# Supplementary material for: GeneSCF: a real-time based functional enrichment tool with support for multiple organisms
Source: BMC Bioinformatics. 2016 Sep 13;17(1):365. doi: 10.1186/s12859-016-1250-z (PMC5020511; doi:10.1186/s12859-016-1250-z)
Supplement: Additional file 1: — The list of organisms supported by GeneSCF for KEGG pathway database. (XLS 542 kb) [file 12859_2016_1250_MOESM1_ESM.xls]

## Sheet: Sheet1
Organism code	KEGG T number	Description	Class
hsa	T01001	Homo sapiens (human)	Eukaryotes;Animals;Vertebrates;Mammals
ptr	T01005	Pan troglodytes (chimpanzee)	Eukaryotes;Animals;Vertebrates;Mammals
pps	T02283	Pan paniscus (bonobo)	Eukaryotes;Animals;Vertebrates;Mammals
ggo	T02442	Gorilla gorilla gorilla (western lowland gorilla)	Eukaryotes;Animals;Vertebrates;Mammals
pon	T01416	Pongo abelii (Sumatran orangutan)	Eukaryotes;Animals;Vertebrates;Mammals
nle	T03265	Nomascus leucogenys (northern white-cheeked gibbon)	Eukaryotes;Animals;Vertebrates;Mammals
mcc	T01028	Macaca mulatta (rhesus monkey)	Eukaryotes;Animals;Vertebrates;Mammals
mcf	T02918	Macaca fascicularis (crab-eating macaque)	Eukaryotes;Animals;Vertebrates;Mammals
rro	T03989	Rhinopithecus roxellana (golden snub-nosed monkey)	Eukaryotes;Animals;Vertebrates;Mammals
cjc	T03264	Callithrix jacchus (white-tufted-ear marmoset)	Eukaryotes;Animals;Vertebrates;Mammals
mmu	T01002	Mus musculus (mouse)	Eukaryotes;Animals;Vertebrates;Mammals
rno	T01003	Rattus norvegicus (rat)	Eukaryotes;Animals;Vertebrates;Mammals
cge	T02813	Cricetulus griseus (Chinese hamster)	Eukaryotes;Animals;Vertebrates;Mammals
ngi	T03372	Nannospalax galili (Upper Galilee mountains blind mole rat)	Eukaryotes;Animals;Vertebrates;Mammals
hgl	T02812	Heterocephalus glaber (naked mole rat)	Eukaryotes;Animals;Vertebrates;Mammals
ocu	T03373	Oryctolagus cuniculus (rabbit)	Eukaryotes;Animals;Vertebrates;Mammals
tup	T02978	Tupaia chinensis (Chinese tree shrew)	Eukaryotes;Animals;Vertebrates;Mammals
cfa	T01007	Canis familiaris (dog)	Eukaryotes;Animals;Vertebrates;Mammals
aml	T01329	Ailuropoda melanoleuca (giant panda)	Eukaryotes;Animals;Vertebrates;Mammals
umr	T03271	Ursus maritimus (polar bear)	Eukaryotes;Animals;Vertebrates;Mammals
fca	T02385	Felis catus (domestic cat)	Eukaryotes;Animals;Vertebrates;Mammals
ptg	T02988	Panthera tigris altaica (Amur tiger)	Eukaryotes;Animals;Vertebrates;Mammals
bta	T01008	Bos taurus (cow)	Eukaryotes;Animals;Vertebrates;Mammals
bom	T02919	Bos mutus (wild yak)	Eukaryotes;Animals;Vertebrates;Mammals
phd	T02909	Pantholops hodgsonii (chiru)	Eukaryotes;Animals;Vertebrates;Mammals
chx	T02910	Capra hircus (goat)	Eukaryotes;Animals;Vertebrates;Mammals
oas	T03117	Ovis aries (sheep)	Eukaryotes;Animals;Vertebrates;Mammals
ssc	T01009	Sus scrofa (pig)	Eukaryotes;Animals;Vertebrates;Mammals
cfr	T02979	Camelus ferus (Wild Bactrian camel)	Eukaryotes;Animals;Vertebrates;Mammals
bacu	T03086	Balaenoptera acutorostrata scammoni (minke whale)	Eukaryotes;Animals;Vertebrates;Mammals
lve	T03090	Lipotes vexillifer (Yangtze River dolphin)	Eukaryotes;Animals;Vertebrates;Mammals
ecb	T01058	Equus caballus (horse)	Eukaryotes;Animals;Vertebrates;Mammals
myb	T02920	Myotis brandtii (Brandt's bat)	Eukaryotes;Animals;Vertebrates;Mammals
myd	T02992	Myotis davidii	Eukaryotes;Animals;Vertebrates;Mammals
pale	T02993	Pteropus alecto (black flying fox)	Eukaryotes;Animals;Vertebrates;Mammals
mdo	T01031	Monodelphis domestica (opossum)	Eukaryotes;Animals;Vertebrates;Mammals
shr	T02286	Sarcophilus harrisii (Tasmanian devil)	Eukaryotes;Animals;Vertebrates;Mammals
oaa	T01045	Ornithorhynchus anatinus (platypus)	Eukaryotes;Animals;Vertebrates;Mammals
gga	T01006	Gallus gallus (chicken)	Eukaryotes;Animals;Vertebrates;Birds
mgp	T01523	Meleagris gallopavo (turkey)	Eukaryotes;Animals;Vertebrates;Birds
apla	T02816	Anas platyrhynchos (mallard)	Eukaryotes;Animals;Vertebrates;Birds
tgu	T01082	Taeniopygia guttata (zebra finch)	Eukaryotes;Animals;Vertebrates;Birds
gfr	T03755	Geospiza fortis (medium ground-finch)	Eukaryotes;Animals;Vertebrates;Birds
fab	T02815	Ficedula albicollis (collared flycatcher)	Eukaryotes;Animals;Vertebrates;Birds
phi	T02921	Pseudopodoces humilis (Tibetan ground-tit)	Eukaryotes;Animals;Vertebrates;Birds
ccw	T03546	Corvus cornix (hooded crow)	Eukaryotes;Animals;Vertebrates;Birds
fpg	T02856	Falco peregrinus (peregrine falcon)	Eukaryotes;Animals;Vertebrates;Birds
fch	T02911	Falco cherrug (Saker falcon)	Eukaryotes;Animals;Vertebrates;Birds
clv	T02912	Columba livia (rock pigeon)	Eukaryotes;Animals;Vertebrates;Birds
asn	T02922	Alligator sinensis (Chinese alligator)	Eukaryotes;Animals;Vertebrates;Reptiles
amj	T03087	Alligator mississippiensis (American alligator)	Eukaryotes;Animals;Vertebrates;Reptiles
pss	T02980	Pelodiscus sinensis (Chinese soft-shelled turtle)	Eukaryotes;Animals;Vertebrates;Reptiles
cmy	T02989	Chelonia mydas (green sea turtle)	Eukaryotes;Animals;Vertebrates;Reptiles
acs	T01608	Anolis carolinensis (green anole)	Eukaryotes;Animals;Vertebrates;Reptiles
pbi	T03091	Python bivittatus (Burmese python)	Eukaryotes;Animals;Vertebrates;Reptiles
xla	T01010	Xenopus laevis (African clawed frog)	Eukaryotes;Animals;Vertebrates;Amphibians
xtr	T01011	Xenopus tropicalis (western clawed frog)	Eukaryotes;Animals;Vertebrates;Amphibians
dre	T01004	Danio rerio (zebrafish)	Eukaryotes;Animals;Vertebrates;Fishes
tru	T02386	Takifugu rubripes (torafugu)	Eukaryotes;Animals;Vertebrates;Fishes
mze	T02814	Maylandia zebra (zebra mbuna)	Eukaryotes;Animals;Vertebrates;Fishes
ola	T02443	Oryzias latipes (Japanese medaka)	Eukaryotes;Animals;Vertebrates;Fishes
xma	T02923	Xiphophorus maculatus (southern platyfish)	Eukaryotes;Animals;Vertebrates;Fishes
lcm	T02913	Latimeria chalumnae (coelacanth)	Eukaryotes;Animals;Vertebrates;Fishes
cmk	T03088	Callorhinchus milii (elephant shark)	Eukaryotes;Animals;Vertebrates;Cartilaginous fishes
bfo	T01074	Branchiostoma floridae (Florida lancelet)	Eukaryotes;Animals;Lancelets
cin	T01056	Ciona intestinalis (sea squirt)	Eukaryotes;Animals;Ascidians
spu	T01019	Strongylocentrotus purpuratus (purple sea urchin)	Eukaryotes;Animals;Echinoderms
dme	T00030	Drosophila melanogaster (fruit fly)	Eukaryotes;Animals;Arthropods;Insects
dpo	T01032	Drosophila pseudoobscura pseudoobscura	Eukaryotes;Animals;Arthropods;Insects
dan	T01059	Drosophila ananassae	Eukaryotes;Animals;Arthropods;Insects
der	T01060	Drosophila erecta	Eukaryotes;Animals;Arthropods;Insects
dpe	T01063	Drosophila persimilis	Eukaryotes;Animals;Arthropods;Insects
dse	T01064	Drosophila sechellia	Eukaryotes;Animals;Arthropods;Insects
dsi	T01065	Drosophila simulans	Eukaryotes;Animals;Arthropods;Insects
dwi	T01067	Drosophila willistoni	Eukaryotes;Animals;Arthropods;Insects
dya	T01068	Drosophila yakuba	Eukaryotes;Animals;Arthropods;Insects
dgr	T01061	Drosophila grimshawi	Eukaryotes;Animals;Arthropods;Insects
dmo	T01062	Drosophila mojavensis	Eukaryotes;Animals;Arthropods;Insects
dvi	T01066	Drosophila virilis	Eukaryotes;Animals;Arthropods;Insects
mde	T03448	Musca domestica (house fly)	Eukaryotes;Animals;Arthropods;Insects
aga	T01036	Anopheles gambiae (mosquito)	Eukaryotes;Animals;Arthropods;Insects
aag	T01053	Aedes aegypti (yellow fever mosquito)	Eukaryotes;Animals;Arthropods;Insects
cqu	T01079	Culex quinquefasciatus (southern house mosquito)	Eukaryotes;Animals;Arthropods;Insects
ame	T01057	Apis mellifera (honey bee)	Eukaryotes;Animals;Arthropods;Insects
soc	T03916	Solenopsis invicta (red fire ant)	Eukaryotes;Animals;Arthropods;Insects
aec	T03917	Acromyrmex echinatior (Panamanian leafcutter ant)	Eukaryotes;Animals;Arthropods;Insects
hst	T03918	Harpegnathos saltator (Jerdon's jumping ant)	Eukaryotes;Animals;Arthropods;Insects
cfo	T03919	Camponotus floridanus (Florida carpenter ant)	Eukaryotes;Animals;Arthropods;Insects
nvi	T01081	Nasonia vitripennis (jewel wasp)	Eukaryotes;Animals;Arthropods;Insects
tca	T01046	Tribolium castaneum (red flour beetle)	Eukaryotes;Animals;Arthropods;Insects
bmor	T02817	Bombyx mori (domestic silkworm)	Eukaryotes;Animals;Arthropods;Insects
pxy	T03915	Plutella xylostella (diamondback moth)	Eukaryotes;Animals;Arthropods;Insects
api	T01076	Acyrthosiphon pisum (pea aphid)	Eukaryotes;Animals;Arthropods;Insects
phu	T01223	Pediculus humanus corporis (human body louse)	Eukaryotes;Animals;Arthropods;Insects
isc	T01131	Ixodes scapularis (black-legged tick)	Eukaryotes;Animals;Arthropods;Mites and ticks
cel	T00019	Caenorhabditis elegans (nematode)	Eukaryotes;Animals;Nematodes
cbr	T01054	Caenorhabditis briggsae	Eukaryotes;Animals;Nematodes
bmy	T01050	Brugia malayi (filaria)	Eukaryotes;Animals;Nematodes
loa	T02664	Loa loa (eye worm)	Eukaryotes;Animals;Nematodes
tsp	T01609	Trichinella spiralis	Eukaryotes;Animals;Nematodes
hro	T03272	Helobdella robusta	Eukaryotes;Animals;Annelids
lgi	T03273	Lottia gigantea (owl limpet)	Eukaryotes;Animals;Mollusks
crg	T03920	Crassostrea gigas (Pacific oyster)	Eukaryotes;Animals;Mollusks
smm	T01095	Schistosoma mansoni	Eukaryotes;Animals;Flatworms
nve	T01037	Nematostella vectensis (sea anemone)	Eukaryotes;Animals;Cnidarians
hmg	T01080	Hydra vulgaris	Eukaryotes;Animals;Cnidarians
tad	T01069	Trichoplax adhaerens	Eukaryotes;Animals;Placozoans
aqu	T02284	Amphimedon queenslandica (sponge)	Eukaryotes;Animals;Poriferans
ath	T00041	Arabidopsis thaliana (thale cress)	Eukaryotes;Plants;Eudicots;Mustard family
aly	T01578	Arabidopsis lyrata (lyrate rockcress)	Eukaryotes;Plants;Eudicots;Mustard family
crb	T02984	Capsella rubella	Eukaryotes;Plants;Eudicots;Mustard family
eus	T02985	Eutrema salsugineum	Eukaryotes;Plants;Eudicots;Mustard family
brp	T03449	Brassica rapa (field mustard)	Eukaryotes;Plants;Eudicots;Mustard family
cit	T02983	Citrus sinensis (Valencia orange)	Eukaryotes;Plants;Eudicots;Rue family
cic	T02982	Citrus clementina (mandarin orange)	Eukaryotes;Plants;Eudicots;Rue family
tcc	T02994	Theobroma cacao (cacao)	Eukaryotes;Plants;Eudicots;Mallow family
egr	T03547	Eucalyptus grandis (rose gum)	Eukaryotes;Plants;Eudicots;Myrtle family
gmx	T01710	Glycine max (soybean)	Eukaryotes;Plants;Eudicots;Pea family
pvu	T03093	Phaseolus vulgaris (common bean)	Eukaryotes;Plants;Eudicots;Pea family
mtr	T01716	Medicago truncatula (barrel medic)	Eukaryotes;Plants;Eudicots;Pea family
cam	T02819	Cicer arietinum (chickpea)	Eukaryotes;Plants;Eudicots;Pea family
fve	T02666	Fragaria vesca (woodland strawberry)	Eukaryotes;Plants;Eudicots;Rose family
pper	T03092	Prunus persica (peach)	Eukaryotes;Plants;Eudicots;Rose family
pmum	T03196	Prunus mume (Japanese apricot)	Eukaryotes;Plants;Eudicots;Rose family
mdm	T03194	Malus domestica (apple)	Eukaryotes;Plants;Eudicots;Rose family
pxb	T03446	Pyrus x bretschneideri (Chinese white pear)	Eukaryotes;Plants;Eudicots;Rose family
csv	T02486	Cucumis sativus (cucumber)	Eukaryotes;Plants;Eudicots;Cucumber family
cmo	T03195	Cucumis melo (muskmelon)	Eukaryotes;Plants;Eudicots;Cucumber family
rcu	T01087	Ricinus communis (castor bean)	Eukaryotes;Plants;Eudicots;Spurge family
jcu	T03922	Jatropha curcas	Eukaryotes;Plants;Eudicots;Spurge family
pop	T01077	Populus trichocarpa (black cottonwood)	Eukaryotes;Plants;Eudicots;Willow family
vvi	T01084	Vitis vinifera (wine grape)	Eukaryotes;Plants;Eudicots;Grape family
sly	T02665	Solanum lycopersicum (tomato)	Eukaryotes;Plants;Eudicots;Nightshade family
sot	T02981	Solanum tuberosum (potato)	Eukaryotes;Plants;Eudicots;Nightshade family
bvg	T03548	Beta vulgaris (sugar beet)	Eukaryotes;Plants;Eudicots;Amaranth family
osa	T01015	Oryza sativa japonica (Japanese rice) (RefSeq)	Eukaryotes;Plants;Monocots;Grass family
dosa	T02163	Oryza sativa japonica (Japanese rice) (RAPDB)	Eukaryotes;Plants;Monocots;Grass family
obr	T02995	Oryza brachyantha (malo sina)	Eukaryotes;Plants;Monocots;Grass family
bdi	T01717	Brachypodium distachyon	Eukaryotes;Plants;Monocots;Grass family
sbi	T01086	Sorghum bicolor (sorghum)	Eukaryotes;Plants;Monocots;Grass family
zma	T01088	Zea mays (maize)	Eukaryotes;Plants;Monocots;Grass family
sita	T02818	Setaria italica (foxtail millet)	Eukaryotes;Plants;Monocots;Grass family
pda	T03274	Phoenix dactylifera (date palm)	Eukaryotes;Plants;Monocots;Palm family
egu	T03921	Elaeis guineensis (African oil palm)	Eukaryotes;Plants;Monocots;Palm family
mus	T03447	Musa acuminata (wild Malaysian banana)	Eukaryotes;Plants;Monocots;Banana family
atr	T02990	Amborella trichopoda	Eukaryotes;Plants;Basal Magnoliophyta;Amborella family
smo	T01496	Selaginella moellendorffii	Eukaryotes;Plants;Ferns
ppp	T01041	Physcomitrella patens subsp. patens	Eukaryotes;Plants;Mosses
cre	T01039	Chlamydomonas reinhardtii	Eukaryotes;Plants;Green algae
vcn	T01330	Volvox carteri f. nagariensis	Eukaryotes;Plants;Green algae
olu	T01029	Ostreococcus lucimarinus	Eukaryotes;Plants;Green algae
ota	T01358	Ostreococcus tauri	Eukaryotes;Plants;Green algae
bpg	T03089	Bathycoccus prasinos	Eukaryotes;Plants;Green algae
mis	T02695	Micromonas sp. RCC299	Eukaryotes;Plants;Green algae
mpp	T02696	Micromonas pusilla	Eukaryotes;Plants;Green algae
csl	T02914	Coccomyxa subellipsoidea	Eukaryotes;Plants;Green algae
cvr	T02924	Chlorella variabilis	Eukaryotes;Plants;Green algae
cme	T00175	Cyanidioschyzon merolae	Eukaryotes;Plants;Red algae
gsl	T02926	Galdieria sulphuraria	Eukaryotes;Plants;Red algae
ccp	T02916	Chondrus crispus (carragheen)	Eukaryotes;Plants;Red algae
sce	T00005	Saccharomyces cerevisiae (budding yeast)	Eukaryotes;Fungi;Ascomycetes;Saccharomycetes
ago	T00167	Ashbya gossypii (Eremothecium gossypii)	Eukaryotes;Fungi;Ascomycetes;Saccharomycetes
erc	T02237	Eremothecium cymbalariae	Eukaryotes;Fungi;Ascomycetes;Saccharomycetes
kla	T01025	Kluyveromyces lactis	Eukaryotes;Fungi;Ascomycetes;Saccharomycetes
lth	T01117	Lachancea thermotolerans	Eukaryotes;Fungi;Ascomycetes;Saccharomycetes
vpo	T01049	Vanderwaltozyma polyspora	Eukaryotes;Fungi;Ascomycetes;Saccharomycetes
zro	T01118	Zygosaccharomyces rouxii	Eukaryotes;Fungi;Ascomycetes;Saccharomycetes
cgr	T01024	Candida glabrata	Eukaryotes;Fungi;Ascomycetes;Saccharomycetes
ncs	T02233	Naumovozyma castellii	Eukaryotes;Fungi;Ascomycetes;Saccharomycetes
ndi	T02234	Naumovozyma dairenensis	Eukaryotes;Fungi;Ascomycetes;Saccharomycetes
tpf	T02235	Tetrapisispora phaffii	Eukaryotes;Fungi;Ascomycetes;Saccharomycetes
tbl	T02489	Tetrapisispora blattae	Eukaryotes;Fungi;Ascomycetes;Saccharomycetes
tdl	T02236	Torulaspora delbrueckii	Eukaryotes;Fungi;Ascomycetes;Saccharomycetes
kaf	T02487	Kazachstania africana	Eukaryotes;Fungi;Ascomycetes;Saccharomycetes
ppa	T01092	Komagataella pastoris	Eukaryotes;Fungi;Ascomycetes;Saccharomycetes
dha	T01026	Debaryomyces hansenii	Eukaryotes;Fungi;Ascomycetes;Saccharomycetes
pic	T01023	Scheffersomyces stipitis	Eukaryotes;Fungi;Ascomycetes;Saccharomycetes
pgu	T01150	Meyerozyma guilliermondii	Eukaryotes;Fungi;Ascomycetes;Saccharomycetes
spaa	T03101	Spathaspora passalidarum	Eukaryotes;Fungi;Ascomycetes;Saccharomycetes
lel	T01116	Lodderomyces elongisporus	Eukaryotes;Fungi;Ascomycetes;Saccharomycetes
cal	T00189	Candida albicans	Eukaryotes;Fungi;Ascomycetes;Saccharomycetes
ctp	T01115	Candida tropicalis	Eukaryotes;Fungi;Ascomycetes;Saccharomycetes
cot	T02488	Candida orthopsilosis	Eukaryotes;Fungi;Ascomycetes;Saccharomycetes
cdu	T01140	Candida dubliniensis	Eukaryotes;Fungi;Ascomycetes;Saccharomycetes
cten	T03099	Candida tenuis	Eukaryotes;Fungi;Ascomycetes;Saccharomycetes
yli	T01033	Yarrowia lipolytica	Eukaryotes;Fungi;Ascomycetes;Saccharomycetes
clu	T01149	Clavispora lusitaniae	Eukaryotes;Fungi;Ascomycetes;Saccharomycetes
ncr	T01034	Neurospora crassa	Eukaryotes;Fungi;Ascomycetes;Sordariomycetes
nte	T03451	Neurospora tetrasperma	Eukaryotes;Fungi;Ascomycetes;Sordariomycetes
smp	T01610	Sordaria macrospora	Eukaryotes;Fungi;Ascomycetes;Sordariomycetes
pan	T01048	Podospora anserina	Eukaryotes;Fungi;Ascomycetes;Sordariomycetes
ttt	T02228	Thielavia terrestris	Eukaryotes;Fungi;Ascomycetes;Sordariomycetes
mtm	T02231	Myceliophthora thermophila	Eukaryotes;Fungi;Ascomycetes;Sordariomycetes
cthr	T03100	Chaetomium thermophilum	Eukaryotes;Fungi;Ascomycetes;Sordariomycetes
mgr	T01027	Magnaporthe oryzae	Eukaryotes;Fungi;Ascomycetes;Sordariomycetes
tmn	T03102	Togninia minima	Eukaryotes;Fungi;Ascomycetes;Sordariomycetes
fgr	T01038	Fusarium graminearum	Eukaryotes;Fungi;Ascomycetes;Sordariomycetes
fpu	T03456	Fusarium pseudograminearum	Eukaryotes;Fungi;Ascomycetes;Sordariomycetes
nhe	T01612	Nectria haematococca	Eukaryotes;Fungi;Ascomycetes;Sordariomycetes
tre	T02991	Trichoderma reesei	Eukaryotes;Fungi;Ascomycetes;Sordariomycetes
maw	T03104	Metarhizium acridum	Eukaryotes;Fungi;Ascomycetes;Sordariomycetes
maj	T03107	Metarhizium robertsii	Eukaryotes;Fungi;Ascomycetes;Sordariomycetes
cmt	T03108	Cordyceps militaris	Eukaryotes;Fungi;Ascomycetes;Sordariomycetes
val	T02227	Verticillium alfalfae	Eukaryotes;Fungi;Ascomycetes;Sordariomycetes
vda	T03450	Verticillium dahliae	Eukaryotes;Fungi;Ascomycetes;Sordariomycetes
ela	T03103	Eutypa lata	Eukaryotes;Fungi;Ascomycetes;Sordariomycetes
ssl	T01071	Sclerotinia sclerotiorum	Eukaryotes;Fungi;Ascomycetes;Leotiomycetes
bfu	T01072	Botrytis cinerea	Eukaryotes;Fungi;Ascomycetes;Leotiomycetes
mbe	T03105	Marssonina brunnea	Eukaryotes;Fungi;Ascomycetes;Leotiomycetes
ani	T01016	Aspergillus nidulans	Eukaryotes;Fungi;Ascomycetes;Eurotiomycetes
afm	T01017	Aspergillus fumigatus	Eukaryotes;Fungi;Ascomycetes;Eurotiomycetes
aor	T01018	Aspergillus oryzae	Eukaryotes;Fungi;Ascomycetes;Eurotiomycetes
ang	T01030	Aspergillus niger	Eukaryotes;Fungi;Ascomycetes;Eurotiomycetes
afv	T01090	Aspergillus flavus	Eukaryotes;Fungi;Ascomycetes;Eurotiomycetes
act	T01148	Aspergillus clavatus	Eukaryotes;Fungi;Ascomycetes;Eurotiomycetes
nfi	T01070	Neosartorya fischeri	Eukaryotes;Fungi;Ascomycetes;Eurotiomycetes
pcs	T01091	Penicillium rubens	Eukaryotes;Fungi;Ascomycetes;Eurotiomycetes
cim	T01114	Coccidioides immitis	Eukaryotes;Fungi;Ascomycetes;Eurotiomycetes
cpw	T01332	Coccidioides posadasii	Eukaryotes;Fungi;Ascomycetes;Eurotiomycetes
pbl	T02230	Paracoccidioides brasiliensis Pb01	Eukaryotes;Fungi;Ascomycetes;Eurotiomycetes
pbn	T03549	Paracoccidioides brasiliensis Pb18	Eukaryotes;Fungi;Ascomycetes;Eurotiomycetes
ure	T01132	Uncinocarpus reesii	Eukaryotes;Fungi;Ascomycetes;Eurotiomycetes
abe	T01611	Arthroderma benhamiae	Eukaryotes;Fungi;Ascomycetes;Eurotiomycetes
tve	T01615	Trichophyton verrucosum	Eukaryotes;Fungi;Ascomycetes;Eurotiomycetes
aje	T02229	Ajellomyces capsulatus	Eukaryotes;Fungi;Ascomycetes;Eurotiomycetes
pno	T01161	Phaeosphaeria nodorum	Eukaryotes;Fungi;Ascomycetes;Dothideomycetes
pte	T01613	Pyrenophora teres	Eukaryotes;Fungi;Ascomycetes;Dothideomycetes
bze	T03110	Bipolaris zeicola	Eukaryotes;Fungi;Ascomycetes;Dothideomycetes
bsc	T03124	Bipolaris sorokiniana	Eukaryotes;Fungi;Ascomycetes;Dothideomycetes
bor	T03125	Bipolaris oryzae	Eukaryotes;Fungi;Ascomycetes;Dothideomycetes
ztr	T02285	Zymoseptoria tritici	Eukaryotes;Fungi;Ascomycetes;Dothideomycetes
pfj	T03109	Pseudocercospora fijiensis	Eukaryotes;Fungi;Ascomycetes;Dothideomycetes
bcom	T03106	Baudoinia compniacensis	Eukaryotes;Fungi;Ascomycetes;Dothideomycetes
npa	T03126	Neofusicoccum parvum	Eukaryotes;Fungi;Ascomycetes;Dothideomycetes
tml	T01282	Tuber melanosporum	Eukaryotes;Fungi;Ascomycetes;Pezizomycetes
spo	T00076	Schizosaccharomyces pombe (fission yeast)	Eukaryotes;Fungi;Ascomycetes;Schizosaccharomycetes
cne	T00243	Cryptococcus neoformans JEC21	Eukaryotes;Fungi;Basidiomycetes
cnb	T01040	Cryptococcus neoformans B-3501A	Eukaryotes;Fungi;Basidiomycetes
cgi	T02232	Cryptococcus gattii	Eukaryotes;Fungi;Basidiomycetes
tms	T03139	Tremella mesenterica	Eukaryotes;Fungi;Basidiomycetes
ppl	T01162	Postia placenta	Eukaryotes;Fungi;Basidiomycetes
dsq	T03133	Dichomitus squalens	Eukaryotes;Fungi;Basidiomycetes
pco	T03128	Phanerochaete carnosa	Eukaryotes;Fungi;Basidiomycetes
shs	T03127	Stereum hirsutum	Eukaryotes;Fungi;Basidiomycetes
hir	T03455	Heterobasidion irregulare	Eukaryotes;Fungi;Basidiomycetes
psq	T03131	Punctularia strigosozonata	Eukaryotes;Fungi;Basidiomycetes
adl	T03129	Auricularia delicata	Eukaryotes;Fungi;Basidiomycetes
fme	T03132	Fomitiporia mediterranea	Eukaryotes;Fungi;Basidiomycetes
gtr	T03130	Gloeophyllum trabeum	Eukaryotes;Fungi;Basidiomycetes
lbc	T01044	Laccaria bicolor	Eukaryotes;Fungi;Basidiomycetes
mpr	T01089	Moniliophthora perniciosa	Eukaryotes;Fungi;Basidiomycetes
mrr	T03137	Moniliophthora roreri	Eukaryotes;Fungi;Basidiomycetes
cci	T01275	Coprinopsis cinerea	Eukaryotes;Fungi;Basidiomycetes
scm	T01331	Schizophyllum commune	Eukaryotes;Fungi;Basidiomycetes
abp	T03136	Agaricus bisporus var. burnettii JB137-S8	Eukaryotes;Fungi;Basidiomycetes
abv	T03140	Agaricus bisporus var. bisporus H97	Eukaryotes;Fungi;Basidiomycetes
cput	T03134	Coniophora puteana	Eukaryotes;Fungi;Basidiomycetes
sla	T03135	Serpula lacrymans	Eukaryotes;Fungi;Basidiomycetes
wse	T03142	Wallemia sebi	Eukaryotes;Fungi;Basidiomycetes
wic	T03457	Wallemia ichthyophaga	Eukaryotes;Fungi;Basidiomycetes
uma	T01021	Ustilago maydis	Eukaryotes;Fungi;Basidiomycetes
pfp	T03141	Pseudozyma flocculosa	Eukaryotes;Fungi;Basidiomycetes
mgl	T01043	Malassezia globosa	Eukaryotes;Fungi;Basidiomycetes
pgr	T02226	Puccinia graminis	Eukaryotes;Fungi;Basidiomycetes
mlr	T03138	Melampsora larici-populina	Eukaryotes;Fungi;Basidiomycetes
ecu	T00105	Encephalitozoon cuniculi	Eukaryotes;Fungi;Microsporidians
ein	T02238	Encephalitozoon intestinalis	Eukaryotes;Fungi;Microsporidians
ehe	T02287	Encephalitozoon hellem	Eukaryotes;Fungi;Microsporidians
ero	T03458	Encephalitozoon romaleae	Eukaryotes;Fungi;Microsporidians
nce	T01614	Nosema ceranae	Eukaryotes;Fungi;Microsporidians
mbr	T01042	Monosiga brevicollis	Eukaryotes;Protists;Choanoflagellates
ddi	T00245	Dictyostelium discoideum (cellular slime mold)	Eukaryotes;Protists;Amoebozoa;Dictyostelium
dpp	T02090	Dictyostelium purpureum (cellular slime mold)	Eukaryotes;Protists;Amoebozoa;Dictyostelium
dfa	T02668	Dictyostelium fasciculatum (cellular slime mold)	Eukaryotes;Protists;Amoebozoa;Dictyostelium
ehi	T00238	Entamoeba histolytica	Eukaryotes;Protists;Amoebozoa;Entamoeba
edi	T01083	Entamoeba dispar	Eukaryotes;Protists;Amoebozoa;Entamoeba
acan	T02667	Acanthamoeba castellanii	Eukaryotes;Protists;Amoebozoa;Acanthamoeba
pfa	T00095	Plasmodium falciparum 3D7	Eukaryotes;Protists;Alveolates;Apicomplexans
pfd	T01051	Plasmodium falciparum Dd2	Eukaryotes;Protists;Alveolates;Apicomplexans
pfh	T01052	Plasmodium falciparum HB3	Eukaryotes;Protists;Alveolates;Apicomplexans
pyo	T01035	Plasmodium yoelii	Eukaryotes;Protists;Alveolates;Apicomplexans
pcb	T01108	Plasmodium chabaudi	Eukaryotes;Protists;Alveolates;Apicomplexans
pbe	T01111	Plasmodium berghei	Eukaryotes;Protists;Alveolates;Apicomplexans
pkn	T01094	Plasmodium knowlesi	Eukaryotes;Protists;Alveolates;Apicomplexans
pvx	T01073	Plasmodium vivax	Eukaryotes;Protists;Alveolates;Apicomplexans
pcy	T02490	Plasmodium cynomolgi	Eukaryotes;Protists;Alveolates;Apicomplexans
tan	T00253	Theileria annulata	Eukaryotes;Protists;Alveolates;Apicomplexans
tpv	T00254	Theileria parva	Eukaryotes;Protists;Alveolates;Apicomplexans
tot	T03460	Theileria orientalis	Eukaryotes;Protists;Alveolates;Apicomplexans
bbo	T01085	Babesia bovis	Eukaryotes;Protists;Alveolates;Apicomplexans
beq	T02820	Babesia equi	Eukaryotes;Protists;Alveolates;Apicomplexans
cpv	T00168	Cryptosporidium parvum	Eukaryotes;Protists;Alveolates;Apicomplexans
cho	T00210	Cryptosporidium hominis	Eukaryotes;Protists;Alveolates;Apicomplexans
tgo	T01093	Toxoplasma gondii	Eukaryotes;Protists;Alveolates;Apicomplexans
tet	T01020	Tetrahymena thermophila	Eukaryotes;Protists;Alveolates;Ciliates
ptm	T01055	Paramecium tetraurelia	Eukaryotes;Protists;Alveolates;Ciliates
pti	T01075	Phaeodactylum tricornutum	Eukaryotes;Protists;Stramenopiles;Diatoms
tps	T01078	Thalassiosira pseudonana	Eukaryotes;Protists;Stramenopiles;Diatoms
pif	T01333	Phytophthora infestans	Eukaryotes;Protists;Stramenopiles;Oomycetes
psoj	T03459	Phytophthora sojae	Eukaryotes;Protists;Stramenopiles;Oomycetes
ngd	T02917	Nannochloropsis gaditana	Eukaryotes;Protists;Stramenopiles;Eustigmatophytes
ehx	T02915	Emiliania huxleyi	Eukaryotes;Protists;Haptophyta
gtt	T02925	Guillardia theta	Eukaryotes;Protists;Cryptomonads
tbr	T01013	Trypanosoma brucei	Eukaryotes;Protists;Euglenozoa;Kinetoplasts
tcr	T01012	Trypanosoma cruzi	Eukaryotes;Protists;Euglenozoa;Kinetoplasts
lma	T01014	Leishmania major	Eukaryotes;Protists;Euglenozoa;Kinetoplasts
lif	T01112	Leishmania infantum	Eukaryotes;Protists;Euglenozoa;Kinetoplasts
ldo	T02289	Leishmania donovani	Eukaryotes;Protists;Euglenozoa;Kinetoplasts
lmi	T02288	Leishmania mexicana	Eukaryotes;Protists;Euglenozoa;Kinetoplasts
lbz	T01113	Leishmania braziliensis	Eukaryotes;Protists;Euglenozoa;Kinetoplasts
ngr	T01241	Naegleria gruberi	Eukaryotes;Protists;Heterolobosea;Amoeboflagellate
tva	T01022	Trichomonas vaginalis	Eukaryotes;Protists;Parabasalids;Trichomonads
gla	T01047	Giardia lamblia	Eukaryotes;Protists;Diplomonads
eco	T00007	Escherichia coli K-12 MG1655	Prokaryotes;Bacteria;Gammaproteobacteria - Enterobacteria;Escherichia
ecj	T00068	Escherichia coli K-12 W3110	Prokaryotes;Bacteria;Gammaproteobacteria - Enterobacteria;Escherichia
ecd	T00666	Escherichia coli K-12 DH10B	Prokaryotes;Bacteria;Gammaproteobacteria - Enterobacteria;Escherichia
ebw	T00913	Escherichia coli K-12 MC4100(MuLac) BW2952	Prokaryotes;Bacteria;Gammaproteobacteria - Enterobacteria;Escherichia
ecok	T02541	Escherichia coli K-12 MDS42	Prokaryotes;Bacteria;Gammaproteobacteria - Enterobacteria;Escherichia
ece	T00044	Escherichia coli O157:H7 EDL933 (EHEC)	Prokaryotes;Bacteria;Gammaproteobacteria - Enterobacteria;Escherichia
ecs	T00048	Escherichia coli O157:H7 Sakai (EHEC)	Prokaryotes;Bacteria;Gammaproteobacteria - Enterobacteria;Escherichia
ecf	T00778	Escherichia coli O157:H7 EC4115 (EHEC)	Prokaryotes;Bacteria;Gammaproteobacteria - Enterobacteria;Escherichia
etw	T00949	Escherichia coli O157:H7 TW14359 (EHEC)	Prokaryotes;Bacteria;Gammaproteobacteria - Enterobacteria;Escherichia
elx	T02122	Escherichia coli O157:H7 Xuzhou21 (EHEC)	Prokaryotes;Bacteria;Gammaproteobacteria - Enterobacteria;Escherichia
eoj	T01098	Escherichia coli O26:H11 11368 (EHEC)	Prokaryotes;Bacteria;Gammaproteobacteria - Enterobacteria;Escherichia
eoi	T01097	Escherichia coli O111:H- 11128 (EHEC)	Prokaryotes;Bacteria;Gammaproteobacteria - Enterobacteria;Escherichia
eoh	T01096	Escherichia coli O103:H2 12009 (EHEC)	Prokaryotes;Bacteria;Gammaproteobacteria - Enterobacteria;Escherichia
ecg	T00796	Escherichia coli O127:H6 E2348/69 (EPEC)	Prokaryotes;Bacteria;Gammaproteobacteria - Enterobacteria;Escherichia
eok	T01190	Escherichia coli O55:H7 CB9615 (EPEC)	Prokaryotes;Bacteria;Gammaproteobacteria - Enterobacteria;Escherichia
elr	T02066	Escherichia coli O55:H7 RM12579 (EPEC)	Prokaryotes;Bacteria;Gammaproteobacteria - Enterobacteria;Escherichia
ecc	T00106	Escherichia coli O6:K2:H1 CFT073 (UPEC)	Prokaryotes;Bacteria;Gammaproteobacteria - Enterobacteria;Escherichia
ecp	T00373	Escherichia coli O6:K15:H31 536 (UPEC)	Prokaryotes;Bacteria;Gammaproteobacteria - Enterobacteria;Escherichia
eci	T00338	Escherichia coli O18:K1:H7 UTI89 (UPEC)	Prokaryotes;Bacteria;Gammaproteobacteria - Enterobacteria;Escherichia
ecv	T00425	Escherichia coli APEC O1 (APEC)	Prokaryotes;Bacteria;Gammaproteobacteria - Enterobacteria;Escherichia
ecx	T00591	Escherichia coli O9 HS (commensal)	Prokaryotes;Bacteria;Gammaproteobacteria - Enterobacteria;Escherichia
ecw	T00590	Escherichia coli E24377A (ETEC)	Prokaryotes;Bacteria;Gammaproteobacteria - Enterobacteria;Escherichia
ecm	T00672	Escherichia coli SMS-3-5 (environmental)	Prokaryotes;Bacteria;Gammaproteobacteria - Enterobacteria;Escherichia
ecy	T00784	Escherichia coli O152:H28 SE11 (commensal)	Prokaryotes;Bacteria;Gammaproteobacteria - Enterobacteria;Escherichia
ecr	T00828	Escherichia coli O8 IAI1 (commensal)	Prokaryotes;Bacteria;Gammaproteobacteria - Enterobacteria;Escherichia
ecq	T00827	Escherichia coli O81 ED1a (commensal)	Prokaryotes;Bacteria;Gammaproteobacteria - Enterobacteria;Escherichia
eck	T00826	Escherichia coli 55989 (EAEC)	Prokaryotes;Bacteria;Gammaproteobacteria - Enterobacteria;Escherichia
ect	T00829	Escherichia coli O7:K1 IAI39 (ExPEC)	Prokaryotes;Bacteria;Gammaproteobacteria - Enterobacteria;Escherichia
eoc	T01999	Escherichia coli O7:K1 CE10	Prokaryotes;Bacteria;Gammaproteobacteria - Enterobacteria;Escherichia
eum	T00831	Escherichia coli O17:K52:H18 UMN026 (ExPEC)	Prokaryotes;Bacteria;Gammaproteobacteria - Enterobacteria;Escherichia
ecz	T00830	Escherichia coli O45:K1:H7 S88 (ExPEC)	Prokaryotes;Bacteria;Gammaproteobacteria - Enterobacteria;Escherichia
elo	T02067	Escherichia coli O44:H18 042 (EAEC)	Prokaryotes;Bacteria;Gammaproteobacteria - Enterobacteria;Escherichia
eln	T02068	Escherichia coli O83:H1 NRG 857C	Prokaryotes;Bacteria;Gammaproteobacteria - Enterobacteria;Escherichia
elh	T02069	Escherichia coli O78:H11:K80 H10407 (ETEC)	Prokaryotes;Bacteria;Gammaproteobacteria - Enterobacteria;Escherichia
ese	T02077	Escherichia coli O150:H5 SE15 (commensal)	Prokaryotes;Bacteria;Gammaproteobacteria - Enterobacteria;Escherichia
eso	T02256	Escherichia coli O104:H4 2009EL-2071	Prokaryotes;Bacteria;Gammaproteobacteria - Enterobacteria;Escherichia
esm	T02316	Escherichia coli O104:H4 2009EL-2050	Prokaryotes;Bacteria;Gammaproteobacteria - Enterobacteria;Escherichia
esl	T02257	Escherichia coli O104:H4 2011C-3493	Prokaryotes;Bacteria;Gammaproteobacteria - Enterobacteria;Escherichia
ecl	T00697	Escherichia coli ATCC 8739	Prokaryotes;Bacteria;Gammaproteobacteria - Enterobacteria;Escherichia
ebr	T00944	Escherichia coli B REL606	Prokaryotes;Bacteria;Gammaproteobacteria - Enterobacteria;Escherichia
ebd	T00939	Escherichia coli BL21-Gold(DE3)pLysS AG	Prokaryotes;Bacteria;Gammaproteobacteria - Enterobacteria;Escherichia
eko	T01718	Escherichia coli KO11FL	Prokaryotes;Bacteria;Gammaproteobacteria - Enterobacteria;Escherichia
ekf	T02104	Escherichia coli KO11FL	Prokaryotes;Bacteria;Gammaproteobacteria - Enterobacteria;Escherichia
eab	T01995	Escherichia coli ABU 83972	Prokaryotes;Bacteria;Gammaproteobacteria - Enterobacteria;Escherichia
edh	T01996	Escherichia coli DH1	Prokaryotes;Bacteria;Gammaproteobacteria - Enterobacteria;Escherichia
edj	T02102	Escherichia coli DH1	Prokaryotes;Bacteria;Gammaproteobacteria - Enterobacteria;Escherichia
eih	T01997	Escherichia coli IHE3034	Prokaryotes;Bacteria;Gammaproteobacteria - Enterobacteria;Escherichia
ena	T01998	Escherichia coli NA114 (UPEC)	Prokaryotes;Bacteria;Gammaproteobacteria - Enterobacteria;Escherichia
elu	T02000	Escherichia coli UM146	Prokaryotes;Bacteria;Gammaproteobacteria - Enterobacteria;Escherichia
eun	T02001	Escherichia coli UMNK88	Prokaryotes;Bacteria;Gammaproteobacteria - Enterobacteria;Escherichia
elw	T02002	Escherichia coli W	Prokaryotes;Bacteria;Gammaproteobacteria - Enterobacteria;Escherichia
ell	T02101	Escherichia coli W	Prokaryotes;Bacteria;Gammaproteobacteria - Enterobacteria;Escherichia
elc	T02003	Escherichia coli clone D i14	Prokaryotes;Bacteria;Gammaproteobacteria - Enterobacteria;Escherichia
eld	T02004	Escherichia coli clone D i2	Prokaryotes;Bacteria;Gammaproteobacteria - Enterobacteria;Escherichia
elp	T02030	Escherichia coli P12b	Prokaryotes;Bacteria;Gammaproteobacteria - Enterobacteria;Escherichia
ebl	T00931	Escherichia coli BL21(DE3)	Prokaryotes;Bacteria;Gammaproteobacteria - Enterobacteria;Escherichia
ebe	T02096	Escherichia coli BL21(DE3)	Prokaryotes;Bacteria;Gammaproteobacteria - Enterobacteria;Escherichia
elf	T00854	Escherichia coli LF82	Prokaryotes;Bacteria;Gammaproteobacteria - Enterobacteria;Escherichia
ecoa	T02445	Escherichia coli APEC O78	Prokaryotes;Bacteria;Gammaproteobacteria - Enterobacteria;Escherichia
ecol	T02846	Escherichia coli LY180	Prokaryotes;Bacteria;Gammaproteobacteria - Enterobacteria;Escherichia
ecoi	T02847	Escherichia coli PMV-1	Prokaryotes;Bacteria;Gammaproteobacteria - Enterobacteria;Escherichia
ecoj	T02896	Escherichia coli JJ1886	Prokaryotes;Bacteria;Gammaproteobacteria - Enterobacteria;Escherichia
ecoo	T03010	Escherichia coli O145:H28 RM13514 (EHEC)	Prokaryotes;Bacteria;Gammaproteobacteria - Enterobacteria;Escherichia
ecoh	T03011	Escherichia coli O145:H28 RM13516 (EHEC)	Prokaryotes;Bacteria;Gammaproteobacteria - Enterobacteria;Escherichia
efe	T00811	Escherichia fergusonii	Prokaryotes;Bacteria;Gammaproteobacteria - Enterobacteria;Escherichia
eal	T03986	Escherichia albertii	Prokaryotes;Bacteria;Gammaproteobacteria - Enterobacteria;Escherichia
sty	T00064	Salmonella enterica subsp. enterica serovar Typhi CT18	Prokaryotes;Bacteria;Gammaproteobacteria - Enterobacteria;Salmonella
stt	T00121	Salmonella enterica subsp. enterica serovar Typhi Ty2	Prokaryotes;Bacteria;Gammaproteobacteria - Enterobacteria;Salmonella
sex	T01741	Salmonella enterica subsp. enterica serovar Typhi P-stx-12	Prokaryotes;Bacteria;Gammaproteobacteria - Enterobacteria;Salmonella
sent	T02648	Salmonella enterica subsp. enterica serovar Typhi Ty21a	Prokaryotes;Bacteria;Gammaproteobacteria - Enterobacteria;Salmonella
stm	T00065	Salmonella enterica subsp. enterica serovar Typhimurium LT2	Prokaryotes;Bacteria;Gammaproteobacteria - Enterobacteria;Salmonella
seo	T01714	Salmonella enterica subsp. enterica serovar Typhimurium 14028S	Prokaryotes;Bacteria;Gammaproteobacteria - Enterobacteria;Salmonella
sev	T01715	Salmonella enterica subsp. enterica serovar Typhimurium D23580	Prokaryotes;Bacteria;Gammaproteobacteria - Enterobacteria;Salmonella
sey	T01724	Salmonella enterica subsp. enterica serovar Typhimurium SL1344	Prokaryotes;Bacteria;Gammaproteobacteria - Enterobacteria;Salmonella
sem	T01742	Salmonella enterica subsp. enterica serovar Typhimurium T000240	Prokaryotes;Bacteria;Gammaproteobacteria - Enterobacteria;Salmonella
sej	T01743	Salmonella enterica subsp. enterica serovar Typhimurium UK-1	Prokaryotes;Bacteria;Gammaproteobacteria - Enterobacteria;Salmonella
seb	T01760	Salmonella enterica subsp. enterica serovar Typhimurium ST4/74	Prokaryotes;Bacteria;Gammaproteobacteria - Enterobacteria;Salmonella
sef	T01782	Salmonella enterica subsp. enterica serovar Typhimurium 798	Prokaryotes;Bacteria;Gammaproteobacteria - Enterobacteria;Salmonella
setu	T02639	Salmonella enterica subsp. enterica serovar Typhimurium U288	Prokaryotes;Bacteria;Gammaproteobacteria - Enterobacteria;Salmonella
setc	T02737	Salmonella enterica subsp. enterica serovar Typhimurium var. 5- CFSAN001921	Prokaryotes;Bacteria;Gammaproteobacteria - Enterobacteria;Salmonella
seen	T02738	Salmonella enterica subsp. enterica serovar Typhimurium 08-1736	Prokaryotes;Bacteria;Gammaproteobacteria - Enterobacteria;Salmonella
senr	T02869	Salmonella enterica subsp. enterica serovar Typhimurium DT2	Prokaryotes;Bacteria;Gammaproteobacteria - Enterobacteria;Salmonella
send	T02874	Salmonella enterica subsp. enterica serovar Typhimurium DT104	Prokaryotes;Bacteria;Gammaproteobacteria - Enterobacteria;Salmonella
seni	T03493	Salmonella enterica subsp. enterica serovar Typhimurium 138736	Prokaryotes;Bacteria;Gammaproteobacteria - Enterobacteria;Salmonella
spt	T00219	Salmonella enterica subsp. enterica serovar Paratyphi A ATCC9150	Prokaryotes;Bacteria;Gammaproteobacteria - Enterobacteria;Salmonella
sek	T00756	Salmonella enterica subsp. enterica serovar Paratyphi A AKU12601	Prokaryotes;Bacteria;Gammaproteobacteria - Enterobacteria;Salmonella
spq	T00628	Salmonella enterica subsp. enterica serovar Paratyphi B	Prokaryotes;Bacteria;Gammaproteobacteria - Enterobacteria;Salmonella
sei	T00862	Salmonella enterica subsp. enterica serovar Paratyphi C	Prokaryotes;Bacteria;Gammaproteobacteria - Enterobacteria;Salmonella
sec	T00240	Salmonella enterica subsp. enterica serovar Choleraesuis	Prokaryotes;Bacteria;Gammaproteobacteria - Enterobacteria;Salmonella
seh	T00738	Salmonella enterica subsp. enterica serovar Heidelberg SL476	Prokaryotes;Bacteria;Gammaproteobacteria - Enterobacteria;Salmonella
shb	T02011	Salmonella enterica subsp. enterica serovar Heidelberg B182	Prokaryotes;Bacteria;Gammaproteobacteria - Enterobacteria;Salmonella
senh	T02735	Salmonella enterica subsp. enterica Serovar Heidelberg CFSAN002069	Prokaryotes;Bacteria;Gammaproteobacteria - Enterobacteria;Salmonella
seeh	T02736	Salmonella enterica subsp. enterica serovar Heidelberg 41578	Prokaryotes;Bacteria;Gammaproteobacteria - Enterobacteria;Salmonella
see	T00739	Salmonella enterica subsp. enterica serovar Newport SL254	Prokaryotes;Bacteria;Gammaproteobacteria - Enterobacteria;Salmonella
senn	T02779	Salmonella enterica subsp. enterica serovar Newport USMARC-S3124.1	Prokaryotes;Bacteria;Gammaproteobacteria - Enterobacteria;Salmonella
sew	T00743	Salmonella enterica subsp. enterica serovar Schwarzengrund	Prokaryotes;Bacteria;Gammaproteobacteria - Enterobacteria;Salmonella
sea	T00751	Salmonella enterica subsp. enterica serovar Agona SL483	Prokaryotes;Bacteria;Gammaproteobacteria - Enterobacteria;Salmonella
sens	T02944	Salmonella enterica subsp. enterica serovar Agona 24249	Prokaryotes;Bacteria;Gammaproteobacteria - Enterobacteria;Salmonella
sed	T00757	Salmonella enterica subsp. enterica serovar Dublin	Prokaryotes;Bacteria;Gammaproteobacteria - Enterobacteria;Salmonella
seg	T00770	Salmonella enterica subsp. enterica serovar Gallinarum 287/91	Prokaryotes;Bacteria;Gammaproteobacteria - Enterobacteria;Salmonella
sel	T01740	Salmonella enterica subsp. enterica serovar Gallinarum/pullorum RKS5078	Prokaryotes;Bacteria;Gammaproteobacteria - Enterobacteria;Salmonella
sega	T02824	Salmonella enterica subsp. enterica serovar Gallinarum/pullorum CDC1983-67	Prokaryotes;Bacteria;Gammaproteobacteria - Enterobacteria;Salmonella
set	T00776	Salmonella enterica subsp. enterica serovar Enteritidis P125109	Prokaryotes;Bacteria;Gammaproteobacteria - Enterobacteria;Salmonella
sena	T03731	Salmonella enterica subsp. enterica serovar Enteritidis EC20090135	Prokaryotes;Bacteria;Gammaproteobacteria - Enterobacteria;Salmonella
seno	T03732	Salmonella enterica subsp. enterica serovar Enteritidis EC20090193	Prokaryotes;Bacteria;Gammaproteobacteria - Enterobacteria;Salmonella
senv	T03760	Salmonella enterica subsp. enterica serovar Enteritidis EC20090332	Prokaryotes;Bacteria;Gammaproteobacteria - Enterobacteria;Salmonella
senq	T03761	Salmonella enterica subsp. enterica serovar Enteritidis EC20090531	Prokaryotes;Bacteria;Gammaproteobacteria - Enterobacteria;Salmonella
senl	T03817	Salmonella enterica subsp. enterica serovar Enteritidis OLF-SE1-1019-1	Prokaryotes;Bacteria;Gammaproteobacteria - Enterobacteria;Salmonella
senj	T02479	Salmonella enterica subsp. enterica serovar Javiana	Prokaryotes;Bacteria;Gammaproteobacteria - Enterobacteria;Salmonella
seec	T02734	Salmonella enterica subsp. enterica Serovar Cubana	Prokaryotes;Bacteria;Gammaproteobacteria - Enterobacteria;Salmonella
seeb	T02739	Salmonella enterica subsp. enterica serovar Bareilly	Prokaryotes;Bacteria;Gammaproteobacteria - Enterobacteria;Salmonella
seep	T02790	Salmonella enterica subsp. enterica serovar Pullorum	Prokaryotes;Bacteria;Gammaproteobacteria - Enterobacteria;Salmonella
senb	T02827	Salmonella enterica subsp. enterica serovar Bovismorbificans	Prokaryotes;Bacteria;Gammaproteobacteria - Enterobacteria;Salmonella
sene	T02868	Salmonella enterica subsp. enterica serovar Thompson	Prokaryotes;Bacteria;Gammaproteobacteria - Enterobacteria;Salmonella
senc	T03730	Salmonella enterica subsp. enterica serovar Tennessee	Prokaryotes;Bacteria;Gammaproteobacteria - Enterobacteria;Salmonella
ses	T00627	Salmonella enterica subsp. arizonae	Prokaryotes;Bacteria;Gammaproteobacteria - Enterobacteria;Salmonella
sbg	T01579	Salmonella bongori NCTC 12419	Prokaryotes;Bacteria;Gammaproteobacteria - Enterobacteria;Salmonella
sbz	T02733	Salmonella bongori N268-08	Prokaryotes;Bacteria;Gammaproteobacteria - Enterobacteria;Salmonella
sbv	T03249	Salmonella bongori serovar 48:z41:--	Prokaryotes;Bacteria;Gammaproteobacteria - Enterobacteria;Salmonella
ype	T00063	Yersinia pestis CO92 (biovar Orientalis)	Prokaryotes;Bacteria;Gammaproteobacteria - Enterobacteria;Yersinia
ypk	T00092	Yersinia pestis KIM10+ (biovar Mediaevalis)	Prokaryotes;Bacteria;Gammaproteobacteria - Enterobacteria;Yersinia
ypa	T00369	Yersinia pestis Antiqua (biovar Antiqua)	Prokaryotes;Bacteria;Gammaproteobacteria - Enterobacteria;Yersinia
ypn	T00370	Yersinia pestis Nepal516 (biovar Antiqua)	Prokaryotes;Bacteria;Gammaproteobacteria - Enterobacteria;Yersinia
ypm	T00165	Yersinia pestis 91001 (biovar Microtus)	Prokaryotes;Bacteria;Gammaproteobacteria - Enterobacteria;Yersinia
ypp	T00505	Yersinia pestis Pestoides F	Prokaryotes;Bacteria;Gammaproteobacteria - Enterobacteria;Yersinia
ypg	T00635	Yersinia pestis Angola	Prokaryotes;Bacteria;Gammaproteobacteria - Enterobacteria;Yersinia
ypz	T01210	Yersinia pestis Z176003	Prokaryotes;Bacteria;Gammaproteobacteria - Enterobacteria;Yersinia
ypt	T01831	Yersinia pestis A1122	Prokaryotes;Bacteria;Gammaproteobacteria - Enterobacteria;Yersinia
ypd	T01832	Yersinia pestis D106004	Prokaryotes;Bacteria;Gammaproteobacteria - Enterobacteria;Yersinia
ypx	T01833	Yersinia pestis D182038	Prokaryotes;Bacteria;Gammaproteobacteria - Enterobacteria;Yersinia
yph	T01874	Yersinia pestis biovar Medievalis Harbin 35	Prokaryotes;Bacteria;Gammaproteobacteria - Enterobacteria;Yersinia
ypw	T03716	Yersinia pestis PBM19	Prokaryotes;Bacteria;Gammaproteobacteria - Enterobacteria;Yersinia
ypj	T03717	Yersinia pestis Harbin35	Prokaryotes;Bacteria;Gammaproteobacteria - Enterobacteria;Yersinia
ypv	T03718	Yersinia pestis Shasta	Prokaryotes;Bacteria;Gammaproteobacteria - Enterobacteria;Yersinia
ypl	T03719	Yersinia pestis El Dorado	Prokaryotes;Bacteria;Gammaproteobacteria - Enterobacteria;Yersinia
yps	T00195	Yersinia pseudotuberculosis IP32953 (serotype I)	Prokaryotes;Bacteria;Gammaproteobacteria - Enterobacteria;Yersinia
ypo	T03832	Yersinia pseudotuberculosis IP 32953 (serotype 1)	Prokaryotes;Bacteria;Gammaproteobacteria - Enterobacteria;Yersinia
ypi	T00570	Yersinia pseudotuberculosis IP31758 (serotype O:1b)	Prokaryotes;Bacteria;Gammaproteobacteria - Enterobacteria;Yersinia
ypy	T00665	Yersinia pseudotuberculosis YPIII	Prokaryotes;Bacteria;Gammaproteobacteria - Enterobacteria;Yersinia
ypb	T00744	Yersinia pseudotuberculosis PB1/+	Prokaryotes;Bacteria;Gammaproteobacteria - Enterobacteria;Yersinia
ypq	T03307	Yersinia pseudotuberculosis ATCC 6904	Prokaryotes;Bacteria;Gammaproteobacteria - Enterobacteria;Yersinia
ypu	T03677	Yersinia pseudotuberculosis MD67	Prokaryotes;Bacteria;Gammaproteobacteria - Enterobacteria;Yersinia
ypr	T03678	Yersinia pseudotuberculosis EP2/+	Prokaryotes;Bacteria;Gammaproteobacteria - Enterobacteria;Yersinia
ypc	T03679	Yersinia pseudotuberculosis 1	Prokaryotes;Bacteria;Gammaproteobacteria - Enterobacteria;Yersinia
ypf	T03846	Yersinia pseudotuberculosis PA3606	Prokaryotes;Bacteria;Gammaproteobacteria - Enterobacteria;Yersinia
yen	T00469	Yersinia enterocolitica subsp. enterocolitica 8081	Prokaryotes;Bacteria;Gammaproteobacteria - Enterobacteria;Yersinia
yep	T01480	Yersinia enterocolitica subsp. palearctica 105.5R(r)	Prokaryotes;Bacteria;Gammaproteobacteria - Enterobacteria;Yersinia
yey	T02010	Yersinia enterocolitica subsp. palearctica Y11	Prokaryotes;Bacteria;Gammaproteobacteria - Enterobacteria;Yersinia
yel	T03179	Yersinia enterocolitica LC20	Prokaryotes;Bacteria;Gammaproteobacteria - Enterobacteria;Yersinia
yew	T03643	Yersinia enterocolitica WA	Prokaryotes;Bacteria;Gammaproteobacteria - Enterobacteria;Yersinia
yet	T03644	Yersinia enterocolitica 2516-87	Prokaryotes;Bacteria;Gammaproteobacteria - Enterobacteria;Yersinia
yef	T03890	Yersinia enterocolitica FORC_002	Prokaryotes;Bacteria;Gammaproteobacteria - Enterobacteria;Yersinia
yee	T03739	Yersinia enterocolitica (type O:5) YE53/03	Prokaryotes;Bacteria;Gammaproteobacteria - Enterobacteria;Yersinia
ysi	T03057	Yersinia similis	Prokaryotes;Bacteria;Gammaproteobacteria - Enterobacteria;Yersinia
yal	T03605	Yersinia aldovae	Prokaryotes;Bacteria;Gammaproteobacteria - Enterobacteria;Yersinia
yfr	T03606	Yersinia frederiksenii	Prokaryotes;Bacteria;Gammaproteobacteria - Enterobacteria;Yersinia
yin	T03608	Yersinia intermedia	Prokaryotes;Bacteria;Gammaproteobacteria - Enterobacteria;Yersinia
ykr	T03609	Yersinia kristensenii	Prokaryotes;Bacteria;Gammaproteobacteria - Enterobacteria;Yersinia
yro	T03610	Yersinia rohdei	Prokaryotes;Bacteria;Gammaproteobacteria - Enterobacteria;Yersinia
yru	T03611	Yersinia ruckeri YRB	Prokaryotes;Bacteria;Gammaproteobacteria - Enterobacteria;Yersinia
yrb	T03887	Yersinia ruckeri Big Creek 74	Prokaryotes;Bacteria;Gammaproteobacteria - Enterobacteria;Yersinia
yak	T03994	Yersinia aleksiciae	Prokaryotes;Bacteria;Gammaproteobacteria - Enterobacteria;Yersinia
sfl	T00097	Shigella flexneri 301 (serotype 2a)	Prokaryotes;Bacteria;Gammaproteobacteria - Enterobacteria;Shigella
sfx	T00128	Shigella flexneri 2457T (serotype 2a)	Prokaryotes;Bacteria;Gammaproteobacteria - Enterobacteria;Shigella
sfv	T00377	Shigella flexneri 8401 (serotype 5b)	Prokaryotes;Bacteria;Gammaproteobacteria - Enterobacteria;Shigella
sfe	T01883	Shigella flexneri 2002017 (serotype Fxv)	Prokaryotes;Bacteria;Gammaproteobacteria - Enterobacteria;Shigella
sfn	T03267	Shigella flexneri 2003036	Prokaryotes;Bacteria;Gammaproteobacteria - Enterobacteria;Shigella
sfs	T03315	Shigella flexneri Shi06HN006 (serotype Yv)	Prokaryotes;Bacteria;Gammaproteobacteria - Enterobacteria;Shigella
sft	T03751	Shigella flexneri NCTC1	Prokaryotes;Bacteria;Gammaproteobacteria - Enterobacteria;Shigella
ssn	T00274	Shigella sonnei Ss046	Prokaryotes;Bacteria;Gammaproteobacteria - Enterobacteria;Shigella
ssj	T01769	Shigella sonnei 53G	Prokaryotes;Bacteria;Gammaproteobacteria - Enterobacteria;Shigella
sbo	T00301	Shigella boydii Sb227	Prokaryotes;Bacteria;Gammaproteobacteria - Enterobacteria;Shigella
sbc	T00700	Shigella boydii CDC 3083-94	Prokaryotes;Bacteria;Gammaproteobacteria - Enterobacteria;Shigella
sdy	T00306	Shigella dysenteriae Sd197	Prokaryotes;Bacteria;Gammaproteobacteria - Enterobacteria;Shigella
sdz	T02933	Shigella dysenteriae 1617	Prokaryotes;Bacteria;Gammaproteobacteria - Enterobacteria;Shigella
eca	T00186	Pectobacterium atrosepticum SCRI1043	Prokaryotes;Bacteria;Gammaproteobacteria - Enterobacteria;Pectobacterium
patr	T03199	Pectobacterium atrosepticum JG10-08	Prokaryotes;Bacteria;Gammaproteobacteria - Enterobacteria;Pectobacterium
pato	T03293	Pectobacterium atrosepticum 21A	Prokaryotes;Bacteria;Gammaproteobacteria - Enterobacteria;Pectobacterium
pct	T00934	Pectobacterium carotovorum subsp. carotovorum PC1	Prokaryotes;Bacteria;Gammaproteobacteria - Enterobacteria;Pectobacterium
pcc	T02320	Pectobacterium carotovorum subsp. carotovorum PCC21	Prokaryotes;Bacteria;Gammaproteobacteria - Enterobacteria;Pectobacterium
pcv	T03424	Pectobacterium carotovorum subsp. odoriferum	Prokaryotes;Bacteria;Gammaproteobacteria - Enterobacteria;Pectobacterium
pwa	T01106	Pectobacterium wasabiae	Prokaryotes;Bacteria;Gammaproteobacteria - Enterobacteria;Pectobacterium
pec	T02514	Pectobacterium sp. SCC3193	Prokaryotes;Bacteria;Gammaproteobacteria - Enterobacteria;Pectobacterium
eta	T00711	Erwinia tasmaniensis	Prokaryotes;Bacteria;Gammaproteobacteria - Enterobacteria;Erwinia
epy	T01000	Erwinia pyrifoliae Ep1/96	Prokaryotes;Bacteria;Gammaproteobacteria - Enterobacteria;Erwinia
epr	T02121	Erwinia pyrifoliae DSM 12163	Prokaryotes;Bacteria;Gammaproteobacteria - Enterobacteria;Erwinia
eam	T01197	Erwinia amylovora CFBP1430	Prokaryotes;Bacteria;Gammaproteobacteria - Enterobacteria;Erwinia
eay	T01199	Erwinia amylovora ATCC 49946	Prokaryotes;Bacteria;Gammaproteobacteria - Enterobacteria;Erwinia
ebi	T01270	Erwinia billingiae	Prokaryotes;Bacteria;Gammaproteobacteria - Enterobacteria;Erwinia
erj	T01935	Erwinia sp. Ejp617	Prokaryotes;Bacteria;Gammaproteobacteria - Enterobacteria;Erwinia
plu	T00149	Photorhabdus luminescens	Prokaryotes;Bacteria;Gammaproteobacteria - Enterobacteria;Photorhabdus
pay	T00941	Photorhabdus asymbiotica	Prokaryotes;Bacteria;Gammaproteobacteria - Enterobacteria;Photorhabdus
ptt	T03944	Photorhabdus temperata	Prokaryotes;Bacteria;Gammaproteobacteria - Enterobacteria;Photorhabdus
buc	T00036	Buchnera aphidicola APS (Acyrthosiphon pisum)	Prokaryotes;Bacteria;Gammaproteobacteria - Enterobacteria;Buchnera
bap	T00820	Buchnera aphidicola 5A (Acyrthosiphon pisum)	Prokaryotes;Bacteria;Gammaproteobacteria - Enterobacteria;Buchnera
bau	T00821	Buchnera aphidicola Tuc7 (Acyrthosiphon pisum)	Prokaryotes;Bacteria;Gammaproteobacteria - Enterobacteria;Buchnera
baw	T01826	Buchnera aphidicola JF98 (Acyrthosiphon pisum)	Prokaryotes;Bacteria;Gammaproteobacteria - Enterobacteria;Buchnera
bajc	T02354	Buchnera aphidicola JF99 (Acyrthosiphon pisum)	Prokaryotes;Bacteria;Gammaproteobacteria - Enterobacteria;Buchnera
bua	T01828	Buchnera aphidicola LL01 (Acyrthosiphon pisum)	Prokaryotes;Bacteria;Gammaproteobacteria - Enterobacteria;Buchnera
bup	T01829	Buchnera aphidicola TLW03 (Acyrthosiphon pisum)	Prokaryotes;Bacteria;Gammaproteobacteria - Enterobacteria;Buchnera
bak	T01825	Buchnera aphidicola Ak (Acyrthosiphon kondoi)	Prokaryotes;Bacteria;Gammaproteobacteria - Enterobacteria;Buchnera
buh	T01830	Buchnera aphidicola Ua (Uroleucon ambrosiae)	Prokaryotes;Bacteria;Gammaproteobacteria - Enterobacteria;Buchnera
bapf	T03020	Buchnera aphidicola F009 (Myzus persicae)	Prokaryotes;Bacteria;Gammaproteobacteria - Enterobacteria;Buchnera
bapg	T03021	Buchnera aphidicola G002 (Myzus persicae)	Prokaryotes;Bacteria;Gammaproteobacteria - Enterobacteria;Buchnera
bapu	T03022	Buchnera aphidicola USDA (Myzus persicae)	Prokaryotes;Bacteria;Gammaproteobacteria - Enterobacteria;Buchnera
bapw	T03023	Buchnera aphidicola W106 (Myzus persicae)	Prokaryotes;Bacteria;Gammaproteobacteria - Enterobacteria;Buchnera
bas	T00087	Buchnera aphidicola Sg (Schizaphis graminum)	Prokaryotes;Bacteria;Gammaproteobacteria - Enterobacteria;Buchnera
bab	T00111	Buchnera aphidicola Bp (Baizongia pistaciae)	Prokaryotes;Bacteria;Gammaproteobacteria - Enterobacteria;Buchnera
bcc	T00423	Buchnera aphidicola Cc (Cinara cedri)	Prokaryotes;Bacteria;Gammaproteobacteria - Enterobacteria;Buchnera
baj	T01528	Buchnera aphidicola (Cinara tujafilina)	Prokaryotes;Bacteria;Gammaproteobacteria - Enterobacteria;Buchnera
wbr	T00101	Wigglesworthia glossinidia brevipalpis (Glossina brevipalpis)	Prokaryotes;Bacteria;Gammaproteobacteria - Enterobacteria;Wigglesworthia
wgl	T01747	Wigglesworthia glossinidia morsitans (Glossina morsitans)	Prokaryotes;Bacteria;Gammaproteobacteria - Enterobacteria;Wigglesworthia
sgl	T00316	Sodalis glossinidius (Glossina spp.)	Prokaryotes;Bacteria;Gammaproteobacteria - Enterobacteria;Sodalis
sod	T03004	Sodalis sp. HS1	Prokaryotes;Bacteria;Gammaproteobacteria - Enterobacteria;Sodalis
pes	T03006	Candidatus Sodalis pierantonius	Prokaryotes;Bacteria;Gammaproteobacteria - Enterobacteria;Sodalis
ent	T00507	Enterobacter sp. 638	Prokaryotes;Bacteria;Gammaproteobacteria - Enterobacteria;Enterobacter
enc	T01231	Enterobacter cloacae subsp. cloacae ATCC 13047	Prokaryotes;Bacteria;Gammaproteobacteria - Enterobacteria;Enterobacter
eno	T02315	Enterobacter cloacae subsp. cloacae ENHKU01	Prokaryotes;Bacteria;Gammaproteobacteria - Enterobacteria;Enterobacter
eclo	T02615	Enterobacter cloacae subsp. cloacae NCTC 9394	Prokaryotes;Bacteria;Gammaproteobacteria - Enterobacteria;Enterobacter
eec	T01652	Enterobacter cloacae EcWSU1	Prokaryotes;Bacteria;Gammaproteobacteria - Enterobacteria;Enterobacter
enl	T02159	Enterobacter cloacae subsp. dissolvens SDM	Prokaryotes;Bacteria;Gammaproteobacteria - Enterobacteria;Enterobacter
ecla	T03350	Enterobacter cloacae ECNIH3	Prokaryotes;Bacteria;Gammaproteobacteria - Enterobacteria;Enterobacter
eclc	T03378	Enterobacter cloacae ECR091	Prokaryotes;Bacteria;Gammaproteobacteria - Enterobacteria;Enterobacter
eclg	T03429	Enterobacter cloacae GGT036	Prokaryotes;Bacteria;Gammaproteobacteria - Enterobacteria;Enterobacter
ecle	T03471	Enterobacter cloacae ECNIH2	Prokaryotes;Bacteria;Gammaproteobacteria - Enterobacteria;Enterobacter
ecln	T03486	Enterobacter cloacae ECNIH4	Prokaryotes;Bacteria;Gammaproteobacteria - Enterobacteria;Enterobacter
ecli	T03706	Enterobacter cloacae ECNIH5	Prokaryotes;Bacteria;Gammaproteobacteria - Enterobacteria;Enterobacter
eclx	T03707	Enterobacter cloacae 34399	Prokaryotes;Bacteria;Gammaproteobacteria - Enterobacteria;Enterobacter
ecly	T03708	Enterobacter cloacae 34977	Prokaryotes;Bacteria;Gammaproteobacteria - Enterobacteria;Enterobacter
eclz	T03709	Enterobacter cloacae 34983	Prokaryotes;Bacteria;Gammaproteobacteria - Enterobacteria;Enterobacter
esc	T01342	Enterobacter lignolyticus	Prokaryotes;Bacteria;Gammaproteobacteria - Enterobacteria;Enterobacter
eas	T01604	Enterobacter asburiae LF7a	Prokaryotes;Bacteria;Gammaproteobacteria - Enterobacteria;Enterobacter
eau	T03084	Enterobacter asburiae L1	Prokaryotes;Bacteria;Gammaproteobacteria - Enterobacteria;Enterobacter
eae	T01529	Enterobacter aerogenes KCTC 2190	Prokaryotes;Bacteria;Gammaproteobacteria - Enterobacteria;Enterobacter
ear	T02447	Enterobacter aerogenes EA1509E	Prokaryotes;Bacteria;Gammaproteobacteria - Enterobacteria;Enterobacter
enr	T02700	Enterobacter sp. R4-368	Prokaryotes;Bacteria;Gammaproteobacteria - Enterobacteria;Enterobacter
esa	T00586	Cronobacter sakazakii ATCC BAA-894	Prokaryotes;Bacteria;Gammaproteobacteria - Enterobacteria;Cronobacter
csk	T02119	Cronobacter sakazakii ES15	Prokaryotes;Bacteria;Gammaproteobacteria - Enterobacteria;Cronobacter
csz	T02461	Cronobacter sakazakii Sp291	Prokaryotes;Bacteria;Gammaproteobacteria - Enterobacteria;Cronobacter
csi	T02955	Cronobacter sakazakii CMCC 45402	Prokaryotes;Bacteria;Gammaproteobacteria - Enterobacteria;Cronobacter
csj	T03903	Cronobacter sakazakii ATCC 29544	Prokaryotes;Bacteria;Gammaproteobacteria - Enterobacteria;Cronobacter
ctu	T00999	Siccibacter turicensis	Prokaryotes;Bacteria;Gammaproteobacteria - Enterobacteria;Siccibacter
kpn	T00566	Klebsiella pneumoniae subsp. pneumoniae MGH 78578	Prokaryotes;Bacteria;Gammaproteobacteria - Enterobacteria;Klebsiella
kpu	T00910	Klebsiella pneumoniae subsp. pneumoniae NTUH-K2044	Prokaryotes;Bacteria;Gammaproteobacteria - Enterobacteria;Klebsiella
kpm	T01733	Klebsiella pneumoniae subsp. pneumoniae HS11286	Prokaryotes;Bacteria;Gammaproteobacteria - Enterobacteria;Klebsiella
kpp	T02213	Klebsiella pneumoniae subsp. pneumoniae 1084	Prokaryotes;Bacteria;Gammaproteobacteria - Enterobacteria;Klebsiella
kpk	T03368	Klebsiella pneumoniae subsp. pneumoniae KP5-1	Prokaryotes;Bacteria;Gammaproteobacteria - Enterobacteria;Klebsiella
kph	T03369	Klebsiella pneumoniae subsp. pneumoniae KPNIH24	Prokaryotes;Bacteria;Gammaproteobacteria - Enterobacteria;Klebsiella
kpz	T03370	Klebsiella pneumoniae subsp. pneumoniae KPNIH27	Prokaryotes;Bacteria;Gammaproteobacteria - Enterobacteria;Klebsiella
kpv	T03465	Klebsiella pneumoniae subsp. pneumoniae KPNIH29	Prokaryotes;Bacteria;Gammaproteobacteria - Enterobacteria;Klebsiella
kpw	T03466	Klebsiella pneumoniae subsp. pneumoniae KPNIH30	Prokaryotes;Bacteria;Gammaproteobacteria - Enterobacteria;Klebsiella
kpy	T03467	Klebsiella pneumoniae subsp. pneumoniae KPNIH31	Prokaryotes;Bacteria;Gammaproteobacteria - Enterobacteria;Klebsiella
kpg	T03468	Klebsiella pneumoniae subsp. pneumoniae KPNIH32	Prokaryotes;Bacteria;Gammaproteobacteria - Enterobacteria;Klebsiella
kpc	T03788	Klebsiella pneumoniae subsp. pneumoniae KPNIH10	Prokaryotes;Bacteria;Gammaproteobacteria - Enterobacteria;Klebsiella
kpq	T03371	Klebsiella pneumoniae subsp. pneumoniae KPR0928	Prokaryotes;Bacteria;Gammaproteobacteria - Enterobacteria;Klebsiella
kpt	T03418	Klebsiella pneumoniae subsp. pneumoniae ATCC 43816 KPPR1	Prokaryotes;Bacteria;Gammaproteobacteria - Enterobacteria;Klebsiella
kpe	T00772	Klebsiella pneumoniae 342	Prokaryotes;Bacteria;Gammaproteobacteria - Enterobacteria;Klebsiella
kpo	T01982	Klebsiella pneumoniae KCTC 2242	Prokaryotes;Bacteria;Gammaproteobacteria - Enterobacteria;Klebsiella
kpr	T02793	Klebsiella pneumoniae subsp. rhinoscleromatis SB3432	Prokaryotes;Bacteria;Gammaproteobacteria - Enterobacteria;Klebsiella
kpj	T02799	Klebsiella pneumoniae JM45	Prokaryotes;Bacteria;Gammaproteobacteria - Enterobacteria;Klebsiella
kpi	T02866	Klebsiella pneumoniae CG43	Prokaryotes;Bacteria;Gammaproteobacteria - Enterobacteria;Klebsiella
kpa	T03176	Klebsiella pneumoniae 30660/NJST258_1	Prokaryotes;Bacteria;Gammaproteobacteria - Enterobacteria;Klebsiella
kps	T03177	Klebsiella pneumoniae 30684/NJST258_2	Prokaryotes;Bacteria;Gammaproteobacteria - Enterobacteria;Klebsiella
kpx	T03419	Klebsiella pneumoniae PMK1	Prokaryotes;Bacteria;Gammaproteobacteria - Enterobacteria;Klebsiella
kpb	T03440	Klebsiella pneumoniae blaNDM-1	Prokaryotes;Bacteria;Gammaproteobacteria - Enterobacteria;Klebsiella
kpne	T03746	Klebsiella pneumoniae 32192	Prokaryotes;Bacteria;Gammaproteobacteria - Enterobacteria;Klebsiella
kpnu	T03747	Klebsiella pneumoniae 34618	Prokaryotes;Bacteria;Gammaproteobacteria - Enterobacteria;Klebsiella
kva	T01170	Klebsiella variicola At-22	Prokaryotes;Bacteria;Gammaproteobacteria - Enterobacteria;Klebsiella
kvd	T03531	Klebsiella variicola DX120E	Prokaryotes;Bacteria;Gammaproteobacteria - Enterobacteria;Klebsiella
kvq	T03641	Klebsiella variicola DSM 15968	Prokaryotes;Bacteria;Gammaproteobacteria - Enterobacteria;Klebsiella
kox	T01681	Klebsiella oxytoca KCTC 1686	Prokaryotes;Bacteria;Gammaproteobacteria - Enterobacteria;Klebsiella
koe	T02173	Klebsiella oxytoca E718	Prokaryotes;Bacteria;Gammaproteobacteria - Enterobacteria;Klebsiella
koy	T03188	Klebsiella oxytoca HKOPL1	Prokaryotes;Bacteria;Gammaproteobacteria - Enterobacteria;Klebsiella
kok	T03269	Klebsiella oxytoca KONIH1	Prokaryotes;Bacteria;Gammaproteobacteria - Enterobacteria;Klebsiella
kom	T03349	Klebsiella oxytoca M1	Prokaryotes;Bacteria;Gammaproteobacteria - Enterobacteria;Klebsiella
kmi	T03782	Klebsiella michiganensis	Prokaryotes;Bacteria;Gammaproteobacteria - Enterobacteria;Klebsiella
cko	T00592	Citrobacter koseri	Prokaryotes;Bacteria;Gammaproteobacteria - Enterobacteria;Citrobacter
cro	T01145	Citrobacter rodentium	Prokaryotes;Bacteria;Gammaproteobacteria - Enterobacteria;Citrobacter
cfd	T03077	Citrobacter freundii	Prokaryotes;Bacteria;Gammaproteobacteria - Enterobacteria;Citrobacter
cama	T03934	Citrobacter amalonaticus	Prokaryotes;Bacteria;Gammaproteobacteria - Enterobacteria;Citrobacter
spe	T00595	Serratia proteamaculans	Prokaryotes;Bacteria;Gammaproteobacteria - Enterobacteria;Serratia
srr	T01503	Serratia plymuthica AS9	Prokaryotes;Bacteria;Gammaproteobacteria - Enterobacteria;Serratia
srl	T02710	Serratia plymuthica 4Rx13	Prokaryotes;Bacteria;Gammaproteobacteria - Enterobacteria;Serratia
sry	T02716	Serratia plymuthica S13	Prokaryotes;Bacteria;Gammaproteobacteria - Enterobacteria;Serratia
srs	T01502	Serratia sp. AS12	Prokaryotes;Bacteria;Gammaproteobacteria - Enterobacteria;Serratia
sra	T02012	Serratia sp. AS13	Prokaryotes;Bacteria;Gammaproteobacteria - Enterobacteria;Serratia
ssz	T01672	Serratia symbiotica	Prokaryotes;Bacteria;Gammaproteobacteria - Enterobacteria;Serratia
smaf	T02433	Serratia marcescens FGI94	Prokaryotes;Bacteria;Gammaproteobacteria - Enterobacteria;Serratia
smw	T02448	Serratia marcescens WW4	Prokaryotes;Bacteria;Gammaproteobacteria - Enterobacteria;Serratia
smar	T03592	Serratia marcescens SM39	Prokaryotes;Bacteria;Gammaproteobacteria - Enterobacteria;Serratia
smac	T03985	Serratia marcescens subsp. marcescens Db11	Prokaryotes;Bacteria;Gammaproteobacteria - Enterobacteria;Serratia
slq	T02740	Serratia liquefaciens	Prokaryotes;Bacteria;Gammaproteobacteria - Enterobacteria;Serratia
serr	T02836	Serratia sp. ATCC 39006	Prokaryotes;Bacteria;Gammaproteobacteria - Enterobacteria;Serratia
sfo	T02987	Serratia multitudinisentens	Prokaryotes;Bacteria;Gammaproteobacteria - Enterobacteria;Serratia
serf	T03313	Serratia sp. FS14	Prokaryotes;Bacteria;Gammaproteobacteria - Enterobacteria;Serratia
sers	T03314	Serratia sp. SCBI	Prokaryotes;Bacteria;Gammaproteobacteria - Enterobacteria;Serratia
sfw	T04030	Serratia fonticola	Prokaryotes;Bacteria;Gammaproteobacteria - Enterobacteria;Serratia
pmr	T00753	Proteus mirabilis HI4320	Prokaryotes;Bacteria;Gammaproteobacteria - Enterobacteria;Proteus
pmib	T02789	Proteus mirabilis BB2000	Prokaryotes;Bacteria;Gammaproteobacteria - Enterobacteria;Proteus
eic	T00912	Edwardsiella ictaluri	Prokaryotes;Bacteria;Gammaproteobacteria - Enterobacteria;Edwardsiella
etr	T01121	Edwardsiella tarda EIB202	Prokaryotes;Bacteria;Gammaproteobacteria - Enterobacteria;Edwardsiella
etd	T02091	Edwardsiella tarda FL6-60	Prokaryotes;Bacteria;Gammaproteobacteria - Enterobacteria;Edwardsiella
ete	T03245	Edwardsiella tarda 080813	Prokaryotes;Bacteria;Gammaproteobacteria - Enterobacteria;Edwardsiella
etc	T02509	Edwardsiella piscicida C07-087	Prokaryotes;Bacteria;Gammaproteobacteria - Enterobacteria;Edwardsiella
edw	T03991	Edwardsiella sp. EA181011	Prokaryotes;Bacteria;Gammaproteobacteria - Enterobacteria;Edwardsiella
edl	T04005	Edwardsiella sp. LADL05-105	Prokaryotes;Bacteria;Gammaproteobacteria - Enterobacteria;Edwardsiella
bfl	T00138	Candidatus Blochmannia floridanus (Camponotus floridanus)	Prokaryotes;Bacteria;Gammaproteobacteria - Enterobacteria;Blochmannia
bpn	T00272	Candidatus Blochmannia pennsylvanicus (Camponotus pennsylvanicus)	Prokaryotes;Bacteria;Gammaproteobacteria - Enterobacteria;Blochmannia
bva	T01398	Candidatus Blochmannia vafer (Camponotus vafer)	Prokaryotes;Bacteria;Gammaproteobacteria - Enterobacteria;Blochmannia
bchr	T02430	Candidatus Blochmannia chromaiodes (Camponotus chromaiodes)	Prokaryotes;Bacteria;Gammaproteobacteria - Enterobacteria;Blochmannia
ben	T03906	Blochmannia endosymbiont of Camponotus (Colobopsis) obliquus 757	Prokaryotes;Bacteria;Gammaproteobacteria - Enterobacteria;Blochmannia
bed	T03907	Blochmannia endosymbiont of Polyrhachis (Hedomyrma) turneri 675	Prokaryotes;Bacteria;Gammaproteobacteria - Enterobacteria;Blochmannia
hde	T00911	Candidatus Hamiltonella defensa (Acyrthosiphon pisum)	Prokaryotes;Bacteria;Gammaproteobacteria - Enterobacteria;Hamiltonella
sect	T02199	Secondary endosymbiont of Ctenarytaina eucalypti	Prokaryotes;Bacteria;Gammaproteobacteria - Enterobacteria;Unclassified aphid symbionts
sehc	T02336	Secondary endosymbiont of Heteropsylla cubana	Prokaryotes;Bacteria;Gammaproteobacteria - Enterobacteria;Unclassified aphid symbionts
dda	T00927	Dickeya dadantii Ech703	Prokaryotes;Bacteria;Gammaproteobacteria - Enterobacteria;Dickeya
ddc	T01138	Dickeya dadantii Ech586	Prokaryotes;Bacteria;Gammaproteobacteria - Enterobacteria;Dickeya
ddd	T01305	Dickeya dadantii 3937	Prokaryotes;Bacteria;Gammaproteobacteria - Enterobacteria;Dickeya
dze	T00930	Dickeya zeae Ech1591	Prokaryotes;Bacteria;Gammaproteobacteria - Enterobacteria;Dickeya
dzc	T03567	Dickeya zeae EC1	Prokaryotes;Bacteria;Gammaproteobacteria - Enterobacteria;Dickeya
xbo	T01186	Xenorhabdus bovienii SS-2004	Prokaryotes;Bacteria;Gammaproteobacteria - Enterobacteria;Xenorhabdus
xbv	T03845	Xenorhabdus bovienii CS03	Prokaryotes;Bacteria;Gammaproteobacteria - Enterobacteria;Xenorhabdus
xne	T01274	Xenorhabdus nematophila ATCC 19061	Prokaryotes;Bacteria;Gammaproteobacteria - Enterobacteria;Xenorhabdus
xnm	T03752	Xenorhabdus nematophila AN6/1	Prokaryotes;Bacteria;Gammaproteobacteria - Enterobacteria;Xenorhabdus
xdo	T03784	Xenorhabdus doucetiae	Prokaryotes;Bacteria;Gammaproteobacteria - Enterobacteria;Xenorhabdus
xpo	T03805	Xenorhabdus poinarii	Prokaryotes;Bacteria;Gammaproteobacteria - Enterobacteria;Xenorhabdus
pam	T01195	Pantoea ananatis LMG 20103	Prokaryotes;Bacteria;Gammaproteobacteria - Enterobacteria;Pantoea
plf	T01728	Pantoea ananatis LMG 5342	Prokaryotes;Bacteria;Gammaproteobacteria - Enterobacteria;Pantoea
paj	T01969	Pantoea ananatis AJ13355	Prokaryotes;Bacteria;Gammaproteobacteria - Enterobacteria;Pantoea
paq	T01970	Pantoea ananatis PA13	Prokaryotes;Bacteria;Gammaproteobacteria - Enterobacteria;Pantoea
pva	T01326	Pantoea vagans	Prokaryotes;Bacteria;Gammaproteobacteria - Enterobacteria;Pantoea
pao	T01386	Pantoea sp. At-9b	Prokaryotes;Bacteria;Gammaproteobacteria - Enterobacteria;Pantoea
kln	T03331	Pantoea rwandensis	Prokaryotes;Bacteria;Gammaproteobacteria - Enterobacteria;Pantoea
pant	T03464	Pantoea sp. PSNIH1	Prokaryotes;Bacteria;Gammaproteobacteria - Enterobacteria;Pantoea
panp	T03514	Pantoea sp. PSNIH2	Prokaryotes;Bacteria;Gammaproteobacteria - Enterobacteria;Pantoea
hhs	T02865	Candidatus Pantoea carbekii	Prokaryotes;Bacteria;Gammaproteobacteria - Enterobacteria;Pantoea
pck	T03853	Candidatus Pantoea carbekii US	Prokaryotes;Bacteria;Gammaproteobacteria - Enterobacteria;Pantoea
rip	T01218	Candidatus Riesia pediculicola	Prokaryotes;Bacteria;Gammaproteobacteria - Enterobacteria;Riesia
rah	T01422	Rahnella sp. Y9602	Prokaryotes;Bacteria;Gammaproteobacteria - Enterobacteria;Rahnella
raq	T01770	Rahnella aquatilis CIP 78.65 = ATCC 33071	Prokaryotes;Bacteria;Gammaproteobacteria - Enterobacteria;Rahnella
raa	T01850	Rahnella aquatilis HX2	Prokaryotes;Bacteria;Gammaproteobacteria - Enterobacteria;Rahnella
men	T01562	Candidatus Moranella endobia PCIT	Prokaryotes;Bacteria;Gammaproteobacteria - Enterobacteria;Moranella
meo	T02613	Candidatus Moranella endobia PCVAL	Prokaryotes;Bacteria;Gammaproteobacteria - Enterobacteria;Moranella
psi	T02042	Providencia stuartii MRSN 2154	Prokaryotes;Bacteria;Gammaproteobacteria - Enterobacteria;Providencia
psx	T03282	Providencia stuartii ATCC 33672	Prokaryotes;Bacteria;Gammaproteobacteria - Enterobacteria;Providencia
ebt	T02111	Shimwellia blattae	Prokaryotes;Bacteria;Gammaproteobacteria - Enterobacteria;Shimwellia
mmk	T02496	Morganella morganii	Prokaryotes;Bacteria;Gammaproteobacteria - Enterobacteria;Morganella
ror	T02625	Raoultella ornithinolytica B6	Prokaryotes;Bacteria;Gammaproteobacteria - Enterobacteria;Raoultella
ron	T03629	Raoultella ornithinolytica S12	Prokaryotes;Bacteria;Gammaproteobacteria - Enterobacteria;Raoultella
cnt	T03298	Cedecea neteri	Prokaryotes;Bacteria;Gammaproteobacteria - Enterobacteria;Cedecea
cem	T03328	Cedecea sp. M006	Prokaryotes;Bacteria;Gammaproteobacteria - Enterobacteria;Cedecea
cen	T03337	Cedecea sp. ND14a	Prokaryotes;Bacteria;Gammaproteobacteria - Enterobacteria;Cedecea
ced	T03347	Cedecea sp. ND14b	Prokaryotes;Bacteria;Gammaproteobacteria - Enterobacteria;Cedecea
pge	T03300	Pluralibacter gergoviae	Prokaryotes;Bacteria;Gammaproteobacteria - Enterobacteria;Pluralibacter
hav	T03425	Hafnia alvei	Prokaryotes;Bacteria;Gammaproteobacteria - Enterobacteria;Hafnia
ksa	T03601	Kosakonia sacchari	Prokaryotes;Bacteria;Gammaproteobacteria - Enterobacteria;Kosakonia
kin	T03950	Kluyvera intermedia	Prokaryotes;Bacteria;Gammaproteobacteria - Enterobacteria;Kluyvera
pfq	T03952	Pragia fontium	Prokaryotes;Bacteria;Gammaproteobacteria - Enterobacteria;Pragia
sbw	T03624	Symbiont bacterium UwTKB of Urostylis westwoodii	Prokaryotes;Bacteria;Gammaproteobacteria - Enterobacteria;Unclassified Enterobacteria
ebf	T02431	Enterobacteriaceae bacterium FGI 57	Prokaryotes;Bacteria;Gammaproteobacteria - Enterobacteria;Unclassified Enterobacteria
psts	T03051	Plautia stali symbiont	Prokaryotes;Bacteria;Gammaproteobacteria - Enterobacteria;Unclassified Enterobacteria
hin	T00001	Haemophilus influenzae Rd KW20 (serotype d)	Prokaryotes;Bacteria;Gammaproteobacteria - Others;Haemophilus
hit	T00248	Haemophilus influenzae 86-028NP (nontypeable)	Prokaryotes;Bacteria;Gammaproteobacteria - Others;Haemophilus
hip	T00543	Haemophilus influenzae PittEE (nontypeable)	Prokaryotes;Bacteria;Gammaproteobacteria - Others;Haemophilus
hiq	T00544	Haemophilus influenzae PittGG (nontypeable)	Prokaryotes;Bacteria;Gammaproteobacteria - Others;Haemophilus
hif	T01395	Haemophilus influenzae F3031 (nontypeable)	Prokaryotes;Bacteria;Gammaproteobacteria - Others;Haemophilus
hil	T01400	Haemophilus influenzae F3047 (nontypeable)	Prokaryotes;Bacteria;Gammaproteobacteria - Others;Haemophilus
hiu	T01720	Haemophilus influenzae 10810 (serotype b)	Prokaryotes;Bacteria;Gammaproteobacteria - Others;Haemophilus
hie	T01980	Haemophilus influenzae R2846 (nontypeable)	Prokaryotes;Bacteria;Gammaproteobacteria - Others;Haemophilus
hiz	T01981	Haemophilus influenzae R2866 (nontypeable)	Prokaryotes;Bacteria;Gammaproteobacteria - Others;Haemophilus
hik	T02839	Haemophilus influenzae KR494 (serotype f)	Prokaryotes;Bacteria;Gammaproteobacteria - Others;Haemophilus
hia	T03436	Haemophilus influenzae CGSHiCZ412602	Prokaryotes;Bacteria;Gammaproteobacteria - Others;Haemophilus
hih	T03485	Haemophilus influenzae Hi375	Prokaryotes;Bacteria;Gammaproteobacteria - Others;Haemophilus
hiw	T03720	Haemophilus influenzae 477	Prokaryotes;Bacteria;Gammaproteobacteria - Others;Haemophilus
hic	T03721	Haemophilus influenzae C486	Prokaryotes;Bacteria;Gammaproteobacteria - Others;Haemophilus
hix	T03722	Haemophilus influenzae 723	Prokaryotes;Bacteria;Gammaproteobacteria - Others;Haemophilus
hdu	T00135	Haemophilus ducreyi	Prokaryotes;Bacteria;Gammaproteobacteria - Others;Haemophilus
hap	T00825	Haemophilus parasuis SH0165	Prokaryotes;Bacteria;Gammaproteobacteria - Others;Haemophilus
hpaz	T02697	Haemophilus parasuis ZJ0906	Prokaryotes;Bacteria;Gammaproteobacteria - Others;Haemophilus
hpas	T03301	Haemophilus parasuis SH03	Prokaryotes;Bacteria;Gammaproteobacteria - Others;Haemophilus
hpak	T03312	Haemophilus parasuis KL0318	Prokaryotes;Bacteria;Gammaproteobacteria - Others;Haemophilus
hpr	T01605	Haemophilus parainfluenzae	Prokaryotes;Bacteria;Gammaproteobacteria - Others;Haemophilus
hso	T00386	Haemophilus somnus 129PT	Prokaryotes;Bacteria;Gammaproteobacteria - Others;Histophilus
hsm	T00673	Haemophilus somnus 2336	Prokaryotes;Bacteria;Gammaproteobacteria - Others;Histophilus
pmu	T00046	Pasteurella multocida subsp. multocida Pm70	Prokaryotes;Bacteria;Gammaproteobacteria - Others;Pasteurella
pmv	T01776	Pasteurella multocida subsp. multocida HN06	Prokaryotes;Bacteria;Gammaproteobacteria - Others;Pasteurella
pul	T02057	Pasteurella multocida subsp. multocida 3480	Prokaryotes;Bacteria;Gammaproteobacteria - Others;Pasteurella
pmp	T01729	Pasteurella multocida 36950	Prokaryotes;Bacteria;Gammaproteobacteria - Others;Pasteurella
pmul	T03322	Pasteurella multocida ATCC 43137	Prokaryotes;Bacteria;Gammaproteobacteria - Others;Pasteurella
msu	T00201	Mannheimia succiniciproducens	Prokaryotes;Bacteria;Gammaproteobacteria - Others;Basfia
mht	T02522	Mannheimia haemolytica USDA-ARS-SAM-185	Prokaryotes;Bacteria;Gammaproteobacteria - Others;Mannheimia
mhq	T02523	Mannheimia haemolytica USDA-ARS-USMARC-183	Prokaryotes;Bacteria;Gammaproteobacteria - Others;Mannheimia
mhat	T03786	Mannheimia haemolytica USDA-ARS-USMARC-184	Prokaryotes;Bacteria;Gammaproteobacteria - Others;Mannheimia
mhx	T02635	Mannheimia haemolytica M42548	Prokaryotes;Bacteria;Gammaproteobacteria - Others;Mannheimia
mhae	T02746	Mannheimia haemolytica D153	Prokaryotes;Bacteria;Gammaproteobacteria - Others;Mannheimia
mham	T02747	Mannheimia haemolytica D171	Prokaryotes;Bacteria;Gammaproteobacteria - Others;Mannheimia
mhao	T02748	Mannheimia haemolytica D174	Prokaryotes;Bacteria;Gammaproteobacteria - Others;Mannheimia
mhal	T02758	Mannheimia haemolytica USMARC_2286	Prokaryotes;Bacteria;Gammaproteobacteria - Others;Mannheimia
mhaq	T03749	Mannheimia haemolytica 89010807N	Prokaryotes;Bacteria;Gammaproteobacteria - Others;Mannheimia
mhay	T03750	Mannheimia haemolytica 89010807N lktA-	Prokaryotes;Bacteria;Gammaproteobacteria - Others;Mannheimia
mvr	T03026	Mannheimia varigena USDA-ARS-USMARC-1261	Prokaryotes;Bacteria;Gammaproteobacteria - Others;Mannheimia
mvi	T03027	Mannheimia varigena USDA-ARS-USMARC-1296	Prokaryotes;Bacteria;Gammaproteobacteria - Others;Mannheimia
mvg	T03028	Mannheimia varigena USDA-ARS-USMARC-1312	Prokaryotes;Bacteria;Gammaproteobacteria - Others;Mannheimia
mve	T03029	Mannheimia varigena USDA-ARS-USMARC-1388	Prokaryotes;Bacteria;Gammaproteobacteria - Others;Mannheimia
apl	T00476	Actinobacillus pleuropneumoniae L20 (serotype 5b)	Prokaryotes;Bacteria;Gammaproteobacteria - Others;Actinobacillus
apj	T00644	Actinobacillus pleuropneumoniae JL03 (serotype 3)	Prokaryotes;Bacteria;Gammaproteobacteria - Others;Actinobacillus
apa	T00717	Actinobacillus pleuropneumoniae AP76 (serotype 7)	Prokaryotes;Bacteria;Gammaproteobacteria - Others;Actinobacillus
asu	T00558	Actinobacillus succinogenes	Prokaryotes;Bacteria;Gammaproteobacteria - Others;Actinobacillus
asi	T02262	Actinobacillus suis H91-0380	Prokaryotes;Bacteria;Gammaproteobacteria - Others;Actinobacillus
ass	T03246	Actinobacillus suis ATCC 33415	Prokaryotes;Bacteria;Gammaproteobacteria - Others;Actinobacillus
aeu	T03501	Actinobacillus equuli	Prokaryotes;Bacteria;Gammaproteobacteria - Others;Actinobacillus
aap	T00929	Aggregatibacter aphrophilus	Prokaryotes;Bacteria;Gammaproteobacteria - Others;Aggregatibacter
aat	T00993	Aggregatibacter actinomycetemcomitans D11S-1	Prokaryotes;Bacteria;Gammaproteobacteria - Others;Aggregatibacter
aao	T01651	Aggregatibacter actinomycetemcomitans ANH9381	Prokaryotes;Bacteria;Gammaproteobacteria - Others;Aggregatibacter
aan	T02046	Aggregatibacter actinomycetemcomitans D7S-1	Prokaryotes;Bacteria;Gammaproteobacteria - Others;Aggregatibacter
aah	T03184	Aggregatibacter actinomycetemcomitans HK1651	Prokaryotes;Bacteria;Gammaproteobacteria - Others;Aggregatibacter
gan	T01482	Gallibacterium anatis	Prokaryotes;Bacteria;Gammaproteobacteria - Others;Gallibacterium
bto	T02504	Bibersteinia trehalosi USDA-ARS-USMARC-192	Prokaryotes;Bacteria;Gammaproteobacteria - Others;Bibersteinia
btre	T03017	Bibersteinia trehalosi USDA-ARS-USMARC-188	Prokaryotes;Bacteria;Gammaproteobacteria - Others;Bibersteinia
btrh	T03018	Bibersteinia trehalosi USDA-ARS-USMARC-189	Prokaryotes;Bacteria;Gammaproteobacteria - Others;Bibersteinia
btra	T03019	Bibersteinia trehalosi USDA-ARS-USMARC-190	Prokaryotes;Bacteria;Gammaproteobacteria - Others;Bibersteinia
xfa	T00033	Xylella fastidiosa 9a5c	Prokaryotes;Bacteria;Gammaproteobacteria - Others;Xylella
xft	T00113	Xylella fastidiosa Temecula1	Prokaryotes;Bacteria;Gammaproteobacteria - Others;Xylella
xfm	T00677	Xylella fastidiosa M12	Prokaryotes;Bacteria;Gammaproteobacteria - Others;Xylella
xfn	T00692	Xylella fastidiosa M23	Prokaryotes;Bacteria;Gammaproteobacteria - Others;Xylella
xff	T01979	Xylella fastidiosa subsp. fastidiosa GB514	Prokaryotes;Bacteria;Gammaproteobacteria - Others;Xylella
xfl	T03317	Xylella fastidiosa MUL0034	Prokaryotes;Bacteria;Gammaproteobacteria - Others;Xylella
xfs	T03318	Xylella fastidiosa subsp. sandyi Ann-1	Prokaryotes;Bacteria;Gammaproteobacteria - Others;Xylella
xcc	T00083	Xanthomonas campestris pv. campestris ATCC 33913	Prokaryotes;Bacteria;Gammaproteobacteria - Others;Xanthomonas
xcb	T00247	Xanthomonas campestris pv. campestris 8004	Prokaryotes;Bacteria;Gammaproteobacteria - Others;Xanthomonas
xca	T00759	Xanthomonas campestris pv. campestris B100	Prokaryotes;Bacteria;Gammaproteobacteria - Others;Xanthomonas
xcp	T01872	Xanthomonas campestris pv. raphani	Prokaryotes;Bacteria;Gammaproteobacteria - Others;Xanthomonas
xcv	T00288	Xanthomonas campestris pv. vesicatoria	Prokaryotes;Bacteria;Gammaproteobacteria - Others;Xanthomonas
xac	T00084	Xanthomonas citri pv. citri 306	Prokaryotes;Bacteria;Gammaproteobacteria - Others;Xanthomonas
xci	T02519	Xanthomonas citri subsp. citri Aw12879	Prokaryotes;Bacteria;Gammaproteobacteria - Others;Xanthomonas
xct	T03584	Xanthomonas citri subsp. citri A306	Prokaryotes;Bacteria;Gammaproteobacteria - Others;Xanthomonas
xcu	T03733	Xanthomonas citri subsp. citri UI7	Prokaryotes;Bacteria;Gammaproteobacteria - Others;Xanthomonas
xcn	T03734	Xanthomonas citri subsp. citri NT17	Prokaryotes;Bacteria;Gammaproteobacteria - Others;Xanthomonas
xcw	T03779	Xanthomonas citri subsp. citri MN10	Prokaryotes;Bacteria;Gammaproteobacteria - Others;Xanthomonas
xcr	T03780	Xanthomonas citri subsp. citri MN11	Prokaryotes;Bacteria;Gammaproteobacteria - Others;Xanthomonas
xcm	T03735	Xanthomonas citri subsp. citri MN12	Prokaryotes;Bacteria;Gammaproteobacteria - Others;Xanthomonas
xcf	T03781	Xanthomonas citri subsp. citri mf20	Prokaryotes;Bacteria;Gammaproteobacteria - Others;Xanthomonas
xcj	T03894	Xanthomonas citri subsp. citri UI6	Prokaryotes;Bacteria;Gammaproteobacteria - Others;Xanthomonas
xfu	T03094	Xanthomonas fuscans	Prokaryotes;Bacteria;Gammaproteobacteria - Others;Xanthomonas
xax	T01616	Xanthomonas alfalfae	Prokaryotes;Bacteria;Gammaproteobacteria - Others;Xanthomonas
xao	T02500	Xanthomonas axonopodis Xac29-1	Prokaryotes;Bacteria;Gammaproteobacteria - Others;Xanthomonas
xoo	T00235	Xanthomonas oryzae pv. oryzae KACC 10331	Prokaryotes;Bacteria;Gammaproteobacteria - Others;Xanthomonas
xom	T00360	Xanthomonas oryzae pv. oryzae MAFF311018	Prokaryotes;Bacteria;Gammaproteobacteria - Others;Xanthomonas
xop	T00763	Xanthomonas oryzae pv. oryzae PXO99A	Prokaryotes;Bacteria;Gammaproteobacteria - Others;Xanthomonas
xoy	T03765	Xanthomonas oryzae pv. oryzae PXO86	Prokaryotes;Bacteria;Gammaproteobacteria - Others;Xanthomonas
xor	T01873	Xanthomonas oryzae pv. oryzicola BLS256	Prokaryotes;Bacteria;Gammaproteobacteria - Others;Xanthomonas
xoz	T03868	Xanthomonas oryzae pv. oryzicola CFBP7342	Prokaryotes;Bacteria;Gammaproteobacteria - Others;Xanthomonas
xal	T01160	Xanthomonas albilineans	Prokaryotes;Bacteria;Gammaproteobacteria - Others;Xanthomonas
xsa	T03566	Xanthomonas sacchari	Prokaryotes;Bacteria;Gammaproteobacteria - Others;Xanthomonas
xtn	T03961	Xanthomonas translucens	Prokaryotes;Bacteria;Gammaproteobacteria - Others;Xanthomonas
sml	T00718	Stenotrophomonas maltophilia K279a	Prokaryotes;Bacteria;Gammaproteobacteria - Others;Stenotrophomonas
smt	T00733	Stenotrophomonas maltophilia R551-3	Prokaryotes;Bacteria;Gammaproteobacteria - Others;Stenotrophomonas
buj	T01596	Stenotrophomonas maltophilia JV3	Prokaryotes;Bacteria;Gammaproteobacteria - Others;Stenotrophomonas
smz	T02061	Stenotrophomonas maltophilia D457	Prokaryotes;Bacteria;Gammaproteobacteria - Others;Stenotrophomonas
psu	T01403	Pseudoxanthomonas suwonensis	Prokaryotes;Bacteria;Gammaproteobacteria - Others;Pseudoxanthomonas
psd	T01643	Pseudoxanthomonas spadix	Prokaryotes;Bacteria;Gammaproteobacteria - Others;Pseudoxanthomonas
fau	T01773	Frateuria aurantia	Prokaryotes;Bacteria;Gammaproteobacteria - Others;Frateuria
rhd	T02495	Rhodanobacter denitrificans	Prokaryotes;Bacteria;Gammaproteobacteria - Others;Rhodanobacter
dji	T03074	Dyella jiangningensis	Prokaryotes;Bacteria;Gammaproteobacteria - Others;Dyella
dja	T03215	Dyella japonica	Prokaryotes;Bacteria;Gammaproteobacteria - Others;Dyella
vch	T00034	Vibrio cholerae O1 biovar El Tor N16961	Prokaryotes;Bacteria;Gammaproteobacteria - Others;Vibrio
vcf	T03827	Vibrio cholerae O1 biovar El Tor FJ147	Prokaryotes;Bacteria;Gammaproteobacteria - Others;Vibrio
vce	T01650	Vibrio cholerae O1 2010EL-1786	Prokaryotes;Bacteria;Gammaproteobacteria - Others;Vibrio
vcj	T00903	Vibrio cholerae MJ-1236	Prokaryotes;Bacteria;Gammaproteobacteria - Others;Vibrio
vco	T00520	Vibrio cholerae O395	Prokaryotes;Bacteria;Gammaproteobacteria - Others;Vibrio
vcr	T02099	Vibrio cholerae O395	Prokaryotes;Bacteria;Gammaproteobacteria - Others;Vibrio
vcm	T00891	Vibrio cholerae M66-2	Prokaryotes;Bacteria;Gammaproteobacteria - Others;Vibrio
vci	T01766	Vibrio cholerae IEC224	Prokaryotes;Bacteria;Gammaproteobacteria - Others;Vibrio
vcl	T01871	Vibrio cholerae LMA3984-4	Prokaryotes;Bacteria;Gammaproteobacteria - Others;Vibrio
vcq	T03389	Vibrio cholerae 2012EL-2176	Prokaryotes;Bacteria;Gammaproteobacteria - Others;Vibrio
vcs	T03666	Vibrio cholerae MS6	Prokaryotes;Bacteria;Gammaproteobacteria - Others;Vibrio
vcx	T03828	Vibrio cholerae 1154-74	Prokaryotes;Bacteria;Gammaproteobacteria - Others;Vibrio
vcz	T03829	Vibrio cholerae 10432-62	Prokaryotes;Bacteria;Gammaproteobacteria - Others;Vibrio
vvu	T00108	Vibrio vulnificus CMCP6	Prokaryotes;Bacteria;Gammaproteobacteria - Others;Vibrio
vvy	T00150	Vibrio vulnificus YJ016	Prokaryotes;Bacteria;Gammaproteobacteria - Others;Vibrio
vvm	T01415	Vibrio vulnificus MO6-24/O	Prokaryotes;Bacteria;Gammaproteobacteria - Others;Vibrio
vvl	T03294	Vibrio vulnificus 93U204	Prokaryotes;Bacteria;Gammaproteobacteria - Others;Vibrio
vpa	T00120	Vibrio parahaemolyticus RIMD 2210633	Prokaryotes;Bacteria;Gammaproteobacteria - Others;Vibrio
vpb	T02409	Vibrio parahaemolyticus BB22OP	Prokaryotes;Bacteria;Gammaproteobacteria - Others;Vibrio
vpk	T02760	Vibrio parahaemolyticus O1:K33 CDC_K4557	Prokaryotes;Bacteria;Gammaproteobacteria - Others;Vibrio
vpf	T02761	Vibrio parahaemolyticus O1:Kuk FDA_R31	Prokaryotes;Bacteria;Gammaproteobacteria - Others;Vibrio
vph	T03116	Vibrio parahaemolyticus UCM-V493	Prokaryotes;Bacteria;Gammaproteobacteria - Others;Vibrio
vha	T00589	Vibrio campbellii	Prokaryotes;Bacteria;Gammaproteobacteria - Others;Vibrio
vca	T02837	Vibrio campbellii	Prokaryotes;Bacteria;Gammaproteobacteria - Others;Vibrio
vag	T02840	Vibrio alginolyticus	Prokaryotes;Bacteria;Gammaproteobacteria - Others;Vibrio
vsp	T00812	Vibrio tasmaniensis	Prokaryotes;Bacteria;Gammaproteobacteria - Others;Vibrio
vex	T01107	Vibrio sp. Ex25	Prokaryotes;Bacteria;Gammaproteobacteria - Others;Vibrio
vej	T01683	Vibrio sp. EJY3	Prokaryotes;Bacteria;Gammaproteobacteria - Others;Vibrio
vfu	T01680	Vibrio furnissii	Prokaryotes;Bacteria;Gammaproteobacteria - Others;Vibrio
vni	T02871	Vibrio nigripulchritudo	Prokaryotes;Bacteria;Gammaproteobacteria - Others;Vibrio
van	T01536	Vibrio anguillarum 775	Prokaryotes;Bacteria;Gammaproteobacteria - Others;Vibrio
lag	T02823	Vibrio anguillarum M3	Prokaryotes;Bacteria;Gammaproteobacteria - Others;Vibrio
vau	T03657	Vibrio anguillarum NB10	Prokaryotes;Bacteria;Gammaproteobacteria - Others;Vibrio
vcy	T03444	Vibrio coralliilyticus RE98	Prokaryotes;Bacteria;Gammaproteobacteria - Others;Vibrio
vct	T03497	Vibrio coralliilyticus OCN014	Prokaryotes;Bacteria;Gammaproteobacteria - Others;Vibrio
vtu	T03445	Vibrio tubiashii	Prokaryotes;Bacteria;Gammaproteobacteria - Others;Vibrio
vfi	T00236	Aliivibrio fischeri ES114	Prokaryotes;Bacteria;Gammaproteobacteria - Others;Aliivibrio
vfm	T00754	Aiivibrio fischeri MJ11	Prokaryotes;Bacteria;Gammaproteobacteria - Others;Aliivibrio
vsa	T00782	Aliivibrio salmonicida	Prokaryotes;Bacteria;Gammaproteobacteria - Others;Aliivibrio
awd	T03808	Aliivibrio wodanis	Prokaryotes;Bacteria;Gammaproteobacteria - Others;Aliivibrio
ppr	T00173	Photobacterium profundum	Prokaryotes;Bacteria;Gammaproteobacteria - Others;Photobacterium
pgb	T03698	Photobacterium gaetbulicola	Prokaryotes;Bacteria;Gammaproteobacteria - Others;Photobacterium
pae	T00035	Pseudomonas aeruginosa PAO1	Prokaryotes;Bacteria;Gammaproteobacteria - Others;Pseudomonas
paev	T03097	Pseudomonas aeruginosa PAO1-VE13	Prokaryotes;Bacteria;Gammaproteobacteria - Others;Pseudomonas
paei	T03170	Pseudomonas aeruginosa PAO1-VE2	Prokaryotes;Bacteria;Gammaproteobacteria - Others;Pseudomonas
pau	T00401	Pseudomonas aeruginosa UCBPP-PA14	Prokaryotes;Bacteria;Gammaproteobacteria - Others;Pseudomonas
pap	T00569	Pseudomonas aeruginosa PA7	Prokaryotes;Bacteria;Gammaproteobacteria - Others;Pseudomonas
pag	T00818	Pseudomonas aeruginosa LESB58	Prokaryotes;Bacteria;Gammaproteobacteria - Others;Pseudomonas
paf	T01973	Pseudomonas aeruginosa M18	Prokaryotes;Bacteria;Gammaproteobacteria - Others;Pseudomonas
pnc	T01974	Pseudomonas aeruginosa NCGM2.S1	Prokaryotes;Bacteria;Gammaproteobacteria - Others;Pseudomonas
paeb	T03789	Pseudomonas aeruginosa NCGM 1900	Prokaryotes;Bacteria;Gammaproteobacteria - Others;Pseudomonas
pdk	T02161	Pseudomonas aeruginosa DK2	Prokaryotes;Bacteria;Gammaproteobacteria - Others;Pseudomonas
psg	T02627	Pseudomonas aeruginosa B136-33	Prokaryotes;Bacteria;Gammaproteobacteria - Others;Pseudomonas
prp	T02711	Pseudomonas aeruginosa RP73	Prokaryotes;Bacteria;Gammaproteobacteria - Others;Pseudomonas
paep	T02928	Pseudomonas aeruginosa PA1	Prokaryotes;Bacteria;Gammaproteobacteria - Others;Pseudomonas
paer	T02929	Pseudomonas aeruginosa PA1R	Prokaryotes;Bacteria;Gammaproteobacteria - Others;Pseudomonas
paem	T02951	Pseudomonas aeruginosa MTB-1	Prokaryotes;Bacteria;Gammaproteobacteria - Others;Pseudomonas
pael	T02970	Pseudomonas aeruginosa LES431	Prokaryotes;Bacteria;Gammaproteobacteria - Others;Pseudomonas
paes	T02971	Pseudomonas aeruginosa SCV20265	Prokaryotes;Bacteria;Gammaproteobacteria - Others;Pseudomonas
paeu	T03031	Pseudomonas aeruginosa PA38182	Prokaryotes;Bacteria;Gammaproteobacteria - Others;Pseudomonas
paeg	T03035	Pseudomonas aeruginosa YL84	Prokaryotes;Bacteria;Gammaproteobacteria - Others;Pseudomonas
paec	T03098	Pseudomonas aeruginosa c7447m	Prokaryotes;Bacteria;Gammaproteobacteria - Others;Pseudomonas
paeo	T03171	Pseudomonas aeruginosa PAO581	Prokaryotes;Bacteria;Gammaproteobacteria - Others;Pseudomonas
ppu	T00114	Pseudomonas putida KT2440	Prokaryotes;Bacteria;Gammaproteobacteria - Others;Pseudomonas
ppf	T00537	Pseudomonas putida F1	Prokaryotes;Bacteria;Gammaproteobacteria - Others;Pseudomonas
ppg	T00650	Pseudomonas putida GB-1	Prokaryotes;Bacteria;Gammaproteobacteria - Others;Pseudomonas
ppw	T00675	Pseudomonas putida W619	Prokaryotes;Bacteria;Gammaproteobacteria - Others;Pseudomonas
ppt	T01570	Pseudomonas putida S16	Prokaryotes;Bacteria;Gammaproteobacteria - Others;Pseudomonas
ppb	T01975	Pseudomonas putida BIRD-1	Prokaryotes;Bacteria;Gammaproteobacteria - Others;Pseudomonas
ppi	T02170	Pseudomonas putida ND6	Prokaryotes;Bacteria;Gammaproteobacteria - Others;Pseudomonas
ppx	T02181	Pseudomonas putida DOT-T1E	Prokaryotes;Bacteria;Gammaproteobacteria - Others;Pseudomonas
ppuh	T02389	Pseudomonas putida HB3267	Prokaryotes;Bacteria;Gammaproteobacteria - Others;Pseudomonas
pput	T02706	Pseudomonas putida H8234	Prokaryotes;Bacteria;Gammaproteobacteria - Others;Pseudomonas
ppun	T02707	Pseudomonas putida NBRC 14164	Prokaryotes;Bacteria;Gammaproteobacteria - Others;Pseudomonas
ppud	T03439	Pseudomonas putida DLL-E4	Prokaryotes;Bacteria;Gammaproteobacteria - Others;Pseudomonas
pfv	T01501	Pseudomonas fulva	Prokaryotes;Bacteria;Gammaproteobacteria - Others;Pseudomonas
pmon	T02972	Pseudomonas monteilii SB3078	Prokaryotes;Bacteria;Gammaproteobacteria - Others;Pseudomonas
pmot	T02973	Pseudomonas monteilii SB3101	Prokaryotes;Bacteria;Gammaproteobacteria - Others;Pseudomonas
pmos	T03276	Pseudomonas mosselii	Prokaryotes;Bacteria;Gammaproteobacteria - Others;Pseudomonas
ppj	T03646	Pseudomonas plecoglossicida	Prokaryotes;Bacteria;Gammaproteobacteria - Others;Pseudomonas
pst	T00118	Pseudomonas syringae pv. tomato DC3000	Prokaryotes;Bacteria;Gammaproteobacteria - Others;Pseudomonas
psb	T00246	Pseudomonas syringae pv. syringae B728a	Prokaryotes;Bacteria;Gammaproteobacteria - Others;Pseudomonas
psyr	T03014	Pseudomonas syringae CC1557	Prokaryotes;Bacteria;Gammaproteobacteria - Others;Pseudomonas
psp	T00266	Pseudomonas syringae pv. phaseolicola 1448A	Prokaryotes;Bacteria;Gammaproteobacteria - Others;Pseudomonas
pci	T03002	Pseudomonas cichorii	Prokaryotes;Bacteria;Gammaproteobacteria - Others;Pseudomonas
pfl	T00249	Pseudomonas protegens Pf-5	Prokaryotes;Bacteria;Gammaproteobacteria - Others;Pseudomonas
pprc	T02671	Pseudomonas protegens CHA0	Prokaryotes;Bacteria;Gammaproteobacteria - Others;Pseudomonas
ppro	T03613	Pseudomonas protegens Cab57	Prokaryotes;Bacteria;Gammaproteobacteria - Others;Pseudomonas
pfo	T00283	Pseudomonas fluorescens Pf0-1	Prokaryotes;Bacteria;Gammaproteobacteria - Others;Pseudomonas
pfs	T00899	Pseudomonas fluorescens SBW25	Prokaryotes;Bacteria;Gammaproteobacteria - Others;Pseudomonas
pfe	T01734	Pseudomonas fluorescens F113	Prokaryotes;Bacteria;Gammaproteobacteria - Others;Pseudomonas
pfc	T02114	Pseudomonas fluorescens A506	Prokaryotes;Bacteria;Gammaproteobacteria - Others;Pseudomonas
pfn	T03319	Pseudomonas fluorescens UK4	Prokaryotes;Bacteria;Gammaproteobacteria - Others;Pseudomonas
pfw	T03766	Pseudomonas fluorescens PCL1751	Prokaryotes;Bacteria;Gammaproteobacteria - Others;Pseudomonas
pfb	T03769	Pseudomonas fluorescens LBUM223	Prokaryotes;Bacteria;Gammaproteobacteria - Others;Pseudomonas
pff	T03767	Pseudomonas fluorescens PICF7	Prokaryotes;Bacteria;Gammaproteobacteria - Others;Pseudomonas
ppz	T02456	Pseudomonas poae	Prokaryotes;Bacteria;Gammaproteobacteria - Others;Pseudomonas
pman	T03626	Pseudomonas mandelii	Prokaryotes;Bacteria;Gammaproteobacteria - Others;Pseudomonas
ptv	T04006	Pseudomonas trivialis	Prokaryotes;Bacteria;Gammaproteobacteria - Others;Pseudomonas
pen	T00362	Pseudomonas entomophila	Prokaryotes;Bacteria;Gammaproteobacteria - Others;Pseudomonas
pmy	T00510	Pseudomonas mendocina ymp	Prokaryotes;Bacteria;Gammaproteobacteria - Others;Pseudomonas
pmk	T01473	Pseudomonas mendocina NK-01	Prokaryotes;Bacteria;Gammaproteobacteria - Others;Pseudomonas
psa	T00511	Pseudomonas stutzeri A1501	Prokaryotes;Bacteria;Gammaproteobacteria - Others;Pseudomonas
psz	T01571	Pseudomonas stutzeri ATCC 17588	Prokaryotes;Bacteria;Gammaproteobacteria - Others;Pseudomonas
psr	T01976	Pseudomonas stutzeri DSM 4166	Prokaryotes;Bacteria;Gammaproteobacteria - Others;Pseudomonas
psc	T02168	Pseudomonas stutzeri CCUG 29243	Prokaryotes;Bacteria;Gammaproteobacteria - Others;Pseudomonas
psj	T02182	Pseudomonas stutzeri DSM 10701	Prokaryotes;Bacteria;Gammaproteobacteria - Others;Pseudomonas
psh	T02391	Pseudomonas stutzeri RCH2	Prokaryotes;Bacteria;Gammaproteobacteria - Others;Pseudomonas
pstu	T03366	Pseudomonas stutzeri 19SMN4	Prokaryotes;Bacteria;Gammaproteobacteria - Others;Pseudomonas
pstt	T03390	Pseudomonas stutzeri 28a24	Prokaryotes;Bacteria;Gammaproteobacteria - Others;Pseudomonas
pbm	T03573	Pseudomonas balearica	Prokaryotes;Bacteria;Gammaproteobacteria - Others;Pseudomonas
pba	T01472	Pseudomonas brassicacearum subsp. brassicacearum NFM421	Prokaryotes;Bacteria;Gammaproteobacteria - Others;Pseudomonas
pbc	T03174	Pseudomonas brassicacearum DF41	Prokaryotes;Bacteria;Gammaproteobacteria - Others;Pseudomonas
ppuu	T02357	Pseudomonas sp. UW4	Prokaryotes;Bacteria;Gammaproteobacteria - Others;Pseudomonas
pdr	T02524	Pseudomonas denitrificans	Prokaryotes;Bacteria;Gammaproteobacteria - Others;Pseudomonas
pre	T02708	Pseudomonas resinovorans	Prokaryotes;Bacteria;Gammaproteobacteria - Others;Pseudomonas
ppse	T03772	Pseudomonas pseudoalcaligenes	Prokaryotes;Bacteria;Gammaproteobacteria - Others;Pseudomonas
psv	T02897	Pseudomonas sp. VLB120	Prokaryotes;Bacteria;Gammaproteobacteria - Others;Pseudomonas
psk	T02969	Pseudomonas sp. TKP	Prokaryotes;Bacteria;Gammaproteobacteria - Others;Pseudomonas
pkc	T03081	Pseudomonas knackmussii	Prokaryotes;Bacteria;Gammaproteobacteria - Others;Pseudomonas
pch	T03201	Pseudomonas chlororaphis PA23	Prokaryotes;Bacteria;Gammaproteobacteria - Others;Pseudomonas
pcz	T03768	Pseudomonas chlororaphis PCL1606	Prokaryotes;Bacteria;Gammaproteobacteria - Others;Pseudomonas
pcp	T03338	Pseudomonas chlororaphis subsp. aurantiaca	Prokaryotes;Bacteria;Gammaproteobacteria - Others;Pseudomonas
palk	T03238	Pseudomonas alkylphenolia	Prokaryotes;Bacteria;Gammaproteobacteria - Others;Pseudomonas
prh	T03339	Pseudomonas rhizosphaerae	Prokaryotes;Bacteria;Gammaproteobacteria - Others;Pseudomonas
psw	T03354	Pseudomonas cremoricolorata	Prokaryotes;Bacteria;Gammaproteobacteria - Others;Pseudomonas
ppv	T03520	Pseudomonas parafulva	Prokaryotes;Bacteria;Gammaproteobacteria - Others;Pseudomonas
pses	T03623	Pseudomonas sp. StFLB209	Prokaryotes;Bacteria;Gammaproteobacteria - Others;Pseudomonas
psem	T03702	Pseudomonas sp. MRSN12121	Prokaryotes;Bacteria;Gammaproteobacteria - Others;Pseudomonas
psec	T03967	Pseudomonas sp. CCOS 191	Prokaryotes;Bacteria;Gammaproteobacteria - Others;Pseudomonas
avn	T00885	Azotobacter vinelandii DJ	Prokaryotes;Bacteria;Gammaproteobacteria - Others;Azotobacter
avl	T02633	Azotobacter vinelandii CA	Prokaryotes;Bacteria;Gammaproteobacteria - Others;Azotobacter
avd	T02634	Azotobacter vinelandii CA6	Prokaryotes;Bacteria;Gammaproteobacteria - Others;Azotobacter
acx	T03640	Azotobacter chroococcum	Prokaryotes;Bacteria;Gammaproteobacteria - Others;Azotobacter
par	T00256	Psychrobacter arcticus	Prokaryotes;Bacteria;Gammaproteobacteria - Others;Psychrobacter
pcr	T00350	Psychrobacter cryohalolentis	Prokaryotes;Bacteria;Gammaproteobacteria - Others;Psychrobacter
prw	T00541	Psychrobacter sp. PRwf-1	Prokaryotes;Bacteria;Gammaproteobacteria - Others;Psychrobacter
pso	T02715	Psychrobacter sp. G	Prokaryotes;Bacteria;Gammaproteobacteria - Others;Psychrobacter
acb	T00486	Acinetobacter baumannii ATCC 17978	Prokaryotes;Bacteria;Gammaproteobacteria - Others;Acinetobacter
abm	T00660	Acinetobacter baumannii SDF	Prokaryotes;Bacteria;Gammaproteobacteria - Others;Acinetobacter
aby	T00667	Acinetobacter baumannii AYE	Prokaryotes;Bacteria;Gammaproteobacteria - Others;Acinetobacter
abc	T00710	Acinetobacter baumannii ACICU	Prokaryotes;Bacteria;Gammaproteobacteria - Others;Acinetobacter
abn	T00793	Acinetobacter baumannii AB0057	Prokaryotes;Bacteria;Gammaproteobacteria - Others;Acinetobacter
abb	T00795	Acinetobacter baumannii AB307-0294	Prokaryotes;Bacteria;Gammaproteobacteria - Others;Acinetobacter
abx	T01819	Acinetobacter baumannii 1656-2	Prokaryotes;Bacteria;Gammaproteobacteria - Others;Acinetobacter
abz	T01820	Acinetobacter baumannii MDR-ZJ06	Prokaryotes;Bacteria;Gammaproteobacteria - Others;Acinetobacter
abr	T02045	Acinetobacter baumannii MDR-TJ	Prokaryotes;Bacteria;Gammaproteobacteria - Others;Acinetobacter
abd	T01908	Acinetobacter baumannii TCDC-AB0715	Prokaryotes;Bacteria;Gammaproteobacteria - Others;Acinetobacter
abh	T02261	Acinetobacter baumannii TYTH-1	Prokaryotes;Bacteria;Gammaproteobacteria - Others;Acinetobacter
abad	T02491	Acinetobacter baumannii D1279779	Prokaryotes;Bacteria;Gammaproteobacteria - Others;Acinetobacter
abj	T02726	Acinetobacter baumannii BJAB07104	Prokaryotes;Bacteria;Gammaproteobacteria - Others;Acinetobacter
abab	T02727	Acinetobacter baumannii BJAB0715	Prokaryotes;Bacteria;Gammaproteobacteria - Others;Acinetobacter
abaj	T02728	Acinetobacter baumannii BJAB0868	Prokaryotes;Bacteria;Gammaproteobacteria - Others;Acinetobacter
abaz	T02954	Acinetobacter baumannii ZW85-1	Prokaryotes;Bacteria;Gammaproteobacteria - Others;Acinetobacter
abk	T03374	Acinetobacter baumannii AbH12O-A2	Prokaryotes;Bacteria;Gammaproteobacteria - Others;Acinetobacter
abau	T03375	Acinetobacter baumannii AB030	Prokaryotes;Bacteria;Gammaproteobacteria - Others;Acinetobacter
abaa	T03376	Acinetobacter baumannii AB031	Prokaryotes;Bacteria;Gammaproteobacteria - Others;Acinetobacter
abw	T03377	Acinetobacter baumannii AC29	Prokaryotes;Bacteria;Gammaproteobacteria - Others;Acinetobacter
abal	T03519	Acinetobacter baumannii LAC-4	Prokaryotes;Bacteria;Gammaproteobacteria - Others;Acinetobacter
acc	T01684	Acinetobacter calcoaceticus	Prokaryotes;Bacteria;Gammaproteobacteria - Others;Acinetobacter
acd	T01263	Acinetobacter oleivorans	Prokaryotes;Bacteria;Gammaproteobacteria - Others;Acinetobacter
aci	T00185	Acinetobacter sp. ADP1	Prokaryotes;Bacteria;Gammaproteobacteria - Others;Acinetobacter
mct	T01224	Moraxella catarrhalis RH4	Prokaryotes;Bacteria;Gammaproteobacteria - Others;Moraxella
mcs	T03217	Moraxella catarrhalis 25240	Prokaryotes;Bacteria;Gammaproteobacteria - Others;Moraxella
mcat	T03381	Moraxella catarrhalis 25239	Prokaryotes;Bacteria;Gammaproteobacteria - Others;Moraxella
son	T00099	Shewanella oneidensis	Prokaryotes;Bacteria;Gammaproteobacteria - Others;Shewanella
sdn	T00344	Shewanella denitrificans	Prokaryotes;Bacteria;Gammaproteobacteria - Others;Shewanella
sfr	T00395	Shewanella frigidimarina	Prokaryotes;Bacteria;Gammaproteobacteria - Others;Shewanella
saz	T00445	Shewanella amazonensis	Prokaryotes;Bacteria;Gammaproteobacteria - Others;Shewanella
sbl	T00478	Shewanella baltica OS155	Prokaryotes;Bacteria;Gammaproteobacteria - Others;Shewanella
sbm	T00571	Shewanella baltica OS185	Prokaryotes;Bacteria;Gammaproteobacteria - Others;Shewanella
sbn	T00622	Shewanella baltica OS195	Prokaryotes;Bacteria;Gammaproteobacteria - Others;Shewanella
sbp	T00803	Shewanella baltica OS223	Prokaryotes;Bacteria;Gammaproteobacteria - Others;Shewanella
sbt	T01725	Shewanella baltica OS678	Prokaryotes;Bacteria;Gammaproteobacteria - Others;Shewanella
sbs	T02013	Shewanella baltica OS117	Prokaryotes;Bacteria;Gammaproteobacteria - Others;Shewanella
sbb	T02014	Shewanella baltica BA175	Prokaryotes;Bacteria;Gammaproteobacteria - Others;Shewanella
slo	T00489	Shewanella loihica	Prokaryotes;Bacteria;Gammaproteobacteria - Others;Shewanella
spc	T00513	Shewanella putrefaciens CN-32	Prokaryotes;Bacteria;Gammaproteobacteria - Others;Shewanella
shp	T02015	Shewanella putrefaciens 200	Prokaryotes;Bacteria;Gammaproteobacteria - Others;Shewanella
sse	T00596	Shewanella sediminis	Prokaryotes;Bacteria;Gammaproteobacteria - Others;Shewanella
spl	T00606	Shewanella pealeana	Prokaryotes;Bacteria;Gammaproteobacteria - Others;Shewanella
she	T00388	Shewanella sp. MR-4	Prokaryotes;Bacteria;Gammaproteobacteria - Others;Shewanella
shm	T00389	Shewanella sp. MR-7	Prokaryotes;Bacteria;Gammaproteobacteria - Others;Shewanella
shn	T00428	Shewanella sp. ANA-3	Prokaryotes;Bacteria;Gammaproteobacteria - Others;Shewanella
shw	T00453	Shewanella sp. W3-18-1	Prokaryotes;Bacteria;Gammaproteobacteria - Others;Shewanella
shl	T00654	Shewanella halifaxensis	Prokaryotes;Bacteria;Gammaproteobacteria - Others;Shewanella
swd	T00676	Shewanella woodyi	Prokaryotes;Bacteria;Gammaproteobacteria - Others;Shewanella
swp	T00791	Shewanella piezotolerans	Prokaryotes;Bacteria;Gammaproteobacteria - Others;Shewanella
svo	T01206	Shewanella violacea	Prokaryotes;Bacteria;Gammaproteobacteria - Others;Shewanella
ilo	T00218	Idiomarina loihiensis L2TR	Prokaryotes;Bacteria;Gammaproteobacteria - Others;Idiomarina
ili	T02681	Idiomarina loihiensis GSL 199	Prokaryotes;Bacteria;Gammaproteobacteria - Others;Idiomarina
cps	T00258	Colwellia psychrerythraea	Prokaryotes;Bacteria;Gammaproteobacteria - Others;Colwellia
pha	T00282	Pseudoalteromonas haloplanktis	Prokaryotes;Bacteria;Gammaproteobacteria - Others;Pseudoalteromonas
pat	T00372	Pseudoalteromonas atlantica	Prokaryotes;Bacteria;Gammaproteobacteria - Others;Pseudoalteromonas
psm	T01374	Pseudoalteromonas sp. SM9913	Prokaryotes;Bacteria;Gammaproteobacteria - Others;Pseudoalteromonas
pseo	T03513	Pseudoalteromonas sp. OCN003	Prokaryotes;Bacteria;Gammaproteobacteria - Others;Pseudoalteromonas
maq	T00454	Marinobacter hydrocarbonoclasticus VT8	Prokaryotes;Bacteria;Gammaproteobacteria - Others;Marinobacter
mhc	T02083	Marinobacter hydrocarbonoclasticus ATCC 49840	Prokaryotes;Bacteria;Gammaproteobacteria - Others;Marinobacter
mad	T01922	Marinobacter adhaerens	Prokaryotes;Bacteria;Gammaproteobacteria - Others;Marinobacter
mbs	T02323	Marinobacter sp. BSs20148	Prokaryotes;Bacteria;Gammaproteobacteria - Others;Marinobacter
msr	T03593	Marinobacter salarius	Prokaryotes;Bacteria;Gammaproteobacteria - Others;Marinobacter
msx	T03594	Marinobacter similis	Prokaryotes;Bacteria;Gammaproteobacteria - Others;Marinobacter
mpq	T03980	Marinobacter psychrophilus	Prokaryotes;Bacteria;Gammaproteobacteria - Others;Marinobacter
amc	T00747	Alteromonas macleodii Deep ecotype	Prokaryotes;Bacteria;Gammaproteobacteria - Others;Alteromonas
amac	T02246	Alteromonas macleodii ATCC 27126	Prokaryotes;Bacteria;Gammaproteobacteria - Others;Alteromonas
amb	T02253	Alteromonas macleodii Balearic Sea AD45	Prokaryotes;Bacteria;Gammaproteobacteria - Others;Alteromonas
amg	T02254	Alteromonas macleodii English Channel 673	Prokaryotes;Bacteria;Gammaproteobacteria - Others;Alteromonas
amh	T02719	Alteromonas macleodii English Channel 615	Prokaryotes;Bacteria;Gammaproteobacteria - Others;Alteromonas
amk	T02260	Alteromonas macleodii Black Sea 11	Prokaryotes;Bacteria;Gammaproteobacteria - Others;Alteromonas
amaa	T02340	Alteromonas macleodii AltDE1	Prokaryotes;Bacteria;Gammaproteobacteria - Others;Alteromonas
amal	T02720	Alteromonas macleodii Ionian Sea U4	Prokaryotes;Bacteria;Gammaproteobacteria - Others;Alteromonas
amae	T02721	Alteromonas macleodii Ionian Sea U7	Prokaryotes;Bacteria;Gammaproteobacteria - Others;Alteromonas
amao	T02722	Alteromonas macleodii Ionian Sea U8	Prokaryotes;Bacteria;Gammaproteobacteria - Others;Alteromonas
amad	T02723	Alteromonas macleodii Ionian Sea UM4b	Prokaryotes;Bacteria;Gammaproteobacteria - Others;Alteromonas
amai	T02724	Alteromonas macleodii Ionian Sea UM7	Prokaryotes;Bacteria;Gammaproteobacteria - Others;Alteromonas
amag	T02958	Alteromonas macleodii Aegean Sea MED64	Prokaryotes;Bacteria;Gammaproteobacteria - Others;Alteromonas
alt	T01513	Alteromonas sp. SN2	Prokaryotes;Bacteria;Gammaproteobacteria - Others;Alteromonas
aal	T03220	Alteromonas australica H 17	Prokaryotes;Bacteria;Gammaproteobacteria - Others;Alteromonas
aaus	T03858	Alteromonas australica DE170	Prokaryotes;Bacteria;Gammaproteobacteria - Others;Alteromonas
gag	T01483	Glaciecola sp. 4H-3-7+YE-5	Prokaryotes;Bacteria;Gammaproteobacteria - Others;Glaciecola
gni	T01632	Glaciecola nitratireducens	Prokaryotes;Bacteria;Gammaproteobacteria - Others;Glaciecola
gps	T02535	Paraglaciecola psychrophila	Prokaryotes;Bacteria;Gammaproteobacteria - Others;Paraglaciecola
pin	T00450	Psychromonas ingrahamii	Prokaryotes;Bacteria;Gammaproteobacteria - Others;Psychromonas
psy	T02515	Psychromonas sp. CNPT3	Prokaryotes;Bacteria;Gammaproteobacteria - Others;Psychromonas
fbl	T01318	Ferrimonas balearica	Prokaryotes;Bacteria;Gammaproteobacteria - Others;Ferrimonas
mvs	T03770	Moritella viscosa	Prokaryotes;Bacteria;Gammaproteobacteria - Others;Moritella
cja	T00721	Cellvibrio japonicus	Prokaryotes;Bacteria;Gammaproteobacteria - Others;Cellvibrio
sde	T00335	Saccharophagus degradans	Prokaryotes;Bacteria;Gammaproteobacteria - Others;Saccharophagus
ttu	T00952	Teredinibacter turnerae	Prokaryotes;Bacteria;Gammaproteobacteria - Others;Teredinibacter
saga	T02281	Simiduia agarivorans	Prokaryotes;Bacteria;Gammaproteobacteria - Others;Simiduia
spoi	T03945	Spongiibacter sp. IMCC21906	Prokaryotes;Bacteria;Gammaproteobacteria - Others;Spongiibacter
cbu	T00124	Coxiella burnetii RSA 493	Prokaryotes;Bacteria;Gammaproteobacteria - Others;Coxiella
cbs	T00632	Coxiella burnetii RSA 331	Prokaryotes;Bacteria;Gammaproteobacteria - Others;Coxiella
cbd	T00583	Coxiella burnetii Dugway 5J108-111	Prokaryotes;Bacteria;Gammaproteobacteria - Others;Coxiella
cbg	T00787	Coxiella burnetii CbuG_Q212	Prokaryotes;Bacteria;Gammaproteobacteria - Others;Coxiella
cbc	T00788	Coxiella burnetii CbuK_Q154	Prokaryotes;Bacteria;Gammaproteobacteria - Others;Coxiella
cea	T03533	Coxiella endosymbiont of Amblyomma americanum	Prokaryotes;Bacteria;Gammaproteobacteria - Others;Coxiella
cey	T03998	Coxiella-like endosymbiont	Prokaryotes;Bacteria;Gammaproteobacteria - Others;unclassified Coxiellaceae
lpn	T00199	Legionella pneumophila subsp. pneumophila Philadelphia 1	Prokaryotes;Bacteria;Gammaproteobacteria - Others;Legionella
lph	T02174	Legionella pneumophila subsp. pneumophila HL06041035	Prokaryotes;Bacteria;Gammaproteobacteria - Others;Legionella
lpo	T02175	Legionella pneumophila subsp. pneumophila Lorraine	Prokaryotes;Bacteria;Gammaproteobacteria - Others;Legionella
lpu	T02511	Legionella pneumophila subsp. pneumophila LPE509	Prokaryotes;Bacteria;Gammaproteobacteria - Others;Legionella
lpm	T02689	Legionella pneumophila subsp. pneumophila Thunder Bay	Prokaryotes;Bacteria;Gammaproteobacteria - Others;Legionella
lpf	T00208	Legionella pneumophila Lens	Prokaryotes;Bacteria;Gammaproteobacteria - Others;Legionella
lpp	T00209	Legionella pneumophila Paris	Prokaryotes;Bacteria;Gammaproteobacteria - Others;Legionella
lpc	T00532	Legionella pneumophila Corby	Prokaryotes;Bacteria;Gammaproteobacteria - Others;Legionella
lpa	T01232	Legionella pneumophila 2300/99 Alcoy	Prokaryotes;Bacteria;Gammaproteobacteria - Others;Legionella
lpe	T01726	Legionella pneumophila subsp. pneumophila ATCC 43290	Prokaryotes;Bacteria;Gammaproteobacteria - Others;Legionella
llo	T01183	Legionella longbeachae	Prokaryotes;Bacteria;Gammaproteobacteria - Others;Legionella
lfa	T03771	Legionella fallonii	Prokaryotes;Bacteria;Gammaproteobacteria - Others;Legionella
lha	T03809	Legionella hackeliae	Prokaryotes;Bacteria;Gammaproteobacteria - Others;Legionella
lok	T03928	Legionella oakridgensis	Prokaryotes;Bacteria;Gammaproteobacteria - Others;Legionella
tmc	T03810	Tatlockia micdadei	Prokaryotes;Bacteria;Gammaproteobacteria - Others;Tatlockia
mca	T00205	Methylococcus capsulatus	Prokaryotes;Bacteria;Gammaproteobacteria - Others;Methylococcus
mmt	T01511	Methylomonas methanica	Prokaryotes;Bacteria;Gammaproteobacteria - Others;Methylomonas
mah	T01649	Methylomicrobium alcaliphilum	Prokaryotes;Bacteria;Gammaproteobacteria - Others;Methylomicrobium
ftu	T00214	Francisella tularensis subsp. tularensis SCHU S4	Prokaryotes;Bacteria;Gammaproteobacteria - Others;Francisella
ftq	T03888	Francisella tularensis subsp. tularensis SCHU S4 NR-28534	Prokaryotes;Bacteria;Gammaproteobacteria - Others;Francisella
ftf	T00381	Francisella tularensis subsp. tularensis FSC198	Prokaryotes;Bacteria;Gammaproteobacteria - Others;Francisella
ftw	T00495	Francisella tularensis subsp. tularensis WY96-3418	Prokaryotes;Bacteria;Gammaproteobacteria - Others;Francisella
ftr	T01938	Francisella tularensis subsp. tularensis NE061598	Prokaryotes;Bacteria;Gammaproteobacteria - Others;Francisella
ftt	T01761	Francisella tularensis subsp. tularensis TI0902	Prokaryotes;Bacteria;Gammaproteobacteria - Others;Francisella
fty	T03875	Francisella tularensis subsp. tularensis WY96	Prokaryotes;Bacteria;Gammaproteobacteria - Others;Francisella
ftg	T01762	Francisella tularensis TIGB03	Prokaryotes;Bacteria;Gammaproteobacteria - Others;Francisella
ftl	T00331	Francisella tularensis subsp. holarctica LVS	Prokaryotes;Bacteria;Gammaproteobacteria - Others;Francisella
fth	T00399	Francisella tularensis subsp. holarctica OSU18	Prokaryotes;Bacteria;Gammaproteobacteria - Others;Francisella
fta	T00584	Francisella tularensis subsp. holarctica FTNF002-00	Prokaryotes;Bacteria;Gammaproteobacteria - Others;Francisella
fts	T02349	Francisella tularensis subsp. holarctica F92	Prokaryotes;Bacteria;Gammaproteobacteria - Others;Francisella
fti	T02350	Francisella tularensis subsp. holarctica FSC200	Prokaryotes;Bacteria;Gammaproteobacteria - Others;Francisella
fto	T03033	Francisella tularensis subsp. holarctica PHIT-FT049	Prokaryotes;Bacteria;Gammaproteobacteria - Others;Francisella
ftc	T03713	Francisella tularensis subsp. holarctica FTT_1	Prokaryotes;Bacteria;Gammaproteobacteria - Others;Francisella
ftv	T03714	Francisella tularensis subsp. holarctica VT68	Prokaryotes;Bacteria;Gammaproteobacteria - Others;Francisella
ftz	T03715	Francisella tularensis subsp. holarctica 425	Prokaryotes;Bacteria;Gammaproteobacteria - Others;Francisella
ftm	T00698	Francisella tularensis subsp. mediasiatica FSC147	Prokaryotes;Bacteria;Gammaproteobacteria - Others;Francisella
ftn	T00432	Francisella tularensis subsp. novicida U112	Prokaryotes;Bacteria;Gammaproteobacteria - Others;Francisella
ftx	T03874	Francisella tularensis subsp. novicida U112	Prokaryotes;Bacteria;Gammaproteobacteria - Others;Francisella
ftd	T03873	Francisella tularensis subsp. novicida F6168	Prokaryotes;Bacteria;Gammaproteobacteria - Others;Francisella
fcf	T01937	Francisella cf. novicida Fx1	Prokaryotes;Bacteria;Gammaproteobacteria - Others;Francisella
fcn	T02078	Francisella cf. novicida 3523	Prokaryotes;Bacteria;Gammaproteobacteria - Others;Francisella
fph	T00652	Francisella philomiragia subsp. philomiragia ATCC 25017	Prokaryotes;Bacteria;Gammaproteobacteria - Others;Francisella
fpt	T03764	Francisella philomiragia subsp. philomiragia ATCC 25015 O#319L	Prokaryotes;Bacteria;Gammaproteobacteria - Others;Francisella
fpi	T03617	Francisella philomiragia O#319-029	Prokaryotes;Bacteria;Gammaproteobacteria - Others;Francisella
fpm	T03618	Francisella philomiragia O#319-036	Prokaryotes;Bacteria;Gammaproteobacteria - Others;Francisella
fpx	T03619	Francisella philomiragia O#319-067	Prokaryotes;Bacteria;Gammaproteobacteria - Others;Francisella
fpz	T03620	Francisella philomiragia GA01-2794	Prokaryotes;Bacteria;Gammaproteobacteria - Others;Francisella
fpj	T03621	Francisella philomiragia GA01-2801	Prokaryotes;Bacteria;Gammaproteobacteria - Others;Francisella
frt	T01560	Francisella sp. TX077308	Prokaryotes;Bacteria;Gammaproteobacteria - Others;Francisella
fna	T02112	Francisella noatunensis subsp. orientalis Toba 04	Prokaryotes;Bacteria;Gammaproteobacteria - Others;Francisella
fnl	T02952	Francisella noatunensis subsp. orientalis LADL--07-285A	Prokaryotes;Bacteria;Gammaproteobacteria - Others;Francisella
frf	T03403	Francisella sp. FSC1006	Prokaryotes;Bacteria;Gammaproteobacteria - Others;Francisella
fgu	T03527	Francisella guangzhouensis	Prokaryotes;Bacteria;Gammaproteobacteria - Others;Francisella
tcx	T00296	Thiomicrospira crunogena	Prokaryotes;Bacteria;Gammaproteobacteria - Others;Thiomicrospira
tcy	T01517	Thioalkalimicrobium cyclicum	Prokaryotes;Bacteria;Gammaproteobacteria - Others;Thioalkalimicrobium
tao	T03589	Thioalkalimicrobium aerophilum	Prokaryotes;Bacteria;Gammaproteobacteria - Others;Thioalkalimicrobium
mej	T02055	Methylophaga nitratireducenticrescens	Prokaryotes;Bacteria;Gammaproteobacteria - Others;Methylophaga
mec	T02056	Methylophaga frappieri	Prokaryotes;Bacteria;Gammaproteobacteria - Others;Methylophaga
cyq	T02265	Cycloclasticus sp. P1	Prokaryotes;Bacteria;Gammaproteobacteria - Others;Cycloclasticus
cza	T02780	Cycloclasticus zancles	Prokaryotes;Bacteria;Gammaproteobacteria - Others;Cycloclasticus
psal	T03982	Piscirickettsia salmonis	Prokaryotes;Bacteria;Gammaproteobacteria - Others;Piscirickettsia
tig	T03616	Thioploca ingrica	Prokaryotes;Bacteria;Gammaproteobacteria - Others;Thioploca
noc	T00281	Nitrosococcus oceani	Prokaryotes;Bacteria;Gammaproteobacteria - Others;Nitrosococcus
nhl	T01198	Nitrosococcus halophilus	Prokaryotes;Bacteria;Gammaproteobacteria - Others;Nitrosococcus
nwa	T01266	Nitrosococcus watsonii	Prokaryotes;Bacteria;Gammaproteobacteria - Others;Nitrosococcus
alv	T01168	Allochromatium vinosum	Prokaryotes;Bacteria;Gammaproteobacteria - Others;Allochromatium
tvi	T02138	Thiocystis violascens	Prokaryotes;Bacteria;Gammaproteobacteria - Others;Thiocystis
tmb	T02397	Thioflavicoccus mobilis	Prokaryotes;Bacteria;Gammaproteobacteria - Others;Thioflavicoccus
mpur	T03650	Marichromatium purpuratum	Prokaryotes;Bacteria;Gammaproteobacteria - Others;Marichromatium
aeh	T00391	Alkalilimnicola ehrlichii	Prokaryotes;Bacteria;Gammaproteobacteria - Others;Alkalilimnicola
hha	T00462	Halorhodospira halophila	Prokaryotes;Bacteria;Gammaproteobacteria - Others;Halorhodospira
hhc	T03059	Halorhodospira halochloris	Prokaryotes;Bacteria;Gammaproteobacteria - Others;Halorhodospira
tgr	T00840	Thioalkalivibrio sulfidiphilus	Prokaryotes;Bacteria;Gammaproteobacteria - Others;Thioalkalivibrio
tkm	T01174	Thioalkalivibrio sp. K90mix	Prokaryotes;Bacteria;Gammaproteobacteria - Others;Thioalkalivibrio
tni	T02408	Thioalkalivibrio nitratireducens	Prokaryotes;Bacteria;Gammaproteobacteria - Others;Thioalkalivibrio
tti	T03590	Thioalkalivibrio thiocyanoxidans	Prokaryotes;Bacteria;Gammaproteobacteria - Others;Thioalkalivibrio
tvr	T03959	Thioalkalivibrio versutus	Prokaryotes;Bacteria;Gammaproteobacteria - Others;Thioalkalivibrio
ssal	T02685	Spiribacter salinus	Prokaryotes;Bacteria;Gammaproteobacteria - Others;Spiribacter
spiu	T02888	Spiribacter sp. UAH-SP71	Prokaryotes;Bacteria;Gammaproteobacteria - Others;Spiribacter
hna	T01104	Halothiobacillus neapolitanus	Prokaryotes;Bacteria;Gammaproteobacteria - Others;Halothiobacillus
wma	T04011	Wenzhouxiangella marina	Prokaryotes;Bacteria;Gammaproteobacteria - Others;Wenzhouxiangella
hch	T00307	Hahella chejuensis	Prokaryotes;Bacteria;Gammaproteobacteria - Others;Hahella
csa	T00347	Chromohalobacter salexigens	Prokaryotes;Bacteria;Gammaproteobacteria - Others;Chromohalobacter
hel	T01311	Halomonas elongata	Prokaryotes;Bacteria;Gammaproteobacteria - Others;Halomonas
hcs	T03198	Halomonas campaniensis	Prokaryotes;Bacteria;Gammaproteobacteria - Others;Halomonas
hak	T03800	Halomonas sp. KO116	Prokaryotes;Bacteria;Gammaproteobacteria - Others;Halomonas
ham	T04029	Halomonas sp. R57-5	Prokaryotes;Bacteria;Gammaproteobacteria - Others;Halomonas
ple	T02206	Candidatus Portiera aleyrodidarum BT-B	Prokaryotes;Bacteria;Gammaproteobacteria - Others;Portiera
ply	T02267	Candidatus Portiera aleyrodidarum BT-B-HRs	Prokaryotes;Bacteria;Gammaproteobacteria - Others;Portiera
plr	T02306	Candidatus Portiera aleyrodidarum BT-QVLC	Prokaryotes;Bacteria;Gammaproteobacteria - Others;Portiera
plo	T02307	Candidatus Portiera aleyrodidarum BT-QVLC	Prokaryotes;Bacteria;Gammaproteobacteria - Others;Portiera
pld	T02521	Candidatus Portiera aleyrodidarum TV	Prokaryotes;Bacteria;Gammaproteobacteria - Others;Portiera
plb	T03736	Candidatus Portiera aleyrodidarum TV-BCN	Prokaryotes;Bacteria;Gammaproteobacteria - Others;Portiera
plc	T03737	Candidatus Portiera aleyrodidarum AD-CAI	Prokaryotes;Bacteria;Gammaproteobacteria - Others;Portiera
pli	T03738	Candidatus Portiera aleyrodidarum AF-CAI	Prokaryotes;Bacteria;Gammaproteobacteria - Others;Portiera
paly	T03834	Candidatus Portiera aleyrodidarum MED	Prokaryotes;Bacteria;Gammaproteobacteria - Others;Portiera
crp	T00403	Candidatus Carsonella ruddii PV (Pachypsylla venusta)	Prokaryotes;Bacteria;Gammaproteobacteria - Others;Carsonella
cru	T02194	Candidatus Carsonella ruddii CE (Ctenarytaina eucalypti)	Prokaryotes;Bacteria;Gammaproteobacteria - Others;Carsonella
crc	T02195	Candidatus Carsonella ruddii CS (Ctenarytaina spatulata)	Prokaryotes;Bacteria;Gammaproteobacteria - Others;Carsonella
crt	T02196	Candidatus Carsonella ruddii HT (Heteropsylla texana)	Prokaryotes;Bacteria;Gammaproteobacteria - Others;Carsonella
crh	T02197	Candidatus Carsonella ruddii HC (Heteropsylla cubana)	Prokaryotes;Bacteria;Gammaproteobacteria - Others;Carsonella
crv	T02198	Candidatus Carsonella ruddii PC (Pachypsylla celtidis)	Prokaryotes;Bacteria;Gammaproteobacteria - Others;Carsonella
cri	T02774	Candidatus Carsonella ruddii DC (Diaphorina citri)	Prokaryotes;Bacteria;Gammaproteobacteria - Others;Carsonella
eme	T03696	Candidatus Evansia muelleri	Prokaryotes;Bacteria;Gammaproteobacteria - Others;Evansia
abo	T00380	Alcanivorax borkumensis	Prokaryotes;Bacteria;Gammaproteobacteria - Others;Alcanivorax
adi	T02259	Alcanivorax dieselolei	Prokaryotes;Bacteria;Gammaproteobacteria - Others;Alcanivorax
apac	T03580	Alcanivorax pacificus	Prokaryotes;Bacteria;Gammaproteobacteria - Others;Alcanivorax
aln	T03879	Alcanivorax sp. NBRC	Prokaryotes;Bacteria;Gammaproteobacteria - Others;Alcanivorax
kko	T00973	Kangiella koreensis	Prokaryotes;Bacteria;Gammaproteobacteria - Others;Kangiella
kge	T03889	Kangiella geojedonensis	Prokaryotes;Bacteria;Gammaproteobacteria - Others;Kangiella
mmw	T00567	Marinomonas sp. MWYL1	Prokaryotes;Bacteria;Gammaproteobacteria - Others;Marinomonas
mme	T01449	Marinomonas mediterranea	Prokaryotes;Bacteria;Gammaproteobacteria - Others;Marinomonas
mpc	T01508	Marinomonas posidonica	Prokaryotes;Bacteria;Gammaproteobacteria - Others;Marinomonas
tol	T02529	Thalassolituus oleivorans MIL-1	Prokaryotes;Bacteria;Gammaproteobacteria - Others;Thalassolituus
tor	T03056	Thalassolituus oleivorans R6-15	Prokaryotes;Bacteria;Gammaproteobacteria - Others;Thalassolituus
oai	T04028	Oleispira antarctica	Prokaryotes;Bacteria;Gammaproteobacteria - Others;Oleispira
gsn	T03690	Gynuella sunshinyii	Prokaryotes;Bacteria;Gammaproteobacteria - Others;Gynuella
aha	T00424	Aeromonas hydrophila subsp. hydrophila ATCC 7966	Prokaryotes;Bacteria;Gammaproteobacteria - Others;Aeromonas
ahy	T02683	Aeromonas hydrophila ML09-119	Prokaryotes;Bacteria;Gammaproteobacteria - Others;Aeromonas
ahd	T03186	Aeromonas hydrophila YL17	Prokaryotes;Bacteria;Gammaproteobacteria - Others;Aeromonas
ahr	T03192	Aeromonas hydrophila AL09-71	Prokaryotes;Bacteria;Gammaproteobacteria - Others;Aeromonas
ahp	T03193	Aeromonas hydrophila pc104A	Prokaryotes;Bacteria;Gammaproteobacteria - Others;Aeromonas
ahj	T03574	Aeromonas hydrophila J-1	Prokaryotes;Bacteria;Gammaproteobacteria - Others;Aeromonas
ahh	T03748	Aeromonas hydrophila AL06-06	Prokaryotes;Bacteria;Gammaproteobacteria - Others;Aeromonas
ahi	T03886	Aeromonas hydrophila AH10	Prokaryotes;Bacteria;Gammaproteobacteria - Others;Aeromonas
asa	T00500	Aeromonas salmonicida	Prokaryotes;Bacteria;Gammaproteobacteria - Others;Aeromonas
avr	T01462	Aeromonas veronii	Prokaryotes;Bacteria;Gammaproteobacteria - Others;Aeromonas
amed	T03075	Aeromonas media	Prokaryotes;Bacteria;Gammaproteobacteria - Others;Aeromonas
tau	T00904	Tolumonas auensis	Prokaryotes;Bacteria;Gammaproteobacteria - Others;Tolumonas
oce	T01667	Oceanimonas sp. GK1	Prokaryotes;Bacteria;Gammaproteobacteria - Others;Oceanimonas
dno	T00517	Dichelobacter nodosus	Prokaryotes;Bacteria;Gammaproteobacteria - Others;Dichelobacter
afe	T00758	Acidithiobacillus ferrooxidans ATCC 53993	Prokaryotes;Bacteria;Gammaproteobacteria - Others;Acidithiobacillus
afr	T00810	Acidithiobacillus ferrooxidans ATCC 23270	Prokaryotes;Bacteria;Gammaproteobacteria - Others;Acidithiobacillus
acu	T01581	Acidithiobacillus caldus SM-1	Prokaryotes;Bacteria;Gammaproteobacteria - Others;Acidithiobacillus
acz	T03561	Acidithiobacillus caldus ATCC 51756	Prokaryotes;Bacteria;Gammaproteobacteria - Others;Acidithiobacillus
afi	T01595	Acidithiobacillus ferrivorans	Prokaryotes;Bacteria;Gammaproteobacteria - Others;Acidithiobacillus
gap	T03066	Gilliamella apicola	Prokaryotes;Bacteria;Gammaproteobacteria - Others;Gilliamella
fpp	T03525	Frischella perrara	Prokaryotes;Bacteria;Gammaproteobacteria - Others;Frischella
bci	T00349	Baumannia cicadellinicola Hc (Homalodisca coagulata)	Prokaryotes;Bacteria;Gammaproteobacteria - Others;Unclassified Gammaproteobacteria
bcib	T03277	Candidatus Baumannia cicadellinicola BGSS	Prokaryotes;Bacteria;Gammaproteobacteria - Others;Unclassified Gammaproteobacteria
rma	T00438	Candidatus Ruthia magnifica (Calyptogena magnifica)	Prokaryotes;Bacteria;Gammaproteobacteria - Others;Unclassified Gammaproteobacteria
vok	T00530	Candidatus Vesicomyosocius okutanii (Calyptogena okutanii)	Prokaryotes;Bacteria;Gammaproteobacteria - Others;Unclassified Gammaproteobacteria
gpb	T01300	Gamma proteobacterium HdN1	Prokaryotes;Bacteria;Gammaproteobacteria - Others;Unclassified Gammaproteobacteria
tbn	T03600	Thiolapillus brandeum	Prokaryotes;Bacteria;Gammaproteobacteria - Others;Unclassified Gammaproteobacteria
seds	T03943	Sedimenticola sp. SIP-G1	Prokaryotes;Bacteria;Gammaproteobacteria - Others;Unclassified Gammaproteobacteria
nma	T00031	Neisseria meningitidis Z2491 (serogroup A)	Prokaryotes;Bacteria;Betaproteobacteria;Neisseria
nme	T00027	Neisseria meningitidis MC58 (serogroup B)	Prokaryotes;Bacteria;Betaproteobacteria;Neisseria
nmp	T01932	Neisseria meningitidis alpha710 (serogroup B)	Prokaryotes;Bacteria;Betaproteobacteria;Neisseria
nmh	T01946	Neisseria meningitidis H44/76 (serogroup B)	Prokaryotes;Bacteria;Betaproteobacteria;Neisseria
nmc	T00458	Neisseria meningitidis FAM18 (serogroup C)	Prokaryotes;Bacteria;Betaproteobacteria;Neisseria
nmn	T00633	Neisseria meningitidis 053442 (serogroup C)	Prokaryotes;Bacteria;Betaproteobacteria;Neisseria
nmt	T01928	Neisseria meningitidis 8013 (serogroup C)	Prokaryotes;Bacteria;Betaproteobacteria;Neisseria
nmi	T00954	Neisseria meningitidis alpha14 (cnl strain)	Prokaryotes;Bacteria;Betaproteobacteria;Neisseria
nmd	T01929	Neisseria meningitidis G2136 (serogroup B)	Prokaryotes;Bacteria;Betaproteobacteria;Neisseria
nmm	T01930	Neisseria meningitidis M01-240149 (serogroup B)	Prokaryotes;Bacteria;Betaproteobacteria;Neisseria
nms	T01947	Neisseria meningitidis M01-240355 (serogroup B)	Prokaryotes;Bacteria;Betaproteobacteria;Neisseria
nmq	T01948	Neisseria meningitidis M04-240196 (serogroup B)	Prokaryotes;Bacteria;Betaproteobacteria;Neisseria
nmw	T01931	Neisseria meningitidis WUE 2594 (serogroup A)	Prokaryotes;Bacteria;Betaproteobacteria;Neisseria
nmz	T01949	Neisseria meningitidis NZ-05/33 (serogroup B)	Prokaryotes;Bacteria;Betaproteobacteria;Neisseria
nmx	T03438	Neisseria meningitidis 510612 (serogroup A)	Prokaryotes;Bacteria;Betaproteobacteria;Neisseria
ngo	T00237	Neisseria gonorrhoeae FA 1090	Prokaryotes;Bacteria;Betaproteobacteria;Neisseria
ngk	T00728	Neisseria gonorrhoeae NCCP11945	Prokaryotes;Bacteria;Betaproteobacteria;Neisseria
ngt	T01927	Neisseria gonorrhoeae TCDC-NG08107	Prokaryotes;Bacteria;Betaproteobacteria;Neisseria
nla	T01368	Neisseria lactamica	Prokaryotes;Bacteria;Betaproteobacteria;Neisseria
nel	T03569	Neisseria elongata	Prokaryotes;Bacteria;Betaproteobacteria;Neisseria
salv	T03063	Snodgrassella alvi	Prokaryotes;Bacteria;Betaproteobacteria;Snodgrassella
cvi	T00147	Chromobacterium violaceum	Prokaryotes;Bacteria;Betaproteobacteria;Chromobacterium
lhk	T00884	Laribacter hongkongensis	Prokaryotes;Bacteria;Betaproteobacteria;Laribacter
pse	T01619	Pseudogulbenkiania sp. NH8B	Prokaryotes;Bacteria;Betaproteobacteria;Pseudogulbenkiania
rso	T00071	Ralstonia solanacearum GMI1000	Prokaryotes;Bacteria;Betaproteobacteria;Ralstonia
rsc	T01272	Ralstonia solanacearum CFBP2957	Prokaryotes;Bacteria;Betaproteobacteria;Ralstonia
rsl	T01273	Ralstonia solanacearum PSI07	Prokaryotes;Bacteria;Betaproteobacteria;Ralstonia
rsn	T02005	Ralstonia solanacearum Po82	Prokaryotes;Bacteria;Betaproteobacteria;Ralstonia
rsm	T02725	Ralstonia solanacearum CMR15	Prokaryotes;Bacteria;Betaproteobacteria;Ralstonia
rse	T02751	Ralstonia solanacearum FQY_4	Prokaryotes;Bacteria;Betaproteobacteria;Ralstonia
rpi	T00762	Ralstonia pickettii 12J	Prokaryotes;Bacteria;Betaproteobacteria;Ralstonia
rpf	T00925	Ralstonia pickettii 12D	Prokaryotes;Bacteria;Betaproteobacteria;Ralstonia
rpj	T03172	Ralstonia pickettii DTP0602	Prokaryotes;Bacteria;Betaproteobacteria;Ralstonia
rmn	T03778	Ralstonia mannitolilytica	Prokaryotes;Bacteria;Betaproteobacteria;Ralstonia
reu	T00268	Ralstonia eutropha JMP134	Prokaryotes;Bacteria;Betaproteobacteria;Cupriavidus
reh	T00416	Ralstonia eutropha H16	Prokaryotes;Bacteria;Betaproteobacteria;Cupriavidus
cnc	T01564	Cupriavidus necator N-1	Prokaryotes;Bacteria;Betaproteobacteria;Cupriavidus
rme	T00351	Cupriavidus metallidurans	Prokaryotes;Bacteria;Betaproteobacteria;Cupriavidus
cti	T00702	Cupriavidus taiwanensis	Prokaryotes;Bacteria;Betaproteobacteria;Cupriavidus
cbw	T03642	Cupriavidus basilensis	Prokaryotes;Bacteria;Betaproteobacteria;Cupriavidus
bma	T00204	Burkholderia mallei ATCC 23344	Prokaryotes;Bacteria;Betaproteobacteria;Burkholderia
bmv	T00457	Burkholderia mallei SAVP1	Prokaryotes;Bacteria;Betaproteobacteria;Burkholderia
bml	T00471	Burkholderia mallei NCTC 10229	Prokaryotes;Bacteria;Betaproteobacteria;Burkholderia
bmn	T00479	Burkholderia mallei NCTC 10247	Prokaryotes;Bacteria;Betaproteobacteria;Burkholderia
bmal	T03323	Burkholderia mallei 23344	Prokaryotes;Bacteria;Betaproteobacteria;Burkholderia
bmae	T03489	Burkholderia mallei 6	Prokaryotes;Bacteria;Betaproteobacteria;Burkholderia
bmaq	T03490	Burkholderia mallei BMQ	Prokaryotes;Bacteria;Betaproteobacteria;Burkholderia
bmai	T03522	Burkholderia mallei 2000031063	Prokaryotes;Bacteria;Betaproteobacteria;Burkholderia
bmaf	T03523	Burkholderia mallei FMH 23344	Prokaryotes;Bacteria;Betaproteobacteria;Burkholderia
bmaz	T03524	Burkholderia mallei 092700E	Prokaryotes;Bacteria;Betaproteobacteria;Burkholderia
bmab	T03872	Burkholderia mallei 2002734299	Prokaryotes;Bacteria;Betaproteobacteria;Burkholderia
bps	T00203	Burkholderia pseudomallei K96243	Prokaryotes;Bacteria;Betaproteobacteria;Burkholderia
bpm	T00289	Burkholderia pseudomallei 1710b	Prokaryotes;Bacteria;Betaproteobacteria;Burkholderia
bpl	T00480	Burkholderia pseudomallei 1106a	Prokaryotes;Bacteria;Betaproteobacteria;Burkholderia
bpd	T00481	Burkholderia pseudomallei 668	Prokaryotes;Bacteria;Betaproteobacteria;Burkholderia
bpr	T00894	Burkholderia pseudomallei MSHR346	Prokaryotes;Bacteria;Betaproteobacteria;Burkholderia
bpse	T02756	Burkholderia pseudomallei MSHR305	Prokaryotes;Bacteria;Betaproteobacteria;Burkholderia
bpsm	T03012	Burkholderia pseudomallei MSHR511	Prokaryotes;Bacteria;Betaproteobacteria;Burkholderia
bpsu	T03024	Burkholderia pseudomallei MSHR146	Prokaryotes;Bacteria;Betaproteobacteria;Burkholderia
bpsd	T03163	Burkholderia pseudomallei MSHR520	Prokaryotes;Bacteria;Betaproteobacteria;Burkholderia
bpz	T02049	Burkholderia pseudomallei 1026b	Prokaryotes;Bacteria;Betaproteobacteria;Burkholderia
bpq	T02301	Burkholderia pseudomallei BPC006	Prokaryotes;Bacteria;Betaproteobacteria;Burkholderia
bpk	T02894	Burkholderia pseudomallei NCTC 13179	Prokaryotes;Bacteria;Betaproteobacteria;Burkholderia
bpsh	T03422	Burkholderia pseudomallei HBPUB10134a	Prokaryotes;Bacteria;Betaproteobacteria;Burkholderia
bpsa	T03476	Burkholderia pseudomallei NAU35A-3	Prokaryotes;Bacteria;Betaproteobacteria;Burkholderia
bpso	T03498	Burkholderia pseudomallei A79A	Prokaryotes;Bacteria;Betaproteobacteria;Burkholderia
bte	T00311	Burkholderia thailandensis E264	Prokaryotes;Bacteria;Betaproteobacteria;Burkholderia
btq	T03111	Burkholderia thailandensis 2002721723	Prokaryotes;Bacteria;Betaproteobacteria;Burkholderia
btj	T03112	Burkholderia thailandensis E444	Prokaryotes;Bacteria;Betaproteobacteria;Burkholderia
btz	T03113	Burkholderia thailandensis H0587	Prokaryotes;Bacteria;Betaproteobacteria;Burkholderia
btd	T02644	Burkholderia thailandensis MSMB121	Prokaryotes;Bacteria;Betaproteobacteria;Burkholderia
btv	T03416	Burkholderia thailandensis MSMB59	Prokaryotes;Bacteria;Betaproteobacteria;Burkholderia
bthe	T03380	Burkholderia thailandensis E254	Prokaryotes;Bacteria;Betaproteobacteria;Burkholderia
bthm	T03391	Burkholderia thailandensis USAMRU Malaysia #20	Prokaryotes;Bacteria;Betaproteobacteria;Burkholderia
btha	T03763	Burkholderia thailandensis 2003015869	Prokaryotes;Bacteria;Betaproteobacteria;Burkholderia
bthl	T03882	Burkholderia thailandensis 2002721643	Prokaryotes;Bacteria;Betaproteobacteria;Burkholderia
bok	T03284	Burkholderia oklahomensis E0147	Prokaryotes;Bacteria;Betaproteobacteria;Burkholderia
boc	T03861	Burkholderia oklahomensis C6786	Prokaryotes;Bacteria;Betaproteobacteria;Burkholderia
but	T03428	Burkholderia sp. TSV202	Prokaryotes;Bacteria;Betaproteobacteria;Burkholderia
bvi	T00493	Burkholderia vietnamiensis G4	Prokaryotes;Bacteria;Betaproteobacteria;Burkholderia
bve	T03893	Burkholderia vietnamiensis LMG 10929	Prokaryotes;Bacteria;Betaproteobacteria;Burkholderia
bur	T00286	Burkholderia lata	Prokaryotes;Bacteria;Betaproteobacteria;Burkholderia
bcn	T00363	Burkholderia cenocepacia AU1054	Prokaryotes;Bacteria;Betaproteobacteria;Burkholderia
bch	T00415	Burkholderia cenocepacia HI2424	Prokaryotes;Bacteria;Betaproteobacteria;Burkholderia
bcm	T00669	Burkholderia cenocepacia MC0-3	Prokaryotes;Bacteria;Betaproteobacteria;Burkholderia
bcj	T00771	Burkholderia cenocepacia J2315	Prokaryotes;Bacteria;Betaproteobacteria;Burkholderia
bcen	T03308	Burkholderia cenocepacia DDS 22E-1	Prokaryotes;Bacteria;Betaproteobacteria;Burkholderia
bcew	T03488	Burkholderia cenocepacia DWS 37E-2	Prokaryotes;Bacteria;Betaproteobacteria;Burkholderia
bceo	T03804	Burkholderia cenocepacia H111	Prokaryotes;Bacteria;Betaproteobacteria;Burkholderia
bam	T00398	Burkholderia ambifaria AMMD	Prokaryotes;Bacteria;Betaproteobacteria;Burkholderia
bac	T00684	Burkholderia ambifaria MC40-6	Prokaryotes;Bacteria;Betaproteobacteria;Burkholderia
bmu	T00624	Burkholderia multivorans ATCC 17616 (JGI)	Prokaryotes;Bacteria;Betaproteobacteria;Burkholderia
bmj	T00740	Burkholderia multivorans ATCC 17616 (Tohoku)	Prokaryotes;Bacteria;Betaproteobacteria;Burkholderia
bmk	T03292	Burkholderia multivorans DDS 15A-1	Prokaryotes;Bacteria;Betaproteobacteria;Burkholderia
bmul	T03881	Burkholderia multivorans ATCC BAA-247	Prokaryotes;Bacteria;Betaproteobacteria;Burkholderia
bct	T02205	Burkholderia cepacia GG4	Prokaryotes;Bacteria;Betaproteobacteria;Burkholderia
bced	T03302	Burkholderia cepacia DDS 7H-2	Prokaryotes;Bacteria;Betaproteobacteria;Burkholderia
bdl	T03793	Burkholderia dolosa	Prokaryotes;Bacteria;Betaproteobacteria;Burkholderia
bpyr	T03962	Burkholderia pyrrocinia	Prokaryotes;Bacteria;Betaproteobacteria;Burkholderia
bcon	T03969	Burkholderia contaminans	Prokaryotes;Bacteria;Betaproteobacteria;Burkholderia
bxe	T00340	Burkholderia xenovorans LB400	Prokaryotes;Bacteria;Betaproteobacteria;Burkholderia
bxb	T03290	Burkholderia xenovorans LB400	Prokaryotes;Bacteria;Betaproteobacteria;Burkholderia
bph	T00704	Burkholderia phymatum	Prokaryotes;Bacteria;Betaproteobacteria;Burkholderia
bpy	T00765	Burkholderia phytofirmans	Prokaryotes;Bacteria;Betaproteobacteria;Burkholderia
bgl	T00905	Burkholderia glumae BGR1	Prokaryotes;Bacteria;Betaproteobacteria;Burkholderia
bgp	T03632	Burkholderia glumae PG1	Prokaryotes;Bacteria;Betaproteobacteria;Burkholderia
bgu	T03820	Burkholderia glumae LMG 2196 = ATCC 33617	Prokaryotes;Bacteria;Betaproteobacteria;Burkholderia
bug	T01424	Burkholderia sp. CCGE1001	Prokaryotes;Bacteria;Betaproteobacteria;Burkholderia
bge	T01217	Burkholderia sp. CCGE1002	Prokaryotes;Bacteria;Betaproteobacteria;Burkholderia
bgf	T01314	Burkholderia sp. CCGE1003	Prokaryotes;Bacteria;Betaproteobacteria;Burkholderia
brh	T01355	Burkholderia rhizoxinica	Prokaryotes;Bacteria;Betaproteobacteria;Burkholderia
bgd	T01464	Burkholderia gladioli BSR3	Prokaryotes;Bacteria;Betaproteobacteria;Burkholderia
bgo	T03826	Burkholderia gladioli ATCC 10248	Prokaryotes;Bacteria;Betaproteobacteria;Burkholderia
byi	T01711	Burkholderia sp. YI23	Prokaryotes;Bacteria;Betaproteobacteria;Burkholderia
buk	T02110	Burkholderia sp. KJ006	Prokaryotes;Bacteria;Betaproteobacteria;Burkholderia
bpx	T02300	Burkholderia phenoliruptrix	Prokaryotes;Bacteria;Betaproteobacteria;Burkholderia
buo	T02684	Burkholderia sp. RPE64	Prokaryotes;Bacteria;Betaproteobacteria;Burkholderia
bue	T03604	Burkholderia sp. RPE67	Prokaryotes;Bacteria;Betaproteobacteria;Burkholderia
bul	T03759	Burkholderia sp. 2002721687	Prokaryotes;Bacteria;Betaproteobacteria;Burkholderia
bub	T03794	Burkholderia ubonensis	Prokaryotes;Bacteria;Betaproteobacteria;Burkholderia
bfn	T03799	Burkholderia fungorum	Prokaryotes;Bacteria;Betaproteobacteria;Burkholderia
pnu	T00502	Polynucleobacter necessarius subsp. asymbioticus	Prokaryotes;Bacteria;Betaproteobacteria;Polynucleobacter
pne	T00683	Polynucleobacter necessarius subsp. necessarius	Prokaryotes;Bacteria;Betaproteobacteria;Polynucleobacter
ppk	T02936	Pandoraea pnomenusa 3kgm	Prokaryotes;Bacteria;Betaproteobacteria;Pandoraea
ppno	T03067	Pandoraea pnomenusa RB38	Prokaryotes;Bacteria;Betaproteobacteria;Pandoraea
ppnm	T03411	Pandoraea pnomenusa DSM 16536	Prokaryotes;Bacteria;Betaproteobacteria;Pandoraea
prb	T02950	Pandoraea sp. RB-44	Prokaryotes;Bacteria;Betaproteobacteria;Pandoraea
ppul	T03553	Pandoraea pulmonicola	Prokaryotes;Bacteria;Betaproteobacteria;Pandoraea
pspu	T03554	Pandoraea sputorum	Prokaryotes;Bacteria;Betaproteobacteria;Pandoraea
papi	T03588	Pandoraea apista	Prokaryotes;Bacteria;Betaproteobacteria;Pandoraea
pve	T03688	Pandoraea vervacti	Prokaryotes;Bacteria;Betaproteobacteria;Pandoraea
pox	T03840	Pandoraea oxalativorans	Prokaryotes;Bacteria;Betaproteobacteria;Pandoraea
ptx	T03947	Pandoraea thiooxydans	Prokaryotes;Bacteria;Betaproteobacteria;Pandoraea
pfg	T03972	Pandoraea faecigallinarum	Prokaryotes;Bacteria;Betaproteobacteria;Pandoraea
bpe	T00139	Bordetella pertussis Tohama I	Prokaryotes;Bacteria;Betaproteobacteria;Bordetella
bpc	T01846	Bordetella pertussis CS	Prokaryotes;Bacteria;Betaproteobacteria;Bordetella
bper	T02296	Bordetella pertussis 18323	Prokaryotes;Bacteria;Betaproteobacteria;Bordetella
bpet	T03638	Bordetella pertussis B1917	Prokaryotes;Bacteria;Betaproteobacteria;Bordetella
bpeu	T03754	Bordetella pertussis 137	Prokaryotes;Bacteria;Betaproteobacteria;Bordetella
bpa	T00140	Bordetella parapertussis 12822	Prokaryotes;Bacteria;Betaproteobacteria;Bordetella
bpar	T02297	Bordetella parapertussis Bpp5	Prokaryotes;Bacteria;Betaproteobacteria;Bordetella
bbr	T00141	Bordetella bronchiseptica RB50	Prokaryotes;Bacteria;Betaproteobacteria;Bordetella
bbm	T02295	Bordetella bronchiseptica MO149	Prokaryotes;Bacteria;Betaproteobacteria;Bordetella
bbh	T02344	Bordetella bronchiseptica 253	Prokaryotes;Bacteria;Betaproteobacteria;Bordetella
bbx	T03637	Bordetella bronchiseptica S798	Prokaryotes;Bacteria;Betaproteobacteria;Bordetella
bpt	T00637	Bordetella petrii	Prokaryotes;Bacteria;Betaproteobacteria;Bordetella
bav	T00695	Bordetella avium	Prokaryotes;Bacteria;Betaproteobacteria;Bordetella
bho	T03052	Bordetella holmesii ATCC 51541	Prokaryotes;Bacteria;Betaproteobacteria;Bordetella
bhm	T03379	Bordetella holmesii 44057	Prokaryotes;Bacteria;Betaproteobacteria;Bordetella
bhz	T04004	Bordetella hinzii	Prokaryotes;Bacteria;Betaproteobacteria;Bordetella
axy	T01341	Achromobacter xylosoxidans A8	Prokaryotes;Bacteria;Betaproteobacteria;Achromobacter
axo	T02785	Achromobacter xylosoxidans NH44784-1996	Prokaryotes;Bacteria;Betaproteobacteria;Achromobacter
axn	T02964	Achromobacter xylosoxidans NBRC 15126 = ATCC 27061	Prokaryotes;Bacteria;Betaproteobacteria;Achromobacter
axs	T03336	Achromobacter xylosoxidans C54	Prokaryotes;Bacteria;Betaproteobacteria;Achromobacter
teq	T01390	Taylorella equigenitalis MCE9	Prokaryotes;Bacteria;Betaproteobacteria;Taylorella
tea	T02186	Taylorella equigenitalis ATCC 35865	Prokaryotes;Bacteria;Betaproteobacteria;Taylorella
teg	T02604	Taylorella equigenitalis 14/56	Prokaryotes;Bacteria;Betaproteobacteria;Taylorella
tas	T01634	Taylorella asinigenitalis MCE3	Prokaryotes;Bacteria;Betaproteobacteria;Taylorella
tat	T02603	Taylorella asinigenitalis 14/45	Prokaryotes;Bacteria;Betaproteobacteria;Taylorella
put	T01486	Pusillimonas sp. T7-7	Prokaryotes;Bacteria;Betaproteobacteria;Pusillimonas
aka	T02117	Advenella kashmirensis	Prokaryotes;Bacteria;Betaproteobacteria;Advenella
amim	T03016	Advenella mimigardefordensis	Prokaryotes;Bacteria;Betaproteobacteria;Advenella
cdn	T03058	Castellaniella defragrans	Prokaryotes;Bacteria;Betaproteobacteria;Castellaniella
bpsi	T03226	Basilea psittacipulmonis	Prokaryotes;Bacteria;Betaproteobacteria;Basilea
rfr	T00334	Rhodoferax ferrireducens	Prokaryotes;Bacteria;Betaproteobacteria;Rhodoferax
pol	T00343	Polaromonas sp. JS666	Prokaryotes;Bacteria;Betaproteobacteria;Polaromonas
pna	T00459	Polaromonas naphthalenivorans	Prokaryotes;Bacteria;Betaproteobacteria;Polaromonas
aav	T00451	Acidovorax citrulli	Prokaryotes;Bacteria;Betaproteobacteria;Acidovorax
ajs	T00455	Acidovorax sp. JS42	Prokaryotes;Bacteria;Betaproteobacteria;Acidovorax
dia	T00853	Acidovorax ebreus	Prokaryotes;Bacteria;Betaproteobacteria;Acidovorax
aaa	T01445	Acidovorax avenae	Prokaryotes;Bacteria;Betaproteobacteria;Acidovorax
ack	T02290	Acidovorax sp. KKS102	Prokaryotes;Bacteria;Betaproteobacteria;Acidovorax
vei	T00460	Verminephrobacter eiseniae	Prokaryotes;Bacteria;Betaproteobacteria;Verminephrobacter
dac	T00620	Delftia acidovorans	Prokaryotes;Bacteria;Betaproteobacteria;Delftia
del	T01497	Delftia sp. Cs1-4	Prokaryotes;Bacteria;Betaproteobacteria;Delftia
vap	T00916	Variovorax paradoxus S110	Prokaryotes;Bacteria;Betaproteobacteria;Variovorax
vpe	T01392	Variovorax paradoxus EPS	Prokaryotes;Bacteria;Betaproteobacteria;Variovorax
vpd	T02835	Variovorax paradoxus B4	Prokaryotes;Bacteria;Betaproteobacteria;Variovorax
ctt	T01109	Comamonas testosteroni CNB-2	Prokaryotes;Bacteria;Betaproteobacteria;Comamonas
ctes	T03218	Comamonas testosteroni TK102	Prokaryotes;Bacteria;Betaproteobacteria;Comamonas
adn	T01397	Alicycliphilus denitrificans BC	Prokaryotes;Bacteria;Betaproteobacteria;Alicycliphilus
adk	T01463	Alicycliphilus denitrificans K601	Prokaryotes;Bacteria;Betaproteobacteria;Alicycliphilus
rta	T01544	Ramlibacter tataouinensis	Prokaryotes;Bacteria;Betaproteobacteria;Ramlibacter
cbx	T02877	Symbiobacter mobilis	Prokaryotes;Bacteria;Betaproteobacteria;Symbiobacter
oto	T04031	Ottowia sp. oral taxon 894	Prokaryotes;Bacteria;Betaproteobacteria;Ottowia
cbaa	T03614	Comamonadaceae bacterium A1	Prokaryotes;Bacteria;Betaproteobacteria;Unclassified Comamonadaceae
cbab	T03627	Comamonadaceae bacterium B1	Prokaryotes;Bacteria;Betaproteobacteria;Unclassified Comamonadaceae
mpt	T00470	Methylibium petroleiphilum	Prokaryotes;Bacteria;Betaproteobacteria;Methylibium
har	T00490	Herminiimonas arsenicoxydans	Prokaryotes;Bacteria;Betaproteobacteria;Herminiimonas
mms	T00561	Janthinobacterium sp. Marseille	Prokaryotes;Bacteria;Betaproteobacteria;Janthinobacterium
jag	T03157	Janthinobacterium agaricidamnosum	Prokaryotes;Bacteria;Betaproteobacteria;Janthinobacterium
hse	T01268	Herbaspirillum seropedicae	Prokaryotes;Bacteria;Betaproteobacteria;Herbaspirillum
hht	T04039	Herbaspirillum hiltneri	Prokaryotes;Bacteria;Betaproteobacteria;Herbaspirillum
zin	T01304	Candidatus Zinderia insecticola	Prokaryotes;Bacteria;Betaproteobacteria;Zinderia
cfu	T01583	Collimonas fungivorans	Prokaryotes;Bacteria;Betaproteobacteria;Collimonas
care	T03512	Collimonas arenae	Prokaryotes;Bacteria;Betaproteobacteria;Collimonas
mnr	T04026	Massilia sp. NR 4-1	Prokaryotes;Bacteria;Betaproteobacteria;Massilia
lch	T00681	Leptothrix cholodnii	Prokaryotes;Bacteria;Betaproteobacteria;Leptothrix
tin	T01227	Thiomonas intermedia	Prokaryotes;Bacteria;Betaproteobacteria;Thiomonas
thi	T02347	Thiomonas arsenitoxydans	Prokaryotes;Bacteria;Betaproteobacteria;Thiomonas
rge	T01803	Rubrivivax gelatinosus	Prokaryotes;Bacteria;Betaproteobacteria;Rubrivivax
bbag	T03654	Burkholderiales bacterium GJ-E10	Prokaryotes;Bacteria;Betaproteobacteria;Unclassified Burkholderiales
neu	T00130	Nitrosomonas europaea	Prokaryotes;Bacteria;Betaproteobacteria;Nitrosomonas
net	T00393	Nitrosomonas eutropha	Prokaryotes;Bacteria;Betaproteobacteria;Nitrosomonas
nit	T01443	Nitrosomonas sp. AL212	Prokaryotes;Bacteria;Betaproteobacteria;Nitrosomonas
nii	T01569	Nitrosomonas sp. Is79A3	Prokaryotes;Bacteria;Betaproteobacteria;Nitrosomonas
nco	T03942	Nitrosomonas communis	Prokaryotes;Bacteria;Betaproteobacteria;Nitrosomonas
nmu	T00302	Nitrosospira multiformis	Prokaryotes;Bacteria;Betaproteobacteria;Nitrosospira
eba	T00222	Aromatoleum aromaticum	Prokaryotes;Bacteria;Betaproteobacteria;Aromatoleum
azo	T00441	Azoarcus sp. BH72	Prokaryotes;Bacteria;Betaproteobacteria;Azoarcus
aza	T02502	Azoarcus sp. KH32C	Prokaryotes;Bacteria;Betaproteobacteria;Azoarcus
azi	T04019	Azoarcus sp. CIB	Prokaryotes;Bacteria;Betaproteobacteria;Azoarcus
dar	T00259	Dechloromonas aromatica	Prokaryotes;Bacteria;Betaproteobacteria;Dechloromonas
tmz	T00804	Thauera sp. MZ1T	Prokaryotes;Bacteria;Betaproteobacteria;Thauera
dsu	T01657	Dechlorosoma suillum	Prokaryotes;Bacteria;Betaproteobacteria;Azospira
shd	T03591	Sulfuritalea hydrogenivorans	Prokaryotes;Bacteria;Betaproteobacteria;Sulfuritalea
rbu	T03689	Rhodocyclaceae bacterium	Prokaryotes;Bacteria;Betaproteobacteria;Unclassified Rhodocyclaceae
tbd	T00275	Thiobacillus denitrificans	Prokaryotes;Bacteria;Betaproteobacteria;Thiobacillus
sdr	T02857	Sulfuricella denitrificans	Prokaryotes;Bacteria;Betaproteobacteria;Sulfuricella
mfa	T00342	Methylobacillus flagellatus	Prokaryotes;Bacteria;Betaproteobacteria;Methylobacillus
mmb	T00942	Methylotenera mobilis	Prokaryotes;Bacteria;Betaproteobacteria;Methylotenera
meh	T01247	Methylotenera versatilis	Prokaryotes;Bacteria;Betaproteobacteria;Methylotenera
mei	T00943	Methylovorus glucosetrophus	Prokaryotes;Bacteria;Betaproteobacteria;Methylovorus
mep	T01361	Methylovorus sp. MP688	Prokaryotes;Bacteria;Betaproteobacteria;Methylovorus
mbac	T03844	Candidatus Methylopumilus turicensis	Prokaryotes;Bacteria;Betaproteobacteria;Methylopumilus
mbat	T03869	Candidatus Methylopumilus planktonicus	Prokaryotes;Bacteria;Betaproteobacteria;Methylopumilus
meu	T04002	Methylophilus sp. TWE2	Prokaryotes;Bacteria;Betaproteobacteria;Methylophilus
app	T00966	Accumulibacter phosphatis	Prokaryotes;Bacteria;Betaproteobacteria;Accumulibacter
tpn	T01563	Candidatus Tremblaya princeps PCIT	Prokaryotes;Bacteria;Betaproteobacteria;Tremblaya
tpq	T01858	Candidatus Tremblaya princeps PCVAL	Prokaryotes;Bacteria;Betaproteobacteria;Tremblaya
tpj	T02908	Candidatus Tremblaya phenacola	Prokaryotes;Bacteria;Betaproteobacteria;Tremblaya
slt	T01196	Sideroxydans lithotrophicus	Prokaryotes;Bacteria;Betaproteobacteria;Sideroxydans
gca	T01295	Gallionella capsiferriformans	Prokaryotes;Bacteria;Betaproteobacteria;Gallionella
kci	T02413	Candidatus Kinetoplastibacterium crithidii (ex Angomonas deanei ATCC 30255)	Prokaryotes;Bacteria;Betaproteobacteria;Kinetoplastibacterium
kct	T02464	Candidatus Kinetoplastibacterium crithidii TCC036E	Prokaryotes;Bacteria;Betaproteobacteria;Kinetoplastibacterium
kbl	T02427	Candidatus Kinetoplastibacterium blastocrithidii (ex Strigomonas culicis)	Prokaryotes;Bacteria;Betaproteobacteria;Kinetoplastibacterium
kbt	T02463	Candidatus Kinetoplastibacterium blastocrithidii TCC012E	Prokaryotes;Bacteria;Betaproteobacteria;Kinetoplastibacterium
kde	T02465	Candidatus Kinetoplastibacterium desouzaii	Prokaryotes;Bacteria;Betaproteobacteria;Kinetoplastibacterium
kga	T02466	Candidatus Kinetoplastibacterium galatii	Prokaryotes;Bacteria;Betaproteobacteria;Kinetoplastibacterium
kon	T02471	Candidatus Kinetoplastibacterium oncopeltii	Prokaryotes;Bacteria;Betaproteobacteria;Kinetoplastibacterium
ssdc	T02777	Candidatus Profftella armatura	Prokaryotes;Bacteria;Betaproteobacteria;Profftella
ndl	T02782	Candidatus Nasuia deltocephalinicola	Prokaryotes;Bacteria;Betaproteobacteria;Nasuia
bprc	T02483	Beta proteobacterium CB	Prokaryotes;Bacteria;Betaproteobacteria;Unclassified Betaproteobacteria
hpy	T00008	Helicobacter pylori 26695	Prokaryotes;Bacteria;Epsilonproteobacteria;Helicobacter
heo	T02282	Helicobacter pylori 26695	Prokaryotes;Bacteria;Epsilonproteobacteria;Helicobacter
hpj	T00020	Helicobacter pylori J99	Prokaryotes;Bacteria;Epsilonproteobacteria;Helicobacter
hpa	T00365	Helicobacter pylori HPAG1	Prokaryotes;Bacteria;Epsilonproteobacteria;Helicobacter
hps	T00742	Helicobacter pylori Shi470	Prokaryotes;Bacteria;Epsilonproteobacteria;Helicobacter
hhp	T02037	Helicobacter pylori Shi112	Prokaryotes;Bacteria;Epsilonproteobacteria;Helicobacter
hhq	T02038	Helicobacter pylori Shi169	Prokaryotes;Bacteria;Epsilonproteobacteria;Helicobacter
hhr	T02039	Helicobacter pylori Shi417	Prokaryotes;Bacteria;Epsilonproteobacteria;Helicobacter
hpg	T00777	Helicobacter pylori G27	Prokaryotes;Bacteria;Epsilonproteobacteria;Helicobacter
hpp	T00786	Helicobacter pylori P12	Prokaryotes;Bacteria;Epsilonproteobacteria;Helicobacter
hpb	T00950	Helicobacter pylori B38	Prokaryotes;Bacteria;Epsilonproteobacteria;Helicobacter
hpl	T01262	Helicobacter pylori B8	Prokaryotes;Bacteria;Epsilonproteobacteria;Helicobacter
hpc	T01322	Helicobacter pylori PeCan4	Prokaryotes;Bacteria;Epsilonproteobacteria;Helicobacter
hca	T02036	Helicobacter pylori PeCan18	Prokaryotes;Bacteria;Epsilonproteobacteria;Helicobacter
hpm	T01323	Helicobacter pylori SJM180	Prokaryotes;Bacteria;Epsilonproteobacteria;Helicobacter
hpe	T01798	Helicobacter pylori ELS37	Prokaryotes;Bacteria;Epsilonproteobacteria;Helicobacter
hpo	T01892	Helicobacter pylori 35A	Prokaryotes;Bacteria;Epsilonproteobacteria;Helicobacter
hpi	T01893	Helicobacter pylori 908	Prokaryotes;Bacteria;Epsilonproteobacteria;Helicobacter
hpq	T01913	Helicobacter pylori 2017	Prokaryotes;Bacteria;Epsilonproteobacteria;Helicobacter
hpw	T01914	Helicobacter pylori 2018	Prokaryotes;Bacteria;Epsilonproteobacteria;Helicobacter
hpu	T01894	Helicobacter pylori Cuz20	Prokaryotes;Bacteria;Epsilonproteobacteria;Helicobacter
hef	T01910	Helicobacter pylori F16	Prokaryotes;Bacteria;Epsilonproteobacteria;Helicobacter
hpf	T01895	Helicobacter pylori F30	Prokaryotes;Bacteria;Epsilonproteobacteria;Helicobacter
heq	T01911	Helicobacter pylori F32	Prokaryotes;Bacteria;Epsilonproteobacteria;Helicobacter
hex	T01912	Helicobacter pylori F57	Prokaryotes;Bacteria;Epsilonproteobacteria;Helicobacter
hpt	T01897	Helicobacter pylori Sat464	Prokaryotes;Bacteria;Epsilonproteobacteria;Helicobacter
hpz	T01898	Helicobacter pylori 52	Prokaryotes;Bacteria;Epsilonproteobacteria;Helicobacter
hpv	T01899	Helicobacter pylori v225d	Prokaryotes;Bacteria;Epsilonproteobacteria;Helicobacter
hpx	T01915	Helicobacter pylori 83	Prokaryotes;Bacteria;Epsilonproteobacteria;Helicobacter
hen	T01916	Helicobacter pylori SNT49	Prokaryotes;Bacteria;Epsilonproteobacteria;Helicobacter
hph	T01896	Helicobacter pylori Lithuania75	Prokaryotes;Bacteria;Epsilonproteobacteria;Helicobacter
heg	T01917	Helicobacter pylori Gambia94/24	Prokaryotes;Bacteria;Epsilonproteobacteria;Helicobacter
hpn	T01918	Helicobacter pylori India7	Prokaryotes;Bacteria;Epsilonproteobacteria;Helicobacter
hep	T01919	Helicobacter pylori Puno120	Prokaryotes;Bacteria;Epsilonproteobacteria;Helicobacter
heu	T01920	Helicobacter pylori Puno135	Prokaryotes;Bacteria;Epsilonproteobacteria;Helicobacter
hes	T01921	Helicobacter pylori SouthAfrica7	Prokaryotes;Bacteria;Epsilonproteobacteria;Helicobacter
hpys	T02807	Helicobacter pylori SouthAfrica20	Prokaryotes;Bacteria;Epsilonproteobacteria;Helicobacter
hcn	T02035	Helicobacter pylori HUP-B14	Prokaryotes;Bacteria;Epsilonproteobacteria;Helicobacter
hpd	T02082	Helicobacter pylori 51	Prokaryotes;Bacteria;Epsilonproteobacteria;Helicobacter
hey	T02130	Helicobacter pylori XZ274	Prokaryotes;Bacteria;Epsilonproteobacteria;Helicobacter
her	T02317	Helicobacter pylori Rif1	Prokaryotes;Bacteria;Epsilonproteobacteria;Helicobacter
hei	T02318	Helicobacter pylori Rif2	Prokaryotes;Bacteria;Epsilonproteobacteria;Helicobacter
hpya	T02352	Helicobacter pylori Aklavik117	Prokaryotes;Bacteria;Epsilonproteobacteria;Helicobacter
hpyk	T02353	Helicobacter pylori Aklavik86	Prokaryotes;Bacteria;Epsilonproteobacteria;Helicobacter
hpyo	T02510	Helicobacter pylori OK113	Prokaryotes;Bacteria;Epsilonproteobacteria;Helicobacter
hpyl	T02542	Helicobacter pylori OK310	Prokaryotes;Bacteria;Epsilonproteobacteria;Helicobacter
hpyb	T03182	Helicobacter pylori oki102	Prokaryotes;Bacteria;Epsilonproteobacteria;Helicobacter
hpyc	T03723	Helicobacter pylori oki112	Prokaryotes;Bacteria;Epsilonproteobacteria;Helicobacter
hpyd	T03724	Helicobacter pylori oki128	Prokaryotes;Bacteria;Epsilonproteobacteria;Helicobacter
hpye	T03725	Helicobacter pylori oki154	Prokaryotes;Bacteria;Epsilonproteobacteria;Helicobacter
hpyf	T03726	Helicobacter pylori oki422	Prokaryotes;Bacteria;Epsilonproteobacteria;Helicobacter
hpyg	T03727	Helicobacter pylori oki673	Prokaryotes;Bacteria;Epsilonproteobacteria;Helicobacter
hpyh	T03728	Helicobacter pylori oki828	Prokaryotes;Bacteria;Epsilonproteobacteria;Helicobacter
hpyj	T03729	Helicobacter pylori oki898	Prokaryotes;Bacteria;Epsilonproteobacteria;Helicobacter
hpyr	T02658	Helicobacter pylori UM032	Prokaryotes;Bacteria;Epsilonproteobacteria;Helicobacter
hpyi	T02659	Helicobacter pylori UM037	Prokaryotes;Bacteria;Epsilonproteobacteria;Helicobacter
hpyu	T02660	Helicobacter pylori UM066	Prokaryotes;Bacteria;Epsilonproteobacteria;Helicobacter
hpym	T02661	Helicobacter pylori UM299	Prokaryotes;Bacteria;Epsilonproteobacteria;Helicobacter
hem	T02757	Helicobacter pylori UM298	Prokaryotes;Bacteria;Epsilonproteobacteria;Helicobacter
heb	T02939	Helicobacter pylori BM012A	Prokaryotes;Bacteria;Epsilonproteobacteria;Helicobacter
hez	T02940	Helicobacter pylori BM012S	Prokaryotes;Bacteria;Epsilonproteobacteria;Helicobacter
hhe	T00133	Helicobacter hepaticus	Prokaryotes;Bacteria;Epsilonproteobacteria;Helicobacter
hac	T00371	Helicobacter acinonychis	Prokaryotes;Bacteria;Epsilonproteobacteria;Helicobacter
hms	T01191	Helicobacter mustelae	Prokaryotes;Bacteria;Epsilonproteobacteria;Helicobacter
hfe	T01375	Helicobacter felis	Prokaryotes;Bacteria;Epsilonproteobacteria;Helicobacter
hbi	T01540	Helicobacter bizzozeronii	Prokaryotes;Bacteria;Epsilonproteobacteria;Helicobacter
hce	T02032	Helicobacter cetorum MIT 00-7128	Prokaryotes;Bacteria;Epsilonproteobacteria;Helicobacter
hcm	T02033	Helicobacter cetorum MIT 99-5656	Prokaryotes;Bacteria;Epsilonproteobacteria;Helicobacter
hcp	T02034	Helicobacter cinaedi PAGU611	Prokaryotes;Bacteria;Epsilonproteobacteria;Helicobacter
hcb	T02494	Helicobacter cinaedi ATCC BAA-847	Prokaryotes;Bacteria;Epsilonproteobacteria;Helicobacter
hhm	T02626	Helicobacter heilmannii	Prokaryotes;Bacteria;Epsilonproteobacteria;Helicobacter
wsu	T00146	Wolinella succinogenes	Prokaryotes;Bacteria;Epsilonproteobacteria;Wolinella
tdn	T00298	Sulfurimonas denitrificans	Prokaryotes;Bacteria;Epsilonproteobacteria;Sulfurimonas
sua	T01316	Sulfurimonas autotrophica	Prokaryotes;Bacteria;Epsilonproteobacteria;Sulfurimonas
sku	T01370	Sulfuricurvum kujiense	Prokaryotes;Bacteria;Epsilonproteobacteria;Sulfuricurvum
sulr	T02537	Uncultured Sulfuricurvum sp. RIFRC-1	Prokaryotes;Bacteria;Epsilonproteobacteria;Sulfuricurvum
cje	T00026	Campylobacter jejuni subsp. jejuni NCTC 11168 = ATCC 700819	Prokaryotes;Bacteria;Epsilonproteobacteria;Campylobacter
cjb	T02302	Campylobacter jejuni subsp. jejuni NCTC 11168-BN148	Prokaryotes;Bacteria;Epsilonproteobacteria;Campylobacter
cjj	T00461	Campylobacter jejuni subsp. jejuni 81-176	Prokaryotes;Bacteria;Epsilonproteobacteria;Campylobacter
cju	T00597	Campylobacter jejuni subsp. jejuni 81116	Prokaryotes;Bacteria;Epsilonproteobacteria;Campylobacter
cjn	T01372	Campylobacter jejuni subsp. jejuni ICDCCJ07001	Prokaryotes;Bacteria;Epsilonproteobacteria;Campylobacter
cji	T01854	Campylobacter jejuni subsp. jejuni IA3902	Prokaryotes;Bacteria;Epsilonproteobacteria;Campylobacter
cjm	T01855	Campylobacter jejuni subsp. jejuni M1	Prokaryotes;Bacteria;Epsilonproteobacteria;Campylobacter
cjs	T01856	Campylobacter jejuni subsp. jejuni S3	Prokaryotes;Bacteria;Epsilonproteobacteria;Campylobacter
cjp	T02264	Campylobacter jejuni subsp. jejuni PT14	Prokaryotes;Bacteria;Epsilonproteobacteria;Campylobacter
cjej	T02841	Campylobacter jejuni subsp. jejuni 00-2426	Prokaryotes;Bacteria;Epsilonproteobacteria;Campylobacter
cjeu	T02842	Campylobacter jejuni subsp. jejuni 00-2538	Prokaryotes;Bacteria;Epsilonproteobacteria;Campylobacter
cjen	T02843	Campylobacter jejuni subsp. jejuni 00-2544	Prokaryotes;Bacteria;Epsilonproteobacteria;Campylobacter
cjei	T02844	Campylobacter jejuni subsp. jejuni 00-2425	Prokaryotes;Bacteria;Epsilonproteobacteria;Campylobacter
cjer	T03187	Campylobacter jejuni subsp. jejuni R14	Prokaryotes;Bacteria;Epsilonproteobacteria;Campylobacter
cjv	T03388	Campylobacter jejuni subsp. jejuni MTVDSCj20	Prokaryotes;Bacteria;Epsilonproteobacteria;Campylobacter
cjy	T03744	Campylobacter jejuni subsp. jejuni YH001	Prokaryotes;Bacteria;Epsilonproteobacteria;Campylobacter
cjq	T03745	Campylobacter jejuni subsp. jejuni 35925B2	Prokaryotes;Bacteria;Epsilonproteobacteria;Campylobacter
cjl	T03791	Campylobacter jejuni subsp. jejuni 00-1597	Prokaryotes;Bacteria;Epsilonproteobacteria;Campylobacter
cjw	T03792	Campylobacter jejuni subsp. jejuni 00-6200	Prokaryotes;Bacteria;Epsilonproteobacteria;Campylobacter
cjr	T00227	Campylobacter jejuni RM1221	Prokaryotes;Bacteria;Epsilonproteobacteria;Campylobacter
cjd	T00573	Campylobacter jejuni subsp. doylei 269.97	Prokaryotes;Bacteria;Epsilonproteobacteria;Campylobacter
cjz	T02759	Campylobacter jejuni 32488	Prokaryotes;Bacteria;Epsilonproteobacteria;Campylobacter
cjx	T02864	Campylobacter jejuni 4031	Prokaryotes;Bacteria;Epsilonproteobacteria;Campylobacter
cff	T00430	Campylobacter fetus subsp. fetus 82-40	Prokaryotes;Bacteria;Epsilonproteobacteria;Campylobacter
cft	T03330	Campylobacter fetus subsp. fetus 04/554	Prokaryotes;Bacteria;Epsilonproteobacteria;Campylobacter
cfv	T03000	Campylobacter fetus subsp. venerealis cfvi03/293	Prokaryotes;Bacteria;Epsilonproteobacteria;Campylobacter
cfx	T03351	Campylobacter fetus subsp. venerealis 97/608	Prokaryotes;Bacteria;Epsilonproteobacteria;Campylobacter
cfz	T03740	Campylobacter fetus subsp. venerealis 84-112	Prokaryotes;Bacteria;Epsilonproteobacteria;Campylobacter
camp	T02899	Campylobacter fetus subsp. testudinum 03-427	Prokaryotes;Bacteria;Epsilonproteobacteria;Campylobacter
cfp	T03583	Campylobacter fetus subsp. testudinum pet-3	Prokaryotes;Bacteria;Epsilonproteobacteria;Campylobacter
ccv	T00576	Campylobacter curvus	Prokaryotes;Bacteria;Epsilonproteobacteria;Campylobacter
cha	T00577	Campylobacter hominis	Prokaryotes;Bacteria;Epsilonproteobacteria;Campylobacter
cco	T00593	Campylobacter concisus	Prokaryotes;Bacteria;Epsilonproteobacteria;Campylobacter
cla	T00858	Campylobacter lari RM2100	Prokaryotes;Bacteria;Epsilonproteobacteria;Campylobacter
clr	T03550	Campylobacter lari RM16701	Prokaryotes;Bacteria;Epsilonproteobacteria;Campylobacter
clm	T03556	Campylobacter lari RM16712	Prokaryotes;Bacteria;Epsilonproteobacteria;Campylobacter
clq	T03551	Campylobacter lari CCUG 22395	Prokaryotes;Bacteria;Epsilonproteobacteria;Campylobacter
cln	T03552	Campylobacter lari NCTC 11845	Prokaryotes;Bacteria;Epsilonproteobacteria;Campylobacter
cll	T03557	Campylobacter lari subsp. concheus LMG 11760	Prokaryotes;Bacteria;Epsilonproteobacteria;Campylobacter
ccol	T02811	Campylobacter coli 76339	Prokaryotes;Bacteria;Epsilonproteobacteria;Campylobacter
ccc	T02838	Campylobacter coli CVM N29710	Prokaryotes;Bacteria;Epsilonproteobacteria;Campylobacter
ccq	T02895	Campylobacter coli 15-537360	Prokaryotes;Bacteria;Epsilonproteobacteria;Campylobacter
ccf	T03164	Campylobacter coli RM1875	Prokaryotes;Bacteria;Epsilonproteobacteria;Campylobacter
ccy	T03166	Campylobacter coli RM4661	Prokaryotes;Bacteria;Epsilonproteobacteria;Campylobacter
ccoi	T03167	Campylobacter coli RM5611	Prokaryotes;Bacteria;Epsilonproteobacteria;Campylobacter
ccof	T03870	Campylobacter coli FB1	Prokaryotes;Bacteria;Epsilonproteobacteria;Campylobacter
caj	T03252	Campylobacter sp. 1485E	Prokaryotes;Bacteria;Epsilonproteobacteria;Campylobacter
cis	T03555	Campylobacter insulaenigrae	Prokaryotes;Bacteria;Epsilonproteobacteria;Campylobacter
cvo	T03558	Campylobacter volucris	Prokaryotes;Bacteria;Epsilonproteobacteria;Campylobacter
cpel	T03559	Campylobacter peloridis	Prokaryotes;Bacteria;Epsilonproteobacteria;Campylobacter
camr	T03560	Campylobacter sp. RM16704	Prokaryotes;Bacteria;Epsilonproteobacteria;Campylobacter
csm	T03571	Campylobacter subantarcticus LMG 24374	Prokaryotes;Bacteria;Epsilonproteobacteria;Campylobacter
csf	T03572	Campylobacter subantarcticus LMG 24377	Prokaryotes;Bacteria;Epsilonproteobacteria;Campylobacter
cgra	T04020	Campylobacter gracilis	Prokaryotes;Bacteria;Epsilonproteobacteria;Campylobacter
cure	T04021	Campylobacter ureolyticus	Prokaryotes;Bacteria;Epsilonproteobacteria;Campylobacter
abu	T00600	Arcobacter butzleri RM4018	Prokaryotes;Bacteria;Epsilonproteobacteria;Arcobacter
abt	T01823	Arcobacter butzleri ED-1	Prokaryotes;Bacteria;Epsilonproteobacteria;Arcobacter
abl	T02755	Arcobacter butzleri 7h1h	Prokaryotes;Bacteria;Epsilonproteobacteria;Arcobacter
ant	T01235	Arcobacter nitrofigilis	Prokaryotes;Bacteria;Epsilonproteobacteria;Arcobacter
arc	T01834	Arcobacter sp. L	Prokaryotes;Bacteria;Epsilonproteobacteria;Arcobacter
sdl	T01126	Sulfurospirillum deleyianum	Prokaryotes;Bacteria;Epsilonproteobacteria;Sulfurospirillum
sba	T02139	Sulfurospirillum barnesii	Prokaryotes;Bacteria;Epsilonproteobacteria;Sulfurospirillum
smul	T03049	Sulfurospirillum multivorans	Prokaryotes;Bacteria;Epsilonproteobacteria;Sulfurospirillum
nsa	T01405	Nitratifractor salsuginis	Prokaryotes;Bacteria;Epsilonproteobacteria;Nitratifractor
nis	T00565	Nitratiruptor sp. SB155-2	Prokaryotes;Bacteria;Epsilonproteobacteria;Nitratiruptor
sun	T00572	Sulfurovum sp. NBC37-1	Prokaryotes;Bacteria;Epsilonproteobacteria;Sulfurovum
slh	T03877	Sulfurovum lithotrophicum	Prokaryotes;Bacteria;Epsilonproteobacteria;Sulfurovum
nam	T00860	Nautilia profundicola	Prokaryotes;Bacteria;Epsilonproteobacteria;Nautilia
gsu	T00155	Geobacter sulfurreducens PCA	Prokaryotes;Bacteria;Deltaproteobacteria;Geobacter
gsk	T01940	Geobacter sulfurreducens KN400	Prokaryotes;Bacteria;Deltaproteobacteria;Geobacter
gme	T00295	Geobacter metallireducens	Prokaryotes;Bacteria;Deltaproteobacteria;Geobacter
gur	T00521	Geobacter uraniireducens	Prokaryotes;Bacteria;Deltaproteobacteria;Geobacter
glo	T00708	Geobacter lovleyi	Prokaryotes;Bacteria;Deltaproteobacteria;Geobacter
gbm	T00749	Geobacter bemidjiensis	Prokaryotes;Bacteria;Deltaproteobacteria;Geobacter
geo	T00846	Geobacter daltonii FRC-32	Prokaryotes;Bacteria;Deltaproteobacteria;Geobacter
gem	T00933	Geobacter sp. M21	Prokaryotes;Bacteria;Deltaproteobacteria;Geobacter
geb	T01421	Geobacter sp. M18	Prokaryotes;Bacteria;Deltaproteobacteria;Geobacter
gpi	T03568	Geobacter pickeringii	Prokaryotes;Bacteria;Deltaproteobacteria;Geobacter
gsb	T03585	Geoalkalibacter subterraneus	Prokaryotes;Bacteria;Deltaproteobacteria;Geoalkalibacter
pca	T00285	Pelobacter carbinolicus	Prokaryotes;Bacteria;Deltaproteobacteria;Pelobacter
ppd	T00436	Pelobacter propionicus	Prokaryotes;Bacteria;Deltaproteobacteria;Pelobacter
dvu	T00171	Desulfovibrio vulgaris Hildenborough	Prokaryotes;Bacteria;Deltaproteobacteria;Desulfovibrio
dvl	T00452	Desulfovibrio vulgaris DP4	Prokaryotes;Bacteria;Deltaproteobacteria;Desulfovibrio
dvm	T00816	Desulfovibrio vulgaris Miyazaki F	Prokaryotes;Bacteria;Deltaproteobacteria;Desulfovibrio
dvg	T02064	Desulfovibrio vulgaris RCH1	Prokaryotes;Bacteria;Deltaproteobacteria;Desulfovibrio
dde	T00294	Desulfovibrio alaskensis	Prokaryotes;Bacteria;Deltaproteobacteria;Desulfovibrio
dds	T00837	Desulfovibrio desulfuricans ATCC 27774	Prokaryotes;Bacteria;Deltaproteobacteria;Desulfovibrio
ddn	T01709	Desulfovibrio desulfuricans ND132	Prokaryotes;Bacteria;Deltaproteobacteria;Desulfovibrio
dma	T00917	Desulfovibrio magneticus	Prokaryotes;Bacteria;Deltaproteobacteria;Desulfovibrio
dsa	T00969	Desulfovibrio salexigens	Prokaryotes;Bacteria;Deltaproteobacteria;Desulfovibrio
das	T01382	Desulfovibrio aespoeensis	Prokaryotes;Bacteria;Deltaproteobacteria;Desulfovibrio
daf	T01662	Desulfovibrio africanus	Prokaryotes;Bacteria;Deltaproteobacteria;Desulfovibrio
dhy	T02428	Desulfovibrio hydrothermalis	Prokaryotes;Bacteria;Deltaproteobacteria;Desulfovibrio
dpi	T02481	Desulfovibrio piezophilus	Prokaryotes;Bacteria;Deltaproteobacteria;Desulfovibrio
dgg	T02851	Desulfovibrio gigas	Prokaryotes;Bacteria;Deltaproteobacteria;Desulfovibrio
lip	T00354	Lawsonia intracellularis PHE/MN1-00	Prokaryotes;Bacteria;Deltaproteobacteria;Lawsonia
lir	T02437	Lawsonia intracellularis N343	Prokaryotes;Bacteria;Deltaproteobacteria;Lawsonia
dba	T00963	Desulfomicrobium baculatum	Prokaryotes;Bacteria;Deltaproteobacteria;Desulfomicrobium
drt	T00989	Desulfohalobium retbaense	Prokaryotes;Bacteria;Deltaproteobacteria;Desulfohalobium
bba	T00159	Bdellovibrio bacteriovorus HD100	Prokaryotes;Bacteria;Deltaproteobacteria;Bdellovibrio
bbat	T02356	Bdellovibrio bacteriovorus Tiberius	Prokaryotes;Bacteria;Deltaproteobacteria;Bdellovibrio
bbw	T03036	Bdellovibrio bacteriovorus W	Prokaryotes;Bacteria;Deltaproteobacteria;Bdellovibrio
bbac	T03079	Bdellovibrio bacteriovorus 109J	Prokaryotes;Bacteria;Deltaproteobacteria;Bdellovibrio
bex	T02492	Bdellovibrio exovorus	Prokaryotes;Bacteria;Deltaproteobacteria;Bdellovibrio
bmx	T01659	Halobacteriovorax marinus	Prokaryotes;Bacteria;Deltaproteobacteria;Halobacteriovorax
dps	T00192	Desulfotalea psychrophila	Prokaryotes;Bacteria;Deltaproteobacteria;Desulfotalea
dak	T01244	Desulfurivibrio alkaliphilus	Prokaryotes;Bacteria;Deltaproteobacteria;Desulfurivibrio
dpr	T01413	Desulfobulbus propionicus	Prokaryotes;Bacteria;Deltaproteobacteria;Desulfobulbus
dsf	T02473	Desulfocapsa sulfexigens	Prokaryotes;Bacteria;Deltaproteobacteria;Desulfocapsa
dol	T00610	Candidatus Desulfococcus oleovorans	Prokaryotes;Bacteria;Deltaproteobacteria;Desulfococcus
dal	T00813	Desulfatibacillum alkenivorans	Prokaryotes;Bacteria;Deltaproteobacteria;Desulfatibacillum
dat	T00861	Desulfobacterium autotrophicum	Prokaryotes;Bacteria;Deltaproteobacteria;Desulfobacterium
dto	T02268	Desulfobacula toluolica	Prokaryotes;Bacteria;Deltaproteobacteria;Desulfobacula
ade	T00326	Anaeromyxobacter dehalogenans 2CP-C	Prokaryotes;Bacteria;Deltaproteobacteria;Anaeromyxobacter
acp	T00833	Anaeromyxobacter dehalogenans 2CP-1	Prokaryotes;Bacteria;Deltaproteobacteria;Anaeromyxobacter
afw	T00559	Anaeromyxobacter sp. Fw109-5	Prokaryotes;Bacteria;Deltaproteobacteria;Anaeromyxobacter
ank	T00748	Anaeromyxobacter sp. K	Prokaryotes;Bacteria;Deltaproteobacteria;Anaeromyxobacter
mxa	T00366	Myxococcus xanthus	Prokaryotes;Bacteria;Deltaproteobacteria;Myxococcus
mfu	T01558	Myxococcus fulvus	Prokaryotes;Bacteria;Deltaproteobacteria;Myxococcus
msd	T02436	Myxococcus stipitatus	Prokaryotes;Bacteria;Deltaproteobacteria;Myxococcus
ccx	T01780	Corallococcus coralloides	Prokaryotes;Bacteria;Deltaproteobacteria;Corallococcus
sur	T01425	Stigmatella aurantiaca	Prokaryotes;Bacteria;Deltaproteobacteria;Stigmatella
age	T03948	Archangium gephyra	Prokaryotes;Bacteria;Deltaproteobacteria;Archangium
vin	T04035	Vulgatibacter incomptus	Prokaryotes;Bacteria;Deltaproteobacteria;Vulgatibacter
scl	T00634	Sorangium cellulosum So ce 56	Prokaryotes;Bacteria;Deltaproteobacteria;Sorangium
scu	T02718	Sorangium cellulosum So0157-2	Prokaryotes;Bacteria;Deltaproteobacteria;Sorangium
ccro	T04010	Chondromyces crocatus	Prokaryotes;Bacteria;Deltaproteobacteria;Chondromyces
samy	T03935	Sandaracinus amylolyticus	Prokaryotes;Bacteria;Deltaproteobacteria;Sandaracinus
llu	T04033	Labilithrix luteola	Prokaryotes;Bacteria;Deltaproteobacteria;Labilithrix
hoh	T01103	Haliangium ochraceum	Prokaryotes;Bacteria;Deltaproteobacteria;Haliangium
sat	T00346	Syntrophus aciditrophicus	Prokaryotes;Bacteria;Deltaproteobacteria;Syntrophus
dao	T01454	Desulfobacca acetoxidans	Prokaryotes;Bacteria;Deltaproteobacteria;Desulfobacca
dti	T02147	Desulfomonile tiedjei	Prokaryotes;Bacteria;Deltaproteobacteria;Desulfomonile
sfu	T00418	Syntrophobacter fumaroxidans	Prokaryotes;Bacteria;Deltaproteobacteria;Syntrophobacter
dbr	T01284	Desulfarculus baarsii	Prokaryotes;Bacteria;Deltaproteobacteria;Desulfarculus
hmr	T01456	Hippea maritima	Prokaryotes;Bacteria;Deltaproteobacteria;Hippea
dav	T03007	Desulfurella acetivorans	Prokaryotes;Bacteria;Deltaproteobacteria;Desulfurella
dpb	T02948	Candidatus Babela massiliensis	Prokaryotes;Bacteria;Deltaproteobacteria;Unclassified Deltaproteobacteria
rpr	T00018	Rickettsia prowazekii Madrid E	Prokaryotes;Bacteria;Alphaproteobacteria;Rickettsia
rpo	T01788	Rickettsia prowazekii BuV67-CWPP	Prokaryotes;Bacteria;Alphaproteobacteria;Rickettsia
rpw	T01789	Rickettsia prowazekii Chernikova	Prokaryotes;Bacteria;Alphaproteobacteria;Rickettsia
rpz	T01790	Rickettsia prowazekii Dachau	Prokaryotes;Bacteria;Alphaproteobacteria;Rickettsia
rpg	T01791	Rickettsia prowazekii GvV257	Prokaryotes;Bacteria;Alphaproteobacteria;Rickettsia
rps	T01792	Rickettsia prowazekii Katsinyian	Prokaryotes;Bacteria;Alphaproteobacteria;Rickettsia
rpv	T01793	Rickettsia prowazekii RpGvF24	Prokaryotes;Bacteria;Alphaproteobacteria;Rickettsia
rpq	T01977	Rickettsia prowazekii Rp22	Prokaryotes;Bacteria;Alphaproteobacteria;Rickettsia
rpl	T02543	Rickettsia prowazekii Breinl	Prokaryotes;Bacteria;Alphaproteobacteria;Rickettsia
rpn	T02544	Rickettsia prowazekii NMRC Madrid E	Prokaryotes;Bacteria;Alphaproteobacteria;Rickettsia
rty	T00193	Rickettsia typhi Wilmington	Prokaryotes;Bacteria;Alphaproteobacteria;Rickettsia
rtt	T01802	Rickettsia typhi TH1527	Prokaryotes;Bacteria;Alphaproteobacteria;Rickettsia
rtb	T01810	Rickettsia typhi B9991CWPP	Prokaryotes;Bacteria;Alphaproteobacteria;Rickettsia
rcm	T00603	Rickettsia canadensis McKiel	Prokaryotes;Bacteria;Alphaproteobacteria;Rickettsia
rcc	T01736	Rickettsia canadensis CA410	Prokaryotes;Bacteria;Alphaproteobacteria;Rickettsia
rbe	T00339	Rickettsia bellii RML369-C	Prokaryotes;Bacteria;Alphaproteobacteria;Rickettsia
rbo	T00602	Rickettsia bellii OSU 85-389	Prokaryotes;Bacteria;Alphaproteobacteria;Rickettsia
rco	T00061	Rickettsia conorii	Prokaryotes;Bacteria;Alphaproteobacteria;Rickettsia
rfe	T00252	Rickettsia felis	Prokaryotes;Bacteria;Alphaproteobacteria;Rickettsia
rak	T00601	Rickettsia akari	Prokaryotes;Bacteria;Alphaproteobacteria;Rickettsia
rri	T00604	Rickettsia rickettsii Sheila Smith	Prokaryotes;Bacteria;Alphaproteobacteria;Rickettsia
rrj	T00643	Rickettsia rickettsii Iowa	Prokaryotes;Bacteria;Alphaproteobacteria;Rickettsia
rra	T01721	Rickettsia rickettsii Arizona	Prokaryotes;Bacteria;Alphaproteobacteria;Rickettsia
rrc	T01722	Rickettsia rickettsii Colombia	Prokaryotes;Bacteria;Alphaproteobacteria;Rickettsia
rrh	T01723	Rickettsia rickettsii Hauke	Prokaryotes;Bacteria;Alphaproteobacteria;Rickettsia
rrb	T01737	Rickettsia rickettsii Brazil	Prokaryotes;Bacteria;Alphaproteobacteria;Rickettsia
rrn	T01738	Rickettsia rickettsii Hino	Prokaryotes;Bacteria;Alphaproteobacteria;Rickettsia
rrp	T01739	Rickettsia rickettsii Hlp#2	Prokaryotes;Bacteria;Alphaproteobacteria;Rickettsia
rrm	T03662	Rickettsia rickettsii Morgan	Prokaryotes;Bacteria;Alphaproteobacteria;Rickettsia
rrr	T03663	Rickettsia rickettsii R	Prokaryotes;Bacteria;Alphaproteobacteria;Rickettsia
rms	T00605	Rickettsia massiliae MTU5	Prokaryotes;Bacteria;Alphaproteobacteria;Rickettsia
rmi	T01758	Rickettsia massiliae AZT80	Prokaryotes;Bacteria;Alphaproteobacteria;Rickettsia
rpk	T00907	Rickettsia peacockii	Prokaryotes;Bacteria;Alphaproteobacteria;Rickettsia
raf	T00979	Rickettsia africae	Prokaryotes;Bacteria;Alphaproteobacteria;Rickettsia
rhe	T01587	Rickettsia heilongjiangensis	Prokaryotes;Bacteria;Alphaproteobacteria;Rickettsia
rja	T01637	Rickettsia japonica	Prokaryotes;Bacteria;Alphaproteobacteria;Rickettsia
rsv	T01671	Rickettsia slovaca 13-B	Prokaryotes;Bacteria;Alphaproteobacteria;Rickettsia
rsw	T01801	Rickettsia slovaca D-CWPP	Prokaryotes;Bacteria;Alphaproteobacteria;Rickettsia
rph	T01759	Rickettsia philipii	Prokaryotes;Bacteria;Alphaproteobacteria;Rickettsia
rau	T01783	Rickettsia australis	Prokaryotes;Bacteria;Alphaproteobacteria;Rickettsia
rmo	T01784	Rickettsia montanensis	Prokaryotes;Bacteria;Alphaproteobacteria;Rickettsia
rpp	T01785	Rickettsia parkeri	Prokaryotes;Bacteria;Alphaproteobacteria;Rickettsia
rre	T01786	Rickettsia rhipicephali	Prokaryotes;Bacteria;Alphaproteobacteria;Rickettsia
ram	T01787	Candidatus Rickettsia amblyommii	Prokaryotes;Bacteria;Alphaproteobacteria;Rickettsia
rmc	T03824	Rickettsia monacensis	Prokaryotes;Bacteria;Alphaproteobacteria;Rickettsia
ots	T00531	Orientia tsutsugamushi Boryong	Prokaryotes;Bacteria;Alphaproteobacteria;Orientia
ott	T00705	Orientia tsutsugamushi Ikeda	Prokaryotes;Bacteria;Alphaproteobacteria;Orientia
wol	T00160	Wolbachia wMel (Drosophila melanogaster)	Prokaryotes;Bacteria;Alphaproteobacteria;Wolbachia
wri	T00866	Wolbachia wRi (Drosophila simulans)	Prokaryotes;Bacteria;Alphaproteobacteria;Wolbachia
wen	T02640	Wolbachia wHa (Drosophila simulans)	Prokaryotes;Bacteria;Alphaproteobacteria;Wolbachia
wed	T02641	Wolbachia wNo (Drosophila simulans)	Prokaryotes;Bacteria;Alphaproteobacteria;Wolbachia
wpi	T00719	Wolbachia wPip (Culex quinquefasciatus)	Prokaryotes;Bacteria;Alphaproteobacteria;Wolbachia
wbm	T00234	Wolbachia wBm (Brugia malayi)	Prokaryotes;Bacteria;Alphaproteobacteria;Wolbachia
woo	T02212	Wolbachia wOo (Onchocerca ochengi)	Prokaryotes;Bacteria;Alphaproteobacteria;Wolbachia
wcl	T03628	Wolbachia wCle (Cimex lectularius)	Prokaryotes;Bacteria;Alphaproteobacteria;Wolbachia
ama	T00216	Anaplasma marginale St. Maries	Prokaryotes;Bacteria;Alphaproteobacteria;Anaplasma
amf	T00855	Anaplasma marginale Florida	Prokaryotes;Bacteria;Alphaproteobacteria;Anaplasma
amw	T02898	Anaplasma marginale Dawn	Prokaryotes;Bacteria;Alphaproteobacteria;Anaplasma
amp	T02900	Anaplasma marginale Gypsy Plains	Prokaryotes;Bacteria;Alphaproteobacteria;Anaplasma
acn	T01133	Anaplasma centrale	Prokaryotes;Bacteria;Alphaproteobacteria;Anaplasma
aph	T00327	Anaplasma phagocytophilum HZ	Prokaryotes;Bacteria;Alphaproteobacteria;Anaplasma
apy	T02753	Anaplasma phagocytophilum HZ2	Prokaryotes;Bacteria;Alphaproteobacteria;Anaplasma
apd	T02752	Anaplasma phagocytophilum Dog2	Prokaryotes;Bacteria;Alphaproteobacteria;Anaplasma
apha	T02754	Anaplasma phagocytophilum JM	Prokaryotes;Bacteria;Alphaproteobacteria;Anaplasma
eru	T00224	Ehrlichia ruminantium Welgevonden (South Africa)	Prokaryotes;Bacteria;Alphaproteobacteria;Ehrlichia
erw	T00233	Ehrlichia ruminantium Welgevonden (France)	Prokaryotes;Bacteria;Alphaproteobacteria;Ehrlichia
erg	T00232	Ehrlichia ruminantium Gardel	Prokaryotes;Bacteria;Alphaproteobacteria;Ehrlichia
ecn	T00270	Ehrlichia canis	Prokaryotes;Bacteria;Alphaproteobacteria;Ehrlichia
ech	T00328	Ehrlichia chaffeensis Arkansas	Prokaryotes;Bacteria;Alphaproteobacteria;Ehrlichia
echa	T03085	Ehrlichia chaffeensis Heartland	Prokaryotes;Bacteria;Alphaproteobacteria;Ehrlichia
echj	T03189	Ehrlichia chaffeensis Jax	Prokaryotes;Bacteria;Alphaproteobacteria;Ehrlichia
echl	T03190	Ehrlichia chaffeensis Liberty	Prokaryotes;Bacteria;Alphaproteobacteria;Ehrlichia
echs	T03191	Ehrlichia chaffeensis Osceola	Prokaryotes;Bacteria;Alphaproteobacteria;Ehrlichia
echv	T03348	Ehrlichia chaffeensis Saint Vincent	Prokaryotes;Bacteria;Alphaproteobacteria;Ehrlichia
echw	T03364	Ehrlichia chaffeensis Wakulla	Prokaryotes;Bacteria;Alphaproteobacteria;Ehrlichia
echp	T03365	Ehrlichia chaffeensis West Paces	Prokaryotes;Bacteria;Alphaproteobacteria;Ehrlichia
emr	T02967	Ehrlichia muris	Prokaryotes;Bacteria;Alphaproteobacteria;Ehrlichia
ehh	T03078	Ehrlichia sp. HF	Prokaryotes;Bacteria;Alphaproteobacteria;Ehrlichia
nse	T00329	Neorickettsia sennetsu	Prokaryotes;Bacteria;Alphaproteobacteria;Neorickettsia
nri	T00951	Neorickettsia risticii	Prokaryotes;Bacteria;Alphaproteobacteria;Neorickettsia
nhm	T03076	Neorickettsia helminthoeca	Prokaryotes;Bacteria;Alphaproteobacteria;Neorickettsia
mmn	T01561	Candidatus Midichloria mitochondrii	Prokaryotes;Bacteria;Alphaproteobacteria;Midichloria
paca	T03232	Candidatus Paracaedibacter acanthamoebae	Prokaryotes;Bacteria;Alphaproteobacteria;Paracaedibacter
caq	T03240	Candidatus Caedibacter acanthamoebae	Prokaryotes;Bacteria;Alphaproteobacteria;Caedibacter
eaa	T03255	Endosymbiont of Acanthamoeba sp. UWC8	Prokaryotes;Bacteria;Alphaproteobacteria;Unclassified Holosporaceae
rbt	T03234	Rickettsiales bacterium Ac37b	Prokaryotes;Bacteria;Alphaproteobacteria;Unclassified Rickettsiales
mlo	T00043	Mesorhizobium loti	Prokaryotes;Bacteria;Alphaproteobacteria;Mesorhizobium
mci	T01401	Mesorhizobium ciceri	Prokaryotes;Bacteria;Alphaproteobacteria;Mesorhizobium
mop	T01542	Mesorhizobium opportunistum	Prokaryotes;Bacteria;Alphaproteobacteria;Mesorhizobium
mam	T02417	Mesorhizobium australicum	Prokaryotes;Bacteria;Alphaproteobacteria;Mesorhizobium
mes	T00374	Chelativorans sp. BNC1	Prokaryotes;Bacteria;Alphaproteobacteria;Chelativorans
hoe	T03926	Hoeflea sp. IMCC20628	Prokaryotes;Bacteria;Alphaproteobacteria;Hoeflea
pla	T00580	Parvibaculum lavamentivorans	Prokaryotes;Bacteria;Alphaproteobacteria;Parvibaculum
sme	T00058	Sinorhizobium meliloti 1021	Prokaryotes;Bacteria;Alphaproteobacteria;Sinorhizobium
smk	T01521	Sinorhizobium meliloti AK83	Prokaryotes;Bacteria;Alphaproteobacteria;Sinorhizobium
smq	T01884	Sinorhizobium meliloti BL225C	Prokaryotes;Bacteria;Alphaproteobacteria;Sinorhizobium
smx	T01885	Sinorhizobium meliloti SM11	Prokaryotes;Bacteria;Alphaproteobacteria;Sinorhizobium
smi	T02332	Sinorhizobium meliloti Rm41	Prokaryotes;Bacteria;Alphaproteobacteria;Sinorhizobium
smeg	T02405	Sinorhizobium meliloti GR4	Prokaryotes;Bacteria;Alphaproteobacteria;Sinorhizobium
smel	T02497	Sinorhizobium meliloti 2011	Prokaryotes;Bacteria;Alphaproteobacteria;Sinorhizobium
smer	T03395	Sinorhizobium meliloti RMO17	Prokaryotes;Bacteria;Alphaproteobacteria;Sinorhizobium
smd	T00555	Sinorhizobium medicae	Prokaryotes;Bacteria;Alphaproteobacteria;Sinorhizobium
rhi	T00888	Sinorhizobium fredii NGR234	Prokaryotes;Bacteria;Alphaproteobacteria;Sinorhizobium
sfh	T01731	Sinorhizobium fredii HH103	Prokaryotes;Bacteria;Alphaproteobacteria;Sinorhizobium
sfd	T02188	Sinorhizobium fredii USDA 257	Prokaryotes;Bacteria;Alphaproteobacteria;Sinorhizobium
ead	T03054	Ensifer adhaerens	Prokaryotes;Bacteria;Alphaproteobacteria;Ensifer
atu	T00070	Agrobacterium fabrum	Prokaryotes;Bacteria;Alphaproteobacteria;Agrobacterium
ara	T00850	Agrobacterium radiobacter	Prokaryotes;Bacteria;Alphaproteobacteria;Agrobacterium
atf	T03816	Agrobacterium tumefaciens	Prokaryotes;Bacteria;Alphaproteobacteria;Agrobacterium
avi	T00851	Agrobacterium vitis	Prokaryotes;Bacteria;Alphaproteobacteria;Agrobacterium
agr	T01432	Agrobacterium sp. H13-3	Prokaryotes;Bacteria;Alphaproteobacteria;Agrobacterium
ret	T00317	Rhizobium etli CFN 42	Prokaryotes;Bacteria;Alphaproteobacteria;Rhizobium
rec	T00720	Rhizobium etli CIAT 652	Prokaryotes;Bacteria;Alphaproteobacteria;Rhizobium
rel	T02778	Rhizobium etli bv. mimosae Mim1	Prokaryotes;Bacteria;Alphaproteobacteria;Rhizobium
rei	T03310	Rhizobium etli bv. mimosae IE4771	Prokaryotes;Bacteria;Alphaproteobacteria;Rhizobium
rep	T03667	Rhizobium etli bv. phaseoli IE4803	Prokaryotes;Bacteria;Alphaproteobacteria;Rhizobium
rle	T00402	Rhizobium leguminosarum bv. viciae 3841	Prokaryotes;Bacteria;Alphaproteobacteria;Rhizobium
rlt	T00779	Rhizobium leguminosarum bv. trifolii WSM2304	Prokaryotes;Bacteria;Alphaproteobacteria;Rhizobium
rlg	T00926	Rhizobium leguminosarum bv. trifolii WSM1325	Prokaryotes;Bacteria;Alphaproteobacteria;Rhizobium
rlb	T03009	Rhizobium leguminosarum bv. trifolii WSM1689	Prokaryotes;Bacteria;Alphaproteobacteria;Rhizobium
rlu	T03015	Rhizobium leguminosarum bv. trifolii CB782	Prokaryotes;Bacteria;Alphaproteobacteria;Rhizobium
rtr	T02432	Rhizobium tropici	Prokaryotes;Bacteria;Alphaproteobacteria;Rhizobium
rir	T02867	Rhizobium sp. IRBG74	Prokaryotes;Bacteria;Alphaproteobacteria;Rhizobium
rhl	T03046	Rhizobium sp. LPU83	Prokaryotes;Bacteria;Alphaproteobacteria;Rhizobium
rga	T03539	Rhizobium gallicum	Prokaryotes;Bacteria;Alphaproteobacteria;Rhizobium
ngl	T03208	Neorhizobium galegae bv. officinalis bv. officinalis HAMBI 1141	Prokaryotes;Bacteria;Alphaproteobacteria;Neorhizobium
ngg	T03244	Neorhizobium galegae bv. orientalis HAMBI 540	Prokaryotes;Bacteria;Alphaproteobacteria;Neorhizobium
las	T00948	Candidatus Liberibacter asiaticus psy62	Prokaryotes;Bacteria;Alphaproteobacteria;Liberibacter
laa	T02506	Candidatus Liberibacter asiaticus gxpsy	Prokaryotes;Bacteria;Alphaproteobacteria;Liberibacter
lat	T03607	Candidatus Liberibacter asiaticus Ishi-1	Prokaryotes;Bacteria;Alphaproteobacteria;Liberibacter
lso	T01373	Candidatus Liberibacter solanacearum	Prokaryotes;Bacteria;Alphaproteobacteria;Liberibacter
lcc	T02395	Liberibacter crescens	Prokaryotes;Bacteria;Alphaproteobacteria;Liberibacter
lar	T02902	Candidatus Liberibacter americanus	Prokaryotes;Bacteria;Alphaproteobacteria;Liberibacter
lau	T03953	Candidatus Liberibacter africanus	Prokaryotes;Bacteria;Alphaproteobacteria;Liberibacter
bme	T00072	Brucella melitensis bv. 1 16M	Prokaryotes;Bacteria;Alphaproteobacteria;Brucella
bmel	T03831	Brucella melitensis bv. 1 16M	Prokaryotes;Bacteria;Alphaproteobacteria;Brucella
bmi	T00867	Brucella melitensis ATCC 23457	Prokaryotes;Bacteria;Alphaproteobacteria;Brucella
bmz	T01852	Brucella melitensis M28	Prokaryotes;Bacteria;Alphaproteobacteria;Brucella
bmg	T01849	Brucella melitensis M5-90	Prokaryotes;Bacteria;Alphaproteobacteria;Brucella
bmw	T01853	Brucella melitensis NI	Prokaryotes;Bacteria;Alphaproteobacteria;Brucella
bmee	T03393	Brucella melitensis bv. 3 Ether	Prokaryotes;Bacteria;Alphaproteobacteria;Brucella
bmf	T00304	Brucella abortus 2308	Prokaryotes;Bacteria;Alphaproteobacteria;Brucella
bmb	T00241	Brucella abortus 9-941	Prokaryotes;Bacteria;Alphaproteobacteria;Brucella
bmc	T00703	Brucella abortus S19	Prokaryotes;Bacteria;Alphaproteobacteria;Brucella
baa	T01704	Brucella abortus A13334	Prokaryotes;Bacteria;Alphaproteobacteria;Brucella
babo	T03321	Brucella abortus bv. 2 86/8/59	Prokaryotes;Bacteria;Alphaproteobacteria;Brucella
babr	T03392	Brucella abortus bv. 6 870	Prokaryotes;Bacteria;Alphaproteobacteria;Brucella
babt	T03461	Brucella abortus 63 75	Prokaryotes;Bacteria;Alphaproteobacteria;Brucella
babb	T03462	Brucella abortus BDW	Prokaryotes;Bacteria;Alphaproteobacteria;Brucella
babu	T03474	Brucella abortus bv. 9 C68	Prokaryotes;Bacteria;Alphaproteobacteria;Brucella
babs	T03685	Brucella abortus BER	Prokaryotes;Bacteria;Alphaproteobacteria;Brucella
babc	T03686	Brucella abortus NCTC 10505	Prokaryotes;Bacteria;Alphaproteobacteria;Brucella
bms	T00096	Brucella suis 1330	Prokaryotes;Bacteria;Alphaproteobacteria;Brucella
bsi	T02103	Brucella suis 1330	Prokaryotes;Bacteria;Alphaproteobacteria;Brucella
bsf	T03181	Brucella suis bv. 1	Prokaryotes;Bacteria;Alphaproteobacteria;Brucella
bsui	T03367	Brucella suis bv. 2 Bs143CITA	Prokaryotes;Bacteria;Alphaproteobacteria;Brucella
bsup	T03503	Brucella suis bv. 2 PT09143	Prokaryotes;Bacteria;Alphaproteobacteria;Brucella
bsuv	T03504	Brucella suis bv. 2 PT09172	Prokaryotes;Bacteria;Alphaproteobacteria;Brucella
bsuc	T03741	Brucella suis bv. 2 Bs364CITA	Prokaryotes;Bacteria;Alphaproteobacteria;Brucella
bmt	T00638	Brucella suis ATCC 23445	Prokaryotes;Bacteria;Alphaproteobacteria;Brucella
bsz	T03266	Brucella suis bv. 3	Prokaryotes;Bacteria;Alphaproteobacteria;Brucella
bsv	T01706	Brucella suis VBI22	Prokaryotes;Bacteria;Alphaproteobacteria;Brucella
bsw	T03426	Brucella suis ZW043	Prokaryotes;Bacteria;Alphaproteobacteria;Brucella
bsg	T03427	Brucella suis ZW046	Prokaryotes;Bacteria;Alphaproteobacteria;Brucella
bov	T00534	Brucella ovis	Prokaryotes;Bacteria;Alphaproteobacteria;Brucella
bcs	T00623	Brucella canis ATCC 23365	Prokaryotes;Bacteria;Alphaproteobacteria;Brucella
bsk	T01705	Brucella canis HSK A52141	Prokaryotes;Bacteria;Alphaproteobacteria;Brucella
bol	T03030	Brucella canis Oliveri	Prokaryotes;Bacteria;Alphaproteobacteria;Brucella
bcar	T03270	Brucella canis RM6/66	Prokaryotes;Bacteria;Alphaproteobacteria;Brucella
bcas	T03305	Brucella canis SVA13	Prokaryotes;Bacteria;Alphaproteobacteria;Brucella
bmr	T00955	Brucella microti	Prokaryotes;Bacteria;Alphaproteobacteria;Brucella
bpp	T01589	Brucella pinnipedialis B2/94	Prokaryotes;Bacteria;Alphaproteobacteria;Brucella
bpv	T03261	Brucella pinnipedialis 6/566	Prokaryotes;Bacteria;Alphaproteobacteria;Brucella
bcet	T02934	Brucella ceti TE10759-12	Prokaryotes;Bacteria;Alphaproteobacteria;Brucella
bcee	T02935	Brucella ceti TE28753-12	Prokaryotes;Bacteria;Alphaproteobacteria;Brucella
oan	T00568	Ochrobactrum anthropi ATCC 49188	Prokaryotes;Bacteria;Alphaproteobacteria;Ochrobactrum
oah	T03251	Ochrobactrum anthropi OAB	Prokaryotes;Bacteria;Alphaproteobacteria;Ochrobactrum
bja	T00109	Bradyrhizobium diazoefficiens USDA 110	Prokaryotes;Bacteria;Alphaproteobacteria;Bradyrhizobium
bju	T01848	Bradyrhizobium japonicum USDA 6	Prokaryotes;Bacteria;Alphaproteobacteria;Bradyrhizobium
bjp	T03509	Bradyrhizobium japonicum E109	Prokaryotes;Bacteria;Alphaproteobacteria;Bradyrhizobium
bra	T00516	Bradyrhizobium sp. ORS 278	Prokaryotes;Bacteria;Alphaproteobacteria;Bradyrhizobium
bbt	T00528	Bradyrhizobium sp. BTAi1	Prokaryotes;Bacteria;Alphaproteobacteria;Bradyrhizobium
brs	T01796	Bradyrhizobium sp. S23321	Prokaryotes;Bacteria;Alphaproteobacteria;Bradyrhizobium
aol	T02484	Bradyrhizobium oligotrophicum	Prokaryotes;Bacteria;Alphaproteobacteria;Bradyrhizobium
rpa	T00153	Rhodopseudomonas palustris CGA009	Prokaryotes;Bacteria;Alphaproteobacteria;Rhodopseudomonas
rpb	T00321	Rhodopseudomonas palustris HaA2	Prokaryotes;Bacteria;Alphaproteobacteria;Rhodopseudomonas
rpc	T00336	Rhodopseudomonas palustris BisB18	Prokaryotes;Bacteria;Alphaproteobacteria;Rhodopseudomonas
rpd	T00345	Rhodopseudomonas palustris BisB5	Prokaryotes;Bacteria;Alphaproteobacteria;Rhodopseudomonas
rpe	T00400	Rhodopseudomonas palustris BisA53	Prokaryotes;Bacteria;Alphaproteobacteria;Rhodopseudomonas
rpt	T00722	Rhodopseudomonas palustris TIE-1	Prokaryotes;Bacteria;Alphaproteobacteria;Rhodopseudomonas
rpx	T01381	Rhodopseudomonas palustris DX-1	Prokaryotes;Bacteria;Alphaproteobacteria;Rhodopseudomonas
nwi	T00276	Nitrobacter winogradskyi	Prokaryotes;Bacteria;Alphaproteobacteria;Nitrobacter
nha	T00348	Nitrobacter hamburgensis	Prokaryotes;Bacteria;Alphaproteobacteria;Nitrobacter
oca	T00783	Oligotropha carboxidovorans OM5 (Mississippi)	Prokaryotes;Bacteria;Alphaproteobacteria;Oligotropha
ocg	T01617	Oligotropha carboxidovorans OM5 (Goettingen)	Prokaryotes;Bacteria;Alphaproteobacteria;Oligotropha
oco	T01967	Oligotropha carboxidovorans OM4	Prokaryotes;Bacteria;Alphaproteobacteria;Oligotropha
bhe	T00180	Bartonella henselae Houston-1	Prokaryotes;Bacteria;Alphaproteobacteria;Bartonella
bhn	T03068	Bartonella henselae BM1374163	Prokaryotes;Bacteria;Alphaproteobacteria;Bartonella
bhs	T03309	Bartonella henselae BM1374165	Prokaryotes;Bacteria;Alphaproteobacteria;Bartonella
bqu	T00181	Bartonella quintana Toulouse	Prokaryotes;Bacteria;Alphaproteobacteria;Bartonella
bqr	T02294	Bartonella quintana RM-11	Prokaryotes;Bacteria;Alphaproteobacteria;Bartonella
bbk	T00456	Bartonella bacilliformis	Prokaryotes;Bacteria;Alphaproteobacteria;Bartonella
btr	T00636	Bartonella tribocorum CIP 105476	Prokaryotes;Bacteria;Alphaproteobacteria;Bartonella
btx	T03233	Bartonella tribocorum BM1374166	Prokaryotes;Bacteria;Alphaproteobacteria;Bartonella
bgr	T00922	Bartonella grahamii	Prokaryotes;Bacteria;Alphaproteobacteria;Bartonella
bcd	T01394	Bartonella clarridgeiae	Prokaryotes;Bacteria;Alphaproteobacteria;Bartonella
baus	T02469	Bartonella australis	Prokaryotes;Bacteria;Alphaproteobacteria;Bartonella
bvn	T02470	Bartonella vinsonii	Prokaryotes;Bacteria;Alphaproteobacteria;Bartonella
xau	T00581	Xanthobacter autotrophicus	Prokaryotes;Bacteria;Alphaproteobacteria;Xanthobacter
azc	T00609	Azorhizobium caulinodans	Prokaryotes;Bacteria;Alphaproteobacteria;Azorhizobium
sno	T01258	Starkeya novella	Prokaryotes;Bacteria;Alphaproteobacteria;Starkeya
mex	T00640	Methylobacterium extorquens PA1	Prokaryotes;Bacteria;Alphaproteobacteria;Methylobacterium
mea	T00921	Methylobacterium extorquens AM1	Prokaryotes;Bacteria;Alphaproteobacteria;Methylobacterium
mdi	T00947	Methylobacterium extorquens DM4	Prokaryotes;Bacteria;Alphaproteobacteria;Methylobacterium
mch	T00809	Methylobacterium extorquens CM4	Prokaryotes;Bacteria;Alphaproteobacteria;Methylobacterium
mrd	T00674	Methylobacterium radiotolerans	Prokaryotes;Bacteria;Alphaproteobacteria;Methylobacterium
met	T00679	Methylobacterium sp. 4-46	Prokaryotes;Bacteria;Alphaproteobacteria;Methylobacterium
mpo	T00760	Methylobacterium populi	Prokaryotes;Bacteria;Alphaproteobacteria;Methylobacterium
mno	T00839	Methylobacterium nodulans	Prokaryotes;Bacteria;Alphaproteobacteria;Methylobacterium
mor	T03299	Methylobacterium oryzae	Prokaryotes;Bacteria;Alphaproteobacteria;Methylobacterium
bid	T00688	Beijerinckia indica	Prokaryotes;Bacteria;Alphaproteobacteria;Beijerinckia
msl	T00802	Methylocella silvestris	Prokaryotes;Bacteria;Alphaproteobacteria;Methylocella
chel	T04040	Chelatococcus sp. CO-6	Prokaryotes;Bacteria;Alphaproteobacteria;Chelatococcus
hdn	T01265	Hyphomicrobium denitrificans ATCC 51888	Prokaryotes;Bacteria;Alphaproteobacteria;Hyphomicrobium
hdt	T02646	Hyphomicrobium denitrificans 1NES1	Prokaryotes;Bacteria;Alphaproteobacteria;Hyphomicrobium
hmc	T01557	Hyphomicrobium sp. MC1	Prokaryotes;Bacteria;Alphaproteobacteria;Hyphomicrobium
hni	T02943	Hyphomicrobium nitrativorans	Prokaryotes;Bacteria;Alphaproteobacteria;Hyphomicrobium
rva	T01353	Rhodomicrobium vannielii	Prokaryotes;Bacteria;Alphaproteobacteria;Rhodomicrobium
phl	T01645	Pelagibacterium halotolerans	Prokaryotes;Bacteria;Alphaproteobacteria;Pelagibacterium
fil	T03856	Filomicrobium sp. W	Prokaryotes;Bacteria;Alphaproteobacteria;Filomicrobium
fiy	T03857	Filomicrobium sp. Y	Prokaryotes;Bacteria;Alphaproteobacteria;Filomicrobium
deq	T04003	Devosia sp. H5989	Prokaryotes;Bacteria;Alphaproteobacteria;Devosia
msc	T02324	Methylocystis sp. SC2	Prokaryotes;Bacteria;Alphaproteobacteria;Methylocystis
mey	T03801	Martelella endophytica	Prokaryotes;Bacteria;Alphaproteobacteria;Martelella
hci	T00938	Candidatus Hodgkinia cicadicola Dsem	Prokaryotes;Bacteria;Alphaproteobacteria;Hodgkinia
hct	T03202	Candidatus Hodgkinia cicadicola TETULN	Prokaryotes;Bacteria;Alphaproteobacteria;Hodgkinia
hcc	T03595	Candidatus Hodgkinia cicadicola TETUND1	Prokaryotes;Bacteria;Alphaproteobacteria;Hodgkinia
hcd	T03596	Candidatus Hodgkinia cicadicola TETUND2	Prokaryotes;Bacteria;Alphaproteobacteria;Hodgkinia
mcg	T03636	Methyloceanibacter caenitepidi	Prokaryotes;Bacteria;Alphaproteobacteria;Methyloceanibacter
ccr	T00049	Caulobacter crescentus CB15	Prokaryotes;Bacteria;Alphaproteobacteria;Caulobacter
ccs	T00841	Caulobacter crescentus NA1000	Prokaryotes;Bacteria;Alphaproteobacteria;Caulobacter
cak	T00651	Caulobacter sp. K31	Prokaryotes;Bacteria;Alphaproteobacteria;Caulobacter
cse	T01221	Caulobacter segnis	Prokaryotes;Bacteria;Alphaproteobacteria;Caulobacter
pzu	T00750	Phenylobacterium zucineum	Prokaryotes;Bacteria;Alphaproteobacteria;Phenylobacterium
bsb	T01291	Brevundimonas subvibrioides	Prokaryotes;Bacteria;Alphaproteobacteria;Brevundimonas
aex	T01378	Asticcacaulis excentricus	Prokaryotes;Bacteria;Alphaproteobacteria;Asticcacaulis
sil	T00215	Ruegeria pomeroyi	Prokaryotes;Bacteria;Alphaproteobacteria;Ruegeria
sit	T00359	Ruegeria sp. TM1040	Prokaryotes;Bacteria;Alphaproteobacteria;Ruegeria
rsp	T00284	Rhodobacter sphaeroides 2.4.1	Prokaryotes;Bacteria;Alphaproteobacteria;Rhodobacter
rsh	T00484	Rhodobacter sphaeroides ATCC 17029	Prokaryotes;Bacteria;Alphaproteobacteria;Rhodobacter
rsq	T00512	Rhodobacter sphaeroides ATCC 17025	Prokaryotes;Bacteria;Alphaproteobacteria;Rhodobacter
rsk	T00844	Rhodobacter sphaeroides KD131	Prokaryotes;Bacteria;Alphaproteobacteria;Rhodobacter
rcp	T01213	Rhodobacter capsulatus	Prokaryotes;Bacteria;Alphaproteobacteria;Rhodobacter
jan	T00330	Jannaschia sp. CCS1	Prokaryotes;Bacteria;Alphaproteobacteria;Jannaschia
rde	T00376	Roseobacter denitrificans	Prokaryotes;Bacteria;Alphaproteobacteria;Roseobacter
rli	T01572	Roseobacter litoralis	Prokaryotes;Bacteria;Alphaproteobacteria;Roseobacter
pde	T00440	Paracoccus denitrificans	Prokaryotes;Bacteria;Alphaproteobacteria;Paracoccus
pami	T02792	Paracoccus aminophilus	Prokaryotes;Bacteria;Alphaproteobacteria;Paracoccus
dsh	T00612	Dinoroseobacter shibae	Prokaryotes;Bacteria;Alphaproteobacteria;Dinoroseobacter
kvu	T01338	Ketogulonicigenium vulgare Y25	Prokaryotes;Bacteria;Alphaproteobacteria;Ketogulonicigenium
kvl	T01909	Ketogulonicigenium vulgare WSH-001	Prokaryotes;Bacteria;Alphaproteobacteria;Ketogulonicigenium
psf	T01669	Pseudovibrio sp. FO-BEG1	Prokaryotes;Bacteria;Alphaproteobacteria;Pseudovibrio
pga	T02192	Phaeobacter inhibens	Prokaryotes;Bacteria;Alphaproteobacteria;Phaeobacter
pgl	T02193	Phaeobacter gallaeciensis 2.10	Prokaryotes;Bacteria;Alphaproteobacteria;Phaeobacter
pgd	T02968	Phaeobacter gallaeciensis DSM 26640	Prokaryotes;Bacteria;Alphaproteobacteria;Phaeobacter
oat	T02538	Octadecabacter antarcticus	Prokaryotes;Bacteria;Alphaproteobacteria;Octadecabacter
oar	T02539	Octadecabacter arcticus	Prokaryotes;Bacteria;Alphaproteobacteria;Octadecabacter
otm	T04001	Octadecabacter temperatus	Prokaryotes;Bacteria;Alphaproteobacteria;Octadecabacter
lmd	T02961	Leisingera methylohalidivorans	Prokaryotes;Bacteria;Alphaproteobacteria;Leisingera
red	T03060	Roseibacterium elongatum	Prokaryotes;Bacteria;Alphaproteobacteria;Roseibacterium
ptp	T03229	Planktomarina temperata	Prokaryotes;Bacteria;Alphaproteobacteria;Planktomarina
cid	T03575	Celeribacter indicus	Prokaryotes;Bacteria;Alphaproteobacteria;Celeribacter
malg	T03981	Marinovum algicola	Prokaryotes;Bacteria;Alphaproteobacteria;Marinovum
mmr	T00394	Maricaulis maris	Prokaryotes;Bacteria;Alphaproteobacteria;Maricaulis
hne	T00397	Hyphomonas neptunium	Prokaryotes;Bacteria;Alphaproteobacteria;Hyphomonas
hba	T00945	Hirschia baltica	Prokaryotes;Bacteria;Alphaproteobacteria;Hirschia
zmo	T00221	Zymomonas mobilis subsp. mobilis ZM4	Prokaryotes;Bacteria;Alphaproteobacteria;Zymomonas
zmn	T01110	Zymomonas mobilis subsp. mobilis NCIMB 11163	Prokaryotes;Bacteria;Alphaproteobacteria;Zymomonas
zmm	T01875	Zymomonas mobilis subsp. mobilis ATCC 10988	Prokaryotes;Bacteria;Alphaproteobacteria;Zymomonas
zmb	T02187	Zymomonas mobilis subsp. mobilis ATCC 29191	Prokaryotes;Bacteria;Alphaproteobacteria;Zymomonas
zmi	T02932	Zymomonas mobilis subsp. mobilis CP4 = NRRL B-14023	Prokaryotes;Bacteria;Alphaproteobacteria;Zymomonas
zmc	T03385	Zymomonas mobilis subsp. mobilis CP4 = NRRL B-14023	Prokaryotes;Bacteria;Alphaproteobacteria;Zymomonas
zmr	T03160	Zymomonas mobilis subsp. mobilis NRRL B-12526	Prokaryotes;Bacteria;Alphaproteobacteria;Zymomonas
zmp	T01556	Zymomonas mobilis subsp. pomaceae ATCC 29192	Prokaryotes;Bacteria;Alphaproteobacteria;Zymomonas
nar	T00322	Novosphingobium aromaticivorans	Prokaryotes;Bacteria;Alphaproteobacteria;Novosphingobium
npp	T01515	Novosphingobium sp. PP1Y	Prokaryotes;Bacteria;Alphaproteobacteria;Novosphingobium
npn	T03399	Novosphingobium pentaromativorans	Prokaryotes;Bacteria;Alphaproteobacteria;Novosphingobium
sal	T00361	Sphingopyxis alaskensis	Prokaryotes;Bacteria;Alphaproteobacteria;Sphingopyxis
sphk	T03542	Sphingopyxis sp. Kp5.2	Prokaryotes;Bacteria;Alphaproteobacteria;Sphingopyxis
swi	T00538	Sphingomonas wittichii	Prokaryotes;Bacteria;Alphaproteobacteria;Sphingomonas
sphm	T02498	Sphingomonas sp. MM-1	Prokaryotes;Bacteria;Alphaproteobacteria;Sphingomonas
stax	T03398	Sphingomonas taxi	Prokaryotes;Bacteria;Alphaproteobacteria;Sphingomonas
sphi	T03848	Sphingomonas sp. WHSC-8	Prokaryotes;Bacteria;Alphaproteobacteria;Sphingomonas
ssan	T03929	Sphingomonas sanxanigenens	Prokaryotes;Bacteria;Alphaproteobacteria;Sphingomonas
sjp	T01201	Sphingobium japonicum	Prokaryotes;Bacteria;Alphaproteobacteria;Sphingobium
sch	T01522	Sphingobium chlorophenolicum	Prokaryotes;Bacteria;Alphaproteobacteria;Sphingobium
ssy	T01622	Sphingobium sp. SYK-6	Prokaryotes;Bacteria;Alphaproteobacteria;Sphingobium
syb	T03855	Sphingobium sp. YBL2	Prokaryotes;Bacteria;Alphaproteobacteria;Sphingobium
eli	T00315	Erythrobacter litoralis	Prokaryotes;Bacteria;Alphaproteobacteria;Erythrobacter
ery	T03997	Erythrobacter sp. s21-N3	Prokaryotes;Bacteria;Alphaproteobacteria;Erythrobacter
aay	T03925	Altererythrobacter atlanticus	Prokaryotes;Bacteria;Alphaproteobacteria;Altererythrobacter
amx	T03951	Altererythrobacter marensis	Prokaryotes;Bacteria;Alphaproteobacteria;Altererythrobacter
cna	T03964	Croceicoccus naphthovorans	Prokaryotes;Bacteria;Alphaproteobacteria;Croceicoccus
gox	T00230	Gluconobacter oxydans 621H	Prokaryotes;Bacteria;Alphaproteobacteria;Gluconobacter
goh	T02348	Gluconobacter oxydans H24	Prokaryotes;Bacteria;Alphaproteobacteria;Gluconobacter
goy	T03563	Gluconobacter oxydans DSM 3504	Prokaryotes;Bacteria;Alphaproteobacteria;Gluconobacter
gbe	T00392	Granulibacter bethesdensis CGDNIH1	Prokaryotes;Bacteria;Alphaproteobacteria;Granulobacter
gbh	T03083	Granulibacter bethesdensis CGDNIH2	Prokaryotes;Bacteria;Alphaproteobacteria;Granulobacter
gbc	T03155	Granulibacter bethesdensis CGDNIH3	Prokaryotes;Bacteria;Alphaproteobacteria;Granulobacter
gbs	T03156	Granulibacter bethesdensis CGDNIH4	Prokaryotes;Bacteria;Alphaproteobacteria;Granulobacter
acr	T00527	Acidiphilium cryptum	Prokaryotes;Bacteria;Alphaproteobacteria;Acidiphilium
amv	T01446	Acidiphilium multivorum	Prokaryotes;Bacteria;Alphaproteobacteria;Acidiphilium
gdi	T00631	Gluconacetobacter diazotrophicus PAl 5 (Brazil)	Prokaryotes;Bacteria;Alphaproteobacteria;Gluconacetobacter
gdj	T00798	Gluconacetobacter diazotrophicus PA1 5 (JGI)	Prokaryotes;Bacteria;Alphaproteobacteria;Gluconacetobacter
gxy	T01631	Gluconacetobacter medellinensis NBRC 3288	Prokaryotes;Bacteria;Alphaproteobacteria;Komagataeibacter
gxl	T03044	Gluconacetobacter xylinus E25	Prokaryotes;Bacteria;Alphaproteobacteria;Komagataeibacter
apt	T00988	Acetobacter pasteurianus IFO 3283-01	Prokaryotes;Bacteria;Alphaproteobacteria;Acetobacter
apw	T01818	Acetobacter pasteurianus IFO 3283-01-42C	Prokaryotes;Bacteria;Alphaproteobacteria;Acetobacter
apf	T01812	Acetobacter pasteurianus IFO 3283-03	Prokaryotes;Bacteria;Alphaproteobacteria;Acetobacter
apu	T01813	Acetobacter pasteurianus IFO 3283-07	Prokaryotes;Bacteria;Alphaproteobacteria;Acetobacter
apg	T01814	Acetobacter pasteurianus IFO 3283-12	Prokaryotes;Bacteria;Alphaproteobacteria;Acetobacter
apq	T01815	Acetobacter pasteurianus IFO 3283-22	Prokaryotes;Bacteria;Alphaproteobacteria;Acetobacter
apx	T01816	Acetobacter pasteurianus IFO 3283-26	Prokaryotes;Bacteria;Alphaproteobacteria;Acetobacter
apz	T01817	Acetobacter pasteurianus IFO 3283-32	Prokaryotes;Bacteria;Alphaproteobacteria;Acetobacter
apk	T02786	Acetobacter pasteurianus 386B	Prokaryotes;Bacteria;Alphaproteobacteria;Acetobacter
rru	T00310	Rhodospirillum rubrum ATCC 11170	Prokaryotes;Bacteria;Alphaproteobacteria;Rhodospirillum
rrf	T02006	Rhodospirillum rubrum F11	Prokaryotes;Bacteria;Alphaproteobacteria;Rhodospirillum
rce	T00785	Rhodospirillum centenum	Prokaryotes;Bacteria;Alphaproteobacteria;Rhodospirillum
rpm	T01851	Rhodospirillum photometricum	Prokaryotes;Bacteria;Alphaproteobacteria;Pararhodospirillum
mag	T00305	Magnetospirillum magneticum	Prokaryotes;Bacteria;Alphaproteobacteria;Magnetospirillum
mgy	T02960	Magnetospirillum gryphiswaldense	Prokaryotes;Bacteria;Alphaproteobacteria;Magnetospirillum
azl	T01169	Azospirillum sp. B510	Prokaryotes;Bacteria;Alphaproteobacteria;Azospirillum
ali	T01658	Azospirillum lipoferum	Prokaryotes;Bacteria;Alphaproteobacteria;Azospirillum
abs	T02152	Azospirillum brasilense Sp245	Prokaryotes;Bacteria;Alphaproteobacteria;Azospirillum
abq	T03288	Azospirillum brasilense Az39	Prokaryotes;Bacteria;Alphaproteobacteria;Azospirillum
tmo	T02128	Tistrella mobilis	Prokaryotes;Bacteria;Alphaproteobacteria;Tistrella
thal	T02365	Candidatus Endolissoclinum faulkneri	Prokaryotes;Bacteria;Alphaproteobacteria;Endolissoclinum
txi	T03639	Thalassospira xiamenensis	Prokaryotes;Bacteria;Alphaproteobacteria;Thalassospira
magq	T03795	Magnetospira sp. QH-2	Prokaryotes;Bacteria;Alphaproteobacteria;Magnetospira
pbr	T01298	Parvularcula bermudensis	Prokaryotes;Bacteria;Alphaproteobacteria;Parvularcula
mgm	T00427	Magnetococcus marinus	Prokaryotes;Bacteria;Alphaproteobacteria;Magnetococcus
mai	T01630	Micavibrio aeruginosavorus ARL-13	Prokaryotes;Bacteria;Alphaproteobacteria;Micavibrio
man	T02517	Micavibrio aeruginosavorus EPB	Prokaryotes;Bacteria;Alphaproteobacteria;Micavibrio
pgv	T01458	Polymorphum gilvum	Prokaryotes;Bacteria;Alphaproteobacteria;Polymorphum
pub	T00257	Candidatus Pelagibacter ubique	Prokaryotes;Bacteria;Alphaproteobacteria;Pelagibacter
pel	T01465	Candidatus Pelagibacter sp. IMCC9063	Prokaryotes;Bacteria;Alphaproteobacteria;Pelagibacter
apc	T02249	Alpha proteobacterium HIMB59	Prokaryotes;Bacteria;Alphaproteobacteria;Unclassified SAR11 cluster
apm	T02250	Alpha proteobacterium HIMB5	Prokaryotes;Bacteria;Alphaproteobacteria;Unclassified SAR11 cluster
apb	T01207	Candidatus Puniceispirillum marinum	Prokaryotes;Bacteria;Alphaproteobacteria;Puniceispirillum
bsu	T00010	Bacillus subtilis subsp. subtilis 168	Prokaryotes;Bacteria;Firmicutes - Bacilli;Bacillus
bsr	T01837	Bacillus subtilis subsp. subtilis RO-NN-1	Prokaryotes;Bacteria;Firmicutes - Bacilli;Bacillus
bsl	T02384	Bacillus subtilis subsp. subtilis BSP1	Prokaryotes;Bacteria;Firmicutes - Bacilli;Bacillus
bsh	T02503	Bacillus subtilis subsp. subtilis 6051-HGW	Prokaryotes;Bacteria;Firmicutes - Bacilli;Bacillus
bsy	T02520	Bacillus subtilis subsp. subtilis BAB-1	Prokaryotes;Bacteria;Firmicutes - Bacilli;Bacillus
bsut	T03442	Bacillus subtilis subsp. subtilis AG1839	Prokaryotes;Bacteria;Firmicutes - Bacilli;Bacillus
bsul	T03443	Bacillus subtilis subsp. subtilis JH642	Prokaryotes;Bacteria;Firmicutes - Bacilli;Bacillus
bsus	T03469	Bacillus subtilis subsp. subtilis OH 131.1	Prokaryotes;Bacteria;Firmicutes - Bacilli;Bacillus
bss	T01302	Bacillus subtilis subsp. spizizenii W23	Prokaryotes;Bacteria;Firmicutes - Bacilli;Bacillus
bst	T01635	Bacillus subtilis subsp. spizizenii TU-B-10	Prokaryotes;Bacteria;Firmicutes - Bacilli;Bacillus
bso	T02607	Bacillus subtilis subsp. natto BEST195	Prokaryotes;Bacteria;Firmicutes - Bacilli;Bacillus
bsn	T01417	Bacillus subtilis BSn5	Prokaryotes;Bacteria;Firmicutes - Bacilli;Bacillus
bsq	T02292	Bacillus subtilis QB928	Prokaryotes;Bacteria;Firmicutes - Bacilli;Bacillus
bsx	T02459	Bacillus subtilis XF-1	Prokaryotes;Bacteria;Firmicutes - Bacilli;Bacillus
bsp	T02937	Bacillus subtilis PY79	Prokaryotes;Bacteria;Firmicutes - Bacilli;Bacillus
bli	T00197	Bacillus licheniformis ATCC 14580	Prokaryotes;Bacteria;Firmicutes - Bacilli;Bacillus
bld	T00200	Bacillus licheniformis DSM 13 = ATCC 14580	Prokaryotes;Bacteria;Firmicutes - Bacilli;Bacillus
blh	T02694	Bacillus licheniformis 9945A	Prokaryotes;Bacteria;Firmicutes - Bacilli;Bacillus
bay	T00582	Bacillus methylotrophicus FZB42	Prokaryotes;Bacteria;Firmicutes - Bacilli;Bacillus
baq	T01692	Bacillus methylotrophicus CAU B946	Prokaryotes;Bacteria;Firmicutes - Bacilli;Bacillus
bya	T02050	Bacillus methylotrophicus YAU B9601-Y2	Prokaryotes;Bacteria;Firmicutes - Bacilli;Bacillus
bamp	T02382	Bacillus methylotrophicus AS43.3	Prokaryotes;Bacteria;Firmicutes - Bacilli;Bacillus
baml	T02480	Bacillus methylotrophicus UCMB5036	Prokaryotes;Bacteria;Firmicutes - Bacilli;Bacillus
bama	T02795	Bacillus methylotrophicus UCMB5033	Prokaryotes;Bacteria;Firmicutes - Bacilli;Bacillus
bamn	T02796	Bacillus methylotrophicus UCMB5113	Prokaryotes;Bacteria;Firmicutes - Bacilli;Bacillus
bamb	T02859	Bacillus methylotrophicus NAU-B3	Prokaryotes;Bacteria;Firmicutes - Bacilli;Bacillus
bamt	T03161	Bacillus methylotrophicus TrigoCor1448	Prokaryotes;Bacteria;Firmicutes - Bacilli;Bacillus
bamy	T03384	Bacillus amyloliquefaciens SQR9	Prokaryotes;Bacteria;Firmicutes - Bacilli;Bacillus
bmp	T03423	Bacillus methylotrophicus JS25R	Prokaryotes;Bacteria;Firmicutes - Bacilli;Bacillus
bao	T01321	Bacillus amyloliquefaciens DSM 7	Prokaryotes;Bacteria;Firmicutes - Bacilli;Bacillus
baz	T01824	Bacillus amyloliquefaciens TA208	Prokaryotes;Bacteria;Firmicutes - Bacilli;Bacillus
bql	T01835	Bacillus amyloliquefaciens LL3	Prokaryotes;Bacteria;Firmicutes - Bacilli;Bacillus
[truncated: 2,036 more rows]
