# Supplementary material for: GeneSCF: a real-time based functional enrichment tool with support for multiple organisms
Source: BMC Bioinformatics. 2016 Sep 13;17(1):365. doi: 10.1186/s12859-016-1250-z (PMC5020511; doi:10.1186/s12859-016-1250-z)
Supplement: Additional file 2: — The list of organisms supported by GeneSCF for Gene ontology functional database. (XLS 9 kb) [file 12859_2016_1250_MOESM2_ESM.xls]

## Sheet: Sheet1
organism code	Description
GeneDB_Lmajor	Leishmania major
GeneDB_Pfalciparum	Plasmodium falciparum
GeneDB_Tbrucei	Trypanosoma brucei
PAMGO_Atumefaciens	Agrobacterium tumefaciens str. C58
PAMGO_Ddadantii	Dickeya dadantii
PAMGO_Mgrisea	Magnaporthe grisea
PAMGO_Oomycetes	Oomycetes
aspgd	Aspergillus nidulans
cgd	Candida albicans
dictyBase	Dictyostelium discoideum
ecocyc	Escherichia coli
fb	Drosophila melanogaster
goa_chicken	Gallus gallus
goa_cow	Bos taurus
goa_dog	Canis lupus familiaris
goa_human	Homo sapiens
goa_pdb	Protein Data Bank [multispecies]
goa_pig	Sus scrofa
goa_ref_chicken	Gallus gallus (Reference)
goa_ref_cow	Bos taurus (Reference)
goa_ref_dog	Canis lupus familiaris (Reference)
goa_ref_human	Homo sapiens (Reference)
goa_ref_pig	Sus scrofa (Reference)
goa_uniprot_noiea	UniProt [multispecies], no IEA annotations
goa_uniprot	UniProt [multispecies]
gramene_oryza	Oryza sativa
jcvi	Comprehensive Microbial Resource [multispecies]
mgi	Mus musculus
pombase	Schizosaccharomyces pombe
pseudocap	Pseudomonas aeruginosa PAO1
rgd	Rattus norvegicus
sgd	Saccharomyces cerevisiae
sgn	Solanaceae
tair	Arabidopsis thaliana
wb	Caenorhabditis elegans
zfin	Danio rerio
