# Supplementary material for: GeneSCF: a real-time based functional enrichment tool with support for multiple organisms
Source: BMC Bioinformatics. 2016 Sep 13;17(1):365. doi: 10.1186/s12859-016-1250-z (PMC5020511; doi:10.1186/s12859-016-1250-z)
Supplement: Additional file 3: — The list of CLL associated differentially expressed genes used for case study 1 and the list of p53 bound genes in HCT116 cell line treated with DNA-damage-inducing drug at two different time points (0 and 12 h) used for case study 2. (XLS 273 kb) [file 12859_2016_1250_MOESM3_ESM.xls]

## Sheet: case_study1-CLL
Study URL: Ferreira et.al.,Transcriptome characterization by RNA sequencing identifies a major molecular and clinical subdivision in chronic lymphocytic leukemia http://big.crg.cat/computational_biology_of_rna_processing/transcriptome_characterization Original source file: http://genome.crg.es/~fcamara/CLL_webpagedatasets/AddFile2_diffExpGenes.xls
geneid	genename	biotype
ENSG00000000419	DPM1	protein_coding
ENSG00000000460	C1orf112	protein_coding
ENSG00000000938	FGR	protein_coding
ENSG00000001036	FUCA2	protein_coding
ENSG00000001084	GCLC	protein_coding
ENSG00000001167	NFYA	protein_coding
ENSG00000001461	NIPAL3	protein_coding
ENSG00000001629	ANKIB1	protein_coding
ENSG00000001630	CYP51A1	protein_coding
ENSG00000001631	KRIT1	protein_coding
ENSG00000002587	HS3ST1	protein_coding
ENSG00000002919	SNX11	protein_coding
ENSG00000003056	M6PR	protein_coding
ENSG00000003400	CASP10	protein_coding
ENSG00000004399	PLXND1	protein_coding
ENSG00000004455	AK2	protein_coding
ENSG00000004799	PDK4	protein_coding
ENSG00000005020	SKAP2	protein_coding
ENSG00000005059	CCDC109B	protein_coding
ENSG00000005175	RPAP3	protein_coding
ENSG00000005379	BZRAP1	protein_coding
ENSG00000005471	ABCB4	protein_coding
ENSG00000005486	RHBDD2	protein_coding
ENSG00000005882	PDK2	protein_coding
ENSG00000005884	ITGA3	protein_coding
ENSG00000005955	GGNBP2	protein_coding
ENSG00000006075	CCL3	protein_coding
ENSG00000006451	RALA	protein_coding
ENSG00000006634	DBF4	protein_coding
ENSG00000006638	TBXA2R	protein_coding
ENSG00000006652	IFRD1	protein_coding
ENSG00000006715	VPS41	protein_coding
ENSG00000006740	ARHGAP44	protein_coding
ENSG00000006756	ARSD	protein_coding
ENSG00000007129	CEACAM21	protein_coding
ENSG00000007545	CRAMP1L	protein_coding
ENSG00000008130	NADK	protein_coding
ENSG00000008256	CYTH3	protein_coding
ENSG00000008283	CYB561	protein_coding
ENSG00000008324	SS18L2	protein_coding
ENSG00000008405	CRY1	protein_coding
ENSG00000008513	ST3GAL1	protein_coding
ENSG00000008853	RHOBTB2	protein_coding
ENSG00000008869	HEATR5B	protein_coding
ENSG00000008988	RPS20	protein_coding
ENSG00000009790	TRAF3IP3	protein_coding
ENSG00000010278	CD9	protein_coding
ENSG00000010292	NCAPD2	protein_coding
ENSG00000010295	IFFO1	protein_coding
ENSG00000010671	BTK	protein_coding
ENSG00000010818	HIVEP2	protein_coding
ENSG00000011007	TCEB3	protein_coding
ENSG00000011143	MKS1	protein_coding
ENSG00000011478	QPCTL	protein_coding
ENSG00000011523	CEP68	protein_coding
ENSG00000011600	TYROBP	protein_coding
ENSG00000012061	ERCC1	protein_coding
ENSG00000012817	KDM5D	protein_coding
ENSG00000012822	CALCOCO1	protein_coding
ENSG00000013016	EHD3	protein_coding
ENSG00000013523	ANGEL1	protein_coding
ENSG00000013725	CD6	protein_coding
ENSG00000014919	COX15	protein_coding
ENSG00000015153	YAF2	protein_coding
ENSG00000015171	ZMYND11	protein_coding
ENSG00000015479	MATR3	protein_coding
ENSG00000016391	CHDH	protein_coding
ENSG00000017797	RALBP1	protein_coding
ENSG00000018610	CXorf56	protein_coding
ENSG00000020129	NCDN	protein_coding
ENSG00000020256	ZFP64	protein_coding
ENSG00000020633	RUNX3	protein_coding
ENSG00000021300	PLEKHB1	protein_coding
ENSG00000021574	SPAST	protein_coding
ENSG00000022840	RNF10	protein_coding
ENSG00000023171	GRAMD1B	protein_coding
ENSG00000023287	RB1CC1	protein_coding
ENSG00000023697	DERA	protein_coding
ENSG00000023734	STRAP	protein_coding
ENSG00000025156	HSF2	protein_coding
ENSG00000025293	PHF20	protein_coding
ENSG00000025770	NCAPH2	protein_coding
ENSG00000025772	TOMM34	protein_coding
ENSG00000025800	KPNA6	protein_coding
ENSG00000026508	CD44	protein_coding
ENSG00000027697	IFNGR1	protein_coding
ENSG00000028137	TNFRSF1B	protein_coding
ENSG00000028277	POU2F2	protein_coding
ENSG00000028528	SNX1	protein_coding
ENSG00000028839	TBPL1	protein_coding
ENSG00000029639	TFB1M	protein_coding
ENSG00000032219	ARID4A	protein_coding
ENSG00000035720	STAP1	protein_coding
ENSG00000035862	TIMP2	protein_coding
ENSG00000037042	TUBG2	protein_coding
ENSG00000037757	MRI1	protein_coding
ENSG00000038274	MAT2B	protein_coding
ENSG00000038382	TRIO	protein_coding
ENSG00000039319	ZFYVE16	protein_coding
ENSG00000040199	PHLPP2	protein_coding
ENSG00000040341	STAU2	protein_coding
ENSG00000041880	PARP3	protein_coding
ENSG00000042445	RETSAT	protein_coding
ENSG00000042980	ADAM28	protein_coding
ENSG00000043093	DCUN1D1	protein_coding
ENSG00000043462	LCP2	protein_coding
ENSG00000044115	CTNNA1	protein_coding
ENSG00000047230	CTPS2	protein_coding
ENSG00000047315	POLR2B	protein_coding
ENSG00000047634	SCML1	protein_coding
ENSG00000047644	WWC3	protein_coding
ENSG00000047932	GOPC	protein_coding
ENSG00000049089	COL9A2	protein_coding
ENSG00000049192	ADAMTS6	protein_coding
ENSG00000049239	H6PD	protein_coding
ENSG00000050344	NFE2L3	protein_coding
ENSG00000051108	HERPUD1	protein_coding
ENSG00000052749	RRP12	protein_coding
ENSG00000052802	SC4MOL	protein_coding
ENSG00000053371	AKR7A2	protein_coding
ENSG00000053900	ANAPC4	protein_coding
ENSG00000053918	KCNQ1	protein_coding
ENSG00000054219	LY75	protein_coding
ENSG00000054267	ARID4B	protein_coding
ENSG00000054654	SYNE2	protein_coding
ENSG00000054967	RELT	protein_coding
ENSG00000055044	NOP58	protein_coding
ENSG00000055070	C1orf144	protein_coding
ENSG00000055118	KCNH2	protein_coding
ENSG00000055483	USP36	protein_coding
ENSG00000056050	C4orf27	protein_coding
ENSG00000056558	TRAF1	protein_coding
ENSG00000056736	IL17RB	protein_coding
ENSG00000057252	SOAT1	protein_coding
ENSG00000057608	GDI2	protein_coding
ENSG00000057663	ATG5	protein_coding
ENSG00000057704	TMCC3	protein_coding
ENSG00000058091	CDK14	protein_coding
ENSG00000058335	RASGRF1	protein_coding
ENSG00000058668	ATP2B4	protein_coding
ENSG00000058866	DGKG	protein_coding
ENSG00000059145	UNKL	protein_coding
ENSG00000059573	ALDH18A1	protein_coding
ENSG00000059758	CDK17	protein_coding
ENSG00000059804	SLC2A3	protein_coding
ENSG00000060138	CSDA	protein_coding
ENSG00000060749	QSER1	protein_coding
ENSG00000062194	GPBP1	protein_coding
ENSG00000062716	VMP1	protein_coding
ENSG00000063127	SLC6A16	protein_coding
ENSG00000063177	RPL18	protein_coding
ENSG00000063587	ZNF275	protein_coding
ENSG00000063854	HAGH	protein_coding
ENSG00000063978	RNF4	protein_coding
ENSG00000064115	TM7SF3	protein_coding
ENSG00000064201	TSPAN32	protein_coding
ENSG00000064666	CNN2	protein_coding
ENSG00000064703	DDX20	protein_coding
ENSG00000064726	BTBD1	protein_coding
ENSG00000064886	CHI3L2	protein_coding
ENSG00000064933	PMS1	protein_coding
ENSG00000065057	NTHL1	protein_coding
ENSG00000065268	WDR18	protein_coding
ENSG00000065308	TRAM2	protein_coding
ENSG00000065357	DGKA	protein_coding
ENSG00000065548	ZC3H15	protein_coding
ENSG00000065613	SLK	protein_coding
ENSG00000065882	TBC1D1	protein_coding
ENSG00000065923	SLC9A7	protein_coding
ENSG00000065978	YBX1	protein_coding
ENSG00000065989	PDE4A	protein_coding
ENSG00000066294	CD84	protein_coding
ENSG00000066422	ZBTB11	protein_coding
ENSG00000066557	LRRC40	protein_coding
ENSG00000067064	IDI1	protein_coding
ENSG00000067082	KLF6	protein_coding
ENSG00000067167	TRAM1	protein_coding
ENSG00000067182	TNFRSF1A	protein_coding
ENSG00000067560	RHOA	protein_coding
ENSG00000067596	DHX8	protein_coding
ENSG00000068079	IFI35	protein_coding
ENSG00000068097	HEATR6	protein_coding
ENSG00000068323	TFE3	protein_coding
ENSG00000068650	ATP11A	protein_coding
ENSG00000068697	LAPTM4A	protein_coding
ENSG00000068724	TTC7A	protein_coding
ENSG00000068878	PSME4	protein_coding
ENSG00000068885	IFT80	protein_coding
ENSG00000069188	SDK2	protein_coding
ENSG00000069399	BCL3	protein_coding
ENSG00000069493	CLEC2D	protein_coding
ENSG00000069667	RORA	protein_coding
ENSG00000069702	TGFBR3	protein_coding
ENSG00000070010	UFD1L	protein_coding
ENSG00000070087	PFN2	protein_coding
ENSG00000070269	C14orf101	protein_coding
ENSG00000070413	DGCR2	protein_coding
ENSG00000070495	JMJD6	protein_coding
ENSG00000070501	POLB	protein_coding
ENSG00000070610	GBA2	protein_coding
ENSG00000070761	C16orf80	protein_coding
ENSG00000070808	CAMK2A	protein_coding
ENSG00000070831	CDC42	protein_coding
ENSG00000070961	ATP2B1	protein_coding
ENSG00000071051	NCK2	protein_coding
ENSG00000071054	MAP4K4	protein_coding
ENSG00000071082	RPL31	protein_coding
ENSG00000071246	VASH1	protein_coding
ENSG00000071575	TRIB2	protein_coding
ENSG00000071894	CPSF1	protein_coding
ENSG00000071967	CYBRD1	protein_coding
ENSG00000072133	RPS6KA6	protein_coding
ENSG00000072135	PTPN18	protein_coding
ENSG00000072210	ALDH3A2	protein_coding
ENSG00000072694	FCGR2B	protein_coding
ENSG00000072736	NFATC3	protein_coding
ENSG00000072864	NDE1	protein_coding
ENSG00000072958	AP1M1	protein_coding
ENSG00000073464	CLCN4	protein_coding
ENSG00000073605	GSDMB	protein_coding
ENSG00000073614	KDM5A	protein_coding
ENSG00000073910	FRY	protein_coding
ENSG00000074201	CLNS1A	protein_coding
ENSG00000074219	TEAD2	protein_coding
ENSG00000074964	ARHGEF10L	protein_coding
ENSG00000075275	CELSR1	protein_coding
ENSG00000075292	ZNF638	protein_coding
ENSG00000075303	SLC25A40	protein_coding
ENSG00000075340	ADD2	protein_coding
ENSG00000075407	ZNF37A	protein_coding
ENSG00000075415	SLC25A3	protein_coding
ENSG00000075785	RAB7A	protein_coding
ENSG00000076248	UNG	protein_coding
ENSG00000076258	FMO4	protein_coding
ENSG00000076604	TRAF4	protein_coding
ENSG00000076641	PAG1	protein_coding
ENSG00000076770	MBNL3	protein_coding
ENSG00000076924	XAB2	protein_coding
ENSG00000077150	NFKB2	protein_coding
ENSG00000077238	IL4R	protein_coding
ENSG00000077348	EXOSC5	protein_coding
ENSG00000077420	APBB1IP	protein_coding
ENSG00000077454	LRCH4	protein_coding
ENSG00000077721	UBE2A	protein_coding
ENSG00000077984	CST7	protein_coding
ENSG00000078018	MAP2	protein_coding
ENSG00000078070	MCCC1	protein_coding
ENSG00000078618	NRD1	protein_coding
ENSG00000078687	TNRC6C	protein_coding
ENSG00000078699	CBFA2T2	protein_coding
ENSG00000078804	TP53INP2	protein_coding
ENSG00000079246	XRCC5	protein_coding
ENSG00000079263	SP140	protein_coding
ENSG00000079332	SAR1A	protein_coding
ENSG00000079335	CDC14A	protein_coding
ENSG00000079337	RAPGEF3	protein_coding
ENSG00000079385	CEACAM1	protein_coding
ENSG00000079691	LRRC16A	protein_coding
ENSG00000079819	EPB41L2	protein_coding
ENSG00000079950	STX7	protein_coding
ENSG00000079974	RABL2B	protein_coding
ENSG00000080189	SLC35C2	protein_coding
ENSG00000080371	RAB21	protein_coding
ENSG00000080824	HSP90AA1	protein_coding
ENSG00000080839	RBL1	protein_coding
ENSG00000080845	DLGAP4	protein_coding
ENSG00000081019	RSBN1	protein_coding
ENSG00000081087	OSTM1	protein_coding
ENSG00000081320	STK17B	protein_coding
ENSG00000081665	ZNF506	protein_coding
ENSG00000081791	KIAA0141	protein_coding
ENSG00000081913	PHLPP1	protein_coding
ENSG00000082153	BZW1	protein_coding
ENSG00000082512	TRAF5	protein_coding
ENSG00000082641	NFE2L1	protein_coding
ENSG00000082996	RNF13	protein_coding
ENSG00000083123	BCKDHB	protein_coding
ENSG00000083168	MYST3	protein_coding
ENSG00000083454	P2RX5	protein_coding
ENSG00000083520	DIS3	protein_coding
ENSG00000083750	RRAGB	protein_coding
ENSG00000083799	CYLD	protein_coding
ENSG00000083845	RPS5	protein_coding
ENSG00000083896	YTHDC1	protein_coding
ENSG00000084234	APLP2	protein_coding
ENSG00000084463	WBP11	protein_coding
ENSG00000084774	CAD	protein_coding
ENSG00000085721	RRN3	protein_coding
ENSG00000085760	MTIF2	protein_coding
ENSG00000085978	ATG16L1	protein_coding
ENSG00000085998	POMGNT1	protein_coding
ENSG00000086061	DNAJA1	protein_coding
ENSG00000086300	SNX10	protein_coding
ENSG00000086544	ITPKC	protein_coding
ENSG00000086666	ZFAND6	protein_coding
ENSG00000086712	TXLNG	protein_coding
ENSG00000086967	MYBPC2	protein_coding
ENSG00000087008	ACOX3	protein_coding
ENSG00000087074	PPP1R15A	protein_coding
ENSG00000087095	NLK	protein_coding
ENSG00000087111	PIGS	protein_coding
ENSG00000087152	ATXN7L3	protein_coding
ENSG00000087266	SH3BP2	protein_coding
ENSG00000087302	C14orf166	protein_coding
ENSG00000087589	CASS4	protein_coding
ENSG00000088356	PDRG1	protein_coding
ENSG00000088682	COQ9	protein_coding
ENSG00000088812	ATRN	protein_coding
ENSG00000088832	FKBP1A	protein_coding
ENSG00000088854	C20orf194	protein_coding
ENSG00000088888	MAVS	protein_coding
ENSG00000088899	RP5-1187M17.10	protein_coding
ENSG00000088930	XRN2	protein_coding
ENSG00000088986	DYNLL1	protein_coding
ENSG00000088992	TESC	protein_coding
ENSG00000089041	P2RX7	protein_coding
ENSG00000089057	SLC23A2	protein_coding
ENSG00000089063	C20orf30	protein_coding
ENSG00000089127	OAS1	protein_coding
ENSG00000089157	RPLP0	protein_coding
ENSG00000089159	PXN	protein_coding
ENSG00000089234	BRAP	protein_coding
ENSG00000089335	ZNF302	protein_coding
ENSG00000089486	C16orf5	protein_coding
ENSG00000089682	RBM41	protein_coding
ENSG00000089737	DDX24	protein_coding
ENSG00000089818	NECAP1	protein_coding
ENSG00000090061	CCNK	protein_coding
ENSG00000090339	ICAM1	protein_coding
ENSG00000090372	STRN4	protein_coding
ENSG00000090382	LYZ	protein_coding
ENSG00000090432	MUL1	protein_coding
ENSG00000090447	TFAP4	protein_coding
ENSG00000090487	SPG21	protein_coding
ENSG00000090581	GNPTG	protein_coding
ENSG00000090615	GOLGA3	protein_coding
ENSG00000090861	AARS	protein_coding
ENSG00000090924	PLEKHG2	protein_coding
ENSG00000090975	PITPNM2	protein_coding
ENSG00000091009	RBM27	protein_coding
ENSG00000091140	DLD	protein_coding
ENSG00000091317	CMTM6	protein_coding
ENSG00000091527	CDV3	protein_coding
ENSG00000091542	ALKBH5	protein_coding
ENSG00000091972	CD200	protein_coding
ENSG00000092439	TRPM7	protein_coding
ENSG00000092470	WDR76	protein_coding
ENSG00000092529	CAPN3	protein_coding
ENSG00000092758	COL9A3	protein_coding
ENSG00000092820	EZR	protein_coding
ENSG00000093072	CECR1	protein_coding
ENSG00000093144	ECHDC1	protein_coding
ENSG00000093183	SEC22C	protein_coding
ENSG00000094914	AAAS	protein_coding
ENSG00000094975	C1orf9	protein_coding
ENSG00000095002	MSH2	protein_coding
ENSG00000095209	TMEM38B	protein_coding
ENSG00000095303	PTGS1	protein_coding
ENSG00000095370	SH2D3C	protein_coding
ENSG00000095397	DFNB31	protein_coding
ENSG00000095585	BLNK	protein_coding
ENSG00000095787	WAC	protein_coding
ENSG00000096060	FKBP5	protein_coding
ENSG00000096092	TMEM14A	protein_coding
ENSG00000096401	CDC5L	protein_coding
ENSG00000096968	JAK2	protein_coding
ENSG00000097046	CDC7	protein_coding
ENSG00000099194	SCD	protein_coding
ENSG00000099204	ABLIM1	protein_coding
ENSG00000099246	RAB18	protein_coding
ENSG00000099326	MZF1	protein_coding
ENSG00000099330	OCEL1	protein_coding
ENSG00000099381	SETD1A	protein_coding
ENSG00000099749	CYorf15A	protein_coding
ENSG00000099783	HNRNPM	protein_coding
ENSG00000099797	TECR	protein_coding
ENSG00000099800	TIMM13	protein_coding
ENSG00000099810	MTAP	protein_coding
ENSG00000099817	POLR2E	protein_coding
ENSG00000099875	MKNK2	protein_coding
ENSG00000099904	ZDHHC8	protein_coding
ENSG00000099942	CRKL	protein_coding
ENSG00000099968	BCL2L13	protein_coding
ENSG00000100027	YPEL1	protein_coding
ENSG00000100056	DGCR14	protein_coding
ENSG00000100084	HIRA	protein_coding
ENSG00000100138	NHP2L1	protein_coding
ENSG00000100154	TTC28	protein_coding
ENSG00000100201	DDX17	protein_coding
ENSG00000100216	TOMM22	protein_coding
ENSG00000100220	C22orf28	protein_coding
ENSG00000100221	JOSD1	protein_coding
ENSG00000100225	FBXO7	protein_coding
ENSG00000100226	GTPBP1	protein_coding
ENSG00000100239	PPP6R2	protein_coding
ENSG00000100292	HMOX1	protein_coding
ENSG00000100307	CBX7	protein_coding
ENSG00000100316	RPL3	protein_coding
ENSG00000100354	TNRC6B	protein_coding
ENSG00000100360	IFT27	protein_coding
ENSG00000100364	KIAA0930	protein_coding
ENSG00000100372	SLC25A17	protein_coding
ENSG00000100385	IL2RB	protein_coding
ENSG00000100401	RANGAP1	protein_coding
ENSG00000100410	PHF5A	protein_coding
ENSG00000100441	KHNYN	protein_coding
ENSG00000100442	FKBP3	protein_coding
ENSG00000100453	GZMB	protein_coding
ENSG00000100473	COCH	protein_coding
ENSG00000100483	METTL21D	protein_coding
ENSG00000100490	CDKL1	protein_coding
ENSG00000100532	CGRRF1	protein_coding
ENSG00000100564	PIGH	protein_coding
ENSG00000100575	TIMM9	protein_coding
ENSG00000100577	GSTZ1	protein_coding
ENSG00000100578	KIAA0586	protein_coding
ENSG00000100600	LGMN	protein_coding
ENSG00000100603	SNW1	protein_coding
ENSG00000100614	PPM1A	protein_coding
ENSG00000100644	HIF1A	protein_coding
ENSG00000100711	ZFYVE21	protein_coding
ENSG00000100721	TCL1A	protein_coding
ENSG00000100764	PSMC1	protein_coding
ENSG00000100889	PCK2	protein_coding
ENSG00000100897	DCAF11	protein_coding
ENSG00000100906	NFKBIA	protein_coding
ENSG00000101004	NINL	protein_coding
ENSG00000101019	UQCC	protein_coding
ENSG00000101040	ZMYND8	protein_coding
ENSG00000101079	NDRG3	protein_coding
ENSG00000101084	C20orf24	protein_coding
ENSG00000101096	NFATC2	protein_coding
ENSG00000101104	PABPC1L	protein_coding
ENSG00000101152	DNAJC5	protein_coding
ENSG00000101160	CTSZ	protein_coding
ENSG00000101166	SLMO2	protein_coding
ENSG00000101181	GTPBP5	protein_coding
ENSG00000101187	SLCO4A1	protein_coding
ENSG00000101190	TCFL5	protein_coding
ENSG00000101216	GMEB2	protein_coding
ENSG00000101224	CDC25B	protein_coding
ENSG00000101246	ARFRP1	protein_coding
ENSG00000101247	C20orf7	protein_coding
ENSG00000101265	RASSF2	protein_coding
ENSG00000101290	CDS2	protein_coding
ENSG00000101335	MYL9	protein_coding
ENSG00000101336	HCK	protein_coding
ENSG00000101347	SAMHD1	protein_coding
ENSG00000101367	MAPRE1	protein_coding
ENSG00000101400	SNTA1	protein_coding
ENSG00000101413	RPRD1B	protein_coding
ENSG00000101421	CHMP4B	protein_coding
ENSG00000101473	ACOT8	protein_coding
ENSG00000101474	C20orf3	protein_coding
ENSG00000101493	ZNF516	protein_coding
ENSG00000101544	ADNP2	protein_coding
ENSG00000101557	USP14	protein_coding
ENSG00000101558	VAPA	protein_coding
ENSG00000101574	METTL4	protein_coding
ENSG00000101654	RNMT	protein_coding
ENSG00000101665	SMAD7	protein_coding
ENSG00000101751	POLI	protein_coding
ENSG00000101752	MIB1	protein_coding
ENSG00000101773	RBBP8	protein_coding
ENSG00000101782	RIOK3	protein_coding
ENSG00000101846	STS	protein_coding
ENSG00000101882	NKAP	protein_coding
ENSG00000101901	ALG13	protein_coding
ENSG00000101911	PRPS2	protein_coding
ENSG00000101945	SUV39H1	protein_coding
ENSG00000101972	STAG2	protein_coding
ENSG00000101974	ATP11C	protein_coding
ENSG00000102032	RENBP	protein_coding
ENSG00000102053	ZC3H12B	protein_coding
ENSG00000102100	SLC35A2	protein_coding
ENSG00000102158	MAGT1	protein_coding
ENSG00000102174	PHEX	protein_coding
ENSG00000102189	EEA1	protein_coding
ENSG00000102218	RP2	protein_coding
ENSG00000102225	CDK16	protein_coding
ENSG00000102316	MAGED2	protein_coding
ENSG00000102349	KLF8	protein_coding
ENSG00000102445	C13orf18	protein_coding
ENSG00000102531	FNDC3A	protein_coding
ENSG00000102580	DNAJC3	protein_coding
ENSG00000102699	PARP4	protein_coding
ENSG00000102710	FAM48A	protein_coding
ENSG00000102753	KPNA3	protein_coding
ENSG00000102893	PHKB	protein_coding
ENSG00000102901	CENPT	protein_coding
ENSG00000102931	ARL2BP	protein_coding
ENSG00000102984	ZNF821	protein_coding
ENSG00000103047	TMCO7	protein_coding
ENSG00000103051	COG4	protein_coding
ENSG00000103066	PLA2G15	protein_coding
ENSG00000103067	ESRP2	protein_coding
ENSG00000103148	NPRL3	protein_coding
ENSG00000103150	MLYCD	protein_coding
ENSG00000103160	HSDL1	protein_coding
ENSG00000103194	USP10	protein_coding
ENSG00000103248	MTHFSD	protein_coding
ENSG00000103257	SLC7A5	protein_coding
ENSG00000103423	DNAJA3	protein_coding
ENSG00000103426	CORO7	protein_coding
ENSG00000103479	RBL2	protein_coding
ENSG00000103489	XYLT1	protein_coding
ENSG00000103502	CDIPT	protein_coding
ENSG00000103522	IL21R	protein_coding
ENSG00000103528	SYT17	protein_coding
ENSG00000103591	AAGAB	protein_coding
ENSG00000103642	LACTB	protein_coding
ENSG00000103653	CSK	protein_coding
ENSG00000103657	HERC1	protein_coding
ENSG00000103811	CTSH	protein_coding
ENSG00000103932	RPAP1	protein_coding
ENSG00000103942	HOMER2	protein_coding
ENSG00000104064	GABPB1	protein_coding
ENSG00000104133	SPG11	protein_coding
ENSG00000104142	VPS18	protein_coding
ENSG00000104205	SGK3	protein_coding
ENSG00000104219	ZDHHC2	protein_coding
ENSG00000104312	RIPK2	protein_coding
ENSG00000104325	DECR1	protein_coding
ENSG00000104361	NIPAL2	protein_coding
ENSG00000104365	IKBKB	protein_coding
ENSG00000104419	NDRG1	protein_coding
ENSG00000104427	FAM164A	protein_coding
ENSG00000104518	GSDMD	protein_coding
ENSG00000104549	SQLE	protein_coding
ENSG00000104643	MTMR9	protein_coding
ENSG00000104671	DCTN6	protein_coding
ENSG00000104783	KCNN4	protein_coding
ENSG00000104805	NUCB1	protein_coding
ENSG00000104812	GYS1	protein_coding
ENSG00000104823	ECH1	protein_coding
ENSG00000104824	HNRNPL	protein_coding
ENSG00000104825	NFKBIB	protein_coding
ENSG00000104856	RELB	protein_coding
ENSG00000104870	FCGRT	protein_coding
ENSG00000104889	RNASEH2A	protein_coding
ENSG00000104904	OAZ1	protein_coding
ENSG00000104921	FCER2	protein_coding
ENSG00000104946	TBC1D17	protein_coding
ENSG00000104972	LILRB1	protein_coding
ENSG00000105127	AKAP8	protein_coding
ENSG00000105193	RPS16	protein_coding
ENSG00000105223	PLD3	protein_coding
ENSG00000105246	EBI3	protein_coding
ENSG00000105248	CCDC94	protein_coding
ENSG00000105329	TGFB1	protein_coding
ENSG00000105339	DENND3	protein_coding
ENSG00000105372	RPS19	protein_coding
ENSG00000105373	GLTSCR2	protein_coding
ENSG00000105374	NKG7	protein_coding
ENSG00000105426	PTPRS	protein_coding
ENSG00000105447	GRWD1	protein_coding
ENSG00000105483	CARD8	protein_coding
ENSG00000105497	ZNF175	protein_coding
ENSG00000105607	GCDH	protein_coding
ENSG00000105612	DNASE2	protein_coding
ENSG00000105640	RPL18A	protein_coding
ENSG00000105662	CRTC1	protein_coding
ENSG00000105676	ARMC6	protein_coding
ENSG00000105679	GAPDHS	protein_coding
ENSG00000105717	PBX4	protein_coding
ENSG00000105750	ZNF85	protein_coding
ENSG00000105771	C19orf61	protein_coding
ENSG00000105810	CDK6	protein_coding
ENSG00000105821	DNAJC2	protein_coding
ENSG00000105829	BET1	protein_coding
ENSG00000105835	NAMPT	protein_coding
ENSG00000105849	TWISTNB	protein_coding
ENSG00000105875	WDR91	protein_coding
ENSG00000105879	CBLL1	protein_coding
ENSG00000105887	MTPN	protein_coding
ENSG00000105926	MPP6	protein_coding
ENSG00000105953	OGDH	protein_coding
ENSG00000105967	TFEC	protein_coding
ENSG00000106003	LFNG	protein_coding
ENSG00000106049	HIBADH	protein_coding
ENSG00000106105	GARS	protein_coding
ENSG00000106245	BUD31	protein_coding
ENSG00000106261	ZKSCAN1	protein_coding
ENSG00000106346	USP42	protein_coding
ENSG00000106351	AGFG2	protein_coding
ENSG00000106367	AP1S1	protein_coding
ENSG00000106404	CLDN15	protein_coding
ENSG00000106415	GLCCI1	protein_coding
ENSG00000106459	NRF1	protein_coding
ENSG00000106462	EZH2	protein_coding
ENSG00000106479	ZNF862	protein_coding
ENSG00000106524	ANKMY2	protein_coding
ENSG00000106537	TSPAN13	protein_coding
ENSG00000106546	AHR	protein_coding
ENSG00000106560	GIMAP2	protein_coding
ENSG00000106615	RHEB	protein_coding
ENSG00000106624	AEBP1	protein_coding
ENSG00000106635	BCL7B	protein_coding
ENSG00000106636	YKT6	protein_coding
ENSG00000106665	CLIP2	protein_coding
ENSG00000106682	EIF4H	protein_coding
ENSG00000106692	FKTN	protein_coding
ENSG00000106785	TRIM14	protein_coding
ENSG00000106799	TGFBR1	protein_coding
ENSG00000106803	SEC61B	protein_coding
ENSG00000106868	SUSD1	protein_coding
ENSG00000107201	DDX58	protein_coding
ENSG00000107554	DNMBP	protein_coding
ENSG00000107738	C10orf54	protein_coding
ENSG00000107758	PPP3CB	protein_coding
ENSG00000107779	BMPR1A	protein_coding
ENSG00000107798	LIPA	protein_coding
ENSG00000107819	SFXN3	protein_coding
ENSG00000107854	TNKS2	protein_coding
ENSG00000107902	LHPP	protein_coding
ENSG00000107929	LARP4B	protein_coding
ENSG00000107937	GTPBP4	protein_coding
ENSG00000107968	MAP3K8	protein_coding
ENSG00000108039	XPNPEP1	protein_coding
ENSG00000108055	SMC3	protein_coding
ENSG00000108061	SHOC2	protein_coding
ENSG00000108100	CCNY	protein_coding
ENSG00000108107	RPL28	protein_coding
ENSG00000108175	ZMIZ1	protein_coding
ENSG00000108179	PPIF	protein_coding
ENSG00000108219	TSPAN14	protein_coding
ENSG00000108264	TADA2A	protein_coding
ENSG00000108296	CWC25	protein_coding
ENSG00000108306	FBXL20	protein_coding
ENSG00000108379	WNT3	protein_coding
ENSG00000108405	P2RX1	protein_coding
ENSG00000108406	DHX40	protein_coding
ENSG00000108423	TUBD1	protein_coding
ENSG00000108433	GOSR2	protein_coding
ENSG00000108443	RPS6KB1	protein_coding
ENSG00000108465	CDK5RAP3	protein_coding
ENSG00000108469	RECQL5	protein_coding
ENSG00000108523	RNF167	protein_coding
ENSG00000108528	SLC25A11	protein_coding
ENSG00000108561	C1QBP	protein_coding
ENSG00000108588	CCDC47	protein_coding
ENSG00000108622	ICAM2	protein_coding
ENSG00000108639	SYNGR2	protein_coding
ENSG00000108671	PSMD11	protein_coding
ENSG00000108679	LGALS3BP	protein_coding
ENSG00000108774	RAB5C	protein_coding
ENSG00000108797	CNTNAP1	protein_coding
ENSG00000108799	EZH1	protein_coding
ENSG00000108826	MRPL27	protein_coding
ENSG00000108828	VAT1	protein_coding
ENSG00000108829	LRRC59	protein_coding
ENSG00000108848	LUC7L3	protein_coding
ENSG00000108953	YWHAE	protein_coding
ENSG00000108960	MMD	protein_coding
ENSG00000108984	MAP2K6	protein_coding
ENSG00000109103	UNC119	protein_coding
ENSG00000109113	RAB34	protein_coding
ENSG00000109220	CHIC2	protein_coding
ENSG00000109320	NFKB1	protein_coding
ENSG00000109332	UBE2D3	protein_coding
ENSG00000109445	ZNF330	protein_coding
ENSG00000109458	GAB1	protein_coding
ENSG00000109606	DHX15	protein_coding
ENSG00000109684	CLNK	protein_coding
ENSG00000109787	KLF3	protein_coding
ENSG00000109814	UGDH	protein_coding
ENSG00000109911	ELP4	protein_coding
ENSG00000109920	FNBP4	protein_coding
ENSG00000109971	HSPA8	protein_coding
ENSG00000110013	SIAE	protein_coding
ENSG00000110031	LPXN	protein_coding
ENSG00000110042	DTX4	protein_coding
ENSG00000110048	OSBP	protein_coding
ENSG00000110066	SUV420H1	protein_coding
ENSG00000110090	CPT1A	protein_coding
ENSG00000110108	TMEM109	protein_coding
ENSG00000110324	IL10RA	protein_coding
ENSG00000110429	FBXO3	protein_coding
ENSG00000110448	CD5	protein_coding
ENSG00000110455	ACCS	protein_coding
ENSG00000110665	C11orf21	protein_coding
ENSG00000110700	RPS13	protein_coding
ENSG00000110713	NUP98	protein_coding
ENSG00000110768	GTF2H1	protein_coding
ENSG00000110777	POU2AF1	protein_coding
ENSG00000110851	PRDM4	protein_coding
ENSG00000110852	CLEC2B	protein_coding
ENSG00000110871	COQ5	protein_coding
ENSG00000110876	SELPLG	protein_coding
ENSG00000110888	CAPRIN2	protein_coding
ENSG00000110911	SLC11A2	protein_coding
ENSG00000110925	CSRNP2	protein_coding
ENSG00000110931	CAMKK2	protein_coding
ENSG00000110934	BIN2	protein_coding
ENSG00000110955	ATP5B	protein_coding
ENSG00000111142	METAP2	protein_coding
ENSG00000111144	LTA4H	protein_coding
ENSG00000111206	FOXM1	protein_coding
ENSG00000111224	PARP11	protein_coding
ENSG00000111252	SH2B3	protein_coding
ENSG00000111269	CREBL2	protein_coding
ENSG00000111271	ACAD10	protein_coding
ENSG00000111325	OGFOD2	protein_coding
ENSG00000111331	OAS3	protein_coding
ENSG00000111335	OAS2	protein_coding
ENSG00000111348	ARHGDIB	protein_coding
ENSG00000111405	ENDOU	protein_coding
ENSG00000111445	RFC5	protein_coding
ENSG00000111540	RAB5B	protein_coding
ENSG00000111602	TIMELESS	protein_coding
ENSG00000111639	MRPL51	protein_coding
ENSG00000111641	NOP2	protein_coding
ENSG00000111642	CHD4	protein_coding
ENSG00000111647	UHRF1BP1L	protein_coding
ENSG00000111653	ING4	protein_coding
ENSG00000111666	CHPT1	protein_coding
ENSG00000111669	TPI1	protein_coding
ENSG00000111679	PTPN6	protein_coding
ENSG00000111785	RIC8B	protein_coding
ENSG00000111801	BTN3A3	protein_coding
ENSG00000111817	DSE	protein_coding
ENSG00000111832	RWDD1	protein_coding
ENSG00000111834	RSPH4A	protein_coding
ENSG00000111837	MAK	protein_coding
ENSG00000111843	TMEM14C	protein_coding
ENSG00000111850	C6orf162	protein_coding
ENSG00000111863	C6orf105	protein_coding
ENSG00000111875	ASF1A	protein_coding
ENSG00000111885	MAN1A1	protein_coding
ENSG00000111906	HDDC2	protein_coding
ENSG00000111911	HINT3	protein_coding
ENSG00000111913	FAM65B	protein_coding
ENSG00000112078	KCTD20	protein_coding
ENSG00000112118	MCM3	protein_coding
ENSG00000112137	PHACTR1	protein_coding
ENSG00000112149	CD83	protein_coding
ENSG00000112182	BACH2	protein_coding
ENSG00000112195	TREML2	protein_coding
ENSG00000112200	ZNF451	protein_coding
ENSG00000112232	KHDRBS2	protein_coding
ENSG00000112234	FBXL4	protein_coding
ENSG00000112245	PTP4A1	protein_coding
ENSG00000112293	GPLD1	protein_coding
ENSG00000112294	ALDH5A1	protein_coding
ENSG00000112303	VNN2	protein_coding
ENSG00000112320	SOBP	protein_coding
ENSG00000112339	HBS1L	protein_coding
ENSG00000112367	FIG4	protein_coding
ENSG00000112406	HECA	protein_coding
ENSG00000112425	EPM2A	protein_coding
ENSG00000112511	PHF1	protein_coding
ENSG00000112576	CCND3	protein_coding
ENSG00000112578	BYSL	protein_coding
ENSG00000112624	KIAA0240	protein_coding
ENSG00000112658	SRF	protein_coding
ENSG00000112667	C6orf108	protein_coding
ENSG00000112679	DUSP22	protein_coding
ENSG00000112972	HMGCS1	protein_coding
ENSG00000112983	BRD8	protein_coding
ENSG00000113013	HSPA9	protein_coding
ENSG00000113048	MRPS27	protein_coding
ENSG00000113161	HMGCR	protein_coding
ENSG00000113194	FAF2	protein_coding
ENSG00000113269	RNF130	protein_coding
ENSG00000113300	CNOT6	protein_coding
ENSG00000113360	DROSHA	protein_coding
ENSG00000113387	SUB1	protein_coding
ENSG00000113441	LNPEP	protein_coding
ENSG00000113504	SLC12A7	protein_coding
ENSG00000113522	RAD50	protein_coding
ENSG00000113532	ST8SIA4	protein_coding
ENSG00000113552	GNPDA1	protein_coding
ENSG00000113569	NUP155	protein_coding
ENSG00000113575	PPP2CA	protein_coding
ENSG00000113621	TXNDC15	protein_coding
ENSG00000113734	BNIP1	protein_coding
ENSG00000113811	RP11-884K10.5	protein_coding
ENSG00000113838	TBCCD1	protein_coding
ENSG00000113971	NPHP3	protein_coding
ENSG00000114026	OGG1	protein_coding
ENSG00000114030	KPNA1	protein_coding
ENSG00000114125	RNF7	protein_coding
ENSG00000114302	PRKAR2A	protein_coding
ENSG00000114315	HES1	protein_coding
ENSG00000114354	TFG	protein_coding
ENSG00000114374	USP9Y	protein_coding
ENSG00000114450	GNB4	protein_coding
ENSG00000114473	IQCG	protein_coding
ENSG00000114648	KLHL18	protein_coding
ENSG00000114735	HEMK1	protein_coding
ENSG00000114742	WDR48	protein_coding
ENSG00000114745	GORASP1	protein_coding
ENSG00000114770	ABCC5	protein_coding
ENSG00000114784	EIF1B	protein_coding
ENSG00000114812	VIPR1	protein_coding
ENSG00000114867	EIF4G1	protein_coding
ENSG00000114942	EEF1B2	protein_coding
ENSG00000114956	DGUOK	protein_coding
ENSG00000114999	TTL	protein_coding
ENSG00000115020	PIKFYVE	protein_coding
ENSG00000115084	SLC35F5	protein_coding
ENSG00000115085	ZAP70	protein_coding
ENSG00000115091	ACTR3	protein_coding
ENSG00000115129	TP53I3	protein_coding
ENSG00000115159	GPD2	protein_coding
ENSG00000115204	MPV17	protein_coding
ENSG00000115232	ITGA4	protein_coding
ENSG00000115267	IFIH1	protein_coding
ENSG00000115282	TTC31	protein_coding
ENSG00000115355	CCDC88A	protein_coding
ENSG00000115392	FANCL	protein_coding
ENSG00000115415	STAT1	protein_coding
ENSG00000115459	ELMOD3	protein_coding
ENSG00000115523	GNLY	protein_coding
ENSG00000115525	ST3GAL5	protein_coding
ENSG00000115540	MOBKL3	protein_coding
ENSG00000115649	CNPPD1	protein_coding
ENSG00000115756	HPCAL1	protein_coding
ENSG00000115758	ODC1	protein_coding
ENSG00000115761	NOL10	protein_coding
ENSG00000115762	PLEKHB2	protein_coding
ENSG00000115806	GORASP2	protein_coding
ENSG00000115816	CEBPZ	protein_coding
ENSG00000115825	PRKD3	protein_coding
ENSG00000115904	SOS1	protein_coding
ENSG00000115942	ORC2	protein_coding
ENSG00000115946	PNO1	protein_coding
ENSG00000115956	PLEK	protein_coding
ENSG00000115993	TRAK2	protein_coding
ENSG00000116001	TIA1	protein_coding
ENSG00000116030	SUMO1	protein_coding
ENSG00000116106	EPHA4	protein_coding
ENSG00000116138	DNAJC16	protein_coding
ENSG00000116191	RALGPS2	protein_coding
ENSG00000116198	CEP104	protein_coding
ENSG00000116205	TCEANC2	protein_coding
ENSG00000116260	QSOX1	protein_coding
ENSG00000116406	EDEM3	protein_coding
ENSG00000116455	WDR77	protein_coding
ENSG00000116604	MEF2D	protein_coding
ENSG00000116679	IVNS1ABP	protein_coding
ENSG00000116685	KIAA2013	protein_coding
ENSG00000116701	NCF2	protein_coding
ENSG00000116741	RGS2	protein_coding
ENSG00000116752	BCAS2	protein_coding
ENSG00000116771	AGMAT	protein_coding
ENSG00000116786	PLEKHM2	protein_coding
ENSG00000116791	CRYZ	protein_coding
ENSG00000116793	PHTF1	protein_coding
ENSG00000116852	KIF21B	protein_coding
ENSG00000116871	MAP7D1	protein_coding
ENSG00000116883	AL591845.1	protein_coding
ENSG00000116954	RRAGC	protein_coding
ENSG00000116957	TBCE	protein_coding
ENSG00000117000	RLF	protein_coding
ENSG00000117009	KMO	protein_coding
ENSG00000117020	AKT3	protein_coding
ENSG00000117054	ACADM	protein_coding
ENSG00000117118	SDHB	protein_coding
ENSG00000117133	RPF1	protein_coding
ENSG00000117139	KDM5B	protein_coding
ENSG00000117143	UAP1	protein_coding
ENSG00000117298	ECE1	protein_coding
ENSG00000117305	HMGCL	protein_coding
ENSG00000117318	ID3	protein_coding
ENSG00000117335	CD46	protein_coding
ENSG00000117394	SLC2A1	protein_coding
ENSG00000117448	AKR1A1	protein_coding
ENSG00000117450	PRDX1	protein_coding
ENSG00000117505	DR1	protein_coding
ENSG00000117519	CNN3	protein_coding
ENSG00000117523	PRRC2C	protein_coding
ENSG00000117593	DARS2	protein_coding
ENSG00000117614	SYF2	protein_coding
ENSG00000117616	C1orf63	protein_coding
ENSG00000117632	STMN1	protein_coding
ENSG00000117640	FAM54B	protein_coding
ENSG00000117676	RPS6KA1	protein_coding
ENSG00000117682	DHDDS	protein_coding
ENSG00000117906	RCN2	protein_coding
ENSG00000117984	CTSD	protein_coding
ENSG00000118181	RPS25	protein_coding
ENSG00000118242	MREG	protein_coding
ENSG00000118263	KLF7	protein_coding
ENSG00000118298	CA14	protein_coding
ENSG00000118418	HMGN3	protein_coding
ENSG00000118503	TNFAIP3	protein_coding
ENSG00000118515	SGK1	protein_coding
ENSG00000118518	RNF146	protein_coding
ENSG00000118596	SLC16A7	protein_coding
ENSG00000118961	C2orf43	protein_coding
ENSG00000118985	ELL2	protein_coding
ENSG00000119242	CCDC92	protein_coding
ENSG00000119318	RAD23B	protein_coding
ENSG00000119321	FKBP15	protein_coding
ENSG00000119396	RAB14	protein_coding
ENSG00000119403	PHF19	protein_coding
ENSG00000119411	BSPRY	protein_coding
ENSG00000119414	PPP6C	protein_coding
ENSG00000119446	RBM18	protein_coding
ENSG00000119471	HSDL2	protein_coding
ENSG00000119487	MAPKAP1	protein_coding
ENSG00000119508	NR4A3	protein_coding
ENSG00000119559	C19orf25	protein_coding
ENSG00000119638	NEK9	protein_coding
ENSG00000119640	ACYP1	protein_coding
ENSG00000119669	IRF2BPL	protein_coding
ENSG00000119682	KIAA0317	protein_coding
ENSG00000119689	DLST	protein_coding
ENSG00000119711	ALDH6A1	protein_coding
ENSG00000119725	ZNF410	protein_coding
ENSG00000119771	KLHL29	protein_coding
ENSG00000119777	TMEM214	protein_coding
ENSG00000119787	ATL2	protein_coding
ENSG00000119820	YIPF4	protein_coding
ENSG00000119866	BCL11A	protein_coding
ENSG00000119906	FAM178A	protein_coding
ENSG00000119965	C10orf88	protein_coding
ENSG00000120008	WDR11	protein_coding
ENSG00000120055	C10orf95	protein_coding
ENSG00000120063	GNA13	protein_coding
ENSG00000120129	DUSP1	protein_coding
ENSG00000120253	NUP43	protein_coding
ENSG00000120280	CXorf21	protein_coding
ENSG00000120333	MRPS14	protein_coding
ENSG00000120370	GORAB	protein_coding
ENSG00000120458	C11orf61	protein_coding
ENSG00000120509	PDZD11	protein_coding
ENSG00000120539	MASTL	protein_coding
ENSG00000120647	CCDC77	protein_coding
ENSG00000120690	ELF1	protein_coding
ENSG00000120705	ETF1	protein_coding
ENSG00000120708	TGFBI	protein_coding
ENSG00000120738	EGR1	protein_coding
ENSG00000120784	ZFP30	protein_coding
ENSG00000120832	MTERFD3	protein_coding
ENSG00000120896	SORBS3	protein_coding
ENSG00000120925	RNF170	protein_coding
ENSG00000121060	TRIM25	protein_coding
ENSG00000121064	SCPEP1	protein_coding
ENSG00000121104	FAM117A	protein_coding
ENSG00000121281	ADCY7	protein_coding
ENSG00000121310	ECHDC2	protein_coding
ENSG00000121316	PLBD1	protein_coding
ENSG00000121413	ZSCAN18	protein_coding
ENSG00000121486	TRMT1L	protein_coding
ENSG00000121579	NAA50	protein_coding
ENSG00000121594	CD80	protein_coding
ENSG00000121621	KIF18A	protein_coding
ENSG00000121653	MAPK8IP1	protein_coding
ENSG00000121671	CRY2	protein_coding
ENSG00000121691	CAT	protein_coding
ENSG00000121749	TBC1D15	protein_coding
ENSG00000121851	POLR3GL	protein_coding
ENSG00000121864	ZNF639	protein_coding
ENSG00000121879	PIK3CA	protein_coding
ENSG00000121897	LIAS	protein_coding
ENSG00000121940	CLCC1	protein_coding
ENSG00000122025	FLT3	protein_coding
ENSG00000122026	RPL21	protein_coding
ENSG00000122033	MTIF3	protein_coding
ENSG00000122068	FYTTD1	protein_coding
ENSG00000122085	MTERFD2	protein_coding
ENSG00000122122	SASH3	protein_coding
ENSG00000122176	FMOD	protein_coding
ENSG00000122188	LAX1	protein_coding
ENSG00000122257	RBBP6	protein_coding
ENSG00000122359	ANXA11	protein_coding
ENSG00000122435	CCDC76	protein_coding
ENSG00000122490	PQLC1	protein_coding
ENSG00000122566	HNRNPA2B1	protein_coding
ENSG00000122644	ARL4A	protein_coding
ENSG00000122862	SRGN	protein_coding
ENSG00000122965	RBM19	protein_coding
ENSG00000122986	HVCN1	protein_coding
ENSG00000123064	DDX54	protein_coding
ENSG00000123091	RNF11	protein_coding
ENSG00000123095	BHLHE41	protein_coding
ENSG00000123136	DDX39A	protein_coding
ENSG00000123146	CD97	protein_coding
ENSG00000123268	ATF1	protein_coding
ENSG00000123329	ARHGAP9	protein_coding
ENSG00000123358	NR4A1	protein_coding
ENSG00000123395	C12orf44	protein_coding
ENSG00000123415	SMUG1	protein_coding
ENSG00000123472	ATPAF1	protein_coding
ENSG00000123505	AMD1	protein_coding
ENSG00000123545	NDUFAF4	protein_coding
ENSG00000123600	METTL8	protein_coding
ENSG00000123810	B9D2	protein_coding
ENSG00000124155	PIGT	protein_coding
ENSG00000124181	PLCG1	protein_coding
ENSG00000124191	TOX2	protein_coding
ENSG00000124196	GTSF1L	protein_coding
ENSG00000124198	ARFGEF2	protein_coding
ENSG00000124201	ZNFX1	protein_coding
ENSG00000124203	ZNF831	protein_coding
ENSG00000124209	RAB22A	protein_coding
ENSG00000124214	STAU1	protein_coding
ENSG00000124224	PPP4R1L	protein_coding
ENSG00000124225	PMEPA1	protein_coding
ENSG00000124228	DDX27	protein_coding
ENSG00000124243	BCAS4	protein_coding
ENSG00000124299	PEPD	protein_coding
ENSG00000124356	STAMBP	protein_coding
ENSG00000124357	NAGK	protein_coding
ENSG00000124374	PAIP2B	protein_coding
ENSG00000124486	USP9X	protein_coding
ENSG00000124523	SIRT5	protein_coding
ENSG00000124574	ABCC10	protein_coding
ENSG00000124588	NQO2	protein_coding
ENSG00000124614	RPS10	protein_coding
ENSG00000124688	MAD2L1BP	protein_coding
ENSG00000124733	MEA1	protein_coding
ENSG00000124762	CDKN1A	protein_coding
ENSG00000124766	SOX4	protein_coding
ENSG00000124772	CPNE5	protein_coding
ENSG00000124784	RIOK1	protein_coding
ENSG00000124786	SLC35B3	protein_coding
ENSG00000124788	ATXN1	protein_coding
ENSG00000124789	NUP153	protein_coding
ENSG00000124831	LRRFIP1	protein_coding
ENSG00000125347	IRF1	protein_coding
ENSG00000125354	SEPT6	protein_coding
ENSG00000125375	ATP5S	protein_coding
ENSG00000125449	ARMC7	protein_coding
ENSG00000125454	SLC25A19	protein_coding
ENSG00000125484	GTF3C4	protein_coding
ENSG00000125505	MBOAT7	protein_coding
ENSG00000125633	CCDC93	protein_coding
ENSG00000125637	PSD4	protein_coding
ENSG00000125651	GTF2F1	protein_coding
ENSG00000125691	RPL23	protein_coding
ENSG00000125703	ATG4C	protein_coding
ENSG00000125726	CD70	protein_coding
ENSG00000125740	FOSB	protein_coding
ENSG00000125746	EML2	protein_coding
ENSG00000125812	GZF1	protein_coding
ENSG00000125835	SNRPB	protein_coding
ENSG00000125844	RRBP1	protein_coding
ENSG00000125846	ZNF133	protein_coding
ENSG00000125863	MKKS	protein_coding
ENSG00000125868	DSTN	protein_coding
ENSG00000125877	ITPA	protein_coding
ENSG00000125885	MCM8	protein_coding
ENSG00000125968	ID1	protein_coding
ENSG00000126067	PSMB2	protein_coding
ENSG00000126246	IGFLR1	protein_coding
ENSG00000126264	HCST	protein_coding
ENSG00000126266	FFAR1	protein_coding
ENSG00000126351	THRA	protein_coding
ENSG00000126353	CCR7	protein_coding
ENSG00000126453	BCL2L12	protein_coding
ENSG00000126456	IRF3	protein_coding
ENSG00000126464	PRR12	protein_coding
ENSG00000126524	SBDS	protein_coding
ENSG00000126561	STAT5A	protein_coding
ENSG00000126790	C14orf149	protein_coding
ENSG00000126821	SGPP1	protein_coding
ENSG00000126860	EVI2A	protein_coding
ENSG00000126882	FAM78A	protein_coding
ENSG00000126970	ZC4H2	protein_coding
ENSG00000127084	FGD3	protein_coding
ENSG00000127366	TAS2R5	protein_coding
ENSG00000127527	EPS15L1	protein_coding
ENSG00000127528	KLF2	protein_coding
ENSG00000127561	SYNGR3	protein_coding
ENSG00000127666	TICAM1	protein_coding
ENSG00000127884	ECHS1	protein_coding
ENSG00000127947	PTPN12	protein_coding
ENSG00000127951	FGL2	protein_coding
ENSG00000127952	STYXL1	protein_coding
ENSG00000127995	CASD1	protein_coding
ENSG00000128000	ZNF780B	protein_coding
ENSG00000128203	ASPHD2	protein_coding
ENSG00000128218	VPREB3	protein_coding
ENSG00000128245	YWHAH	protein_coding
ENSG00000128268	MGAT3	protein_coding
ENSG00000128272	ATF4	protein_coding
ENSG00000128276	RFPL3	protein_coding
ENSG00000128294	TPST2	protein_coding
ENSG00000128335	APOL2	protein_coding
ENSG00000128340	RAC2	protein_coding
ENSG00000128394	APOBEC3F	protein_coding
ENSG00000128513	POT1	protein_coding
ENSG00000128524	ATP6V1F	protein_coding
ENSG00000128602	SMO	protein_coding
ENSG00000128654	MTX2	protein_coding
ENSG00000128694	OSGEPL1	protein_coding
ENSG00000128699	ORMDL1	protein_coding
ENSG00000128789	PSMG2	protein_coding
ENSG00000128886	ELL3	protein_coding
ENSG00000128891	C15orf57	protein_coding
ENSG00000128915	NARG2	protein_coding
ENSG00000128928	IVD	protein_coding
ENSG00000128951	DUT	protein_coding
ENSG00000128989	ARPP19	protein_coding
ENSG00000129003	VPS13C	protein_coding
ENSG00000129103	SUMF2	protein_coding
ENSG00000129277	CCL4	protein_coding
ENSG00000129317	PUS7L	protein_coding
ENSG00000129347	KRI1	protein_coding
ENSG00000129351	ILF3	protein_coding
ENSG00000129460	NGDN	protein_coding
ENSG00000129465	RIPK3	protein_coding
ENSG00000129480	C14orf126	protein_coding
ENSG00000129493	HEATR5A	protein_coding
ENSG00000129518	EAPP	protein_coding
ENSG00000129562	DAD1	protein_coding
ENSG00000129667	RHBDF2	protein_coding
ENSG00000129675	ARHGEF6	protein_coding
ENSG00000129993	CBFA2T3	protein_coding
ENSG00000130066	SAT1	protein_coding
ENSG00000130177	CDC16	protein_coding
ENSG00000130203	APOE	protein_coding
ENSG00000130255	RPL36	protein_coding
ENSG00000130332	LSM7	protein_coding
ENSG00000130340	SNX9	protein_coding
ENSG00000130348	QRSL1	protein_coding
ENSG00000130382	MLLT1	protein_coding
ENSG00000130429	ARPC1B	protein_coding
ENSG00000130449	ZSWIM6	protein_coding
ENSG00000130479	MAP1S	protein_coding
ENSG00000130517	PGPEP1	protein_coding
ENSG00000130522	JUND	protein_coding
ENSG00000130592	LSP1	protein_coding
ENSG00000130598	TNNI2	protein_coding
ENSG00000130638	ATXN10	protein_coding
ENSG00000130653	PNPLA7	protein_coding
ENSG00000130699	TAF4	protein_coding
ENSG00000130770	ATPIF1	protein_coding
ENSG00000130787	HIP1R	protein_coding
ENSG00000130803	ZNF317	protein_coding
ENSG00000130844	ZNF331	protein_coding
ENSG00000130935	NOL11	protein_coding
ENSG00000130940	CASZ1	protein_coding
ENSG00000130958	SLC35D2	protein_coding
ENSG00000131002	CYorf15B	protein_coding
ENSG00000131013	PPIL4	protein_coding
ENSG00000131016	AKAP12	protein_coding
ENSG00000131042	LILRB2	protein_coding
ENSG00000131089	ARHGEF9	protein_coding
ENSG00000131115	ZNF227	protein_coding
ENSG00000131127	ZNF141	protein_coding
ENSG00000131143	COX4I1	protein_coding
ENSG00000131148	COX4NB	protein_coding
ENSG00000131171	SH3BGRL	protein_coding
ENSG00000131188	PRR7	protein_coding
ENSG00000131238	PPT1	protein_coding
ENSG00000131269	ABCB7	protein_coding
ENSG00000131323	TRAF3	protein_coding
ENSG00000131370	SH3BP5	protein_coding
ENSG00000131398	KCNC3	protein_coding
ENSG00000131408	NR1H2	protein_coding
ENSG00000131446	MGAT1	protein_coding
ENSG00000131467	PSME3	protein_coding
ENSG00000131469	RPL27	protein_coding
ENSG00000131584	ACAP3	protein_coding
ENSG00000131669	NINJ1	protein_coding
ENSG00000131759	RARA	protein_coding
ENSG00000131873	CHSY1	protein_coding
ENSG00000131876	SNRPA1	protein_coding
ENSG00000132185	FCRLA	protein_coding
ENSG00000132196	HSD17B7	protein_coding
ENSG00000132205	EMILIN2	protein_coding
ENSG00000132256	TRIM5	protein_coding
ENSG00000132294	EFR3A	protein_coding
ENSG00000132323	ILKAP	protein_coding
ENSG00000132326	PER2	protein_coding
ENSG00000132334	PTPRE	protein_coding
ENSG00000132376	INPP5K	protein_coding
ENSG00000132383	RPA1	protein_coding
ENSG00000132386	SERPINF1	protein_coding
ENSG00000132465	IGJ	protein_coding
ENSG00000132507	EIF5A	protein_coding
ENSG00000132510	KDM6B	protein_coding
ENSG00000132530	XAF1	protein_coding
ENSG00000132541	HRSP12	protein_coding
ENSG00000132570	PCBD2	protein_coding
ENSG00000132589	FLOT2	protein_coding
ENSG00000132600	PRMT7	protein_coding
ENSG00000132646	PCNA	protein_coding
ENSG00000132661	NXT1	protein_coding
ENSG00000132680	KIAA0907	protein_coding
ENSG00000132704	FCRL2	protein_coding
ENSG00000132819	RBM38	protein_coding
ENSG00000132963	POMP	protein_coding
ENSG00000132964	CDK8	protein_coding
ENSG00000132965	ALOX5AP	protein_coding
ENSG00000133056	PIK3C2B	protein_coding
ENSG00000133104	SPG20	protein_coding
ENSG00000133112	TPT1	protein_coding
ENSG00000133134	BEX2	protein_coding
ENSG00000133265	HSPBP1	protein_coding
ENSG00000133321	RARRES3	protein_coding
ENSG00000133424	LARGE	protein_coding
ENSG00000133460	SLC2A11	protein_coding
ENSG00000133466	C1QTNF6	protein_coding
ENSG00000133703	KRAS	protein_coding
ENSG00000133706	LARS	protein_coding
ENSG00000133794	ARNTL	protein_coding
ENSG00000133835	HSD17B4	protein_coding
ENSG00000133895	MEN1	protein_coding
ENSG00000133997	MED6	protein_coding
ENSG00000134014	ELP3	protein_coding
ENSG00000134058	CDK7	protein_coding
ENSG00000134072	CAMK1	protein_coding
ENSG00000134108	ARL8B	protein_coding
ENSG00000134152	C15orf29	protein_coding
ENSG00000134153	C15orf24	protein_coding
ENSG00000134242	PTPN22	protein_coding
ENSG00000134248	HBXIP	protein_coding
ENSG00000134255	CEPT1	protein_coding
ENSG00000134318	ROCK2	protein_coding
ENSG00000134324	LPIN1	protein_coding
ENSG00000134352	IL6ST	protein_coding
ENSG00000134419	RPS15A	protein_coding
ENSG00000134452	FBXO18	protein_coding
ENSG00000134460	IL2RA	protein_coding
ENSG00000134508	CABLES1	protein_coding
ENSG00000134532	SOX5	protein_coding
ENSG00000134574	DDB2	protein_coding
ENSG00000134590	FAM127A	protein_coding
ENSG00000134644	PUM1	protein_coding
ENSG00000134698	EIF2C4	protein_coding
ENSG00000134758	RNF138	protein_coding
ENSG00000134779	C18orf10	protein_coding
ENSG00000134851	TMEM165	protein_coding
ENSG00000134905	CARS2	protein_coding
ENSG00000134970	TMED7	protein_coding
ENSG00000134996	OSTF1	protein_coding
ENSG00000135018	UBQLN1	protein_coding
ENSG00000135046	ANXA1	protein_coding
ENSG00000135093	USP30	protein_coding
ENSG00000135127	CCDC64	protein_coding
ENSG00000135241	PNPLA8	protein_coding
ENSG00000135269	TES	protein_coding
ENSG00000135272	MDFIC	protein_coding
ENSG00000135315	KIAA1009	protein_coding
ENSG00000135318	NT5E	protein_coding
ENSG00000135336	ORC3	protein_coding
ENSG00000135423	GLS2	protein_coding
ENSG00000135426	KIAA0748	protein_coding
ENSG00000135446	CDK4	protein_coding
ENSG00000135457	TFCP2	protein_coding
ENSG00000135521	LTV1	protein_coding
ENSG00000135622	SEMA4F	protein_coding
ENSG00000135624	CCT7	protein_coding
ENSG00000135677	GNS	protein_coding
ENSG00000135698	MPHOSPH6	protein_coding
ENSG00000135763	URB2	protein_coding
ENSG00000135776	ABCB10	protein_coding
ENSG00000135823	STX6	protein_coding
ENSG00000135828	RNASEL	protein_coding
ENSG00000135829	DHX9	protein_coding
ENSG00000135862	LAMC1	protein_coding
ENSG00000135899	SP110	protein_coding
ENSG00000135905	DOCK10	protein_coding
ENSG00000135916	ITM2C	protein_coding
ENSG00000135925	WNT10A	protein_coding
ENSG00000135926	TMBIM1	protein_coding
ENSG00000136014	USP44	protein_coding
ENSG00000136040	PLXNC1	protein_coding
ENSG00000136045	PWP1	protein_coding
ENSG00000136098	NEK3	protein_coding
ENSG00000136100	VPS36	protein_coding
ENSG00000136141	LRCH1	protein_coding
ENSG00000136146	MED4	protein_coding
ENSG00000136153	LMO7	protein_coding
ENSG00000136158	SPRY2	protein_coding
ENSG00000136169	SETDB2	protein_coding
ENSG00000136244	IL6	protein_coding
ENSG00000136279	DBNL	protein_coding
ENSG00000136280	CCM2	protein_coding
ENSG00000136444	RSAD1	protein_coding
ENSG00000136485	DCAF7	protein_coding
ENSG00000136521	NDUFB5	protein_coding
ENSG00000136522	MRPL47	protein_coding
ENSG00000136603	SKIL	protein_coding
ENSG00000136631	VPS45	protein_coding
ENSG00000136653	RASSF5	protein_coding
ENSG00000136699	SMPD4	protein_coding
ENSG00000136732	GYPC	protein_coding
ENSG00000136758	YME1L1	protein_coding
ENSG00000136811	ODF2	protein_coding
ENSG00000136819	C9orf78	protein_coding
ENSG00000136826	KLF4	protein_coding
ENSG00000136828	RALGPS1	protein_coding
ENSG00000136870	ZNF189	protein_coding
ENSG00000136875	PRPF4	protein_coding
ENSG00000136942	RPL35	protein_coding
ENSG00000136950	ARPC5L	protein_coding
ENSG00000136960	ENPP2	protein_coding
ENSG00000136986	DERL1	protein_coding
ENSG00000136997	MYC	protein_coding
ENSG00000137055	PLAA	protein_coding
ENSG00000137076	TLN1	protein_coding
ENSG00000137101	CD72	protein_coding
ENSG00000137133	HINT2	protein_coding
ENSG00000137166	FOXP4	protein_coding
ENSG00000137185	ZNF193	protein_coding
ENSG00000137193	PIM1	protein_coding
ENSG00000137216	TMEM63B	protein_coding
ENSG00000137288	C6orf125	protein_coding
ENSG00000137309	HMGA1	protein_coding
ENSG00000137310	TCF19	protein_coding
ENSG00000137343	ATAT1	protein_coding
ENSG00000137460	FHDC1	protein_coding
ENSG00000137496	IL18BP	protein_coding
ENSG00000137497	NUMA1	protein_coding
ENSG00000137504	CREBZF	protein_coding
ENSG00000137628	DDX60	protein_coding
ENSG00000137710	RDX	protein_coding
ENSG00000137727	ARHGAP20	protein_coding
ENSG00000137767	SQRDL	protein_coding
ENSG00000137770	CTDSPL2	protein_coding
ENSG00000137806	NDUFAF1	protein_coding
ENSG00000137818	RPLP1	protein_coding
ENSG00000137843	PAK6	protein_coding
ENSG00000137871	ZNF280D	protein_coding
ENSG00000137876	RSL24D1	protein_coding
ENSG00000137880	GCHFR	protein_coding
ENSG00000137944	CCBL2	protein_coding
ENSG00000137947	GTF2B	protein_coding
ENSG00000137955	RABGGTB	protein_coding
ENSG00000138031	ADCY3	protein_coding
ENSG00000138050	THUMPD2	protein_coding
ENSG00000138069	RAB1A	protein_coding
ENSG00000138073	PREB	protein_coding
ENSG00000138074	SLC5A6	protein_coding
ENSG00000138078	PREPL	protein_coding
ENSG00000138092	CENPO	protein_coding
ENSG00000138134	STAMBPL1	protein_coding
ENSG00000138182	KIF20B	protein_coding
ENSG00000138185	ENTPD1	protein_coding
ENSG00000138246	DNAJC13	protein_coding
ENSG00000138279	ANXA7	protein_coding
ENSG00000138297	TIMM23	protein_coding
ENSG00000138375	SMARCAL1	protein_coding
ENSG00000138380	ALS2CR8	protein_coding
ENSG00000138385	SSB	protein_coding
ENSG00000138386	NAB1	protein_coding
ENSG00000138398	PPIG	protein_coding
ENSG00000138399	FASTKD1	protein_coding
ENSG00000138433	CIR1	protein_coding
ENSG00000138434	SSFA2	protein_coding
ENSG00000138443	ABI2	protein_coding
ENSG00000138459	SLC35A5	protein_coding
ENSG00000138463	DIRC2	protein_coding
ENSG00000138613	APH1B	protein_coding
ENSG00000138623	SEMA7A	protein_coding
ENSG00000138639	ARHGAP24	protein_coding
ENSG00000138660	AP1AR	protein_coding
ENSG00000138670	RASGEF1B	protein_coding
ENSG00000138750	NUP54	protein_coding
ENSG00000138758	SEPT11	protein_coding
ENSG00000138767	CNOT6L	protein_coding
ENSG00000138768	USO1	protein_coding
ENSG00000138794	CASP6	protein_coding
ENSG00000138795	LEF1	protein_coding
ENSG00000138802	SEC24B	protein_coding
ENSG00000138867	C22orf13	protein_coding
ENSG00000139160	METTL20	protein_coding
ENSG00000139178	C1RL	protein_coding
ENSG00000139190	VAMP1	protein_coding
ENSG00000139192	TAPBPL	protein_coding
ENSG00000139193	CD27	protein_coding
ENSG00000139211	AMIGO2	protein_coding
ENSG00000139291	TMEM19	protein_coding
ENSG00000139343	SNRPF	protein_coding
ENSG00000139370	SLC15A4	protein_coding
ENSG00000139405	C12orf52	protein_coding
ENSG00000139437	TCHP	protein_coding
ENSG00000139496	NUPL1	protein_coding
ENSG00000139505	MTMR6	protein_coding
ENSG00000139508	SLC46A3	protein_coding
ENSG00000139574	NPFF	protein_coding
ENSG00000139617	RP11-298P3.4	protein_coding
ENSG00000139641	ESYT1	protein_coding
ENSG00000139668	WDFY2	protein_coding
ENSG00000139687	RB1	protein_coding
ENSG00000139722	VPS37B	protein_coding
ENSG00000139725	RHOF	protein_coding
ENSG00000139793	MBNL2	protein_coding
ENSG00000139826	ABHD13	protein_coding
ENSG00000139880	CDH24	protein_coding
ENSG00000139890	REM2	protein_coding
ENSG00000139977	NAA30	protein_coding
ENSG00000140006	WDR89	protein_coding
ENSG00000140030	GPR65	protein_coding
ENSG00000140043	PTGR2	protein_coding
ENSG00000140157	NIPA2	protein_coding
ENSG00000140181	AC091565.1	protein_coding
ENSG00000140263	SORD	protein_coding
ENSG00000140264	SERF2	protein_coding
ENSG00000140299	BNIP2	protein_coding
ENSG00000140368	PSTPIP1	protein_coding
ENSG00000140379	BCL2A1	protein_coding
ENSG00000140382	HMG20A	protein_coding
ENSG00000140395	WDR61	protein_coding
ENSG00000140398	NEIL1	protein_coding
ENSG00000140406	MESDC1	protein_coding
ENSG00000140416	TPM1	protein_coding
ENSG00000140443	IGF1R	protein_coding
ENSG00000140450	ARRDC4	protein_coding
ENSG00000140455	USP3	protein_coding
ENSG00000140463	BBS4	protein_coding
ENSG00000140474	ULK3	protein_coding
ENSG00000140511	HAPLN3	protein_coding
ENSG00000140543	DET1	protein_coding
ENSG00000140548	ZNF710	protein_coding
ENSG00000140553	UNC45A	protein_coding
ENSG00000140563	MCTP2	protein_coding
ENSG00000140598	EFTUD1	protein_coding
ENSG00000140678	ITGAX	protein_coding
ENSG00000140694	PARN	protein_coding
ENSG00000140931	CMTM3	protein_coding
ENSG00000140988	RPS2	protein_coding
ENSG00000141012	GALNS	protein_coding
ENSG00000141030	COPS3	protein_coding
ENSG00000141068	KSR1	protein_coding
ENSG00000141076	CIRH1A	protein_coding
ENSG00000141086	CTRL	protein_coding
ENSG00000141101	NOB1	protein_coding
ENSG00000141141	DDX52	protein_coding
ENSG00000141219	C17orf80	protein_coding
ENSG00000141293	SKAP1	protein_coding
ENSG00000141295	SCRN2	protein_coding
ENSG00000141384	TAF4B	protein_coding
ENSG00000141425	RPRD1A	protein_coding
ENSG00000141428	C18orf21	protein_coding
ENSG00000141429	GALNT1	protein_coding
ENSG00000141469	SLC14A1	protein_coding
ENSG00000141506	PIK3R5	protein_coding
ENSG00000141522	ARHGDIA	protein_coding
ENSG00000141526	SLC16A3	protein_coding
ENSG00000141551	CSNK1D	protein_coding
ENSG00000141556	TBCD	protein_coding
ENSG00000141574	SECTM1	protein_coding
ENSG00000141580	WDR45L	protein_coding
ENSG00000141720	PIP4K2B	protein_coding
ENSG00000141753	IGFBP4	protein_coding
ENSG00000141956	PRDM15	protein_coding
ENSG00000141971	FAM125A	protein_coding
ENSG00000141985	SH3GL1	protein_coding
ENSG00000141994	DUS3L	protein_coding
ENSG00000142065	ZFP14	protein_coding
ENSG00000142102	ATHL1	protein_coding
ENSG00000142178	SIK1	protein_coding
ENSG00000142227	EMP3	protein_coding
ENSG00000142534	RPS11	protein_coding
ENSG00000142539	SPIB	protein_coding
ENSG00000142541	RPL13A	protein_coding
ENSG00000142546	NOSIP	protein_coding
ENSG00000142552	RCN3	protein_coding
ENSG00000142634	EFHD2	protein_coding
ENSG00000142676	RPL11	protein_coding
ENSG00000142687	KIAA0319L	protein_coding
ENSG00000142694	FAM176B	protein_coding
ENSG00000142856	ITGB3BP	protein_coding
ENSG00000142875	PRKACB	protein_coding
ENSG00000142892	PIGK	protein_coding
ENSG00000142961	MOBKL2C	protein_coding
ENSG00000143061	IGSF3	protein_coding
ENSG00000143119	CD53	protein_coding
ENSG00000143162	CREG1	protein_coding
ENSG00000143224	PPOX	protein_coding
ENSG00000143252	SDHC	protein_coding
ENSG00000143256	PFDN2	protein_coding
ENSG00000143297	FCRL5	protein_coding
ENSG00000143303	RRNAD1	protein_coding
ENSG00000143314	MRPL24	protein_coding
ENSG00000143315	PIGM	protein_coding
ENSG00000143320	CRABP2	protein_coding
ENSG00000143333	RGS16	protein_coding
ENSG00000143373	ZNF687	protein_coding
ENSG00000143376	SNX27	protein_coding
ENSG00000143384	MCL1	protein_coding
ENSG00000143409	FAM63A	protein_coding
ENSG00000143436	MRPL9	protein_coding
ENSG00000143437	ARNT	protein_coding
ENSG00000143458	GABPB2	protein_coding
ENSG00000143493	INTS7	protein_coding
ENSG00000143499	SMYD2	protein_coding
ENSG00000143507	DUSP10	protein_coding
ENSG00000143514	TP53BP2	protein_coding
ENSG00000143546	S100A8	protein_coding
ENSG00000143553	SNAPIN	protein_coding
ENSG00000143578	CREB3L4	protein_coding
ENSG00000143621	ILF2	protein_coding
ENSG00000143624	INTS3	protein_coding
ENSG00000143653	SCCPDH	protein_coding
ENSG00000143753	DEGS1	protein_coding
ENSG00000143761	ARF1	protein_coding
ENSG00000143774	GUK1	protein_coding
ENSG00000143815	LBR	protein_coding
ENSG00000143819	EPHX1	protein_coding
ENSG00000143862	ARL8A	protein_coding
ENSG00000143869	GDF7	protein_coding
ENSG00000143870	PDIA6	protein_coding
ENSG00000143878	RHOB	protein_coding
ENSG00000143889	HNRPLL	protein_coding
ENSG00000143924	EML4	protein_coding
ENSG00000143970	ASXL2	protein_coding
ENSG00000144026	ZNF514	protein_coding
ENSG00000144115	THNSL2	protein_coding
ENSG00000144118	RALB	protein_coding
ENSG00000144134	RABL2A	protein_coding
ENSG00000144224	UBXN4	protein_coding
ENSG00000144233	AMMECR1L	protein_coding
ENSG00000144445	C2orf67	protein_coding
ENSG00000144468	RHBDD1	protein_coding
ENSG00000144579	CTDSP1	protein_coding
ENSG00000144580	RQCD1	protein_coding
ENSG00000144591	GMPPA	protein_coding
ENSG00000144647	C3orf39	protein_coding
ENSG00000144655	CSRNP1	protein_coding
ENSG00000144711	IQSEC1	protein_coding
ENSG00000144747	TMF1	protein_coding
ENSG00000144785	RP11-977G19.10	protein_coding
ENSG00000144791	LIMD1	protein_coding
ENSG00000144848	ATG3	protein_coding
ENSG00000144959	NCEH1	protein_coding
ENSG00000145012	LPP	protein_coding
ENSG00000145014	TMEM44	protein_coding
ENSG00000145022	TCTA	protein_coding
ENSG00000145075	CCDC39	protein_coding
ENSG00000145088	EAF2	protein_coding
ENSG00000145241	CENPC1	protein_coding
ENSG00000145246	ATP10D	protein_coding
ENSG00000145348	TBCK	protein_coding
ENSG00000145349	CAMK2D	protein_coding
ENSG00000145391	SETD7	protein_coding
ENSG00000145414	NAF1	protein_coding
ENSG00000145416	MARCH1	protein_coding
ENSG00000145439	CBR4	protein_coding
ENSG00000145476	CYP4V2	protein_coding
ENSG00000145545	SRD5A1	protein_coding
ENSG00000145592	RPL37	protein_coding
ENSG00000145715	RASA1	protein_coding
ENSG00000145741	BTF3	protein_coding
ENSG00000145780	FEM1C	protein_coding
ENSG00000145864	GABRB2	protein_coding
ENSG00000145911	N4BP3	protein_coding
ENSG00000145916	RMND5B	protein_coding
ENSG00000145990	GFOD1	protein_coding
ENSG00000146112	KIAA1949	protein_coding
ENSG00000146215	CRIP3	protein_coding
ENSG00000146232	NFKBIE	protein_coding
ENSG00000146386	C6orf115	protein_coding
ENSG00000146409	C6orf192	protein_coding
ENSG00000146433	TMEM181	protein_coding
ENSG00000146457	WTAP	protein_coding
ENSG00000146535	GNA12	protein_coding
ENSG00000146757	ZNF92	protein_coding
ENSG00000146802	TMEM168	protein_coding
ENSG00000146872	TLK2	protein_coding
ENSG00000146963	LUC7L2	protein_coding
ENSG00000147044	CASK	protein_coding
ENSG00000147050	KDM6A	protein_coding
ENSG00000147124	ZNF41	protein_coding
ENSG00000147162	OGT	protein_coding
ENSG00000147168	IL2RG	protein_coding
ENSG00000147180	ZNF711	protein_coding
ENSG00000147231	CXorf57	protein_coding
ENSG00000147324	MFHAS1	protein_coding
ENSG00000147403	RPL10	protein_coding
ENSG00000147408	CSGALNACT1	protein_coding
ENSG00000147439	BIN3	protein_coding
ENSG00000147443	DOK2	protein_coding
ENSG00000147526	TACC1	protein_coding
ENSG00000147535	PPAPDC1B	protein_coding
ENSG00000147576	ADHFE1	protein_coding
ENSG00000147604	RPL7	protein_coding
ENSG00000147677	EIF3H	protein_coding
ENSG00000147905	ZCCHC7	protein_coding
ENSG00000147955	SIGMAR1	protein_coding
ENSG00000148090	AUH	protein_coding
ENSG00000148154	UGCG	protein_coding
ENSG00000148158	SNX30	protein_coding
ENSG00000148218	ALAD	protein_coding
ENSG00000148229	POLE3	protein_coding
ENSG00000148341	SH3GLB2	protein_coding
ENSG00000148484	RSU1	protein_coding
ENSG00000148516	ZEB1	protein_coding
ENSG00000148634	HERC4	protein_coding
ENSG00000148671	C10orf116	protein_coding
ENSG00000148690	FRA10AC1	protein_coding
ENSG00000148700	ADD3	protein_coding
ENSG00000148841	ITPRIP	protein_coding
ENSG00000148908	RGS10	protein_coding
ENSG00000149115	TNKS1BP1	protein_coding
ENSG00000149177	PTPRJ	protein_coding
ENSG00000149196	C11orf73	protein_coding
ENSG00000149273	RPS3	protein_coding
ENSG00000149292	TTC12	protein_coding
ENSG00000149346	C20orf94	protein_coding
ENSG00000149476	DAK	protein_coding
ENSG00000149480	MTA2	protein_coding
ENSG00000149554	CHEK1	protein_coding
ENSG00000149639	KIAA0889	protein_coding
ENSG00000149658	YTHDF1	protein_coding
ENSG00000149743	TRPT1	protein_coding
ENSG00000149806	FAU	protein_coding
ENSG00000149923	PPP4C	protein_coding
ENSG00000150093	ITGB1	protein_coding
ENSG00000150347	ARID5B	protein_coding
ENSG00000150625	GPM6A	protein_coding
ENSG00000150712	MTMR12	protein_coding
ENSG00000150756	FAM173B	protein_coding
ENSG00000150991	UBC	protein_coding
ENSG00000151093	OXSM	protein_coding
ENSG00000151135	C12orf23	protein_coding
ENSG00000151148	UBE3B	protein_coding
ENSG00000151292	CSNK1G3	protein_coding
ENSG00000151320	AKAP6	protein_coding
ENSG00000151414	NEK7	protein_coding
ENSG00000151445	VIPAR	protein_coding
ENSG00000151465	CDC123	protein_coding
ENSG00000151490	PTPRO	protein_coding
ENSG00000151500	THYN1	protein_coding
ENSG00000151553	FAM160B1	protein_coding
ENSG00000151702	FLI1	protein_coding
ENSG00000151743	AMN1	protein_coding
ENSG00000151746	BICD1	protein_coding
ENSG00000151849	CENPJ	protein_coding
ENSG00000151876	FBXO4	protein_coding
ENSG00000151883	PARP8	protein_coding
ENSG00000152082	MZT2B	protein_coding
ENSG00000152102	FAM168B	protein_coding
ENSG00000152213	ARL11	protein_coding
ENSG00000152240	HAUS1	protein_coding
ENSG00000152332	UHMK1	protein_coding
ENSG00000152409	JMY	protein_coding
ENSG00000152455	SUV39H2	protein_coding
ENSG00000152484	USP12	protein_coding
ENSG00000152492	CCDC50	protein_coding
ENSG00000152556	PFKM	protein_coding
ENSG00000152642	GPD1L	protein_coding
ENSG00000152683	SLC30A6	protein_coding
ENSG00000152689	RASGRP3	protein_coding
ENSG00000152784	PRDM8	protein_coding
ENSG00000152804	HHEX	protein_coding
ENSG00000152894	PTPRK	protein_coding
ENSG00000152926	ZNF117	protein_coding
ENSG00000153006	SREK1IP1	protein_coding
ENSG00000153064	BANK1	protein_coding
ENSG00000153066	TXNDC11	protein_coding
ENSG00000153094	BCL2L11	protein_coding
ENSG00000153162	BMP6	protein_coding
ENSG00000153201	RANBP2	protein_coding
ENSG00000153207	AHCTF1	protein_coding
ENSG00000153234	NR4A2	protein_coding
ENSG00000153406	NMRAL1	protein_coding
ENSG00000153485	C14orf109	protein_coding
ENSG00000153551	CMTM7	protein_coding
ENSG00000153814	JAZF1	protein_coding
ENSG00000153879	CEBPG	protein_coding
ENSG00000153898	MCOLN2	protein_coding
ENSG00000153914	SREK1	protein_coding
ENSG00000153922	CHD1	protein_coding
ENSG00000153936	HS2ST1	protein_coding
ENSG00000153944	MSI2	protein_coding
ENSG00000153975	ZUFSP	protein_coding
ENSG00000154079	C6orf57	protein_coding
ENSG00000154102	C16orf74	protein_coding
ENSG00000154114	TBCEL	protein_coding
ENSG00000154127	UBASH3B	protein_coding
ENSG00000154146	NRGN	protein_coding
ENSG00000154165	GPR15	protein_coding
ENSG00000154217	PITPNC1	protein_coding
ENSG00000154258	ABCA9	protein_coding
ENSG00000154262	ABCA6	protein_coding
ENSG00000154265	ABCA5	protein_coding
ENSG00000154309	DISP1	protein_coding
ENSG00000154319	FAM167A	protein_coding
ENSG00000154359	LONRF1	protein_coding
ENSG00000154479	C2orf77	protein_coding
ENSG00000154511	FAM69A	protein_coding
ENSG00000154620	TMSB4Y	protein_coding
ENSG00000154640	BTG3	protein_coding
ENSG00000154803	FLCN	protein_coding
ENSG00000154822	PLCL2	protein_coding
ENSG00000154845	PPP4R1	protein_coding
ENSG00000155085	AKD1	protein_coding
ENSG00000155090	KLF10	protein_coding
ENSG00000155097	ATP6V1C1	protein_coding
ENSG00000155130	MARCKS	protein_coding
ENSG00000155189	AGPAT5	protein_coding
ENSG00000155229	MMS19	protein_coding
ENSG00000155252	PI4K2A	protein_coding
ENSG00000155287	SLC25A28	protein_coding
ENSG00000155304	HSPA13	protein_coding
ENSG00000155366	RHOC	protein_coding
ENSG00000155367	PPM1J	protein_coding
ENSG00000155380	SLC16A1	protein_coding
ENSG00000155508	CNOT8	protein_coding
ENSG00000155545	MIER3	protein_coding
ENSG00000155629	PIK3AP1	protein_coding
ENSG00000155657	TTN	protein_coding
ENSG00000155660	PDIA4	protein_coding
ENSG00000155666	JMJD5	protein_coding
ENSG00000155850	SLC26A2	protein_coding
ENSG00000155926	SLA	protein_coding
ENSG00000155957	TMBIM4	protein_coding
ENSG00000155970	EFHA2	protein_coding
ENSG00000156127	BATF	protein_coding
ENSG00000156162	DPY19L4	protein_coding
ENSG00000156232	WHAMM	protein_coding
ENSG00000156239	N6AMT1	protein_coding
ENSG00000156265	C21orf7	protein_coding
ENSG00000156273	BACH1	protein_coding
ENSG00000156313	RPGR	protein_coding
ENSG00000156482	RPL30	protein_coding
ENSG00000156502	SUPV3L1	protein_coding
ENSG00000156504	FAM122B	protein_coding
ENSG00000156508	EEF1A1	protein_coding
ENSG00000156521	TYSND1	protein_coding
ENSG00000156531	PHF6	protein_coding
ENSG00000156587	UBE2L6	protein_coding
ENSG00000156599	ZDHHC5	protein_coding
ENSG00000156671	SAMD8	protein_coding
ENSG00000156738	MS4A1	protein_coding
ENSG00000156802	ATAD2	protein_coding
ENSG00000156860	FBRS	protein_coding
ENSG00000156875	HIAT1	protein_coding
ENSG00000156966	B3GNT7	protein_coding
ENSG00000156973	PDE6D	protein_coding
ENSG00000156983	BRPF1	protein_coding
ENSG00000157107	FCHO2	protein_coding
ENSG00000157259	GATAD1	protein_coding
ENSG00000157349	DDX19B	protein_coding
ENSG00000157483	MYO1E	protein_coding
ENSG00000157540	DYRK1A	protein_coding
ENSG00000157637	SLC38A10	protein_coding
ENSG00000157693	C9orf91	protein_coding
ENSG00000157741	UBN2	protein_coding
ENSG00000157764	BRAF	protein_coding
ENSG00000157916	RER1	protein_coding
ENSG00000157933	SKI	protein_coding
ENSG00000157978	LDLRAP1	protein_coding
ENSG00000158122	C9orf21	protein_coding
ENSG00000158161	EYA3	protein_coding
ENSG00000158290	CUL4B	protein_coding
ENSG00000158373	HIST1H2BD	protein_coding
ENSG00000158406	HIST1H4H	protein_coding
ENSG00000158411	MITD1	protein_coding
ENSG00000158457	TSPAN33	protein_coding
ENSG00000158473	CD1D	protein_coding
ENSG00000158480	SPATA2	protein_coding
ENSG00000158517	NCF1	protein_coding
ENSG00000158555	GDPD5	protein_coding
ENSG00000158615	PPP1R15B	protein_coding
ENSG00000158623	COPG2	protein_coding
ENSG00000158636	C11orf30	protein_coding
ENSG00000158710	TAGLN2	protein_coding
ENSG00000158850	B4GALT3	protein_coding
ENSG00000158869	FCER1G	protein_coding
ENSG00000159023	EPB41	protein_coding
ENSG00000159110	IFNAR2	protein_coding
ENSG00000159128	IFNGR2	protein_coding
ENSG00000159335	PTMS	protein_coding
ENSG00000159346	ADIPOR1	protein_coding
ENSG00000159399	HK2	protein_coding
ENSG00000159433	STARD9	protein_coding
ENSG00000159461	AMFR	protein_coding
ENSG00000159720	ATP6V0D1	protein_coding
ENSG00000159840	ZYX	protein_coding
ENSG00000159842	ABR	protein_coding
ENSG00000159915	ZNF233	protein_coding
ENSG00000159917	ZNF235	protein_coding
ENSG00000159921	GNE	protein_coding
ENSG00000160007	GRLF1	protein_coding
ENSG00000160055	TMEM234	protein_coding
ENSG00000160190	SLC37A1	protein_coding
ENSG00000160211	G6PD	protein_coding
ENSG00000160216	AGPAT3	protein_coding
ENSG00000160221	C21orf33	protein_coding
ENSG00000160223	ICOSLG	protein_coding
ENSG00000160271	RALGDS	protein_coding
ENSG00000160305	DIP2A	protein_coding
ENSG00000160310	PRMT2	protein_coding
ENSG00000160326	SLC2A6	protein_coding
ENSG00000160404	TOR2A	protein_coding
ENSG00000160551	TAOK1	protein_coding
ENSG00000160602	NEK8	protein_coding
ENSG00000160712	IL6R	protein_coding
ENSG00000160741	CRTC2	protein_coding
ENSG00000160789	LMNA	protein_coding
ENSG00000160856	FCRL3	protein_coding
ENSG00000160888	IER2	protein_coding
ENSG00000160953	MUM1	protein_coding
ENSG00000160959	LRRC14	protein_coding
ENSG00000161016	RPL8	protein_coding
ENSG00000161048	NAPEPLD	protein_coding
ENSG00000161057	PSMC2	protein_coding
ENSG00000161091	C19orf28	protein_coding
ENSG00000161203	AP2M1	protein_coding
ENSG00000161298	ZNF382	protein_coding
ENSG00000161526	SAP30BP	protein_coding
ENSG00000161542	PRPSAP1	protein_coding
ENSG00000161551	ZNF577	protein_coding
ENSG00000161558	TMEM143	protein_coding
ENSG00000161570	CCL5	protein_coding
ENSG00000161642	ZNF385A	protein_coding
ENSG00000161664	ASB16	protein_coding
ENSG00000161692	DBF4B	protein_coding
ENSG00000161791	FMNL3	protein_coding
ENSG00000161800	RACGAP1	protein_coding
ENSG00000161835	GRASP	protein_coding
ENSG00000161920	MED11	protein_coding
ENSG00000161929	C17orf87	protein_coding
ENSG00000161939	C17orf49	protein_coding
ENSG00000161980	POLR3K	protein_coding
ENSG00000162066	AMDHD2	protein_coding
ENSG00000162076	FLYWCH2	protein_coding
ENSG00000162144	CYBASC3	protein_coding
ENSG00000162191	UBXN1	protein_coding
ENSG00000162222	TTC9C	protein_coding
ENSG00000162236	STX5	protein_coding
ENSG00000162241	SLC25A45	protein_coding
ENSG00000162244	RPL29	protein_coding
ENSG00000162384	C1orf123	protein_coding
ENSG00000162385	MAGOH	protein_coding
ENSG00000162415	ZSWIM5	protein_coding
ENSG00000162441	LZIC	protein_coding
ENSG00000162600	OMA1	protein_coding
ENSG00000162639	HENMT1	protein_coding
ENSG00000162645	GBP2	protein_coding
ENSG00000162664	ZNF326	protein_coding
ENSG00000162702	ZNF281	protein_coding
ENSG00000162704	ARPC5	protein_coding
ENSG00000162714	ZNF496	protein_coding
ENSG00000162734	PEA15	protein_coding
ENSG00000162739	SLAMF6	protein_coding
ENSG00000162772	ATF3	protein_coding
ENSG00000162775	RBM15	protein_coding
ENSG00000162777	DENND2D	protein_coding
ENSG00000162783	IER5	protein_coding
ENSG00000162804	SNED1	protein_coding
ENSG00000162813	BPNT1	protein_coding
ENSG00000162817	C1orf115	protein_coding
ENSG00000162836	ACP6	protein_coding
ENSG00000162851	TFB2M	protein_coding
ENSG00000162889	MAPKAPK2	protein_coding
ENSG00000162892	IL24	protein_coding
ENSG00000162894	FAIM3	protein_coding
ENSG00000162896	PIGR	protein_coding
ENSG00000162923	WDR26	protein_coding
ENSG00000162924	REL	protein_coding
ENSG00000162976	PQLC3	protein_coding
ENSG00000163082	SGPP2	protein_coding
ENSG00000163131	CTSS	protein_coding
ENSG00000163159	VPS72	protein_coding
ENSG00000163191	S100A11	protein_coding
ENSG00000163220	S100A9	protein_coding
ENSG00000163319	MRPS18C	protein_coding
ENSG00000163322	FAM175A	protein_coding
ENSG00000163328	GPR155	protein_coding
ENSG00000163346	PBXIP1	protein_coding
ENSG00000163349	HIPK1	protein_coding
ENSG00000163376	KBTBD8	protein_coding
ENSG00000163444	TMEM183A	protein_coding
ENSG00000163466	ARPC2	protein_coding
ENSG00000163472	TMEM79	protein_coding
ENSG00000163492	CCDC141	protein_coding
ENSG00000163516	ANKZF1	protein_coding
ENSG00000163534	FCRL1	protein_coding
ENSG00000163536	SERPINI1	protein_coding
ENSG00000163563	MNDA	protein_coding
ENSG00000163564	PYHIN1	protein_coding
ENSG00000163565	IFI16	protein_coding
ENSG00000163568	AIM2	protein_coding
ENSG00000163597	AC090699.1	protein_coding
ENSG00000163599	CTLA4	protein_coding
ENSG00000163602	RYBP	protein_coding
ENSG00000163617	KIAA1407	protein_coding
ENSG00000163683	C4orf34	protein_coding
ENSG00000163697	APBB2	protein_coding
ENSG00000163719	MTMR14	protein_coding
ENSG00000163728	TTC14	protein_coding
ENSG00000163736	PPBP	protein_coding
ENSG00000163755	HPS3	protein_coding
ENSG00000163811	WDR43	protein_coding
ENSG00000163832	C3orf75	protein_coding
ENSG00000163866	C1orf212	protein_coding
ENSG00000163874	ZC3H12A	protein_coding
ENSG00000163877	SNIP1	protein_coding
ENSG00000163930	BAP1	protein_coding
ENSG00000163933	RFT1	protein_coding
ENSG00000163935	SFMBT1	protein_coding
ENSG00000163946	C3orf63	protein_coding
ENSG00000163947	ARHGEF3	protein_coding
ENSG00000163950	SLBP	protein_coding
ENSG00000164011	ZNF691	protein_coding
ENSG00000164048	ZNF589	protein_coding
ENSG00000164054	SHISA5	protein_coding
ENSG00000164062	APEH	protein_coding
ENSG00000164073	MFSD8	protein_coding
ENSG00000164074	C4orf29	protein_coding
ENSG00000164088	PPM1M	protein_coding
ENSG00000164111	ANXA5	protein_coding
ENSG00000164114	MAP9	protein_coding
ENSG00000164136	IL15	protein_coding
ENSG00000164144	ARFIP1	protein_coding
ENSG00000164151	KIAA0947	protein_coding
ENSG00000164162	ANAPC10	protein_coding
ENSG00000164164	OTUD4	protein_coding
ENSG00000164187	LMBRD2	protein_coding
ENSG00000164190	NIPBL	protein_coding
ENSG00000164211	STARD4	protein_coding
ENSG00000164236	ANKRD33B	protein_coding
ENSG00000164300	SERINC5	protein_coding
ENSG00000164306	CCDC111	protein_coding
ENSG00000164323	KIAA1430	protein_coding
ENSG00000164327	RICTOR	protein_coding
ENSG00000164330	EBF1	protein_coding
ENSG00000164406	LEAP2	protein_coding
ENSG00000164414	SLC35A1	protein_coding
ENSG00000164430	MB21D1	protein_coding
ENSG00000164440	TXLNB	protein_coding
ENSG00000164494	PDSS2	protein_coding
ENSG00000164543	STK17A	protein_coding
ENSG00000164548	TRA2A	protein_coding
ENSG00000164587	RPS14	protein_coding
ENSG00000164615	CAMLG	protein_coding
ENSG00000164649	CDCA7L	protein_coding
ENSG00000164654	MIOS	protein_coding
ENSG00000164708	PGAM2	protein_coding
ENSG00000164713	BRI3	protein_coding
ENSG00000164776	PHKG1	protein_coding
ENSG00000164880	INTS1	protein_coding
ENSG00000164919	COX6C	protein_coding
ENSG00000164944	KIAA1429	protein_coding
ENSG00000164975	SNAPC3	protein_coding
ENSG00000165006	UBAP1	protein_coding
ENSG00000165025	SYK	protein_coding
ENSG00000165028	NIPSNAP3B	protein_coding
ENSG00000165071	TMEM71	protein_coding
ENSG00000165168	CYBB	protein_coding
ENSG00000165169	DYNLT3	protein_coding
ENSG00000165195	PIGA	protein_coding
ENSG00000165209	STRBP	protein_coding
ENSG00000165275	RG9MTD3	protein_coding
ENSG00000165282	PIGO	protein_coding
ENSG00000165322	ARHGAP12	protein_coding
ENSG00000165338	HECTD2	protein_coding
ENSG00000165406	MARCH8	protein_coding
ENSG00000165410	CFL2	protein_coding
ENSG00000165417	GTF2A1	protein_coding
ENSG00000165476	REEP3	protein_coding
ENSG00000165526	RPUSD4	protein_coding
ENSG00000165527	ARF6	protein_coding
ENSG00000165609	NUDT5	protein_coding
ENSG00000165617	DACT1	protein_coding
ENSG00000165660	FAM175B	protein_coding
ENSG00000165675	ENOX2	protein_coding
ENSG00000165689	SDCCAG3	protein_coding
ENSG00000165732	DDX21	protein_coding
ENSG00000165733	BMS1	protein_coding
ENSG00000165802	NELF	protein_coding
ENSG00000165806	CASP7	protein_coding
ENSG00000165819	METTL3	protein_coding
ENSG00000165916	PSMC3	protein_coding
ENSG00000165923	AGBL2	protein_coding
ENSG00000165929	TC2N	protein_coding
ENSG00000165959	CLMN	protein_coding
ENSG00000165983	PTER	protein_coding
ENSG00000165995	CACNB2	protein_coding
ENSG00000165996	PTPLA	protein_coding
ENSG00000166086	JAM3	protein_coding
ENSG00000166123	GPT2	protein_coding
ENSG00000166128	RAB8B	protein_coding
ENSG00000166145	SPINT1	protein_coding
ENSG00000166169	POLL	protein_coding
ENSG00000166200	COPS2	protein_coding
ENSG00000166226	CCT2	protein_coding
ENSG00000166228	PCBD1	protein_coding
ENSG00000166233	ARIH1	protein_coding
ENSG00000166260	COX11	protein_coding
ENSG00000166272	C10orf26	protein_coding
ENSG00000166275	C10orf32	protein_coding
ENSG00000166295	ANAPC16	protein_coding
ENSG00000166326	TRIM44	protein_coding
ENSG00000166340	TPP1	protein_coding
ENSG00000166343	ZMYND17	protein_coding
ENSG00000166387	PPFIBP2	protein_coding
ENSG00000166428	PLD4	protein_coding
ENSG00000166432	ZMAT1	protein_coding
ENSG00000166436	TRIM66	protein_coding
ENSG00000166501	PRKCB	protein_coding
ENSG00000166669	ATF7IP2	protein_coding
ENSG00000166704	ZNF606	protein_coding
ENSG00000166747	AP1G1	protein_coding
ENSG00000166750	SLFN5	protein_coding
ENSG00000166762	CATSPER2	protein_coding
ENSG00000166797	FAM96A	protein_coding
ENSG00000166801	FAM111A	protein_coding
[truncated: 826 more rows]

## Sheet: case_study2-p53
Study URL: Genome-wide analysis of the human ​p53 transcriptional network unveils a lncRNA tumour suppressor signature Original source file: http://www.nature.com/ncomms/2014/141219/ncomms6812/extref/ncomms6812-s3.xlsx
0 hours (139)	12 hours (370)
AC009299.4	AC003088.1
AC009502.1	AC008265.2
AC010970.2	AC009502.1
AC068057.1	AC010970.2
AC079949.1	AC016831.7
AC093388.3	AC068057.1
AC097532.2	AC079949.1
AC134878.1	AC093388.3
AC139712.2	AC106900.6
AEN	AC118282.2
AF186192.5	AC124890.1
AL161626.1	AC129778.2
ALG12	AC134878.1
ART1	AC139712.2
ATAD1	ACBD4
BACE2	ACTA2
BAX	ADAM21
BBC3	ADCK2
BICD2	ADRB2
BTG3	AEN
BTNL9	AF186192.5
CACNB2	AK3
CAPN2	AKAP10
CCDC97	AKR1B15
CDC27	AL161626.1
CDC27P2	ALCAM
CDKN1A	ALDH1A3
CHID1	AMZ2P1
COBL	ANKRD18A
COL23A1	ANP32D
CRKL	APOD
CTBP2P1	ARHGAP5-AS1
CTC-497E21.5	ARSG
CTD-2328D6.1	ART1
CTD-2521M24.10	ASB15
CTD-2547E10.2	ASCL3
CTDP1	ATAD1
CYTH4	ATXN3
DCP1B	BACE2
DDB2	BAX
DENND2D	BBC3
DGCR6	BBS2
DTWD1	BCAS3
ECT2	BTG3
EDN2	BTNL9
EIF3FP1	C17orf82
ENC1	C17orf89
EPDR1	C18orf56
FAM115D	C1orf198
FER1L6	C21orf67
GAS7	CACNB2
GCC2	CAPN2
GDF15	CCNG1
GPX1	CCNY
HKR1	CD4
HSPA4L	CDC27
ICAM1	CDC27P2
KCNN4	CDC42BPG
KIF5C	CDKN1A
KLRG1	CERS5
KYNU	CHST6
LINC00854	CHTOP
LINC00910	CIC
LINC01021	CKS1B
MAMDC2	CMBL
MAP4K4	COBL
MIR2117	COL23A1
MRPL23	CRKL
MTATP8P2	CROCCP3
MTND5P10	CTB-91J4.1
MTRNR2L12	CTBP2P1
MTRNR2L8	CTC-559E9.6
MTRNR2L9	CTD-2090I13.1
NBPF2P	CTD-2132N18.2
NKRF	CTD-2328D6.1
PCIF1	CTD-2383M3.1
PHLDA3	CTD-2521M24.10
PHPT1	CTD-2547E10.2
PHRF1	CTNNBIP1
PLK2	CTXN1
PLK3	CYP3A7
PMF1	CYP4F2
POLR2E	CYP4F3
POLRMTP1	CYTH1
PTK2	DCAF17
PVT1	DCP1B
QKI	DDB2
RAB31	DEAF1
REV3L	DENND2D
RNA5-8SP6	DGCR6
RP11-1017G21.6	DHRS2
RP11-146D12.2	DHRS3
RP11-195B21.3	DMTN
RP11-206L10.9	DNAJB2
RP11-230G5.2	DTWD1
RP11-266L9.4	DUOXA2
RP11-318K12.3	DUSP8
RP11-320M16.1	EBI3
RP11-347D21.3	ECT2
RP11-363L24.3	EDC4
RP11-413E6.1	EDN2
RP11-424D14.1	EID1
RP11-457M11.5	EIF3D
RP11-462G8.3	EIF3FP1
RP11-467J12.4	EMILIN2
RP11-611D20.2	ENC1
RP11-618P17.4	ENPP7P5
RP11-680H20.2	EXOC5
RP13-347D8.1	F2R
RP3-510D11.2	FAM127B
RP4-610C12.4	FAM162A
RP5-857K21.3	FAM200B
RPL5P35	FBXO22
RPS19	FENDRR
RPS27L	FER1L6
RRAD	FIZ1
RRM2B	FOLR4
SMEK1	FOSL1
SNX16	FOXD4
SPC25	GADD45A
SRSF8	GAS7
SURF4	GCC2
TMEM14C	GDF15
TRIAP1	GGCT
TRIM16L	GNA13
TRIM22	GPAT2
TSSC2	GPHN
TUBB7P	GPR87
UBR7	GPX1
UNC45B	GRAMD4
USP42	GRB10
USP48	GSK3B
VPS37D	GTF2A2
YBX3	GTPBP3
Y_RNA	GUSBP9
ZDHHC4	HEPHL1
ZMAT3	HHAT
ZNF57	HMGCL
snoU13	HNRNPUL1
	HSD3BP5
	HSPA4L
	ICAM1
	IFNAR1
	IL21R
	INHBE
	INPP4A
	ISPD
	IZUMO4
	KCNJ12
	KCNN4
	KDM4B
	KIAA1467
	KIF2A
	KIF5C
	KLKP1
	KLRG1
	LAMA3
	LIN7A
	LINC00854
	LINC00910
	LINC01021
	LMTK2
	LOXL4
	LSM3
	MAMDC2
	MAP3K1
	MAP4K4
	MAST3
	MDM2
	MDM4
	MEF2BNB
	MIR320D1
	MPP7
	MRPL27
	MTA2
	MTATP8P2
	MTMR9LP
	MTND4LP1
	MTND5P10
	MTRNR2L1
	MTRNR2L12
	MTRNR2L8
	MTRNR2L9
	MUC2
	MYO3B
	Mar-02
	NECAP1P1
	NEURL1B
	NFX1
	NHLH2
	NMT1
	NOC3L
	NOM1
	NT5M
	NTPCR
	PAPOLG
	PCNP
	PDIA4
	PDXK
	PGF
	PHACTR4
	PHF20
	PHKB
	PHLDA3
	PHPT1
	PHRF1
	PLK2
	PLK3
	PLXDC1
	PLXNB1
	PLXNB2
	PMF1
	POLR3GL
	POLRMTP1
	PPP1R12B
	PRODH
	PSTPIP2
	PTK2
	PVT1
	RABGGTA
	RANGAP1
	RASA3
	RCC2
	RCL1
	RD3
	REV3L
	RFPL1S
	RFX1
	RGPD4
	RIN1
	RNA5-8SP6
	RNASE7
	RNASEH1P1
	RNF224
	RNF38
	RP1-96H9.5
	RP11-1017G21.6
	RP11-1094M14.7
	RP11-10O17.3
	RP11-1129I3.1
	RP11-1149O23.3
	RP11-119B16.2
	RP11-11N9.4
	RP11-146D12.2
	RP11-147L13.2
	RP11-173M1.4
	RP11-195B21.3
	RP11-206L10.9
	RP11-230G5.2
	RP11-266L9.4
	RP11-285E9.6
	RP11-318K12.3
	RP11-320M16.1
	RP11-332J15.3
	RP11-347D21.3
	RP11-347P5.1
	RP11-363L24.3
	RP11-413E6.1
	RP11-424D14.1
	RP11-435B5.5
	RP11-44F14.2
	RP11-452F19.3
	RP11-457M11.5
	RP11-462G8.3
	RP11-467J12.4
	RP11-47I22.4
	RP11-498J9.2
	RP11-529J17.3
	RP11-543P15.1
	RP11-60I3.5
	RP11-611D20.2
	RP11-618P17.4
	RP11-73O6.3
	RP11-77K12.5
	RP11-7F17.7
	RP11-862L9.3
	RP13-347D8.1
	RP13-631K18.3
	RP3-326I13.1
	RP3-510D11.2
	RP4-607J2.1
	RP4-610C12.4
	RP4-635E18.8
	RP4-773A18.4
	RP5-1092A3.4
	RP5-857K21.3
	RP5-902P8.12
	RPL39L
	RPL39P38
	RPL4
	RPL5P35
	RPLP2
	RPS19
	RPS27L
	RRAD
	RRM2B
	S100A2
	SCNN1D
	SDC4
	SEC11C
	SEPT7P7
	SERPINB5
	SFN
	SFSWAP
	SFXN2
	SHANK2
	SLC12A4
	SLC25A33
	SLC2A6
	SLC30A1
	SMEK1
	SMIM20
	SMN1
	SMN2
	SMTNL2
	SNORA33
	SNORA64
	SNTA1
	SNX16
	SNX5
	SRRD
	SRSF8
	SUGT1
	SUMO1P4
	SURF4
	SYT8
	TAC3
	TANC2
	TET2
	TGFBI
	TIMM21
	TLR3
	TMEM14C
	TMEM167A
	TMEM253
	TMEM39B
	TNFRSF10D
	TONSL
	TP53INP1
	TRIAP1
	TRIM16L
	TRIM22
	TRIM35
	TRIM37
	TRIM38
	TRIM55
	TRIP6
	TSPEAR
	TSSC2
	TTC39A
	TTLL2
	UBR7
	UNC45B
	USP42
	WFS1
	XPO5
	XXbac-B444P24.10
	XXbac-BPGBPG55C20.1
	YBX1P1
	YBX3
	Y_RNA
	ZBTB7B
	ZC3H12D
	ZMAT3
	ZNF33B
	ZNF423
	ZNF57
	ZNF79
	ZNF808
	snoU13
