# Supplementary material for: GeneSCF: a real-time based functional enrichment tool with support for multiple organisms
Source: BMC Bioinformatics. 2016 Sep 13;17(1):365. doi: 10.1186/s12859-016-1250-z (PMC5020511; doi:10.1186/s12859-016-1250-z)
Supplement: Additional file 4: — Cancer type enrichment results from GeneSCF for CLL associated differentially expressed genes (Case study 1) predicted using NCG as reference database. (XLS 17 kb) [file 12859_2016_1250_MOESM4_ESM.xls]

## Sheet: Sheet1
Process~name	num_of_Genes	gene_group	percentage%	P-value	Benjamini and Hochberg (FDR)	Hommel singlewise process	Bonferroni single-step process	Hommel singlewise process	Hochberg step-up process	Benjamini and Yekutieli	Genes
leukemia	36	176	20.4545	0.0299232	0.864059	1	1	0.939662	0.980684	1	ARHGEF12; ARNT; BCL11A; BCL2; BCL3; CBFA2T3; CCND3; CDK6; CHIC2; CLP1; EZH2; FCGR2B; FLT3; IKZF1; JAK2; KDM5A; KRAS; LCK; LPP; MLF1; MLLT1; MSI2; MYC; NCKIPSD; NUMA1; NUP98; PAX5; PER1; PHF6; RARA; RBM15; SEPT6; SEPT9; SH3GL1; TCL1A; TTL;
non-hodgkin lymphoma	14	56	25	0.0458507	0.864059	1	1	0.972886	0.980684	1	BCL2; CCND3; CD70; CIITA; EZH2; GNA13; HSP90AA1; IL21R; KLHL6; NFKB2; PAX5; PIM1; POU2AF1; SGK1;
thyroid	6	26	23.0769	0.197215	0.864059	1	1	0.980684	0.980684	1	BRAF; HMGA1; KRAS; MEN1; TFG; ZNF331;
endometrium	4	15	26.6667	0.201499	0.864059	1	1	0.980684	0.980684	1	CHD4; JAZF1; MSH2; PIK3CA;
cylindroma	1	1	100	0.232155	0.864059	1	1	0.980684	0.980684	1	CYLD;
colorectal (non-hypermutated)	4	17	23.5294	0.257246	0.864059	1	1	0.980684	0.980684	1	KRAS; PIK3CA; SMAD2; TTN;
kidney	7	35	20	0.258424	0.864059	1	1	0.980684	0.980684	1	BAP1; FAM111B; KDM6A; LRRK2; SYNE2; TFE3; ZNF804A;
myeloma	6	29	20.6897	0.260416	0.864059	1	1	0.980684	0.980684	1	CCND3; DIS3; JAK2; KDM6A; KRAS; PDE4DIP;
lymphoma	39	248	15.7258	0.289487	0.864059	1	1	0.980684	0.980684	1	AKAP8; BCL2; C12orf35; CCND3; CD6; CD70; CIITA; CRIPAK; DDX3X; DUSP8; EIF5A; EZH2; FHDC1; GNA13; HLA-B; ID3; IKZF1; KLF2; KLHL6; MYC; NFKBIA; PCMTD1; PIM1; PMS1; POU2F2; PPP6R2; RALGDS; REL; RHOA; SGK1; SS18L1; STAT3; STAT6; SYK; TFG; TNF; TNFAIP3; TRAF3; UBE2A;
oesophageal	1	2	50	0.327168	0.864059	1	1	0.980684	0.980684	1	KDM6A;
liver	17	106	16.0377	0.351436	0.864059	1	1	0.980684	0.980684	1	ATHL1; BRD8; C10orf95; CLCC1; DSE; IL6ST; IRF2; JAK2; KHDRBS2; KHNYN; MFSD8; NEK8; PTMS; RBM19; SAMD9L; SLA; ZNF226;
lipoma	2	8	25	0.356197	0.864059	1	1	0.980684	0.980684	1	EBF1; LPP;
myelodysplasia	4	21	19.0476	0.374751	0.864059	1	1	0.980684	0.980684	1	EZH2; KRAS; MDS2; SYK;
colorectal (hypermutated)	3	15	20	0.388356	0.864059	1	1	0.980684	0.980684	1	BRAF; MIER3; PTPN12;
other	2	9	22.2222	0.402841	0.864059	1	1	0.980684	0.980684	1	HMGA1; KRAS;
histiocytoma	1	3	33.3333	0.410428	0.864059	1	1	0.980684	0.980684	1	ATF1;
retinoblastoma	1	3	33.3333	0.410428	0.864059	1	1	0.980684	0.980684	1	RB1;
uterus	1	3	33.3333	0.410428	0.864059	1	1	0.980684	0.980684	1	COX6C;
skin	1	3	33.3333	0.410428	0.864059	1	1	0.980684	0.980684	1	SMO;
pilocytic astrocytoma	1	4	25	0.483388	0.889831	1	1	0.980684	0.980684	1	BRAF;
salivary	2	11	18.1818	0.490785	0.889831	1	1	0.980684	0.980684	1	CRTC1; PLAG1;
sarcoma	9	64	14.0625	0.557827	0.889831	1	1	0.980684	0.980684	1	CREB3L2; FLI1; NR4A3; PIK3CA; RB1; SS18L1; SYK; TFE3; YWHAE;
acute myeloid leukemia	5	36	13.8889	0.5847	0.889831	1	1	0.980684	0.980684	1	CDC42; CDH24; FLT3; GPR183; LTA4H;
oligodendroglioma	1	6	16.6667	0.603347	0.889831	1	1	0.980684	0.980684	1	PIK3CA;
bladder	3	22	13.6364	0.613213	0.889831	1	1	0.980684	0.980684	1	KRAS; RB1; UTY;
cholangiocarcinoma	2	16	12.5	0.671495	0.889831	1	1	0.980684	0.980684	1	BRAF; KRAS;
medulloblastoma	3	25	12	0.690826	0.889831	1	1	0.980684	0.980684	1	DDX3X; KDM6A; PIK3CA;
chronic lymphocytic leukemia	20	156	12.8205	0.692165	0.889831	1	1	0.980684	0.980684	1	AGXT2L2; AK2; AKAP6; BRAF; CHD2; DDX3X; DENND4A; DMD; EFR3A; EPHA4; FAM117A; KLHL6; MBP; NIPA2; PDE4DIP; PNPLA7; POT1; RASSF6; SLC25A40; ZNF37A;
lung	35	268	13.0597	0.694752	0.889831	1	1	0.980684	0.980684	1	BAP1; BRAF; CNTNAP2; DUSP22; EIF3H; ELP4; EML4; EZR; FAM160B1; FLT3; GARS; IRAK4; KRAS; LRRK2; MSI2; MTA2; MX2; MYC; NEK9; NUMA1; PAX5; PDIA4; PIK3CA; PRKCB; RB1; SEPT9; SOS1; TAF4B; TFG; TRAF5; TTN; WBP11; ZDBF2; ZNF559; ZNF69;
neuroblastoma	1	8	12.5	0.695458	0.889831	1	1	0.980684	0.980684	1	ZHX2;
ovarian	15	122	12.2951	0.731779	0.889831	1	1	0.980684	0.980684	1	BRAF; EIF3H; ELP4; FLT3; IRAK4; KRAS; MSH2; MSI2; PAX5; PDIA4; PIK3CA; PRKCB; SEPT9; SOS1; TRAF5;
glioma	1	9	11.1111	0.733154	0.889831	1	1	0.980684	0.980684	1	KLF6;
prostate	30	236	12.7119	0.734111	0.889831	1	1	0.980684	0.980684	1	AKTIP; BRAF; CHD1; CR1; DGUOK; EIF3H; ELP4; FLT3; H6PD; HERPUD1; HNRNPA2B1; IRAK4; KDM6A; KIAA0947; KLF6; KLK2; KRAS; MAP4K4; METAP2; MSI2; NDRG1; NIPA2; PAX5; PDIA4; PIK3CA; PRKCB; RB1; SEPT9; SOS1; TRAF5;
glioblastoma	13	110	11.8182	0.767672	0.903144	1	1	0.980684	0.980684	1	C15orf57; CDK4; FKBP3; GOPC; LMO7; LZIC; PIK3CA; RB1; RBM27; SMC3; SYNE2; URB2; ZNF687;
pancreas	29	251	11.5538	0.870592	0.949925	1	1	0.980684	0.980684	1	ABCC5; BRAF; CDC42BPB; CLCN4; CNTNAP1; CNTNAP2; EIF3H; ELP4; FLT3; FMNL3; IGF2R; IL2RG; IRAK4; KRAS; MEN1; MSI2; PAX5; PDCD6; PDIA4; PIK3CA; PRKCB; RASSF6; SEPT9; SFXN4; SOS1; SOX5; TRAF5; TYSND1; ZNF638;
breast	44	373	11.7962	0.889712	0.949925	1	1	0.980684	0.980684	1	ACADM; ADCY3; AMFR; ARFGEF2; BAP1; BCL11A; BRAF; CCND3; DHDDS; DPAGT1; EIF3H; ELP4; FCRL5; FLT3; GAB1; GUK1; HAUS3; IRAK4; JAK2; KDM5B; KRAS; LRRFIP1; MAP3K8; MSI2; PAX5; PDIA4; PIK3CA; PRKCB; PTPN22; PTPRJ; RB1; RNASEH2A; RPGR; SEPT9; SNED1; SOS1; SP110; TADA2A; TGFBI; TIMELESS; TLN1; TRAF5; WDR91; ZFP64;
gastric	4	47	8.51064	0.890744	0.949925	1	1	0.980684	0.980684	1	DMD; METTL3; PIK3CA; TTN;
head and neck squamous cell carcinoma	8	85	9.41176	0.902429	0.949925	1	1	0.980684	0.980684	1	CNTNAP2; DDX3X; HIST1H4H; LILRB1; PIK3AP1; PIK3CA; RASA1; WIPF2;
colorectal	15	151	9.93377	0.928664	0.952476	1	1	0.980684	0.980684	1	ACSL5; AKAP12; AKAP6; ATP11A; BRAF; GALNS; KRAS; LMO7; MAP2; MSH2; P2RX7; PIK3CA; PTPRS; SMAD2; SMAD3;
melanoma	16	183	8.74317	0.980684	0.980684	1	1	0.980684	0.980684	1	AGFG1; ATF1; BAP1; BRAF; DROSHA; GNB4; KHDRBS2; KSR1; LRRFIP1; NFE2L3; PRKX; PTPRO; RHOB; SSB; UQCRFS1; ZNF831;
