# Supplementary material for: GeneSCF: a real-time based functional enrichment tool with support for multiple organisms
Source: BMC Bioinformatics. 2016 Sep 13;17(1):365. doi: 10.1186/s12859-016-1250-z (PMC5020511; doi:10.1186/s12859-016-1250-z)
Supplement: Additional file 5: — Pathway enrichment results from GeneSCF for CLL associated differentially expressed genes (Case study 1) predicted using KEGG as reference database. (XLS 230 kb) [file 12859_2016_1250_MOESM5_ESM.xls]

## Sheet: pathways
Process~name	num_of_Genes	gene_group	percentage%	P-value	Benjamini and Hochberg (FDR)	Hommel singlewise process	Bonferroni single-step process	Hommel singlewise process	Hochberg step-up process	Benjamini and Yekutieli	Genes
hsa03010~Ribosome	59	137	43.0657	0	0	0	0	0	0	0	11224; 2197; 23521; 25873; 3921; 51023; 51187; 51264; 6122; 6124; 6129; 6132; 6134; 6135; 6136; 6138; 6141; 6142; 6144; 6147; 6150; 6155; 6156; 6158; 6159; 6160; 6165; 6167; 6168; 6169; 6170; 6173; 6175; 6176; 6181; 6187; 6188; 6193; 6201; 6204; 6205; 6207; 6208; 6210; 6217; 6222; 6223; 6224; 6227; 6230; 6233; 6234; 6235; 63931; 65005; 7311; 79590; 9045; 9349;
hsa05169~Epstein-Barr_virus_infection	58	202	28.7129	3.31852e-08	4.52051e-06	9.55733e-06	9.59051e-06	9.52414e-06	9.55733e-06	2.82322e-05	10000; 1026; 1147; 2208; 2268; 22938; 23533; 23586; 29110; 2959; 3106; 3107; 3117; 3127; 3312; 3383; 3551; 3587; 3654; 4609; 4790; 4791; 4792; 4793; 4794; 51082; 51728; 5290; 5335; 5431; 5434; 5567; 5608; 5700; 5701; 5702; 5717; 5757; 5925; 596; 5970; 5971; 6693; 6774; 6850; 7128; 7185; 7187; 7188; 7189; 7531; 7533; 84265; 9451; 9519; 953; 9533; 960;
hsa04380~Osteoclast_differentiation	44	132	33.3333	4.69257e-08	4.52051e-06	1.34677e-05	1.35615e-05	1.34677e-05	1.34677e-05	2.82322e-05	10000; 10288; 10859; 11006; 1147; 1536; 1540; 2213; 2214; 23533; 2354; 23547; 2534; 29760; 3455; 3459; 3460; 3551; 3726; 3727; 3932; 3937; 4688; 4773; 4790; 4791; 4792; 5290; 5532; 5608; 5970; 5971; 653361; 6772; 6773; 6850; 695; 7040; 7046; 7124; 7132; 7189; 7305; 9021;
hsa04064~NF-kappa_B_signaling_pathway	33	93	35.4839	6.95705e-07	5.02647e-05	0.000198972	0.000201059	0.00019758	0.000198972	0.000313922	1147; 148022; 23586; 29760; 3383; 3551; 3654; 3932; 4049; 4050; 4790; 4791; 4792; 51135; 5335; 5579; 596; 597; 5970; 5971; 598; 6351; 6850; 695; 7124; 7128; 7132; 7185; 7187; 7188; 7189; 7535; 7706;
hsa05161~Hepatitis_B	43	146	29.4521	1.08492e-06	6.02794e-05	0.000309201	0.00031354	0.000305946	0.000309201	0.000376467	10000; 1019; 1021; 1026; 10542; 1147; 1388; 148022; 148327; 1643; 1654; 23533; 23586; 29110; 3551; 3569; 3845; 4088; 4609; 468; 4773; 4775; 4790; 4792; 5111; 5290; 54205; 5579; 57506; 5925; 596; 5970; 64135; 64764; 6772; 6773; 6774; 6776; 6778; 7040; 7046; 7124; 843;
hsa05168~Herpes_simplex_infection	50	185	27.027	1.27688e-06	6.02794e-05	0.000362634	0.000369018	0.00036008	0.000362634	0.000376467	1147; 148022; 23586; 29110; 29997; 3106; 3107; 3111; 3112; 3117; 3127; 3455; 3459; 3460; 3551; 3569; 3600; 3717; 4049; 406; 4790; 4792; 4793; 4938; 4940; 5187; 54205; 5500; 57506; 5970; 6041; 6352; 64135; 6772; 6773; 6874; 6875; 6884; 6890; 708; 7124; 7132; 7185; 7187; 7188; 7189; 8864; 9021; 9451; 9519;
hsa05164~Influenza_A	48	175	27.4286	1.46006e-06	6.02794e-05	0.000413196	0.000421956	0.000411736	0.000413196	0.000376467	10000; 10625; 148022; 23533; 23586; 29107; 29110; 3111; 3112; 3117; 3127; 3267; 3312; 3383; 3455; 3459; 3460; 3551; 3569; 3717; 3836; 3838; 4261; 4790; 4792; 4793; 4928; 4938; 4940; 51135; 5290; 54205; 5579; 5608; 5611; 57506; 5970; 6041; 6352; 64135; 6772; 6773; 71; 7124; 7132; 7706; 9021; 9451;
hsa05166~HTLV-I_infection	62	258	24.031	2.15289e-06	7.77733e-05	0.000607116	0.000622186	0.000604963	0.000607116	0.000485723	10000; 1019; 1026; 10393; 109; 1111; 113; 114; 1147; 1958; 200186; 23373; 23533; 29945; 3106; 3107; 3111; 3112; 3117; 3127; 3383; 3551; 3559; 3560; 3561; 3569; 3600; 3845; 3932; 4049; 4087; 4088; 4603; 4609; 466; 468; 4773; 4775; 4790; 4791; 4792; 5111; 5290; 54107; 5532; 5567; 5925; 5970; 5971; 598; 6513; 6722; 6776; 7040; 7046; 7094; 7124; 7132; 7473; 80326; 8881; 9519;
hsa04668~TNF_signaling_pathway	34	110	30.9091	5.93333e-06	0.000173591	0.00166726	0.00171473	0.00164353	0.00166726	0.00108414	10000; 11035; 1147; 1326; 1388; 148327; 23533; 3383; 3551; 3569; 3600; 3726; 4049; 4217; 468; 4790; 4792; 5290; 5608; 5970; 602; 6352; 64127; 64764; 7124; 7128; 7132; 7133; 7185; 7187; 7188; 840; 843; 9021;
hsa05212~Pancreatic_cancer	25	66	37.8788	6.00661e-06	0.000173591	0.00168185	0.00173591	0.00166383	0.00168185	0.00108414	10000; 1019; 1021; 10928; 1147; 23533; 3551; 3845; 4087; 4088; 4790; 5290; 5880; 5898; 5900; 5925; 5970; 598; 673; 6772; 6774; 7040; 7046; 9459; 998;
hsa05152~Tuberculosis	46	178	25.8427	8.96455e-06	0.000235523	0.00250111	0.00259075	0.00247422	0.00250111	0.00147093	10000; 1054; 1378; 1509; 2207; 2213; 2214; 23365; 3111; 3112; 3117; 3127; 3313; 3459; 3460; 3569; 3587; 3654; 3687; 3717; 387; 4046; 4261; 4790; 4800; 51135; 54205; 5532; 5878; 596; 5970; 64127; 6772; 6850; 7040; 7124; 7132; 7189; 7879; 815; 817; 8411; 843; 8767; 8844; 9114;
hsa05162~Measles	38	136	27.9412	1.22515e-05	0.000295057	0.00340591	0.00354068	0.00336916	0.00340591	0.00184274	10000; 1019; 1021; 1147; 2213; 23533; 23586; 2534; 29110; 3312; 3455; 3459; 3460; 3559; 3560; 3561; 3569; 3654; 3717; 4179; 4790; 4792; 4793; 4938; 4940; 51135; 5290; 57506; 5970; 64135; 6772; 6773; 6774; 6776; 7128; 7189; 8667; 9451;
hsa05145~Toxoplasmosis	34	118	28.8136	2.03006e-05	0.000451298	0.00562327	0.00586688	0.00556237	0.00562327	0.00281853	10000; 10105; 1147; 23533; 3111; 3112; 3117; 3127; 3312; 3459; 3460; 3551; 3587; 3654; 3688; 3717; 3915; 4261; 4790; 4792; 4793; 51135; 5290; 54205; 5608; 596; 5970; 598; 6772; 6774; 7040; 7124; 7132; 7189;
hsa04662~B_cell_receptor_signaling_pathway	25	73	34.2466	2.43905e-05	0.000469924	0.00673179	0.00704886	0.00668301	0.0067074	0.00293485	10000; 1147; 118788; 2213; 23533; 25780; 29760; 3551; 3845; 4773; 4775; 4790; 4792; 4793; 4794; 5290; 5532; 5579; 5777; 5880; 5970; 6654; 6850; 695; 971;
hsa05140~Leishmaniasis	25	73	34.2466	2.43905e-05	0.000469924	0.00673179	0.00704886	0.00668301	0.0067074	0.00293485	1378; 2214; 3111; 3112; 3117; 3127; 3459; 3460; 3654; 3676; 3688; 3717; 4688; 4790; 4792; 4793; 51135; 5579; 5777; 5970; 653361; 6772; 7040; 7124; 7189;
hsa04660~T_cell_receptor_signaling_pathway	31	104	29.8077	2.69279e-05	0.000486386	0.00737825	0.00778217	0.00735132	0.00737825	0.00303766	10000; 1019; 1147; 1326; 1493; 23533; 2534; 3551; 3845; 387; 3932; 3937; 4773; 4775; 4790; 4792; 4793; 4794; 5062; 5133; 5290; 5335; 5532; 56924; 5777; 5970; 6654; 7124; 7535; 8440; 998;
hsa05203~Viral_carcinogenesis	48	205	23.4146	5.03077e-05	0.00085523	0.013734	0.0145389	0.0136837	0.013734	0.00534123	1019; 1021; 1026; 1108; 1111; 1388; 148327; 1654; 22938; 23533; 2957; 2959; 2965; 2968; 3017; 3106; 3107; 3572; 3845; 387; 468; 4790; 4791; 4792; 5290; 5567; 5700; 5925; 5933; 5934; 5966; 5970; 64764; 6722; 6774; 6776; 6850; 7185; 7187; 7188; 7531; 7533; 8365; 9093; 9114; 9261; 9519; 998;
hsa05221~Acute_myeloid_leukemia	20	57	35.0877	0.000117295	0.0018284	0.0319043	0.0338984	0.0313179	0.0319043	0.011419	10000; 1147; 1978; 2322; 23533; 3551; 3728; 3845; 4609; 4790; 51176; 5290; 5292; 5914; 5970; 6198; 6654; 673; 6774; 6776;
hsa04722~Neurotrophin_signaling_pathway	32	120	26.6667	0.000120206	0.0018284	0.0325759	0.0347396	0.0319748	0.0325759	0.011419	10000; 10019; 11108; 23533; 27330; 3551; 3654; 3845; 387; 396; 397; 4217; 468; 4790; 4792; 4793; 4794; 51135; 5290; 5335; 596; 5970; 6195; 6654; 673; 7189; 7531; 815; 817; 8767; 9261; 998;
hsa04210~Apoptosis	35	140	25	0.000173523	0.0025074	0.0468511	0.050148	0.0456364	0.0468511	0.0156597	10000; 10018; 10039; 1147; 143; 1509; 1512; 1522; 1649; 1677; 23533; 3002; 3551; 3845; 4000; 4170; 4217; 468; 4790; 4792; 5290; 54205; 5551; 596; 597; 5970; 598; 71; 7124; 7132; 7185; 839; 840; 843; 9451;
hsa05321~Inflammatory_bowel_disease_(IBD)	21	65	32.3077	0.00020627	0.00283866	0.0554865	0.0596119	0.0536301	0.0554865	0.0177285	3111; 3112; 3117; 3127; 3459; 3460; 3561; 3566; 3569; 4087; 4088; 4790; 50615; 5970; 6095; 64127; 6772; 6774; 6778; 7040; 7124;
hsa05160~Hepatitis_C	33	133	24.812	0.000294052	0.00386277	0.0788059	0.084981	0.0754504	0.0788059	0.0241245	10000; 10197; 1026; 1147; 148022; 23533; 23586; 29110; 3455; 3551; 3659; 3845; 4790; 4792; 4938; 4940; 5290; 5515; 57506; 5970; 6041; 6256; 6654; 673; 6772; 6773; 6774; 7124; 7132; 7187; 7189; 9021; 9451;
hsa04623~Cytosolic_DNA-sensing_pathway	20	64	31.25	0.000413237	0.00519241	0.110334	0.119426	0.104549	0.110334	0.0324286	11035; 1147; 115004; 23586; 29110; 3551; 3569; 4790; 4792; 4793; 51082; 51728; 5434; 57506; 5970; 6351; 6352; 84265; 9447; 9533;
hsa05222~Small_cell_lung_cancer	24	86	27.907	0.000468072	0.00541487	0.124507	0.135273	0.117018	0.124507	0.0338179	10000; 1019; 1021; 1147; 23533; 3551; 3675; 3688; 3915; 4609; 4790; 4792; 5290; 54205; 5925; 596; 5970; 598; 6256; 7185; 7187; 7188; 7189; 9618;
hsa04920~Adipocytokine_signaling_pathway	21	70	30	0.000471116	0.00541487	0.124846	0.136153	0.117685	0.124846	0.0338179	10000; 10645; 1147; 1374; 3551; 3717; 4790; 4792; 4793; 4794; 5106; 51094; 51703; 5970; 6256; 6513; 6774; 7124; 7132; 7133; 9021;
hsa05131~Shigellosis	20	65	30.7692	0.000487151	0.00541487	0.128608	0.140787	0.121301	0.128608	0.0338179	10092; 10095; 10109; 1147; 3551; 3688; 391; 4790; 4792; 4793; 5217; 5970; 64127; 71; 81873; 8767; 9474; 9475; 960; 998;
hsa05200~Pathways_in_cancer	73	397	18.3879	0.000603712	0.00646195	0.158776	0.174473	0.147306	0.158776	0.0403573	10000; 1019; 1021; 1026; 10342; 10672; 109; 10928; 113; 114; 1147; 1495; 2322; 23365; 23533; 25780; 2768; 3091; 3320; 3480; 3551; 3569; 3675; 3688; 3728; 3845; 387; 3915; 405; 4087; 4088; 4436; 4609; 4790; 4791; 4792; 51176; 5290; 5335; 54205; 5567; 5579; 57121; 5880; 5898; 5900; 5914; 5925; 59345; 596; 5970; 598; 6256; 6513; 6608; 6654; 673; 6772; 6774; 6776; 7040; 7046; 7185; 7187; 7188; 7189; …
hsa05220~Chronic_myeloid_leukemia	21	73	28.7671	0.00074355	0.0076745	0.19481	0.214886	0.178452	0.19481	0.0479301	10000; 1019; 1021; 1026; 1147; 23533; 3551; 3845; 4088; 4609; 4790; 4792; 5290; 5925; 5970; 598; 6654; 673; 6776; 7040; 7046;
hsa04066~HIF-1_signaling_pathway	26	103	25.2427	0.000992201	0.0098878	0.258964	0.286746	0.234159	0.258964	0.061753	10000; 1026; 1536; 1978; 23533; 2872; 3091; 3099; 3162; 3459; 3460; 3480; 3569; 3570; 405; 4790; 5290; 5335; 5579; 596; 5970; 6198; 6513; 6774; 815; 817;
hsa04144~Endocytosis	51	259	19.6911	0.00107375	0.0103438	0.279174	0.310313	0.25233	0.279174	0.0646006	10015; 10092; 10095; 10109; 10564; 10617; 11031; 11311; 116983; 116985; 1173; 128866; 147179; 154; 161; 23111; 23396; 23550; 26119; 2869; 29082; 30845; 3106; 3107; 3312; 3480; 3482; 3559; 3560; 3561; 387; 4087; 4088; 51028; 51324; 56904; 58513; 5878; 6455; 6642; 7040; 7046; 7189; 7879; 79643; 81873; 8411; 9265; 9765; 9922; 998;
hsa04151~PI3K-Akt_signaling_pathway	63	341	18.4751	0.00124157	0.0114512	0.321566	0.358813	0.288044	0.321566	0.0715168	10000; 10018; 1019; 1021; 1026; 1147; 118788; 1298; 1299; 1388; 148327; 1945; 1978; 200186; 23035; 23239; 23533; 23678; 2997; 3164; 3320; 3455; 3480; 3551; 3559; 3560; 3561; 3566; 3569; 3570; 3675; 3676; 3688; 3717; 3845; 3915; 4170; 4609; 468; 4790; 5106; 5290; 54541; 5515; 5586; 57121; 5934; 59345; 596; 5970; 598; 6009; 6198; 6256; 6446; 64764; 6654; 6850; 7531; 7533; 80310; 8115; 9623;
hsa04010~MAPK_signaling_pathway	50	255	19.6078	0.0012914	0.0114512	0.333181	0.373215	0.298313	0.333181	0.0715168	10000; 10746; 11221; 1147; 1326; 1649; 1843; 1850; 25780; 27330; 2768; 2872; 3164; 3312; 3551; 3727; 3845; 3925; 4217; 4609; 468; 4775; 4790; 4791; 5062; 5494; 5532; 5567; 5579; 5608; 57551; 5880; 5921; 5923; 5970; 5971; 6195; 6654; 6722; 673; 7040; 7046; 7124; 7132; 7189; 783; 9261; 9448; 9479; 998;
hsa04650~Natural_killer_cell_mediated_cytotoxicity	31	135	22.963	0.00130757	0.0114512	0.336046	0.377889	0.302049	0.336046	0.0715168	10870; 2207; 2214; 23533; 2534; 3002; 3106; 3107; 3383; 3384; 3455; 3459; 3460; 3845; 3932; 3937; 4773; 5290; 5335; 5532; 5551; 5579; 5777; 5880; 6452; 6654; 673; 6850; 7124; 7305; 7535;
hsa04933~AGE-RAGE_signaling_pathway_in_diabetic_complications	25	101	24.7525	0.00154738	0.0130522	0.396129	0.447193	0.351255	0.396129	0.0815158	10000; 1019; 1536; 1958; 23533; 3383; 3569; 3717; 3845; 4087; 4088; 4790; 5290; 5292; 5335; 5579; 596; 5970; 6772; 6774; 6776; 7040; 7046; 7124; 998;
hsa05210~Colorectal_cancer	18	62	29.0323	0.00158072	0.0130522	0.403082	0.456827	0.358822	0.403082	0.0815158	10000; 23533; 3845; 387; 4087; 4088; 4436; 4609; 51176; 5290; 54205; 5880; 5900; 596; 673; 7040; 7046; 8313;
hsa04931~Insulin_resistance	26	109	23.8532	0.00196657	0.0157491	0.499508	0.568337	0.430678	0.499508	0.0983591	10000; 1374; 148327; 200186; 23533; 27330; 2997; 3551; 3569; 4790; 4792; 5106; 5290; 5500; 5579; 5970; 6195; 6198; 64764; 6513; 6774; 7124; 7132; 7376; 8473; 9021;
hsa04630~Jak-STAT_signaling_pathway	34	158	21.519	0.00201632	0.0157491	0.51013	0.582718	0.439559	0.51013	0.0983591	10000; 1026; 11009; 1270; 163702; 23533; 3455; 3459; 3460; 3559; 3560; 3561; 3566; 3569; 3570; 3572; 3587; 3600; 3717; 4170; 4609; 50615; 5290; 5292; 5777; 596; 598; 6654; 6772; 6773; 6774; 6776; 6778; 9021;
hsa00280~Valine,_leucine_and_isoleucine_degradation	15	48	31.25	0.00208911	0.0158882	0.526455	0.603751	0.449158	0.526455	0.0992277	10449; 11112; 1738; 18; 1892; 224; 26275; 3155; 3157; 34; 36; 3712; 4329; 56922; 594;
hsa04622~RIG-I-like_receptor_signaling_pathway	19	70	27.1429	0.00227691	0.0168725	0.571505	0.658028	0.475875	0.571505	0.105375	1147; 1540; 1654; 23586; 26007; 29110; 3551; 4790; 4792; 4793; 57506; 5970; 64135; 7124; 7187; 7189; 7706; 843; 9474;
hsa04150~mTOR_signaling_pathway	17	60	28.3333	0.00260702	0.0186245	0.651755	0.753429	0.521404	0.651755	0.116317	10000; 10325; 1978; 23533; 253260; 27330; 3091; 3551; 5290; 54541; 5579; 6009; 6195; 6198; 64121; 673; 7124;
hsa04211~Longevity_regulating_pathway	23	94	24.4681	0.00264223	0.0186245	0.657916	0.763605	0.525804	0.657916	0.116317	10000; 10645; 109; 113; 114; 1388; 148327; 1978; 23533; 3480; 3845; 468; 4790; 51094; 5290; 5567; 5970; 6009; 6198; 64764; 9474; 9776; 9821;
hsa04621~NOD-like_receptor_signaling_pathway	16	57	28.0702	0.00370834	0.0255169	0.919668	1	0.671209	0.919668	0.159363	1147; 22900; 3320; 3551; 3569; 4790; 4792; 4793; 5970; 6352; 64127; 7124; 7128; 7189; 8767; 9051;
hsa05142~Chagas_disease_(American_trypanosomiasis)	24	104	23.0769	0.00410411	0.0275834	1	1	0.724077	1	0.172269	10000; 1147; 148022; 23533; 3459; 3460; 3551; 3569; 3654; 4087; 4088; 4790; 4792; 51135; 5290; 5515; 5970; 6348; 6352; 7040; 7046; 7124; 7132; 7189;
hsa04110~Cell_cycle	27	124	21.7742	0.00480923	0.0308371	1	1	0.819452	1	0.192589	1019; 1021; 1022; 1026; 10393; 10735; 10926; 1111; 23595; 29945; 4087; 4088; 4172; 4609; 4999; 5111; 5925; 5933; 5934; 7027; 7040; 7531; 7533; 8317; 8556; 8881; 9126;
hsa00520~Amino_sugar_and_nucleotide_sugar_metabolism	14	48	29.1667	0.00484766	0.0308371	1	1	0.824102	1	0.192589	10007; 10020; 2821; 29925; 29926; 3073; 3099; 4351; 51005; 55577; 5973; 6675; 7358; 7360;
hsa05416~Viral_myocarditis	16	59	27.1186	0.00490832	0.0308371	1	1	0.834415	1	0.192589	1604; 1756; 1981; 2534; 3106; 3107; 3111; 3112; 3117; 3127; 3383; 54205; 5551; 5880; 71; 941;
hsa04620~Toll-like_receptor_signaling_pathway	24	106	22.6415	0.00502605	0.0309048	1	1	0.849402	1	0.193012	10000; 1147; 1326; 148022; 23533; 29110; 3455; 3551; 3569; 3654; 4790; 4792; 51135; 5290; 5608; 5970; 6348; 6351; 6352; 6772; 7124; 7187; 7189; 941;
hsa05215~Prostate_cancer	21	89	23.5955	0.00562657	0.0338766	1	1	0.928384	1	0.211572	10000; 1026; 1147; 148327; 23533; 3320; 3480; 3551; 3845; 468; 4790; 4792; 51176; 5290; 5925; 596; 5970; 64764; 6654; 673; 80310;
hsa05134~Legionellosis	15	55	27.2727	0.0060725	0.0358153	1	1	0.967434	1	0.22368	10767; 1378; 1915; 23786; 3312; 3569; 4790; 4791; 4792; 54205; 56681; 5861; 5970; 7124; 840;
hsa05202~Transcriptional_misregulation_in_cancer	35	180	19.4444	0.00705199	0.0400191	1	1	1	1	0.249934	1026; 1236; 1649; 221037; 2313; 2322; 3002; 3087; 3480; 3560; 3569; 3728; 4221; 4298; 4609; 466; 4790; 5079; 51274; 5218; 5914; 5966; 597; 5970; 598; 6256; 6692; 6935; 7030; 7185; 7403; 7404; 8013; 8464; 8864;
hsa04611~Platelet_activation	26	122	21.3115	0.0070622	0.0400191	1	1	1	1	0.249934	10000; 10672; 109; 113; 114; 2207; 23365; 23533; 2534; 2909; 3688; 387; 3937; 5023; 5290; 54518; 5500; 5567; 5742; 6850; 6915; 695; 7094; 71; 84876; 9475;
hsa00563~Glycosylphosphatidylinositol(GPI)-anchor_biosynthesis	9	25	36	0.00761903	0.041425	1	1	1	1	0.258714	10026; 23556; 2822; 51604; 5277; 5283; 54872; 84720; 93183;
hsa04142~Lysosome	26	123	21.1382	0.00771192	0.041425	1	1	1	1	0.258714	1174; 1200; 1509; 1512; 1522; 164; 1777; 23659; 256471; 2588; 2629; 2760; 2799; 3073; 3482; 3988; 4074; 4668; 4891; 5538; 5641; 84572; 8906; 8907; 9114; 9741;
hsa05132~Salmonella_infection	20	86	23.2558	0.00774031	0.041425	1	1	1	1	0.258714	10092; 10095; 10109; 147700; 23207; 3459; 3460; 3569; 391; 4790; 5217; 5586; 5970; 6348; 6351; 71; 7879; 81873; 9475; 998;
hsa04141~Protein_processing_in_endoplasmic_reticulum	33	169	19.5266	0.00825138	0.0433573	1	1	1	1	0.270782	10113; 10130; 10134; 10427; 1388; 1603; 1649; 23471; 23640; 23645; 267; 29979; 3301; 3312; 3320; 4121; 4217; 468; 55432; 5611; 56681; 5887; 596; 6238; 7323; 7353; 79139; 80267; 80331; 9373; 9451; 9601; 9709;
hsa04666~Fc_gamma_R-mediated_phagocytosis	21	93	22.5806	0.00852375	0.0439887	1	1	1	1	0.274726	10000; 10092; 10095; 10109; 1073; 2213; 2214; 23396; 23533; 3055; 4082; 5290; 5335; 5579; 5880; 6198; 653361; 6850; 81873; 8398; 998;
hsa03018~RNA_degradation	18	77	23.3766	0.0106693	0.0531423	1	1	1	1	0.331894	10200; 10766; 10950; 219988; 22894; 246175; 3313; 5073; 51690; 5213; 56915; 57472; 80153; 80336; 80349; 84186; 9125; 9337;
hsa04360~Axon_guidance	26	127	20.4724	0.0108202	0.0531423	1	1	1	1	0.331894	10154; 10505; 10507; 10509; 1073; 1945; 2043; 23365; 2534; 27289; 3688; 3845; 387; 3983; 4773; 4775; 5062; 5532; 56924; 5880; 5921; 64218; 8440; 8482; 9475; 998;
hsa00640~Propanoate_metabolism	10	32	31.25	0.0110405	0.0531423	1	1	1	1	0.331894	1738; 18; 1892; 23417; 26275; 34; 4329; 55862; 594; 8801;
hsa03040~Spliceosome	27	134	20.1493	0.0113142	0.0531423	1	1	1	1	0.331894	10286; 10713; 1659; 1665; 22938; 25949; 29896; 3312; 4116; 4670; 4809; 51690; 51729; 55660; 56949; 6627; 6628; 6632; 6633; 6636; 83443; 8449; 84844; 8896; 9092; 9128; 988;
hsa04810~Regulation_of_actin_cytoskeleton	39	214	18.2243	0.0114152	0.0531423	1	1	1	1	0.331894	10092; 10095; 10109; 10152; 10398; 10672; 1073; 200576; 23365; 23396; 23533; 2768; 2909; 3675; 3676; 3687; 3688; 3845; 387; 5062; 5217; 5290; 5500; 56924; 5880; 5962; 6654; 673; 71; 7430; 79837; 80310; 81873; 8396; 89846; 9087; 9459; 9475; 998;
hsa04062~Chemokine_signaling_pathway	35	187	18.7166	0.0114589	0.0531423	1	1	1	1	0.331894	10000; 109; 113; 114; 1147; 1236; 2268; 23533; 2869; 3055; 3551; 3717; 3845; 387; 4790; 4792; 4793; 5290; 5473; 5567; 5579; 5880; 59345; 5970; 6348; 6351; 6352; 653361; 6654; 673; 6772; 6773; 6774; 9475; 998;
hsa01100~Metabolic_pathways	177	1239	14.2857	0.0116815	0.0531423	1	1	1	1	0.331894	10005; 10007; 10020; 10026; 10135; 10201; 10229; 10327; 10380; 10423; 10449; 10554; 1056; 11019; 11112; 11232; 122618; 123099; 1327; 1353; 1355; 1503; 154141; 1595; 1603; 1606; 1608; 1716; 1719; 1738; 1743; 1798; 18; 1854; 1892; 204; 210; 221264; 224; 22856; 23175; 23396; 23417; 23556; 23646; 253558; 2539; 2588; 25885; 2589; 26007; 2618; 262; 26275; 2628; 2629; 26330; 2639; 27165; 2729; 27430; 27…
hsa04350~TGF-beta_signaling_pathway	19	84	22.619	0.0117685	0.0531423	1	1	1	1	0.331894	151449; 3397; 3399; 387; 4087; 4088; 4092; 4609; 5515; 5933; 6198; 654; 657; 659; 7027; 7040; 7046; 7124; 9765;
hsa03410~Base_excision_repair	10	33	30.303	0.0130489	0.0580173	1	1	1	1	0.362339	10039; 143; 23583; 27343; 4913; 4968; 5111; 54107; 7374; 79661;
hsa05223~Non-small_cell_lung_cancer	14	56	25	0.0144378	0.0632202	1	1	1	1	0.394834	10000; 1019; 1021; 23533; 27436; 3845; 5290; 5335; 5579; 5925; 6256; 6654; 673; 83593;
hsa04072~Phospholipase_D_signaling_pathway	28	144	19.4444	0.0147407	0.0635828	1	1	1	1	0.397099	10000; 10411; 10554; 10672; 109; 113; 114; 1606; 1608; 2207; 23396; 23533; 2534; 2768; 3845; 387; 5290; 5335; 55326; 56894; 57121; 5898; 5900; 6009; 6654; 6850; 80310; 9265;
hsa01200~Carbon_metabolism	23	113	20.354	0.0167011	0.0709797	1	1	1	1	0.443295	1738; 1743; 1892; 2539; 26007; 26275; 2821; 3099; 34; 4329; 4967; 5213; 5224; 5634; 6120; 6390; 6391; 6472; 6888; 7167; 84706; 8801; 9563;
hsa04071~Sphingolipid_signaling_pathway	24	120	20	0.0174208	0.0729655	1	1	1	1	0.455697	10000; 10672; 123099; 130367; 1509; 2207; 23533; 2534; 2768; 3845; 387; 4217; 4790; 5290; 5515; 5579; 5880; 596; 5970; 7124; 7132; 81537; 8560; 9475;
hsa05332~Graft-versus-host_disease	11	41	26.8293	0.019097	0.0788433	1	1	1	1	0.492406	3002; 3106; 3107; 3111; 3112; 3117; 3127; 3569; 5551; 7124; 941;
hsa05205~Proteoglycans_in_cancer	36	203	17.734	0.0203192	0.0820174	1	1	1	1	0.512229	10000; 1026; 23365; 23533; 29102; 3091; 3480; 3688; 3845; 387; 4087; 4609; 5290; 5335; 5500; 5567; 5579; 5777; 5962; 6198; 6608; 6654; 673; 6774; 7023; 7040; 71; 7124; 7430; 7473; 80326; 815; 817; 9475; 960; 998;
hsa05214~Glioma	15	65	23.0769	0.0204334	0.0820174	1	1	1	1	0.512229	10000; 1019; 1021; 1026; 23533; 3480; 3845; 5290; 5335; 5579; 5925; 6654; 673; 815; 817;
hsa04932~Non-alcoholic_fatty_liver_disease_(NAFLD)	28	151	18.543	0.0240298	0.0951316	1	1	1	1	0.594132	10000; 10018; 1327; 1649; 23533; 3551; 3569; 3570; 4217; 468; 4711; 4729; 4790; 51094; 5290; 54205; 5970; 6256; 6390; 6391; 7040; 7124; 7132; 7386; 840; 9021; 9451; 998;
hsa04670~Leukocyte_transendothelial_migration	23	118	19.4915	0.0247153	0.0955588	1	1	1	1	0.5968	10398; 10411; 1495; 1536; 23533; 2909; 3383; 3676; 3688; 387; 4688; 5290; 5335; 5579; 5880; 6494; 653361; 71; 7430; 83593; 83700; 9475; 998;
hsa04940~Type_I_diabetes_mellitus	11	43	25.5814	0.0248888	0.0955588	1	1	1	1	0.5968	3002; 3106; 3107; 3111; 3112; 3117; 3127; 4049; 5551; 7124; 941;
hsa05230~Central_carbon_metabolism_in_cancer	15	67	22.3881	0.0251297	0.0955588	1	1	1	1	0.5968	10000; 2322; 23533; 2539; 27165; 3091; 3099; 3845; 4609; 5213; 5224; 5290; 6513; 8140; 9123;
hsa05130~Pathogenic_Escherichia_coli_infection	13	55	23.6364	0.0255637	0.0959468	1	1	1	1	0.599224	10092; 10095; 10109; 2534; 3688; 387; 71; 7430; 81873; 8440; 84617; 9475; 998;
hsa05330~Allograft_rejection	10	38	26.3158	0.0273929	0.101494	1	1	1	1	0.633869	3002; 3106; 3107; 3111; 3112; 3117; 3127; 5551; 7124; 941;
hsa04012~ErbB_signaling_pathway	18	87	20.6897	0.0279321	0.102182	1	1	1	1	0.638164	10000; 1026; 1978; 23533; 3845; 4609; 5062; 5290; 5335; 5579; 56924; 6198; 6654; 673; 6776; 815; 817; 8440;
hsa04925~Aldosterone_synthesis_and_secretion	17	81	20.9877	0.0288866	0.104353	1	1	1	1	0.651722	109; 113; 114; 1388; 148327; 23683; 3164; 466; 468; 4929; 5567; 5579; 64764; 815; 817; 84876; 8536;
hsa04014~Ras_signaling_pathway	38	227	16.7401	0.0348822	0.124456	1	1	1	1	0.777275	10000; 10928; 1147; 1945; 23533; 25780; 29110; 3480; 3551; 3845; 387; 4790; 5062; 5290; 5335; 5567; 5579; 56924; 5878; 5880; 5898; 5900; 5921; 5923; 59345; 5966; 5970; 598; 6654; 7535; 80310; 8036; 8315; 83593; 8398; 8831; 8844; 998;
hsa00562~Inositol_phosphate_metabolism	15	71	21.1268	0.0368656	0.129672	1	1	1	1	0.809851	10423; 200576; 23396; 4329; 4952; 51763; 5287; 5290; 5335; 55361; 64419; 7167; 79837; 80271; 8396;
hsa03013~RNA_transport	30	172	17.4419	0.03757	0.129672	1	1	1	1	0.809851	10209; 10289; 11171; 11218; 1207; 1915; 1978; 1981; 29107; 348995; 400966; 4116; 4928; 51068; 51367; 5903; 5905; 65110; 6612; 6613; 727851; 729857; 7341; 80336; 8086; 8667; 9086; 9631; 9818; 9972;
hsa00030~Pentose_phosphate_pathway	8	29	27.5862	0.0376902	0.129672	1	1	1	1	0.809851	2539; 2821; 51071; 5213; 5634; 6120; 6888; 9563;
hsa03420~Nucleotide_excision_repair	11	47	23.4043	0.0401115	0.136379	1	1	1	1	0.851738	1022; 1643; 2067; 2965; 2968; 5111; 54107; 5887; 5985; 6117; 8450;
hsa00240~Pyrimidine_metabolism	20	105	19.0476	0.0411475	0.138275	1	1	1	1	0.863576	10201; 10587; 1503; 1854; 221264; 25885; 3704; 4907; 51082; 51251; 51728; 54107; 5431; 5434; 54963; 5557; 84265; 953; 9533; 957;
hsa05211~Renal_cell_carcinoma	14	66	21.2121	0.0417062	0.138541	1	1	1	1	0.865241	10000; 201163; 23533; 3091; 3845; 405; 5062; 5290; 56924; 6513; 6654; 673; 7040; 998;
hsa04015~Rap1_signaling_pathway	35	211	16.5877	0.0456465	0.149907	1	1	1	1	0.936227	10000; 10411; 109; 113; 114; 1945; 23533; 23683; 25780; 3397; 3480; 3688; 3845; 387; 3937; 5217; 5290; 5335; 54518; 5579; 5608; 57121; 5880; 5898; 5900; 6494; 673; 7094; 71; 80310; 83593; 8631; 889; 9223; 998;
hsa04068~FoxO_signaling_pathway	24	134	17.9104	0.0465482	0.150639	1	1	1	1	0.940796	10000; 10018; 1026; 10365; 1147; 23533; 23678; 3480; 3551; 3569; 3845; 4087; 4088; 5106; 5290; 5934; 6446; 6654; 673; 6774; 7040; 7046; 80854; 9455;
hsa00230~Purine_metabolism	30	176	17.0455	0.0469118	0.150639	1	1	1	1	0.940796	10201; 109; 11164; 113; 114; 1716; 204; 221264; 25885; 2618; 2987; 3704; 374659; 4907; 51082; 51251; 5141; 5147; 51728; 51816; 53343; 54107; 5431; 5434; 5557; 5634; 84265; 953; 9533; 957;
hsa04710~Circadian_rhythm	8	31	25.8065	0.0497651	0.156784	1	1	1	1	0.979175	1407; 1408; 1453; 406; 5187; 6095; 79365; 8864;
hsa04664~Fc_epsilon_RI_signaling_pathway	14	68	20.5882	0.0499105	0.156784	1	1	1	1	0.979175	10000; 2207; 23533; 2534; 3845; 3937; 5290; 5335; 5608; 5880; 6654; 6850; 695; 7124;
hsa05340~Primary_immunodeficiency	9	37	24.3243	0.0505659	0.157135	1	1	1	1	0.981366	29760; 3561; 3932; 4261; 6890; 695; 7374; 7535; 84876;
hsa04640~Hematopoietic_cell_lineage	17	88	19.3182	0.051361	0.157908	1	1	1	1	0.986192	1378; 1604; 2208; 2322; 3127; 3559; 3566; 3569; 3570; 3675; 3676; 7124; 912; 921; 928; 931; 960;
hsa00564~Glycerophospholipid_metabolism	18	95	18.9474	0.0526067	0.160035	1	1	1	1	0.999478	10423; 10554; 122618; 154141; 1606; 1608; 23171; 23175; 23646; 23659; 253558; 2820; 375775; 55326; 56894; 56994; 79143; 8398;
hsa02010~ABC_transporters	10	44	22.7273	0.0562659	0.169384	1	1	1	1	1	10057; 10350; 22; 225; 23456; 23460; 23461; 5244; 6890; 89845;
hsa04152~AMPK_signaling_pathway	22	124	17.7419	0.0589426	0.175613	1	1	1	1	1	10000; 10645; 1374; 148327; 1978; 200186; 23216; 23417; 23533; 2997; 3156; 3480; 5106; 51094; 51552; 5213; 5290; 5515; 6009; 6198; 6319; 64764;
hsa05323~Rheumatoid_arthritis	17	90	18.8889	0.0595732	0.17568	1	1	1	1	1	1493; 3111; 3112; 3117; 3127; 3383; 3569; 3600; 4050; 528; 6348; 6352; 7040; 7124; 9114; 9296; 941;
hsa04612~Antigen_processing_and_presentation	15	77	19.4805	0.0611756	0.178583	1	1	1	1	1	10197; 3106; 3107; 3111; 3112; 3117; 3127; 3312; 3320; 4261; 4800; 5641; 6890; 6892; 7124;
hsa04725~Cholinergic_synapse	20	111	18.018	0.0620122	0.178832	1	1	1	1	1	10000; 109; 113; 114; 148327; 23533; 2534; 3717; 3770; 3784; 3845; 468; 5290; 5567; 5579; 59345; 596; 64764; 815; 817;
hsa03022~Basal_transcription_factors	10	45	22.2222	0.0624984	0.178832	1	1	1	1	1	1022; 2957; 2959; 2962; 2965; 2968; 6874; 6875; 6884; 9519;
hsa04070~Phosphatidylinositol_signaling_system	18	98	18.3673	0.0649384	0.183992	1	1	1	1	1	10423; 1606; 1608; 200576; 23396; 23533; 4952; 51763; 5287; 5290; 5335; 55361; 5579; 64419; 79837; 80271; 8396; 9807;
hsa00310~Lysine_degradation	11	52	21.1538	0.0669136	0.187748	1	1	1	1	1	1743; 1892; 224; 2639; 4967; 6839; 79723; 80854; 83852; 85007; 9739;
hsa00561~Glycerolipid_metabolism	12	59	20.339	0.0703706	0.195549	1	1	1	1	1	10327; 10554; 1056; 154141; 1606; 1608; 224; 23175; 253558; 26007; 55326; 56894;
hsa04720~Long-term_potentiation	13	66	19.697	0.0730577	0.201083	1	1	1	1	1	10411; 114; 27330; 3845; 468; 5500; 5532; 5567; 5579; 6195; 673; 815; 817;
hsa04514~Cell_adhesion_molecules_(CAMs)	24	142	16.9014	0.0741337	0.202119	1	1	1	1	1	1493; 201633; 23308; 26047; 3106; 3107; 3111; 3112; 3117; 3127; 3383; 3384; 3676; 3688; 4359; 5133; 6402; 6403; 6404; 6693; 83700; 8506; 923; 941;
hsa00450~Selenocompound_metabolism	5	17	29.4118	0.0769022	0.207708	1	1	1	1	1	10587; 4141; 51091; 56267; 883;
hsa05231~Choline_metabolism_in_cancer	18	101	17.8218	0.0791073	0.211685	1	1	1	1	1	10000; 1606; 1608; 1978; 23396; 23533; 3091; 3845; 5290; 5335; 5579; 56994; 5880; 5900; 6009; 6198; 6654; 80310;
hsa04520~Adherens_junction	14	74	18.9189	0.0810044	0.214773	1	1	1	1	1	1495; 2534; 3480; 387; 4008; 4087; 4088; 51176; 5777; 5795; 5880; 7046; 71; 998;
hsa01212~Fatty_acid_metabolism	10	48	20.8333	0.0837825	0.218136	1	1	1	1	1	10449; 1374; 1892; 34; 36; 51703; 54995; 5538; 6319; 9524;
hsa04672~Intestinal_immune_network_for_IgA_production	10	48	20.8333	0.0837825	0.218136	1	1	1	1	1	23308; 3111; 3112; 3117; 3127; 3569; 3600; 3676; 7040; 941;
hsa00020~Citrate_cycle_(TCA_cycle)	7	30	23.3333	0.0919411	0.237241	1	1	1	1	1	1738; 1743; 4967; 5106; 6390; 6391; 8801;
hsa04145~Phagosome	25	154	16.2338	0.095032	0.243046	1	1	1	1	1	1536; 200576; 2213; 2214; 3106; 3107; 3111; 3112; 3117; 3127; 3688; 4074; 4153; 4688; 528; 5878; 653361; 6890; 71; 7879; 81035; 8411; 84617; 9114; 9296;
hsa03450~Non-homologous_end-joining	4	13	30.7692	0.0986667	0.250129	1	1	1	1	1	10111; 2547; 27343; 7520;
hsa00410~beta-Alanine_metabolism	7	31	22.5806	0.10289	0.253506	1	1	1	1	1	18; 1892; 224; 23417; 26275; 34; 4329;
hsa05310~Asthma	7	31	22.5806	0.10289	0.253506	1	1	1	1	1	2207; 3111; 3112; 3117; 3127; 5553; 7124;
hsa00071~Fatty_acid_degradation	9	44	20.4545	0.105172	0.253506	1	1	1	1	1	10449; 1374; 1632; 1892; 224; 2639; 34; 36; 51703;
hsa03050~Proteasome	9	44	20.4545	0.105172	0.253506	1	1	1	1	1	10197; 23198; 51371; 5690; 5698; 5700; 5701; 5702; 5717;
hsa04962~Vasopressin-regulated_water_reabsorption	9	44	20.4545	0.105172	0.253506	1	1	1	1	1	10671; 109; 148327; 396; 397; 5567; 5878; 64764; 8655;
hsa04213~Longevity_regulating_pathway	12	64	18.75	0.105262	0.253506	1	1	1	1	1	10000; 109; 113; 114; 23533; 3312; 3480; 3845; 5290; 5567; 6198; 9474;
hsa05100~Bacterial_invasion_of_epithelial_cells	14	78	17.9487	0.107419	0.25529	1	1	1	1	1	10092; 10095; 10109; 10801; 1495; 23157; 23533; 3688; 387; 391; 5290; 71; 81873; 998;
hsa04911~Insulin_secretion	15	85	17.6471	0.10777	0.25529	1	1	1	1	1	109; 113; 114; 1388; 148327; 2864; 3767; 3783; 468; 5567; 5579; 64764; 6513; 815; 817;
hsa05014~Amyotrophic_lateral_sclerosis_(ALS)	10	51	19.6078	0.108986	0.256072	1	1	1	1	1	4217; 54205; 5532; 5608; 596; 598; 7124; 7132; 7133; 79139;
hsa04917~Prolactin_signaling_pathway	13	72	18.0556	0.114281	0.262649	1	1	1	1	1	10000; 23533; 3659; 3717; 3845; 4790; 5290; 5970; 6654; 6772; 6774; 6776; 9021;
hsa00051~Fructose_and_mannose_metabolism	7	32	21.875	0.114511	0.262649	1	1	1	1	1	29925; 29926; 3099; 4351; 5213; 6652; 7167;
hsa03020~RNA_polymerase	7	32	21.875	0.114511	0.262649	1	1	1	1	1	25885; 51082; 51728; 5431; 5434; 84265; 9533;
hsa05213~Endometrial_cancer	10	52	19.2308	0.11825	0.267736	1	1	1	1	1	10000; 1495; 23533; 3845; 4609; 51176; 5290; 6654; 673; 8313;
hsa00100~Steroid_biosynthesis	5	20	25	0.119509	0.267736	1	1	1	1	1	1056; 1595; 3988; 51478; 6646;
hsa00532~Glycosaminoglycan_biosynthesis	5	20	25	0.119509	0.267736	1	1	1	1	1	22856; 29940; 51363; 55790; 64131;
hsa04922~Glucagon_signaling_pathway	17	101	16.8317	0.120637	0.268186	1	1	1	1	1	10000; 1374; 148327; 150094; 200186; 2997; 468; 5106; 5224; 5260; 5531; 5532; 5567; 64764; 6513; 815; 817;
hsa05320~Autoimmune_thyroid_disease	10	53	18.8679	0.127936	0.28224	1	1	1	1	1	1493; 3002; 3106; 3107; 3111; 3112; 3117; 3127; 5551; 941;
hsa05031~Amphetamine_addiction	12	67	17.9104	0.130346	0.28538	1	1	1	1	1	1388; 148327; 2354; 468; 5500; 5532; 5567; 5579; 64764; 6570; 815; 817;
hsa04910~Insulin_signaling_pathway	22	139	15.8273	0.131931	0.286677	1	1	1	1	1	10000; 1978; 2319; 23265; 23533; 2872; 2997; 3099; 3551; 3845; 5106; 51763; 5260; 5290; 5500; 5567; 5576; 6009; 6198; 6654; 673; 9021;
hsa04390~Hippo_signaling_pathway	24	154	15.5844	0.133435	0.287781	1	1	1	1	1	1453; 1495; 151449; 3397; 4087; 4088; 4092; 4609; 51176; 5500; 5515; 654; 657; 659; 7040; 7046; 71; 7159; 7473; 7531; 7533; 80326; 8313; 8463;
hsa00533~Glycosaminoglycan_biosynthesis	4	15	26.6667	0.136004	0.290443	1	1	1	1	1	6482; 8703; 93010; 9435;
hsa04370~VEGF_signaling_pathway	11	61	18.0328	0.139087	0.290443	1	1	1	1	1	10000; 23533; 3845; 4773; 5290; 5335; 5532; 5579; 5880; 9261; 998;
hsa05133~Pertussis	13	75	17.3333	0.139116	0.290443	1	1	1	1	1	1073; 148022; 3569; 3654; 3659; 3688; 387; 4790; 51135; 5970; 7124; 7189; 840;
hsa05120~Epithelial_cell_signaling_in_Helicobacter_pylori_infection	12	68	17.6471	0.139383	0.290443	1	1	1	1	1	1147; 3551; 4790; 4792; 528; 5335; 5970; 6352; 83700; 9114; 9296; 998;
hsa04130~SNARE_interactions_in_vesicular_transport	7	34	20.5882	0.139694	0.290443	1	1	1	1	1	10282; 51272; 662; 6811; 6843; 9482; 9570;
hsa04261~Adrenergic_signaling_in_cardiomyocytes	23	148	15.5405	0.141953	0.293032	1	1	1	1	1	10000; 10411; 109; 113; 114; 1388; 148327; 154; 23533; 3784; 468; 490; 493; 5290; 5500; 5515; 5567; 596; 64764; 7168; 783; 815; 817;
hsa05414~Dilated_cardiomyopathy	15	90	16.6667	0.145473	0.298169	1	1	1	1	1	109; 113; 114; 1756; 3675; 3676; 3688; 4000; 5567; 7040; 71; 7124; 7168; 7273; 783;
hsa04510~Focal_adhesion	30	202	14.8515	0.150806	0.303513	1	1	1	1	1	10000; 10398; 1298; 1299; 23396; 23533; 2534; 2909; 3480; 3675; 3676; 3688; 387; 3915; 5062; 5290; 5500; 5579; 56924; 5880; 5923; 596; 6654; 673; 7094; 71; 7791; 80310; 9475; 998;
hsa04914~Progesterone-mediated_oocyte_maturation	16	98	16.3265	0.151793	0.303513	1	1	1	1	1	10000; 10393; 109; 113; 114; 23533; 27330; 29945; 3320; 3480; 3845; 5290; 5567; 6195; 673; 8881;
hsa00900~Terpenoid_backbone_biosynthesis	5	22	22.7273	0.15287	0.303513	1	1	1	1	1	3156; 3157; 3422; 57107; 79947;
hsa05020~Prion_diseases	7	35	20	0.153208	0.303513	1	1	1	1	1	1958; 2534; 3569; 3915; 5567; 5621; 6352;
hsa00920~Sulfur_metabolism	3	10	30	0.153332	0.303513	1	1	1	1	1	10380; 54205; 58472;
hsa04921~Oxytocin_signaling_pathway	24	158	15.1899	0.158131	0.308195	1	1	1	1	1	1026; 10398; 10645; 109; 113; 114; 23533; 3770; 3845; 387; 4773; 4775; 5290; 5500; 5532; 5567; 5579; 5997; 71; 783; 815; 817; 8536; 9475;
hsa05030~Cocaine_addiction	9	49	18.3673	0.158781	0.308195	1	1	1	1	1	1388; 148327; 2354; 468; 4790; 5567; 5970; 64764; 6570;
hsa05150~Staphylococcus_aureus_infection	10	56	17.8571	0.159439	0.308195	1	1	1	1	1	2213; 2214; 3111; 3112; 3117; 3127; 3383; 4153; 6403; 6404;
hsa04915~Estrogen_signaling_pathway	16	99	16.1616	0.159963	0.308195	1	1	1	1	1	10000; 109; 113; 114; 1388; 148327; 2289; 23533; 3312; 3320; 3845; 468; 5290; 5567; 64764; 6654;
hsa05216~Thyroid_cancer	6	29	20.6897	0.162179	0.310395	1	1	1	1	1	10342; 3845; 4609; 51176; 6256; 673;
hsa03030~DNA_replication	7	36	19.4444	0.167299	0.316812	1	1	1	1	1	10535; 4172; 5111; 54107; 5557; 5985; 6117;
hsa04022~cGMP-PKG_signaling_pathway	25	167	14.9701	0.167724	0.316812	1	1	1	1	1	10000; 10105; 10398; 10672; 109; 113; 114; 1388; 148327; 154; 23533; 2768; 387; 468; 4773; 4775; 490; 493; 5290; 5500; 5532; 5997; 64764; 6722; 9475;
hsa04114~Oocyte_meiosis	19	123	15.4472	0.175044	0.328491	1	1	1	1	1	10393; 109; 113; 114; 27330; 29945; 3480; 5500; 5515; 5532; 5567; 6195; 7531; 7533; 815; 817; 8881; 9126; 9748;
hsa05110~Vibrio_cholerae_infection	9	51	17.6471	0.183322	0.341808	1	1	1	1	1	109; 3784; 528; 5335; 5567; 71; 9114; 9296; 9601;
hsa04919~Thyroid_hormone_signaling_pathway	18	118	15.2542	0.19533	0.361861	1	1	1	1	1	10000; 10231; 23533; 29079; 3091; 3845; 4609; 5290; 5335; 5567; 5579; 6009; 6256; 6513; 6772; 7067; 71; 9968;
hsa00511~Other_glycan_degradation	4	18	22.2222	0.200555	0.369175	1	1	1	1	1	2519; 2629; 3073; 57704;
hsa03008~Ribosome_biogenesis_in_eukaryotes	14	89	15.7303	0.203081	0.371459	1	1	1	1	1	23160; 23560; 28987; 29102; 29107; 4809; 51068; 51119; 51367; 51602; 79631; 83732; 84916; 9790;
hsa04550~Signaling_pathways_regulating_pluripotency_of_stem_cells	21	142	14.7887	0.206305	0.374982	1	1	1	1	1	10000; 23533; 3397; 3399; 3480; 3572; 3717; 3845; 4087; 4088; 4609; 5290; 6498; 657; 659; 6774; 7473; 7994; 80326; 8313; 9314;
hsa00600~Sphingolipid_metabolism	8	47	17.0213	0.226245	0.408655	1	1	1	1	1	123099; 130367; 2629; 55627; 57704; 7357; 81537; 8560;
hsa00380~Tryptophan_metabolism	7	40	17.5	0.228759	0.41063	1	1	1	1	1	1892; 224; 2639; 4967; 56267; 8564; 883;
hsa04330~Notch_signaling_pathway	8	48	16.6667	0.241294	0.430457	1	1	1	1	1	196403; 22938; 23220; 28514; 3280; 3955; 83464; 9541;
hsa04923~Regulation_of_lipolysis_in_adipocytes	9	56	16.0714	0.25111	0.44232	1	1	1	1	1	10000; 109; 113; 114; 154; 23533; 5290; 5567; 5742;
hsa04060~Cytokine-cytokine_receptor_interaction	36	265	13.5849	0.25122	0.44232	1	1	1	1	1	11009; 1236; 1270; 163702; 2322; 23529; 3455; 3459; 3460; 3559; 3560; 3561; 3566; 3569; 3570; 3572; 3587; 3600; 4049; 4050; 50615; 5473; 55540; 6348; 6351; 6352; 657; 659; 7040; 7046; 7124; 7132; 7133; 84957; 939; 970;
hsa05218~Melanoma	11	71	15.493	0.252536	0.44232	1	1	1	1	1	10000; 1019; 1021; 1026; 23533; 3480; 3845; 5290; 5925; 673; 80310;
hsa00510~N-Glycan_biosynthesis	8	49	16.3265	0.256666	0.446846	1	1	1	1	1	1603; 1798; 4121; 4245; 4248; 79868; 8703; 8813;
hsa00603~Glycosphingolipid_biosynthesis	3	14	21.4286	0.268161	0.464062	1	1	1	1	1	3073; 4668; 6482;
hsa00650~Butanoate_metabolism	5	28	17.8571	0.270652	0.465586	1	1	1	1	1	18; 1892; 3155; 3157; 7915;
hsa00040~Pentose_and_glucuronate_interconversions	6	36	16.6667	0.285801	0.488736	1	1	1	1	1	10327; 224; 6120; 6652; 7358; 7360;
hsa04978~Mineral_absorption	8	51	15.6863	0.288246	0.490018	1	1	1	1	1	2495; 3162; 475; 4891; 490; 54822; 7779; 79901;
hsa01230~Biosynthesis_of_amino_acids	11	74	14.8649	0.29169	0.492972	1	1	1	1	1	27430; 4144; 5213; 5224; 5634; 5832; 6120; 6472; 6888; 7167; 84706;
hsa00604~Glycosphingolipid_biosynthesis	3	15	20	0.298456	0.501476	1	1	1	1	1	3073; 6482; 8869;
hsa00010~Glycolysis_/_Gluconeogenesis	10	67	14.9254	0.300735	0.502384	1	1	1	1	1	10327; 1738; 224; 26330; 2821; 3099; 5106; 5213; 5224; 7167;
hsa05410~Hypertrophic_cardiomyopathy_(HCM)	12	83	14.4578	0.308632	0.511488	1	1	1	1	1	1756; 3569; 3675; 3676; 3688; 4000; 7040; 71; 7124; 7168; 7273; 783;
hsa03015~mRNA_surveillance_pathway	13	91	14.2857	0.311494	0.511488	1	1	1	1	1	10767; 10978; 124540; 1479; 2107; 29107; 29894; 4116; 5500; 5515; 65110; 80336; 8731;
hsa04912~GnRH_signaling_pathway	13	91	14.2857	0.311494	0.511488	1	1	1	1	1	10746; 109; 113; 114; 3845; 468; 5567; 5579; 5608; 6654; 815; 817; 998;
hsa03460~Fanconi_anemia_pathway	8	53	15.0943	0.32072	0.522832	1	1	1	1	1	11201; 2067; 3280; 5429; 55120; 57599; 6117; 83990;
hsa03430~Mismatch_repair	4	23	17.3913	0.322021	0.522832	1	1	1	1	1	4436; 5111; 5985; 6117;
hsa04140~Regulation_of_autophagy	6	39	15.3846	0.344046	0.555471	1	1	1	1	1	23192; 55054; 64422; 84938; 9474; 9776;
hsa04024~cAMP_signaling_pathway	26	199	13.0653	0.357078	0.568933	1	1	1	1	1	10000; 10398; 10411; 109; 113; 114; 148327; 154; 23533; 387; 4790; 4792; 490; 493; 5141; 5290; 5500; 5567; 5880; 5970; 64764; 673; 815; 817; 84876; 9475;
hsa04918~Thyroid_hormone_synthesis	10	71	14.0845	0.358686	0.568933	1	1	1	1	1	109; 113; 114; 1388; 148327; 468; 5567; 5579; 64764; 9601;
hsa04976~Bile_secretion	10	71	14.0845	0.358686	0.568933	1	1	1	1	1	109; 113; 114; 2052; 3156; 5244; 5567; 57552; 6256; 6513;
hsa00780~Biotin_metabolism	1	3	33.3333	0.362227	0.568933	1	1	1	1	1	54995;
hsa00785~Lipoic_acid_metabolism	1	3	33.3333	0.362227	0.568933	1	1	1	1	1	11019;
hsa04930~Type_II_diabetes_mellitus	7	48	14.5833	0.367827	0.574605	1	1	1	1	1	23533; 3099; 3551; 3767; 5290; 7124; 9021;
hsa00072~Synthesis_and_degradation_of_ketone_bodies	2	10	20	0.370094	0.575039	1	1	1	1	1	3155; 3157;
hsa00062~Fatty_acid_elongation	4	25	16	0.372435	0.575582	1	1	1	1	1	10449; 1892; 5538; 9524;
hsa04120~Ubiquitin_mediated_proteolysis	18	137	13.1387	0.383199	0.586412	1	1	1	1	1	10393; 1643; 23221; 26259; 26272; 29945; 378884; 55120; 7189; 7319; 7323; 8450; 8881; 8925; 89910; 9021; 9246; 9616;
hsa05219~Bladder_cancer	6	41	14.6341	0.383501	0.586412	1	1	1	1	1	1019; 1026; 3845; 4609; 5925; 673;
hsa05144~Malaria	7	49	14.2857	0.385903	0.586978	1	1	1	1	1	1378; 2995; 3383; 3569; 6403; 7040; 7124;
hsa04750~Inflammatory_mediator_regulation_of_TRP_channels	13	98	13.2653	0.400158	0.601829	1	1	1	1	1	109; 113; 114; 23533; 5290; 5335; 5500; 5567; 5579; 5608; 815; 817; 8398;
hsa05412~Arrhythmogenic_right_ventricular_cardiomyopathy_(ARVC)	10	74	13.5135	0.403066	0.601829	1	1	1	1	1	1495; 1756; 3675; 3676; 3688; 3728; 4000; 51176; 71; 783;
hsa00970~Aminoacyl-tRNA_biosynthesis	9	66	13.6364	0.40371	0.601829	1	1	1	1	1	16; 2193; 2617; 4141; 51091; 51520; 55157; 55278; 79587;
hsa04913~Ovarian_steroidogenesis	7	50	14	0.403996	0.601829	1	1	1	1	1	109; 113; 114; 3480; 51478; 5567; 654;
hsa00531~Glycosaminoglycan_degradation	3	19	15.7895	0.419393	0.621562	1	1	1	1	1	2588; 2799; 3073;
hsa04966~Collecting_duct_acid_secretion	4	27	14.8148	0.422537	0.621702	1	1	1	1	1	10723; 528; 9114; 9296;
hsa04916~Melanogenesis	13	100	13	0.425941	0.621702	1	1	1	1	1	109; 113; 114; 148327; 3845; 51176; 5567; 5579; 64764; 7473; 80326; 815; 817;
hsa05146~Amoebiasis	13	100	13	0.425941	0.621702	1	1	1	1	1	23533; 3569; 3915; 4790; 5290; 5567; 5579; 5878; 5970; 7040; 7124; 7879; 912;
hsa00471~D-Glutamine_and_D-glutamate_metabolism	1	4	25	0.430063	0.624565	1	1	1	1	1	27165;
hsa00670~One_carbon_pool_by_folate	3	20	15	0.448729	0.648192	1	1	1	1	1	1719; 2618; 6472;
hsa04115~p53_signaling_pathway	9	69	13.0435	0.450818	0.648192	1	1	1	1	1	1019; 1021; 1026; 1111; 1643; 51246; 54205; 92344; 9540;
hsa00270~Cysteine_and_methionine_metabolism	6	45	13.3333	0.46206	0.657809	1	1	1	1	1	262; 2729; 27430; 4144; 4507; 84245;
hsa04973~Carbohydrate_digestion_and_absorption	6	45	13.3333	0.46206	0.657809	1	1	1	1	1	10000; 23533; 280; 3099; 5290; 5579;
hsa00760~Nicotinate_and_nicotinamide_metabolism	4	29	13.7931	0.471592	0.668088	1	1	1	1	1	10135; 4907; 51251; 65220;
hsa00061~Fatty_acid_biosynthesis	2	13	15.3846	0.484384	0.682522	1	1	1	1	1	51703; 54995;
hsa04540~Gap_junction	11	88	12.5	0.486503	0.682522	1	1	1	1	1	10746; 109; 113; 114; 1453; 3845; 5567; 5579; 6654; 80310; 84617;
hsa00524~Butirosin_and_neomycin_biosynthesis	1	5	20	0.490687	0.685065	1	1	1	1	1	3099;
hsa04530~Tight_junction	17	139	12.2302	0.495771	0.688836	1	1	1	1	1	10000; 1019; 10398; 1495; 2035; 2037; 3845; 387; 5515; 5579; 71; 83700; 8531; 8573; 9218; 9223; 998;
hsa04961~Endocrine_and_other_factor-regulated_calcium_reabsorption	6	47	12.766	0.50044	0.691996	1	1	1	1	1	1173; 161; 3817; 490; 5567; 5579;
hsa04960~Aldosterone-regulated_sodium_reabsorption	5	39	12.8205	0.508735	0.700116	1	1	1	1	1	23533; 3845; 5290; 5579; 6446;
hsa00514~Other_types_of_O-glycan_biosynthesis	4	31	12.9032	0.519003	0.710863	1	1	1	1	1	3955; 55624; 8473; 8703;
hsa04971~Gastric_acid_secretion	9	74	12.1622	0.527749	0.718186	1	1	1	1	1	109; 113; 114; 3784; 5567; 5579; 7430; 815; 817;
hsa00620~Pyruvate_metabolism	5	40	12.5	0.529321	0.718186	1	1	1	1	1	1738; 224; 3029; 5106; 97;
hsa04146~Peroxisome	10	83	12.0482	0.534829	0.722269	1	1	1	1	1	10005; 10478; 1891; 225; 23417; 3155; 3295; 4358; 5052; 51703;
hsa04310~Wnt_signaling_pathway	17	143	11.8881	0.539595	0.725316	1	1	1	1	1	387; 4088; 4609; 4773; 4775; 51176; 5176; 5532; 5567; 5579; 5880; 7473; 80326; 815; 817; 8313; 9475;
hsa00750~Vitamin_B6_metabolism	1	6	16.6667	0.544864	0.729008	1	1	1	1	1	57026;
hsa00330~Arginine_and_proline_metabolism	6	50	12	0.556042	0.740536	1	1	1	1	1	224; 262; 2628; 4953; 5832; 6303;
hsa00534~Glycosaminoglycan_biosynthesis	3	24	12.5	0.558954	0.740999	1	1	1	1	1	64131; 9653; 9957;
hsa04020~Calcium_signaling_pathway	21	180	11.6667	0.568411	0.747227	1	1	1	1	1	10105; 109; 113; 114; 154; 490; 493; 5023; 5026; 5027; 5260; 5335; 5532; 5567; 5579; 6915; 80271; 815; 817; 84876; 93129;
hsa04270~Vascular_smooth_muscle_contraction	14	120	11.6667	0.569579	0.747227	1	1	1	1	1	10398; 10672; 109; 113; 114; 23365; 2768; 387; 5500; 5567; 5579; 673; 8398; 9475;
hsa04340~Hedgehog_signaling_pathway	6	51	11.7647	0.57393	0.747227	1	1	1	1	1	1453; 1456; 5567; 6608; 7473; 80326;
hsa04728~Dopaminergic_synapse	15	129	11.6279	0.573995	0.747227	1	1	1	1	1	10000; 1388; 148327; 406; 468; 5500; 5515; 5532; 5567; 5579; 59345; 64764; 6570; 815; 817;
hsa04730~Long-term_depression	7	60	11.6667	0.578318	0.749479	1	1	1	1	1	10672; 2768; 3480; 3845; 5515; 5579; 673;
hsa00460~Cyanoamino_acid_metabolism	1	7	14.2857	0.593281	0.762756	1	1	1	1	1	6472;
hsa04972~Pancreatic_secretion	11	96	11.4583	0.593841	0.762756	1	1	1	1	1	1056; 109; 113; 114; 1506; 280; 3784; 387; 490; 493; 5579;
hsa04727~GABAergic_synapse	10	88	11.3636	0.603584	0.769597	1	1	1	1	1	109; 113; 114; 18; 27165; 5567; 5579; 59345; 66008; 81539;
hsa00250~Alanine,_aspartate_and_glutamate_metabolism	4	35	11.4286	0.607156	0.769597	1	1	1	1	1	18; 27165; 7915; 84706;
hsa05143~African_trypanosomiasis	4	35	11.4286	0.607156	0.769597	1	1	1	1	1	3383; 3569; 5579; 7124;
hsa00120~Primary_bile_acid_biosynthesis	2	17	11.7647	0.615005	0.771591	1	1	1	1	1	10005; 3295;
hsa00910~Nitrogen_metabolism	2	17	11.7647	0.615005	0.771591	1	1	1	1	1	23632; 377677;
hsa04970~Salivary_secretion	10	89	11.236	0.616739	0.771591	1	1	1	1	1	109; 113; 114; 154; 3783; 4069; 490; 493; 5567; 5579;
hsa00565~Ether_lipid_metabolism	5	45	11.1111	0.625713	0.779444	1	1	1	1	1	122618; 23646; 5168; 56994; 8398;
hsa00630~Glyoxylate_and_dicarboxylate_metabolism	3	28	10.7143	0.65476	0.812053	1	1	1	1	1	1738; 6472; 81888;
hsa00500~Starch_and_sucrose_metabolism	6	56	10.7143	0.65751	0.812053	1	1	1	1	1	280; 2821; 2997; 3099; 7358; 7360;
hsa03440~Homologous_recombination	3	29	10.3448	0.676228	0.831617	1	1	1	1	1	10111; 5892; 6117;
hsa04713~Circadian_entrainment	10	95	10.5263	0.690689	0.845801	1	1	1	1	1	109; 113; 114; 5187; 5567; 5579; 59345; 815; 817; 8864;
hsa00220~Arginine_biosynthesis	2	20	10	0.695208	0.845983	1	1	1	1	1	27165; 84706;
hsa00052~Galactose_metabolism	3	30	10	0.696692	0.845983	1	1	1	1	1	3099; 5213; 7360;
hsa00260~Glycine,_serine_and_threonine_metabolism	4	40	10	0.702257	0.849173	1	1	1	1	1	1738; 2628; 5224; 6472;
hsa03320~PPAR_signaling_pathway	7	69	10.1449	0.711036	0.856205	1	1	1	1	1	1374; 34; 5106; 51703; 6256; 6319; 7316;
hsa00512~Mucin_type_O-Glycan_biosynthesis	3	31	9.67742	0.716159	0.858796	1	1	1	1	1	2589; 29071; 6482;
hsa00860~Porphyrin_and_chlorophyll_metabolism	4	42	9.52381	0.735283	0.878086	1	1	1	1	1	1355; 210; 3162; 5498;
hsa00130~Ubiquinone_and_other_terpenoid-quinone_biosynthesis	1	11	9.09091	0.74065	0.880855	1	1	1	1	1	10229;
hsa04721~Synaptic_vesicle_cycle	6	63	9.52381	0.755881	0.886885	1	1	1	1	1	1173; 161; 528; 6570; 9114; 9296;
hsa01040~Biosynthesis_of_unsaturated_fatty_acids	2	23	8.69565	0.761064	0.886885	1	1	1	1	1	6319; 9524;
hsa03060~Protein_export	2	23	8.69565	0.761064	0.886885	1	1	1	1	1	6734; 83943;
hsa04614~Renin-angiotensin_system	2	23	8.69565	0.761064	0.886885	1	1	1	1	1	3817; 4012;
hsa04964~Proximal_tubule_bicarbonate_reclamation	2	23	8.69565	0.761064	0.886885	1	1	1	1	1	27165; 5106;
hsa05217~Basal_cell_carcinoma	5	55	9.09091	0.778613	0.90141	1	1	1	1	1	51176; 6608; 7473; 80326; 8313;
hsa04977~Vitamin_digestion_and_absorption	2	24	8.33333	0.7801	0.90141	1	1	1	1	1	8884; 9963;
hsa05206~MicroRNAs_in_cancer	31	297	10.4377	0.782886	0.90141	1	1	1	1	1	10018; 1021; 10253; 1026; 2146; 27165; 3162; 3551; 3845; 387; 3925; 4082; 4170; 4609; 4790; 5290; 5292; 5335; 54541; 5579; 596; 5962; 659; 6654; 6659; 6774; 6935; 7168; 7430; 7473; 960;
hsa00190~Oxidative_phosphorylation	13	133	9.77444	0.789196	0.90507	1	1	1	1	1	1327; 1353; 1355; 4711; 4729; 506; 528; 6390; 6391; 64077; 7386; 9114; 9296;
hsa05322~Systemic_lupus_erythematosus	13	135	9.62963	0.804681	0.919181	1	1	1	1	1	2214; 3017; 3111; 3112; 3117; 3127; 6628; 6632; 6741; 7124; 8334; 8365; 941;
hsa04950~Maturity_onset_diabetes_of_the_young	2	26	7.69231	0.814209	0.921399	1	1	1	1	1	3087; 3280;
hsa00790~Folate_biosynthesis	1	14	7.14286	0.814943	0.921399	1	1	1	1	1	1719;
hsa05016~Huntington's_disease	19	193	9.84456	0.816187	0.921399	1	1	1	1	1	10105; 1173; 1327; 148327; 161; 4711; 4729; 4899; 506; 54205; 5431; 5434; 6390; 6391; 64764; 6874; 6875; 7386; 9519;
hsa00053~Ascorbate_and_aldarate_metabolism	2	27	7.40741	0.829424	0.929083	1	1	1	1	1	224; 7358;
hsa04320~Dorso-ventral_axis_formation	2	27	7.40741	0.829424	0.929083	1	1	1	1	1	3845; 6654;
hsa05010~Alzheimer's_disease	16	168	9.52381	0.835591	0.932378	1	1	1	1	1	1327; 25825; 348; 4711; 4729; 506; 54205; 5532; 6390; 6391; 7124; 7132; 7386; 83464; 840; 9451;
hsa05032~Morphine_addiction	8	91	8.79121	0.83914	0.932736	1	1	1	1	1	109; 113; 114; 2869; 5141; 5567; 5579; 59345;
hsa04512~ECM-receptor_interaction	7	82	8.53659	0.847705	0.938646	1	1	1	1	1	1298; 1299; 3675; 3676; 3688; 3915; 960;
hsa05012~Parkinson's_disease	13	142	9.15493	0.852332	0.940167	1	1	1	1	1	10105; 120892; 1327; 4711; 4729; 506; 54205; 5567; 6390; 6391; 6570; 7386; 9246;
hsa04724~Glutamatergic_synapse	10	114	8.77193	0.861305	0.946453	1	1	1	1	1	109; 113; 114; 27165; 5532; 5567; 5579; 59345; 81539; 9455;
hsa00360~Phenylalanine_metabolism	1	17	5.88235	0.86796	0.946568	1	1	1	1	1	10249;
hsa01210~2-Oxocarboxylic_acid_metabolism	1	17	5.88235	0.86796	0.946568	1	1	1	1	1	84706;
hsa00770~Pantothenate_and_CoA_biosynthesis	1	18	5.55556	0.882013	0.958278	1	1	1	1	1	8875;
hsa05034~Alcoholism	16	179	8.93855	0.892585	0.966132	1	1	1	1	1	10645; 1388; 148327; 2354; 3017; 3845; 468; 5500; 5569; 59345; 64764; 6570; 6654; 673; 8334; 8365;
hsa04726~Serotonergic_synapse	9	112	8.03571	0.907401	0.974949	1	1	1	1	1	10411; 1843; 3845; 5567; 5579; 5742; 59345; 6570; 673;
hsa00140~Steroid_hormone_biosynthesis	4	58	6.89655	0.907479	0.974949	1	1	1	1	1	412; 51478; 6715; 7923;
hsa00340~Histidine_metabolism	1	24	4.16667	0.939944	0.98988	1	1	1	1	1	224;
hsa04924~Renin_secretion	4	64	6.25	0.940119	0.98988	1	1	1	1	1	154; 5532; 5567; 84876;
hsa00480~Glutathione_metabolism	3	52	5.76923	0.941288	0.98988	1	1	1	1	1	2539; 2729; 4953;
hsa00592~alpha-Linolenic_acid_metabolism	1	25	4	0.946338	0.98988	1	1	1	1	1	8398;
hsa04260~Cardiac_muscle_contraction	5	78	6.41026	0.948742	0.98988	1	1	1	1	1	10479; 1327; 7168; 7386; 783;
hsa04723~Retrograde_endocannabinoid_signaling	7	101	6.93069	0.949228	0.98988	1	1	1	1	1	109; 113; 114; 222236; 5567; 5579; 59345;
hsa04975~Fat_digestion_and_absorption	2	41	4.87805	0.951525	0.98988	1	1	1	1	1	10554; 1056;
hsa00601~Glycosphingolipid_biosynthesis	1	26	3.84615	0.952051	0.98988	1	1	1	1	1	8703;
hsa04610~Complement_and_coagulation_cascades	5	79	6.32911	0.952203	0.98988	1	1	1	1	1	1378; 1604; 3687; 4153; 4179;
hsa04742~Taste_transduction	5	83	6.0241	0.964018	0.996838	1	1	1	1	1	114; 259295; 50840; 54429; 5567;
hsa00591~Linoleic_acid_metabolism	1	29	3.44828	0.965795	0.996838	1	1	1	1	1	8398;
hsa00983~Drug_metabolism	2	46	4.34783	0.969712	0.99732	1	1	1	1	1	3704; 54963;
hsa04974~Protein_digestion_and_absorption	5	90	5.55556	0.978444	1	1	1	1	1	1	1298; 1299; 1506; 3783; 3784;
hsa00350~Tyrosine_metabolism	1	35	2.85714	0.982596	1	1	1	1	1	1	2954;
hsa05204~Chemical_carcinogenesis	4	82	4.87805	0.985259	1	1	1	1	1	1	2052; 405; 56267; 883;
hsa00590~Arachidonic_acid_metabolism	2	62	3.22581	0.993592	1	1	1	1	1	1	5742; 8398;
hsa00980~Metabolism_of_xenobiotics_by_cytochrome_P450	2	73	2.73973	0.997865	1	1	1	1	1	1	2052; 8574;
hsa00982~Drug_metabolism	1	69	1.44928	0.999623	1	1	1	1	1	1	2329;
hsa04080~Neuroactive_ligand-receptor_interaction	8	277	2.88809	1	1	1	1	1	1	1	154; 5023; 5026; 5027; 6915; 7067; 7433; 9934;
hsa04740~Olfactory_transduction	5	415	1.20482	1	1	1	1	1	1	1	109; 5567; 5997; 815; 817;

## Sheet: mapped_ids
Entrez UID	input_genesymbols
3726	JUNB
493913	TAF4B
55787	TXLNG
378884	EPM2A
2838	GPR15
58487	CREBZF
3727	JUND
57191	VN1R1
2864	FFAR1
7634	ZNF80
83935	TMEM133
386724	AMIGO3
440712	C1orf186
83884	ORC2
5813	PURA
388	RHOB
3770	KCNJ14
3741	HK2
285966	FAM115C
4793	NFKBIB
51176	LEF1
4952	INPP5F
3397	ID1
6176	RPLP1
6207	RPS13
5133	PDCD1
5450	POU2AF1
5292	PIM1
5023	P2RX1
708	C1QBP
225	ABCD2
594	BCKDHB
597	BCL2A1
3783	KCNN4
663	BNIP2
6275	S100A4
1879	EBF1
3784	KCNQ1
51552	RAB14
4792	NFKBIA
57551	TAOK1
10020	GNE
2959	GTF2B
79590	MRPL24
1298	COL9A2
1958	EGR1
57129	MRPL47
4332	MNDA
4600	MX2
7273	TTN
6640	SNTA1
2207	FCER1G
2668	ATF1
64975	MRPL27
6222	RPS18
2665	GDI2
9447	AIM2
3748	KCNC3
2644	GCHFR
4121	MAN1A1
4069	LYZ
6282	S100A11
4217	MAP3K5
64756	ATPAF1
5916	RARG
9880	ZBTB39
57107	PDSS2
3717	JAK2
883	CCBL1
6888	TALDO1
6452	SH3BP2
26259	FBXW8
22938	SNW1
100129842	ZNF737
11031	RAB31
5498	PPOX
3106	HLA-B
2107	ETF1
4670	HNRNPM
54205	CYCS
9620	CELSR1
6867	TACC1
55024	BANK1
27350	APOBEC3C
7290	HIRA
64921	CASD1
84707	BEX2
148022	TICAM1
29969	MDFIC
79594	MUL1
84925	DIRC2
120892	LRRK2
28988	DBNL
4153	MBP
4092	SMAD7
5921	RASA1
83787	ARMC10
5934	RBL2
9051	PSTPIP1
1019	CDK4
6811	STX5
3551	IKBKB
1111	CHEK1
81671	VMP1
9128	PRPF4
9435	CHST2
7351	UCP2
7458	EIF4H
83990	BACH1
9616	RNF7
140710	KIAA0889
10231	RCN2
79815	NIPAL2
308	ANXA5
310	ANXA7
27433	TOR2A
29127	RACGAP1
60386	SLC25A19
201163	FLCN
219402	MTIF3
377677	CA13
28951	TRIB2
10318	NAF1
23583	SMUG1
27013	CNPPD1
25820	ARIH1
7700	ZNF141
5168	ENPP2
673	BRAF
80298	MTERFD3
4144	MAT2A
140564	APOBEC3D
9126	SMC3
50485	SMARCAL1
51493	C22orf28
6497	SKI
56937	PMEPA1
148327	CREB3L4
6159	RPL29
3127	HLA-DRB5
56950	SMYD2
5880	RAC2
7072	TIA1
56900	TMEM167B
6235	RPS29
29107	NXT1
10015	PDCD6IP
58492	ZNF77
84807	NFKBID
18	ABAT
10007	GNPDA1
1374	CPT1A
342371	ATXN1L
9215	LARGE
9788	MTSS1
4957	ODF2
4688	NCF2
84671	ZNF347
2760	GM2A
22992	KDM2A
163087	ZNF383
327	APEH
25836	NIPBL
3107	HLA-C
130367	SGPP2
3073	HEXA
9896	FIG4
91768	CABLES1
79643	CHMP6
57704	GBA2
6310	ATXN1
113263	GLCCI1
8495	PPFIBP2
92285	ZNF585B
51119	SBDS
582	BBS1
284086	NEK8
2768	GNA12
963	CD53
122830	NAA30
9310	ZNF235
5062	PAK2
204	AK2
114904	C1QTNF6
5111	PCNA
1945	EFNA4
682	BSG
66036	MTMR9
9265	CYTH3
3159	HMGA1
23786	BCL2L13
23528	ZNF281
3566	IL4R
7728	ZNF175
51091	SLA
112840	WDR89
4436	MSH2
7071	KLF10
4839	NOP2
7511	XPNPEP1
204851	HIPK1
55013	CCDC109B
971	CD72
58513	EPS15L1
374955	SPATA21
6693	SPN
200424	TET3
1493	CTLA4
221294	NT5DC1
5930	RBBP6
51499	TRIAP1
10542	HBXIP
2534	SLK
2823	GPM6A
126308	MOBKL2A
9541	CIR1
11016	ATF7
219771	CCNY
80271	ITPKC
9467	SH3BP5
59345	GNB4
8831	RASA1
140707	BRI3BP
22931	RAB18
10953	TOMM34
340554	ZC3H12B
7593	MZF1
6683	SPAST
3570	IL6R
3099	HK2
23640	HSPBP1
64403	CDH24
7879	RAB7A
29979	UBQLN1
2738	GLI4
5557	PRIM1
10016	PDCD6
6503	SLA
57209	ZNF248
55840	EAF2
2067	ERCC1
9662	CEP135
4924	NUCB1
2553	GABPB1
2553	GABPB2
23557	SNAPIN
3608	ILF2
5932	RBBP8
51703	ACSL5
127943	FCRL2
10105	PPIF
7531	YWHAE
5341	PLEK
8313	AXIN2
118788	PIK3AP1
5962	RDX
4507	MTAP
79901	CYBRD1
5007	OSBP
4046	LSP1
5500	PPP1CB
4049	LTA
5552	SRGN
9086	EIF1AY
10000	AKT3
3156	HMGCR
3659	IRF1
9741	LAPTM4A
5782	PTPN12
6530	NET1
135154	C6orf57
5763	PTMS
10928	RALBP1
90861	HN1L
4053	LTBP3
5579	PRKCB
4172	MCM3
10645	CAMKK2
7023	TFAP4
6141	RPL18
50615	IL21R
6142	RPL18A
7124	TNF
6205	RPS11
5870	RAB6A
9589	WTAP
10280	SIGMAR1
4968	OGG1
51363	CHST15
56915	EXOSC5
1407	CRY1
119559	SFXN4
56940	DUSP22
79139	DERL1
3932	LCK
490	ATP2B1
8317	CDC7
55573	CDV3
7360	UGP2
6223	RPS19
6047	RNF4
151613	TTC14
923	CD6
6175	RPLP0
80351	TNKS2
9121	SLC16A5
5900	RALGDS
27430	MAT2B
81855	SFXN3
1826	CHD2
84681	HINT2
10365	KLF2
9021	SOCS3
506	ATP5B
256471	MFSD8
152137	CCDC50
29062	WDR91
79719	AAGAB
55884	WSB2
5933	RBL1
1690	COCH
113178	SCAMP4
6627	SNRPA1
222236	NAPEPLD
10668	CGRRF1
51466	EVL
4201	MEA1
84223	IQCG
3267	AGFG1
116985	ARAP1
636	BICD1
79692	ZNF322A
5878	RAB5C
23157	SEPT6
1756	DMD
26272	FBXO4
6494	SIPA1
9587	MAD2L1BP
23299	BICD2
6015	RING1
10397	NDRG1
2037	EPB41L2
2869	GRK5
3298	HSF2
90273	CEACAM21
5861	RAB1A
117608	ZNF354B
6924	TCEB3
100652748	TIMM23
7779	SLC30A1
388325	C17orf87
10587	TXNRD2
9361	PIM1
9804	TOMM20
56899	AIDA
6170	RPL39
7001	PRDX2
2639	GCDH
51201	ZDHHC2
8407	TAGLN2
126298	IRGQ
1522	CTSZ
9373	PLAA
3117	HLA-DQA1
10672	GNA13
165	AEBP1
2289	FKBP5
7581	ZNF33A
400966	RGPD2
64422	ATG3
1270	CNTF
5569	PKIA
80279	CDK5RAP3
2618	GARS
8314	BAP1
8754	ADAM9
6613	SUMO3
57418	WDR18
6158	RPL28
84939	MUM1
1388	ATF6B
9338	TCEAL1
6045	BAP1
6195	RPS6KA1
200316	APOBEC3F
4835	NQO2
6721	SREBF2
25977	NECAP1
23074	UHRF1BP1L
55362	TMEM63B
64718	UNKL
280	AMY2B
64216	TFB2M
2331	FMOD
54518	APBB1IP
55624	POMGNT1
7803	PTP4A1
10870	HCST
11019	LIAS
28962	OSTM1
3191	HNRNPL
6590	MPI
56851	C15orf24
10247	HRSP12
29928	TIMM22
54414	SIAE
2495	FTH1
10238	DCAF7
9208	LRRFIP1
79109	MAPKAP1
8459	TPST2
56993	TOMM22
8204	NRIP1
55604	LRRC16A
51517	NCKIPSD
6352	CCL5
149699	GTSF1L
817	CAMK2D
6188	RPS3
10134	BCAP31
1773	DNASE1
1777	DNASE2
29058	C20orf30
25780	RASGRP3
6095	RORA
6095	ROR1
4088	SMAD3
7791	ZYX
5973	RENBP
6482	ST3GAL1
6689	SPIB
11034	DSTN
9776	ATG13
11311	VPS45
3728	JUP
9324	HMGN3
334	APLP2
10507	SEMA4D
26235	FBXL4
53339	BTBD1
2589	GALNT1
23111	SPG20
83593	RASSF5
51094	ADIPOR1
55819	RNF130
6570	VAT1
116113	FOXP4
9570	GOSR2
93627	TBCK
26517	TIMM13
284390	ZNF763
51728	POLR3K
8460	TPST1
653361	NCF1
5079	PAX5
9823	ARMCX2
151449	GDF7
889	KRIT1
4012	LNPEP
7533	YWHAH
57178	ZMIZ1
1147	CHUK
10495	ENOX2
93129	ORAI3
3838	KPNA2
7030	TFE3
7316	UBC
3111	HLA-DOA
5892	RAD51L3
284323	ZNF780A
51816	CECR1
83700	JAM3
5538	PPT1
1534	CYB561
84514	GHDC
22882	ZHX2
11262	SP140
9963	SLC23A2
55824	PAG1
57506	MAVS
7189	TRAF6
56681	SAR1A
10538	BATF
51106	TFB1M
8875	VNN2
11221	DUSP10
10735	STAG2
6103	RPGR
3995	FADS3
116843	C6orf192
116983	ACAP3
115352	FCRL3
57121	LPAR5
58486	ZBED5
6208	RPS14
57658	CALCOCO1
7903	ST8SIA4
1719	DHFR
1603	DAD1
1984	EIF5A
931	MS4A1
2539	G6PD
1060	CENPC1
5920	RARRES3
6187	RPS2
9563	H6PD
7355	SLC35A2
8195	MKKS
6193	RPS5
10206	TRIM13
6404	SELPLG
6201	RPS7
84260	TCHP
4794	NFKBIE
9318	COPS2
397	ARHGDIB
6217	RPS16
8620	NPFF
6227	RPS21
970	CD70
4891	SLC11A2
6210	RPS15A
2313	FLI1
8872	CDC123
3839	KPNA3
8140	SLC7A5
7403	KDM6A
130814	PQLC3
475	ATOX1
6129	RPL7
596	BCL2
10478	SLC25A17
10859	LILRB1
25849	PARM1
81609	SNX27
11259	FILIP1L
7077	TIMP2
8914	TIMELESS
25793	FBXO7
9223	BAP1
91754	NEK9
957	ENTPD5
8287	USP9Y
83871	RAB34
8844	KSR1
23308	ICOSLG
10001	MED6
7311	UBA52
10209	EIF1
55929	EAF2
6150	RPL23
57569	ARHGAP20
6144	RPL21
9349	RPL23
6147	RPL23A
3652	IPP
80310	PDGFD
6155	RPL27
25873	RPL36
6167	RPL37
10288	LILRB2
6169	RPL38
6181	RPLP2
11006	LILRB4
54995	OXSM
1981	EIF4G1
1121	CHM
6780	STAU1
9097	USP14
8655	DYNLL1
5966	REL
56894	AGPAT3
1915	EEF1A1
689	BTF3
65982	ZSCAN18
56242	ZNF253
55544	RBM38
1933	EEF1B2
339318	ZNF181
84329	HVCN1
6636	SNRPF
51005	AMDHD2
7136	TNNI2
6612	SUMO3
4773	NFATC2
71	ACTG1
348995	NUP43
57026	PDXP
222658	KCTD20
9114	ATP6V0D1
6715	SRD5A1
4752	NEK3
3275	PRMT2
124961	ZFP3
6850	SYK
3925	STMN1
6224	RPS20
6871	TADA2A
55536	CDCA7L
688	CKLF
8284	KDM5D
5202	PFDN2
10068	IL18BP
7167	TPI1
2987	GUK1
25798	BRI3
11046	SLC35D2
389206	BEND4
9139	CBFA2T2
5608	MAP2K6
4953	ODC1
4775	NFATC3
262	AMD1
221895	JAZF1
81618	ITM2C
81618	BRI3
80208	SPG11
104	ADARB1
27309	ZNF330
5252	PHF1
8558	CDK10
4899	NRF1
57587	KIAA1430
29997	GLTSCR2
126321	C19orf28
168374	ZNF92
1299	COL9A3
2997	GYS1
57534	MIB1
339559	ZNF642
4609	MYC
3955	LFNG
79770	TXNDC15
9308	CD83
7353	UFD1L
5217	PFN2
91746	YTHDC1
3029	HAGH
100101467	ZSCAN30
6776	STAT5A
26610	ELP4
4087	SMAD2
54440	SASH3
55188	RIC8B
4358	MPV17
10875	FGL2
5515	PPP2CA
80745	THUMPD2
1743	DLST
55028	C17orf80
6009	RHEB
116842	LEAP2
5997	RGS2
8884	SLC5A6
6303	SAT1
1836	SLC26A2
10902	BRD8
2547	XRCC6
3988	LIPA
55196	C12orf35
90624	LYRM7
5925	RB1
5586	PAK2
1540	CYLD
727851	RGPD8
55611	OTUB1
6744	SSFA2
51136	RNFT1
8440	NCK2
6645	SNTB2
4967	OGDH
79830	ZMYM1
8402	SLC25A11
92181	UBTD2
11232	POLG2
11232	POLB
55876	GSDMB
4603	MYBL1
2995	GYPC
2035	EPB41
5184	PEPD
3455	IFNAR2
54545	MTMR12
6915	TBXA2R
51188	SS18L2
55653	BCAS4
128866	CHMP4B
23529	CLCF1
8411	EEA1
10479	SLC9A6
23417	MLYCD
7110	TMF1
1108	CHD4
1316	KLF6
8609	KLF7
9968	OPA1
6472	SHMT2
161882	ZFPM1
161882	ZNF408
25913	POT1
6566	SLC16A1
8682	PEA15
3431	SP110
864	RUNX3
5092	PCBD1
28514	DLL1
51230	PHF20
79753	SNIP1
10249	CAT
57677	ZFP14
10135	NAMPT
83478	ARHGAP24
389	RHOC
25814	ATXN10
55157	DARS2
468	ATF4
55278	QRSL1
4946	OAZ1
55540	IL17RB
51427	ZNF107
4520	MTF1
7159	TP53BP2
25825	BACE2
64131	XYLT1
10559	SLC35A1
284349	ZNF283
863	CBFA2T3
221035	REEP3
51023	MRPS18C
115350	FCRL1
9261	MAPKAPK2
55219	TMEM57
941	CD80
3767	KCNJ11
5127	CDK16
6280	S100A9
5250	SLC25A3
25842	ASF1A
159090	FAM122B
66035	SLC2A11
6692	SPINT1
8631	SKAP1
10103	NET1
7565	ZNF17
399474	TMEM200B
3055	HCK
84572	GNPTG
6439	SFTPB
57120	GOPC
643836	ZFP62
634	CEACAM1
53838	C11orf24
60468	BACH2
5260	PHKG1
199223	TTC21A
55103	RALGPS2
25861	DFNB31
80063	ATF7IP2
401262	CRIP3
9993	DGCR2
4345	CD200
10276	NET1
9922	IQSEC1
25939	SAMHD1
6935	ZEB1
267	AMFR
55315	SLC29A3
1978	EIF4EBP1
10154	PLXNC1
3600	IL15
79368	FCRL2
939	CD27
55837	EAPP
6941	TCF19
8396	PIP4K2B
200576	PIKFYVE
27289	RND1
54820	NDE1
122773	KLHDC1
309	ANXA6
10096	ACTR3
3112	HLA-DOB
1200	TPP1
253260	RICTOR
7358	UGDH
4928	NUP98
26156	RSL1D1
114836	SLAMF6
51339	DACT1
1738	DLD
55631	LRRC40
23633	KPNA6
122553	TRAPPC6B
54822	TRPM7
29110	TBK1
23224	SYNE2
84824	FCRLA
84824	FCRL1
92558	CCDC64
6515	SLC2A3
57037	ANKMY2
1503	CTPS
2821	NLK
2218	FKTN
10572	SIVA1
29801	ZDHHC8
10169	SERF2
29104	N6AMT1
4947	OAZ2
11009	IL24
2322	FLT3
8450	CUL4B
24149	ZNF318
10746	MAP3K2
6348	CCL3
2197	FAU
5876	RABGGTB
5621	PRNP
9649	RALGPS1
56270	WDR45L
57602	USP36
8315	BRAP
2213	FCGR2B
23408	SIRT5
5128	CDK17
1453	CSNK1D
221264	AKD1
10723	SLC12A7
23089	PEG10
51093	RRNAD1
5641	LGMN
1236	CCR7
6652	SORD
5914	RARA
6778	STAT6
9709	HERPUD1
3155	HMGCL
64218	SEMA4A
55657	ZNF692
54920	DUS2L
55686	MREG
6204	RPS10
54963	UCKL1
6138	RPL10
9934	P2RY14
25900	IFFO1
10554	AGPAT1
28958	CCDC56
11112	HIBADH
7404	UTY
3087	HHEX
2628	GATM
819	CAMLG
23521	RPL13A
405	ARNT
80152	CENPT
1378	CR1
8832	CD84
729092	AGAP5
26119	LDLRAP1
571	BACH1
51371	POMP
23197	FAF2
4606	MYBPC2
5551	PRF1
654	BMP6
55704	CCDC88A
51351	ZNF117
80829	ZFP91
2729	GCLC
348	APOE
10005	ACOT8
221692	PHACTR1
1353	COX11
4065	LY75
54765	TRIM44
342909	ZNF284
5553	MBP
3241	HPCAL1
7024	TFCP2
9296	ATP6V1F
10152	ABI2
6642	SNX1
9482	STX8
10342	TFG
6498	SKIL
11266	DUSP1
343069	HNRNPCL1
151888	BTLA
93436	ARMC6
9026	HIP1R
7357	UGCG
301	ANXA1
51086	TNNI3K
466	ATF1
493	ATP2B4
55361	PI4K2A
55969	C20orf24
391	RHOG
253461	ZBTB38
200186	CRTC2
7587	ZNF37A
1382	CRABP2
783	CACNB2
6041	RNASEL
27031	NPHP3
6135	RPL11
6279	S100A8
9194	SLC16A7
29082	CHMP4B
5431	POLR2B
9623	TCL1B
3399	ID3
528	ATP6V1C1
1183	CLCN4
109	ADCY3
1512	CTSH
6455	SH3GL1
79968	WDR76
6351	CCL4
10617	STAMBP
5176	SERPINF1
6230	RPS25
5971	RELB
23373	CRTC1
928	CD9
51429	SNX9
6646	SOAT1
4082	MARCKS
8935	SKAP2
25932	CLIC4
81930	KIF18A
158358	KIAA2026
788	SLC25A20
83608	C18orf21
64783	RBM15
124944	C17orf49
11171	STRAP
55140	ELP3
84527	ZNF559
10327	AKR1A1
5052	PRDX1
10771	ZMYND11
79629	OCEL1
2146	EZH2
2146	EZH1
5532	PPP3CB
4814	NINJ1
6198	RPS6KB1
8115	TCL1A
51192	CKLF
81894	SLC25A28
6156	RPL30
6136	RPL12
93974	ATPIF1
5898	RALA
163702	IL28RA
7341	SUMO1
1716	DGUOK
90231	KIAA2013
5757	PTMA
348938	NIPAL4
65110	UPF3A
10581	IFITM2
2909	GRLF1
8812	CCNK
5903	RANBP2
26136	TES
2872	MKNK2
5026	P2RX5
8556	CDC14A
7767	ZNF224
8564	KMO
3757	KCNH2
2519	FUCA2
4907	NT5E
8536	CAMK1
1850	DUSP8
6039	RNASE6
3280	HES1
58527	C6orf115
4117	MAK
51763	INPP5K
29945	ANAPC4
3930	LBR
79872	CBLL1
4351	MPI
6160	RPL31
3428	IFI16
4241	MTF1
9479	MAPK8IP1
57633	LRRN1
9540	TP53I3
127933	UHMK1
6124	RPL4
3384	ICAM2
5780	PTPN9
3660	IRF2
412	STS
27075	TSPAN13
2629	GBA
54739	XAF1
5452	POU2F2
9123	SLC16A3
662	BNIP1
5027	P2RX7
4074	M6PR
54897	CASZ1
8455	ATRN
1677	DFFB
1677	CAD
10174	SORBS3
11201	POLI
29102	DROSHA
140680	C20orf96
6892	TAPBP
23239	PHLPP1
25850	ZNF345
26164	GTPBP5
2822	GPLD1
5251	PHEX
976	CD97
9045	RPL14
51274	KLF3
157567	ANKRD46
3181	HNRNPA2B1
80149	ZC3H12A
8477	GPR65
83416	FCRL5
84314	TMEM107
112574	SNX18
114826	SMYD4
3572	IL6ST
26994	RNF11
415116	PIM3
1073	CFL2
7027	TFDP1
219333	USP12
55251	PCMTD2
55151	TMEM38B
9684	LRRC14
3475	IFRD1
9448	MAP4K4
10863	ADAM28
27436	EML4
55862	ECHDC1
23129	PLXND1
55769	ZNF83
2329	FMO4
729857	RGPD2
55663	ZSCAN30
23547	LILRA4
2217	FCGRT
26115	TANC2
55335	NIPSNAP3B
3712	IVD
55128	TRIM68
79828	METTL8
6608	SMO
1022	CDK7
23683	PRKD3
4791	NFKB2
121260	SLC15A4
7430	EZR
1056	LIPA
4668	NAGA
84959	UBASH3B
7386	UQCRFS1
5742	PTGS1
6233	UBC
100131187	TSTD1
7178	TPT1
85315	PAQR8
602	BCL3
8482	SEMA7A
10801	SEPT9
5777	PTPN6
54665	RSBN1
10745	PHTF1
921	CD5
29760	BLNK
26578	OSTF1
127428	TCEANC2
55835	CENPJ
27107	ZBTB11
163131	ZNF780B
81537	SGPP1
2354	FOSB
6102	RP2
3459	IFNGR1
3460	IFNGR2
4790	NFKB1
3383	ICAM1
29028	ATAD2
27330	RPS6KA6
400569	MED11
1021	CDK6
79172	CENPO
11279	KLF8
79155	TNIP2
79587	CARS2
441381	LRRC24
347344	ZNF81
63914	C6orf164
246126	CYorf15A
246126	CYorf15B
727764	MAFIP
10737	RFPL3-AS1
158160	HSD17B7
10230	NBR2
285958	C7orf40
4245	MGAT1
6628	SNRPB
1854	DUT
25790	CCDC19
7582	ZNF33B
112770	C1orf85
51058	ZNF691
7726	TRIM26
9455	HOMER2
6905	TBCE
10018	BCL2L11
79729	SH3D21
83943	IMMP2L
1326	MAP3K8
57798	GATAD1
6234	RPS28
3162	HMOX1
8506	CNTNAP1
3512	IGJ
51478	HSD17B7
84869	CBR4
84263	HSDL2
7923	HSD17B8
83693	HSDL1
84706	GPT2
7994	MYST3
51117	COQ4
89910	UBE3B
129293	C2orf89
133746	JMY
5106	PCK2
6563	SLC14A1
6402	SELL
64319	FBRS
9404	LPXN
3559	IL2RA
26191	PTPN22
27343	POLL
83605	CCM2
1798	DPAGT1
16	AARS
4170	MCL1
201725	C4orf46
64400	AKTIP
10201	NME6
80218	NAA50
146198	ZFP90
23774	BRPF1
84640	USP38
202658	TRIM39-RPP21
57496	MKL2
2043	EPHA4
7699	ZNF140
3921	RPSA
84343	HPS3
339327	ZNF546
8731	RNMT
26520	TIMM9
4077	NBR1
10150	MBNL2
140612	ZFP28
84876	ORAI1
51061	TXNDC11
23220	DTX4
51411	BIN2
10019	SH2B3
5429	POLH
8615	USO1
57407	NMRAL1
7884	SLBP
54165	DCUN1D1
63977	PRDM15
9592	IER2
6925	TCF4
5970	RELA
163255	ZNF540
960	CD44
91663	MYADM
1843	DUSP1
85363	TRIM5
92241	RCSD1
80022	MYO15B
6446	SGK1
6122	RPL3
8574	AKR7A2
10229	COQ7
3796	HK2
2802	GOLGA3
55898	UNC45A
9094	UNC119
8036	SHOC2
9125	RQCD1
79661	NEIL1
4298	MLLT1
5883	RAD9A
7374	UNG
4141	MARS
51747	LUC7L3
79947	DHDDS
6134	RPL10
145864	HAPLN3
55084	SOBP
56931	DUS3L
51287	CHCHD8
51690	LSM7
54883	CWC25
64210	MMS19
28987	NOB1
8131	NPRL3
825	CAPN3
60526	C2orf43
6415	SEPW1
6414	SELP
280636	C11orf31
54439	RBM27
51367	POP5
160760	PPTC7
56902	PNO1
91869	RFT1
5378	PMS1
4116	MAGOH
154141	MBOAT1
10111	RAD50
5887	RAD23B
4000	LMNA
10578	GNLY
80135	RPF1
7305	TYROBP
54700	RRN3
9256	BZRAP1
51696	HECA
64777	RMND5B
4643	MYO1E
23223	RRP12
63894	VIPAR
1327	COX4I1
4054	LTBP3
1207	CLNS1A
1408	CRY2
6311	ATXN2
25920	COBRA1
100287932	TIMM23
6251	RSU1
4261	CIITA
7433	VIPR1
2208	FCER2
2319	FLOT2
9400	RECQL5
23135	KDM6B
1810	DR1
51014	TMED7
5690	PSMB2
5701	PSMC2
5702	PSMC3
23198	PSME4
5717	PSMD11
5700	PSMC1
10197	PSME3
8365	HIST1H4H
8334	HIST1H2AC
54915	YTHDF1
57585	CRAMP1L
57585	HN1L
54065	FAM165B
2954	GSTZ1
84515	MCM8
3845	KRAS
6722	SRF
8473	OGT
3091	HIF1A
64115	C10orf54
6774	STAT3
387	RHOA
9748	SLK
5073	PARN
23192	ATG4B
6904	TBCD
4641	MYO1C
2305	FOXM1
4976	OPA1
26047	CNTNAP2
7837	PXN
196	AHR
9474	ATG5
84456	L3MBTL3
23265	EXOC7
25921	ZDHHC5
4661	MTF1
9475	ROCK2
9725	TMEM63A
9962	SLC23A2
5187	PER1
54816	ZNF280D
3983	ABLIM1
10625	IVNS1ABP
56904	SH3GLB2
22846	VASH1
84295	PHF6
80095	ZNF606
57217	TTC7A
26036	ZNF451
23210	JMJD6
8864	PER2
113	ADCY7
9770	RASSF2
23221	RHOBTB2
57583	TMEM181
23177	CEP68
9867	PJA2
23138	N4BP3
123720	WHAMM
9765	ZFYVE16
9658	ZNF516
9100	USP10
22850	ADNP2
57560	IFT80
6712	SPTBN2
23012	STK38L
22835	ZFP30
9631	NUP155
815	CAMK2A
23175	LPIN1
114823	LENG8
4926	NUMA1
23396	PIP5K1C
22894	DIS3
55700	MAP7D1
10766	TOB2
22832	KIAA1009
5927	KDM5A
9807	IP6K1
7094	TLN1
22856	CHSY1
23035	PHLPP2
23351	KHNYN
9972	NUP153
10923	SUB1
9782	MATR3
5218	CDK14
1026	CDKN1A
23190	UBXN4
2145	EZH1
23160	WDR43
9739	SETD1A
57599	WDR48
8464	SUPT3H
219285	SAMD9L
26039	SS18L1
80854	SETD7
22883	CLSTN1
55578	FAM48A
7168	TPM1
9214	FAIM3
6829	SUPT5H
55258	THNSL2
158234	RG9MTD3
26007	DAK
79979	TRMT2B
6319	SCD
57699	CPNE5
9816	URB2
10765	KDM5B
84679	SLC9A7
2588	GALNS
9314	KLF4
6165	RPL35A
4359	CHM
5434	POLR2E
7040	TGFB1
8533	COPS3
123099	DEGS2
5244	ABCB4
4919	ROR1
4956	ODF2
84893	FBXO18
8904	CPNE1
114	ADCY3
26330	GAPDHS
5368	PNOC
51251	POMP
7706	TRIM25
23429	RYBP
5698	PSMB9
84541	KBTBD8
55790	CSGALNACT1
79683	ZDHHC14
57479	PRR12
25938	HEATR5A
7049	TGFBR3
6843	VAMP1
29799	YPEL1
53344	CHIC1
9219	MTA2
10109	ARPC2
9698	PUM1
124540	MSI2
2193	FARSA
25885	RPA1
51082	POLR1C
2820	GPD2
55120	FANCL
10095	ARPC1B
55599	RNPC3
10092	ARPC5
388403	YPEL2
9533	POLR1C
26511	CHIC2
79180	EFHD2
10026	PIGK
51604	PIGT
143	PARP4
5277	PIGA
23556	PIGN
10039	PARP3
5283	PIGH
201973	CCDC111
79668	PARP8
93183	PIGM
51496	CTDSPL2
7535	ZAP70
54872	PIGG
11066	SNRNP35
84720	PIGO
54625	PARP14
58190	CTDSP1
25992	SNED1
91752	ZNF804A
55160	ARHGEF10L
26003	GORASP2
6633	SNRPD1
9218	VAPA
64689	GORASP1
50650	ARHGEF3
11174	ADAMTS6
23229	ARHGEF9
23307	FKBP15
85456	TNKS1BP1
4940	OAS3
3609	ILF3
9459	ARHGEF6
6772	STAT1
153020	RASGEF1B
51147	ING4
5985	RFC5
29894	CPSF1
2957	GTF2A1
22876	INPP5F
2962	GTF2F1
115106	HAUS1
4938	OAS1
83443	SF3B5
6619	SNAPC3
6117	RPA1
2968	GTF2H4
1606	DGKA
1479	CSTF3
10411	RAPGEF3
6632	SNRPD1
2287	FKBP3
84289	ING5
2965	GTF2H1
2280	FKBP1A
79441	HAUS3
1608	DGKG
1643	DDB2
56978	PRDM8
6654	SOS1
30845	EHD3
3937	LCP2
55859	BEX2
84272	YIPF4
6256	RXRA
1891	ECH1
29071	C1GALT1C1
3836	KPNA1
51135	IRAK4
81627	TRMT1L
57538	MAK
7862	BRPF1
28985	MCTS1
4800	NFYA
3654	IRAK1
1892	ECHS1
7067	THRA
142891	SAMD8
659	BMPR2
3487	IGFBP4
10350	ABCA9
23456	ABCB10
91010	FMNL3
23461	ABCA5
26958	COPG2
3817	KLK2
11164	NUDT5
29781	NCAPH2
4898	NRD1
839	CASP6
9092	SART1
752	FMNL1
137872	ADHFE1
201633	TIGIT
53343	NUDT9
80895	ILKAP
1859	DYRK1A
151050	C2orf67
5473	PPBP
10057	ABCC5
10320	IKZF1
23	ABCF1
6390	SDHB
9337	CNOT8
9918	NCAPD2
23460	ABCA6
840	CASP7
657	BMPR1A
23595	ORC3
1427	CRYGS
63906	GPATCH3
9946	CRYZL1
4999	ORC2
10129	FRY
51678	MPP6
57472	CNOT6
64135	IFIH1
10398	MYL9
402415	XKRX
27109	ATP5S
56922	MCCC1
89845	ABCC10
375298	CERKL
57333	RCN3
81035	CLP1
6403	SELP
10982	MAPRE2
7319	UBE2A
4133	MAP2
10130	PDIA6
55201	MAP1S
22919	MAPRE1
5955	RCN2
50861	STMN3
7323	UBE2D3
79884	MAP9
9246	UBE2L6
54541	DDIT4
27072	VPS41
9601	PDIA4
1649	CEBPZ
3002	GZMB
7335	CIR1
285025	CCDC141
55144	LRRC8D
9750	FAM65B
130074	FAM168B
220002	CYBASC3
11035	RIPK3
29902	C12orf24
83648	FAM167A
4329	ALDH6A1
9603	NFE2L3
26049	FAM169A
114818	KLHL29
375056	ARNT
80311	KLHL15
84159	ARID5B
7133	TNFRSF1B
8398	PLA2G6
57700	FAM160B1
28231	SLCO4A1
3164	NR4A1
55975	KLHL6
22900	CARD8
7132	TNFRSF1A
58473	PLEKHB1
79365	BHLHE41
23533	PIK3R5
63901	FAM111A
389119	C3orf54
8013	NR4A3
10865	ARID5A
23646	PLD3
55041	PLEKHB2
2014	EMP3
5567	PRKACB
8767	RIPK2
9975	NR1D2
348378	FAM159A
23678	SGK3
5531	PPP4C
5926	ARID4A
4779	NFE2L1
4779	NRF1
9701	PPP6R2
9472	AKAP6
149628	PYHIN1
286336	FAM78A
5335	PLCG1
7915	ALDH5A1
224	ALDH3A2
7376	NR1H2
10620	ARID3B
23228	PLCL2
705	BYSL
5832	ALDH18A1
5147	PDE6D
134145	FAM173B
63939	C20orf177
147179	WIPF2
23207	PLEKHM2
388799	C20orf107
64786	TBC1D15
157638	FAM84B
10950	BTG3
23659	PLA2G15
84142	FAM175A
122618	PLD4
8933	FAM127A
80326	WNT10A
10767	HBS1L
5141	PDE4A
8909	ENDOU
23216	TBC1D1
340075	ARSI
4050	LTB
60343	DLD
10270	AKAP8
64857	PLEKHG2
3662	MUM1
374393	FAM111B
23645	PPP1R15A
4929	NR4A2
5290	PIK3CA
84792	C7orf70
988	CDC5L
169981	SPIN3
84919	PPP1R15B
23272	C3orf63
3321	IGSF3
5287	PIK3C2B
23185	LARP4B
7473	WNT3
7461	CLIP2
55370	PPP4R1L
23568	ARL2BP
6741	SSB
23317	DNAJC13
10124	ARL4A
26010	SPATS2L
127829	ARL8A
6782	HSPA13
27236	ARFIP1
1495	CTNNA1
64127	NOD2
379	ARL4D
4904	YBX1
80331	DNAJC5
120526	DNAJC24
10564	ARFGEF2
11011	TLK2
55207	ARL8B
3320	HSP90AA1
10139	ARFRP1
9093	DNAJA3
27000	DNAJC2
3312	HSPA8
3313	HSPA9
8531	CSDA
3301	DNAJA1
55422	ZNF331
5923	RASGRF1
5611	DNAJC3
6734	SRPR
7185	TRAF1
4711	NDUFB5
57519	STARD9
9618	TRAF4
9821	RB1CC1
4729	NDUFV2
6875	TAF4B
5494	PPM1A
4809	NHP2L1
333926	PPM1J
51760	SYT17
4900	NRGN
132160	PPM1M
7188	TRAF5
7187	TRAF3
6884	TAF13
57605	PITPNM2
6874	TAF4
3480	IGF1R
3915	LAMC1
119	ADD2
25909	AHCTF1
6660	SOX5
10519	CIB1
3640	RLF
7128	TNFAIP3
9519	TBPL1
6659	SOX4
50640	PNPLA8
85313	PPIL4
150094	SIK1
25983	NGDN
23181	DIP2A
29888	STRN4
29966	STRN3
6666	SOX12
79865	TREML2
114294	LACTB
375775	PNPLA7
80227	PAAF1
126282	TNFAIP8L1
120	ADD3
51272	BET1L
55054	ATG16L1
406	ARNTL
154	ADRB2
3157	HMGCS1
54708	MARCH5
4221	MEN1
7520	XRCC5
55016	MARCH1
5224	PGAM2
10522	SPN
55252	ASXL2
10671	DCTN6
220972	MARCH8
83464	APH1B
55660	PRPF40A
3430	IFI35
9790	BMS1
57617	VPS18
5768	QSOX1
84930	MASTL
1117	CHI3L2
10776	ARPP19
10535	RNASEH2A
10535	JUNB
311	ANXA11
166614	DCLK2
8266	G6PD
84064	HDHD2
6773	STAT2
56946	C11orf30
10730	YME1L1
9957	HS3ST1
79723	SUV39H2
4326	MMP17
57559	STAMBPL1
55508	SLC35E3
6839	SUV39H1
28968	SLC6A16
8667	EIF3H
27165	GLS2
5613	PRKX
210	ALAD
55972	SLC25A40
23471	TRAM1
51115	FAM82B
81539	SAT1
1595	CYP51A1
285440	CYP4V2
1355	COX15
8239	USP9X
25949	SYF2
912	CD1D
953	ENTPD1
57185	NIPAL3
9731	CEP104
3561	IL2RG
55627	SMPD4
51012	SLMO2
3587	IL10RA
10384	BTN3A3
10384	BTF3
6238	RRBP1
1889	ECE1
3560	IL2RB
56658	TRIM39
2268	FGR
11118	BTN3A2
22862	FNDC3A
6004	RGS16
89846	FGD3
8573	CASK
66008	TRAK2
9590	AKAP12
10505	SEMA4F
7045	TGFBI
56181	FAM54B
5537	PPP6C
5576	PRKAR2A
9117	SEC22C
34	ACADM
843	CASP10
84680	ACCS
3295	HSD17B4
5213	PFKM
8869	ST3GAL5
3959	LGALS3BP
323	APBB2
2214	FCGR3A
22	ABCB7
36	ACADSB
6890	TAP1
1536	CYBB
396	ARHGDIA
5905	RANGAP1
2052	EPHX1
5274	SERPINI1
54903	MKS1
2799	GNS
1666	DECR1
10148	EBI3
51385	ZNF589
3676	ITGA4
9976	CLEC2B
51103	NDUFAF1
3675	ITGA3
29121	CLEC2D
29078	NDUFAF4
2086	ERV3-1
8530	CST7
3688	ITGB1
5324	PLAG1
3687	ITGAX
23421	ITGB3BP
54429	TAS2R5
259295	TAS2R20
160365	CLECL1
23780	APOL2
51266	CLEC2B
50840	TAS2R14
3704	ITPA
170482	CLEC4C
79133	C20orf7
115761	ARL11
54622	ARL15
51174	TUBD1
84617	TUBB6
1174	AP1S1
8906	AP1G2
55435	AP1AR
8907	AP1M1
57097	PARP11
8086	AAAS
164	AP1G1
8560	DEGS1
51657	STYXL1
6513	SLC2A1
10926	DBF4
57175	CORO1B
59342	SCPEP1
23215	PRRC2C
84975	MFSD5
92344	GORAB
26157	GIMAP2
55065	RFT1
79792	GSDMD
79777	ACBD4
9653	HS2ST1
23559	WBP1
81566	CSRNP2
55652	SLC48A1
79663	HSPBAP1
6675	UAP1
84946	LTV1
10446	LRRN2
54997	TESC
219988	PATL1
10200	MPHOSPH6
79600	TCTN1
23550	PSD4
80174	DBF4B
81572	PDRG1
148252	DIRAS1
6168	RPL37A
8925	HERC1
55734	ZFP64
83638	C11orf68
1396	CRIP1
112616	CMTM7
84174	MARS
200845	KCTD6
92906	HNRPLL
84830	C6orf105
84957	RELT
1880	GPR183
26173	INTS1
6990	DYNLT3
57205	ATP10D
353274	ZNF445
56006	C19orf61
84911	ZNF382
84105	PCBD2
80153	EDC3
84034	EMILIN2
10493	VAT1
29087	THYN1
7620	ZNF69
83732	RIOK1
84245	MRI1
136319	MTPN
90441	ZNF622
9258	MFHAS1
80344	DCAF11
10807	SDCCAG3
23171	GPD1L
57688	ZSWIM6
84938	ATG4C
79713	IGFLR1
84969	TOX2
54809	SAMD9
51068	NMD3
5634	PRPS2
6018	RLF
55863	TMEM126B
26001	RNF167
10328	COX4NB
81619	TSPAN14
1106	CHD2
135114	HINT3
27332	ZNF638
81544	GDPD5
51258	MRPL51
23344	ESYT1
58476	TP53INP2
58490	RPRD1B
51264	MRPL27
9921	RNF10
55379	LRRC59
55038	CDCA4
25840	METTL7A
29940	DSE
401548	SNX30
24139	EML2
9825	SPATA2
5635	PRPSAP1
55080	TAPBPL
56984	PSMG2
56267	CCBL2
84851	TRIM52
23099	ZBTB43
55854	ZC3H15
84945	ABHD13
9567	GTPBP1
91694	LONRF1
115825	WDFY2
23560	GTPBP4
64333	ARHGAP9
54726	OTUD4
339829	CCDC39
10449	ACAA2
10325	RRAGB
8463	TEAD2
128710	C20orf94
54020	SLC37A1
10591	C6orf108
55841	WWC3
80004	ESRP2
64222	TOR3A
7592	ZNF41
23531	MMD
125150	ZSWIM7
55139	ANKZF1
11342	RNF13
9866	TRIM66
10974	C10orf116
9263	STK17A
389677	RBM12B
54900	LAX1
10443	N4BP2L2
79837	PIP4K2C
51187	RSL24D1
347902	AMIGO2
124460	SNX20
56888	KCMF1
51097	SCCPDH
84281	C2orf88
51278	IER5
51522	TMEM14C
64114	TMBIM1
51248	PDZD11
285672	SREK1IP1
55717	WDR11
55893	PRF1
55906	ZC4H2
[truncated: 397 more rows]
