# Supplementary material for: GeneSCF: a real-time based functional enrichment tool with support for multiple organisms
Source: BMC Bioinformatics. 2016 Sep 13;17(1):365. doi: 10.1186/s12859-016-1250-z (PMC5020511; doi:10.1186/s12859-016-1250-z)
Supplement: Additional file 6: — Pathway enrichment results from GeneSCF for p53 bound genes at 0 h (Case study 2) predicted by GeneSCF using KEGG as a reference database. (XLS 32 kb) [file 12859_2016_1250_MOESM6_ESM.xls]

## Sheet: pathways
Process~name	num_of_Genes	gene_group	percentage%	P-value	Benjamini and Hochberg (FDR)	Hommel singlewise process	Bonferroni single-step process	Hommel singlewise process	Hochberg step-up process	Benjamini and Yekutieli	Genes
hsa04115~p53_signaling_pathway	6	69	8.69565	3.9409e-07	3.5074e-05	3.5074e-05	3.5074e-05	3.5074e-05	3.5074e-05	0.000177876	1026; 1643; 27113; 50484; 581; 64393;
hsa05016~Huntington's_disease	4	193	2.07254	0.00665704	0.187758	0.58582	0.592477	0.485964	0.58582	0.952209	27113; 2876; 5434; 581;
hsa04068~FoxO_signaling_pathway	3	134	2.23881	0.0152128	0.187758	1	1	0.541629	0.679769	0.952209	1026; 10769; 1263;
hsa04210~Apoptosis	3	140	2.14286	0.0170409	0.187758	1	1	0.545308	0.679769	0.952209	27113; 581; 824;
hsa05014~Amyotrophic_lateral_sclerosis_(ALS)	2	51	3.92157	0.0172054	0.187758	1	1	0.545641	0.679769	0.952209	2876; 581;
hsa05166~HTLV-I_infection	4	258	1.55039	0.0174765	0.187758	1	1	0.545641	0.679769	0.952209	1026; 3383; 581; 996;
hsa04144~Endocytosis	4	259	1.5444	0.0176966	0.187758	1	1	0.546817	0.679769	0.952209	11031; 155382; 27128; 3800;
hsa00480~Glutathione_metabolism	2	52	3.84615	0.0178239	0.187758	1	1	0.546817	0.679769	0.952209	2876; 50484;
hsa05161~Hepatitis_B	3	146	2.05479	0.0189868	0.187758	1	1	0.54943	0.679769	0.952209	1026; 1643; 581;
hsa04141~Protein_processing_in_endoplasmic_reticulum	3	169	1.77515	0.0275447	0.245148	1	1	0.565384	0.679769	1	22824; 581; 824;
hsa03018~RNA_degradation	2	77	2.5974	0.0361254	0.292287	1	1	0.579743	0.679769	1	10950; 196513;
hsa05169~Epstein-Barr_virus_infection	3	202	1.48515	0.0428481	0.306879	1	1	0.596795	0.679769	1	1026; 3383; 5434;
hsa04012~ErbB_signaling_pathway	2	87	2.29885	0.044825	0.306879	1	1	0.596795	0.679769	1	1026; 5747;
hsa04933~AGE-RAGE_signaling_pathway_in_diabetic_complications	2	101	1.9802	0.0581456	0.368906	1	1	0.615446	0.679769	1	3383; 581;
hsa00240~Pyrimidine_metabolism	2	105	1.90476	0.0621752	0.368906	1	1	0.621663	0.679769	1	50484; 5434;
hsa04670~Leukocyte_transendothelial_migration	2	118	1.69492	0.0758925	0.422152	1	1	0.629434	0.679769	1	3383; 5747;
hsa04110~Cell_cycle	2	124	1.6129	0.0825197	0.432015	1	1	0.639425	0.679769	1	1026; 996;
hsa03010~Ribosome	2	137	1.45985	0.0974522	0.441127	1	1	0.652746	0.679769	1	6150; 6223;
hsa04120~Ubiquitin_mediated_proteolysis	2	137	1.45985	0.0974522	0.441127	1	1	0.652746	0.679769	1	1643; 996;
hsa03020~RNA_polymerase	1	32	3.125	0.117735	0.441127	1	1	0.671396	0.679769	1	5434;
hsa04921~Oxytocin_signaling_pathway	2	158	1.26582	0.123003	0.441127	1	1	0.671396	0.679769	1	1026; 783;
hsa05020~Prion_diseases	1	35	2.85714	0.127733	0.441127	1	1	0.671396	0.679769	1	581;
hsa05143~African_trypanosomiasis	1	35	2.85714	0.127733	0.441127	1	1	0.671396	0.679769	1	3383;
hsa05010~Alzheimer's_disease	2	168	1.19048	0.135689	0.441127	1	1	0.678447	0.679769	1	25825; 824;
hsa00380~Tryptophan_metabolism	1	40	2.5	0.14415	0.441127	1	1	0.679769	0.679769	1	8942;
hsa00230~Purine_metabolism	2	176	1.13636	0.146041	0.441127	1	1	0.679769	0.679769	1	50484; 5434;
hsa05219~Bladder_cancer	1	41	2.43902	0.147397	0.441127	1	1	0.679769	0.679769	1	1026;
hsa05152~Tuberculosis	2	178	1.1236	0.148655	0.441127	1	1	0.679769	0.679769	1	1263; 581;
hsa05202~Transcriptional_misregulation_in_cancer	2	180	1.11111	0.151278	0.441127	1	1	0.679769	0.679769	1	1026; 5747;
hsa03420~Nucleotide_excision_repair	1	47	2.12766	0.166622	0.441127	1	1	0.679769	0.679769	1	1643;
hsa00510~N-Glycan_biosynthesis	1	49	2.04082	0.172935	0.441127	1	1	0.679769	0.679769	1	79087;
hsa05144~Malaria	1	49	2.04082	0.172935	0.441127	1	1	0.679769	0.679769	1	3383;
hsa04510~Focal_adhesion	2	202	0.990099	0.180693	0.441127	1	1	0.679769	0.679769	1	5747; 824;
hsa05205~Proteoglycans_in_cancer	2	203	0.985222	0.182051	0.441127	1	1	0.679769	0.679769	1	1026; 5747;
hsa05203~Viral_carcinogenesis	2	205	0.97561	0.184772	0.441127	1	1	0.679769	0.679769	1	1026; 581;
hsa03460~Fanconi_anemia_pathway	1	53	1.88679	0.18542	0.441127	1	1	0.679769	0.679769	1	5980;
hsa05200~Pathways_in_cancer	3	397	0.755668	0.193244	0.441127	1	1	0.679769	0.679769	1	1026; 5747; 581;
hsa05150~Staphylococcus_aureus_infection	1	56	1.78571	0.194661	0.441127	1	1	0.679769	0.679769	1	3383;
hsa05416~Viral_myocarditis	1	59	1.69492	0.203799	0.441127	1	1	0.679769	0.679769	1	3383;
hsa04370~VEGF_signaling_pathway	1	61	1.63934	0.209834	0.441127	1	1	0.679769	0.679769	1	5747;
hsa00590~Arachidonic_acid_metabolism	1	62	1.6129	0.212834	0.441127	1	1	0.679769	0.679769	1	2876;
hsa05210~Colorectal_cancer	1	62	1.6129	0.212834	0.441127	1	1	0.679769	0.679769	1	581;
hsa04623~Cytosolic_DNA-sensing_pathway	1	64	1.5625	0.218802	0.441127	1	1	0.679769	0.679769	1	5434;
hsa05214~Glioma	1	65	1.53846	0.221769	0.441127	1	1	0.679769	0.679769	1	1026;
hsa04918~Thyroid_hormone_synthesis	1	71	1.40845	0.239338	0.441127	1	1	0.679769	0.679769	1	2876;
hsa05218~Melanoma	1	71	1.40845	0.239338	0.441127	1	1	0.679769	0.679769	1	1026;
hsa05220~Chronic_myeloid_leukemia	1	73	1.36986	0.245107	0.441127	1	1	0.679769	0.679769	1	1026;
hsa05412~Arrhythmogenic_right_ventricular_cardiomyopathy_(ARVC)	1	74	1.35135	0.247976	0.441127	1	1	0.679769	0.679769	1	783;
hsa04010~MAPK_signaling_pathway	2	255	0.784314	0.254176	0.441127	1	1	0.679769	0.679769	1	783; 9448;
hsa04260~Cardiac_muscle_contraction	1	78	1.28205	0.259342	0.441127	1	1	0.679769	0.679769	1	783;
hsa05100~Bacterial_invasion_of_epithelial_cells	1	78	1.28205	0.259342	0.441127	1	1	0.679769	0.679769	1	5747;
hsa05410~Hypertrophic_cardiomyopathy_(HCM)	1	83	1.20482	0.273311	0.441127	1	1	0.679769	0.679769	1	783;
hsa04911~Insulin_secretion	1	85	1.17647	0.278826	0.441127	1	1	0.679769	0.679769	1	3783;
hsa05222~Small_cell_lung_cancer	1	86	1.16279	0.281568	0.441127	1	1	0.679769	0.679769	1	5747;
hsa04970~Salivary_secretion	1	89	1.1236	0.289731	0.441127	1	1	0.679769	0.679769	1	3783;
hsa05215~Prostate_cancer	1	89	1.1236	0.289731	0.441127	1	1	0.679769	0.679769	1	1026;
hsa04974~Protein_digestion_and_absorption	1	90	1.11111	0.292432	0.441127	1	1	0.679769	0.679769	1	3783;
hsa05323~Rheumatoid_arthritis	1	90	1.11111	0.292432	0.441127	1	1	0.679769	0.679769	1	3383;
hsa05414~Dilated_cardiomyopathy	1	90	1.11111	0.292432	0.441127	1	1	0.679769	0.679769	1	783;
hsa04064~NF-kappa_B_signaling_pathway	1	93	1.07527	0.300474	0.442279	1	1	0.679769	0.679769	1	3383;
hsa04211~Longevity_regulating_pathway	1	94	1.06383	0.303135	0.442279	1	1	0.679769	0.679769	1	581;
hsa04914~Progesterone-mediated_oocyte_maturation	1	98	1.02041	0.313678	0.44706	1	1	0.679769	0.679769	1	996;
hsa05146~Amoebiasis	1	100	1	0.31889	0.44706	1	1	0.679769	0.679769	1	5747;
hsa04922~Glucagon_signaling_pathway	1	101	0.990099	0.321482	0.44706	1	1	0.679769	0.679769	1	55671;
hsa04066~HIF-1_signaling_pathway	1	103	0.970874	0.326635	0.447239	1	1	0.679769	0.679769	1	1026;
hsa04668~TNF_signaling_pathway	1	110	0.909091	0.344371	0.464379	1	1	0.679769	0.679769	1	3383;
hsa04071~Sphingolipid_signaling_pathway	1	120	0.833333	0.368911	0.475801	1	1	0.679769	0.679769	1	581;
hsa04722~Neurotrophin_signaling_pathway	1	120	0.833333	0.368911	0.475801	1	1	0.679769	0.679769	1	581;
hsa04151~PI3K-Akt_signaling_pathway	2	341	0.58651	0.373732	0.475801	1	1	0.679769	0.679769	1	1026; 5747;
hsa04114~Oocyte_meiosis	1	123	0.813008	0.376095	0.475801	1	1	0.679769	0.679769	1	996;
hsa04360~Axon_guidance	1	127	0.787402	0.385547	0.475801	1	1	0.679769	0.679769	1	5747;
hsa04728~Dopaminergic_synapse	1	129	0.775194	0.39022	0.475801	1	1	0.679769	0.679769	1	3800;
hsa05160~Hepatitis_C	1	133	0.75188	0.399462	0.475801	1	1	0.679769	0.679769	1	1026;
hsa03040~Spliceosome	1	134	0.746269	0.401751	0.475801	1	1	0.679769	0.679769	1	10929;
hsa04650~Natural_killer_cell_mediated_cytotoxicity	1	135	0.740741	0.404031	0.475801	1	1	0.679769	0.679769	1	3383;
hsa05162~Measles	1	136	0.735294	0.406302	0.475801	1	1	0.679769	0.679769	1	27113;
hsa04530~Tight_junction	1	139	0.719424	0.413065	0.477439	1	1	0.679769	0.679769	1	8531;
hsa04514~Cell_adhesion_molecules_(CAMs)	1	142	0.704225	0.419753	0.477861	1	1	0.679769	0.679769	1	3383;
hsa04072~Phospholipase_D_signaling_pathway	1	144	0.694444	0.424169	0.477861	1	1	0.679769	0.679769	1	27128;
hsa04261~Adrenergic_signaling_in_cardiomyocytes	1	148	0.675676	0.432903	0.481604	1	1	0.679769	0.679769	1	783;
hsa04932~Non-alcoholic_fatty_liver_disease_(NAFLD)	1	151	0.662252	0.439367	0.482761	1	1	0.679769	0.679769	1	581;
hsa04390~Hippo_signaling_pathway	1	154	0.649351	0.445758	0.483811	1	1	0.679769	0.679769	1	27113;
hsa04630~Jak-STAT_signaling_pathway	1	158	0.632911	0.454169	0.487	1	1	0.679769	0.679769	1	1026;
hsa05164~Influenza_A	1	175	0.571429	0.488529	0.517608	1	1	0.679769	0.679769	1	3383;
hsa05168~Herpes_simplex_infection	1	185	0.540541	0.507735	0.523298	1	1	0.679769	0.679769	1	10929;
hsa04062~Chemokine_signaling_pathway	1	187	0.534759	0.511489	0.523298	1	1	0.679769	0.679769	1	5747;
hsa01100~Metabolic_pathways	5	1239	0.403551	0.511538	0.523298	1	1	0.679769	0.679769	1	50484; 5434; 5980; 79087; 8942;
hsa04810~Regulation_of_actin_cytoskeleton	1	214	0.46729	0.559497	0.565855	1	1	0.679769	0.679769	1	5747;
hsa05206~MicroRNAs_in_cancer	1	297	0.3367	0.679769	0.679769	1	1	0.679769	0.679769	1	1026;

## Sheet: mapped_ids
Entrez UID	input_genesymbols
54053	EIF3FP1
3783	KCNN4
11031	RAB31
10769	PLK2
27113	BBC3
284459	HKR1
6236	RRAD
1894	ECT2
51499	TRIAP1
63935	PCIF1
55146	ZDHHC4
10219	KLRG1
6223	RPS19
23299	BICD2
581	BAX
8942	KYNU
64393	ZMAT3
6150	MRPL23
126295	ZNF57
57661	PHRF1
147166	TRIM16L
824	CAPN2
8507	ENC1
29085	PHPT1
996	CDC27
9648	GCC2
25825	BACE2
50484	RRM2B
55922	NKRF
9444	QKI
654463	FER1L6
1907	EDN2
10346	TRIM22
783	CACNB2
9448	MAP4K4
56986	DTWD1
3383	ICAM1
100874261	LINC00854
653691	FAM115D
100463487	MTRNR2L9
23612	PHLDA3
146862	UNC45B
2876	GPX1
9518	GDF15
1263	PLK3
5820	PVT1
3800	KIF5C
1026	CDKN1A
5434	POLR2E
5747	PTK2
5980	REV3L
1643	DDB2
55671	SMEK1
10950	BTG3
8531	YBX3
8522	GAS7
79087	ALG12
84896	ATAD1
417	ART1
196513	DCP1B
66005	CHID1
155382	VPS37D
57405	SPC25
51522	TMEM14C
84196	USP48
55148	UBR7
64782	AEN
54749	EPDR1
10929	SRSF8
6836	SURF4
100463486	MTRNR2L8
22824	HSPA4L
27128	CYTH4
10077	ART1
9150	CTDP1
153579	BTNL9
