# Supplementary material for: GeneSCF: a real-time based functional enrichment tool with support for multiple organisms
Source: BMC Bioinformatics. 2016 Sep 13;17(1):365. doi: 10.1186/s12859-016-1250-z (PMC5020511; doi:10.1186/s12859-016-1250-z)
Supplement: Additional file 7: — Pathway enrichment results from GeneSCF for p53 bound genes at 12 h (Case study 2) predicted by GeneSCF using KEGG as a reference database. (XLS 55 kb) [file 12859_2016_1250_MOESM7_ESM.xls]

## Sheet: pathways
Process~name	num_of_Genes	gene_group	percentage%	P-value	Benjamini and Hochberg (FDR)	Hommel singlewise process	Bonferroni single-step process	Hommel singlewise process	Hochberg step-up process	Benjamini and Yekutieli	Genes
hsa04115~p53_signaling_pathway	12	69	17.3913	1.30458e-10	1.93078e-08	1.93078e-08	1.93078e-08	1.93078e-08	1.93078e-08	1.07695e-07	1026; 1643; 1647; 27113; 2810; 4193; 4194; 50484; 5268; 581; 64393; 900;
hsa04141~Protein_processing_in_endoplasmic_reticulum	7	169	4.14201	0.00417309	0.291236	0.613444	0.617617	0.575886	0.613444	1	22824; 3300; 4287; 581; 7466; 824; 9601;
hsa05161~Hepatitis_B	6	146	4.10959	0.00809387	0.291236	1	1	0.798648	0.885714	1	1026; 1643; 3454; 4214; 581; 7098;
hsa03018~RNA_degradation	4	77	5.19481	0.0138923	0.291236	1	1	0.842754	0.885714	1	10950; 196513; 23644; 27258;
hsa04110~Cell_cycle	5	124	4.03226	0.0163291	0.291236	1	1	0.848835	0.885714	1	1026; 1647; 2810; 4193; 996;
hsa03013~RNA_transport	6	172	3.48837	0.0166395	0.291236	1	1	0.848835	0.885714	1	285190; 57510; 5905; 6606; 6607; 8664;
hsa00230~Purine_metabolism	6	176	3.40909	0.0183567	0.291236	1	1	0.850609	0.885714	1	205; 50484; 50808; 56953; 84265; 84284;
hsa05200~Pathways_in_cancer	10	397	2.51889	0.0189547	0.291236	1	1	0.851432	0.885714	1	1026; 10672; 1163; 2149; 3909; 3910; 4193; 5228; 5747; 581;
hsa05222~Small_cell_lung_cancer	4	86	4.65116	0.0197207	0.291236	1	1	0.851872	0.885714	1	1163; 3909; 3910; 5747;
hsa04068~FoxO_signaling_pathway	5	134	3.73134	0.0217933	0.291236	1	1	0.853858	0.885714	1	1026; 10769; 1263; 1647; 4193;
hsa04120~Ubiquitin_mediated_proteolysis	5	137	3.64964	0.0236384	0.291236	1	1	0.855637	0.885714	1	1643; 4193; 4214; 4591; 996;
hsa00480~Glutathione_metabolism	3	52	5.76923	0.0249482	0.291236	1	1	0.856997	0.885714	1	2876; 50484; 79017;
hsa04210~Apoptosis	5	140	3.57143	0.0255815	0.291236	1	1	0.857739	0.885714	1	1647; 27113; 581; 824; 8793;
hsa05146~Amoebiasis	4	100	4	0.0314164	0.304779	1	1	0.863345	0.885714	1	3909; 3910; 4583; 5747;
hsa04510~Focal_adhesion	6	202	2.9703	0.0325241	0.304779	1	1	0.864531	0.885714	1	3909; 3910; 4660; 5228; 5747; 824;
hsa05166~HTLV-I_infection	7	258	2.71318	0.0329491	0.304779	1	1	0.864531	0.885714	1	1026; 3383; 4214; 581; 8061; 94241; 996;
hsa00590~Arachidonic_acid_metabolism	3	62	4.83871	0.0382602	0.333089	1	1	0.870353	0.885714	1	2876; 4051; 8529;
hsa04151~PI3K-Akt_signaling_pathway	8	341	2.34604	0.0476968	0.375983	1	1	0.878762	0.885714	1	1026; 2149; 3454; 3909; 3910; 4193; 5228; 5747;
hsa04918~Thyroid_hormone_synthesis	3	71	4.22535	0.0527553	0.375983	1	1	0.884543	0.885714	1	2876; 405753; 9601;
hsa04071~Sphingolipid_signaling_pathway	4	120	3.33333	0.0539255	0.375983	1	1	0.884543	0.885714	1	10672; 253782; 581; 91012;
hsa00730~Thiamine_metabolism	1	4	25	0.0558071	0.375983	1	1	0.885714	0.885714	1	84284;
hsa05164~Influenza_A	5	175	2.85714	0.0558894	0.375983	1	1	0.885714	0.885714	1	11100; 3383; 3454; 7098; 8793;
hsa05143~African_trypanosomiasis	2	35	5.71429	0.0666008	0.426712	1	1	0.885714	0.885714	1	3383; 3910;
hsa04512~ECM-receptor_interaction	3	82	3.65854	0.0735146	0.426712	1	1	0.885714	0.885714	1	3909; 3910; 6385;
hsa00750~Vitamin_B6_metabolism	1	6	16.6667	0.0772516	0.426712	1	1	0.885714	0.885714	1	8566;
hsa03010~Ribosome	4	137	2.91971	0.0784006	0.426712	1	1	0.885714	0.885714	1	51264; 6124; 6181; 6223;
hsa04144~Endocytosis	6	259	2.3166	0.0840406	0.426712	1	1	0.885714	0.885714	1	154; 2149; 3800; 390243; 4193; 9267;
hsa01100~Metabolic_pathways	20	1239	1.61421	0.0847982	0.426712	1	1	0.885714	0.885714	1	134147; 150763; 1551; 205; 220; 253782; 3155; 3631; 3909; 4051; 50484; 5625; 56953; 5980; 84265; 84284; 8529; 8566; 91012; 9249;
hsa05219~Bladder_cancer	2	41	4.87805	0.0864276	0.426712	1	1	0.885714	0.885714	1	1026; 4193;
hsa04514~Cell_adhesion_molecules_(CAMs)	4	142	2.8169	0.0864957	0.426712	1	1	0.885714	0.885714	1	214; 3383; 6385; 920;
hsa05205~Proteoglycans_in_cancer	5	203	2.46305	0.0905628	0.432364	1	1	0.885714	0.885714	1	1026; 4193; 4660; 5747; 6385;
hsa00600~Sphingolipid_metabolism	2	47	4.25532	0.107757	0.498378	1	1	0.885714	0.885714	1	253782; 91012;
hsa04921~Oxytocin_signaling_pathway	4	158	2.53165	0.114955	0.504309	1	1	0.885714	0.885714	1	1026; 3768; 4660; 783;
hsa00072~Synthesis_and_degradation_of_ketone_bodies	1	10	10	0.118697	0.504309	1	1	0.885714	0.885714	1	3155;
hsa05014~Amyotrophic_lateral_sclerosis_(ALS)	2	51	3.92157	0.12267	0.504309	1	1	0.885714	0.885714	1	2876; 581;
hsa05110~Vibrio_cholerae_infection	2	51	3.92157	0.12267	0.504309	1	1	0.885714	0.885714	1	4583; 9601;
hsa00240~Pyrimidine_metabolism	3	105	2.85714	0.126338	0.505351	1	1	0.885714	0.885714	1	50484; 56953; 84265;
hsa04621~NOD-like_receptor_signaling_pathway	2	57	3.50877	0.145884	0.568182	1	1	0.885714	0.885714	1	10910; 7205;
hsa04270~Vascular_smooth_muscle_contraction	3	120	2.5	0.166289	0.612848	1	1	0.885714	0.885714	1	10672; 4660; 59;
hsa00533~Glycosaminoglycan_biosynthesis	1	15	6.66667	0.167906	0.612848	1	1	0.885714	0.885714	1	4166;
hsa04010~MAPK_signaling_pathway	5	255	1.96078	0.177389	0.612848	1	1	0.885714	0.885714	1	1647; 1850; 4214; 783; 9448;
hsa00830~Retinol_metabolism	2	65	3.07692	0.178057	0.612848	1	1	0.885714	0.885714	1	1551; 9249;
hsa05214~Glioma	2	65	3.07692	0.178057	0.612848	1	1	0.885714	0.885714	1	1026; 4193;
hsa04360~Axon_guidance	3	127	2.3622	0.186064	0.614412	1	1	0.885714	0.885714	1	23654; 5364; 5747;
hsa00360~Phenylalanine_metabolism	1	17	5.88235	0.186814	0.614412	1	1	0.885714	0.885714	1	220;
hsa05218~Melanoma	2	71	2.8169	0.202836	0.616151	1	1	0.885714	0.885714	1	1026; 4193;
hsa05160~Hepatitis_C	3	133	2.25564	0.203477	0.616151	1	1	0.885714	0.885714	1	1026; 3454; 7098;
hsa04650~Natural_killer_cell_mediated_cytotoxicity	3	135	2.22222	0.209364	0.616151	1	1	0.885714	0.885714	1	3383; 3454; 8793;
hsa05169~Epstein-Barr_virus_infection	4	202	1.9802	0.209859	0.616151	1	1	0.885714	0.885714	1	1026; 3383; 4193; 84265;
hsa05220~Chronic_myeloid_leukemia	2	73	2.73973	0.211183	0.616151	1	1	0.885714	0.885714	1	1026; 4193;
hsa05162~Measles	3	136	2.20588	0.212322	0.616151	1	1	0.885714	0.885714	1	27113; 3454; 8793;
hsa05203~Viral_carcinogenesis	4	205	1.95122	0.217016	0.61766	1	1	0.885714	0.885714	1	1026; 2958; 4193; 581;
hsa04072~Phospholipase_D_signaling_pathway	3	144	2.08333	0.23629	0.648314	1	1	0.885714	0.885714	1	10672; 2149; 9267;
hsa04810~Regulation_of_actin_cytoskeleton	4	214	1.86916	0.238867	0.648314	1	1	0.885714	0.885714	1	10672; 2149; 4660; 5747;
hsa03060~Protein_export	1	23	4.34783	0.241012	0.648314	1	1	0.885714	0.885714	1	90701;
hsa05204~Chemical_carcinogenesis	2	82	2.43902	0.249076	0.648314	1	1	0.885714	0.885714	1	1551; 220;
hsa00340~Histidine_metabolism	1	24	4.16667	0.249688	0.648314	1	1	0.885714	0.885714	1	220;
hsa05206~MicroRNAs_in_cancer	5	297	1.6835	0.263424	0.665807	1	1	0.885714	0.885714	1	1026; 4193; 4194; 5268; 900;
hsa04012~ErbB_signaling_pathway	2	87	2.29885	0.270239	0.665807	1	1	0.885714	0.885714	1	1026; 5747;
hsa04970~Salivary_secretion	2	89	2.24719	0.278704	0.665807	1	1	0.885714	0.885714	1	154; 3783;
hsa05215~Prostate_cancer	2	89	2.24719	0.278704	0.665807	1	1	0.885714	0.885714	1	1026; 4193;
hsa04630~Jak-STAT_signaling_pathway	3	158	1.89873	0.279218	0.665807	1	1	0.885714	0.885714	1	1026; 3454; 50615;
hsa00650~Butanoate_metabolism	1	28	3.57143	0.283418	0.665807	1	1	0.885714	0.885714	1	3155;
hsa00760~Nicotinate_and_nicotinamide_metabolism	1	29	3.44828	0.291612	0.674352	1	1	0.885714	0.885714	1	56953;
hsa00410~beta-Alanine_metabolism	1	31	3.22581	0.30772	0.700656	1	1	0.885714	0.885714	1	220;
hsa03020~RNA_polymerase	1	32	3.125	0.315637	0.707793	1	1	0.885714	0.885714	1	84265;
hsa04933~AGE-RAGE_signaling_pathway_in_diabetic_complications	2	101	1.9802	0.329223	0.726812	1	1	0.885714	0.885714	1	3383; 581;
hsa00350~Tyrosine_metabolism	1	35	2.85714	0.338852	0.726812	1	1	0.885714	0.885714	1	220;
hsa05020~Prion_diseases	1	35	2.85714	0.338852	0.726812	1	1	0.885714	0.885714	1	581;
hsa05202~Transcriptional_misregulation_in_cancer	3	180	1.66667	0.347768	0.727442	1	1	0.885714	0.885714	1	1026; 4193; 5747;
hsa04620~Toll-like_receptor_signaling_pathway	2	106	1.88679	0.350016	0.727442	1	1	0.885714	0.885714	1	3454; 7098;
hsa05340~Primary_immunodeficiency	1	37	2.7027	0.353891	0.727442	1	1	0.885714	0.885714	1	920;
hsa05168~Herpes_simplex_infection	3	185	1.62162	0.363331	0.736617	1	1	0.885714	0.885714	1	10929; 3454; 7098;
hsa04960~Aldosterone-regulated_sodium_reabsorption	1	39	2.5641	0.368589	0.737178	1	1	0.885714	0.885714	1	2810;
hsa05016~Huntington's_disease	3	193	1.5544	0.388103	0.762511	1	1	0.885714	0.885714	1	27113; 2876; 581;
hsa04670~Leukocyte_transendothelial_migration	2	118	1.69492	0.39894	0.762511	1	1	0.885714	0.885714	1	3383; 5747;
hsa05145~Toxoplasmosis	2	118	1.69492	0.39894	0.762511	1	1	0.885714	0.885714	1	3909; 3910;
hsa04722~Neurotrophin_signaling_pathway	2	120	1.66667	0.406933	0.762511	1	1	0.885714	0.885714	1	4214; 581;
hsa03022~Basal_transcription_factors	1	45	2.22222	0.410716	0.762511	1	1	0.885714	0.885714	1	2958;
hsa04611~Platelet_activation	2	122	1.63934	0.414875	0.762511	1	1	0.885714	0.885714	1	10672; 2149;
hsa03420~Nucleotide_excision_repair	1	47	2.12766	0.424127	0.762511	1	1	0.885714	0.885714	1	1643;
hsa00280~Valine,_leucine_and_isoleucine_degradation	1	48	2.08333	0.430718	0.762511	1	1	0.885714	0.885714	1	3155;
hsa05144~Malaria	1	49	2.04082	0.437234	0.762511	1	1	0.885714	0.885714	1	3383;
hsa00330~Arginine_and_proline_metabolism	1	50	2	0.443675	0.762511	1	1	0.885714	0.885714	1	5625;
hsa04978~Mineral_absorption	1	51	1.96078	0.450044	0.762511	1	1	0.885714	0.885714	1	7779;
hsa04380~Osteoclast_differentiation	2	132	1.51515	0.453757	0.762511	1	1	0.885714	0.885714	1	3454; 8061;
hsa03040~Spliceosome	2	134	1.49254	0.461357	0.762511	1	1	0.885714	0.885714	1	10929; 27258;
hsa03460~Fanconi_anemia_pathway	1	53	1.88679	0.462563	0.762511	1	1	0.885714	0.885714	1	5980;
hsa04923~Regulation_of_lipolysis_in_adipocytes	1	56	1.78571	0.480812	0.762511	1	1	0.885714	0.885714	1	154;
hsa05150~Staphylococcus_aureus_infection	1	56	1.78571	0.480812	0.762511	1	1	0.885714	0.885714	1	3383;
hsa00140~Steroid_hormone_biosynthesis	1	58	1.72414	0.492634	0.762511	1	1	0.885714	0.885714	1	1551;
hsa04310~Wnt_signaling_pathway	2	143	1.3986	0.494777	0.762511	1	1	0.885714	0.885714	1	56998; 8061;
hsa00561~Glycerolipid_metabolism	1	59	1.69492	0.498444	0.762511	1	1	0.885714	0.885714	1	150763;
hsa05416~Viral_myocarditis	1	59	1.69492	0.498444	0.762511	1	1	0.885714	0.885714	1	3383;
hsa04730~Long-term_depression	1	60	1.66667	0.504188	0.762511	1	1	0.885714	0.885714	1	10672;
hsa04370~VEGF_signaling_pathway	1	61	1.63934	0.509867	0.762511	1	1	0.885714	0.885714	1	5747;
hsa04261~Adrenergic_signaling_in_cardiomyocytes	2	148	1.35135	0.51277	0.762511	1	1	0.885714	0.885714	1	154; 783;
hsa05210~Colorectal_cancer	1	62	1.6129	0.51548	0.762511	1	1	0.885714	0.885714	1	581;
hsa04623~Cytosolic_DNA-sensing_pathway	1	64	1.5625	0.526516	0.762511	1	1	0.885714	0.885714	1	84265;
hsa04924~Renin_secretion	1	64	1.5625	0.526516	0.762511	1	1	0.885714	0.885714	1	154;
hsa05321~Inflammatory_bowel_disease_(IBD)	1	65	1.53846	0.53194	0.762511	1	1	0.885714	0.885714	1	50615;
hsa00010~Glycolysis_/_Gluconeogenesis	1	67	1.49254	0.542602	0.762511	1	1	0.885714	0.885714	1	220;
hsa00982~Drug_metabolism	1	69	1.44928	0.553023	0.762511	1	1	0.885714	0.885714	1	220;
hsa04622~RIG-I-like_receptor_signaling_pathway	1	70	1.42857	0.558145	0.762511	1	1	0.885714	0.885714	1	4214;
hsa00562~Inositol_phosphate_metabolism	1	71	1.40845	0.563207	0.762511	1	1	0.885714	0.885714	1	3631;
hsa00980~Metabolism_of_xenobiotics_by_cytochrome_P450	1	73	1.36986	0.573161	0.762511	1	1	0.885714	0.885714	1	220;
hsa04022~cGMP-PKG_signaling_pathway	2	167	1.1976	0.577202	0.762511	1	1	0.885714	0.885714	1	10672; 154;
hsa05412~Arrhythmogenic_right_ventricular_cardiomyopathy_(ARVC)	1	74	1.35135	0.578052	0.762511	1	1	0.885714	0.885714	1	783;
hsa05010~Alzheimer's_disease	2	168	1.19048	0.580417	0.762511	1	1	0.885714	0.885714	1	25825; 824;
hsa04612~Antigen_processing_and_presentation	1	77	1.2987	0.592395	0.762511	1	1	0.885714	0.885714	1	920;
hsa04060~Cytokine-cytokine_receptor_interaction	3	265	1.13208	0.59301	0.762511	1	1	0.885714	0.885714	1	3454; 50615; 8793;
hsa04260~Cardiac_muscle_contraction	1	78	1.28205	0.597067	0.762511	1	1	0.885714	0.885714	1	783;
hsa05100~Bacterial_invasion_of_epithelial_cells	1	78	1.28205	0.597067	0.762511	1	1	0.885714	0.885714	1	5747;
hsa04610~Complement_and_coagulation_cascades	1	79	1.26582	0.601686	0.762511	1	1	0.885714	0.885714	1	2149;
hsa05152~Tuberculosis	2	178	1.1236	0.611574	0.762511	1	1	0.885714	0.885714	1	1263; 581;
hsa04020~Calcium_signaling_pathway	2	180	1.11111	0.617591	0.762511	1	1	0.885714	0.885714	1	154; 2149;
hsa04146~Peroxisome	1	83	1.20482	0.619639	0.762511	1	1	0.885714	0.885714	1	3155;
hsa05410~Hypertrophic_cardiomyopathy_(HCM)	1	83	1.20482	0.619639	0.762511	1	1	0.885714	0.885714	1	783;
hsa04911~Insulin_secretion	1	85	1.17647	0.628312	0.762511	1	1	0.885714	0.885714	1	3783;
hsa04640~Hematopoietic_cell_lineage	1	88	1.13636	0.640953	0.762511	1	1	0.885714	0.885714	1	920;
hsa04727~GABAergic_synapse	1	88	1.13636	0.640953	0.762511	1	1	0.885714	0.885714	1	10243;
hsa03008~Ribosome_biogenesis_in_eukaryotes	1	89	1.1236	0.64507	0.762511	1	1	0.885714	0.885714	1	10171;
hsa04974~Protein_digestion_and_absorption	1	90	1.11111	0.649141	0.762511	1	1	0.885714	0.885714	1	3783;
hsa05323~Rheumatoid_arthritis	1	90	1.11111	0.649141	0.762511	1	1	0.885714	0.885714	1	3383;
hsa05414~Dilated_cardiomyopathy	1	90	1.11111	0.649141	0.762511	1	1	0.885714	0.885714	1	783;
hsa04912~GnRH_signaling_pathway	1	91	1.0989	0.653165	0.762511	1	1	0.885714	0.885714	1	4214;
hsa04064~NF-kappa_B_signaling_pathway	1	93	1.07527	0.661077	0.762511	1	1	0.885714	0.885714	1	3383;
hsa04211~Longevity_regulating_pathway	1	94	1.06383	0.664965	0.762511	1	1	0.885714	0.885714	1	581;
hsa00564~Glycerophospholipid_metabolism	1	95	1.05263	0.668808	0.762511	1	1	0.885714	0.885714	1	150763;
hsa04024~cAMP_signaling_pathway	2	199	1.00503	0.671208	0.762511	1	1	0.885714	0.885714	1	154; 2149;
hsa04070~Phosphatidylinositol_signaling_system	1	98	1.02041	0.680077	0.762511	1	1	0.885714	0.885714	1	3631;
hsa04914~Progesterone-mediated_oocyte_maturation	1	98	1.02041	0.680077	0.762511	1	1	0.885714	0.885714	1	996;
hsa04922~Glucagon_signaling_pathway	1	101	0.990099	0.690964	0.763769	1	1	0.885714	0.885714	1	55671;
hsa04066~HIF-1_signaling_pathway	1	103	0.970874	0.698017	0.763769	1	1	0.885714	0.885714	1	1026;
hsa04660~T_cell_receptor_signaling_pathway	1	104	0.961538	0.701483	0.763769	1	1	0.885714	0.885714	1	920;
hsa04015~Rap1_signaling_pathway	2	211	0.947867	0.701842	0.763769	1	1	0.885714	0.885714	1	2149; 5228;
hsa04668~TNF_signaling_pathway	1	110	0.909091	0.721462	0.777172	1	1	0.885714	0.885714	1	3383;
hsa04725~Cholinergic_synapse	1	111	0.900901	0.72466	0.777172	1	1	0.885714	0.885714	1	3768;
hsa04724~Glutamatergic_synapse	1	114	0.877193	0.734036	0.781201	1	1	0.885714	0.885714	1	22941;
hsa04014~Ras_signaling_pathway	2	227	0.881057	0.738974	0.781201	1	1	0.885714	0.885714	1	22821; 5228;
hsa04919~Thyroid_hormone_signaling_pathway	1	118	0.847458	0.746045	0.783082	1	1	0.885714	0.885714	1	4193;
hsa04114~Oocyte_meiosis	1	123	0.813008	0.760299	0.792425	1	1	0.885714	0.885714	1	996;
hsa04728~Dopaminergic_synapse	1	129	0.775194	0.776357	0.803502	1	1	0.885714	0.885714	1	3800;
hsa04530~Tight_junction	1	139	0.719424	0.800774	0.823017	1	1	0.885714	0.885714	1	8531;
hsa04932~Non-alcoholic_fatty_liver_disease_(NAFLD)	1	151	0.662252	0.826595	0.838175	1	1	0.885714	0.885714	1	581;
hsa04080~Neuroactive_ligand-receptor_interaction	2	277	0.722022	0.830553	0.838175	1	1	0.885714	0.885714	1	154; 2149;
hsa04390~Hippo_signaling_pathway	1	154	0.649351	0.832511	0.838175	1	1	0.885714	0.885714	1	27113;
hsa04062~Chemokine_signaling_pathway	1	187	0.534759	0.885714	0.885714	1	1	0.885714	0.885714	1	5747;

## Sheet: mapped_ids
Entrez UID	input_genesymbols
2810	SFN
114819	CROCCP3
594839	SNORA33
26784	SNORA64
2298	FOXD4
10740	RFPL1S
54053	EIF3FP1
5268	SERPINB5
3783	KCNN4
6640	SNTA1
64975	MRPL27
79017	GGCT
10640	EXOC5
10769	PLK2
4796	TONSL
4193	MDM2
27113	BBC3
404217	CTXN1
4591	TRIM37
6236	RRAD
5875	RABGGTA
1894	ECT2
22821	RASA3
51499	TRIAP1
219771	CCNY
900	CCNG1
90956	ADCK2
5228	PGF
6273	S100A2
4194	MDM4
6606	SMN1
6607	SMN2
390243	FOLR4
50615	IL21R
10219	KLRG1
6223	RPS19
8825	LIN7A
1163	CKS1B
7779	SLC30A1
94241	TP53INP1
10672	GNA13
285190	RGPD4
7098	TLR3
4583	MUC2
59	ACTA2
583	BBS2
581	BAX
64393	ZMAT3
6181	RPLP2
126295	ZNF57
57661	PHRF1
147166	TRIM16L
10171	RCL1
7466	WFS1
6560	SLC12A4
824	CAPN2
8507	ENC1
7205	TRIP6
29085	PHPT1
9267	CYTH1
996	CDC27
9648	GCC2
4166	CHST6
51230	PHF20
22996	TTC39A
25825	BACE2
8061	FOSL1
50484	RRM2B
11100	HNRNPUL1
6866	TAC3
654463	FER1L6
4799	NFX1
3155	HMGCL
6385	SDC4
10475	TRIM38
1907	EDN2
5625	PRODH
51043	ZBTB7B
2039	DMTN
54084	TSPEAR
8566	PDXK
10346	TRIM22
783	CACNB2
4836	NMT1
214	ALCAM
402055	SRRD
205	AK3
54790	TET2
54828	BCAS3
1850	DUSP8
920	CD4
6124	RPL4
4214	MAP3K1
65979	PHACTR4
29090	TIMM21
8747	ADAM21
50808	AK3
9448	MAP4K4
26115	TANC2
9050	PSTPIP2
643382	TMEM253
56986	DTWD1
3383	ICAM1
80067	DCAF17
22853	LMTK2
100874261	LINC00854
339483	MTMR9LP
84536	C21orf67
606293	KLKP1
7582	ZNF33B
6339	SCNN1D
84675	TRIM55
10202	DHRS2
23090	ZNF423
441282	AKR1B15
100463487	MTRNR2L9
4287	ATXN3
9249	DHRS3
100313896	MIR320D1
23612	PHLDA3
3796	KIF2A
146862	UNC45B
150763	GPAT2
27258	LSM3
64318	NOC3L
2876	GPX1
90701	SEC11C
400550	FENDRR
2149	F2R
3768	KCNJ12
3631	INPP4A
9518	GDF15
22941	SHANK2
1263	PLK3
5820	PVT1
10243	GPHN
23654	PLXNB2
23030	KDM4B
3800	KIF5C
57510	XPO5
55920	RCC2
5364	PLXNB1
1026	CDKN1A
10910	SUGT1
5747	PTK2
9219	MTA2
5980	REV3L
2958	GTF2A2
1643	DDB2
4808	NHLH2
26097	CHTOP
2887	GRB10
1647	GADD45A
9601	PDIA4
55671	SMEK1
26071	FAM127B
116832	RPL39L
10950	BTG3
26355	FAM162A
220	ALDH1A3
4660	PPP1R12B
3300	DNAJB2
83887	TTLL2
56998	CTNNBIP1
8531	YBX3
8522	GAS7
3910	LAMA3
3909	LAMA3
154	ADRB2
10522	DEAF1
84171	LOXL4
5989	RFX1
8664	EIF3D
8529	CYP4F2
4051	CYP4F3
7045	TGFBI
11216	AKAP10
5905	RANGAP1
1551	CYP3A7
10148	EBI3
79777	ACBD4
53836	GPR87
134147	CMBL
84034	EMILIN2
405753	DUOXA2
84896	ATAD1
417	ART1
51264	MRPL27
196513	DCP1B
153339	TMEM167A
84705	GTPBP3
84284	NTPCR
113177	IZUMO4
56953	NT5M
7633	ZNF79
51522	TMEM14C
11182	SLC2A6
84265	POLR3GL
389203	SMIM20
23519	ANP32D
64434	NOM1
55148	UBR7
84922	FIZ1
23644	EDC4
64782	AEN
343035	RD3
54492	NEURL1B
57125	PLXDC1
84275	SLC25A33
100462977	MTRNR2L1
253782	CERS5
56676	ASCL3
6433	SFSWAP
10929	SRSF8
6836	SURF4
91012	CERS5
100463486	MTRNR2L8
55733	HHAT
26263	FBXO22
23087	TRIM35
340152	ZC3H12D
729920	ISPD
23741	EID1
84837	ARHGAP5-AS1
22824	HSPA4L
23151	GRAMD4
3454	IFNAR1
8793	TNFRSF10D
10077	ART1
55561	CDC42BPG
153579	BTNL9
