# Supplementary material for: GeneSCF: a real-time based functional enrichment tool with support for multiple organisms
Source: BMC Bioinformatics. 2016 Sep 13;17(1):365. doi: 10.1186/s12859-016-1250-z (PMC5020511; doi:10.1186/s12859-016-1250-z)
Supplement: Additional file 8: — Functional enrichment results from GeneSCF for p53 bound genes at 0 h (Case study 2) predicted by GeneSCF using Gene ontology, Molecular Function (GO_MF) as a reference database. (XLS 42 kb) [file 12859_2016_1250_MOESM8_ESM.xls]

## Sheet: Sheet1
Process~name	num_of_Genes	gene_group	percentage%	P-value	Benjamini and Hochberg (FDR)	Hommel singlewise process	Bonferroni single-step process	Hommel singlewise process	Hochberg step-up process	Benjamini and Yekutieli	Genes
GO:0002039~p53 binding	3	66	4.54545	0.012099	0.337041	1	1	0.889692	0.996088	1	TRIAP1; PLK3; ZMAT3;
GO:0000009~alpha-1,6-mannosyltransferase activity	1	1	100	0.0137568	0.337041	1	1	0.939971	0.996088	1	ALG12;
GO:0019912~cyclin-dependent protein kinase activating kinase activity	1	1	100	0.0137568	0.337041	1	1	0.939971	0.996088	1	CDKN1A;
GO:0022894~Intermediate conductance calcium-activated potassium channel activity	1	1	100	0.0137568	0.337041	1	1	0.939971	0.996088	1	KCNN4;
GO:0030429~kynureninase activity	1	1	100	0.0137568	0.337041	1	1	0.939971	0.996088	1	KYNU;
GO:0052917~dol-P-Man:Man(7)GlcNAc(2)-PP-Dol alpha-1,6-mannosyltransferase activity	1	1	100	0.0137568	0.337041	1	1	0.939971	0.996088	1	ALG12;
GO:0017048~Rho GTPase binding	2	27	7.40741	0.0169994	0.341732	1	1	0.996088	0.996088	1	YBX3; ECT2;
GO:0004748~ribonucleoside-diphosphate reductase activity, thioredoxin disulfide as acceptor	1	3	33.3333	0.0273256	0.341732	1	1	0.996088	0.996088	1	RRM2B;
GO:0008969~phosphohistidine phosphatase activity	1	3	33.3333	0.0273256	0.341732	1	1	0.996088	0.996088	1	PHPT1;
GO:0031708~endothelin B receptor binding	1	3	33.3333	0.0273256	0.341732	1	1	0.996088	0.996088	1	EDN2;
GO:0016286~small conductance calcium-activated potassium channel activity	1	4	25	0.0340404	0.341732	1	1	0.996088	0.996088	1	KCNN4;
GO:0034190~apolipoprotein receptor binding	1	4	25	0.0340404	0.341732	1	1	0.996088	0.996088	1	KIF5C;
GO:0051434~BH3 domain binding	1	4	25	0.0340404	0.341732	1	1	0.996088	0.996088	1	BAX;
GO:0004721~phosphoprotein phosphatase activity	2	44	4.54545	0.0401721	0.341732	1	1	0.996088	0.996088	1	CTDP1; PHPT1;
GO:0003956~NAD(P)+-protein-arginine ADP-ribosyltransferase activity	1	5	20	0.0407091	0.341732	1	1	0.996088	0.996088	1	ART1;
GO:0004111~creatine kinase activity	1	5	20	0.0407091	0.341732	1	1	0.996088	0.996088	1	MAP4K4;
GO:1990050~phosphatidic acid transporter activity	1	5	20	0.0407091	0.341732	1	1	0.996088	0.996088	1	TRIAP1;
GO:0008420~CTD phosphatase activity	1	6	16.6667	0.0473322	0.341732	1	1	0.996088	0.996088	1	CTDP1;
GO:0008432~JUN kinase binding	1	6	16.6667	0.0473322	0.341732	1	1	0.996088	0.996088	1	PTK2;
GO:0070492~oligosaccharide binding	1	6	16.6667	0.0473322	0.341732	1	1	0.996088	0.996088	1	CHID1;
GO:0004871~signal transducer activity	4	198	2.0202	0.0515459	0.341732	1	1	0.996088	0.996088	1	PTK2; CRKL; ECT2; PLK2;
GO:0004568~chitinase activity	1	7	14.2857	0.0539098	0.341732	1	1	0.996088	0.996088	1	CHID1;
GO:0008061~chitin binding	1	8	12.5	0.0604423	0.341732	1	1	0.996088	0.996088	1	CHID1;
GO:0008349~MAP kinase kinase kinase kinase activity	1	8	12.5	0.0604423	0.341732	1	1	0.996088	0.996088	1	MAP4K4;
GO:0008494~translation activator activity	1	8	12.5	0.0604423	0.341732	1	1	0.996088	0.996088	1	RPS27L;
GO:0043008~ATP-dependent protein binding	1	8	12.5	0.0604423	0.341732	1	1	0.996088	0.996088	1	PLK2;
GO:0036459~thiol-dependent ubiquitinyl hydrolase activity	2	62	3.22581	0.0722708	0.342183	1	1	0.996088	0.996088	1	USP42; USP48;
GO:0001055~RNA polymerase II activity	1	10	10	0.0733734	0.342183	1	1	0.996088	0.996088	1	POLR2E;
GO:0019855~calcium channel inhibitor activity	1	10	10	0.0733734	0.342183	1	1	0.996088	0.996088	1	PHPT1;
GO:0008331~high voltage-gated calcium channel activity	1	11	9.09091	0.0797725	0.342183	1	1	0.996088	0.996088	1	CACNB2;
GO:0043522~leucine zipper domain binding	1	11	9.09091	0.0797725	0.342183	1	1	0.996088	0.996088	1	PMF1;
GO:0019903~protein phosphatase binding	2	67	2.98507	0.0822769	0.342183	1	1	0.996088	0.996088	1	KCNN4; CDC27;
GO:0001054~RNA polymerase I activity	1	12	8.33333	0.0861277	0.342183	1	1	0.996088	0.996088	1	POLR2E;
GO:0004861~cyclin-dependent protein serine/threonine kinase inhibitor activity	1	12	8.33333	0.0861277	0.342183	1	1	0.996088	0.996088	1	CDKN1A;
GO:0008568~microtubule-severing ATPase activity	1	12	8.33333	0.0861277	0.342183	1	1	0.996088	0.996088	1	ATAD1;
GO:0010314~phosphatidylinositol-5-phosphate binding	1	12	8.33333	0.0861277	0.342183	1	1	0.996088	0.996088	1	PHLDA3;
GO:0015267~channel activity	1	12	8.33333	0.0861277	0.342183	1	1	0.996088	0.996088	1	BAX;
GO:0070063~RNA polymerase binding	1	13	7.69231	0.0924393	0.349328	1	1	0.996088	0.996088	1	PHRF1;
GO:0004843~thiol-dependent ubiquitin-specific protease activity	2	72	2.77778	0.0926788	0.349328	1	1	0.996088	0.996088	1	USP48; USP42;
GO:0000030~mannosyltransferase activity	1	15	6.66667	0.104933	0.376223	1	1	0.996088	0.996088	1	ALG12;
GO:0008574~ATP-dependent microtubule motor activity, plus-end-directed	1	15	6.66667	0.104933	0.376223	1	1	0.996088	0.996088	1	KIF5C;
GO:0015269~calcium-activated potassium channel activity	1	16	6.25	0.111116	0.383036	1	1	0.996088	0.996088	1	KCNN4;
GO:0004527~exonuclease activity	1	17	5.88235	0.117256	0.383036	1	1	0.996088	0.996088	1	AEN;
GO:0008656~cysteine-type endopeptidase activator activity involved in apoptotic process	1	17	5.88235	0.117256	0.383036	1	1	0.996088	0.996088	1	RPS27L;
GO:0030234~enzyme regulator activity	1	17	5.88235	0.117256	0.383036	1	1	0.996088	0.996088	1	DCP1B;
GO:0001056~RNA polymerase III activity	1	18	5.55556	0.123354	0.38581	1	1	0.996088	0.996088	1	POLR2E;
GO:0004602~glutathione peroxidase activity	1	18	5.55556	0.123354	0.38581	1	1	0.996088	0.996088	1	GPX1;
GO:0008408~3'-5' exonuclease activity	1	20	5	0.135425	0.390344	1	1	0.996088	0.996088	1	REV3L;
GO:0030332~cyclin binding	1	20	5	0.135425	0.390344	1	1	0.996088	0.996088	1	CDKN1A;
GO:0043325~phosphatidylinositol-3,4-bisphosphate binding	1	20	5	0.135425	0.390344	1	1	0.996088	0.996088	1	PHLDA3;
GO:0080025~phosphatidylinositol-3,5-bisphosphate binding	1	20	5	0.135425	0.390344	1	1	0.996088	0.996088	1	PHLDA3;
GO:0004198~calcium-dependent cysteine-type endopeptidase activity	1	21	4.7619	0.141399	0.399724	1	1	0.996088	0.996088	1	CAPN2;
GO:0017134~fibroblast growth factor binding	1	23	4.34783	0.153223	0.424978	1	1	0.996088	0.996088	1	RPS19;
GO:0005086~ARF guanyl-nucleotide exchange factor activity	1	24	4.16667	0.159075	0.433037	1	1	0.996088	0.996088	1	CYTH4;
GO:0019706~protein-cysteine S-palmitoyltransferase activity	1	25	4	0.164886	0.439479	1	1	0.996088	0.996088	1	ZDHHC4;
GO:0003785~actin monomer binding	1	26	3.84615	0.170658	0.439479	1	1	0.996088	0.996088	1	COBL;
GO:0003729~mRNA binding	2	107	1.86916	0.173628	0.439479	1	1	0.996088	0.996088	1	DCP1B; QKI;
GO:0003950~NAD+ ADP-ribosyltransferase activity	1	27	3.7037	0.176389	0.439479	1	1	0.996088	0.996088	1	ART1;
GO:0005246~calcium channel regulator activity	1	27	3.7037	0.176389	0.439479	1	1	0.996088	0.996088	1	CACNB2;
GO:0003887~DNA-directed DNA polymerase activity	1	28	3.57143	0.182082	0.443063	1	1	0.996088	0.996088	1	REV3L;
GO:0004553~hydrolase activity, hydrolyzing O-glycosyl compounds	1	29	3.44828	0.187735	0.443063	1	1	0.996088	0.996088	1	CHID1;
GO:0051879~Hsp90 protein binding	1	29	3.44828	0.187735	0.443063	1	1	0.996088	0.996088	1	UNC45B;
GO:0017112~Rab guanyl-nucleotide exchange factor activity	1	30	3.33333	0.19335	0.443063	1	1	0.996088	0.996088	1	DENND2D;
GO:0042169~SH2 domain binding	1	30	3.33333	0.19335	0.443063	1	1	0.996088	0.996088	1	PTK2;
GO:0017124~SH3 domain binding	2	117	1.7094	0.198473	0.443063	1	1	0.996088	0.996088	1	GPX1; QKI;
GO:0032266~phosphatidylinositol-3-phosphate binding	1	31	3.22581	0.198926	0.443063	1	1	0.996088	0.996088	1	PHLDA3;
GO:0001540~beta-amyloid binding	1	33	3.0303	0.209964	0.452394	1	1	0.996088	0.996088	1	BACE2;
GO:0003735~structural constituent of ribosome	3	226	1.32743	0.210623	0.452394	1	1	0.996088	0.996088	1	RPS19; MRPL23; RPS27L;
GO:0003899~DNA-directed RNA polymerase activity	1	34	2.94118	0.215426	0.452394	1	1	0.996088	0.996088	1	POLR2E;
GO:0005547~phosphatidylinositol-3,4,5-trisphosphate binding	1	34	2.94118	0.215426	0.452394	1	1	0.996088	0.996088	1	PHLDA3;
GO:0032403~protein complex binding	3	234	1.28205	0.225019	0.465883	1	1	0.996088	0.996088	1	CDKN1A; BAX; PLK2;
GO:0004190~aspartic-type endopeptidase activity	1	37	2.7027	0.231588	0.472826	1	1	0.996088	0.996088	1	BACE2;
GO:0051219~phosphoprotein binding	1	38	2.63158	0.236902	0.477049	1	1	0.996088	0.996088	1	CACNB2;
GO:0008234~cysteine-type peptidase activity	1	39	2.5641	0.242179	0.478562	1	1	0.996088	0.996088	1	CAPN2;
GO:0005245~voltage-gated calcium channel activity	1	40	2.5	0.24742	0.478562	1	1	0.996088	0.996088	1	CACNB2;
GO:0016757~transferase activity, transferring glycosyl groups	1	40	2.5	0.24742	0.478562	1	1	0.996088	0.996088	1	ALG12;
GO:0005160~transforming growth factor beta receptor binding	1	41	2.43902	0.252625	0.482284	1	1	0.996088	0.996088	1	GDF15;
GO:0051539~4 iron, 4 sulfur cluster binding	1	42	2.38095	0.257794	0.485842	1	1	0.996088	0.996088	1	REV3L;
GO:0003730~mRNA 3'-UTR binding	1	43	2.32558	0.262928	0.489245	1	1	0.996088	0.996088	1	YBX3;
GO:0031072~heat shock protein binding	1	46	2.17391	0.278118	0.509701	1	1	0.996088	0.996088	1	BAX;
GO:0004715~non-membrane spanning protein tyrosine kinase activity	1	47	2.12766	0.283112	0.509701	1	1	0.996088	0.996088	1	PTK2;
GO:0008289~lipid binding	2	152	1.31579	0.287527	0.509701	1	1	0.996088	0.996088	1	BAX; CYTH4;
GO:0019901~protein kinase binding	4	389	1.02828	0.287791	0.509701	1	1	0.996088	0.996088	1	RPS19; PTK2; CACNB2; TRIM22;
GO:0005546~phosphatidylinositol-4,5-bisphosphate binding	1	50	2	0.29789	0.513786	1	1	0.996088	0.996088	1	PHLDA3;
GO:0019003~GDP binding	1	51	1.96078	0.302748	0.513786	1	1	0.996088	0.996088	1	RAB31;
GO:0005070~SH3/SH2 adaptor activity	1	52	1.92308	0.307573	0.513786	1	1	0.996088	0.996088	1	CRKL;
GO:0008047~enzyme activator activity	1	52	1.92308	0.307573	0.513786	1	1	0.996088	0.996088	1	DCP1B;
GO:0030170~pyridoxal phosphate binding	1	52	1.92308	0.307573	0.513786	1	1	0.996088	0.996088	1	KYNU;
GO:0008092~cytoskeletal protein binding	1	55	1.81818	0.32185	0.531594	1	1	0.996088	0.996088	1	CAPN2;
GO:0005262~calcium channel activity	1	56	1.78571	0.326543	0.533354	1	1	0.996088	0.996088	1	CACNB2;
GO:0001227~transcriptional repressor activity, RNA polymerase II transcription regulatory region sequence-specific binding	1	57	1.75439	0.331205	0.535023	1	1	0.996088	0.996088	1	YBX3;
GO:0005516~calmodulin binding	2	179	1.11732	0.355803	0.568511	1	1	0.996088	0.996088	1	KCNN4; RRAD;
GO:0003779~actin binding	3	307	0.977199	0.361462	0.571343	1	1	0.996088	0.996088	1	ENC1; COBL; PTK2;
GO:0001948~glycoprotein binding	1	65	1.53846	0.367361	0.57449	1	1	0.996088	0.996088	1	BBC3;
GO:0003684~damaged DNA binding	1	67	1.49254	0.376093	0.581954	1	1	0.996088	0.996088	1	DDB2;
GO:0001618~virus receptor activity	1	70	1.42857	0.388966	0.595604	1	1	0.996088	0.996088	1	ICAM1;
GO:0003714~transcription corepressor activity	2	195	1.02564	0.395217	0.596178	1	1	0.996088	0.996088	1	YBX3; TRIM22;
GO:0003690~double-stranded DNA binding	1	74	1.35135	0.405721	0.596178	1	1	0.996088	0.996088	1	YBX3;
GO:0005089~Rho guanyl-nucleotide exchange factor activity	1	75	1.33333	0.409838	0.596178	1	1	0.996088	0.996088	1	ECT2;
GO:0030674~protein binding, bridging	1	76	1.31579	0.413927	0.596178	1	1	0.996088	0.996088	1	TRIM22;
GO:0051117~ATPase binding	1	76	1.31579	0.413927	0.596178	1	1	0.996088	0.996088	1	BBC3;
GO:0004872~receptor activity	2	206	0.970874	0.42168	0.596178	1	1	0.996088	0.996088	1	ICAM1; KLRG1;
GO:0035091~phosphatidylinositol binding	1	78	1.28205	0.422021	0.596178	1	1	0.996088	0.996088	1	SNX16;
GO:0019904~protein domain specific binding	2	209	0.956938	0.428796	0.596178	1	1	0.996088	0.996088	1	CACNB2; PHRF1;
GO:0003777~microtubule motor activity	1	80	1.25	0.430003	0.596178	1	1	0.996088	0.996088	1	KIF5C;
GO:0000166~nucleotide binding	3	344	0.872093	0.430226	0.596178	1	1	0.996088	0.996088	1	REV3L; MRPL23; SRSF8;
GO:0051087~chaperone binding	1	81	1.23457	0.433953	0.596178	1	1	0.996088	0.996088	1	BAX;
GO:0004674~protein serine/threonine kinase activity	3	351	0.854701	0.442971	0.602932	1	1	0.996088	0.996088	1	PLK2; MAP4K4; PLK3;
GO:0004713~protein tyrosine kinase activity	1	89	1.1236	0.46459	0.617523	1	1	0.996088	0.996088	1	PTK2;
GO:0003697~single-stranded DNA binding	1	90	1.11111	0.468302	0.617523	1	1	0.996088	0.996088	1	YBX3;
GO:0017137~Rab GTPase binding	1	90	1.11111	0.468302	0.617523	1	1	0.996088	0.996088	1	BICD2;
GO:0003924~GTPase activity	2	227	0.881057	0.470494	0.617523	1	1	0.996088	0.996088	1	RRAD; RAB31;
GO:0005085~guanyl-nucleotide exchange factor activity	1	94	1.06383	0.482896	0.628193	1	1	0.996088	0.996088	1	ECT2;
GO:0005179~hormone activity	1	99	1.0101	0.500581	0.645471	1	1	0.996088	0.996088	1	EDN2;
GO:0044822~poly(A) RNA binding	8	1105	0.723982	0.50496	0.645471	1	1	0.996088	0.996088	1	NKRF; YBX3; RPS19; CRKL; RPS27L; QKI; SRSF8; ZMAT3;
GO:0005178~integrin binding	1	104	0.961538	0.517665	0.656007	1	1	0.996088	0.996088	1	ICAM1;
GO:0044325~ion channel binding	1	111	0.900901	0.540612	0.679231	1	1	0.996088	0.996088	1	PHPT1;
GO:0016874~ligase activity	2	262	0.763359	0.546147	0.680369	1	1	0.996088	0.996088	1	TRIM22; UBR7;
GO:0008083~growth factor activity	1	162	0.617284	0.678099	0.837652	1	1	0.996088	0.996088	1	GDF15;
GO:0016787~hydrolase activity	1	172	0.581395	0.699815	0.844229	1	1	0.996088	0.996088	1	DCP1B;
GO:0003723~RNA binding	3	517	0.580271	0.699979	0.844229	1	1	0.996088	0.996088	1	QKI; MRPL23; ZMAT3;
GO:0005125~cytokine activity	1	176	0.568182	0.708088	0.844229	1	1	0.996088	0.996088	1	GDF15;
GO:0004672~protein kinase activity	2	357	0.560224	0.711941	0.844229	1	1	0.996088	0.996088	1	MAP4K4; PTK2;
GO:0016887~ATPase activity	1	178	0.561798	0.712139	0.844229	1	1	0.996088	0.996088	1	ATAD1;
GO:0000977~RNA polymerase II regulatory region sequence-specific DNA binding	1	190	0.526316	0.735301	0.852817	1	1	0.996088	0.996088	1	YBX3;
GO:0030246~carbohydrate binding	1	190	0.526316	0.735301	0.852817	1	1	0.996088	0.996088	1	KLRG1;
GO:0016491~oxidoreductase activity	1	194	0.515464	0.742602	0.852817	1	1	0.996088	0.996088	1	RRM2B;
GO:0008017~microtubule binding	1	196	0.510204	0.746178	0.852817	1	1	0.996088	0.996088	1	KIF5C;
GO:0042803~protein homodimerization activity	4	728	0.549451	0.74842	0.852817	1	1	0.996088	0.996088	1	RPS19; BAX; KYNU; ECT2;
GO:0005525~GTP binding	2	392	0.510204	0.758936	0.852817	1	1	0.996088	0.996088	1	RRAD; RAB31;
GO:0004888~transmembrane signaling receptor activity	1	204	0.490196	0.759993	0.852817	1	1	0.996088	0.996088	1	ICAM1;
GO:0042802~identical protein binding	3	620	0.483871	0.808144	0.899978	1	1	0.996088	0.996088	1	SNX16; BAX; GCC2;
GO:0046982~protein heterodimerization activity	2	446	0.44843	0.818491	0.904648	1	1	0.996088	0.996088	1	CAPN2; BAX;
GO:0003713~transcription coactivator activity	1	250	0.4	0.82611	0.906255	1	1	0.996088	0.996088	1	PMF1;
GO:0031625~ubiquitin protein ligase binding	1	258	0.387597	0.8356	0.909876	1	1	0.996088	0.996088	1	CDKN1A;
GO:0005096~GTPase activator activity	1	266	0.37594	0.844576	0.912887	1	1	0.996088	0.996088	1	ECT2;
GO:0004842~ubiquitin-protein transferase activity	1	296	0.337838	0.874108	0.937911	1	1	0.996088	0.996088	1	DDB2;
GO:0003676~nucleic acid binding	4	911	0.439078	0.881432	0.938917	1	1	0.996088	0.996088	1	ZNF57; ZMAT3; HKR1; AEN;
GO:0005524~ATP binding	7	1510	0.463576	0.906493	0.958665	1	1	0.996088	0.996088	1	PLK2; MAP4K4; KIF5C; HSPA4L; PTK2; ATAD1; PLK3;
GO:0005102~receptor binding	1	362	0.276243	0.920903	0.965593	1	1	0.996088	0.996088	1	PTK2;
GO:0008270~zinc ion binding	5	1223	0.408831	0.931369	0.965593	1	1	0.996088	0.996088	1	PHRF1; TRIM22; ZMAT3; UBR7; ZDHHC4;
GO:0003677~DNA binding	7	1596	0.438596	0.93275	0.965593	1	1	0.996088	0.996088	1	POLR2E; REV3L; YBX3; NKRF; HKR1; ZNF57; DDB2;
GO:0005509~calcium ion binding	2	703	0.284495	0.957817	0.978858	1	1	0.996088	0.996088	1	CAPN2; EPDR1;
GO:0003700~transcription factor activity, sequence-specific DNA binding	3	930	0.322581	0.958881	0.978858	1	1	0.996088	0.996088	1	GAS7; YBX3; TRIM22;
GO:0003674~molecular_function	2	749	0.267023	0.967975	0.981326	1	1	0.996088	0.996088	1	DGCR6; UBR7;
GO:0005515~protein binding	47	8822	0.532759	0.994611	0.996088	1	1	0.996088	0.996088	1	ENC1; NKRF; SURF4; KCNN4; TRIAP1; KIF5C; REV3L; GAS7; MAP4K4; ICAM1; CAPN2; POLR2E; CDC27; CDKN1A; RPS19; CRKL; RRAD; PTK2; BAX; CACNB2; BTG3; MRPL23; PMF1; RPS27L; RRM2B; COL23A1; GCC2; UNC45B; TRIM22; DCP1B; BICD2; AEN; DDB2; KLRG1; BBC3; QKI; SRSF8; CHID1; PLK3; DENND2D; ECT2; USP42; ZMAT3; SPC25; PLK2; TMEM14C; CTDP1;
GO:0046872~metal ion binding	6	2021	0.296883	0.996088	0.996088	1	1	0.996088	0.996088	1	ZNF57; RPS27L; HKR1; REV3L; CDKN1A; RRM2B;
