# Supplementary material for: GeneSCF: a real-time based functional enrichment tool with support for multiple organisms
Source: BMC Bioinformatics. 2016 Sep 13;17(1):365. doi: 10.1186/s12859-016-1250-z (PMC5020511; doi:10.1186/s12859-016-1250-z)
Supplement: Additional file 9: — Functional enrichment results from GeneSCF for p53 bound genes at 12 h (Case study 2) predicted by GeneSCF using Gene ontology, Molecular Function (GO_MF) as a reference database. (XLS 97 kb) [file 12859_2016_1250_MOESM9_ESM.xls]

## Sheet: Sheet1
Process~name	num_of_Genes	gene_group	percentage%	P-value	Benjamini and Hochberg (FDR)	Hommel singlewise process	Bonferroni single-step process	Hommel singlewise process	Hochberg step-up process	Benjamini and Yekutieli	Genes
GO:0052871~alpha-tocopherol omega-hydroxylase activity	2	2	100	0.00192708	0.445913	0.699532	0.699532	0.635715	0.699532	1	CYP4F2; CYP4F3;
GO:0050051~leukotriene-B4 20-monooxygenase activity	2	4	50	0.00470278	0.445913	1	1	0.949994	0.999997	1	CYP4F2; CYP4F3;
GO:0002039~p53 binding	5	66	7.57576	0.00941272	0.445913	1	1	0.999997	0.999997	1	TRIAP1; GSK3B; MDM2; PLK3; ZMAT3;
GO:0035255~ionotropic glutamate receptor binding	3	24	12.5	0.0125875	0.445913	1	1	0.999997	0.999997	1	ADRB2; GSK3B; SHANK2;
GO:0001103~RNA polymerase II repressing transcription factor binding	3	27	11.1111	0.0167888	0.445913	1	1	0.999997	0.999997	1	MTA2; GTF2A2; BBS2;
GO:0019855~calcium channel inhibitor activity	2	10	20	0.0192548	0.445913	1	1	0.999997	0.999997	1	PHPT1; SLC30A1;
GO:0017154~semaphorin receptor activity	2	12	16.6667	0.0259226	0.445913	1	1	0.999997	0.999997	1	PLXNB2; PLXNB1;
GO:0019901~protein kinase binding	13	389	3.3419	0.0329917	0.445913	1	1	0.999997	0.999997	1	PPP1R12B; CD4; SFN; RPS19; GSK3B; ACTA2; PTK2; CACNB2; MAP3K1; TRIM22; CCNY; RCC2; SLC12A4;
GO:0001532~interleukin-21 receptor activity	1	1	100	0.0359989	0.445913	1	1	0.999997	0.999997	1	IL21R;
GO:0004941~beta2-adrenergic receptor activity	1	1	100	0.0359989	0.445913	1	1	0.999997	0.999997	1	ADRB2;
GO:0008478~pyridoxal kinase activity	1	1	100	0.0359989	0.445913	1	1	0.999997	0.999997	1	PDXK;
GO:0019912~cyclin-dependent protein kinase activating kinase activity	1	1	100	0.0359989	0.445913	1	1	0.999997	0.999997	1	CDKN1A;
GO:0022894~Intermediate conductance calcium-activated potassium channel activity	1	1	100	0.0359989	0.445913	1	1	0.999997	0.999997	1	KCNN4;
GO:0031713~B2 bradykinin receptor binding	1	1	100	0.0359989	0.445913	1	1	0.999997	0.999997	1	ADRB2;
GO:0050518~2-C-methyl-D-erythritol 4-phosphate cytidylyltransferase activity	1	1	100	0.0359989	0.445913	1	1	0.999997	0.999997	1	ISPD;
GO:0052869~arachidonic acid omega-hydroxylase activity	1	1	100	0.0359989	0.445913	1	1	0.999997	0.999997	1	CYP4F2;
GO:0052872~tocotrienol omega-hydroxylase activity	1	1	100	0.0359989	0.445913	1	1	0.999997	0.999997	1	CYP4F2;
GO:0061598~molybdopterin adenylyltransferase activity	1	1	100	0.0359989	0.445913	1	1	0.999997	0.999997	1	GPHN;
GO:0061599~molybdopterin molybdotransferase activity	1	1	100	0.0359989	0.445913	1	1	0.999997	0.999997	1	GPHN;
GO:0070853~myosin VI binding	1	1	100	0.0359989	0.445913	1	1	0.999997	0.999997	1	LMTK2;
GO:0016538~cyclin-dependent protein serine/threonine kinase regulator activity	2	16	12.5	0.0415633	0.445913	1	1	0.999997	0.999997	1	CKS1B; CCNY;
GO:0003963~RNA-3'-phosphate cyclase activity	1	2	50	0.0535107	0.445913	1	1	0.999997	0.999997	1	RCL1;
GO:0004379~glycylpeptide N-tetradecanoyltransferase activity	1	2	50	0.0535107	0.445913	1	1	0.999997	0.999997	1	NMT1;
GO:0004419~hydroxymethylglutaryl-CoA lyase activity	1	2	50	0.0535107	0.445913	1	1	0.999997	0.999997	1	HMGCL;
GO:0004657~proline dehydrogenase activity	1	2	50	0.0535107	0.445913	1	1	0.999997	0.999997	1	PRODH;
GO:0004905~type I interferon receptor activity	1	2	50	0.0535107	0.445913	1	1	0.999997	0.999997	1	IFNAR1;
GO:0008252~nucleotidase activity	1	2	50	0.0535107	0.445913	1	1	0.999997	0.999997	1	NT5M;
GO:0010698~acetyltransferase activator activity	1	2	50	0.0535107	0.445913	1	1	0.999997	0.999997	1	BCAS3;
GO:0015218~pyrimidine nucleotide transmembrane transporter activity	1	2	50	0.0535107	0.445913	1	1	0.999997	0.999997	1	SLC25A33;
GO:0016316~phosphatidylinositol-3,4-bisphosphate 4-phosphatase activity	1	2	50	0.0535107	0.445913	1	1	0.999997	0.999997	1	INPP4A;
GO:0019962~type I interferon binding	1	2	50	0.0535107	0.445913	1	1	0.999997	0.999997	1	IFNAR1;
GO:0031403~lithium ion binding	1	2	50	0.0535107	0.445913	1	1	0.999997	0.999997	1	PDXK;
GO:0035034~histone acetyltransferase regulator activity	1	2	50	0.0535107	0.445913	1	1	0.999997	0.999997	1	EID1;
GO:0045523~interleukin-27 receptor binding	1	2	50	0.0535107	0.445913	1	1	0.999997	0.999997	1	EBI3;
GO:0046899~nucleoside triphosphate adenylate kinase activity	1	2	50	0.0535107	0.445913	1	1	0.999997	0.999997	1	AK3;
GO:0071862~protein phosphatase type 1 activator activity	1	2	50	0.0535107	0.445913	1	1	0.999997	0.999997	1	PHACTR4;
GO:0090631~pre-miRNA transporter activity	1	2	50	0.0535107	0.445913	1	1	0.999997	0.999997	1	XPO5;
GO:0051117~ATPase binding	4	76	5.26316	0.0578343	0.445913	1	1	0.999997	0.999997	1	WFS1; ATXN3; SNTA1; BBC3;
GO:0016874~ligase activity	9	262	3.43511	0.0601252	0.445913	1	1	0.999997	0.999997	1	NEURL1B; TRIM38; TRIM37; MDM2; NFX1; TRIM22; UBR7; TTLL2; RNF38;
GO:0004407~histone deacetylase activity	2	21	9.52381	0.0647961	0.445913	1	1	0.999997	0.999997	1	MTA2; ATXN3;
GO:0003839~gamma-glutamylcyclotransferase activity	1	3	33.3333	0.0707052	0.445913	1	1	0.999997	0.999997	1	GGCT;
GO:0004748~ribonucleoside-diphosphate reductase activity, thioredoxin disulfide as acceptor	1	3	33.3333	0.0707052	0.445913	1	1	0.999997	0.999997	1	RRM2B;
GO:0008318~protein prenyltransferase activity	1	3	33.3333	0.0707052	0.445913	1	1	0.999997	0.999997	1	RABGGTA;
GO:0008426~protein kinase C inhibitor activity	1	3	33.3333	0.0707052	0.445913	1	1	0.999997	0.999997	1	SFN;
GO:0008969~phosphohistidine phosphatase activity	1	3	33.3333	0.0707052	0.445913	1	1	0.999997	0.999997	1	PHPT1;
GO:0016641~oxidoreductase activity, acting on the CH-NH2 group of donors, oxygen as acceptor	1	3	33.3333	0.0707052	0.445913	1	1	0.999997	0.999997	1	LOXL4;
GO:0019865~immunoglobulin binding	1	3	33.3333	0.0707052	0.445913	1	1	0.999997	0.999997	1	CD4;
GO:0030160~GKAP/Homer scaffold activity	1	3	33.3333	0.0707052	0.445913	1	1	0.999997	0.999997	1	SHANK2;
GO:0031708~endothelin B receptor binding	1	3	33.3333	0.0707052	0.445913	1	1	0.999997	0.999997	1	EDN2;
GO:0031752~D5 dopamine receptor binding	1	3	33.3333	0.0707052	0.445913	1	1	0.999997	0.999997	1	GNA13;
GO:0061578~Lys63-specific deubiquitinase activity	1	3	33.3333	0.0707052	0.445913	1	1	0.999997	0.999997	1	ATXN3;
GO:0097016~L27 domain binding	1	3	33.3333	0.0707052	0.445913	1	1	0.999997	0.999997	1	LIN7A;
GO:1990782~protein tyrosine kinase binding	1	3	33.3333	0.0707052	0.445913	1	1	0.999997	0.999997	1	CD4;
GO:0001965~G-protein alpha-subunit binding	2	23	8.69565	0.0750535	0.445913	1	1	0.999997	0.999997	1	ADRB2; F2R;
GO:0004871~signal transducer activity	7	198	3.53535	0.0810092	0.445913	1	1	0.999997	0.999997	1	PTK2; TRIM38; CRKL; GNA13; TRIM55; ECT2; PLK2;
GO:0004090~carbonyl reductase (NADPH) activity	1	4	25	0.0875882	0.445913	1	1	0.999997	0.999997	1	DHRS2;
GO:0004366~glycerol-3-phosphate O-acyltransferase activity	1	4	25	0.0875882	0.445913	1	1	0.999997	0.999997	1	GPAT2;
GO:0004663~Rab geranylgeranyltransferase activity	1	4	25	0.0875882	0.445913	1	1	0.999997	0.999997	1	RABGGTA;
GO:0016286~small conductance calcium-activated potassium channel activity	1	4	25	0.0875882	0.445913	1	1	0.999997	0.999997	1	KCNN4;
GO:0018685~alkane 1-monooxygenase activity	1	4	25	0.0875882	0.445913	1	1	0.999997	0.999997	1	CYP4F2;
GO:0034190~apolipoprotein receptor binding	1	4	25	0.0875882	0.445913	1	1	0.999997	0.999997	1	KIF5C;
GO:0034597~phosphatidylinositol-4,5-bisphosphate 4-phosphatase activity	1	4	25	0.0875882	0.445913	1	1	0.999997	0.999997	1	INPP4A;
GO:0045569~TRAIL binding	1	4	25	0.0875882	0.445913	1	1	0.999997	0.999997	1	TNFRSF10D;
GO:0051380~norepinephrine binding	1	4	25	0.0875882	0.445913	1	1	0.999997	0.999997	1	ADRB2;
GO:0051434~BH3 domain binding	1	4	25	0.0875882	0.445913	1	1	0.999997	0.999997	1	BAX;
GO:0052650~NADP-retinol dehydrogenase activity	1	4	25	0.0875882	0.445913	1	1	0.999997	0.999997	1	DHRS3;
GO:0070053~thrombospondin receptor activity	1	4	25	0.0875882	0.445913	1	1	0.999997	0.999997	1	SDC4;
GO:0070579~methylcytosine dioxygenase activity	1	4	25	0.0875882	0.445913	1	1	0.999997	0.999997	1	TET2;
GO:0070883~pre-miRNA binding	1	4	25	0.0875882	0.445913	1	1	0.999997	0.999997	1	XPO5;
GO:0098519~nucleotide phosphatase activity, acting on free nucleotides	1	4	25	0.0875882	0.445913	1	1	0.999997	0.999997	1	NTPCR;
GO:1990380~Lys48-specific deubiquitinase activity	1	4	25	0.0875882	0.445913	1	1	0.999997	0.999997	1	ATXN3;
GO:0004497~monooxygenase activity	3	55	5.45455	0.0884456	0.445913	1	1	0.999997	0.999997	1	CYP4F3; CYP4F2; CYP3A7;
GO:0017048~Rho GTPase binding	2	27	7.40741	0.0969436	0.455566	1	1	0.999997	0.999997	1	YBX3; ECT2;
GO:0035035~histone acetyltransferase binding	2	27	7.40741	0.0969436	0.455566	1	1	0.999997	0.999997	1	BCAS3; EID1;
GO:0003956~NAD(P)+-protein-arginine ADP-ribosyltransferase activity	1	5	20	0.104165	0.455566	1	1	0.999997	0.999997	1	ART1;
GO:0004111~creatine kinase activity	1	5	20	0.104165	0.455566	1	1	0.999997	0.999997	1	MAP4K4;
GO:0004689~phosphorylase kinase activity	1	5	20	0.104165	0.455566	1	1	0.999997	0.999997	1	PHKB;
GO:0015057~thrombin receptor activity	1	5	20	0.104165	0.455566	1	1	0.999997	0.999997	1	F2R;
GO:0015379~potassium:chloride symporter activity	1	5	20	0.104165	0.455566	1	1	0.999997	0.999997	1	SLC12A4;
GO:0017111~nucleoside-triphosphatase activity	1	5	20	0.104165	0.455566	1	1	0.999997	0.999997	1	NTPCR;
GO:0022820~potassium ion symporter activity	1	5	20	0.104165	0.455566	1	1	0.999997	0.999997	1	SLC12A4;
GO:0042289~MHC class II protein binding	1	5	20	0.104165	0.455566	1	1	0.999997	0.999997	1	CD4;
GO:1990050~phosphatidic acid transporter activity	1	5	20	0.104165	0.455566	1	1	0.999997	0.999997	1	TRIAP1;
GO:0008536~Ran GTPase binding	2	29	6.89655	0.108485	0.468808	1	1	0.999997	0.999997	1	RANGAP1; XPO5;
GO:0031625~ubiquitin protein ligase binding	8	258	3.10078	0.113054	0.470112	1	1	0.999997	0.999997	1	WFS1; TRIM37; DNAJB2; CDKN1A; RANGAP1; GSK3B; ATXN3; MDM2;
GO:0000062~fatty-acyl-CoA binding	2	31	6.45161	0.120366	0.470112	1	1	0.999997	0.999997	1	ACBD4; HMGCL;
GO:0001012~RNA polymerase II regulatory region DNA binding	1	6	16.6667	0.120442	0.470112	1	1	0.999997	0.999997	1	ATXN3;
GO:0004030~aldehyde dehydrogenase [NAD(P)+] activity	1	6	16.6667	0.120442	0.470112	1	1	0.999997	0.999997	1	ALDH1A3;
GO:0004322~ferroxidase activity	1	6	16.6667	0.120442	0.470112	1	1	0.999997	0.999997	1	HEPHL1;
GO:0008432~JUN kinase binding	1	6	16.6667	0.120442	0.470112	1	1	0.999997	0.999997	1	PTK2;
GO:0030023~extracellular matrix constituent conferring elasticity	1	6	16.6667	0.120442	0.470112	1	1	0.999997	0.999997	1	EMILIN2;
GO:0051379~epinephrine binding	1	6	16.6667	0.120442	0.470112	1	1	0.999997	0.999997	1	ADRB2;
GO:0070324~thyroid hormone binding	1	6	16.6667	0.120442	0.470112	1	1	0.999997	0.999997	1	ALDH1A3;
GO:0004674~protein serine/threonine kinase activity	10	351	2.849	0.12368	0.477616	1	1	0.999997	0.999997	1	PLK2; MAST3; MAP4K4; GSK3B; MAP3K1; CDC42BPG; ADCK2; LMTK2; MYO3B; PLK3;
GO:0003735~structural constituent of ribosome	7	226	3.09735	0.133166	0.490315	1	1	0.999997	0.999997	1	RPS19; MRPL27; RPS27L; RPLP2; RPL4; RPL39L; SLC25A33;
GO:0001517~N-acetylglucosamine 6-O-sulfotransferase activity	1	7	14.2857	0.136424	0.490315	1	1	0.999997	0.999997	1	CHST6;
GO:0008374~O-acyltransferase activity	1	7	14.2857	0.136424	0.490315	1	1	0.999997	0.999997	1	GPAT2;
GO:0019208~phosphatase regulator activity	1	7	14.2857	0.136424	0.490315	1	1	0.999997	0.999997	1	PPP1R12B;
GO:0032454~histone demethylase activity (H3-K9 specific)	1	7	14.2857	0.136424	0.490315	1	1	0.999997	0.999997	1	KDM4B;
GO:0036094~small molecule binding	1	7	14.2857	0.136424	0.490315	1	1	0.999997	0.999997	1	APOD;
GO:0050291~sphingosine N-acyltransferase activity	1	7	14.2857	0.136424	0.490315	1	1	0.999997	0.999997	1	CERS5;
GO:0004017~adenylate kinase activity	1	8	12.5	0.152116	0.511278	1	1	0.999997	0.999997	1	AK3;
GO:0004652~polynucleotide adenylyltransferase activity	1	8	12.5	0.152116	0.511278	1	1	0.999997	0.999997	1	PAPOLG;
GO:0008179~adenylate cyclase binding	1	8	12.5	0.152116	0.511278	1	1	0.999997	0.999997	1	ADRB2;
GO:0008349~MAP kinase kinase kinase kinase activity	1	8	12.5	0.152116	0.511278	1	1	0.999997	0.999997	1	MAP4K4;
GO:0008494~translation activator activity	1	8	12.5	0.152116	0.511278	1	1	0.999997	0.999997	1	RPS27L;
GO:0034452~dynactin binding	1	8	12.5	0.152116	0.511278	1	1	0.999997	0.999997	1	SNX5;
GO:0043008~ATP-dependent protein binding	1	8	12.5	0.152116	0.511278	1	1	0.999997	0.999997	1	PLK2;
GO:0004864~protein phosphatase inhibitor activity	2	37	5.40541	0.157674	0.524233	1	1	0.999997	0.999997	1	PHACTR4; LMTK2;
GO:0051219~phosphoprotein binding	2	38	5.26316	0.164088	0.524233	1	1	0.999997	0.999997	1	SFN; CACNB2;
GO:0015280~ligand-gated sodium channel activity	1	9	11.1111	0.167524	0.524233	1	1	0.999997	0.999997	1	SCNN1D;
GO:0031406~carboxylic acid binding	1	9	11.1111	0.167524	0.524233	1	1	0.999997	0.999997	1	HMGCL;
GO:0031681~G-protein beta-subunit binding	1	9	11.1111	0.167524	0.524233	1	1	0.999997	0.999997	1	F2R;
GO:0043995~histone acetyltransferase activity (H4-K5 specific)	1	9	11.1111	0.167524	0.524233	1	1	0.999997	0.999997	1	PHF20;
GO:0043996~histone acetyltransferase activity (H4-K8 specific)	1	9	11.1111	0.167524	0.524233	1	1	0.999997	0.999997	1	PHF20;
GO:0046972~histone acetyltransferase activity (H4-K16 specific)	1	9	11.1111	0.167524	0.524233	1	1	0.999997	0.999997	1	PHF20;
GO:0008242~omega peptidase activity	1	10	10	0.182652	0.546251	1	1	0.999997	0.999997	1	ATXN3;
GO:0015278~calcium-release channel activity	1	10	10	0.182652	0.546251	1	1	0.999997	0.999997	1	RASA3;
GO:0016709~oxidoreductase activity, acting on paired donors, with incorporation or reduction of molecular oxygen, NAD(P)H as one donor, and incorporation of one atom of oxygen	1	10	10	0.182652	0.546251	1	1	0.999997	0.999997	1	CYP4F2;
GO:0031702~type 1 angiotensin receptor binding	1	10	10	0.182652	0.546251	1	1	0.999997	0.999997	1	GNA13;
GO:0035591~signaling adaptor activity	1	10	10	0.182652	0.546251	1	1	0.999997	0.999997	1	MPP7;
GO:0005160~transforming growth factor beta receptor binding	2	41	4.87805	0.183589	0.546251	1	1	0.999997	0.999997	1	INHBE; GDF15;
GO:0004303~estradiol 17-beta-dehydrogenase activity	1	11	9.09091	0.197506	0.562222	1	1	0.999997	0.999997	1	AKR1B15;
GO:0008331~high voltage-gated calcium channel activity	1	11	9.09091	0.197506	0.562222	1	1	0.999997	0.999997	1	CACNB2;
GO:0035240~dopamine binding	1	11	9.09091	0.197506	0.562222	1	1	0.999997	0.999997	1	ADRB2;
GO:0043522~leucine zipper domain binding	1	11	9.09091	0.197506	0.562222	1	1	0.999997	0.999997	1	PMF1;
GO:0004065~arylsulfatase activity	1	12	8.33333	0.212091	0.562222	1	1	0.999997	0.999997	1	ARSG;
GO:0004861~cyclin-dependent protein serine/threonine kinase inhibitor activity	1	12	8.33333	0.212091	0.562222	1	1	0.999997	0.999997	1	CDKN1A;
GO:0005351~sugar:proton symporter activity	1	12	8.33333	0.212091	0.562222	1	1	0.999997	0.999997	1	SLC2A6;
GO:0008568~microtubule-severing ATPase activity	1	12	8.33333	0.212091	0.562222	1	1	0.999997	0.999997	1	ATAD1;
GO:0010314~phosphatidylinositol-5-phosphate binding	1	12	8.33333	0.212091	0.562222	1	1	0.999997	0.999997	1	PHLDA3;
GO:0015075~ion transmembrane transporter activity	1	12	8.33333	0.212091	0.562222	1	1	0.999997	0.999997	1	SFXN2;
GO:0015267~channel activity	1	12	8.33333	0.212091	0.562222	1	1	0.999997	0.999997	1	BAX;
GO:0042834~peptidoglycan binding	1	12	8.33333	0.212091	0.562222	1	1	0.999997	0.999997	1	RNASE7;
GO:0048156~tau protein binding	1	12	8.33333	0.212091	0.562222	1	1	0.999997	0.999997	1	GSK3B;
GO:0050321~tau-protein kinase activity	1	12	8.33333	0.212091	0.562222	1	1	0.999997	0.999997	1	GSK3B;
GO:0003779~actin binding	8	307	2.60586	0.215799	0.562222	1	1	0.999997	0.999997	1	PHACTR4; ENC1; COBL; PTK2; DMTN; SNTA1; MYO3B; PSTPIP2;
GO:0004519~endonuclease activity	2	47	4.25532	0.223435	0.562222	1	1	0.999997	0.999997	1	ZC3H12D; RNASE7;
GO:0008484~sulfuric ester hydrolase activity	1	13	7.69231	0.226412	0.562222	1	1	0.999997	0.999997	1	ARSG;
GO:0017017~MAP kinase tyrosine/serine/threonine phosphatase activity	1	13	7.69231	0.226412	0.562222	1	1	0.999997	0.999997	1	DUSP8;
GO:0017160~Ral GTPase binding	1	13	7.69231	0.226412	0.562222	1	1	0.999997	0.999997	1	EXOC5;
GO:0045028~G-protein coupled purinergic nucleotide receptor activity	1	13	7.69231	0.226412	0.562222	1	1	0.999997	0.999997	1	GPR87;
GO:0070016~armadillo repeat domain binding	1	13	7.69231	0.226412	0.562222	1	1	0.999997	0.999997	1	CTNNBIP1;
GO:0070063~RNA polymerase binding	1	13	7.69231	0.226412	0.562222	1	1	0.999997	0.999997	1	PHRF1;
GO:0070628~proteasome binding	1	13	7.69231	0.226412	0.562222	1	1	0.999997	0.999997	1	DNAJB2;
GO:0001085~RNA polymerase II transcription factor binding	2	48	4.16667	0.230148	0.562222	1	1	0.999997	0.999997	1	MTA2; GSK3B;
GO:0004521~endoribonuclease activity	1	14	7.14286	0.240473	0.562222	1	1	0.999997	0.999997	1	RCL1;
GO:0005272~sodium channel activity	1	14	7.14286	0.240473	0.562222	1	1	0.999997	0.999997	1	SCNN1D;
GO:0005355~glucose transmembrane transporter activity	1	14	7.14286	0.240473	0.562222	1	1	0.999997	0.999997	1	SLC2A6;
GO:0008253~5'-nucleotidase activity	1	14	7.14286	0.240473	0.562222	1	1	0.999997	0.999997	1	NT5M;
GO:0017016~Ras GTPase binding	1	14	7.14286	0.240473	0.562222	1	1	0.999997	0.999997	1	RIN1;
GO:0031402~sodium ion binding	1	14	7.14286	0.240473	0.562222	1	1	0.999997	0.999997	1	PDXK;
GO:0032794~GTPase activating protein binding	1	14	7.14286	0.240473	0.562222	1	1	0.999997	0.999997	1	PLXNB1;
GO:0070403~NAD+ binding	1	14	7.14286	0.240473	0.562222	1	1	0.999997	0.999997	1	ALDH1A3;
GO:0008392~arachidonic acid epoxygenase activity	1	15	6.66667	0.254279	0.562222	1	1	0.999997	0.999997	1	CYP4F2;
GO:0008574~ATP-dependent microtubule motor activity, plus-end-directed	1	15	6.66667	0.254279	0.562222	1	1	0.999997	0.999997	1	KIF5C;
GO:0008599~protein phosphatase type 1 regulator activity	1	15	6.66667	0.254279	0.562222	1	1	0.999997	0.999997	1	PHACTR4;
GO:0016616~oxidoreductase activity, acting on the CH-OH group of donors, NAD or NADP as acceptor	1	15	6.66667	0.254279	0.562222	1	1	0.999997	0.999997	1	AKR1B15;
GO:0016620~oxidoreductase activity, acting on the aldehyde or oxo group of donors, NAD or NADP as acceptor	1	15	6.66667	0.254279	0.562222	1	1	0.999997	0.999997	1	ALDH1A3;
GO:0030955~potassium ion binding	1	15	6.66667	0.254279	0.562222	1	1	0.999997	0.999997	1	PDXK;
GO:0034236~protein kinase A catalytic subunit binding	1	15	6.66667	0.254279	0.562222	1	1	0.999997	0.999997	1	GSK3B;
GO:0042975~peroxisome proliferator activated receptor binding	1	15	6.66667	0.254279	0.562222	1	1	0.999997	0.999997	1	MDM2;
GO:0071949~FAD binding	1	15	6.66667	0.254279	0.562222	1	1	0.999997	0.999997	1	PRODH;
GO:0003723~RNA binding	12	517	2.32108	0.256274	0.562222	1	1	0.999997	0.999997	1	PAPOLG; SMN1; SMN2; SFSWAP; RPL4; LSM3; NOM1; RPL39L; HNRNPUL1; ZMAT3; XPO5; RCL1;
GO:0005070~SH3/SH2 adaptor activity	2	52	3.84615	0.257104	0.562222	1	1	0.999997	0.999997	1	CRKL; GRB10;
GO:0008047~enzyme activator activity	2	52	3.84615	0.257104	0.562222	1	1	0.999997	0.999997	1	DCP1B; PPP1R12B;
GO:0000989~transcription factor activity, transcription factor binding	1	16	6.25	0.267835	0.568563	1	1	0.999997	0.999997	1	MTA2;
GO:0004029~aldehyde dehydrogenase (NAD) activity	1	16	6.25	0.267835	0.568563	1	1	0.999997	0.999997	1	ALDH1A3;
GO:0004745~retinol dehydrogenase activity	1	16	6.25	0.267835	0.568563	1	1	0.999997	0.999997	1	DHRS3;
GO:0005149~interleukin-1 receptor binding	1	16	6.25	0.267835	0.568563	1	1	0.999997	0.999997	1	TRIP6;
GO:0015269~calcium-activated potassium channel activity	1	16	6.25	0.267835	0.568563	1	1	0.999997	0.999997	1	KCNN4;
GO:0005507~copper ion binding	2	54	3.7037	0.270609	0.570368	1	1	0.999997	0.999997	1	HEPHL1; LOXL4;
GO:0016705~oxidoreductase activity, acting on paired donors, with incorporation or reduction of molecular oxygen	2	55	3.63636	0.27736	0.570368	1	1	0.999997	0.999997	1	CYP4F3; CYP4F2;
GO:0004527~exonuclease activity	1	17	5.88235	0.281145	0.570368	1	1	0.999997	0.999997	1	AEN;
GO:0008656~cysteine-type endopeptidase activator activity involved in apoptotic process	1	17	5.88235	0.281145	0.570368	1	1	0.999997	0.999997	1	RPS27L;
GO:0030234~enzyme regulator activity	1	17	5.88235	0.281145	0.570368	1	1	0.999997	0.999997	1	DCP1B;
GO:0031267~small GTPase binding	1	17	5.88235	0.281145	0.570368	1	1	0.999997	0.999997	1	RCC2;
GO:0050998~nitric-oxide synthase binding	1	17	5.88235	0.281145	0.570368	1	1	0.999997	0.999997	1	SNTA1;
GO:0000977~RNA polymerase II regulatory region sequence-specific DNA binding	5	190	2.63158	0.281256	0.570368	1	1	0.999997	0.999997	1	YBX3; NHLH2; NFX1; ZNF79; ASCL3;
GO:0001227~transcriptional repressor activity, RNA polymerase II transcription regulatory region sequence-specific binding	2	57	3.50877	0.290848	0.583605	1	1	0.999997	0.999997	1	YBX3; ASCL3;
GO:0001056~RNA polymerase III activity	1	18	5.55556	0.294214	0.583605	1	1	0.999997	0.999997	1	POLR3GL;
GO:0004602~glutathione peroxidase activity	1	18	5.55556	0.294214	0.583605	1	1	0.999997	0.999997	1	GPX1;
GO:0016409~palmitoyltransferase activity	1	18	5.55556	0.294214	0.583605	1	1	0.999997	0.999997	1	HHAT;
GO:0005242~inward rectifier potassium channel activity	1	19	5.26316	0.307046	0.595205	1	1	0.999997	0.999997	1	KCNJ12;
GO:0008301~DNA binding, bending	1	19	5.26316	0.307046	0.595205	1	1	0.999997	0.999997	1	FOXD4;
GO:0016209~antioxidant activity	1	19	5.26316	0.307046	0.595205	1	1	0.999997	0.999997	1	TP53INP1;
GO:0005178~integrin binding	3	104	2.88462	0.307844	0.595205	1	1	0.999997	0.999997	1	TGFBI; ICAM1; GSK3B;
GO:0008289~lipid binding	4	152	2.63158	0.315032	0.595205	1	1	0.999997	0.999997	1	APOD; BAX; CYTH1; ACBD4;
GO:0004540~ribonuclease activity	1	20	5	0.319645	0.595205	1	1	0.999997	0.999997	1	RNASE7;
GO:0008408~3'-5' exonuclease activity	1	20	5	0.319645	0.595205	1	1	0.999997	0.999997	1	REV3L;
GO:0017025~TBP-class protein binding	1	20	5	0.319645	0.595205	1	1	0.999997	0.999997	1	GTF2A2;
GO:0030332~cyclin binding	1	20	5	0.319645	0.595205	1	1	0.999997	0.999997	1	CDKN1A;
GO:0043325~phosphatidylinositol-3,4-bisphosphate binding	1	20	5	0.319645	0.595205	1	1	0.999997	0.999997	1	PHLDA3;
GO:0080025~phosphatidylinositol-3,5-bisphosphate binding	1	20	5	0.319645	0.595205	1	1	0.999997	0.999997	1	PHLDA3;
GO:0003774~motor activity	2	62	3.22581	0.324395	0.595205	1	1	0.999997	0.999997	1	MYO3B; KIF2A;
GO:0004888~transmembrane signaling receptor activity	5	204	2.45098	0.330834	0.595205	1	1	0.999997	0.999997	1	TLR3; PLXNB1; CD4; ICAM1; TNFRSF10D;
GO:0001530~lipopolysaccharide binding	1	21	4.7619	0.332016	0.595205	1	1	0.999997	0.999997	1	RNASE7;
GO:0004198~calcium-dependent cysteine-type endopeptidase activity	1	21	4.7619	0.332016	0.595205	1	1	0.999997	0.999997	1	CAPN2;
GO:0005385~zinc ion transmembrane transporter activity	1	21	4.7619	0.332016	0.595205	1	1	0.999997	0.999997	1	SLC30A1;
GO:0008327~methyl-CpG binding	1	21	4.7619	0.332016	0.595205	1	1	0.999997	0.999997	1	CHTOP;
GO:0051213~dioxygenase activity	1	21	4.7619	0.332016	0.595205	1	1	0.999997	0.999997	1	KDM4B;
GO:0004872~receptor activity	5	206	2.42718	0.337999	0.595205	1	1	0.999997	0.999997	1	TLR3; PLXNB1; CD4; ICAM1; KLRG1;
GO:0000982~transcription factor activity, RNA polymerase II core promoter proximal region sequence-specific binding	1	22	4.54545	0.344162	0.595205	1	1	0.999997	0.999997	1	FOSL1;
GO:0003756~protein disulfide isomerase activity	1	22	4.54545	0.344162	0.595205	1	1	0.999997	0.999997	1	PDIA4;
GO:0008198~ferrous iron binding	1	22	4.54545	0.344162	0.595205	1	1	0.999997	0.999997	1	TET2;
GO:0030215~semaphorin receptor binding	1	22	4.54545	0.344162	0.595205	1	1	0.999997	0.999997	1	PLXNB1;
GO:0031683~G-protein beta/gamma-subunit complex binding	1	22	4.54545	0.344162	0.595205	1	1	0.999997	0.999997	1	GNA13;
GO:0033613~activating transcription factor binding	1	22	4.54545	0.344162	0.595205	1	1	0.999997	0.999997	1	WFS1;
GO:0035257~nuclear hormone receptor binding	1	22	4.54545	0.344162	0.595205	1	1	0.999997	0.999997	1	BCAS3;
GO:0001948~glycoprotein binding	2	65	3.07692	0.344334	0.595205	1	1	0.999997	0.999997	1	CD4; BBC3;
GO:0019904~protein domain specific binding	5	209	2.39234	0.348769	0.600015	1	1	0.999997	0.999997	1	SFN; CACNB2; MPP7; PHRF1; RCC2;
GO:0005319~lipid transporter activity	1	23	4.34783	0.356088	0.600834	1	1	0.999997	0.999997	1	APOD;
GO:0008157~protein phosphatase 1 binding	1	23	4.34783	0.356088	0.600834	1	1	0.999997	0.999997	1	PHACTR4;
GO:0017134~fibroblast growth factor binding	1	23	4.34783	0.356088	0.600834	1	1	0.999997	0.999997	1	RPS19;
GO:0070330~aromatase activity	1	23	4.34783	0.356088	0.600834	1	1	0.999997	0.999997	1	CYP3A7;
GO:0019903~protein phosphatase binding	2	67	2.98507	0.357521	0.600834	1	1	0.999997	0.999997	1	KCNN4; CDC27;
GO:0005031~tumor necrosis factor-activated receptor activity	1	24	4.16667	0.367798	0.606867	1	1	0.999997	0.999997	1	TNFRSF10D;
GO:0005086~ARF guanyl-nucleotide exchange factor activity	1	24	4.16667	0.367798	0.606867	1	1	0.999997	0.999997	1	CYTH1;
GO:0031593~polyubiquitin binding	1	24	4.16667	0.367798	0.606867	1	1	0.999997	0.999997	1	DNAJB2;
GO:0050840~extracellular matrix binding	1	24	4.16667	0.367798	0.606867	1	1	0.999997	0.999997	1	TGFBI;
GO:0001618~virus receptor activity	2	70	2.85714	0.377117	0.619427	1	1	0.999997	0.999997	1	CD4; ICAM1;
GO:0004843~thiol-dependent ubiquitin-specific protease activity	2	72	2.77778	0.390043	0.630143	1	1	0.999997	0.999997	1	ATXN3; USP42;
GO:0003785~actin monomer binding	1	26	3.84615	0.390584	0.630143	1	1	0.999997	0.999997	1	COBL;
GO:0015026~coreceptor activity	1	26	3.84615	0.390584	0.630143	1	1	0.999997	0.999997	1	CD4;
GO:0030507~spectrin binding	1	26	3.84615	0.390584	0.630143	1	1	0.999997	0.999997	1	DMTN;
GO:0003950~NAD+ ADP-ribosyltransferase activity	1	27	3.7037	0.401669	0.639499	1	1	0.999997	0.999997	1	ART1;
GO:0004709~MAP kinase kinase kinase activity	1	27	3.7037	0.401669	0.639499	1	1	0.999997	0.999997	1	MAP3K1;
GO:0005246~calcium channel regulator activity	1	27	3.7037	0.401669	0.639499	1	1	0.999997	0.999997	1	CACNB2;
GO:0001968~fibronectin binding	1	28	3.57143	0.412552	0.648295	1	1	0.999997	0.999997	1	SDC4;
GO:0003887~DNA-directed DNA polymerase activity	1	28	3.57143	0.412552	0.648295	1	1	0.999997	0.999997	1	REV3L;
GO:0017080~sodium channel regulator activity	1	28	3.57143	0.412552	0.648295	1	1	0.999997	0.999997	1	SNTA1;
GO:0008270~zinc ion binding	24	1223	1.96239	0.414625	0.648746	1	1	0.999997	0.999997	1	MDM4; KDM4B; MDM2; TRIP6; PHRF1; NEURL1B; TRIM22; ZMAT3; TRIM35; UBR7; RABGGTA; TRIM37; TRIM38; PDXK; MTA2; CD4; RNF224; NFX1; MAP3K1; TET2; PHF20; TRIM55; RNF38; ADAM21;
GO:0031492~nucleosomal DNA binding	1	29	3.44828	0.423237	0.650593	1	1	0.999997	0.999997	1	MTA2;
GO:0051879~Hsp90 protein binding	1	29	3.44828	0.423237	0.650593	1	1	0.999997	0.999997	1	UNC45B;
GO:0005516~calmodulin binding	4	179	2.23464	0.425917	0.650593	1	1	0.999997	0.999997	1	KCNN4; PHKB; RRAD; SNTA1;
GO:0035091~phosphatidylinositol binding	2	78	2.5641	0.428066	0.650593	1	1	0.999997	0.999997	1	SNX5; SNX16;
GO:0004896~cytokine receptor activity	1	30	3.33333	0.433729	0.650593	1	1	0.999997	0.999997	1	EBI3;
GO:0017112~Rab guanyl-nucleotide exchange factor activity	1	30	3.33333	0.433729	0.650593	1	1	0.999997	0.999997	1	DENND2D;
GO:0030544~Hsp70 protein binding	1	30	3.33333	0.433729	0.650593	1	1	0.999997	0.999997	1	DNAJB2;
GO:0042169~SH2 domain binding	1	30	3.33333	0.433729	0.650593	1	1	0.999997	0.999997	1	PTK2;
GO:0046966~thyroid hormone receptor binding	1	30	3.33333	0.433729	0.650593	1	1	0.999997	0.999997	1	TRIP6;
GO:0051059~NF-kappaB binding	1	30	3.33333	0.433729	0.650593	1	1	0.999997	0.999997	1	GSK3B;
GO:0003777~microtubule motor activity	2	80	2.5	0.440464	0.657977	1	1	0.999997	0.999997	1	KIF5C; KIF2A;
GO:0032266~phosphatidylinositol-3-phosphate binding	1	31	3.22581	0.44403	0.660586	1	1	0.999997	0.999997	1	PHLDA3;
GO:0051087~chaperone binding	2	81	2.46914	0.446607	0.661708	1	1	0.999997	0.999997	1	DNAJB2; BAX;
GO:0005158~insulin receptor binding	1	32	3.125	0.454145	0.670141	1	1	0.999997	0.999997	1	GRB10;
GO:0001540~beta-amyloid binding	1	33	3.0303	0.464076	0.679272	1	1	0.999997	0.999997	1	BACE2;
GO:0005164~tumor necrosis factor receptor binding	1	33	3.0303	0.464076	0.679272	1	1	0.999997	0.999997	1	TRIM37;
GO:0008013~beta-catenin binding	2	85	2.35294	0.470796	0.685255	1	1	0.999997	0.999997	1	GSK3B; CTNNBIP1;
GO:0005547~phosphatidylinositol-3,4,5-trisphosphate binding	1	34	2.94118	0.473827	0.685255	1	1	0.999997	0.999997	1	PHLDA3;
GO:0019825~oxygen binding	1	34	2.94118	0.473827	0.685255	1	1	0.999997	0.999997	1	CYP3A7;
GO:0020037~heme binding	3	139	2.15827	0.478196	0.68883	1	1	0.999997	0.999997	1	CYP4F3; CYP4F2; CYP3A7;
GO:0003714~transcription corepressor activity	4	195	2.05128	0.489709	0.702625	1	1	0.999997	0.999997	1	YBX3; TRIM22; TONSL; EID1;
GO:0001102~RNA polymerase II activating transcription factor binding	1	37	2.7027	0.50203	0.711479	1	1	0.999997	0.999997	1	NHLH2;
GO:0004190~aspartic-type endopeptidase activity	1	37	2.7027	0.50203	0.711479	1	1	0.999997	0.999997	1	BACE2;
GO:0048487~beta-tubulin binding	1	37	2.7027	0.50203	0.711479	1	1	0.999997	0.999997	1	BCAS3;
GO:0030165~PDZ domain binding	2	91	2.1978	0.505863	0.711479	1	1	0.999997	0.999997	1	SNTA1; KCNJ12;
GO:0005102~receptor binding	7	362	1.9337	0.507062	0.711479	1	1	0.999997	0.999997	1	LAMA3; F2R; HMGCL; PTK2; DMTN; ALCAM; TAC3;
GO:0015459~potassium channel regulator activity	1	38	2.63158	0.511092	0.711479	1	1	0.999997	0.999997	1	ADRB2;
GO:0015485~cholesterol binding	1	38	2.63158	0.511092	0.711479	1	1	0.999997	0.999997	1	APOD;
GO:0042393~histone binding	2	92	2.17391	0.511559	0.711479	1	1	0.999997	0.999997	1	TONSL; BCAS3;
GO:0000287~magnesium ion binding	4	202	1.9802	0.516709	0.715898	1	1	0.999997	0.999997	1	PDXK; MAST3; HMGCL; CDC42BPG;
GO:0008234~cysteine-type peptidase activity	1	39	2.5641	0.51999	0.717704	1	1	0.999997	0.999997	1	CAPN2;
GO:0005245~voltage-gated calcium channel activity	1	40	2.5	0.528726	0.726998	1	1	0.999997	0.999997	1	CACNB2;
GO:0030971~receptor tyrosine kinase binding	1	41	2.43902	0.537303	0.736004	1	1	0.999997	0.999997	1	FIZ1;
GO:0005506~iron ion binding	3	154	1.94805	0.545387	0.741941	1	1	0.999997	0.999997	1	CYP4F3; CYP4F2; CYP3A7;
GO:0051539~4 iron, 4 sulfur cluster binding	1	42	2.38095	0.545725	0.741941	1	1	0.999997	0.999997	1	REV3L;
GO:0005179~hormone activity	2	99	2.0202	0.550208	0.745245	1	1	0.999997	0.999997	1	EDN2; INHBE;
GO:0003730~mRNA 3'-UTR binding	1	43	2.32558	0.553994	0.747583	1	1	0.999997	0.999997	1	YBX3;
GO:0000049~tRNA binding	1	44	2.27273	0.562113	0.750172	1	1	0.999997	0.999997	1	XPO5;
GO:0004721~phosphoprotein phosphatase activity	1	44	2.27273	0.562113	0.750172	1	1	0.999997	0.999997	1	PHPT1;
GO:0022857~transmembrane transporter activity	1	44	2.27273	0.562113	0.750172	1	1	0.999997	0.999997	1	SLC2A6;
GO:0032947~protein complex scaffold	1	45	2.22222	0.570084	0.752511	1	1	0.999997	0.999997	1	MPP7;
GO:0043621~protein self-association	1	45	2.22222	0.570084	0.752511	1	1	0.999997	0.999997	1	DMTN;
GO:0097110~scaffold protein binding	1	45	2.22222	0.570084	0.752511	1	1	0.999997	0.999997	1	MDM2;
GO:0044822~poly(A) RNA binding	20	1105	1.80995	0.572542	0.753017	1	1	0.999997	0.999997	1	EIF3D; PDIA4; YBX3; RPL4; RPS19; CRKL; LSM3; NFX1; TRIP6; NOM1; RPS27L; NOC3L; SRSF8; NTPCR; HNRNPUL1; ZMAT3; XPO5; MRPL27; RCC2; CHTOP;
GO:0005044~scavenger receptor activity	1	46	2.17391	0.577911	0.753454	1	1	0.999997	0.999997	1	LOXL4;
GO:0031072~heat shock protein binding	1	46	2.17391	0.577911	0.753454	1	1	0.999997	0.999997	1	BAX;
GO:0008083~growth factor activity	3	162	1.85185	0.579101	0.753454	1	1	0.999997	0.999997	1	INHBE; PGF; GDF15;
GO:0004715~non-membrane spanning protein tyrosine kinase activity	1	47	2.12766	0.585595	0.759182	1	1	0.999997	0.999997	1	PTK2;
GO:0003729~mRNA binding	2	107	1.86916	0.591686	0.760812	1	1	0.999997	0.999997	1	DCP1B; XPO5;
GO:0030145~manganese ion binding	1	48	2.08333	0.59314	0.760812	1	1	0.999997	0.999997	1	HMGCL;
GO:0048365~Rac GTPase binding	1	48	2.08333	0.59314	0.760812	1	1	0.999997	0.999997	1	RCC2;
GO:0016301~kinase activity	2	109	1.83486	0.601601	0.768778	1	1	0.999997	0.999997	1	GSK3B; CKS1B;
GO:0005080~protein kinase C binding	1	50	2	0.607822	0.768778	1	1	0.999997	0.999997	1	SDC4;
GO:0005546~phosphatidylinositol-4,5-bisphosphate binding	1	50	2	0.607822	0.768778	1	1	0.999997	0.999997	1	PHLDA3;
GO:0030276~clathrin binding	1	50	2	0.607822	0.768778	1	1	0.999997	0.999997	1	SYT8;
GO:0044325~ion channel binding	2	111	1.8018	0.611333	0.770534	1	1	0.999997	0.999997	1	SNTA1; PHPT1;
GO:0030170~pyridoxal phosphate binding	1	52	1.92308	0.621975	0.781235	1	1	0.999997	0.999997	1	PDXK;
GO:0032403~protein complex binding	4	234	1.7094	0.630519	0.789236	1	1	0.999997	0.999997	1	ADRB2; CDKN1A; BAX; PLK2;
GO:0005125~cytokine activity	3	176	1.70455	0.634181	0.79017	1	1	0.999997	0.999997	1	INHBE; EBI3; GDF15;
GO:0003743~translation initiation factor activity	1	54	1.85185	0.635618	0.79017	1	1	0.999997	0.999997	1	EIF3D;
GO:0017124~SH3 domain binding	2	117	1.7094	0.639439	0.790281	1	1	0.999997	0.999997	1	GPX1; SHANK2;
GO:0004842~ubiquitin-protein transferase activity	5	296	1.68919	0.641199	0.790281	1	1	0.999997	0.999997	1	TRIM37; MDM2; FBXO22; DDB2; RNF38;
GO:0008092~cytoskeletal protein binding	1	55	1.81818	0.642255	0.790281	1	1	0.999997	0.999997	1	CAPN2;
GO:0004672~protein kinase activity	6	357	1.68067	0.648517	0.790281	1	1	0.999997	0.999997	1	MAP4K4; ADCK2; PTK2; MYO3B; GSK3B; MAP3K1;
GO:0005262~calcium channel activity	1	56	1.78571	0.648771	0.790281	1	1	0.999997	0.999997	1	CACNB2;
GO:0005544~calcium-dependent phospholipid binding	1	56	1.78571	0.648771	0.790281	1	1	0.999997	0.999997	1	SYT8;
GO:0005201~extracellular matrix structural constituent	1	57	1.75439	0.655169	0.792754	1	1	0.999997	0.999997	1	CD4;
GO:0008236~serine-type peptidase activity	1	57	1.75439	0.655169	0.792754	1	1	0.999997	0.999997	1	SEC11C;
GO:0048306~calcium-dependent protein binding	1	59	1.69492	0.667617	0.805133	1	1	0.999997	0.999997	1	SYT8;
GO:0003725~double-stranded RNA binding	1	60	1.66667	0.673672	0.809745	1	1	0.999997	0.999997	1	TLR3;
GO:0001047~core promoter binding	1	61	1.63934	0.679618	0.811517	1	1	0.999997	0.999997	1	GADD45A;
GO:0005518~collagen binding	1	61	1.63934	0.679618	0.811517	1	1	0.999997	0.999997	1	TGFBI;
GO:0003705~transcription factor activity, RNA polymerase II distal enhancer sequence-specific binding	1	62	1.6129	0.685455	0.813138	1	1	0.999997	0.999997	1	RFX1;
GO:0036459~thiol-dependent ubiquitinyl hydrolase activity	1	62	1.6129	0.685455	0.813138	1	1	0.999997	0.999997	1	USP42;
GO:0042803~protein homodimerization activity	12	728	1.64835	0.696424	0.819208	1	1	0.999997	0.999997	1	PDXK; GGCT; TRIM37; CD4; ADRB2; HMGCL; RPS19; ALDH1A3; PGF; GTF2A2; BAX; ECT2;
GO:0000980~RNA polymerase II distal enhancer sequence-specific DNA binding	1	64	1.5625	0.696813	0.819208	1	1	0.999997	0.999997	1	MTA2;
GO:0016491~oxidoreductase activity	3	194	1.54639	0.697342	0.819208	1	1	0.999997	0.999997	1	RRM2B; DHRS2; ALDH1A3;
GO:0008017~microtubule binding	3	196	1.53061	0.703824	0.824156	1	1	0.999997	0.999997	1	KIF5C; KIF2A; RCC2;
GO:0003684~damaged DNA binding	1	67	1.49254	0.713088	0.832318	1	1	0.999997	0.999997	1	DDB2;
GO:0005096~GTPase activator activity	4	266	1.50376	0.725666	0.844285	1	1	0.999997	0.999997	1	RANGAP1; ECT2; RIN1; RASA3;
GO:0008565~protein transporter activity	1	72	1.38889	0.738299	0.854937	1	1	0.999997	0.999997	1	XPO5;
GO:0000981~RNA polymerase II transcription factor activity, sequence-specific DNA binding	2	142	1.40845	0.739532	0.854937	1	1	0.999997	0.999997	1	NHLH2; FOXD4;
GO:0003690~double-stranded DNA binding	1	74	1.35135	0.747753	0.861697	1	1	0.999997	0.999997	1	YBX3;
GO:0005089~Rho guanyl-nucleotide exchange factor activity	1	75	1.33333	0.752352	0.863971	1	1	0.999997	0.999997	1	ECT2;
GO:0019900~kinase binding	1	76	1.31579	0.756867	0.863971	1	1	0.999997	0.999997	1	TRIP6;
GO:0030674~protein binding, bridging	1	76	1.31579	0.756867	0.863971	1	1	0.999997	0.999997	1	TRIM22;
GO:0008237~metallopeptidase activity	1	81	1.23457	0.778241	0.885584	1	1	0.999997	0.999997	1	ADAM21;
GO:0019905~syntaxin binding	1	82	1.21951	0.782285	0.887405	1	1	0.999997	0.999997	1	SYT8;
GO:0008144~drug binding	1	83	1.20482	0.786256	0.88913	1	1	0.999997	0.999997	1	ADRB2;
GO:0003924~GTPase activity	3	227	1.32159	0.791106	0.891837	1	1	0.999997	0.999997	1	RRAD; GNA13; GTPBP3;
GO:0004713~protein tyrosine kinase activity	1	89	1.1236	0.808609	0.901506	1	1	0.999997	0.999997	1	PTK2;
GO:0042802~identical protein binding	9	620	1.45161	0.810257	0.901506	1	1	0.999997	0.999997	1	TLR3; S100A2; ATXN3; SNX16; MDM2; BAX; SMN1; GCC2; TRIM55;
GO:0003697~single-stranded DNA binding	1	90	1.11111	0.8121	0.901506	1	1	0.999997	0.999997	1	YBX3;
GO:0009055~electron carrier activity	1	90	1.11111	0.8121	0.901506	1	1	0.999997	0.999997	1	DHRS3;
GO:0017137~Rab GTPase binding	1	90	1.11111	0.8121	0.901506	1	1	0.999997	0.999997	1	RABGGTA;
GO:0005085~guanyl-nucleotide exchange factor activity	1	94	1.06383	0.825444	0.909176	1	1	0.999997	0.999997	1	ECT2;
GO:0016787~hydrolase activity	2	172	1.16279	0.827456	0.909176	1	1	0.999997	0.999997	1	DCP1B; CMBL;
GO:0003824~catalytic activity	2	173	1.15607	0.829866	0.909176	1	1	0.999997	0.999997	1	PHKB; RCL1;
GO:0046983~protein dimerization activity	2	173	1.15607	0.829866	0.909176	1	1	0.999997	0.999997	1	NHLH2; ASCL3;
GO:0046982~protein heterodimerization activity	6	446	1.34529	0.832764	0.909176	1	1	0.999997	0.999997	1	CAPN2; PGF; GTF2A2; BAX; MPP7; SNX5;
GO:0004867~serine-type endopeptidase inhibitor activity	1	97	1.03093	0.834827	0.909176	1	1	0.999997	0.999997	1	SERPINB5;
GO:0004725~protein tyrosine phosphatase activity	1	98	1.02041	0.837842	0.909176	1	1	0.999997	0.999997	1	DUSP8;
GO:0016887~ATPase activity	2	178	1.1236	0.841468	0.909176	1	1	0.999997	0.999997	1	KIF2A; ATAD1;
GO:0051082~unfolded protein binding	1	100	1	0.843708	0.909176	1	1	0.999997	0.999997	1	DNAJB2;
GO:0061630~ubiquitin protein ligase activity	2	180	1.11111	0.845906	0.909176	1	1	0.999997	0.999997	1	TRIM37; MDM2;
GO:0047485~protein N-terminus binding	1	101	0.990099	0.846561	0.909176	1	1	0.999997	0.999997	1	EXOC5;
GO:0005525~GTP binding	5	392	1.27551	0.850455	0.910336	1	1	0.999997	0.999997	1	RRAD; GNA13; HHAT; GTPBP3; AK3;
GO:0001078~transcriptional repressor activity, RNA polymerase II core promoter proximal region sequence-specific binding	1	105	0.952381	0.857463	0.910336	1	1	0.999997	0.999997	1	NFX1;
GO:0042826~histone deacetylase binding	1	105	0.952381	0.857463	0.910336	1	1	0.999997	0.999997	1	MTA2;
GO:0019899~enzyme binding	4	329	1.21581	0.857672	0.910336	1	1	0.999997	0.999997	1	MDM4; CD4; MDM2; HNRNPUL1;
GO:0004222~metalloendopeptidase activity	1	110	0.909091	0.87001	0.92074	1	1	0.999997	0.999997	1	ADAM21;
GO:0000166~nucleotide binding	4	344	1.16279	0.879662	0.928248	1	1	0.999997	0.999997	1	REV3L; DHRS3; SRSF8; NT5M;
GO:0005215~transporter activity	2	199	1.00503	0.882754	0.928811	1	1	0.999997	0.999997	1	APOD; SLC12A4;
GO:0003682~chromatin binding	4	355	1.12676	0.893863	0.937781	1	1	0.999997	0.999997	1	TRIM37; NOC3L; CIC; BCAS3;
GO:0005524~ATP binding	22	1510	1.45695	0.899348	0.940817	1	1	0.999997	0.999997	1	PLK2; MAP4K4; KIF5C; ADCK2; KIF2A; HSPA4L; PTK2; MYO3B; PDXK; MAST3; GSK3B; ACTA2; MAP3K1; NTPCR; CDC42BPG; LMTK2; ATAD1; PAPOLG; TTLL2; PLK3; GPHN; AK3;
GO:0005198~structural molecule activity	2	239	0.83682	0.935248	0.97556	1	1	0.999997	0.999997	1	SNTA1; LAMA3;
GO:0008201~heparin binding	1	155	0.645161	0.943339	0.980314	1	1	0.999997	0.999997	1	PGF;
GO:0003713~transcription coactivator activity	2	250	0.8	0.945206	0.980314	1	1	0.999997	0.999997	1	GTF2A2; PMF1;
GO:0000978~RNA polymerase II core promoter proximal region sequence-specific DNA binding	3	350	0.857143	0.956696	0.987877	1	1	0.999997	0.999997	1	MTA2; FOSL1; RFX1;
GO:0003700~transcription factor activity, sequence-specific DNA binding	11	930	1.1828	0.957941	0.987877	1	1	0.999997	0.999997	1	FOSL1; GAS7; DEAF1; MTA2; YBX3; ZNF33B; FOXD4; NFX1; ZNF79; TRIM22; ZNF808;
GO:0008134~transcription factor binding	2	276	0.724638	0.963275	0.990563	1	1	0.999997	0.999997	1	GTF2A2; BCAS3;
GO:0030246~carbohydrate binding	1	190	0.526316	0.970335	0.993517	1	1	0.999997	0.999997	1	KLRG1;
GO:0003676~nucleic acid binding	10	911	1.09769	0.973639	0.993517	1	1	0.999997	0.999997	1	ZNF57; ZNF33B; ZNF79; ZNF808; ZMAT3; ZNF423; AEN; FIZ1; FAM200B; RNASE7;
GO:0005515~protein binding	145	8822	1.64362	0.974359	0.993517	1	1	0.999997	0.999997	1	ZC3H12D; NEURL1B; TET2; KIF2A; TRIM38; ENC1; LIN7A; PLXNB2; MDM4; ZBTB7B; SURF4; EIF3D; TLR3; KCNN4; PLXNB1; TRIAP1; PPP1R12B; KIF5C; MAST3; REV3L; GAS7; DEAF1; WFS1; MTA2; TRIM37; MAP4K4; CD4; APOD; ICAM1; RPLP2; ADRB2; PDIA4; FOSL1; IFNAR1; CAPN2; RFX1; GADD45A; F2R; DNAJB2; S100A2; CDC27; SDC4; SFN; RPL4; SERPINB5; CDKN1A; RPS19; RANGAP1; CRKL; PGF; GSK3B; SCNN1D; CCNG1; GTF2A2; ATXN3; RRAD; C…
GO:0001077~transcriptional activator activity, RNA polymerase II core promoter proximal region sequence-specific binding	1	228	0.438596	0.985326	0.999112	1	1	0.999997	0.999997	1	FOSL1;
GO:0003674~molecular_function	7	749	0.934579	0.98535	0.999112	1	1	0.999997	0.999997	1	DGCR6; ZNF79; TTC39A; UBR7; TSPEAR; TIMM21; TRIM35;
GO:0046872~metal ion binding	21	2021	1.03909	0.999068	0.999997	1	1	0.999997	0.999997	1	ZNF57; ZNF33B; ZNF79; PHF20; ZC3H12D; RPS27L; ZNF423; FIZ1; ZBTB7B; REV3L; DEAF1; HMGCL; CDKN1A; GNA13; RASA3; RRM2B; ZNF808; ARSG; PAPOLG; NT5M; GPHN;
GO:0003677~DNA binding	15	1596	0.93985	0.999105	0.999997	1	1	0.999997	0.999997	1	REV3L; YBX3; FOSL1; CERS5; DEAF1; ZBTB7B; ZNF33B; ZNF423; PHF20; ZNF57; TET2; ZNF808; DDB2; CIC; ASCL3;
GO:0005509~calcium ion binding	3	703	0.426743	0.999799	0.999997	1	1	0.999997	0.999997	1	CAPN2; S100A2; SYT8;
GO:0043565~sequence-specific DNA binding	1	474	0.21097	0.999851	0.999997	1	1	0.999997	0.999997	1	FOXD4;
GO:0004930~G-protein coupled receptor activity	1	674	0.148368	0.999997	0.999997	1	1	0.999997	0.999997	1	F2R;
