# Supplementary material for: GeneSCF: a real-time based functional enrichment tool with support for multiple organisms
Source: BMC Bioinformatics. 2016 Sep 13;17(1):365. doi: 10.1186/s12859-016-1250-z (PMC5020511; doi:10.1186/s12859-016-1250-z)
Supplement: Additional file 10: — Enrichment analysis results for list-A genes from GeneSCF, DAVID and Gorilla using Gene Ontology, Biological Process (GO_BP) as a reference database. (XLS 1589 kb) [file 12859_2016_1250_MOESM10_ESM.xls]

## Sheet: list-A_genes
DNA repair (GO:0006281) & Chromatin organization (GO:0006325)
FANCC
GEN1
RAD51C
ATM
INO80
APTX
BRCA1
NBN
APEX1
RAD17
EME2
STRA13
DMC1
RAD9B
RDM1
LIG1
FANCL
RPA3
NUDT1
HUS1
RAD50
REV1
RAD1
POLK
RTEL1-TNFRSF6B
ASTE1
ENDOV
EXO1
POLB
TDP1
FAAP100
RAD52
RAD51
MUS81
ALKBH2
FEN1
TDG
FANCI
RAD18
XRCC3
ALKBH1
SMC1A
RAD51D
MUTYH
NSMCE1
INO80E
FAN1
KIF22
FANCD2
OGG1
RBBP8
POLI
POLG2
K7EIL6
ERCC1
FAAP24
hCG_2039718
LIG3
K7EQU8
RUVBL2
EYA2
APBB1
MEN1
CHEK1
BACH1
UBE2L6
FANCG
RAD51B
FANCA
POLR2D
XRCC2
SMARCA5
AQR
REV3L
CDC14B
KIN
KDM4A
POLQ
RNF8
RECQL4
RECQL5
USP1
KDM4B
UBR5
MBD4
EYA4
HERC2
PTTG1
CHEK2
ACTL6A
WHSC1
ABL1
TP53
HMGN1
ISG15
CDK1
NPM1
PARP1
POLA1
TFPT
UBB
UBC
HSPA1A
PCNA
XRCC6
XRCC5
UNG
RPA2
H2AFX
MGMT
ERCC2
XRCC1
POLR2C
POLR2E
ERCC3
MSH3
XPA
TCEA1
RPS3
GADD45A
POLR2A
CDK2
RPA1
POLD1
ERCC5
MPG
POLR2B
GTF2H1
RFC4
RFC2
RFC1
POLR2I
IGHMBP2
MLH1
RFC5
RFC3
CETN2
UBA7
MTOR
MSH2
CHRNA4
MAPK8
RECQL
ATRX
BRCC3
CSNK1D
POLD2
UBE2A
CSNK1E
LIG4
MRE11A
CDK7
CDK9
DNA2
BRCA2
CCNH
MNAT1
KPNA2
POLR2H
POLR2J
MSH6
PPP5C
POLR2K
BLM
PMS2
RAD23B
VCP
SUMO3
POLE2
PPP4C
UBE2D3
UBE2N
COPS2
POLR2F
SUMO2
POLR2G
HIST1H4A
POLR2L
RBX1
RPS27A
UBA52
UBE2B
SUMO1
UBE2I
RNF4
PRKDC
BTG2
NTHL1
XPC
ERCC6
FOXM1
SSRP1
EP300
SMARCB1
TP53BP1
GPS1
CHAF1A
CHAF1B
ERCC8
TRIM28
XRCC4
TOP3A
ATR
CUL4A
CUL4B
GTF2H2
GTF2H3
SPIDR
WRN
TRIM25
TRIP12
MDC1
NCOA6
USP10
PSME4
SHPRH
KIAA0101
MORF4L2
POLD3
NONO
UBE2V2
DDB1
HIST3H3
MUM1
UVSSA
EPC2
SMUG1
INO80D
ZRANB3
POLL
POLH
ERCC6L2
DMAP1
RIF1
UBE2U
INTS3
FAAP20
NFRKB
RFWD3
INO80C
POLM
DCLRE1A
FAM175A
RNF111
PAXIP1
GTF2H5
USP45
USP43
RPS27L
COPS6
TAOK1
EEPD1
RRM2B
TICRR
EMSY
POLN
RPAIN
PARG
CHD1L
PALB2
SLF2
SLX4
FANCM
RNF168
TTC5
EID3
PIAS4
APITD1
ASCC3
SIRT6
JMY
ASCC1
FANCB
BOD1L1
NPLOC4
ATRIP
DDB2
TOPBP1
RAD54L
GTF2H4
ERCC4
UFD1L
UPF1
COPS5
KAT5
USP7
NEIL2
NABP1
EME1
RAD51AP1
UBE2W
RMI2
SIRT1
MCRS1
NEIL1
OTUB1
NSMCE3
ZNF830
RBM14
RCHY1
SMG1
ALKBH3
UIMC1
USP28
DCLRE1C
PNKP
MMS19
UHRF1
CDC5L
EYA1
EYA3
COPS8
RAD9A
BARD1
NABP2
TREX2
SLX1A
HINFP
SLF1
RHNO1
COPS4
TIPIN
CINP
BRIP1
TEX15
INO80B
SPRTN
ASCC2
TAOK3
PIF1
ACTR8
RMI1
COPS7B
NHEJ1
CLSPN
FANCE
XAB2
POLD4
UBE2T
FANCF
FBXO6
INIP
TREX1
PARPBP
BABAM1
BRE
NSMCE4A
PPP4R2
RTEL1
DTL
BCCIP
UVRAG
COPS7A
PARP2
MAD2L2
BAZ1B
PARP4
ISY1
FZR1
PRPF19
STUB1
PPIE
TIMELESS
COPS3
CEP164
SMC3
RUVBL1
ASF1A
ZBTB1
ZBTB32
TRRAP
SUPT16H
UCHL5
PARP3
USP3
CHD4
CHD3
SAP18
SOX1
KMT2D
PRMT5
HAT1
SETD1A
KDM6B
ATXN7
OGT
HDAC3
CLOCK
KDM6A
SUV39H1
SOX15
KDM1A
JAK2
HIST1H2BK
TBL1X
PHF2
NCOR1
SAP30
TADA2A
SUPT3H
TADA3
TAF5L
EED
MTA2
ACTL6B
SUPT7L
IKBKAP
KAT7
YEATS4
MBD3
MOS
HIST1H2BJ
CDK4
ATF2
HIST1H1B
HIST1H2BO
PAX3
CCND1
HMGB2
ARID4A
KDM5A
HIST1H2BB
KDM5C
SOX2
SMARCA2
SMARCA4
HCFC1
HMGA2
BRPF1
HIST1H2BD
ACTB
WDR5
HIST1H2BC
HIST1H3A
DR1
SATB1
MECOM
KMT2A
RBBP4
ELP6
TAF10
REST
GPS2
MTA1
HDAC1
ARID5B
ATXN7L3
SUZ12
SETDB1
RBBP5
SAFB
NCOA2
NCOA1
VPS72
EZH2
TAF12
RBBP7
TAF9
HIST2H2BE
ARID4B
HIST2H2BF
MSL1
KDM4D
ELP2
JADE1
JMJD6
ATF7IP
KDM7A
AEBP2
KDM3B
KANSL1
TADA2B
SETD3
CARM1
CDAN1
ZZZ3
KMT2E
HIST3H2BB
MSL3
KDM1B
SUPT20H
KMT2C
KDM2B
SMARCC2
ELP5
DOT1L
SETD7
KAT6B
ING5
HDAC2
CREBBP
KAT6A
KAT2A
KAT2B
SMARCC1
HIST1H2BH
HDAC10
HIST1H2BA
PHF21A
TADA1
ELP4
SGF29
ZNF462
EHMT2
NSD1
EP400
PRMT6
SETDB2
PRMT1
HIST1H2BN
HIST1H2BM
HIST1H2BL
WDR77
MTA3
PHF20
HDAC8
KDM5D
SETD2
WHSC1L1
TBL1XR1
DPY30
SAP130
BRD8
EPC1
VCX
KDM4C
SUV39H2
SMYD3
SUDS3
KAT8
CSRP2BP
EHMT1
KANSL2
ELP3
MEAF6
SAP30L
PRDM16
MSL2
TCF7L1
BRMS1
HMG20A
ENY2
COPRS
SETD8
PRDM9
SMYD2
MBIP
MRGBP
PRMT7
ING3
HMG20B
KANSL3
ASH2L
MORF4L1
LRWD1
KDM5B
RCOR1
YEATS2
PADI4
KMT2B
ING4
PHF8
SETD1B
USP22
HDAC5
KDM2A
KDM3A
NCOR2
TAF6L
DNMT3A

## Sheet: genescf_dnarepair_chromatinOrg
Process~name	num_of_Genes	gene_group	percentage%	P-value	Benjamini and Hochberg (FDR)	Hommel singlewise process	Bonferroni single-step process	Hommel singlewise process	Hochberg step-up process	Benjamini and Yekutieli	Genes
GO:0006281~DNA repair	375	375	100	0	0	0	0	0	0	0	FANCC; GEN1; RAD51C; ATM; INO80; APTX; BRCA1; NBN; APEX1; RAD17; EME2; STRA13; DMC1; RAD9B; RDM1; LIG1; FANCL; RPA3; NUDT1; HUS1; RAD50; REV1; RAD1; POLK; RTEL1-TNFRSF6B; ASTE1; ENDOV; EXO1; POLB; TDP1; FAAP100; RAD52; RAD51; MUS81; ALKBH2; FEN1; TDG; FANCI; RAD18; XRCC3; ALKBH1; SMC1A; RAD51D; MUTYH; NSMCE1; INO80E; FAN1; KIF22; FANCD2; OGG1; RBBP8; POLI; POLG2; K7EIL6; ERCC1; FAAP24; hCG_203971…
GO:0006325~chromatin organization	211	211	100	0	0	0	0	0	0	0	CHD4; CHD3; SAP18; SOX1; KMT2D; PRMT5; HAT1; SETD1A; KDM6B; ATXN7; OGT; HDAC3; CLOCK; KDM6A; SUV39H1; SOX15; KDM1A; JAK2; HIST1H2BK; TBL1X; PHF2; KDM4A; NCOR1; SAP30; TADA2A; SUPT3H; TADA3; TAF5L; EED; MTA2; ACTL6B; SUPT7L; KDM4B; IKBKAP; KAT7; YEATS4; MBD3; ACTL6A; WHSC1; MOS; HIST1H2BJ; CDK4; ATF2; HIST1H1B; HIST1H2BO; PAX3; CCND1; HMGB2; ARID4A; KDM5A; HIST1H2BB; KDM5C; SOX2; SMARCA2; SMARCA4;…
GO:0000077~DNA damage checkpoint	21	30	70	0	0	0	0	0	0	0	ATM; RAD17; RAD9B; HUS1; RHNO1; RAD9A; RBBP8; CHEK1; CLOCK; RAD1; NBN; CHEK2; H2AFX; TP53BP1; ATR; ATRIP; USP28; HINFP; BRIP1; CLSPN; FBXO6;
GO:0000278~mitotic cell cycle	54	413	13.0751	0	0	0	0	0	0	0	MEN1; XRCC2; PTTG1; CDK1; POLA1; UBB; UBC; CDK4; PCNA; RPA2; LIG1; CCND1; CDK2; RPA1; APEX1; POLD1; RPA3; RFC4; RFC2; RFC1; FEN1; RFC5; RFC3; CETN2; CSNK1D; POLD2; CSNK1E; CDK7; DNA2; CCNH; MNAT1; POLE2; HIST1H4A; RPS27A; UBA52; FOXM1; RBBP4; EP300; HDAC1; SMC1A; PSME4; POLD3; TAOK1; APITD1; CDC5L; HDAC8; POLD4; SETD8; FZR1; PHF8; CEP164; SMC3; USP3; DNMT3A;
GO:0000715~nucleotide-excision repair, DNA damage recognition	22	22	100	0	0	0	0	0	0	0	PARP1; UBB; UBC; CETN2; RAD23B; COPS2; RBX1; RPS27A; UBA52; XPC; GPS1; CUL4A; CUL4B; DDB1; COPS6; DDB2; COPS5; COPS8; COPS4; COPS7B; COPS7A; COPS3;
GO:0000722~telomere maintenance via recombination	23	31	74.1935	0	0	0	0	0	0	0	RAD51C; XRCC3; POLA1; PCNA; RPA2; LIG1; RPA1; APEX1; POLD1; RPA3; RFC4; RFC2; RFC1; FEN1; RFC5; RFC3; POLD2; DNA2; BRCA2; POLE2; RAD51; POLD3; POLD4;
GO:0000723~telomere maintenance	36	55	65.4545	0	0	0	0	0	0	0	ATM; NBN; XRCC6; RAD50; XRCC5; RTEL1-TNFRSF6B; RAD51D; POLA1; HSPA1A; PCNA; RPA2; LIG1; RPA1; APEX1; POLD1; RPA3; RFC4; RFC2; RFC1; FEN1; RFC5; RFC3; POLD2; DNA2; POLE2; HIST1H4A; WRN; POLD3; HIST3H3; ERCC4; UPF1; SMG1; PIF1; POLD4; RTEL1; PARP3;
GO:0000724~double-strand break repair via homologous recombination	99	127	77.9528	0	0	0	0	0	0	0	RAD51B; BRCA2; CHEK1; RAD51C; XRCC3; XRCC2; RAD1; HUS1; NBN; POLQ; RAD51D; RAD17; RNF8; HERC2; WHSC1; ABL1; ERCC1; PARP1; UBB; UBC; RPA2; H2AFX; XRCC1; CDK2; RPA1; RPA3; RFC4; RFC2; BRCA1; FEN1; RFC5; RFC3; RAD52; BRCC3; LIG3; MRE11A; DNA2; BLM; PPP4C; UBE2N; SUMO2; HIST1H4A; RPS27A; UBA52; SUMO1; UBE2I; RNF4; RAD51; TP53BP1; ATM; TOP3A; ATR; SPIDR; WRN; MDC1; UBE2V2; HIST3H3; GEN1; KDM4D; FAM175…
GO:0006260~DNA replication	66	143	46.1538	0	0	0	0	0	0	0	RFC2; RFC3; LIG4; RPA3; POLD2; RFC4; RTEL1-TNFRSF6B; POLD3; LIG1; RFC1; TICRR; BLM; INO80E; RPA1; POLG2; POLD1; CHEK1; RAD1; KIN; HUS1; RAD17; RECQL4; RECQL5; KAT7; CDK1; POLA1; RPA2; CDK2; BRCA1; IGHMBP2; FEN1; RFC5; DNA2; POLE2; SSRP1; RBBP4; CHAF1A; CHAF1B; ATR; WRN; NCOA6; KIAA0101; RBBP7; RAD9B; SLX4; ATRIP; ING5; UPF1; RMI2; SIRT1; RBM14; RAD9A; CINP; PIF1; RMI1; CLSPN; POLD4; TREX1; DTL; P…
GO:0006271~DNA strand elongation involved in DNA replication	18	33	54.5455	0	0	0	0	0	0	0	POLA1; PCNA; RPA2; LIG1; RPA1; APEX1; POLD1; RPA3; RFC4; RFC2; RFC1; FEN1; RFC5; RFC3; POLD2; DNA2; POLD3; POLD4;
GO:0006283~transcription-coupled nucleotide-excision repair	73	73	100	0	0	0	0	0	0	0	POLR2D; AQR; HMGN1; ERCC1; UBB; UBC; PCNA; RPA2; ERCC2; LIG1; XRCC1; POLR2C; POLR2E; ERCC3; XPA; TCEA1; POLR2A; RPA1; POLD1; ERCC5; POLR2B; GTF2H1; RPA3; RFC4; RFC2; RFC1; POLR2I; RFC5; RFC3; POLD2; LIG3; CDK7; CCNH; MNAT1; POLR2H; POLR2J; POLR2K; COPS2; POLR2F; POLR2G; POLR2L; RBX1; RPS27A; UBA52; ERCC6; EP300; GPS1; ERCC8; CUL4A; CUL4B; GTF2H2; GTF2H3; POLD3; DDB1; UVSSA; GTF2H5; COPS6; GTF2H4;…
GO:0006284~base-excision repair	41	51	80.3922	0	0	0	0	0	0	0	MPG; MUTYH; UNG; NEIL1; NTHL1; OGG1; POLQ; MBD4; TP53; POLB; PARP1; PCNA; RPA2; LIG1; XRCC1; RPA1; APEX1; POLD1; RPA3; RFC4; RFC2; RFC1; FEN1; RFC5; RFC3; POLD2; LIG3; DNA2; HMGA2; ERCC6; TDG; WRN; POLD3; SMUG1; PARG; SIRT6; NEIL2; PRMT6; PNKP; POLD4; PARP2;
GO:0006289~nucleotide-excision repair	99	107	92.5234	0	0	0	0	0	0	0	ERCC5; GTF2H3; GTF2H4; ERCC2; GTF2H1; XPA; OGG1; NEIL1; POLR2D; AQR; HUS1; RAD51D; TP53; HMGN1; ERCC1; PARP1; UBB; UBC; PCNA; RPA2; LIG1; XRCC1; POLR2C; POLR2E; ERCC3; TCEA1; POLR2A; RPA1; POLD1; POLR2B; RPA3; RFC4; RFC2; RFC1; POLR2I; RFC5; RFC3; CETN2; POLD2; LIG3; CDK7; BRCA2; CCNH; MNAT1; POLR2H; POLR2J; POLR2K; RAD23B; SUMO3; UBE2N; COPS2; POLR2F; SUMO2; POLR2G; POLR2L; RBX1; RPS27A; UBA52; …
GO:0006297~nucleotide-excision repair, DNA gap filling	23	24	95.8333	0	0	0	0	0	0	0	POLB; UBB; UBC; PCNA; RPA2; LIG1; XRCC1; RPA1; POLD1; RPA3; RFC4; RFC2; RFC1; RFC5; RFC3; POLD2; LIG3; LIG4; RPS27A; UBA52; POLD3; POLD4; POLK;
GO:0006298~mismatch repair	21	34	61.7647	0	0	0	0	0	0	0	MSH6; MSH2; TDG; PMS2; MLH1; ABL1; PCNA; RPA2; LIG1; MSH3; RPA1; POLD1; RPA3; POLD2; XPC; POLD3; SETD2; POLD4; TREX1; MUTYH; EXO1;
GO:0006302~double-strand break repair	123	138	89.1304	0	0	0	0	0	0	0	PARP3; NHEJ1; MRE11A; LIG1; EYA2; APBB1; CHEK1; RAD51B; RAD51C; XRCC3; XRCC2; SMARCA5; RAD1; HUS1; NBN; KDM4A; POLQ; RAD51D; RAD17; RNF8; KDM4B; HERC2; CHEK2; WHSC1; ABL1; TP53; ERCC1; PARP1; UBB; UBC; XRCC6; XRCC5; RPA2; H2AFX; XRCC1; CDK2; RPA1; RPA3; RFC4; RFC2; BRCA1; FEN1; RFC5; RFC3; MSH2; RAD52; MAPK8; BRCC3; LIG3; LIG4; DNA2; BRCA2; KPNA2; PPP5C; BLM; VCP; PPP4C; UBE2N; SUMO2; HIST1H4A; R…
GO:0006303~double-strand break repair via nonhomologous end joining	41	48	85.4167	0	0	0	0	0	0	0	XRCC6; XRCC5; NBN; RNF8; HERC2; WHSC1; POLA1; H2AFX; BRCA1; MLH1; BRCC3; LIG4; MRE11A; UBE2N; HIST1H4A; SUMO1; PRKDC; TP53BP1; ATM; XRCC4; MDC1; UBE2V2; HIST3H3; RIF1; DCLRE1A; FAM175A; PAXIP1; RNF168; PIAS4; RAD50; KAT5; UIMC1; DCLRE1C; BARD1; NHEJ1; POLM; BABAM1; BRE; POLL; PRPF19; KDM2A;
GO:0006334~nucleosome assembly	34	108	31.4815	0	0	0	0	0	0	0	SHPRH; STRA13; SMARCA5; HIST1H2BK; NPM1; HIST1H2BJ; H2AFX; HIST1H1B; HIST1H2BO; HMGB2; HIST1H2BB; ATRX; HIST1H2BD; HIST1H4A; HIST1H2BC; HIST1H3A; RBBP4; RBBP7; HIST3H3; HIST2H2BE; HIST2H2BF; HIST3H2BB; APITD1; KAT6B; KAT6A; HIST1H2BH; HIST1H2BA; HIST1H2BN; HIST1H2BM; HIST1H2BL; SMYD3; PADI4; RUVBL1; ASF1A;
GO:0006355~regulation of transcription, DNA-templated	119	1643	7.24285	0	0	0	0	0	0	0	TP53; GTF2H3; REST; SMARCA2; SMARCA4; MORF4L2; MECOM; CHD4; FOXM1; EP300; PRDM9; EYA1; MSL3; EYA2; EYA3; MORF4L1; NCOA1; INO80B; KMT2C; SAP130; CLOCK; KAT6A; HMGB2; PRDM16; SETD7; MTA3; EYA4; MTA1; KAT7; NCOA2; KAT5; HMGA2; YEATS4; YEATS2; ARID4B; KAT8; CHD3; BACH1; CREBBP; INO80C; KAT2A; APBB1; SOX1; KMT2D; PRMT5; SETD1A; OGG1; SOX15; SAP30; SUPT3H; TAF5L; SUPT7L; KDM4B; PTTG1; CHEK2; ABL1; TFPT…
GO:0006357~regulation of transcription from RNA polymerase II promoter	45	394	11.4213	0	0	0	0	0	0	0	TADA2A; ATF2; EPC2; IGHMBP2; SMARCC2; ATXN7; REST; SAP18; CLOCK; SOX15; SMARCA5; KDM1A; SUPT3H; TADA3; ACTL6B; IKBKAP; ACTL6A; TCEA1; HMGB2; ARID4A; BRCA1; SMARCA2; SMARCA4; MNAT1; SMARCB1; CHD3; CHD4; ARID4B; ELP2; TADA2B; JMY; KAT2A; SMARCC1; ELP4; RBBP8; WDR77; BRIP1; BRD8; KDM4C; ELP3; TCF7L1; ENY2; MRGBP; RUVBL1; TAF6L;
GO:0006362~transcription elongation from RNA polymerase I promoter	16	30	53.3333	0	0	0	0	0	0	0	ERCC2; POLR2E; ERCC3; GTF2H1; CDK7; CCNH; MNAT1; POLR2H; POLR2K; POLR2F; POLR2L; ERCC6; GTF2H2; GTF2H3; GTF2H5; GTF2H4;
GO:0006367~transcription initiation from RNA polymerase II promoter	44	257	17.1206	0	0	0	0	0	0	0	MEN1; POLR2D; NCOR1; TP53; PARP1; UBB; UBC; ERCC2; POLR2C; POLR2E; ERCC3; POLR2A; POLR2B; GTF2H1; POLR2I; MTOR; CDK7; CDK9; CCNH; MNAT1; POLR2H; POLR2J; POLR2K; UBE2D3; POLR2F; POLR2G; POLR2L; RPS27A; UBA52; TAF10; TRIM28; HDAC1; GTF2H2; GTF2H3; NCOA6; TAF12; TAF9; RNF111; GTF2H5; RRM2B; GTF2H4; CREBBP; KAT2B; NCOR2;
GO:0006370~7-methylguanosine mRNA capping	22	33	66.6667	0	0	0	0	0	0	0	POLR2D; ERCC2; POLR2C; POLR2E; ERCC3; POLR2A; POLR2B; GTF2H1; POLR2I; CDK7; CCNH; MNAT1; POLR2H; POLR2J; POLR2K; POLR2F; POLR2G; POLR2L; GTF2H2; GTF2H3; GTF2H5; GTF2H4;
GO:0006974~cellular response to DNA damage stimulus	81	199	40.7035	0	0	0	0	0	0	0	KIAA0101; TIPIN; APBB1; MEN1; CHEK1; OGG1; SUV39H1; XRCC3; RAD1; KIN; HUS1; POLQ; RAD17; RNF8; UBR5; HERC2; CHEK2; ABL1; TP53; POLB; PARP1; ATF2; H2AFX; RPS3; CCND1; BRCA1; RAD52; MRE11A; BLM; VCP; UBE2B; BTG2; RAD51; TP53BP1; ERCC8; ATM; ATR; CUL4A; SPIDR; WRN; TRIP12; NCOA6; PSME4; RBBP5; TAF9; ZRANB3; INTS3; FAAP20; RPS27L; TAOK1; APTX; CHD1L; SLF2; RNF168; APITD1; BOD1L1; SETD7; TOPBP1; RAD50…
GO:0009411~response to UV	25	44	56.8182	0	0	0	0	0	0	0	MEN1; HUS1; USP1; ERCC3; XPA; POLD1; ERCC5; MAPK8; UBE2A; MSH6; UBE2B; ERCC6; ERCC8; GTF2H2; KIAA0101; UVSSA; ZRANB3; RPAIN; DDB2; ERCC4; TIPIN; SPRTN; RAD18; DTL; REV1;
GO:0010212~response to ionizing radiation	33	54	61.1111	0	0	0	0	0	0	0	ATM; TICRR; RAD51B; RAD51C; XRCC3; XRCC2; RAD51D; RNF8; H2AFX; BRCA1; BRCC3; MTA1; DMC1; INTS3; RFWD3; FAM175A; PAXIP1; RNF168; TOPBP1; RAD54L; KAT5; NABP1; UIMC1; USP28; DCLRE1C; EYA1; EYA3; NABP2; NHEJ1; INIP; BABAM1; BRE; DNMT3A;
GO:0010467~gene expression	82	935	8.77005	0	0	0	0	0	0	0	MEN1; SAP18; PRMT5; POLR2D; SUV39H1; SMARCA5; NCOR1; SAP30; EED; TP53; PARP1; UBB; UBC; HSPA1A; ERCC2; POLR2C; POLR2E; ERCC3; TCEA1; RPS3; POLR2A; POLR2B; GTF2H1; POLR2I; MTOR; CDK7; CDK9; CCNH; MNAT1; POLR2H; POLR2J; POLR2K; ACTB; UBE2D3; POLR2F; POLR2G; HIST1H4A; POLR2L; RPS27A; UBA52; HIST1H3A; ERCC6; SSRP1; RBBP4; EP300; TAF10; TRIM28; HDAC1; TDG; GTF2H2; GTF2H3; SMC1A; PSME4; SUZ12; EZH2; TA…
GO:0016573~histone acetylation	20	38	52.6316	0	0	0	0	0	0	0	TADA2A; ING4; MEAF6; NCOA1; KAT7; NCOA2; ING5; KAT5; HAT1; KAT8; CREBBP; KAT2A; CLOCK; MBD3; ATF2; TADA2B; KAT6B; KAT6A; MRGBP; TRRAP;
GO:0016575~histone deacetylation	17	33	51.5152	0	0	0	0	0	0	0	HDAC8; HDAC2; HDAC3; HDAC5; TBL1X; MTA2; HDAC1; MORF4L2; MSL3; SIRT6; HDAC10; SIRT1; RBM14; TBL1XR1; SUDS3; BRMS1; MORF4L1;
GO:0016925~protein sumoylation	29	114	25.4386	0	0	0	0	0	0	0	SUMO3; UBE2I; SUMO2; HERC2; PARP1; PCNA; RPA1; BRCA1; CETN2; RAD52; BLM; SUMO1; XPC; TP53BP1; TRIM28; MTA1; XRCC4; TDG; WRN; MDC1; SMC1A; RNF168; EID3; PIAS4; NSMCE1; NSMCE3; EYA1; NSMCE4A; SMC3;
GO:0019985~translesion synthesis	47	48	97.9167	0	0	0	0	0	0	0	REV3L; UBE2L6; USP1; ISG15; UBB; UBC; PCNA; RPA2; RPA1; POLD1; RPA3; RFC4; RFC2; RFC1; RFC5; RFC3; UBA7; POLD2; VCP; RBX1; RPS27A; UBA52; UBE2B; CUL4A; CUL4B; TRIM25; USP10; KIAA0101; POLD3; DDB1; FAAP20; USP43; POLN; NPLOC4; UFD1L; RCHY1; SPRTN; POLD4; RAD18; DTL; POLK; REV1; MAD2L2; POLI; POLH; ZBTB1; ZBTB32;
GO:0032201~telomere maintenance via semi-conservative replication	20	24	83.3333	0	0	0	0	0	0	0	POLA1; PCNA; RPA2; LIG1; RPA1; APEX1; POLD1; RPA3; RFC4; RFC2; RFC1; FEN1; RFC5; RFC3; POLD2; DNA2; POLE2; POLD3; UPF1; POLD4;
GO:0032508~DNA duplex unwinding	26	51	50.9804	0	0	0	0	0	0	0	GTF2H4; ERCC2; XRCC6; RTEL1-TNFRSF6B; RUVBL1; BRIP1; RUVBL2; NBN; RECQL4; RECQL5; XRCC5; IGHMBP2; RECQL; ATRX; MRE11A; DNA2; BLM; CHD3; WRN; CHD4; CHD1L; ASCC3; RAD50; PIF1; RTEL1; INO80;
GO:0033683~nucleotide-excision repair, DNA incision	38	38	100	0	0	0	0	0	0	0	OGG1; ERCC1; PARP1; UBB; UBC; PCNA; RPA2; ERCC2; ERCC3; XPA; RPA1; POLD1; ERCC5; GTF2H1; RPA3; RFC4; RFC2; RFC1; RFC5; RFC3; POLD2; RBX1; RPS27A; UBA52; CUL4A; CUL4B; GTF2H2; GTF2H3; POLD3; DDB1; GTF2H5; CHD1L; DDB2; GTF2H4; ERCC4; POLD4; POLK; FAN1;
GO:0036297~interstrand cross-link repair	40	42	95.2381	0	0	0	0	0	0	0	STRA13; FANCG; FANCA; RAD51D; RNF8; USP1; ERCC1; UBB; UBC; RPA2; RPA1; RPA3; RPS27A; UBA52; FANCC; FAAP100; ATR; FAAP20; DCLRE1A; POLN; SLX4; FANCM; RNF168; APITD1; FANCB; ATRIP; ERCC4; EME1; MUS81; DCLRE1C; SLX1A; FAAP24; FANCD2; FANCE; UBE2T; FANCF; FANCI; FANCL; FAN1; ZBTB32;
GO:0042769~DNA damage response, detection of DNA damage	30	36	83.3333	0	0	0	0	0	0	0	USP1; PARP1; UBB; UBC; PCNA; RPA2; RPS3; RPA1; POLD1; RPA3; RFC4; RFC2; RFC1; RFC5; RFC3; POLD2; HMGA2; RBX1; RPS27A; UBA52; UBE2B; CUL4A; CUL4B; POLD3; DDB1; PNKP; POLD4; RAD18; DTL; ZBTB32;
GO:0043966~histone H3 acetylation	30	44	68.1818	0	0	0	0	0	0	0	KAT6A; TADA2A; SUPT3H; TADA3; TAF5L; SUPT7L; KAT7; BRCA2; BRPF1; WDR5; DR1; EP300; TAF10; TAF12; TAF9; JADE1; KAT6B; ING5; KAT2A; KAT2B; TADA1; ELP4; SGF29; SAP130; CSRP2BP; ELP3; MBIP; YEATS2; ING4; TAF6L;
GO:0043967~histone H4 acetylation	20	30	66.6667	0	0	0	0	0	0	0	APBB1; HAT1; YEATS4; ACTL6A; BRCA2; EP300; MORF4L2; NCOA1; DMAP1; ELP4; EP400; BRD8; EPC1; ELP3; ING3; MORF4L1; USP22; RUVBL2; RUVBL1; TRRAP;
GO:0043968~histone H2A acetylation	14	15	93.3333	0	0	0	0	0	0	0	YEATS4; ACTL6A; MORF4L2; DMAP1; MSL3; EP400; BRD8; EPC1; MEAF6; ING3; MORF4L1; RUVBL2; RUVBL1; TRRAP;
GO:0043984~histone H4-K16 acetylation	17	19	89.4737	0	0	0	0	0	0	0	MSL1; OGT; KAT7; HCFC1; WDR5; KMT2A; JADE1; KANSL1; MSL3; MCRS1; PHF20; KAT8; KANSL2; MEAF6; MSL2; KANSL3; ING4;
GO:0045003~double-strand break repair via synthesis-dependent strand annealing	26	26	100	0	0	0	0	0	0	0	RAD51B; RAD51C; XRCC3; XRCC2; NBN; RAD51D; BRCA1; MRE11A; DNA2; BRCA2; BLM; RAD51; ATM; TOP3A; WRN; PALB2; RAD50; KAT5; RAD51AP1; RMI2; RBBP8; BARD1; BRIP1; RMI1; RTEL1; EXO1;
GO:0045739~positive regulation of DNA repair	21	28	75	0	0	0	0	0	0	0	BABAM1; APBB1; RNF8; PCNA; H2AFX; MGMT; RPS3; APEX1; BRCA1; BRCC3; UBE2N; ERCC8; TRIM28; UBE2V2; FAM175A; RNF168; SIRT1; UIMC1; EYA1; EYA3; BRE;
GO:0045814~negative regulation of gene expression, epigenetic	36	70	51.4286	0	0	0	0	0	0	0	SAP18; SUV39H1; SMARCA5; SAP30; EED; ERCC2; POLR2E; ERCC3; GTF2H1; CDK7; CCNH; MNAT1; POLR2H; POLR2K; POLR2F; HIST1H4A; POLR2L; HIST1H3A; RBBP4; HDAC1; GTF2H2; GTF2H3; SUZ12; EZH2; RBBP7; ARID4B; AEBP2; GTF2H5; GTF2H4; HDAC2; SIRT1; SAP130; EPC1; SUDS3; SAP30L; DNMT3A;
GO:0045892~negative regulation of transcription, DNA-templated	57	488	11.6803	0	0	0	0	0	0	0	MEN1; HDAC3; CLOCK; SUV39H1; KDM1A; KDM4A; EED; TP53; XRCC6; XRCC5; HMGB2; ARID4A; BRCA1; KDM5C; SMARCA2; SMARCA4; HMGA2; SUMO1; UBE2I; MECOM; FOXM1; REST; TRIM28; HDAC1; ARID5B; NONO; EZH2; DMAP1; ATF7IP; PIAS4; SIRT6; SMARCC2; KAT6B; HDAC2; KAT6A; KAT5; HDAC10; SIRT1; PRMT6; UIMC1; SETDB2; HINFP; MTA3; EPC1; SUV39H2; SUDS3; KAT8; EHMT1; PRDM16; BRMS1; SETD8; KDM5B; RCOR1; YEATS2; ING4; TIMELESS…
GO:0045893~positive regulation of transcription, DNA-templated	62	499	12.4248	0	0	0	0	0	0	0	ENY2; APBB1; CLOCK; SMARCA5; TBL1X; SUPT3H; TADA3; YEATS4; CHEK2; TP53; NPM1; XRCC6; ERCC2; PAX3; CDK2; HMGB2; KDM5A; BRCA1; SOX2; CDK7; SMARCA2; SMARCA4; BRCA2; HMGA2; BLM; BRPF1; RNF4; MECOM; KMT2A; FOXM1; TP53BP1; REST; TRIM28; HDAC1; NCOA6; ATXN7L3; NCOA1; ATF7IP; KDM7A; RNF111; SETD3; KMT2E; SMARCC2; SETD7; KAT6B; ING5; HDAC2; CREBBP; KAT6A; SMARCC1; KAT5; NSD1; MMS19; HINFP; TBL1XR1; EPC1; …
GO:0045944~positive regulation of transcription from RNA polymerase II promoter	80	951	8.4122	0	0	0	0	0	0	0	HMGA2; APBB1; MEN1; SOX1; KMT2D; BACH1; KDM6B; ATXN7; OGT; HDAC3; CLOCK; SOX15; KDM1A; TBL1X; MTA2; TP53; PARP1; UBB; UBC; XRCC6; ATF2; ERCC2; ERCC3; PAX3; HMGB2; ARID4A; GTF2H1; BRCA1; ATRX; SOX2; CDK7; CDK9; SMARCA2; SMARCA4; HCFC1; CCNH; MNAT1; RPS27A; UBA52; RNF4; PRKDC; KMT2A; FOXM1; EP300; SMARCB1; TP53BP1; REST; TRIM28; HDAC1; NCOA6; MORF4L2; SAFB; NCOA2; NCOA1; TAF9; ARID4B; JADE1; RNF111…
GO:0050434~positive regulation of viral transcription	26	46	56.5217	0	0	0	0	0	0	0	POLR2D; ERCC2; POLR2C; POLR2E; ERCC3; TCEA1; POLR2A; POLR2B; GTF2H1; POLR2I; CDK7; CDK9; CCNH; MNAT1; POLR2H; POLR2J; POLR2K; POLR2F; POLR2G; POLR2L; SSRP1; GTF2H2; GTF2H3; GTF2H5; GTF2H4; SUPT16H;
GO:0071479~cellular response to ionizing radiation	16	29	55.1724	0	0	0	0	0	0	0	RHNO1; CLOCK; RAD1; HUS1; TP53; MGMT; GADD45A; BLM; RAD51; SPIDR; KDM4D; RAD9B; RAD51AP1; SIRT1; RAD9A; INO80;
GO:0006261~DNA-dependent DNA replication	14	19	73.6842	1.27676e-14	5.01062e-13	2.39392e-11	2.4552e-11	2.39392e-11	2.39392e-11	4.0782e-12	POLD2; POLQ; POLN; REV3L; POLB; RPA1; RFC2; RFC1; RFC5; POLE2; RPAIN; PNKP; POLD4; POLG2;
GO:0006361~transcription initiation from RNA polymerase I promoter	16	34	47.0588	4.05231e-14	1.55852e-12	7.59404e-11	7.7926e-11	7.56567e-11	7.59404e-11	1.2685e-11	ERCC2; POLR2E; ERCC3; GTF2H1; CDK7; CCNH; MNAT1; POLR2H; POLR2K; POLR2F; POLR2L; GTF2H2; GTF2H3; GTF2H5; GTF2H4; KAT2B;
GO:0042276~error-prone translesion synthesis	19	19	100	8.19345e-14	3.03e-12	1.53463e-10	1.5756e-10	1.52644e-10	1.53381e-10	2.46615e-11	REV3L; UBB; UBC; PCNA; RPA2; RPA1; RPA3; RFC4; RFC2; RFC1; RFC5; RFC3; POLE2; RPS27A; UBA52; POLK; REV1; MAD2L2; POLI;
GO:0070987~error-free translesion synthesis	19	19	100	8.19345e-14	3.03e-12	1.53463e-10	1.5756e-10	1.52644e-10	1.53381e-10	2.46615e-11	UBB; UBC; PCNA; RPA2; RPA1; RPA3; RFC4; RFC2; RFC1; RFC5; RFC3; VCP; RPS27A; UBA52; NPLOC4; UFD1L; RCHY1; SPRTN; POLH;
GO:0006360~transcription from RNA polymerase I promoter	16	35	45.7143	9.78106e-14	3.50133e-12	1.83004e-10	1.8809e-10	1.82221e-10	1.83004e-10	2.84978e-11	ERCC2; POLR2E; ERCC3; GTF2H1; CDK7; CCNH; MNAT1; POLR2H; POLR2K; POLR2F; POLR2L; GTF2H2; GTF2H3; GTF2H5; GTF2H4; KAT2B;
GO:0043981~histone H4-K5 acetylation	13	15	86.6667	1.00142e-13	3.50133e-12	1.87266e-10	1.92573e-10	1.86565e-10	1.87166e-10	2.84978e-11	OGT; KAT7; HCFC1; WDR5; JADE1; KANSL1; MCRS1; PHF20; KAT8; KANSL2; MEAF6; KANSL3; ING4;
GO:0043982~histone H4-K8 acetylation	13	15	86.6667	1.00142e-13	3.50133e-12	1.87266e-10	1.92573e-10	1.86565e-10	1.87166e-10	2.84978e-11	OGT; KAT7; HCFC1; WDR5; JADE1; KANSL1; MCRS1; PHF20; KAT8; KANSL2; MEAF6; KANSL3; ING4;
GO:0051568~histone H3-K4 methylation	14	20	70	1.05693e-13	3.62943e-12	1.97435e-10	2.03248e-10	1.96906e-10	1.97435e-10	2.95404e-11	KMT2D; SETD1A; KDM6A; WDR5; KMT2A; RBBP5; PAXIP1; SETD3; KMT2E; KMT2C; DPY30; ASH2L; KMT2B; SETD1B;
GO:0006310~DNA recombination	53	80	66.25	1.30562e-13	4.32881e-12	2.4376e-10	2.51071e-10	2.43107e-10	2.43629e-10	3.52327e-11	RECQL4; LIG4; EME2; RDM1; LIG1; RPA3; NHEJ1; XRCC5; RTEL1-TNFRSF6B; RAD52; BLM; RECQL5; LIG3; RAD51B; RAD51C; XRCC3; KIN; ACTL6A; ERCC1; TFPT; XRCC6; RPA1; IGHMBP2; RECQL; ATRX; MRE11A; RAD51; XRCC4; NCOA6; NONO; INO80D; BRCA1; NFRKB; INO80C; PAXIP1; RPAIN; EID3; INO80E; RAD54L; RAD50; MCRS1; NSMCE3; RBM14; INO80B; PIF1; ACTR8; POLM; TREX1; NSMCE4A; EXO1; RUVBL2; RUVBL1; UCHL5;
GO:0090305~nucleic acid phosphodiester bond hydrolysis	35	98	35.7143	1.30562e-13	4.32881e-12	2.4376e-10	2.51071e-10	2.43107e-10	2.43629e-10	3.52327e-11	POLA1; ERCC5; GEN1; APTX; APEX1; ATRIP; EME2; ASTE1; ENDOV; EXO1; MUS81; MRE11A; ZRANB3; FEN1; EME1; FANCM; ERCC1; POLD1; RAD1; REV3L; DNA2; PMS2; WRN; TREX1; DCLRE1A; RAD9B; POLN; RAD50; DCLRE1C; PNKP; RAD9A; RBBP8; TREX2; SLX1A; TDP1;
GO:0006338~chromatin remodeling	32	82	39.0244	1.65867e-13	5.40615e-12	3.09343e-10	3.18963e-10	3.08679e-10	3.09343e-10	4.40013e-11	INO80; SMARCA2; SMARCB1; INO80B; SMARCC2; ACTR8; INO80C; SMARCA5; TADA2A; ACTL6B; ACTL6A; ATRX; SMARCA4; SATB1; RBBP4; HDAC1; MORF4L2; DMAP1; TADA2B; CHD1L; MSL3; HDAC2; KAT2A; KAT2B; SMARCC1; SUV39H2; MORF4L1; PADI4; HDAC5; RUVBL2; ZBTB1; TAF6L;
GO:0016568~chromatin modification	29	102	28.4314	1.85296e-13	5.93874e-12	3.45392e-10	3.56325e-10	3.44836e-10	3.45392e-10	4.83361e-11	MORF4L2; ING3; MSL3; MORF4L1; HDAC3; NCOR1; KDM4B; EYA4; CHD3; HDAC1; TDG; EPC2; FAM175A; AEBP2; KDM3B; EMSY; SETD7; HDAC10; PHF21A; HDAC8; EHMT1; HMG20A; BABAM1; BRE; HMG20B; LRWD1; PADI4; HDAC5; ASF1A;
GO:0006368~transcription elongation from RNA polymerase II promoter	35	81	43.2099	2.45359e-13	7.73485e-12	4.57104e-10	4.71826e-10	4.56614e-10	4.57104e-10	6.29549e-11	ENY2; POLR2D; IKBKAP; ERCC2; POLR2C; POLR2E; ERCC3; TCEA1; POLR2A; POLR2B; GTF2H1; POLR2I; CDK7; CDK9; CCNH; MNAT1; POLR2H; POLR2J; POLR2K; POLR2F; POLR2G; POLR2L; SSRP1; TAF10; GTF2H2; GTF2H3; TAF12; TAF9; ELP2; GTF2H5; GTF2H4; ELP4; SETD2; ELP3; SUPT16H;
GO:0040029~regulation of gene expression, epigenetic	45	92	48.913	3.09863e-13	9.61076e-12	5.76965e-10	5.95867e-10	5.76656e-10	5.76965e-10	7.82231e-11	HDAC5; SAP18; SUV39H1; SMARCA5; SAP30; EED; ERCC2; POLR2E; ERCC3; GTF2H1; CDK7; CCNH; MNAT1; POLR2H; POLR2K; ACTB; POLR2F; HIST1H4A; POLR2L; HIST1H3A; ERCC6; RBBP4; EP300; MTA1; HDAC1; TDG; GTF2H2; GTF2H3; SUZ12; EZH2; RBBP7; ARID4B; AEBP2; GTF2H5; GTF2H4; HDAC2; KAT2A; KAT2B; SIRT1; UHRF1; SAP130; SUDS3; SAP30L; BAZ1B; DNMT3A;
GO:0070911~global genome nucleotide-excision repair	62	62	100	3.1708e-13	9.67848e-12	5.90085e-10	6.09744e-10	5.90085e-10	5.90085e-10	7.87743e-11	ERCC1; PARP1; UBB; UBC; PCNA; RPA2; ERCC2; LIG1; XRCC1; ERCC3; XPA; RPA1; POLD1; ERCC5; GTF2H1; RPA3; RFC4; RFC2; RFC1; RFC5; RFC3; CETN2; POLD2; LIG3; CDK7; CCNH; MNAT1; RAD23B; SUMO3; UBE2N; COPS2; SUMO2; RBX1; RPS27A; UBA52; SUMO1; UBE2I; XPC; GPS1; CUL4A; CUL4B; GTF2H2; GTF2H3; POLD3; UBE2V2; DDB1; RNF111; GTF2H5; USP45; COPS6; CHD1L; DDB2; GTF2H4; ERCC4; COPS5; COPS8; COPS4; COPS7B; POLD4; P…
GO:0006363~termination of RNA polymerase I transcription	15	31	48.3871	7.17093e-13	2.15464e-11	1.33379e-09	1.37897e-09	1.33236e-09	1.33379e-09	1.75369e-10	ERCC2; POLR2E; ERCC3; GTF2H1; CDK7; CCNH; MNAT1; POLR2H; POLR2K; POLR2F; POLR2L; GTF2H2; GTF2H3; GTF2H5; GTF2H4;
GO:0031572~G2 DNA damage checkpoint	13	20	65	1.65601e-12	4.82501e-11	3.07852e-09	3.1845e-09	3.06858e-09	3.07686e-09	3.92713e-10	CHEK1; CDC14B; BRCA1; BRCC3; FAM175A; TAOK1; UIMC1; RBBP8; CLSPN; BABAM1; BRE; DTL; FZR1;
GO:0034968~histone lysine methylation	13	20	65	1.65601e-12	4.82501e-11	3.07852e-09	3.1845e-09	3.06858e-09	3.07686e-09	3.92713e-10	SETDB2; EHMT1; EHMT2; SUV39H2; SETD7; EZH2; SETDB1; SETD2; MEN1; WHSC1L1; SMYD3; SETD8; PRDM9;
GO:0006351~transcription, DNA-templated	204	1920	10.625	2.56661e-12	7.36656e-11	4.7662e-09	4.9356e-09	4.7508e-09	4.7662e-09	5.99573e-10	TP53; POLR2E; INO80; REST; POLR2F; TCEA1; EPC2; POLR2B; CLOCK; POLR2H; CCNH; POLR2K; NCOA2; POLR2D; GTF2H1; POLR2G; POLR2J; POLR2C; POLR2I; EYA2; APBB1; MEN1; SAP18; KMT2D; SETD1A; ATXN7; HDAC3; SUV39H1; KDM1A; TBL1X; PHF2; KDM4A; NCOR1; SAP30; TADA3; EED; ACTL6B; SUPT7L; KDM4B; KAT7; YEATS4; EYA4; MBD3; CHEK2; ACTL6A; WHSC1; PARP1; TFPT; UBB; UBC; XRCC6; XRCC5; RPS3; CCND1; HMGB2; APEX1; RFC1; B…
GO:0000122~negative regulation of transcription from RNA polymerase II promoter	88	713	12.3422	3.56137e-12	1.00714e-10	6.60991e-09	6.84852e-09	6.58854e-09	6.60991e-09	8.19719e-10	UHRF1; EHMT2; HMGA2; MEN1; BACH1; HDAC3; SUV39H1; SOX15; KDM1A; TBL1X; NCOR1; SAP30; EED; MTA2; MBD3; WHSC1; TP53; PARP1; UBB; UBC; ATF2; HIST1H1B; CCND1; KDM5A; SOX2; SMARCA2; SMARCA4; HCFC1; UBE2D3; COPS2; RPS27A; UBA52; UBE2I; BTG2; DR1; SATB1; FOXM1; EP300; REST; GPS2; TRIM28; HDAC1; TDG; CHD4; ARID5B; SUZ12; NCOA2; VPS72; EZH2; RBBP7; ELP2; ATF7IP; AEBP2; PIAS4; KDM2B; SMARCC2; HDAC2; CREBBP…
GO:0010569~regulation of double-strand break repair via homologous recombination	12	16	75	3.68394e-12	1.0267e-10	6.83371e-09	7.08422e-09	6.81529e-09	6.83371e-09	8.35642e-10	RTEL1-TNFRSF6B; CHEK1; KDM1A; RPA2; PPP4C; RAD51; SPIDR; SIRT6; RAD51AP1; TEX15; PPP4R2; RTEL1;
GO:0010165~response to X-ray	13	23	56.5217	6.38833e-12	1.71046e-10	1.1844e-08	1.22848e-08	1.18056e-08	1.18376e-08	1.39216e-09	XRCC2; TP53; ERCC1; CCND1; MSH2; BRCC3; LIG4; BRCA2; BLM; ERCC6; RAD51; ERCC8; XRCC4;
GO:0043044~ATP-dependent chromatin remodeling	13	23	56.5217	6.38833e-12	1.71046e-10	1.1844e-08	1.22848e-08	1.18056e-08	1.18376e-08	1.39216e-09	SMARCA4; ACTL6A; SMARCA5; MTA2; MBD3; ACTB; RBBP4; SMARCB1; HDAC1; CHD4; SMARCC2; HDAC2; SMARCC1;
GO:0007067~mitotic nuclear division	32	245	13.0612	6.40421e-12	1.71046e-10	1.18606e-08	1.23153e-08	1.1835e-08	1.18606e-08	1.39216e-09	STRA13; TADA3; RNF8; RECQL5; YEATS4; PTTG1; ABL1; CDK1; RPS3; CDK2; CETN2; BRCC3; HMGA2; PPP5C; UBE2I; KIF22; DCLRE1A; APITD1; ZNF830; SETDB2; RBBP8; TIPIN; ACTR8; SETD8; BABAM1; BRE; MAD2L2; FZR1; TIMELESS; CEP164; SMC3; RUVBL1;
GO:0016032~viral process	71	551	12.8857	6.58906e-12	1.73572e-10	1.21964e-08	1.26708e-08	1.21766e-08	1.21964e-08	1.41272e-09	POLR2D; SUV39H1; KIN; KDM4A; TP53; ISG15; NPM1; POLA1; UBB; UBC; XRCC6; XRCC5; UNG; H2AFX; ERCC2; POLR2C; POLR2E; ERCC3; TCEA1; RPS3; POLR2A; POLR2B; GTF2H1; POLR2I; LIG4; MRE11A; CDK7; CDK9; CCNH; MNAT1; POLR2H; POLR2J; MSH6; POLR2K; POLR2F; POLR2G; POLR2L; RBX1; RPS27A; UBA52; SUMO1; UBE2I; SATB1; SSRP1; EP300; TAF10; XRCC4; HDAC1; CUL4A; GTF2H2; GTF2H3; TRIM25; PSME4; TAF12; DDB1; TAF9; ATF7IP…
GO:0006366~transcription from RNA polymerase II promoter	56	554	10.1083	7.00517e-12	1.8204e-10	1.29596e-08	1.3471e-08	1.29456e-08	1.29596e-08	1.48164e-09	POLR2A; SUPT3H; HMGA2; SOX1; BACH1; POLR2D; CLOCK; NCOR1; TADA2A; TAF5L; PTTG1; PARP1; ATF2; ERCC2; POLR2C; POLR2E; ERCC3; TCEA1; PAX3; ARID4A; KDM5A; POLR2B; GTF2H1; POLR2I; SOX2; CDK7; CDK9; HCFC1; CCNH; MNAT1; POLR2H; POLR2J; POLR2K; COPS2; POLR2F; POLR2G; POLR2L; KMT2A; ERCC6; FOXM1; SSRP1; EP300; TAF10; REST; GTF2H2; GTF2H3; TAF12; TAF9; NFRKB; GTF2H5; GTF2H4; KAT2A; COPS5; ASH2L; ZBTB32; SU…
GO:0035019~somatic stem cell population maintenance	18	65	27.6923	1.00193e-11	2.56895e-10	1.85257e-08	1.92671e-08	1.85157e-08	1.85257e-08	2.0909e-09	HMGA2; POLR2D; POLR2C; POLR2E; POLR2A; POLR2B; POLR2I; SOX2; LIG4; POLR2H; POLR2J; POLR2K; POLR2F; POLR2G; POLR2L; CUL4A; VPS72; PRDM16;
GO:0051301~cell division	37	331	11.1782	1.23879e-11	3.13446e-10	2.28928e-08	2.38219e-08	2.28804e-08	2.28928e-08	2.55117e-09	STRA13; RNF8; RECQL5; PTTG1; CHEK2; CDK1; CDK4; LIG1; RPS3; CCND1; CDK2; CETN2; BRCC3; LIG3; LIG4; CDK7; HMGA2; UBE2I; SMC1A; DCLRE1A; APITD1; ZNF830; SETDB2; RBBP8; TIPIN; CINP; ACTR8; SETD8; BABAM1; BRE; MAD2L2; INO80; FZR1; TIMELESS; CEP164; SMC3; RUVBL1;
GO:0031297~replication fork processing	12	20	60	2.48868e-11	6.21523e-10	4.59658e-08	4.78572e-08	4.59161e-08	4.59658e-08	5.05865e-09	STRA13; PCNA; ATRX; CDK9; BLM; RAD51; WRN; ZRANB3; FANCM; APITD1; BOD1L1; RTEL1;
GO:0006285~base-excision repair, AP site formation	10	10	100	3.55422e-11	8.76253e-10	6.5611e-08	6.83477e-08	6.55399e-08	6.5611e-08	7.13192e-09	OGG1; MBD4; UNG; MPG; NTHL1; TDG; SMUG1; NEIL2; NEIL1; MUTYH;
GO:0016571~histone methylation	11	16	68.75	5.85193e-11	1.42446e-09	1.07968e-07	1.12533e-07	1.0791e-07	1.07968e-07	1.15939e-08	PRMT1; EED; SATB1; SUZ12; CARM1; EHMT2; NSD1; PRMT6; WHSC1L1; EHMT1; PRMT7;
GO:0045815~positive regulation of gene expression, epigenetic	14	37	37.8378	6.74489e-11	1.6213e-09	1.24376e-07	1.29704e-07	1.24376e-07	1.24376e-07	1.3196e-08	SMARCA5; POLR2E; POLR2H; POLR2K; ACTB; POLR2F; HIST1H4A; POLR2L; HIST1H3A; ERCC6; EP300; KAT2A; KAT2B; BAZ1B;
GO:0010388~cullin deneddylation	9	9	100	3.52108e-10	8.35929e-09	6.48934e-07	6.77103e-07	6.47174e-07	6.48934e-07	6.80373e-08	GPS1; COPS2; COPS6; COPS5; COPS8; COPS4; COPS7B; COPS7A; COPS3;
GO:0043161~proteasome-mediated ubiquitin-dependent protein catabolic process	20	110	18.1818	5.03306e-10	1.18031e-08	9.27089e-07	9.67857e-07	9.24572e-07	9.27089e-07	9.60671e-08	CLOCK; TBL1X; UBE2A; RAD23B; VCP; UBE2D3; RBX1; UBE2B; RNF4; ERCC8; MTA1; CUL4A; DDB1; UBE2U; RNF111; KAT5; UBE2W; SIRT1; TBL1XR1; STUB1;
GO:0034587~piRNA metabolic process	12	29	41.3793	6.93236e-10	1.60614e-08	1.27625e-06	1.33309e-06	1.27278e-06	1.27625e-06	1.30725e-07	POLR2D; POLR2C; POLR2E; POLR2A; POLR2B; POLR2I; POLR2H; POLR2J; POLR2K; POLR2F; POLR2G; POLR2L;
GO:0032481~positive regulation of type I interferon production	16	67	23.8806	9.1127e-10	2.08616e-08	1.67674e-06	1.75237e-06	1.67127e-06	1.67674e-06	1.69795e-07	UBB; UBC; XRCC6; XRCC5; POLR2E; MRE11A; POLR2H; POLR2K; POLR2F; POLR2L; RPS27A; UBA52; PRKDC; EP300; CREBBP; TREX1;
GO:0006511~ubiquitin-dependent protein catabolic process	24	170	14.1176	9.50714e-10	2.15085e-08	1.74836e-06	1.82822e-06	1.74361e-06	1.74836e-06	1.7506e-07	CUL4A; CUL4B; USP28; UFD1L; USP1; USP45; USP7; UCHL5; USP3; USP10; USP22; RNF8; UBR5; UBE2A; UBE2D3; UBE2N; UBE2B; UBE2I; USP43; RNF168; NPLOC4; DTL; STUB1; COPS3;
GO:0031573~intra-S DNA damage checkpoint	9	11	81.8182	1.1575e-09	2.58822e-08	2.12748e-06	2.22587e-06	2.12169e-06	2.12748e-06	2.10658e-07	HUS1; ATF2; MSH2; MRE11A; XPC; MDC1; RAD9B; RAD9A; TIPIN;
GO:0071897~DNA biosynthetic process	12	31	38.7097	1.27997e-09	2.82917e-08	2.3513e-06	2.46138e-06	2.34618e-06	2.3513e-06	2.30269e-07	POLA1; POLD2; POLQ; LIG4; POLM; POLB; LIG1; POLN; POLD1; LIG3; POLL; POLG2;
GO:0016446~somatic hypermutation of immunoglobulin genes	10	17	58.8235	1.36188e-09	2.97602e-08	2.50042e-06	2.6189e-06	2.49497e-06	2.50042e-06	2.42222e-07	POLQ; POLB; UNG; MLH1; MSH2; MSH6; PMS2; POLM; POLL; EXO1;
GO:0006306~DNA methylation	11	24	45.8333	1.53372e-09	3.31386e-08	2.81437e-06	2.94934e-06	2.80977e-06	2.81437e-06	2.69719e-07	DNMT3A; MTA2; MGMT; ATRX; KMT2A; EZH2; ATF7IP; KMT2E; EHMT2; EHMT1; DMAP1;
GO:0040008~regulation of growth	14	52	26.9231	2.76363e-09	5.90496e-08	5.0685e-06	5.31446e-06	5.05468e-06	5.0685e-06	4.80612e-07	YEATS4; ACTL6A; HMGA2; MORF4L2; KAT5; NSMCE3; BRD8; EPC1; DMAP1; MRGBP; ING3; MORF4L1; RUVBL2; RUVBL1;
GO:0034644~cellular response to UV	13	43	30.2326	3.14462e-09	6.64517e-08	5.76409e-06	6.04711e-06	5.75151e-06	5.76409e-06	5.40859e-07	KDM1A; TP53; PCNA; POLD1; EP300; ATR; CREBBP; ERCC4; USP28; RHNO1; INO80; RUVBL2; ZBTB1;
GO:0045008~depyrimidination	8	8	100	3.50344e-09	7.32295e-08	6.4183e-06	6.73712e-06	6.40429e-06	6.4183e-06	5.96024e-07	OGG1; MBD4; UNG; NTHL1; TDG; SMUG1; NEIL2; NEIL1;
GO:0016578~histone deubiquitination	9	14	64.2857	5.22792e-09	1.081e-07	9.57232e-06	1.00533e-05	9.54095e-06	9.57232e-06	8.79837e-07	ENY2; ATXN7; SUPT3H; TAF10; ATXN7L3; KAT2A; USP22; TRRAP; USP3;
GO:0006307~DNA dealkylation involved in DNA repair	8	9	88.8889	6.45721e-09	1.30708e-07	1.18167e-05	1.24172e-05	1.17844e-05	1.18102e-05	1.06384e-06	ALKBH3; MGMT; MPG; ALKBH1; ALKBH2; ASCC3; ASCC1; ASCC2;
GO:0033169~histone H3-K9 demethylation	8	9	88.8889	6.45721e-09	1.30708e-07	1.18167e-05	1.24172e-05	1.17844e-05	1.18102e-05	1.06384e-06	KDM4B; KDM1A; PHF2; KDM4D; KDM7A; KDM4C; PHF8; KDM3A;
GO:0045190~isotype switching	9	15	60	8.15984e-09	1.63452e-07	1.49162e-05	1.56914e-05	1.48754e-05	1.49162e-05	1.33035e-06	NBN; RNF8; ERCC1; MLH1; MSH2; LIG4; MSH6; RNF168; EXO1;
GO:0051103~DNA ligation involved in DNA repair	8	10	80	1.13413e-08	2.24838e-07	2.07205e-05	2.18093e-05	2.06525e-05	2.07205e-05	1.82998e-06	LIG4; LIG1; LIG3; PARP1; HMGB2; XRCC4; PARP2; PARP3;
GO:0000082~G1/S transition of mitotic cell cycle	21	151	13.9073	1.35145e-08	2.65187e-07	2.46774e-05	2.59883e-05	2.45963e-05	2.46774e-05	2.15839e-06	CDK1; POLA1; UBB; UBC; CDK4; PCNA; RPA2; CCND1; CDK2; RPA1; RPA3; CDK7; CCNH; MNAT1; POLE2; RPS27A; UBA52; CUL4A; RBBP8; HINFP; PHF8;
GO:0000731~DNA synthesis involved in DNA repair	8	11	72.7273	1.91149e-08	3.71292e-07	3.48846e-05	3.67579e-05	3.47508e-05	3.48846e-05	3.02199e-06	POLA1; POLD1; RFC3; WRN; POLD3; SIRT1; POLD4; POLH;
GO:0000086~G2/M transition of mitotic cell cycle	20	141	14.1844	2.22529e-08	4.27923e-07	4.05893e-05	4.27923e-05	4.04558e-05	4.05893e-05	3.48292e-06	CHEK1; CHEK2; CDK1; UBB; UBC; GADD45A; CDK2; CETN2; CSNK1D; CSNK1E; CDK7; CCNH; MNAT1; RPS27A; UBA52; FOXM1; RBBP4; EP300; CSRP2BP; CEP164;
GO:0007131~reciprocal meiotic recombination	10	25	40	2.42688e-08	4.62068e-07	4.4242e-05	4.66688e-05	4.41206e-05	4.4242e-05	3.76082e-06	RAD51B; RAD51C; XRCC3; XRCC2; RAD51D; MRE11A; RAD51; ATM; DMC1; RAD50;
GO:0007049~cell cycle	24	205	11.7073	2.61012e-08	4.92084e-07	4.75563e-05	5.01926e-05	4.74258e-05	4.75563e-05	4.00513e-06	TP53; RAD17; CCND1; MNAT1; TIPIN; SUV39H1; LIG3; LIG4; HCFC1; FOXM1; GPS1; CHAF1A; CHAF1B; GPS2; ATR; CUL4B; RIF1; BRCA1; UHRF1; CINP; SUV39H2; HMG20B; BCCIP; USP22;
GO:0042148~strand invasion	7	7	100	3.5057e-08	6.54511e-07	6.38388e-05	6.74146e-05	6.36986e-05	6.38388e-05	5.32714e-06	RAD51B; RAD51C; XRCC3; XRCC2; RAD51D; RAD51; DMC1;
GO:0071480~cellular response to gamma radiation	9	19	47.3684	3.90381e-08	7.21829e-07	7.10493e-05	7.50702e-05	7.08931e-05	7.10493e-05	5.87505e-06	KDM1A; XRCC6; XRCC5; H2AFX; RAD51; ATM; ATR; WRN; GTF2H5;
GO:0006301~postreplication repair	8	13	61.5385	4.90006e-08	8.97411e-07	8.91321e-05	9.42281e-05	8.89361e-05	8.91321e-05	7.30413e-06	BRCA1; MSH2; UBE2A; UBE2N; UBE2B; UBE2V2; NSMCE1; RAD18;
GO:0006979~response to oxidative stress	17	107	15.8879	5.86001e-08	1.06309e-06	0.000106535	0.000112688	0.000106301	0.000106535	8.65265e-06	OGG1; ABL1; ERCC1; ERCC2; ERCC3; XPA; RPS3; NUDT1; CHRNA4; ERCC6; ERCC8; WRN; RRM2B; SIRT1; NEIL1; PNKP; MUTYH;
GO:0006312~mitotic recombination	7	8	87.5	6.4161e-08	1.1531e-06	0.000116581	0.000123382	0.000116324	0.000116581	9.38521e-06	RAD51B; RAD51C; XRCC2; RAD51D; ERCC1; RAD51; DMC1;
GO:0051865~protein autoubiquitination	12	48	25	7.60134e-08	1.35346e-06	0.00013804	0.000146174	0.000137736	0.00013804	1.1016e-05	UHRF1; RNF8; BRCA1; UBE2A; UBE2D3; UBE2B; RNF4; ERCC8; DDB2; RCHY1; UBE2T; STUB1;
GO:0006259~DNA metabolic process	10	32	31.25	1.63354e-07	2.88193e-06	0.000296488	0.00031413	0.000295017	0.000296488	2.34563e-05	MUS81; FANCM; RECQL5; LIG1; KPNA2; WRN; TOPBP1; MMS19; TREX2; TREX1;
GO:0006335~DNA replication-dependent nucleosome assembly	7	10	70	1.84756e-07	3.22988e-06	0.000335148	0.000355286	0.0003333	0.000335148	2.62883e-05	HAT1; HIST1H4A; HIST1H3A; RBBP4; CHAF1A; CHAF1B; ASF1A;
GO:0010332~response to gamma radiation	10	33	30.303	2.07615e-07	3.59679e-06	0.000376406	0.000399244	0.00037433	0.000376406	2.92747e-05	MEN1; XRCC2; CHEK2; TP53; POLB; LIG4; BRCA2; PRKDC; ERCC6; FANCD2;
GO:0035264~multicellular organism growth	14	78	17.9487	2.32215e-07	3.98705e-06	0.000420774	0.00044655	0.000418452	0.000420774	3.24511e-05	KDM6A; XRCC2; ERCC1; ERCC2; XPA; MTOR; ATRX; BRCA2; ERCC6; ARID5B; PALB2; KAT2A; TBL1XR1; RMI1;
GO:0006273~lagging strand elongation	6	6	100	3.53549e-07	6.01659e-06	0.000640277	0.000679875	0.000635328	0.000640277	4.89697e-05	PARP1; POLA1; LIG3; LIG4; PARP2; PARP3;
GO:0032922~circadian regulation of gene expression	12	58	20.6897	4.49136e-07	7.57621e-06	0.000812936	0.000863688	0.000805301	0.000812936	6.16637e-05	PRMT5; OGT; CLOCK; KDM5A; CSNK1D; CSNK1E; KMT2A; MTA1; HDAC1; NCOA2; HDAC2; SIRT1;
GO:0007095~mitotic G2 DNA damage checkpoint	7	12	58.3333	4.56109e-07	7.62694e-06	0.000825102	0.000877098	0.000817804	0.000825102	6.20766e-05	NBN; CDK1; MRE11A; HMGA2; BLM; TAOK3; FANCI;
GO:0006513~protein monoubiquitination	9	28	32.1429	5.62808e-07	9.25026e-06	0.00101756	0.00108228	0.00100743	0.00101699	7.52889e-05	UBE2D3; RBX1; UBE2B; TRIM25; UBE2W; UBE2T; RAD18; FANCL; DTL;
GO:0061418~regulation of transcription from RNA polymerase II promoter in response to hypoxia	9	28	32.1429	5.62808e-07	9.25026e-06	0.00101756	0.00108228	0.00100743	0.00101699	7.52889e-05	BACH1; UBB; UBC; UBE2D3; RBX1; RPS27A; UBA52; EP300; CREBBP;
GO:0006266~DNA ligation	6	7	85.7143	6.41199e-07	1.03616e-05	0.001158	0.00123303	0.0011471	0.00115736	8.43339e-05	LIG1; LIG3; XRCC6; MGMT; LIG4; APTX;
GO:0034720~histone H3-K4 demethylation	6	7	85.7143	6.41199e-07	1.03616e-05	0.001158	0.00123303	0.0011471	0.00115736	8.43339e-05	KDM1A; KDM5A; KDM5C; KDM1B; KDM5D; KDM5B;
GO:0000209~protein polyubiquitination	18	147	12.2449	7.99038e-07	1.28046e-05	0.00144147	0.00153655	0.00142708	0.00144147	0.000104218	UBR5; UBB; UBC; UBE2A; UBE2D3; RPS27A; UBA52; UBE2B; ERCC8; PSME4; SHPRH; UBE2V2; UBE2U; RNF111; DDB2; DTL; PRPF19; STUB1;
GO:0006473~protein acetylation	6	8	75	1.09581e-06	1.7132e-05	0.00197574	0.00210723	0.00195163	0.00197354	0.000139439	EP300; ING5; CREBBP; KAT6A; KAT2B; ING4;
GO:0018026~peptidyl-lysine monomethylation	6	8	75	1.09581e-06	1.7132e-05	0.00197574	0.00210723	0.00195163	0.00197354	0.000139439	KMT2A; SETD3; SETD7; EHMT1; SETD8; SMYD2;
GO:0070544~histone H3-K36 demethylation	6	8	75	1.09581e-06	1.7132e-05	0.00197574	0.00210723	0.00195163	0.00197354	0.000139439	KDM4B; KDM4A; KDM7A; KDM2B; PHF8; KDM2A;
GO:0031047~gene silencing by RNA	14	92	15.2174	1.36569e-06	2.11792e-05	0.00245824	0.00262622	0.0024241	0.00245824	0.00017238	POLR2D; POLR2C; POLR2E; POLR2A; POLR2B; POLR2I; POLR2H; POLR2J; POLR2K; POLR2F; POLR2G; HIST1H4A; POLR2L; HIST1H3A;
GO:0000733~DNA strand renaturation	6	9	66.6667	1.78357e-06	2.72206e-05	0.00320864	0.0034298	0.00315335	0.00320685	0.000221552	RECQL4; TP53; RECQL; BLM; ZRANB3; RAD54L;
GO:0070914~UV-damage excision repair	6	9	66.6667	1.78357e-06	2.72206e-05	0.00320864	0.0034298	0.00315335	0.00320685	0.000221552	XPC; CUL4B; DDB1; DDB2; SIRT1; INO80;
GO:0007219~Notch signaling pathway	18	157	11.465	1.88829e-06	2.8592e-05	0.00339326	0.00363119	0.00333661	0.00339326	0.000232714	HDAC3; TBL1X; NCOR1; TP53; UBB; UBC; CCND1; RBX1; RPS27A; UBA52; EP300; HDAC1; CREBBP; KAT2B; HDAC10; TBL1XR1; HDAC5; NCOR2;
GO:0007126~meiotic nuclear division	8	24	33.3333	1.93511e-06	2.9072e-05	0.00347545	0.00372121	0.0034174	0.00347545	0.00023662	XRCC2; CDK2; RAD51; TOP3A; DMC1; SMC1A; RAD54L; SMC3;
GO:0006349~regulation of gene expression by genetic imprinting	7	16	43.75	2.01497e-06	3.00371e-05	0.00361687	0.00387478	0.00355843	0.00361687	0.000244475	EED; ARID4A; BRCA1; ARID4B; KDM1B; PRMT7; DNMT3A;
GO:0032480~negative regulation of type I interferon production	9	34	26.4706	2.19994e-06	3.25422e-05	0.0039467	0.00423049	0.0038807	0.0039467	0.000264865	UBE2L6; ISG15; UBB; UBC; UBA7; UBE2D3; RPS27A; UBA52; TRIM25;
GO:0008630~intrinsic apoptotic signaling pathway in response to DNA damage	10	45	22.2222	2.34925e-06	3.44856e-05	0.00421221	0.00451762	0.00414173	0.00421221	0.000280682	CHEK2; ABL1; POLB; XPA; BRCA1; MLH1; MSH6; PRKDC; ERCC6; ATM;
GO:0033151~V(D)J recombination	6	10	60	2.7869e-06	4.06001e-05	0.00499413	0.00535922	0.00490217	0.00499413	0.000330449	LIG1; HMGB2; LIG3; LIG4; ATM; DCLRE1C;
GO:0070534~protein K63-linked ubiquitination	9	36	25	3.29066e-06	4.75784e-05	0.00589357	0.00632793	0.00577181	0.00589357	0.000387247	RNF8; UBE2N; UBE2B; RNF4; UBE2V2; RNF168; UBE2T; PRPF19; STUB1;
GO:0018027~peptidyl-lysine dimethylation	5	5	100	3.60534e-06	5.1356e-05	0.00645355	0.00693306	0.00631294	0.00644995	0.000417993	SETD3; SETD7; EHMT2; EHMT1; SMYD2;
GO:0045910~negative regulation of DNA recombination	5	5	100	3.60534e-06	5.1356e-05	0.00645355	0.00693306	0.00631294	0.00644995	0.000417993	MSH3; MSH2; MSH6; BLM; ZRANB3;
GO:0031571~mitotic G1 DNA damage checkpoint	6	11	54.5455	4.20626e-06	5.94753e-05	0.00752079	0.00808864	0.00734833	0.00752079	0.000484076	TP53; RPA2; CCND1; CDK2; RFWD3; RPS27L;
GO:0043065~positive regulation of apoptotic process	25	299	8.3612	4.42888e-06	6.21659e-05	0.0079144	0.00851673	0.00773282	0.0079144	0.000505976	BARD1; ING4; REST; APBB1; SAP18; ABL1; TP53; TFPT; UBB; UBC; CDK4; ERCC3; GADD45A; MAPK8; HMGA2; RPS27A; UBA52; PRKDC; ATM; NCOA1; JMY; ING5; SIRT1; SUDS3; ING3;
GO:0035066~positive regulation of histone acetylation	7	19	36.8421	5.02945e-06	7.00843e-05	0.0089826	0.00967164	0.00876634	0.0089826	0.000570425	TADA2A; BRCA1; EP300; PAXIP1; TADA2B; KAT2A; RUVBL2;
GO:0031398~positive regulation of protein ubiquitination	11	63	17.4603	5.77856e-06	7.99437e-05	0.0103147	0.0111122	0.0100489	0.0103147	0.000650671	STRA13; UBB; BRCA1; RNF111; PAXIP1; APITD1; NSMCE3; RCHY1; SPRTN; FANCI; STUB1;
GO:0009650~UV protection	6	12	50	6.16183e-06	8.46372e-05	0.0109927	0.0118492	0.0107093	0.0109927	0.000688872	ERCC1; ERCC2; ERCC3; ERCC5; FEN1; ERCC4;
GO:0034080~CENP-A containing nucleosome assembly	8	29	27.5862	6.2868e-06	8.57412e-05	0.0112094	0.0120895	0.0109202	0.0112094	0.000697858	STRA13; SMARCA5; NPM1; HIST1H4A; RBBP4; RBBP7; APITD1; RUVBL1;
GO:0006282~regulation of DNA repair	5	6	83.3333	6.45893e-06	8.62537e-05	0.0115098	0.0124205	0.0112192	0.0114969	0.000702029	USP1; CDK9; UBE2N; UBE2V2; POLH;
GO:0043985~histone H4-R3 methylation	5	6	83.3333	6.45893e-06	8.62537e-05	0.0115098	0.0124205	0.0112192	0.0114969	0.000702029	COPRS; PRMT5; PRMT6; PRMT1; PRMT7;
GO:0048478~replication fork protection	5	6	83.3333	6.45893e-06	8.62537e-05	0.0115098	0.0124205	0.0112192	0.0114969	0.000702029	TIPIN; BRCA2; BLM; ZRANB3; ZNF830;
GO:0006471~protein ADP-ribosylation	7	21	33.3333	8.62744e-06	0.000113634	0.0153482	0.0165906	0.0148737	0.0153396	0.000924881	PARP3; PARP2; LIG1; PARP1; SIRT6; SIRT1; PARP4;
GO:0070932~histone H3 deacetylation	7	21	33.3333	8.62744e-06	0.000113634	0.0153482	0.0165906	0.0148737	0.0153396	0.000924881	HDAC3; HDAC1; HDAC2; HDAC10; SIRT1; HDAC8; HDAC5;
GO:0000398~mRNA splicing, via spliceosome	20	214	9.34579	8.96348e-06	0.000117257	0.0159281	0.0172368	0.0154351	0.0159281	0.000954368	POLR2D; AQR; POLR2C; POLR2E; POLR2A; POLR2B; POLR2I; POLR2H; POLR2J; POLR2K; POLR2F; POLR2G; POLR2L; SMC1A; NONO; CDC5L; XAB2; ISY1; PRPF19; PPIE;
GO:0006333~chromatin assembly or disassembly	5	7	71.4286	1.08199e-05	0.000139044	0.0192162	0.0208067	0.0185562	0.0192054	0.00113169	MTA2; CHD3; HDAC8; SUV39H2; BAZ1B;
GO:0043983~histone H4-K12 acetylation	5	7	71.4286	1.08199e-05	0.000139044	0.0192162	0.0208067	0.0185562	0.0192054	0.00113169	KAT7; JADE1; KAT2A; MEAF6; ING4;
GO:0007050~cell cycle arrest	16	145	11.0345	1.08458e-05	0.000139044	0.0192405	0.0208565	0.0185898	0.0192405	0.00113169	APBB1; NBN; ABL1; TP53; GADD45A; MTOR; MSH2; SOX2; CDK7; ATM; CUL4A; KMT2E; JMY; KAT2B; BARD1; ING4;
GO:0016567~protein ubiquitination	29	403	7.19603	1.18427e-05	0.000150817	0.020997	0.0227734	0.0202628	0.020997	0.00122752	BARD1; BRCA1; HERC2; FANCL; MSL2; UBR5; PRPF19; STUB1; TRIP12; BACH1; UBE2L6; UBA7; VCP; UBE2D3; UBE2N; RBX1; UBE2B; RNF4; TRIM28; UBE2V2; UVSSA; RFWD3; RNF111; RNF168; NSMCE1; SIRT1; RCHY1; FANCF; FBXO6;
GO:0006978~DNA damage response, signal transduction by p53 class mediator resulting in transcription of p21 class mediator	6	14	42.8571	1.22711e-05	0.000155245	0.0217443	0.0235973	0.0209835	0.0217443	0.00126356	TP53; BRCA1; BRCA2; FOXM1; KAT5; ING4;
GO:0007062~sister chromatid cohesion	6	15	40	1.67783e-05	0.000210881	0.0297144	0.0322647	0.0285399	0.0297144	0.00171638	RAD51C; MRE11A; SMC1A; KIF22; HDAC8; SMC3;
GO:0000076~DNA replication checkpoint	5	8	62.5	1.71816e-05	0.000211797	0.0304115	0.0330403	0.0292259	0.0303771	0.00172384	RAD17; DNA2; RAD9B; RAD9A; TIPIN;
GO:0016574~histone ubiquitination	5	8	62.5	1.71816e-05	0.000211797	0.0304115	0.0330403	0.0292259	0.0303771	0.00172384	UBE2N; SUZ12; UBE2U; UHRF1; USP22;
GO:0031497~chromatin assembly	5	8	62.5	1.71816e-05	0.000211797	0.0304115	0.0330403	0.0292259	0.0303771	0.00172384	TP53; RBBP4; CHAF1A; CHAF1B; CDAN1;
GO:0070301~cellular response to hydrogen peroxide	10	59	16.9492	1.92929e-05	0.000236308	0.0340906	0.0371003	0.0327401	0.0340906	0.00192334	KDM6B; ABL1; CDK1; RPS3; APEX1; PPP5C; EP300; EZH2; HDAC2; SIRT1;
GO:0051091~positive regulation of sequence-specific DNA binding transcription factor activity	13	104	12.5	2.20325e-05	0.000268155	0.0389094	0.0423685	0.0373011	0.0389094	0.00218255	HMGA2; KDM1A; JAK2; ATF2; SMARCA4; EP300; SMARCB1; TP53BP1; TRIM25; ARID5B; TAF12; JMY; HDAC5;
GO:0071456~cellular response to hypoxia	14	122	11.4754	2.56929e-05	0.000310739	0.045348	0.0494075	0.0433183	0.045348	0.00252914	SUV39H1; TP53; UBB; UBC; MTOR; UBE2D3; RBX1; RPS27A; UBA52; EP300; CREBBP; SIRT1; SUV39H2; DNMT3A;
GO:0007569~cell aging	7	26	26.9231	2.76023e-05	0.000331745	0.0486905	0.0530793	0.0464547	0.0486905	0.00270012	TP53; CDK1; NPM1; MTOR; BRCA2; WRN; SIRT1;
GO:0008584~male gonad development	12	91	13.1868	2.81705e-05	0.000336471	0.0496646	0.0541719	0.0473828	0.0496646	0.00273858	HMGA2; FANCA; SOX15; ERCC1; TFPT; HMGB2; KDM5A; MSH2; ARID5B; NCOA2; NCOA1; KDM3A;
GO:0048511~rhythmic process	9	49	18.3673	2.87136e-05	0.000340842	0.0505934	0.0552163	0.0482963	0.0505934	0.00277415	SUV39H1; KDM5C; MAPK8; PRKDC; EZH2; CREBBP; KAT2B; SUV39H2; KDM5B;
GO:0006337~nucleosome disassembly	6	17	35.2941	2.97729e-05	0.000351247	0.0524301	0.0572533	0.0500185	0.0524301	0.00285884	SMARCA4; SMARCB1; SMARCC2; SMARCC1; HIST1H2BA; SUPT16H;
GO:0070979~protein K11-linked ubiquitination	7	27	25.9259	3.39338e-05	0.000397715	0.0597234	0.0652546	0.056873	0.0597234	0.00323705	UBE2A; UBE2D3; UBE2B; RNF4; UBE2W; UBE2T; FZR1;
GO:0006342~chromatin silencing	8	38	21.0526	3.41253e-05	0.000397715	0.0600265	0.065623	0.0571941	0.0600265	0.00323705	KMT2D; H2AFX; MORF4L2; MSL3; DOT1L; SIRT1; MORF4L1; HDAC5;
GO:0008283~cell proliferation	26	363	7.16253	3.58061e-05	0.00041479	0.0629471	0.0688551	0.0599394	0.0629471	0.00337602	PRMT5; KDM1A; NBN; UBR5; TP53; ERCC1; POLA1; PCNA; XRCC5; ERCC2; LIG4; MRE11A; CDK7; CDK9; MNAT1; COPS2; PRKDC; UBE2V2; RBBP7; ASCC3; CREBBP; KAT2A; ALKBH3; USP28; UHRF1; MORF4L1;
GO:0000707~meiotic DNA recombinase assembly	4	4	100	3.73753e-05	0.000415449	0.0656683	0.0718726	0.0625288	0.0654441	0.00338139	RAD51B; XRCC3; XRCC2; RAD51D;
GO:0000730~DNA recombinase assembly	4	4	100	3.73753e-05	0.000415449	0.0656683	0.0718726	0.0625288	0.0654441	0.00338139	RAD52; RAD51C; RAD51; DMC1;
GO:0006290~pyrimidine dimer repair	4	4	100	3.73753e-05	0.000415449	0.0656683	0.0718726	0.0625288	0.0654441	0.00338139	POLB; ERCC6; DDB2; POLH;
GO:0016447~somatic recombination of immunoglobulin gene segments	4	4	100	3.73753e-05	0.000415449	0.0656683	0.0718726	0.0625288	0.0654441	0.00338139	UNG; MSH3; MSH2; MSH6;
GO:0031052~chromosome breakage	4	4	100	3.73753e-05	0.000415449	0.0656683	0.0718726	0.0625288	0.0654441	0.00338139	BRCA1; BRCA2; HMGA2; PALB2;
GO:0072711~cellular response to hydroxyurea	4	4	100	3.73753e-05	0.000415449	0.0656683	0.0718726	0.0625288	0.0654441	0.00338139	ATRX; BLM; RAD51; SPIDR;
GO:0090656~t-circle formation	4	4	100	3.73753e-05	0.000415449	0.0656683	0.0718726	0.0625288	0.0654441	0.00338139	XRCC3; ERCC1; SLX4; SLX1A;
GO:0000712~resolution of meiotic recombination intermediates	5	10	50	3.82855e-05	0.000418313	0.0669996	0.073623	0.0640134	0.0669231	0.0034047	STRA13; MLH1; FANCM; APITD1; ERCC4;
GO:0006476~protein deacetylation	5	10	50	3.82855e-05	0.000418313	0.0669996	0.073623	0.0640134	0.0669231	0.0034047	HDAC3; HDAC1; HDAC10; SIRT1; HDAC5;
GO:0032206~positive regulation of telomere maintenance	5	10	50	3.82855e-05	0.000418313	0.0669996	0.073623	0.0640134	0.0669231	0.0034047	NBN; ATRX; MRE11A; RAD50; RTEL1;
GO:0007623~circadian rhythm	12	95	12.6316	4.13106e-05	0.000448815	0.0721696	0.0794403	0.0689474	0.0721696	0.00365296	HDAC3; CLOCK; NCOR1; UBB; UBC; CDK4; CSNK1E; RPS27A; UBA52; EP300; NONO; TIMELESS;
GO:0042771~intrinsic apoptotic signaling pathway in response to DNA damage by p53 class mediator	7	30	23.3333	6.04319e-05	0.000652868	0.105514	0.11621	0.0991083	0.105514	0.00531377	TP53; MSH2; BRCA2; EP300; RPS27L; SIRT1; USP28;
GO:0007179~transforming growth factor beta receptor signaling pathway	14	134	10.4478	6.56921e-05	0.000676645	0.114633	0.126326	0.107341	0.114294	0.0055073	MEN1; NCOR1; PARP1; UBB; UBC; CDK9; UBE2D3; RPS27A; UBA52; HDAC1; RNF111; STUB1; UCHL5; NCOR2;
GO:0010452~histone H3-K36 methylation	4	5	80	6.57996e-05	0.000676645	0.114755	0.126533	0.107517	0.114294	0.0055073	WHSC1; SETD3; NSD1; SMYD2;
GO:0010792~DNA double-strand break processing involved in repair via single-strand annealing	4	5	80	6.57996e-05	0.000676645	0.114755	0.126533	0.107517	0.114294	0.0055073	RAD52; SLX4; RBBP8; SLX1A;
GO:0016576~histone dephosphorylation	4	5	80	6.57996e-05	0.000676645	0.114755	0.126533	0.107517	0.114294	0.0055073	EYA2; PPP5C; EYA1; EYA3;
GO:0035948~positive regulation of gluconeogenesis by positive regulation of transcription from RNA polymerase II promoter	4	5	80	6.57996e-05	0.000676645	0.114755	0.126533	0.107517	0.114294	0.0055073	WDR5; SUPT20H; KAT2A; KAT2B;
GO:0036124~histone H3-K9 trimethylation	4	5	80	6.57996e-05	0.000676645	0.114755	0.126533	0.107517	0.114294	0.0055073	SUV39H1; ARID4A; ARID4B; SUV39H2;
GO:0071557~histone H3-K27 demethylation	4	5	80	6.57996e-05	0.000676645	0.114755	0.126533	0.107517	0.114294	0.0055073	KDM6A; KDM6B; KDM7A; PHF8;
GO:1901990~regulation of mitotic cell cycle phase transition	4	5	80	6.57996e-05	0.000676645	0.114755	0.126533	0.107517	0.114294	0.0055073	ERCC2; ERCC3; XPC; DDB1;
GO:2000781~positive regulation of double-strand break repair	4	5	80	6.57996e-05	0.000676645	0.114755	0.126533	0.107517	0.114294	0.0055073	FOXM1; SPIDR; SLF2; SLF1;
GO:0006336~DNA replication-independent nucleosome assembly	5	12	41.6667	7.53441e-05	0.00075857	0.130797	0.144887	0.122284	0.130571	0.00617409	HAT1; ATRX; HIST1H4A; RBBP4; ASF1A;
GO:0035518~histone H2A monoubiquitination	5	12	41.6667	7.53441e-05	0.00075857	0.130797	0.144887	0.122284	0.130571	0.00617409	CUL4B; DDB1; RNF168; KDM2B; DDB2;
GO:0044030~regulation of DNA methylation	5	12	41.6667	7.53441e-05	0.00075857	0.130797	0.144887	0.122284	0.130571	0.00617409	EHMT2; PRMT5; MBD3; BRCA1; KDM1B;
GO:0090399~replicative senescence	5	12	41.6667	7.53441e-05	0.00075857	0.130797	0.144887	0.122284	0.130571	0.00617409	ATM; CHEK1; CHEK2; TP53; ATR;
GO:0016579~protein deubiquitination	11	88	12.5	9.34334e-05	0.000935794	0.161827	0.179672	0.14912	0.161827	0.00761654	USP28; USP1; USP45; OTUB1; USP7; USP3; USP10; USP22; UCHL5; USP43; COPS5;
GO:0006352~DNA-templated transcription, initiation	6	22	27.2727	9.8762e-05	0.000975734	0.170957	0.189919	0.157032	0.170858	0.00794162	TAF10; TAF9; TAF6L; SMARCA5; NCOA6; TAF12;
GO:0046329~negative regulation of JNK cascade	6	22	27.2727	9.8762e-05	0.000975734	0.170957	0.189919	0.157032	0.170858	0.00794162	MEN1; HDAC3; NCOR1; MECOM; GPS2; TAOK3;
GO:0006464~cellular protein modification process	12	105	11.4286	9.94508e-05	0.000975734	0.17195	0.191244	0.158027	0.171851	0.00794162	UBE2L6; ABL1; UBA7; UBE2D3; UBE2N; UBA52; UBE2I; PRKDC; MCRS1; PPP4R2; PARP4; PADI4;
GO:0034605~cellular response to heat	12	105	11.4286	9.94508e-05	0.000975734	0.17195	0.191244	0.158027	0.171851	0.00794162	HSPA1A; RPA2; RPA1; RPA3; MTOR; VCP; EP300; ATM; ATR; HDAC2; CREBBP; SIRT1;
GO:0032479~regulation of type I interferon production	5	13	38.4615	0.000101953	0.000990177	0.176072	0.196055	0.161697	0.17597	0.00805917	UBB; UBC; RPS27A; UBA52; TREX1;
GO:0033160~positive regulation of protein import into nucleus, translocation	5	13	38.4615	0.000101953	0.000990177	0.176072	0.196055	0.161697	0.17597	0.00805917	JAK2; UBR5; CDK1; BRCA1; EP300;
GO:0000729~DNA double-strand break processing	4	6	66.6667	0.000107263	0.0010262	0.185028	0.206266	0.169367	0.184813	0.00835235	DNA2; BLM; UBE2N; UBE2V2;
GO:0007098~centrosome cycle	4	6	66.6667	0.000107263	0.0010262	0.185028	0.206266	0.169367	0.184813	0.00835235	CDK1; NPM1; GADD45A; BRCA1;
GO:0033314~mitotic DNA replication checkpoint	4	6	66.6667	0.000107263	0.0010262	0.185028	0.206266	0.169367	0.184813	0.00835235	TICRR; HUS1; ZNF830; CLSPN;
GO:1900034~regulation of cellular response to heat	10	75	13.3333	0.000119503	0.00113719	0.205784	0.229804	0.187022	0.205784	0.00925576	HSPA1A; RPA2; RPA1; RPA3; MTOR; EP300; ATM; ATR; CREBBP; SIRT1;
GO:0007283~spermatogenesis	25	370	6.75676	0.000120047	0.00113719	0.206601	0.230851	0.187874	0.206601	0.00925576	HMGB2; HMGA2; CLOCK; RAD51C; HERC2; PTTG1; ERCC1; H2AFX; ARID4A; KDM5A; MLH1; CETN2; ATRX; BRCA2; RAD23B; UBE2B; DMC1; ARID4B; KDM2B; SIRT1; TEX15; VCX; FANCF; RUVBL1; DNMT3A;
GO:0042787~protein ubiquitination involved in ubiquitin-dependent protein catabolic process	12	108	11.1111	0.000126923	0.00119643	0.218307	0.244073	0.197746	0.218307	0.00973792	UBR5; HERC2; RBX1; CUL4A; CUL4B; TRIM25; TRIP12; DDB1; RNF111; RCHY1; UHRF1; STUB1;
GO:0008340~determination of adult lifespan	5	14	35.7143	0.000135223	0.0012623	0.232449	0.260034	0.209731	0.232314	0.010274	TP53; MSH2; MSH6; ATM; RAD54L;
GO:0030330~DNA damage response, signal transduction by p53 class mediator	5	14	35.7143	0.000135223	0.0012623	0.232449	0.260034	0.209731	0.232314	0.010274	USP10; NBN; TP53; ATRX; PAXIP1;
GO:0008380~RNA splicing	19	243	7.81893	0.000139065	0.00129189	0.238775	0.267422	0.215273	0.238775	0.0105149	SAP18; POLR2D; POLR2C; POLR2E; POLR2A; POLR2B; POLR2I; POLR2H; POLR2J; POLR2K; POLR2F; POLR2G; POLR2L; SMC1A; NONO; JMJD6; CDC5L; PPP4R2; PRPF19;
GO:0001701~in utero embryonic development	16	183	8.74317	0.000142626	0.0013186	0.244746	0.274269	0.220357	0.244746	0.0107323	PRMT1; KDM6A; XRCC2; KDM1A; MBD3; ERCC2; MSH2; UBE2A; LIG4; UBE2B; CUL4A; ALKBH1; KAT2A; HINFP; POLG2; COPS3;
GO:0019919~peptidyl-arginine methylation, to asymmetrical-dimethyl arginine	4	7	57.1429	0.000164865	0.00150253	0.282743	0.317035	0.251254	0.282413	0.0122293	PRMT1; CARM1; PRMT6; PRMT7;
GO:0071169~establishment of protein localization to chromatin	4	7	57.1429	0.000164865	0.00150253	0.282743	0.317035	0.251254	0.282413	0.0122293	HIST1H1B; SGF29; LRWD1; RUVBL2;
GO:1900264~positive regulation of DNA-directed DNA polymerase activity	4	7	57.1429	0.000164865	0.00150253	0.282743	0.317035	0.251254	0.282413	0.0122293	RFC4; RFC2; RFC5; RFC3;
GO:0000012~single strand break repair	5	15	33.3333	0.000176207	0.00159833	0.301667	0.338847	0.26484	0.301667	0.013009	XRCC1; LIG4; APTX; SIRT1; TDP1;
GO:0000183~chromatin silencing at rDNA	5	16	31.25	0.000226029	0.00204063	0.386735	0.434654	0.318475	0.386735	0.0166089	SUV39H1; SMARCA5; HIST1H4A; HIST1H3A; SIRT1;
GO:0006975~DNA damage induced protein phosphorylation	4	8	50	0.000241887	0.00215346	0.413627	0.465148	0.335255	0.413143	0.0175273	CHEK1; CHEK2; ABL1; ATM;
GO:0075713~establishment of integrated proviral latency	4	8	50	0.000241887	0.00215346	0.413627	0.465148	0.335255	0.413143	0.0175273	XRCC6; XRCC5; LIG4; XRCC4;
GO:0085020~protein K6-linked ubiquitination	4	8	50	0.000241887	0.00215346	0.413627	0.465148	0.335255	0.413143	0.0175273	BRCA1; RNF4; BARD1; UBE2T;
GO:0043687~post-translational protein modification	28	460	6.08696	0.000249857	0.00221417	0.426507	0.480476	0.343554	0.426507	0.0180214	HERC2; PARP1; PCNA; RPA1; BRCA1; CETN2; RAD52; CSNK1D; BLM; SUMO3; SUMO2; SUMO1; UBE2I; XPC; TP53BP1; MTA1; XRCC4; TDG; WRN; MDC1; SMC1A; RNF168; EID3; PIAS4; NSMCE1; NSMCE3; NSMCE4A; SMC3;
GO:0051225~spindle assembly	6	27	22.2222	0.00025815	0.00227717	0.440404	0.496422	0.352011	0.440404	0.0185341	CHD4; HDAC3; NCOR1; RPS3; CSNK1D; INO80;
GO:0032355~response to estradiol	12	118	10.1695	0.000270303	0.00237348	0.460866	0.519792	0.363551	0.460866	0.019318	NCOR2; OGG1; MBD4; MBD3; CCND1; CDK2; BRCA1; BRCA2; NCOA1; EZH2; RBBP8; DNMT3A;
GO:0043392~negative regulation of DNA binding	6	28	21.4286	0.000306196	0.00267643	0.521758	0.588815	0.392995	0.521758	0.0217838	KDM1A; JAK2; HMGA2; SUMO1; HDAC2; ZNF462;
GO:0018105~peptidyl-serine phosphorylation	12	121	9.91736	0.000333847	0.00290492	0.568541	0.641987	0.414476	0.568541	0.0236435	CHEK2; CDK1; CDK2; MTOR; MAPK8; CSNK1D; CSNK1E; PRKDC; ATM; ATR; SMG1; CLSPN;
GO:0010225~response to UV-C	4	9	44.4444	0.000341756	0.00293391	0.581668	0.657197	0.420701	0.580985	0.0238795	ERCC5; BRCA2; WRN; POLH;
GO:0032776~DNA methylation on cytosine	4	9	44.4444	0.000341756	0.00293391	0.581668	0.657197	0.420701	0.580985	0.0238795	HIST1H4A; HIST1H3A; UHRF1; DNMT3A;
GO:0070933~histone H4 deacetylation	4	9	44.4444	0.000341756	0.00293391	0.581668	0.657197	0.420701	0.580985	0.0238795	REST; HDAC1; HDAC2; RCOR1;
GO:0006385~transcription elongation from RNA polymerase III promoter	5	18	27.7778	0.000357022	0.00299805	0.606581	0.686553	0.432358	0.605152	0.0244015	POLR2E; POLR2H; POLR2K; POLR2F; POLR2L;
GO:0006386~termination of RNA polymerase III transcription	5	18	27.7778	0.000357022	0.00299805	0.606581	0.686553	0.432358	0.605152	0.0244015	POLR2E; POLR2H; POLR2K; POLR2F; POLR2L;
GO:0010971~positive regulation of G2/M transition of mitotic cell cycle	5	18	27.7778	0.000357022	0.00299805	0.606581	0.686553	0.432358	0.605152	0.0244015	MTA3; RAD51B; RAD51C; CDK4; CCND1;
GO:0030520~intracellular estrogen receptor signaling pathway	5	18	27.7778	0.000357022	0.00299805	0.606581	0.686553	0.432358	0.605152	0.0244015	TADA3; NCOA6; SAFB; CARM1; RBM14;
GO:0048568~embryonic organ development	5	18	27.7778	0.000357022	0.00299805	0.606581	0.686553	0.432358	0.605152	0.0244015	MBD3; ERCC1; ERCC3; RAD23B; PALB2;
GO:0007093~mitotic cell cycle checkpoint	6	29	20.6897	0.000360979	0.0030181	0.611499	0.694163	0.435581	0.611499	0.0245647	NBN; RAD17; SMC1A; INTS3; NABP1; NABP2;
GO:0006295~nucleotide-excision repair, DNA incision, 3'-to lesion	3	3	100	0.000397688	0.00313424	0.673286	0.764754	0.462113	0.668116	0.0255099	ERCC1; ERCC5; ERCC4;
GO:0006296~nucleotide-excision repair, DNA incision, 5'-to lesion	3	3	100	0.000397688	0.00313424	0.673286	0.764754	0.462113	0.668116	0.0255099	ERCC1; NTHL1; ERCC4;
GO:0018076~N-terminal peptidyl-lysine acetylation	3	3	100	0.000397688	0.00313424	0.673286	0.764754	0.462113	0.668116	0.0255099	EP300; CREBBP; KAT2B;
GO:0035574~histone H4-K20 demethylation	3	3	100	0.000397688	0.00313424	0.673286	0.764754	0.462113	0.668116	0.0255099	HIST1H4A; KDM7A; PHF8;
GO:0036123~histone H3-K9 dimethylation	3	3	100	0.000397688	0.00313424	0.673286	0.764754	0.462113	0.668116	0.0255099	SUV39H1; SUV39H2; KDM3A;
GO:0045007~depurination	3	3	100	0.000397688	0.00313424	0.673286	0.764754	0.462113	0.668116	0.0255099	OGG1; MPG; MUTYH;
GO:0070192~chromosome organization involved in meiotic cell cycle	3	3	100	0.000397688	0.00313424	0.673286	0.764754	0.462113	0.668116	0.0255099	RAD51C; RAD51; DMC1;
GO:0072757~cellular response to camptothecin	3	3	100	0.000397688	0.00313424	0.673286	0.764754	0.462113	0.668116	0.0255099	BLM; RAD51; SPIDR;
GO:0097680~double-strand break repair via classical nonhomologous end joining	3	3	100	0.000397688	0.00313424	0.673286	0.764754	0.462113	0.668116	0.0255099	XRCC6; LIG4; UVRAG;
GO:0097681~double-strand break repair via alternative nonhomologous end joining	3	3	100	0.000397688	0.00313424	0.673286	0.764754	0.462113	0.668116	0.0255099	POLQ; LIG3; PRKDC;
GO:1901315~negative regulation of histone H2A K63-linked ubiquitination	3	3	100	0.000397688	0.00313424	0.673286	0.764754	0.462113	0.668116	0.0255099	UBR5; TRIP12; OTUB1;
GO:1902990~mitotic telomere maintenance via semi-conservative replication	3	3	100	0.000397688	0.00313424	0.673286	0.764754	0.462113	0.668116	0.0255099	PCNA; DNA2; RTEL1;
GO:1904431~positive regulation of t-circle formation	3	3	100	0.000397688	0.00313424	0.673286	0.764754	0.462113	0.668116	0.0255099	ERCC1; SLX4; SLX1A;
GO:1990166~protein localization to site of double-strand break	3	3	100	0.000397688	0.00313424	0.673286	0.764754	0.462113	0.668116	0.0255099	SLF2; SLF1; PARP3;
GO:0030512~negative regulation of transforming growth factor beta receptor signaling pathway	9	72	12.5	0.000400457	0.00314318	0.673286	0.770079	0.464107	0.672368	0.0255827	UBB; UBC; RPS27A; UBA52; MECOM; SIRT1; PRDM16; STUB1; UCHL5;
GO:0016572~histone phosphorylation	4	10	40	0.000468011	0.00365848	0.785322	0.899985	0.509699	0.785322	0.0297768	ATM; CDK1; CDK2; BAZ1B;
GO:0031334~positive regulation of protein complex assembly	5	20	25	0.000538509	0.00419252	0.903079	1	0.549817	0.903079	0.0341234	VCP; SUMO1; SPIDR; SLF2; SLF1;
GO:0034244~negative regulation of transcription elongation from RNA polymerase II promoter	4	11	36.3636	0.000624275	0.00482121	1	1	0.590564	1	0.0392404	RNF8; RECQL5; EZH2; RNF168;
GO:0042770~signal transduction in response to DNA damage	4	11	36.3636	0.000624275	0.00482121	1	1	0.590564	1	0.0392404	CHEK2; ABL1; GADD45A; SMC1A;
GO:0006344~maintenance of chromatin silencing	3	4	75	0.000681623	0.00504139	1	1	0.614824	1	0.0410325	UBE2B; HDAC2; SIRT1;
GO:0018216~peptidyl-arginine methylation	3	4	75	0.000681623	0.00504139	1	1	0.614824	1	0.0410325	PRMT5; PRMT1; PRMT7;
GO:0031860~telomeric 3' overhang formation	3	4	75	0.000681623	0.00504139	1	1	0.614824	1	0.0410325	NBN; MRE11A; RAD50;
GO:0032200~telomere organization	3	4	75	0.000681623	0.00504139	1	1	0.614824	1	0.0410325	HIST1H4A; HIST1H3A; DOT1L;
GO:0033522~histone H2A ubiquitination	3	4	75	0.000681623	0.00504139	1	1	0.614824	1	0.0410325	RNF8; UBE2A; UBE2B;
GO:0043504~mitochondrial DNA repair	3	4	75	0.000681623	0.00504139	1	1	0.614824	1	0.0410325	PARP1; LIG3; DNA2;
GO:0045830~positive regulation of isotype switching	3	4	75	0.000681623	0.00504139	1	1	0.614824	1	0.0410325	UNG; MSH6; PAXIP1;
GO:0051567~histone H3-K9 methylation	3	4	75	0.000681623	0.00504139	1	1	0.614824	1	0.0410325	EHMT2; SETDB2; EHMT1;
GO:0070734~histone H3-K27 methylation	3	4	75	0.000681623	0.00504139	1	1	0.614824	1	0.0410325	EHMT2; EZH2; EHMT1;
GO:0072429~response to intra-S DNA damage checkpoint signaling	3	4	75	0.000681623	0.00504139	1	1	0.614824	1	0.0410325	SLX4; EME1; MUS81;
GO:1900113~negative regulation of histone H3-K9 trimethylation	3	4	75	0.000681623	0.00504139	1	1	0.614824	1	0.0410325	KDM4B; KDM4A; SMARCB1;
GO:0032436~positive regulation of proteasomal ubiquitin-dependent protein catabolic process	8	62	12.9032	0.00069034	0.0050863	1	1	0.618545	1	0.041398	CSNK1D; CSNK1E; VCP; SUMO2; SUMO1; UBE2V2; RCHY1; STUB1;
GO:0042752~regulation of circadian rhythm	7	48	14.5833	0.000774854	0.00568719	1	1	0.652251	1	0.0462887	MAPK8; CSNK1D; CSNK1E; PRKDC; NONO; EZH2; TIMELESS;
GO:0000083~regulation of transcription involved in G1/S transition of mitotic cell cycle	5	22	22.7273	0.000781711	0.0057157	1	1	0.655027	1	0.0465208	BACH1; CDK1; POLA1; PCNA; HINFP;
GO:0019082~viral protein processing	4	12	33.3333	0.000814226	0.00590851	1	1	0.667665	1	0.0480901	UBB; UBC; RPS27A; UBA52;
GO:0060992~response to fungicide	4	12	33.3333	0.000814226	0.00590851	1	1	0.667665	1	0.0480901	EHMT2; KDM6B; EHMT1; KDM5B;
GO:0045471~response to ethanol	11	118	9.32203	0.000937328	0.00677625	1	1	0.712518	1	0.0551527	EHMT2; OGG1; CDK1; POLB; MGMT; CCND1; CDK2; EP300; SETDB1; SETD7; DMAP1;
GO:0006977~DNA damage response, signal transduction by p53 class mediator resulting in cell cycle arrest	8	66	12.1212	0.00100083	0.00720826	1	1	0.732719	1	0.0586689	TP53; UBB; UBC; CDK2; RPS27A; UBA52; ATM; PSME4;
GO:0031145~anaphase-promoting complex-dependent proteasomal ubiquitin-dependent protein catabolic process	9	83	10.8434	0.00101992	0.00731833	1	1	0.739002	1	0.0595647	PTTG1; CDK1; UBB; UBC; CDK2; RPS27A; UBA52; PSME4; FZR1;
GO:0001302~replicative cell aging	3	5	60	0.00106817	0.00739483	1	1	0.75413	1	0.0601874	CHEK2; ERCC1; WRN;
GO:0019941~modification-dependent protein catabolic process	3	5	60	0.00106817	0.00739483	1	1	0.75413	1	0.0601874	UBE2L6; ISG15; UBA7;
GO:0032876~negative regulation of DNA endoreduplication	3	5	60	0.00106817	0.00739483	1	1	0.75413	1	0.0601874	MRE11A; SMC1A; SMC3;
GO:0035246~peptidyl-arginine N-methylation	3	5	60	0.00106817	0.00739483	1	1	0.75413	1	0.0601874	PRMT5; PRMT1; PRMT7;
GO:0043570~maintenance of DNA repeat elements	3	5	60	0.00106817	0.00739483	1	1	0.75413	1	0.0601874	MSH3; MSH2; MSH6;
GO:0051574~positive regulation of histone H3-K9 methylation	3	5	60	0.00106817	0.00739483	1	1	0.75413	1	0.0601874	HIST1H1B; BRCA1; SIRT1;
GO:1904354~negative regulation of telomere capping	3	5	60	0.00106817	0.00739483	1	1	0.75413	1	0.0601874	NBN; ATM; RAD50;
GO:2000615~regulation of histone H3-K9 acetylation	3	5	60	0.00106817	0.00739483	1	1	0.75413	1	0.0601874	CHEK1; KMT2A; HDAC5;
GO:2000780~negative regulation of double-strand break repair	3	5	60	0.00106817	0.00739483	1	1	0.75413	1	0.0601874	UBR5; TRIP12; OTUB1;
GO:0007254~JNK cascade	7	51	13.7255	0.00106904	0.00739483	1	1	0.754742	1	0.0601874	UBB; UBC; MAPK8; RPS27A; UBA52; GPS1; GPS2;
GO:0031647~regulation of protein stability	8	68	11.7647	0.00119328	0.00822466	1	1	0.794289	1	0.0669415	HDAC3; TADA3; APTX; KAT2A; USP28; HDAC8; STUB1; USP3;
GO:0070423~nucleotide-binding oligomerization domain containing signaling pathway	5	25	20	0.00128865	0.00885026	1	1	0.824736	1	0.0720333	UBB; UBC; UBE2N; RPS27A; UBA52;
GO:0080111~DNA demethylation	4	14	28.5714	0.00131004	0.00893334	1	1	0.831611	1	0.0727095	APEX1; TDG; ALKBH1; ALKBH2;
GO:0080182~histone H3-K4 trimethylation	4	14	28.5714	0.00131004	0.00893334	1	1	0.831611	1	0.0727095	OGT; ARID4A; KMT2A; KMT2B;
GO:0001756~somitogenesis	6	39	15.3846	0.00143367	0.00974184	1	1	0.858593	1	0.07929	XRCC2; PRKDC; EP300; ATM; PALB2; KAT2A;
GO:0001832~blastocyst growth	3	6	50	0.00156936	0.0104065	1	1	0.886688	1	0.0846995	RAD51B; NBN; ZNF830;
GO:0032020~ISG15-protein conjugation	3	6	50	0.00156936	0.0104065	1	1	0.886688	1	0.0846995	UBE2L6; ISG15; UBA7;
GO:0051096~positive regulation of helicase activity	3	6	50	0.00156936	0.0104065	1	1	0.886688	1	0.0846995	MSH3; MSH2; MSH6;
GO:0051573~negative regulation of histone H3-K9 methylation	3	6	50	0.00156936	0.0104065	1	1	0.886688	1	0.0846995	KDM1A; BRCA1; KDM3A;
GO:1901838~positive regulation of transcription of nuclear large rRNA transcript from RNA polymerase I promoter	3	6	50	0.00156936	0.0104065	1	1	0.886688	1	0.0846995	MTOR; SMARCA4; SMARCB1;
GO:1902231~positive regulation of intrinsic apoptotic signaling pathway in response to DNA damage	3	6	50	0.00156936	0.0104065	1	1	0.886688	1	0.0846995	RPS3; PIAS4; RAD9A;
GO:2000001~regulation of DNA damage checkpoint	3	6	50	0.00156936	0.0104065	1	1	0.886688	1	0.0846995	RPA2; CUL4A; RFWD3;
GO:0000079~regulation of cyclin-dependent protein serine/threonine kinase activity	6	40	15	0.00161072	0.0106076	1	1	0.895562	1	0.0863365	GADD45A; GTF2H1; CDK7; MNAT1; BLM; BCCIP;
GO:0045859~regulation of protein kinase activity	6	40	15	0.00161072	0.0106076	1	1	0.895562	1	0.0863365	CCNH; IKBKAP; CDK4; MTOR; ELP4; ELP3;
GO:0051974~negative regulation of telomerase activity	4	15	26.6667	0.00162332	0.0106541	1	1	0.897969	1	0.0867148	MEN1; TP53; MCRS1; PIF1;
GO:0030521~androgen receptor signaling pathway	6	41	14.6341	0.00180391	0.0117991	1	1	0.923947	1	0.0960339	BRCA1; CDK7; RNF4; NCOA1; KAT5; KDM3A;
GO:0051290~protein heterotetramerization	4	16	25	0.0019851	0.0129402	1	1	0.947302	1	0.105321	XRCC6; HIST1H4A; HIST1H3A; HIST3H3;
GO:0031397~negative regulation of protein ubiquitination	6	42	14.2857	0.00201416	0.0130852	1	1	0.950378	1	0.106502	OGT; ISG15; HSPA1A; RPS3; MTOR; HDAC8;
GO:0060613~fat pad development	3	7	42.8571	0.00219597	0.0140762	1	1	0.967979	1	0.114568	HMGA2; ARID5B; TBL1XR1;
GO:0071481~cellular response to X-ray	3	7	42.8571	0.00219597	0.0140762	1	1	0.967979	1	0.114568	XRCC6; XRCC5; TP53BP1;
GO:1903827~regulation of cellular protein localization	3	7	42.8571	0.00219597	0.0140762	1	1	0.967979	1	0.114568	KDM1A; PARP1; CSNK1E;
GO:2001022~positive regulation of response to DNA damage stimulus	3	7	42.8571	0.00219597	0.0140762	1	1	0.967979	1	0.114568	HMGA2; NSMCE1; NSMCE4A;
GO:0007004~telomere maintenance via telomerase	4	17	23.5294	0.002399	0.0151752	1	1	0.987376	1	0.123513	RFC1; MRE11A; ATM; RAD50;
GO:0051276~chromosome organization	4	17	23.5294	0.002399	0.0151752	1	1	0.987376	1	0.123513	PTTG1; LIG4; RAD54L; ZNF830;
GO:0051571~positive regulation of histone H3-K4 methylation	4	17	23.5294	0.002399	0.0151752	1	1	0.987376	1	0.123513	OGT; BRCA1; KMT2A; PAXIP1;
GO:0075733~intracellular transport of virus	4	17	23.5294	0.002399	0.0151752	1	1	0.987376	1	0.123513	UBB; UBC; RPS27A; UBA52;
GO:0051439~regulation of ubiquitin-protein ligase activity involved in mitotic cell cycle	8	77	10.3896	0.00245338	0.0154683	1	1	0.992588	1	0.125899	CDK1; UBB; UBC; CDK2; RPS27A; UBA52; PSME4; FZR1;
GO:0006461~protein complex assembly	10	116	8.62069	0.0026874	0.0168885	1	1	1	1	0.137457	FANCA; IKBKAP; TP53; CDK1; MNAT1; FANCC; KMT2A; CHAF1A; CHAF1B; CREBBP;
GO:0007129~synapsis	4	18	22.2222	0.00286858	0.0179683	1	1	1	1	0.146246	MLH1; MRE11A; DMC1; FANCD2;
GO:0030183~B cell differentiation	7	62	11.2903	0.00295563	0.0182293	1	1	1	1	0.14837	MSH2; EP300; DCLRE1C; NHEJ1; POLM; HDAC5; ZBTB1;
GO:0010224~response to UV-B	3	8	37.5	0.00295764	0.0182293	1	1	1	1	0.14837	MSH2; XPC; ERCC6;
GO:0048096~chromatin-mediated maintenance of transcription	3	8	37.5	0.00295764	0.0182293	1	1	1	1	0.14837	CHEK1; BAZ1B; KMT2B;
GO:0048660~regulation of smooth muscle cell proliferation	3	8	37.5	0.00295764	0.0182293	1	1	1	1	0.14837	XRCC6; XRCC5; PRKDC;
GO:2000617~positive regulation of histone H3-K9 acetylation	3	8	37.5	0.00295764	0.0182293	1	1	1	1	0.14837	BRCA1; SMARCB1; KAT2B;
GO:0043066~negative regulation of apoptotic process	26	495	5.25253	0.00299062	0.0183737	1	1	1	1	0.149545	HDAC3; OGG1; TP53; CDK1; NPM1; UBB; UBC; UNG; ERCC5; MAPK8; MRE11A; MNAT1; HMGA2; RPS27A; UBA52; UBE2B; PRKDC; HDAC1; PSME4; DDB1; TAF9; PALB2; HDAC2; SIRT1; ZNF830; BARD1;
GO:0043433~negative regulation of sequence-specific DNA binding transcription factor activity	7	63	11.1111	0.00320733	0.0196424	1	1	1	1	0.159871	MEN1; KDM1A; SUMO1; EZH2; HDAC2; SIRT1; MAD2L2;
GO:0070936~protein K48-linked ubiquitination	6	47	12.766	0.0033546	0.0204158	1	1	1	1	0.166167	RNF8; UBE2A; UBE2D3; UBE2B; RNF4; UBE2T;
GO:0009314~response to radiation	5	32	15.625	0.00336216	0.0204158	1	1	1	1	0.166167	FANCG; OGG1; MBD4; SMC1A; PNKP;
GO:0002227~innate immune response in mucosa	4	19	21.0526	0.00339733	0.0204158	1	1	1	1	0.166167	HIST1H2BK; HIST1H2BJ; HIST1H2BC; HIST2H2BE;
GO:0010939~regulation of necrotic cell death	4	19	21.0526	0.00339733	0.0204158	1	1	1	1	0.166167	UBB; UBC; RPS27A; UBA52;
GO:0019068~virion assembly	4	19	21.0526	0.00339733	0.0204158	1	1	1	1	0.166167	UBB; UBC; RPS27A; UBA52;
GO:1900087~positive regulation of G1/S transition of mitotic cell cycle	4	19	21.0526	0.00339733	0.0204158	1	1	1	1	0.166167	APEX1; CUL4A; CUL4B; CREBBP;
GO:0001541~ovarian follicle development	6	48	12.5	0.00368736	0.0220211	1	1	1	1	0.179232	FANCG; DMC1; NCOA6; ZNF830; FANCF; KMT2B;
GO:1903507~negative regulation of nucleic acid-templated transcription	6	48	12.5	0.00368736	0.0220211	1	1	1	1	0.179232	SAP18; PRMT5; HDAC3; APEX1; COPS2; MTA1;
GO:0042493~response to drug	19	326	5.82822	0.00370691	0.0220693	1	1	1	1	0.179625	OGG1; CDK1; CDK4; MGMT; XRCC1; CCND1; CDK2; HMGB2; APEX1; CDK9; PMS2; UBE2B; XPC; RAD51; ATR; RAD54L; HDAC2; PARP4; HDAC5;
GO:0000075~cell cycle checkpoint	3	9	33.3333	0.00386289	0.0227863	1	1	1	1	0.18546	FANCG; TICRR; RBBP8;
GO:0006265~DNA topological change	3	9	33.3333	0.00386289	0.0227863	1	1	1	1	0.18546	TOP3A; ERCC3; HMGB2;
GO:0045141~meiotic telomere clustering	3	9	33.3333	0.00386289	0.0227863	1	1	1	1	0.18546	MLH1; UBE2B; ATM;
GO:0008156~negative regulation of DNA replication	4	20	20	0.00398864	0.0234561	1	1	1	1	0.190912	HUS1; RAD17; ATR; CDAN1;
GO:0051726~regulation of cell cycle	10	124	8.06452	0.00418457	0.0239386	1	1	1	1	0.194839	DOT1L; GADD45A; KIAA0101; RAD51D; MECOM; FOXM1; RBBP4; EP300; COPS5; DTL;
GO:0000019~regulation of mitotic recombination	2	2	100	0.00443169	0.0239386	1	1	1	1	0.194839	MRE11A; RAD50;
GO:0000720~pyrimidine dimer repair by nucleotide-excision repair	2	2	100	0.00443169	0.0239386	1	1	1	1	0.194839	ERCC1; SIRT1;
GO:0001835~blastocyst hatching	2	2	100	0.00443169	0.0239386	1	1	1	1	0.194839	SMARCB1; RBBP8;
GO:0006272~leading strand elongation	2	2	100	0.00443169	0.0239386	1	1	1	1	0.194839	POLA1; PCNA;
GO:0010845~positive regulation of reciprocal meiotic recombination	2	2	100	0.00443169	0.0239386	1	1	1	1	0.194839	UBE2B; PRDM9;
GO:0019918~peptidyl-arginine methylation, to symmetrical-dimethyl arginine	2	2	100	0.00443169	0.0239386	1	1	1	1	0.194839	PRMT5; PRMT7;
GO:0032071~regulation of endodeoxyribonuclease activity	2	2	100	0.00443169	0.0239386	1	1	1	1	0.194839	NPM1; SIRT1;
GO:0034770~histone H4-K20 methylation	2	2	100	0.00443169	0.0239386	1	1	1	1	0.194839	WHSC1; NSD1;
GO:0034970~histone H3-R2 methylation	2	2	100	0.00443169	0.0239386	1	1	1	1	0.194839	CARM1; PRMT6;
GO:0043516~regulation of DNA damage response, signal transduction by p53 class mediator	2	2	100	0.00443169	0.0239386	1	1	1	1	0.194839	SETD8; SMYD2;
GO:0044154~histone H3-K14 acetylation	2	2	100	0.00443169	0.0239386	1	1	1	1	0.194839	KAT2A; MEAF6;
GO:0051570~regulation of histone H3-K9 methylation	2	2	100	0.00443169	0.0239386	1	1	1	1	0.194839	EHMT2; SETD7;
GO:0060968~regulation of gene silencing	2	2	100	0.00443169	0.0239386	1	1	1	1	0.194839	CDK2; HIST1H3A;
GO:0061188~negative regulation of chromatin silencing at rDNA	2	2	100	0.00443169	0.0239386	1	1	1	1	0.194839	PHF2; PHF8;
GO:0061647~histone H3-K9 modification	2	2	100	0.00443169	0.0239386	1	1	1	1	0.194839	SIRT6; SIRT1;
GO:0070535~histone H2A K63-linked ubiquitination	2	2	100	0.00443169	0.0239386	1	1	1	1	0.194839	RNF8; RNF168;
GO:0071140~resolution of mitotic recombination intermediates	2	2	100	0.00443169	0.0239386	1	1	1	1	0.194839	XRCC3; GEN1;
GO:0071900~regulation of protein serine/threonine kinase activity	2	2	100	0.00443169	0.0239386	1	1	1	1	0.194839	SIRT1; UVRAG;
GO:0072422~signal transduction involved in DNA damage checkpoint	2	2	100	0.00443169	0.0239386	1	1	1	1	0.194839	CDC5L; PRPF19;
GO:0097694~establishment of RNA localization to telomere	2	2	100	0.00443169	0.0239386	1	1	1	1	0.194839	ATM; ATR;
GO:0097695~establishment of macromolecular complex localization to telomere	2	2	100	0.00443169	0.0239386	1	1	1	1	0.194839	ATM; ATR;
GO:0098506~polynucleotide 3' dephosphorylation	2	2	100	0.00443169	0.0239386	1	1	1	1	0.194839	APTX; PNKP;
GO:1904017~cellular response to Thyroglobulin triiodothyronine	2	2	100	0.00443169	0.0239386	1	1	1	1	0.194839	NCOA2; NCOA1;
GO:1904358~positive regulation of telomere maintenance via telomere lengthening	2	2	100	0.00443169	0.0239386	1	1	1	1	0.194839	ATM; RTEL1;
GO:1904884~positive regulation of telomerase catalytic core complex assembly	2	2	100	0.00443169	0.0239386	1	1	1	1	0.194839	ATM; ATR;
GO:1990426~homologous recombination-dependent replication fork processing	2	2	100	0.00443169	0.0239386	1	1	1	1	0.194839	BRCA2; RAD51;
GO:1990619~histone H3-K9 deacetylation	2	2	100	0.00443169	0.0239386	1	1	1	1	0.194839	SIRT6; SIRT1;
GO:2001038~regulation of cellular response to drug	2	2	100	0.00443169	0.0239386	1	1	1	1	0.194839	HMGA2; NCOA1;
GO:0051321~meiotic cell cycle	5	35	14.2857	0.00474216	0.0255439	1	1	1	1	0.207905	NBN; MRE11A; H2AFX; RBBP8; EXO1;
GO:0034146~toll-like receptor 5 signaling pathway	7	69	10.1449	0.0050771	0.0271957	1	1	1	1	0.221349	UBB; UBC; ATF2; MAPK8; UBE2N; RPS27A; UBA52;
GO:0034166~toll-like receptor 10 signaling pathway	7	69	10.1449	0.0050771	0.0271957	1	1	1	1	0.221349	UBB; UBC; ATF2; MAPK8; UBE2N; RPS27A; UBA52;
GO:0009636~response to toxic substance	8	88	9.09091	0.00519564	0.0277534	1	1	1	1	0.225888	CDK1; CDK4; MGMT; XPA; CDK2; ERCC6; RAD51; DNMT3A;
GO:0000423~macromitophagy	4	22	18.1818	0.00537202	0.0283024	1	1	1	1	0.230357	UBB; UBC; RPS27A; UBA52;
GO:0006479~protein methylation	4	22	18.1818	0.00537202	0.0283024	1	1	1	1	0.230357	PRMT1; PRMT7; CARM1; BTG2;
GO:0051090~regulation of sequence-specific DNA binding transcription factor activity	4	22	18.1818	0.00537202	0.0283024	1	1	1	1	0.230357	ATF2; MAPK8; USP7; TAF6L;
GO:0071157~negative regulation of cell cycle arrest	4	22	18.1818	0.00537202	0.0283024	1	1	1	1	0.230357	CHEK2; CDK4; CCND1; CDK9;
GO:0097300~programmed necrotic cell death	4	22	18.1818	0.00537202	0.0283024	1	1	1	1	0.230357	UBB; UBC; RPS27A; UBA52;
GO:0032091~negative regulation of protein binding	6	53	11.3208	0.00572939	0.0301028	1	1	1	1	0.24501	KDM1A; MAPK8; CSNK1E; TDG; CARM1; STUB1;
GO:0021510~spinal cord development	5	37	13.5135	0.00585982	0.0307042	1	1	1	1	0.249905	EED; ACTL6B; ACTL6A; ERCC2; MTOR;
GO:0001833~inner cell mass cell proliferation	3	11	27.2727	0.00613319	0.0315351	1	1	1	1	0.256668	BRCA2; PALB2; PRPF19;
GO:0006346~methylation-dependent chromatin silencing	3	11	27.2727	0.00613319	0.0315351	1	1	1	1	0.256668	MBD3; SIRT1; DNMT3A;
GO:0032786~positive regulation of DNA-templated transcription, elongation	3	11	27.2727	0.00613319	0.0315351	1	1	1	1	0.256668	HMGN1; ERCC6; SUPT16H;
GO:0033674~positive regulation of kinase activity	3	11	27.2727	0.00613319	0.0315351	1	1	1	1	0.256668	NBN; MRE11A; RAD50;
GO:0048333~mesodermal cell differentiation	3	11	27.2727	0.00613319	0.0315351	1	1	1	1	0.256668	KDM6B; KDM6A; HMGA2;
GO:2000648~positive regulation of stem cell proliferation	3	11	27.2727	0.00613319	0.0315351	1	1	1	1	0.256668	HMGA2; KDM1A; SIRT6;
GO:2000773~negative regulation of cellular senescence	3	11	27.2727	0.00613319	0.0315351	1	1	1	1	0.256668	ABL1; PRKDC; SIRT1;
GO:0007220~Notch receptor processing	4	23	17.3913	0.00617033	0.0315573	1	1	1	1	0.256849	UBB; UBC; RPS27A; UBA52;
GO:0045648~positive regulation of erythrocyte differentiation	4	23	17.3913	0.00617033	0.0315573	1	1	1	1	0.256849	KDM1A; ISG15; HMGB2; PRMT1;
GO:0007059~chromosome segregation	7	72	9.72222	0.00627291	0.0319968	1	1	1	1	0.260426	ERCC2; RPS3; BRCA1; UBE2I; SETDB2; MMS19; UVRAG;
GO:0009790~embryo development	5	38	13.1579	0.00648291	0.0329805	1	1	1	1	0.268432	HUS1; TDG; TRIP12; EHMT1; USP22;
GO:0006915~apoptotic process	29	609	4.7619	0.00657577	0.0333175	1	1	1	1	0.271175	TP53; APBB1; OGT; JAK2; CDK1; UBB; UBC; ERCC2; ERCC3; PAX3; GADD45A; HMGB2; BRCA1; MAPK8; UBE2D3; POLR2G; RPS27A; UBA52; SATB1; MECOM; KMT2A; EP300; PSME4; JADE1; SUDS3; CLSPN; BRMS1; BRE; ING4;
GO:0051092~positive regulation of NF-kappaB transcription factor activity	10	133	7.5188	0.00658381	0.0333175	1	1	1	1	0.271175	CLOCK; NPM1; UBB; UBC; HSPA1A; RPS3; UBE2N; RPS27A; UBA52; TRIM25;
GO:0051437~positive regulation of ubiquitin-protein ligase activity involved in regulation of mitotic cell cycle transition	7	73	9.58904	0.00671464	0.0338904	1	1	1	1	0.275838	CDK1; UBB; UBC; RPS27A; UBA52; PSME4; FZR1;
GO:0006383~transcription from RNA polymerase III promoter	5	39	12.8205	0.00715099	0.0353891	1	1	1	1	0.288036	POLR2E; POLR2H; POLR2K; POLR2F; POLR2L;
GO:0000338~protein deneddylation	2	3	66.6667	0.0072508	0.0353891	1	1	1	1	0.288036	COPS5; COPS4;
GO:0018394~peptidyl-lysine acetylation	2	3	66.6667	0.0072508	0.0353891	1	1	1	1	0.288036	KAT2B; SIRT1;
GO:0051097~negative regulation of helicase activity	2	3	66.6667	0.0072508	0.0353891	1	1	1	1	0.288036	TP53; SIRT1;
GO:0051972~regulation of telomerase activity	2	3	66.6667	0.0072508	0.0353891	1	1	1	1	0.288036	ATM; NABP2;
GO:0061198~fungiform papilla formation	2	3	66.6667	0.0072508	0.0353891	1	1	1	1	0.288036	HDAC1; HDAC2;
GO:0070537~histone H2A K63-linked deubiquitination	2	3	66.6667	0.0072508	0.0353891	1	1	1	1	0.288036	BRCC3; UIMC1;
GO:1902661~positive regulation of glucose mediated signaling pathway	2	3	66.6667	0.0072508	0.0353891	1	1	1	1	0.288036	SMARCA4; SMARCB1;
GO:1904430~negative regulation of t-circle formation	2	3	66.6667	0.0072508	0.0353891	1	1	1	1	0.288036	XRCC5; RTEL1;
GO:2000042~negative regulation of double-strand break repair via homologous recombination	2	3	66.6667	0.0072508	0.0353891	1	1	1	1	0.288036	POLQ; PARPBP;
GO:2000324~positive regulation of glucocorticoid receptor signaling pathway	2	3	66.6667	0.0072508	0.0353891	1	1	1	1	0.288036	PPP5C; NCOA2;
GO:2000819~regulation of nucleotide-excision repair	2	3	66.6667	0.0072508	0.0353891	1	1	1	1	0.288036	RAD52; CUL4A;
GO:2001034~positive regulation of double-strand break repair via nonhomologous end joining	2	3	66.6667	0.0072508	0.0353891	1	1	1	1	0.288036	RIF1; KDM4D;
GO:0043922~negative regulation by host of viral transcription	3	12	25	0.00751042	0.0363792	1	1	1	1	0.296095	HMGA2; REST; HDAC1;
GO:0043923~positive regulation by host of viral transcription	3	12	25	0.00751042	0.0363792	1	1	1	1	0.296095	SMARCA4; EP300; SMARCB1;
GO:0060766~negative regulation of androgen receptor signaling pathway	3	12	25	0.00751042	0.0363792	1	1	1	1	0.296095	SMARCA4; HDAC1; SIRT1;
GO:0043388~positive regulation of DNA binding	4	25	16	0.0079949	0.0385318	1	1	1	1	0.313615	JAK2; ERCC2; HMGB2; EP300;
GO:0070266~necroptotic process	4	25	16	0.0079949	0.0385318	1	1	1	1	0.313615	UBB; UBC; RPS27A; UBA52;
GO:0038123~toll-like receptor TLR1:TLR2 signaling pathway	7	76	9.21053	0.00817873	0.0392212	1	1	1	1	0.319226	UBB; UBC; ATF2; MAPK8; UBE2N; RPS27A; UBA52;
GO:0038124~toll-like receptor TLR6:TLR2 signaling pathway	7	76	9.21053	0.00817873	0.0392212	1	1	1	1	0.319226	UBB; UBC; ATF2; MAPK8; UBE2N; RPS27A; UBA52;
GO:0034162~toll-like receptor 9 signaling pathway	7	77	9.09091	0.0087153	0.0416904	1	1	1	1	0.339323	UBB; UBC; ATF2; MAPK8; UBE2N; RPS27A; UBA52;
GO:0045931~positive regulation of mitotic cell cycle	4	26	15.3846	0.00902663	0.0427865	1	1	1	1	0.348244	ABL1; CDK1; BRCA2; USP22;
GO:0045793~positive regulation of cell size	3	13	23.0769	0.0090557	0.0427865	1	1	1	1	0.348244	OGT; CDK4; EP300;
GO:0048714~positive regulation of oligodendrocyte differentiation	3	13	23.0769	0.0090557	0.0427865	1	1	1	1	0.348244	PRMT5; MTOR; HDAC2;
GO:0050872~white fat cell differentiation	3	13	23.0769	0.0090557	0.0427865	1	1	1	1	0.348244	SIRT1; TBL1XR1; PRDM16;
GO:1902166~negative regulation of intrinsic apoptotic signaling pathway in response to DNA damage by p53 class mediator	3	13	23.0769	0.0090557	0.0427865	1	1	1	1	0.348244	KDM1A; TAF9; SIRT1;
GO:0034599~cellular response to oxidative stress	6	59	10.1695	0.0091446	0.0431006	1	1	1	1	0.350801	ABL1; PARP1; HSPA1A; MGMT; RAD52; KAT2B;
GO:0034134~toll-like receptor 2 signaling pathway	7	78	8.97436	0.00927727	0.043619	1	1	1	1	0.35502	UBB; UBC; ATF2; MAPK8; UBE2N; RPS27A; UBA52;
GO:0006950~response to stress	6	60	10	0.00983002	0.0461052	1	1	1	1	0.375255	GADD45A; NPM1; MTOR; MAPK8; JADE1; SMG1;
GO:0005978~glycogen biosynthetic process	4	27	14.8148	0.0101414	0.0465591	1	1	1	1	0.37895	UBB; UBC; RPS27A; UBA52;
GO:0033077~T cell differentiation in thymus	4	27	14.8148	0.0101414	0.0465591	1	1	1	1	0.37895	LIG4; PRKDC; JMJD6; ZBTB1;
GO:0035872~nucleotide-binding domain, leucine rich repeat containing receptor signaling pathway	5	43	11.6279	0.0103045	0.0465591	1	1	1	1	0.37895	UBB; UBC; UBE2N; RPS27A; UBA52;
GO:0051403~stress-activated MAPK cascade	6	61	9.83607	0.0105512	0.0465591	1	1	1	1	0.37895	UBB; UBC; ATF2; MAPK8; RPS27A; UBA52;
GO:0002328~pro-B cell differentiation	2	4	50	0.0106774	0.0465591	1	1	1	1	0.37895	LIG4; PRKDC;
GO:0006287~base-excision repair, gap-filling	2	4	50	0.0106774	0.0465591	1	1	1	1	0.37895	POLB; POLD1;
GO:0006311~meiotic gene conversion	2	4	50	0.0106774	0.0465591	1	1	1	1	0.37895	MSH2; PRDM9;
GO:0006482~protein demethylation	2	4	50	0.0106774	0.0465591	1	1	1	1	0.37895	KDM1A; PHF2;
GO:0009048~dosage compensation by inactivation of X chromosome	2	4	50	0.0106774	0.0465591	1	1	1	1	0.37895	BRCA1; UPF1;
GO:0010424~DNA methylation on cytosine within a CG sequence	2	4	50	0.0106774	0.0465591	1	1	1	1	0.37895	EHMT2; DNMT3A;
GO:0014706~striated muscle tissue development	2	4	50	0.0106774	0.0465591	1	1	1	1	0.37895	EYA2; EYA1;
GO:0018393~internal peptidyl-lysine acetylation	2	4	50	0.0106774	0.0465591	1	1	1	1	0.37895	EP300; KAT2B;
GO:0030174~regulation of DNA-dependent DNA replication initiation	2	4	50	0.0106774	0.0465591	1	1	1	1	0.37895	NBN; TICRR;
GO:0032042~mitochondrial DNA metabolic process	2	4	50	0.0106774	0.0465591	1	1	1	1	0.37895	PARP1; POLG2;
GO:0032205~negative regulation of telomere maintenance	2	4	50	0.0106774	0.0465591	1	1	1	1	0.37895	ERCC1; ERCC4;
GO:0033152~immunoglobulin V(D)J recombination	2	4	50	0.0106774	0.0465591	1	1	1	1	0.37895	LIG4; PRKDC;
GO:0033158~regulation of protein import into nucleus, translocation	2	4	50	0.0106774	0.0465591	1	1	1	1	0.37895	OGG1; SIRT1;
GO:0043045~DNA methylation involved in embryo development	2	4	50	0.0106774	0.0465591	1	1	1	1	0.37895	TRIM28; DNMT3A;
GO:0043137~DNA replication, removal of RNA primer	2	4	50	0.0106774	0.0465591	1	1	1	1	0.37895	FEN1; DNA2;
GO:0045925~positive regulation of female receptivity	2	4	50	0.0106774	0.0465591	1	1	1	1	0.37895	NCOA2; NCOA1;
GO:0051106~positive regulation of DNA ligation	2	4	50	0.0106774	0.0465591	1	1	1	1	0.37895	RAD51; PARP3;
GO:0051351~positive regulation of ligase activity	2	4	50	0.0106774	0.0465591	1	1	1	1	0.37895	XRCC4; NHEJ1;
GO:0051572~negative regulation of histone H3-K4 methylation	2	4	50	0.0106774	0.0465591	1	1	1	1	0.37895	KDM1A; BRCA1;
GO:0060669~embryonic placenta morphogenesis	2	4	50	0.0106774	0.0465591	1	1	1	1	0.37895	TRIM28; SETD2;
GO:0070370~cellular heat acclimation	2	4	50	0.0106774	0.0465591	1	1	1	1	0.37895	HSPA1A; RBBP7;
GO:0070816~phosphorylation of RNA polymerase II C-terminal domain	2	4	50	0.0106774	0.0465591	1	1	1	1	0.37895	GTF2H3; GTF2H4;
GO:0071218~cellular response to misfolded protein	2	4	50	0.0106774	0.0465591	1	1	1	1	0.37895	UBE2W; STUB1;
GO:0090043~regulation of tubulin deacetylation	2	4	50	0.0106774	0.0465591	1	1	1	1	0.37895	TADA3; EP300;
GO:0090309~positive regulation of methylation-dependent chromatin silencing	2	4	50	0.0106774	0.0465591	1	1	1	1	0.37895	TRIM28; SETDB1;
GO:0097368~establishment of Sertoli cell barrier	2	4	50	0.0106774	0.0465591	1	1	1	1	0.37895	ARID4A; ARID4B;
GO:2000757~negative regulation of peptidyl-lysine acetylation	2	4	50	0.0106774	0.0465591	1	1	1	1	0.37895	HDAC2; SIRT1;
GO:2000679~positive regulation of transcription regulatory region DNA binding	3	14	21.4286	0.010773	0.0468699	1	1	1	1	0.38148	PARP1; HMGA2; KAT2A;
GO:0035666~TRIF-dependent toll-like receptor signaling pathway	7	81	8.64198	0.0111222	0.0482799	1	1	1	1	0.392956	UBB; UBC; ATF2; MAPK8; UBE2D3; RPS27A; UBA52;
GO:1990090~cellular response to nerve growth factor stimulus	4	28	14.2857	0.0113416	0.0491215	1	1	1	1	0.399805	CSNK1D; EP300; KAT2A; CDC5L;
GO:0002756~MyD88-independent toll-like receptor signaling pathway	7	83	8.43373	0.0124913	0.0539792	1	1	1	1	0.439343	UBB; UBC; ATF2; MAPK8; UBE2D3; RPS27A; UBA52;
GO:0001932~regulation of protein phosphorylation	4	29	13.7931	0.0126295	0.054366	1	1	1	1	0.442491	HUS1; TADA3; RAD51; KDM4D;
GO:0036503~ERAD pathway	3	15	20	0.0126656	0.054366	1	1	1	1	0.442491	VCP; TRIM25; STUB1;
GO:0042993~positive regulation of transcription factor import into nucleus	3	15	20	0.0126656	0.054366	1	1	1	1	0.442491	HDAC3; TRIM28; DMAP1;
GO:0034142~toll-like receptor 4 signaling pathway	8	104	7.69231	0.0127328	0.0545328	1	1	1	1	0.443849	UBB; UBC; ATF2; MAPK8; UBE2D3; UBE2N; RPS27A; UBA52;
GO:0042127~regulation of cell proliferation	11	172	6.39535	0.0133133	0.0568922	1	1	1	1	0.463053	CHEK1; FANCA; JAK2; ABL1; RPA3; BRCA1; FOXM1; EZH2; SIRT1; FANCL; TIMELESS;
GO:0050821~protein stabilization	9	127	7.08661	0.01358	0.0579033	1	1	1	1	0.471282	CHEK2; HSPA1A; HIST1H1B; HCFC1; UBE2B; SUMO1; EP300; TAF9; USP7;
GO:0006468~protein phosphorylation	25	535	4.6729	0.0136744	0.0581768	1	1	1	1	0.473508	CDK1; CHEK1; CHEK2; SMG1; CDK7; CSNK1E; CSNK1D; CDK2; ATM; TAOK3; CDK4; TAOK1; JAK2; HUS1; IKBKAP; ERCC2; ERCC3; CCND1; GTF2H1; MTOR; MAPK8; CDK9; CCNH; MNAT1; GTF2H2;
GO:0043627~response to estrogen	6	65	9.23077	0.0138124	0.0586342	1	1	1	1	0.477231	KMT2D; BRCA1; EP300; TRIM25; RBBP5; ASH2L;
GO:0010803~regulation of tumor necrosis factor-mediated signaling pathway	4	30	13.3333	0.0140071	0.0590352	1	1	1	1	0.480495	UBB; UBC; RPS27A; UBA52;
GO:0010506~regulation of autophagy	5	47	10.6383	0.0142982	0.0590352	1	1	1	1	0.480495	ABL1; EP300; ATM; USP10; KAT8;
GO:0006348~chromatin silencing at telomere	2	5	40	0.0146756	0.0590352	1	1	1	1	0.480495	HAT1; DPY30;
GO:0006356~regulation of transcription from RNA polymerase I promoter	2	5	40	0.0146756	0.0590352	1	1	1	1	0.480495	POLR2K; POLR2L;
GO:0007501~mesodermal cell fate specification	2	5	40	0.0146756	0.0590352	1	1	1	1	0.480495	EYA2; EYA1;
GO:0010571~positive regulation of nuclear cell cycle DNA replication	2	5	40	0.0146756	0.0590352	1	1	1	1	0.480495	ATRX; INO80;
GO:0032204~regulation of telomere maintenance	2	5	40	0.0146756	0.0590352	1	1	1	1	0.480495	HDAC8; PIF1;
GO:0033153~T cell receptor V(D)J recombination	2	5	40	0.0146756	0.0590352	1	1	1	1	0.480495	LIG4; PRKDC;
GO:0034184~positive regulation of maintenance of mitotic sister chromatid cohesion	2	5	40	0.0146756	0.0590352	1	1	1	1	0.480495	SLF2; SLF1;
GO:0035093~spermatogenesis, exchange of chromosomal proteins	2	5	40	0.0146756	0.0590352	1	1	1	1	0.480495	PSME4; HIST1H2BA;
GO:0035511~oxidative DNA demethylation	2	5	40	0.0146756	0.0590352	1	1	1	1	0.480495	TDG; ALKBH2;
GO:0044770~cell cycle phase transition	2	5	40	0.0146756	0.0590352	1	1	1	1	0.480495	TIPIN; TIMELESS;
GO:0045653~negative regulation of megakaryocyte differentiation	2	5	40	0.0146756	0.0590352	1	1	1	1	0.480495	HIST1H4A; PRMT1;
GO:0046425~regulation of JAK-STAT cascade	2	5	40	0.0146756	0.0590352	1	1	1	1	0.480495	ELP2; DOT1L;
GO:0046600~negative regulation of centriole replication	2	5	40	0.0146756	0.0590352	1	1	1	1	0.480495	BRCA1; RBM14;
GO:0061087~positive regulation of histone H3-K27 methylation	2	5	40	0.0146756	0.0590352	1	1	1	1	0.480495	OGT; EED;
GO:0070318~positive regulation of G0 to G1 transition	2	5	40	0.0146756	0.0590352	1	1	1	1	0.480495	SOX15; RHNO1;
GO:0090335~regulation of brown fat cell differentiation	2	5	40	0.0146756	0.0590352	1	1	1	1	0.480495	MTOR; SIRT1;
GO:1903799~negative regulation of production of miRNAs involved in gene silencing by miRNA	2	5	40	0.0146756	0.0590352	1	1	1	1	0.480495	NCOR1; NCOR2;
GO:1904357~negative regulation of telomere maintenance via telomere lengthening	2	5	40	0.0146756	0.0590352	1	1	1	1	0.480495	PARP1; MCRS1;
GO:2000052~positive regulation of non-canonical Wnt signaling pathway	2	5	40	0.0146756	0.0590352	1	1	1	1	0.480495	CSNK1D; CSNK1E;
GO:0008585~female gonad development	3	16	18.75	0.014736	0.0590352	1	1	1	1	0.480495	FANCA; BRCA2; ARID5B;
GO:0010288~response to lead ion	3	16	18.75	0.014736	0.0590352	1	1	1	1	0.480495	CDK4; PPP5C; DNMT3A;
GO:0010832~negative regulation of myotube differentiation	3	16	18.75	0.014736	0.0590352	1	1	1	1	0.480495	HDAC3; HDAC1; HDAC5;
GO:0030970~retrograde protein transport, ER to cytosol	3	16	18.75	0.014736	0.0590352	1	1	1	1	0.480495	VCP; NPLOC4; UFD1L;
GO:1900182~positive regulation of protein localization to nucleus	3	16	18.75	0.014736	0.0590352	1	1	1	1	0.480495	OGT; KAT7; CDK1;
GO:1904355~positive regulation of telomere capping	3	16	18.75	0.014736	0.0590352	1	1	1	1	0.480495	PNKP; NABP2; RTEL1;
GO:0002755~MyD88-dependent toll-like receptor signaling pathway	7	86	8.13953	0.0147665	0.0590352	1	1	1	1	0.480495	UBB; UBC; ATF2; MAPK8; UBE2N; RPS27A; UBA52;
GO:0030900~forebrain development	5	48	10.4167	0.0154382	0.0615927	1	1	1	1	0.50131	OGT; ATRX; SOX2; KDM2B; SETD2;
GO:0030901~midbrain development	4	31	12.9032	0.0154764	0.0616172	1	1	1	1	0.501509	KDM7A; KDM2B; KAT2A; UCHL5;
GO:0038061~NIK/NF-kappaB signaling	6	67	8.95522	0.0156814	0.0623045	1	1	1	1	0.507103	UBB; UBC; PPP4C; RPS27A; UBA52; PSME4;
GO:0034138~toll-like receptor 3 signaling pathway	7	88	7.95455	0.0164383	0.0651771	1	1	1	1	0.530484	UBB; UBC; ATF2; MAPK8; UBE2D3; RPS27A; UBA52;
GO:0007141~male meiosis I	3	17	17.6471	0.0169862	0.0671439	1	1	1	1	0.546492	RAD51C; BRCA2; DMC1;
GO:0051297~centrosome organization	4	32	12.5	0.0170391	0.0671439	1	1	1	1	0.546492	CHD3; XRCC2; KIAA0101; UVRAG;
GO:1903506~regulation of nucleic acid-templated transcription	4	32	12.5	0.0170391	0.0671439	1	1	1	1	0.546492	NCOA6; SUPT20H; TAF12; SETD3;
GO:0001934~positive regulation of protein phosphorylation	9	133	6.76692	0.017554	0.0690312	1	1	1	1	0.561853	OGT; HDAC3; CHEK2; ABL1; CCND1; MTOR; CSNK1D; EP300; SIRT1;
GO:0006323~DNA packaging	2	6	33.3333	0.0192115	0.0734689	1	1	1	1	0.597972	HAT1; KAT6A;
GO:0010216~maintenance of DNA methylation	2	6	33.3333	0.0192115	0.0734689	1	1	1	1	0.597972	UHRF1; USP7;
GO:0030579~ubiquitin-dependent SMAD protein catabolic process	2	6	33.3333	0.0192115	0.0734689	1	1	1	1	0.597972	RNF111; STUB1;
GO:0031063~regulation of histone deacetylation	2	6	33.3333	0.0192115	0.0734689	1	1	1	1	0.597972	TADA3; MAPK8;
GO:0035315~hair cell differentiation	2	6	33.3333	0.0192115	0.0734689	1	1	1	1	0.597972	ERCC2; ERCC3;
GO:0043486~histone exchange	2	6	33.3333	0.0192115	0.0734689	1	1	1	1	0.597972	RNF8; VPS72;
GO:0048312~intracellular distribution of mitochondria	2	6	33.3333	0.0192115	0.0734689	1	1	1	1	0.597972	OGT; KAT2A;
GO:0060789~hair follicle placode formation	2	6	33.3333	0.0192115	0.0734689	1	1	1	1	0.597972	HDAC1; HDAC2;
GO:0070200~establishment of protein localization to telomere	2	6	33.3333	0.0192115	0.0734689	1	1	1	1	0.597972	BRCA2; NABP2;
GO:0071712~ER-associated misfolded protein catabolic process	2	6	33.3333	0.0192115	0.0734689	1	1	1	1	0.597972	VCP; UFD1L;
GO:0090267~positive regulation of mitotic cell cycle spindle assembly checkpoint	2	6	33.3333	0.0192115	0.0734689	1	1	1	1	0.597972	XRCC3; GEN1;
GO:0090344~negative regulation of cell aging	2	6	33.3333	0.0192115	0.0734689	1	1	1	1	0.597972	FOXM1; FZR1;
GO:2000774~positive regulation of cellular senescence	2	6	33.3333	0.0192115	0.0734689	1	1	1	1	0.597972	HMGA2; SIRT1;
GO:0045727~positive regulation of translation	5	51	9.80392	0.0192173	0.0734689	1	1	1	1	0.597972	NPM1; CDK4; MTOR; EP300; RPS27L;
GO:0031954~positive regulation of protein autophosphorylation	3	18	16.6667	0.0194174	0.0739399	1	1	1	1	0.601806	NBN; MRE11A; RAD50;
GO:0043046~DNA methylation involved in gamete generation	3	18	16.6667	0.0194174	0.0739399	1	1	1	1	0.601806	KDM1B; PRMT7; DNMT3A;
GO:0012501~programmed cell death	10	159	6.28931	0.0196216	0.0745698	1	1	1	1	0.606932	TP53; UBB; UBC; HMGB2; MAPK8; RPS27A; UBA52; SATB1; PSME4; CLSPN;
GO:0042220~response to cocaine	4	34	11.7647	0.0204513	0.0775697	1	1	1	1	0.631349	MTOR; HDAC2; HDAC5; DNMT3A;
GO:0010628~positive regulation of gene expression	13	234	5.55556	0.0207573	0.0785753	1	1	1	1	0.639533	KDM6A; TADA3; TP53; CDK1; HSPA1A; RPS3; BRCA1; MTOR; MAPK8; HCFC1; HMGA2; HINFP; KDM5B;
GO:0002224~toll-like receptor signaling pathway	8	115	6.95652	0.0212623	0.080329	1	1	1	1	0.653808	UBB; UBC; ATF2; MAPK8; UBE2D3; UBE2N; RPS27A; UBA52;
GO:0042059~negative regulation of epidermal growth factor receptor signaling pathway	4	35	11.4286	0.0223035	0.0840974	1	1	1	1	0.684479	UBB; UBC; RPS27A; UBA52;
GO:0009913~epidermal cell differentiation	2	7	28.5714	0.0242521	0.0893524	1	1	1	1	0.72725	HDAC1; HDAC2;
GO:0030853~negative regulation of granulocyte differentiation	2	7	28.5714	0.0242521	0.0893524	1	1	1	1	0.72725	CUL4A; PRDM16;
GO:0030854~positive regulation of granulocyte differentiation	2	7	28.5714	0.0242521	0.0893524	1	1	1	1	0.72725	OGT; KMT2E;
GO:0031848~protection from non-homologous end joining at telomere	2	7	28.5714	0.0242521	0.0893524	1	1	1	1	0.72725	DCLRE1A; DCLRE1C;
GO:0034773~histone H4-K20 trimethylation	2	7	28.5714	0.0242521	0.0893524	1	1	1	1	0.72725	ARID4A; ARID4B;
GO:0035563~positive regulation of chromatin binding	2	7	28.5714	0.0242521	0.0893524	1	1	1	1	0.72725	KDM4D; KAT2B;
GO:0042255~ribosome assembly	2	7	28.5714	0.0242521	0.0893524	1	1	1	1	0.72725	NPM1; VCX;
GO:0044321~response to leptin	2	7	28.5714	0.0242521	0.0893524	1	1	1	1	0.72725	CCND1; SIRT1;
GO:0050798~activated T cell proliferation	2	7	28.5714	0.0242521	0.0893524	1	1	1	1	0.72725	ABL1; SATB1;
GO:0051488~activation of anaphase-promoting complex activity	2	7	28.5714	0.0242521	0.0893524	1	1	1	1	0.72725	FZR1; CDC14B;
GO:2000210~positive regulation of anoikis	2	7	28.5714	0.0242521	0.0893524	1	1	1	1	0.72725	CHEK2; BRMS1;
GO:0018107~peptidyl-threonine phosphorylation	4	36	11.1111	0.0242548	0.0893524	1	1	1	1	0.72725	CHEK1; CDK1; MTOR; MAPK8;
GO:0032465~regulation of cytokinesis	3	20	15	0.0248253	0.0911052	1	1	1	1	0.741516	CETN2; BRCA2; UVRAG;
GO:0045862~positive regulation of proteolysis	3	20	15	0.0248253	0.0911052	1	1	1	1	0.741516	OGT; EP300; HDAC2;
GO:0044267~cellular protein metabolic process	35	857	4.08401	0.0249525	0.0913974	1	1	1	1	0.743894	UBE2L6; HERC2; PARP1; PCNA; RPS3; RPA1; BRCA1; CETN2; RAD52; CSNK1D; BLM; SUMO3; ACTB; SUMO2; HIST1H4A; RPS27A; UBA52; SUMO1; UBE2I; HIST1H3A; XPC; TP53BP1; MTA1; XRCC4; TDG; WRN; MDC1; SMC1A; RNF168; EID3; PIAS4; NSMCE1; NSMCE3; NSMCE4A; SMC3;
GO:0098792~xenophagy	7	97	7.21649	0.0256321	0.0937083	1	1	1	1	0.762703	SUPT3H; UBA52; HIST1H3A; NTHL1; CHAF1B; RFWD3; FANCL;
GO:0002223~stimulatory C-type lectin receptor signaling pathway	8	120	6.66667	0.0262377	0.0956269	1	1	1	1	0.778319	UBB; UBC; UBE2N; RPS27A; UBA52; EP300; PSME4; CREBBP;
GO:0007286~spermatid development	6	76	7.89474	0.0262605	0.0956269	1	1	1	1	0.778319	EHMT2; FANCG; RNF8; SMARCA2; SMARCA4; DMC1;
GO:0031667~response to nutrient levels	4	37	10.8108	0.0263061	0.0956269	1	1	1	1	0.778319	EHMT2; MBD3; SIRT6; KAT2A;
GO:0046777~protein autophosphorylation	10	168	5.95238	0.0269252	0.0976928	1	1	1	1	0.795134	JAK2; CHEK2; ABL1; MOS; MTOR; TRIM28; ATM; ATR; SMG1; TAOK3;
GO:0007265~Ras protein signal transduction	13	244	5.32787	0.0275618	0.0998142	1	1	1	1	0.812399	JAK2; TP53; UBB; UBC; CDK2; PPP5C; RBX1; RPS27A; UBA52; TRIM28; PSME4; SETDB1; USP28;
GO:0050769~positive regulation of neurogenesis	3	21	14.2857	0.027802	0.100306	1	1	1	1	0.816405	XRCC2; XRCC5; LIG4;
GO:0055093~response to hyperoxia	3	21	14.2857	0.027802	0.100306	1	1	1	1	0.816405	POLB; CDK4; HDAC2;
GO:0008284~positive regulation of cell proliferation	21	461	4.55531	0.0283833	0.102212	1	1	1	1	0.831914	MTA3; KMT2D; RAD51B; JAK2; NCOR1; NPM1; CDK4; CDK2; UBE2A; FOXM1; HDAC1; CUL4A; SUZ12; CARM1; HDAC2; SIRT1; WDR77; TIPIN; KDM4C; ASH2L; FZR1;
GO:0048536~spleen development	4	38	10.5263	0.0284583	0.10229	1	1	1	1	0.832554	ABL1; POLB; PRKDC; KMT2A;
GO:0043488~regulation of mRNA stability	7	100	7	0.0293492	0.105028	1	1	1	1	0.854835	UBB; UBC; HSPA1A; APEX1; RPS27A; UBA52; PSME4;
GO:0006353~DNA-templated transcription, termination	2	8	25	0.0297661	0.105028	1	1	1	1	0.854835	PRMT5; POLR2A;
GO:0006475~internal protein amino acid acetylation	2	8	25	0.0297661	0.105028	1	1	1	1	0.854835	HAT1; EP300;
GO:0006515~misfolded or incompletely synthesized protein catabolic process	2	8	25	0.0297661	0.105028	1	1	1	1	0.854835	UBE2W; STUB1;
GO:0007064~mitotic sister chromatid cohesion	2	8	25	0.0297661	0.105028	1	1	1	1	0.854835	SMC1A; SMC3;
GO:0010870~positive regulation of receptor biosynthetic process	2	8	25	0.0297661	0.105028	1	1	1	1	0.854835	HDAC1; HDAC2;
GO:0033129~positive regulation of histone phosphorylation	2	8	25	0.0297661	0.105028	1	1	1	1	0.854835	CDK9; ATM;
GO:0033601~positive regulation of mammary gland epithelial cell proliferation	2	8	25	0.0297661	0.105028	1	1	1	1	0.854835	CCND1; KDM5B;
GO:0042921~glucocorticoid receptor signaling pathway	2	8	25	0.0297661	0.105028	1	1	1	1	0.854835	NCOA6; RBM14;
GO:0045654~positive regulation of megakaryocyte differentiation	2	8	25	0.0297661	0.105028	1	1	1	1	0.854835	KDM1A; HMGB2;
GO:0097193~intrinsic apoptotic signaling pathway	5	58	8.62069	0.0302617	0.106581	1	1	1	1	0.867475	NBN; TP53; MAPK8; MSH6; CUL4A;
GO:0019731~antibacterial humoral response	4	39	10.2564	0.0307122	0.10797	1	1	1	1	0.878781	HIST1H2BK; HIST1H2BJ; HIST1H2BC; HIST2H2BE;
GO:0070536~protein K63-linked deubiquitination	3	22	13.6364	0.0309597	0.108641	1	1	1	1	0.884244	BRCC3; BABAM1; BRE;
GO:0045184~establishment of protein localization	4	40	10	0.0330684	0.11583	1	1	1	1	0.942751	ABL1; VCP; HINFP; SMYD3;
GO:0032869~cellular response to insulin stimulus	6	81	7.40741	0.0338012	0.118181	1	1	1	1	0.961891	OGT; PARP1; CDK2; PRKDC; KAT2B; HDAC5;
GO:0030099~myeloid cell differentiation	3	23	13.0435	0.0342972	0.119481	1	1	1	1	0.972469	NCOA6; KAT6A; KAT8;
GO:0090398~cellular senescence	3	23	13.0435	0.0342972	0.119481	1	1	1	1	0.972469	H2AFX; KAT6A; PRMT6;
GO:0034613~cellular protein localization	4	41	9.7561	0.0355272	0.122672	1	1	1	1	0.998442	TP53; CSNK1E; EYA1; PRPF19;
GO:0006264~mitochondrial DNA replication	2	9	22.2222	0.0357235	0.122672	1	1	1	1	0.998442	DNA2; RRM2B;
GO:0033234~negative regulation of protein sumoylation	2	9	22.2222	0.0357235	0.122672	1	1	1	1	0.998442	RNF4; HMG20B;
GO:0042754~negative regulation of circadian rhythm	2	9	22.2222	0.0357235	0.122672	1	1	1	1	0.998442	SUV39H1; SUV39H2;
GO:0051569~regulation of histone H3-K4 methylation	2	9	22.2222	0.0357235	0.122672	1	1	1	1	0.998442	EHMT2; KMT2B;
GO:0070198~protein localization to chromosome, telomeric region	2	9	22.2222	0.0357235	0.122672	1	1	1	1	0.998442	ATRX; ATR;
GO:0070989~oxidative demethylation	2	9	22.2222	0.0357235	0.122672	1	1	1	1	0.998442	ALKBH1; ALKBH2;
GO:1903351~cellular response to dopamine	2	9	22.2222	0.0357235	0.122672	1	1	1	1	0.998442	ABL1; HDAC2;
GO:0044255~cellular lipid metabolic process	10	177	5.64972	0.0359909	0.12337	1	1	1	1	1	HDAC3; TBL1X; NCOR1; NCOA6; NCOA2; NCOA1; CARM1; CREBBP; TBL1XR1; NCOR2;
GO:0008285~negative regulation of cell proliferation	18	390	4.61538	0.0363354	0.124329	1	1	1	1	1	ING4; ING5; MEN1; JAK2; TP53; NPM1; SMARCA2; BTG2; KMT2A; RBBP4; SMARCB1; REST; CUL4A; SIRT6; KAT2B; COPS8; BRIP1; SMYD2;
GO:0000165~MAPK cascade	13	256	5.07812	0.0377287	0.128867	1	1	1	1	1	MAPK8; MEN1; JAK2; MOS; UBB; UBC; PPP5C; RBX1; RPS27A; UBA52; PSME4; TAOK1; TAOK3;
GO:2000134~negative regulation of G1/S transition of mitotic cell cycle	3	24	12.5	0.037813	0.128926	1	1	1	1	1	SMARCA4; EZH2; JADE1;
GO:0043123~positive regulation of I-kappaB kinase/NF-kappaB signaling	9	154	5.84416	0.0381295	0.129775	1	1	1	1	1	ABL1; UBB; UBC; PPP5C; UBE2N; RPS27A; UBA52; UBE2I; TRIM25;
GO:0043524~negative regulation of neuron apoptotic process	8	130	6.15385	0.0385055	0.130823	1	1	1	1	1	XRCC2; JAK2; MSH2; LIG4; BTG2; ALKBH1; UBE2V2; KDM2B;
GO:0007584~response to nutrient	6	84	7.14286	0.0389345	0.132048	1	1	1	1	1	HAT1; OGT; ERCC1; BRCA1; MTOR; BRCA2;
GO:0042981~regulation of apoptotic process	13	258	5.03876	0.0396522	0.134245	1	1	1	1	1	JAK2; TP53; UBB; UBC; RPS3; BRCA1; VCP; RPS27A; UBA52; WRN; PSME4; TAOK1; TAOK3;
GO:0007595~lactation	4	43	9.30233	0.0407539	0.137491	1	1	1	1	1	NCOR2; NCOR1; CCND1; NCOA1;
GO:0045786~negative regulation of cell cycle	4	43	9.30233	0.0407539	0.137491	1	1	1	1	1	MEN1; HDAC3; HDAC1; HDAC2;
GO:0048477~oogenesis	3	25	12	0.0415054	0.139536	1	1	1	1	1	KMT2D; ERCC1; MLH1;
GO:0071158~positive regulation of cell cycle arrest	3	25	12	0.0415054	0.139536	1	1	1	1	1	TP53; BRCA1; HMGA2;
GO:0030261~chromosome condensation	2	10	20	0.0420957	0.140783	1	1	1	1	1	CDK1; HMGA2;
GO:0045475~locomotor rhythm	2	10	20	0.0420957	0.140783	1	1	1	1	1	MTA1; NCOA2;
GO:2000036~regulation of stem cell population maintenance	2	10	20	0.0420957	0.140783	1	1	1	1	1	HMGA2; KDM3A;
GO:0090263~positive regulation of canonical Wnt signaling pathway	8	133	6.01504	0.0428269	0.142979	1	1	1	1	1	UBR5; UBB; UBC; CSNK1D; CSNK1E; RPS27A; UBA52; PSME4;
GO:0046686~response to cadmium ion	3	26	11.5385	0.0453719	0.143972	1	1	1	1	1	CDK1; PCNA; CDK2;
GO:0060070~canonical Wnt signaling pathway	6	88	6.81818	0.0465122	0.143972	1	1	1	1	1	KDM6A; TBL1X; CCND1; UBE2B; TBL1XR1; TCF7L1;
GO:0016197~endosomal transport	5	66	7.57576	0.0469702	0.143972	1	1	1	1	1	UBB; UBC; RPS27A; UBA52; DPY30;
GO:0050830~defense response to Gram-positive bacterium	5	66	7.57576	0.0469702	0.143972	1	1	1	1	1	HIST1H2BK; HIST1H2BJ; HMGB2; HIST1H2BC; HIST2H2BE;
GO:0060213~positive regulation of nuclear-transcribed mRNA poly(A) tail shortening	2	11	18.1818	0.048855	0.143972	1	1	1	1	1	POLR2G; BTG2;
GO:0021983~pituitary gland development	3	27	11.1111	0.0494103	0.143972	1	1	1	1	1	HMGA2; KDM1A; SOX2;
GO:0060612~adipose tissue development	3	27	11.1111	0.0494103	0.143972	1	1	1	1	1	ATF2; ARID5B; PAXIP1;
GO:0051436~negative regulation of ubiquitin-protein ligase activity involved in mitotic cell cycle	5	68	7.35294	0.051854	0.143972	1	1	1	1	1	UBB; UBC; RPS27A; UBA52; FZR1;
GO:0006270~DNA replication initiation	3	28	10.7143	0.0536177	0.143972	1	1	1	1	1	POLA1; POLE2; LRWD1;
GO:0090090~negative regulation of canonical Wnt signaling pathway	9	165	5.45455	0.0536983	0.143972	1	1	1	1	1	UBB; UBC; SOX2; RBX1; RPS27A; UBA52; HDAC1; PSME4; MAD2L2;
GO:0007420~brain development	10	191	5.2356	0.0539808	0.143972	1	1	1	1	1	MEN1; MBD3; BRCA1; MTOR; BRCA2; PRKDC; ATM; WRN; NCOA6; PHF8;
GO:0000117~regulation of transcription involved in G2/M transition of mitotic cell cycle	1	1	100	0.054654	0.143972	1	1	1	1	1	BACH1;
GO:0000173~inactivation of MAPK activity involved in osmosensory signaling pathway	1	1	100	0.054654	0.143972	1	1	1	1	1	MBIP;
GO:0000349~generation of catalytic spliceosome for first transesterification step	1	1	100	0.054654	0.143972	1	1	1	1	1	XAB2;
GO:0000414~regulation of histone H3-K36 methylation	1	1	100	0.054654	0.143972	1	1	1	1	1	NSD1;
GO:0000416~positive regulation of histone H3-K36 methylation	1	1	100	0.054654	0.143972	1	1	1	1	1	PAXIP1;
GO:0000435~positive regulation of transcription from RNA polymerase II promoter by galactose	1	1	100	0.054654	0.143972	1	1	1	1	1	NCOA1;
GO:0000710~meiotic mismatch repair	1	1	100	0.054654	0.143972	1	1	1	1	1	MSH6;
GO:0000717~nucleotide-excision repair, DNA duplex unwinding	1	1	100	0.054654	0.143972	1	1	1	1	1	ERCC3;
GO:0000718~nucleotide-excision repair, DNA damage removal	1	1	100	0.054654	0.143972	1	1	1	1	1	PNKP;
GO:0000725~recombinational repair	1	1	100	0.054654	0.143972	1	1	1	1	1	RHNO1;
GO:0001193~maintenance of transcriptional fidelity during DNA-templated transcription elongation from RNA polymerase II promoter	1	1	100	0.054654	0.143972	1	1	1	1	1	POLR2I;
GO:0002333~transitional one stage B cell differentiation	1	1	100	0.054654	0.143972	1	1	1	1	1	ABL1;
GO:0003131~mesodermal-endodermal cell signaling	1	1	100	0.054654	0.143972	1	1	1	1	1	HMGA2;
GO:0003247~post-embryonic cardiac muscle cell growth involved in heart morphogenesis	1	1	100	0.054654	0.143972	1	1	1	1	1	SIRT6;
GO:0006288~base-excision repair, DNA ligation	1	1	100	0.054654	0.143972	1	1	1	1	1	LIG3;
GO:0006294~nucleotide-excision repair, preincision complex assembly	1	1	100	0.054654	0.143972	1	1	1	1	1	GTF2H5;
GO:0006343~establishment of chromatin silencing	1	1	100	0.054654	0.143972	1	1	1	1	1	SIRT1;
GO:0007344~pronuclear fusion	1	1	100	0.054654	0.143972	1	1	1	1	1	CDK1;
GO:0009200~deoxyribonucleoside triphosphate metabolic process	1	1	100	0.054654	0.143972	1	1	1	1	1	RRM2B;
GO:0010767~regulation of transcription from RNA polymerase II promoter in response to UV-induced DNA damage	1	1	100	0.054654	0.143972	1	1	1	1	1	CHEK1;
GO:0014038~regulation of Schwann cell differentiation	1	1	100	0.054654	0.143972	1	1	1	1	1	CDK1;
GO:0016577~histone demethylation	1	1	100	0.054654	0.143972	1	1	1	1	1	KDM4A;
GO:0018395~peptidyl-lysine hydroxylation to 5-hydroxy-L-lysine	1	1	100	0.054654	0.143972	1	1	1	1	1	JMJD6;
GO:0021993~initiation of neural tube closure	1	1	100	0.054654	0.143972	1	1	1	1	1	KDM2B;
GO:0031056~regulation of histone modification	1	1	100	0.054654	0.143972	1	1	1	1	1	CDK9;
GO:0031058~positive regulation of histone modification	1	1	100	0.054654	0.143972	1	1	1	1	1	UBE2N;
GO:0031441~negative regulation of mRNA 3'-end processing	1	1	100	0.054654	0.143972	1	1	1	1	1	BARD1;
GO:0031619~homologous chromosome orientation involved in meiotic metaphase I plate congression	1	1	100	0.054654	0.143972	1	1	1	1	1	BRCA2;
GO:0032074~negative regulation of nuclease activity	1	1	100	0.054654	0.143972	1	1	1	1	1	NEIL1;
GO:0032075~positive regulation of nuclease activity	1	1	100	0.054654	0.143972	1	1	1	1	1	HMGB2;
GO:0032077~positive regulation of deoxyribonuclease activity	1	1	100	0.054654	0.143972	1	1	1	1	1	PCNA;
GO:0033182~regulation of histone ubiquitination	1	1	100	0.054654	0.143972	1	1	1	1	1	UBE2N;
GO:0033184~positive regulation of histone ubiquitination	1	1	100	0.054654	0.143972	1	1	1	1	1	KDM1A;
GO:0033567~DNA replication, Okazaki fragment processing	1	1	100	0.054654	0.143972	1	1	1	1	1	DNA2;
GO:0034391~regulation of smooth muscle cell apoptotic process	1	1	100	0.054654	0.143972	1	1	1	1	1	SIRT1;
GO:0034402~recruitment of 3'-end processing factors to RNA polymerase II holoenzyme complex	1	1	100	0.054654	0.143972	1	1	1	1	1	POLR2D;
GO:0034721~histone H3-K4 demethylation, trimethyl-H3-K4-specific	1	1	100	0.054654	0.143972	1	1	1	1	1	KDM5B;
GO:0034728~nucleosome organization	1	1	100	0.054654	0.143972	1	1	1	1	1	SETD2;
GO:0034729~histone H3-K79 methylation	1	1	100	0.054654	0.143972	1	1	1	1	1	DOT1L;
GO:0035128~post-embryonic forelimb morphogenesis	1	1	100	0.054654	0.143972	1	1	1	1	1	ATRX;
GO:0035247~peptidyl-arginine omega-N-methylation	1	1	100	0.054654	0.143972	1	1	1	1	1	PRMT7;
GO:0035409~histone H3-Y41 phosphorylation	1	1	100	0.054654	0.143972	1	1	1	1	1	JAK2;
GO:0035978~histone H2A-S139 phosphorylation	1	1	100	0.054654	0.143972	1	1	1	1	1	HMGA2;
GO:0036211~protein modification process	1	1	100	0.054654	0.143972	1	1	1	1	1	PARP1;
GO:0036351~histone H2A-K13 ubiquitination	1	1	100	0.054654	0.143972	1	1	1	1	1	RNF168;
GO:0036352~histone H2A-K15 ubiquitination	1	1	100	0.054654	0.143972	1	1	1	1	1	RNF168;
GO:0036414~histone citrullination	1	1	100	0.054654	0.143972	1	1	1	1	1	PADI4;
GO:0042275~error-free postreplication DNA repair	1	1	100	0.054654	0.143972	1	1	1	1	1	UBE2V2;
GO:0042772~DNA damage response, signal transduction resulting in transcription	1	1	100	0.054654	0.143972	1	1	1	1	1	MAD2L2;
GO:0043060~meiotic metaphase I plate congression	1	1	100	0.054654	0.143972	1	1	1	1	1	MLH1;
GO:0043247~telomere maintenance in response to DNA damage	1	1	100	0.054654	0.143972	1	1	1	1	1	RTEL1;
GO:0043610~regulation of carbohydrate utilization	1	1	100	0.054654	0.143972	1	1	1	1	1	MTOR;
GO:0043969~histone H2B acetylation	1	1	100	0.054654	0.143972	1	1	1	1	1	EP300;
GO:0044648~histone H3-K4 dimethylation	1	1	100	0.054654	0.143972	1	1	1	1	1	KMT2A;
GO:0044773~mitotic DNA damage checkpoint	1	1	100	0.054654	0.143972	1	1	1	1	1	ZNF830;
GO:0044806~G-quadruplex DNA unwinding	1	1	100	0.054654	0.143972	1	1	1	1	1	PIF1;
GO:0045002~double-strand break repair via single-strand annealing	1	1	100	0.054654	0.143972	1	1	1	1	1	RAD52;
GO:0045004~DNA replication proofreading	1	1	100	0.054654	0.143972	1	1	1	1	1	POLD1;
GO:0045128~negative regulation of reciprocal meiotic recombination	1	1	100	0.054654	0.143972	1	1	1	1	1	MSH2;
GO:0045738~negative regulation of DNA repair	1	1	100	0.054654	0.143972	1	1	1	1	1	RPS3;
GO:0045898~regulation of RNA polymerase II transcriptional preinitiation complex assembly	1	1	100	0.054654	0.143972	1	1	1	1	1	ATF7IP;
GO:0045950~negative regulation of mitotic recombination	1	1	100	0.054654	0.143972	1	1	1	1	1	MLH1;
GO:0046293~formaldehyde biosynthetic process	1	1	100	0.054654	0.143972	1	1	1	1	1	KDM3A;
GO:0050760~negative regulation of thymidylate synthase biosynthetic process	1	1	100	0.054654	0.143972	1	1	1	1	1	APBB1;
GO:0051102~DNA ligation involved in DNA recombination	1	1	100	0.054654	0.143972	1	1	1	1	1	LIG4;
GO:0051257~meiotic spindle midzone assembly	1	1	100	0.054654	0.143972	1	1	1	1	1	MLH1;
GO:0051296~establishment of meiotic spindle orientation	1	1	100	0.054654	0.143972	1	1	1	1	1	MOS;
GO:0060004~reflex	1	1	100	0.054654	0.143972	1	1	1	1	1	SATB1;
GO:0060699~regulation of endoribonuclease activity	1	1	100	0.054654	0.143972	1	1	1	1	1	NPM1;
GO:0060735~regulation of eIF2 alpha phosphorylation by dsRNA	1	1	100	0.054654	0.143972	1	1	1	1	1	NPM1;
GO:0061481~response to TNF agonist	1	1	100	0.054654	0.143972	1	1	1	1	1	RPS3;
GO:0070060~'de novo' actin filament nucleation	1	1	100	0.054654	0.143972	1	1	1	1	1	JMY;
GO:0070076~histone lysine demethylation	1	1	100	0.054654	0.143972	1	1	1	1	1	UBE2B;
GO:0070078~histone H3-R2 demethylation	1	1	100	0.054654	0.143972	1	1	1	1	1	JMJD6;
GO:0070079~histone H4-R3 demethylation	1	1	100	0.054654	0.143972	1	1	1	1	1	JMJD6;
GO:0070193~synaptonemal complex organization	1	1	100	0.054654	0.143972	1	1	1	1	1	UBE2B;
GO:0070202~regulation of establishment of protein localization to chromosome	1	1	100	0.054654	0.143972	1	1	1	1	1	SPIDR;
GO:0070512~positive regulation of histone H4-K20 methylation	1	1	100	0.054654	0.143972	1	1	1	1	1	BRCA1;
GO:0071139~resolution of recombination intermediates	1	1	100	0.054654	0.143972	1	1	1	1	1	GEN1;
GO:0071295~cellular response to vitamin	1	1	100	0.054654	0.143972	1	1	1	1	1	BRIP1;
GO:0071352~cellular response to interleukin-2	1	1	100	0.054654	0.143972	1	1	1	1	1	CDC5L;
GO:0071440~regulation of histone H3-K14 acetylation	1	1	100	0.054654	0.143972	1	1	1	1	1	KMT2A;
GO:0071441~negative regulation of histone H3-K14 acetylation	1	1	100	0.054654	0.143972	1	1	1	1	1	SIRT1;
GO:0071600~otic vesicle morphogenesis	1	1	100	0.054654	0.143972	1	1	1	1	1	EYA1;
GO:0071707~immunoglobulin heavy chain V-D-J recombination	1	1	100	0.054654	0.143972	1	1	1	1	1	POLB;
GO:0072362~regulation of glycolytic process by negative regulation of transcription from RNA polymerase II promoter	1	1	100	0.054654	0.143972	1	1	1	1	1	NCOR1;
GO:0072365~regulation of cellular ketone metabolic process by negative regulation of transcription from RNA polymerase II promoter	1	1	100	0.054654	0.143972	1	1	1	1	1	NCOR2;
GO:0072389~flavin adenine dinucleotide catabolic process	1	1	100	0.054654	0.143972	1	1	1	1	1	VCP;
GO:0072428~signal transduction involved in intra-S DNA damage checkpoint	1	1	100	0.054654	0.143972	1	1	1	1	1	CHEK2;
GO:0072431~signal transduction involved in mitotic G1 DNA damage checkpoint	1	1	100	0.054654	0.143972	1	1	1	1	1	PRKDC;
GO:0072434~signal transduction involved in mitotic G2 DNA damage checkpoint	1	1	100	0.054654	0.143972	1	1	1	1	1	ATM;
GO:0090657~telomeric loop disassembly	1	1	100	0.054654	0.143972	1	1	1	1	1	RTEL1;
GO:0097198~histone H3-K36 trimethylation	1	1	100	0.054654	0.143972	1	1	1	1	1	SETD2;
GO:0098504~DNA 3' dephosphorylation involved in DNA repair	1	1	100	0.054654	0.143972	1	1	1	1	1	PNKP;
GO:1901255~nucleotide-excision repair involved in interstrand cross-link repair	1	1	100	0.054654	0.143972	1	1	1	1	1	ERCC4;
GO:1901291~negative regulation of double-strand break repair via single-strand annealing	1	1	100	0.054654	0.143972	1	1	1	1	1	OGG1;
GO:1901581~negative regulation of telomeric RNA transcription from RNA pol II promoter	1	1	100	0.054654	0.143972	1	1	1	1	1	ATRX;
GO:1901582~positive regulation of telomeric RNA transcription from RNA pol II promoter	1	1	100	0.054654	0.143972	1	1	1	1	1	ATRX;
GO:1901674~regulation of histone H3-K27 acetylation	1	1	100	0.054654	0.143972	1	1	1	1	1	KMT2A;
GO:1901726~negative regulation of histone deacetylase activity	1	1	100	0.054654	0.143972	1	1	1	1	1	KDM5A;
GO:1901919~positive regulation of exoribonuclease activity	1	1	100	0.054654	0.143972	1	1	1	1	1	TCEA1;
GO:1902103~negative regulation of metaphase/anaphase transition of meiotic cell cycle	1	1	100	0.054654	0.143972	1	1	1	1	1	MOS;
GO:1902380~positive regulation of endoribonuclease activity	1	1	100	0.054654	0.143972	1	1	1	1	1	HSPA1A;
GO:1902415~regulation of mRNA binding	1	1	100	0.054654	0.143972	1	1	1	1	1	CARM1;
GO:1902520~response to doxorubicin	1	1	100	0.054654	0.143972	1	1	1	1	1	CHEK2;
GO:1902521~response to etoposide	1	1	100	0.054654	0.143972	1	1	1	1	1	RAD51;
GO:1902546~positive regulation of DNA N-glycosylase activity	1	1	100	0.054654	0.143972	1	1	1	1	1	RPS3;
GO:1902751~positive regulation of cell cycle G2/M phase transition	1	1	100	0.054654	0.143972	1	1	1	1	1	NPM1;
GO:1903006~positive regulation of protein K63-linked deubiquitination	1	1	100	0.054654	0.143972	1	1	1	1	1	VCP;
GO:1903007~positive regulation of Lys63-specific deubiquitinase activity	1	1	100	0.054654	0.143972	1	1	1	1	1	VCP;
GO:1903461~Okazaki fragment processing involved in mitotic DNA replication	1	1	100	0.054654	0.143972	1	1	1	1	1	LIG1;
GO:1903755~positive regulation of SUMO transferase activity	1	1	100	0.054654	0.143972	1	1	1	1	1	UBE2I;
GO:1903839~positive regulation of mRNA 3'-UTR binding	1	1	100	0.054654	0.143972	1	1	1	1	1	CDK9;
GO:1903926~cellular response to bisphenol A	1	1	100	0.054654	0.143972	1	1	1	1	1	CHEK2;
GO:1904000~positive regulation of eating behavior	1	1	100	0.054654	0.143972	1	1	1	1	1	MTOR;
GO:1904056~positive regulation of cholangiocyte proliferation	1	1	100	0.054654	0.143972	1	1	1	1	1	MTOR;
GO:1904179~positive regulation of adipose tissue development	1	1	100	0.054654	0.143972	1	1	1	1	1	SIRT1;
GO:1904197~positive regulation of granulosa cell proliferation	1	1	100	0.054654	0.143972	1	1	1	1	1	MTOR;
GO:1904206~positive regulation of skeletal muscle hypertrophy	1	1	100	0.054654	0.143972	1	1	1	1	1	MTOR;
GO:1904213~negative regulation of iodide transmembrane transport	1	1	100	0.054654	0.143972	1	1	1	1	1	MTOR;
GO:1904353~regulation of telomere capping	1	1	100	0.054654	0.143972	1	1	1	1	1	USP7;
GO:1904506~negative regulation of telomere maintenance in response to DNA damage	1	1	100	0.054654	0.143972	1	1	1	1	1	RTEL1;
GO:1904528~positive regulation of microtubule binding	1	1	100	0.054654	0.143972	1	1	1	1	1	ABL1;
GO:1904531~positive regulation of actin filament binding	1	1	100	0.054654	0.143972	1	1	1	1	1	ABL1;
GO:1904535~positive regulation of telomeric loop disassembly	1	1	100	0.054654	0.143972	1	1	1	1	1	RTEL1;
GO:1904568~cellular response to wortmannin	1	1	100	0.054654	0.143972	1	1	1	1	1	CDC5L;
GO:1904722~positive regulation of mRNA endonucleolytic cleavage involved in unfolded protein response	1	1	100	0.054654	0.143972	1	1	1	1	1	HSPA1A;
GO:1904992~positive regulation of adenylate cyclase-inhibiting dopamine receptor signaling pathway	1	1	100	0.054654	0.143972	1	1	1	1	1	PRMT5;
GO:1990414~replication-born double-strand break repair via sister chromatid exchange	1	1	100	0.054654	0.143972	1	1	1	1	1	RAD51;
GO:1990646~cellular response to prolactin	1	1	100	0.054654	0.143972	1	1	1	1	1	CDC5L;
GO:2000176~positive regulation of pro-T cell differentiation	1	1	100	0.054654	0.143972	1	1	1	1	1	ZBTB1;
GO:2000618~regulation of histone H4-K16 acetylation	1	1	100	0.054654	0.143972	1	1	1	1	1	SMARCB1;
GO:2000629~negative regulation of miRNA metabolic process	1	1	100	0.054654	0.143972	1	1	1	1	1	EP300;
GO:2000655~negative regulation of cellular response to testosterone stimulus	1	1	100	0.054654	0.143972	1	1	1	1	1	SIRT1;
GO:2000677~regulation of transcription regulatory region DNA binding	1	1	100	0.054654	0.143972	1	1	1	1	1	DOT1L;
GO:2000685~positive regulation of cellular response to X-ray	1	1	100	0.054654	0.143972	1	1	1	1	1	HMGA2;
GO:2000706~negative regulation of dense core granule biogenesis	1	1	100	0.054654	0.143972	1	1	1	1	1	REST;
GO:2000740~negative regulation of mesenchymal stem cell differentiation	1	1	100	0.054654	0.143972	1	1	1	1	1	REST;
GO:2000798~negative regulation of amniotic stem cell differentiation	1	1	100	0.054654	0.143972	1	1	1	1	1	REST;
GO:2000864~regulation of estradiol secretion	1	1	100	0.054654	0.143972	1	1	1	1	1	KDM5B;
GO:2001040~positive regulation of cellular response to drug	1	1	100	0.054654	0.143972	1	1	1	1	1	KMT2A;
GO:2001229~negative regulation of response to gamma radiation	1	1	100	0.054654	0.143972	1	1	1	1	1	PRKDC;
GO:2001272~positive regulation of cysteine-type endopeptidase activity involved in execution phase of apoptosis	1	1	100	0.054654	0.143972	1	1	1	1	1	RPS3;
GO:0021670~lateral ventricle development	2	12	16.6667	0.0559753	0.146052	1	1	1	1	1	KDM2B; UCHL5;
GO:0032784~regulation of DNA-templated transcription, elongation	2	12	16.6667	0.0559753	0.146052	1	1	1	1	1	TCEA1; ERCC6;
GO:0043517~positive regulation of DNA damage response, signal transduction by p53 class mediator	2	12	16.6667	0.0559753	0.146052	1	1	1	1	1	ATM; ATR;
GO:0055089~fatty acid homeostasis	2	12	16.6667	0.0559753	0.146052	1	1	1	1	1	POLD1; SIRT1;
GO:0060218~hematopoietic stem cell differentiation	2	12	16.6667	0.0559753	0.146052	1	1	1	1	1	XRCC5; ERCC2;
GO:1901224~positive regulation of NIK/NF-kappaB signaling	2	12	16.6667	0.0559753	0.146052	1	1	1	1	1	RPS3; CREBBP;
GO:2000178~negative regulation of neural precursor cell proliferation	2	12	16.6667	0.0559753	0.146052	1	1	1	1	1	BTG2; KDM2B;
GO:0035690~cellular response to drug	5	70	7.14286	0.0570232	0.148585	1	1	1	1	1	EHMT2; CHEK2; TP53; EP300; REST;
GO:0002230~positive regulation of defense response to virus by host	7	117	5.98291	0.0572629	0.149008	1	1	1	1	1	SUPT3H; UBA52; HIST1H3A; NTHL1; CHAF1B; RFWD3; FANCL;
GO:0035914~skeletal muscle cell differentiation	4	50	8	0.0622845	0.161856	1	1	1	1	1	SAP30; COPS2; BTG2; HMG20B;
GO:0000387~spliceosomal snRNP assembly	3	30	10	0.0625272	0.162267	1	1	1	1	1	PRMT5; WDR77; PRMT7;
GO:0003407~neural retina development	2	13	15.3846	0.0634315	0.162855	1	1	1	1	1	ACTL6A; SMARCA4;
GO:0010996~response to auditory stimulus	2	13	15.3846	0.0634315	0.162855	1	1	1	1	1	XPA; XPC;
GO:0043281~regulation of cysteine-type endopeptidase activity involved in apoptotic process	2	13	15.3846	0.0634315	0.162855	1	1	1	1	1	MGMT; SOX2;
GO:0043518~negative regulation of DNA damage response, signal transduction by p53 class mediator	2	13	15.3846	0.0634315	0.162855	1	1	1	1	1	KDM1A; SIRT1;
GO:0045948~positive regulation of translational initiation	2	13	15.3846	0.0634315	0.162855	1	1	1	1	1	POLR2D; POLR2G;
GO:0051593~response to folic acid	2	13	15.3846	0.0634315	0.162855	1	1	1	1	1	OGG1; MGMT;
GO:0061029~eyelid development in camera-type eye	2	13	15.3846	0.0634315	0.162855	1	1	1	1	1	HDAC1; HDAC2;
GO:0070306~lens fiber cell differentiation	2	13	15.3846	0.0634315	0.162855	1	1	1	1	1	KDM5B; FZR1;
GO:0045444~fat cell differentiation	5	73	6.84932	0.0653116	0.167459	1	1	1	1	1	ATF2; CCND1; HMGA2; EP300; ARID5B;
GO:0014823~response to activity	4	51	7.84314	0.065766	0.167952	1	1	1	1	1	KDM6B; CDK1; PRKDC; HDAC5;
GO:0019827~stem cell population maintenance	4	51	7.84314	0.065766	0.167952	1	1	1	1	1	SMC1A; RIF1; PADI4; SMC3;
GO:0060548~negative regulation of cell death	4	51	7.84314	0.065766	0.167952	1	1	1	1	1	OGT; HSPA1A; MGMT; RAD18;
GO:0003007~heart morphogenesis	3	31	9.67742	0.0672227	0.171445	1	1	1	1	1	KDM6A; MTOR; BAZ1B;
GO:0030308~negative regulation of cell growth	7	122	5.7377	0.0678124	0.17272	1	1	1	1	1	APBB1; TP53; SMARCA2; SMARCA4; RBBP7; JADE1; SIRT1;
GO:0016236~macroautophagy	5	74	6.75676	0.0682163	0.173519	1	1	1	1	1	UBB; UBC; MTOR; RPS27A; UBA52;
GO:0048146~positive regulation of fibroblast proliferation	4	52	7.69231	0.0693466	0.176161	1	1	1	1	1	CDK4; LIG4; PRKDC; SIRT6;
GO:0002479~antigen processing and presentation of exogenous peptide antigen via MHC class I, TAP-dependent	5	75	6.66667	0.0711916	0.178277	1	1	1	1	1	UBB; UBC; RPS27A; UBA52; PSME4;
GO:0007005~mitochondrion organization	5	75	6.66667	0.0711916	0.178277	1	1	1	1	1	FANCG; PARP1; LIG3; HCFC1; POLG2;
GO:0009791~post-embryonic development	5	75	6.66667	0.0711916	0.178277	1	1	1	1	1	ERCC2; MTOR; KMT2A; ARID5B; KDM5B;
GO:0006275~regulation of DNA replication	2	14	14.2857	0.0711994	0.178277	1	1	1	1	1	EHMT2; SMC3;
GO:0007051~spindle organization	2	14	14.2857	0.0711994	0.178277	1	1	1	1	1	CHD3; UVRAG;
GO:0014075~response to amine	2	14	14.2857	0.0711994	0.178277	1	1	1	1	1	CDK1; RRM2B;
GO:0035640~exploration behavior	2	14	14.2857	0.0711994	0.178277	1	1	1	1	1	CHRNA4; KMT2A;
GO:0048821~erythrocyte development	2	14	14.2857	0.0711994	0.178277	1	1	1	1	1	ARID4A; JMJD6;
GO:0071044~histone mRNA catabolic process	2	14	14.2857	0.0711994	0.178277	1	1	1	1	1	ATM; UPF1;
GO:1900745~positive regulation of p38MAPK cascade	2	14	14.2857	0.0711994	0.178277	1	1	1	1	1	GADD45A; PRMT1;
GO:2000273~positive regulation of receptor activity	2	14	14.2857	0.0711994	0.178277	1	1	1	1	1	NCOA2; BAZ1B;
GO:0002474~antigen processing and presentation of peptide antigen via MHC class I	6	99	6.06061	0.0717866	0.178506	1	1	1	1	1	UBB; UBC; UBE2A; RPS27A; UBA52; PSME4;
GO:0032212~positive regulation of telomere maintenance via telomerase	3	32	9.375	0.072074	0.178506	1	1	1	1	1	ATM; ATR; PNKP;
GO:0000186~activation of MAPKK activity	11	231	4.7619	0.0748975	0.178506	1	1	1	1	1	JAK2; MOS; UBB; UBC; PPP5C; RBX1; RPS27A; UBA52; PSME4; TAOK1; TAOK3;
GO:1903146~regulation of mitophagy	3	33	9.09091	0.0770771	0.178506	1	1	1	1	1	ACTL6A; KAT2A; RUVBL1;
GO:0000187~activation of MAPK activity	6	101	5.94059	0.0770864	0.178506	1	1	1	1	1	MOS; CDK1; UBB; UBC; RPS27A; UBA52;
GO:0022408~negative regulation of cell-cell adhesion	2	15	13.3333	0.0792563	0.178506	1	1	1	1	1	JAK2; ABL1;
GO:0061136~regulation of proteasomal protein catabolic process	2	15	13.3333	0.0792563	0.178506	1	1	1	1	1	UBB; UCHL5;
GO:0071276~cellular response to cadmium ion	2	15	13.3333	0.0792563	0.178506	1	1	1	1	1	OGG1; PPP5C;
GO:1902187~negative regulation of viral release from host cell	2	15	13.3333	0.0792563	0.178506	1	1	1	1	1	TRIM28; TRIM25;
GO:1904874~positive regulation of telomerase RNA localization to Cajal body	2	15	13.3333	0.0792563	0.178506	1	1	1	1	1	RUVBL2; RUVBL1;
GO:0008104~protein localization	4	55	7.27273	0.0806741	0.178506	1	1	1	1	1	TP53; NPM1; ERCC3; CDAN1;
GO:0014070~response to organic cyclic compound	4	55	7.27273	0.0806741	0.178506	1	1	1	1	1	POLR2A; CDK1; BTG2; KAT2A;
GO:0007507~heart development	9	180	5	0.0808414	0.178506	1	1	1	1	1	MBD3; PCNA; MRE11A; PRKDC; EP300; ATM; NCOA6; JMJD6; SMYD2;
GO:0000291~nuclear-transcribed mRNA catabolic process, exonucleolytic	1	2	50	0.0808523	0.178506	1	1	1	1	1	POLR2G;
GO:0000294~nuclear-transcribed mRNA catabolic process, endonucleolytic cleavage-dependent decay	1	2	50	0.0808523	0.178506	1	1	1	1	1	UPF1;
GO:0001172~transcription, RNA-templated	1	2	50	0.0808523	0.178506	1	1	1	1	1	POLR2A;
GO:0002638~negative regulation of immunoglobulin production	1	2	50	0.0808523	0.178506	1	1	1	1	1	PRKDC;
GO:0002684~positive regulation of immune system process	1	2	50	0.0808523	0.178506	1	1	1	1	1	PRKDC;
GO:0002711~positive regulation of T cell mediated immunity	1	2	50	0.0808523	0.178506	1	1	1	1	1	ZBTB1;
GO:0003290~atrial septum secundum morphogenesis	1	2	50	0.0808523	0.178506	1	1	1	1	1	WHSC1;
GO:0003420~regulation of growth plate cartilage chondrocyte proliferation	1	2	50	0.0808523	0.178506	1	1	1	1	1	CARM1;
GO:0006426~glycyl-tRNA aminoacylation	1	2	50	0.0808523	0.178506	1	1	1	1	1	POLG2;
GO:0007066~female meiosis sister chromatid cohesion	1	2	50	0.0808523	0.178506	1	1	1	1	1	RAD51C;
GO:0007070~negative regulation of transcription from RNA polymerase II promoter during mitosis	1	2	50	0.0808523	0.178506	1	1	1	1	1	SMARCA4;
GO:0009186~deoxyribonucleoside diphosphate metabolic process	1	2	50	0.0808523	0.178506	1	1	1	1	1	RRM2B;
GO:0009628~response to abiotic stimulus	1	2	50	0.0808523	0.178506	1	1	1	1	1	TIMELESS;
GO:0010934~macrophage cytokine production	1	2	50	0.0808523	0.178506	1	1	1	1	1	SIRT1;
GO:0010992~ubiquitin homeostasis	1	2	50	0.0808523	0.178506	1	1	1	1	1	UBC;
GO:0014013~regulation of gliogenesis	1	2	50	0.0808523	0.178506	1	1	1	1	1	EZH2;
GO:0014029~neural crest formation	1	2	50	0.0808523	0.178506	1	1	1	1	1	PAX3;
GO:0014718~positive regulation of satellite cell activation involved in skeletal muscle regeneration	1	2	50	0.0808523	0.178506	1	1	1	1	1	SOX15;
GO:0014736~negative regulation of muscle atrophy	1	2	50	0.0808523	0.178506	1	1	1	1	1	MTOR;
GO:0014737~positive regulation of muscle atrophy	1	2	50	0.0808523	0.178506	1	1	1	1	1	EP300;
GO:0019046~release from viral latency	1	2	50	0.0808523	0.178506	1	1	1	1	1	HCFC1;
GO:0021592~fourth ventricle development	1	2	50	0.0808523	0.178506	1	1	1	1	1	KDM2B;
GO:0022037~metencephalon development	1	2	50	0.0808523	0.178506	1	1	1	1	1	KAT2A;
GO:0031393~negative regulation of prostaglandin biosynthetic process	1	2	50	0.0808523	0.178506	1	1	1	1	1	SIRT1;
GO:0031943~regulation of glucocorticoid metabolic process	1	2	50	0.0808523	0.178506	1	1	1	1	1	STUB1;
GO:0031959~mineralocorticoid receptor signaling pathway	1	2	50	0.0808523	0.178506	1	1	1	1	1	JAK2;
GO:0031990~mRNA export from nucleus in response to heat stress	1	2	50	0.0808523	0.178506	1	1	1	1	1	POLR2D;
GO:0032289~central nervous system myelin formation	1	2	50	0.0808523	0.178506	1	1	1	1	1	ERCC2;
GO:0032298~positive regulation of DNA-dependent DNA replication initiation	1	2	50	0.0808523	0.178506	1	1	1	1	1	CDK2;
GO:0032915~positive regulation of transforming growth factor beta2 production	1	2	50	0.0808523	0.178506	1	1	1	1	1	ATF2;
GO:0034971~histone H3-R17 methylation	1	2	50	0.0808523	0.178506	1	1	1	1	1	CARM1;
GO:0035358~regulation of peroxisome proliferator activated receptor signaling pathway	1	2	50	0.0808523	0.178506	1	1	1	1	1	SIRT1;
GO:0035407~histone H3-T11 phosphorylation	1	2	50	0.0808523	0.178506	1	1	1	1	1	CHEK1;
GO:0035441~cell migration involved in vasculogenesis	1	2	50	0.0808523	0.178506	1	1	1	1	1	SETD2;
GO:0035552~oxidative single-stranded DNA demethylation	1	2	50	0.0808523	0.178506	1	1	1	1	1	ALKBH3;
GO:0035984~cellular response to trichostatin A	1	2	50	0.0808523	0.178506	1	1	1	1	1	EP300;
GO:0036292~DNA rewinding	1	2	50	0.0808523	0.178506	1	1	1	1	1	ZRANB3;
GO:0036413~histone H3-R26 citrullination	1	2	50	0.0808523	0.178506	1	1	1	1	1	PADI4;
GO:0039692~single stranded viral RNA replication via double stranded DNA intermediate	1	2	50	0.0808523	0.178506	1	1	1	1	1	SMARCB1;
GO:0040009~regulation of growth rate	1	2	50	0.0808523	0.178506	1	1	1	1	1	WRN;
GO:0042245~RNA repair	1	2	50	0.0808523	0.178506	1	1	1	1	1	ALKBH1;
GO:0042595~behavioral response to starvation	1	2	50	0.0808523	0.178506	1	1	1	1	1	SIRT1;
GO:0043970~histone H3-K9 acetylation	1	2	50	0.0808523	0.178506	1	1	1	1	1	KAT2B;
GO:0044772~mitotic cell cycle phase transition	1	2	50	0.0808523	0.178506	1	1	1	1	1	SMARCB1;
GO:0044778~meiotic DNA integrity checkpoint	1	2	50	0.0808523	0.178506	1	1	1	1	1	HUS1;
GO:0048332~mesoderm morphogenesis	1	2	50	0.0808523	0.178506	1	1	1	1	1	SETD2;
GO:0048627~myoblast development	1	2	50	0.0808523	0.178506	1	1	1	1	1	SOX15;
GO:0048820~hair follicle maturation	1	2	50	0.0808523	0.178506	1	1	1	1	1	ERCC2;
GO:0050867~positive regulation of cell activation	1	2	50	0.0808523	0.178506	1	1	1	1	1	JAK2;
GO:0051154~negative regulation of striated muscle cell differentiation	1	2	50	0.0808523	0.178506	1	1	1	1	1	EZH2;
GO:0051246~regulation of protein metabolic process	1	2	50	0.0808523	0.178506	1	1	1	1	1	CUL4A;
GO:0051598~meiotic recombination checkpoint	1	2	50	0.0808523	0.178506	1	1	1	1	1	RAD1;
GO:0051702~interaction with symbiont	1	2	50	0.0808523	0.178506	1	1	1	1	1	DDB1;
GO:0060123~regulation of growth hormone secretion	1	2	50	0.0808523	0.178506	1	1	1	1	1	HMGA2;
GO:0060177~regulation of angiotensin metabolic process	1	2	50	0.0808523	0.178506	1	1	1	1	1	EP300;
GO:0060717~chorion development	1	2	50	0.0808523	0.178506	1	1	1	1	1	PAXIP1;
GO:0060760~positive regulation of response to cytokine stimulus	1	2	50	0.0808523	0.178506	1	1	1	1	1	TAF9;
GO:0060977~coronary vasculature morphogenesis	1	2	50	0.0808523	0.178506	1	1	1	1	1	SETD2;
GO:0061101~neuroendocrine cell differentiation	1	2	50	0.0808523	0.178506	1	1	1	1	1	BCCIP;
GO:0070828~heterochromatin organization	1	2	50	0.0808523	0.178506	1	1	1	1	1	SETD7;
GO:0071500~cellular response to nitrosative stress	1	2	50	0.0808523	0.178506	1	1	1	1	1	ATM;
GO:0071674~mononuclear cell migration	1	2	50	0.0808523	0.178506	1	1	1	1	1	HIST1H2BA;
GO:0071929~alpha-tubulin acetylation	1	2	50	0.0808523	0.178506	1	1	1	1	1	KAT2A;
GO:0072368~regulation of lipid transport by negative regulation of transcription from RNA polymerase II promoter	1	2	50	0.0808523	0.178506	1	1	1	1	1	NCOR1;
GO:0090035~positive regulation of chaperone-mediated protein complex assembly	1	2	50	0.0808523	0.178506	1	1	1	1	1	STUB1;
GO:0090169~regulation of spindle assembly	1	2	50	0.0808523	0.178506	1	1	1	1	1	RNF4;
GO:0090204~protein localization to nuclear pore	1	2	50	0.0808523	0.178506	1	1	1	1	1	SUMO1;
GO:0090234~regulation of kinetochore assembly	1	2	50	0.0808523	0.178506	1	1	1	1	1	RNF4;
GO:0090298~negative regulation of mitochondrial DNA replication	1	2	50	0.0808523	0.178506	1	1	1	1	1	LIG3;
GO:0090402~oncogene-induced cell senescence	1	2	50	0.0808523	0.178506	1	1	1	1	1	HMGA2;
GO:0090526~regulation of gluconeogenesis involved in cellular glucose homeostasis	1	2	50	0.0808523	0.178506	1	1	1	1	1	OGT;
GO:0097252~oligodendrocyte apoptotic process	1	2	50	0.0808523	0.178506	1	1	1	1	1	TP53;
GO:1900038~negative regulation of cellular response to hypoxia	1	2	50	0.0808523	0.178506	1	1	1	1	1	OGT;
GO:1900110~negative regulation of histone H3-K9 dimethylation	1	2	50	0.0808523	0.178506	1	1	1	1	1	SMARCB1;
GO:1900275~negative regulation of phospholipase C activity	1	2	50	0.0808523	0.178506	1	1	1	1	1	ABL1;
GO:1902110~positive regulation of mitochondrial membrane permeability involved in apoptotic process	1	2	50	0.0808523	0.178506	1	1	1	1	1	ATF2;
GO:1902459~positive regulation of stem cell population maintenance	1	2	50	0.0808523	0.178506	1	1	1	1	1	KDM2B;
GO:1902499~positive regulation of protein autoubiquitination	1	2	50	0.0808523	0.178506	1	1	1	1	1	MTA1;
GO:1902527~positive regulation of protein monoubiquitination	1	2	50	0.0808523	0.178506	1	1	1	1	1	UBB;
GO:1903053~regulation of extracellular matrix organization	1	2	50	0.0808523	0.178506	1	1	1	1	1	ABL1;
GO:1903894~regulation of IRE1-mediated unfolded protein response	1	2	50	0.0808523	0.178506	1	1	1	1	1	COPS5;
GO:1904193~negative regulation of cholangiocyte apoptotic process	1	2	50	0.0808523	0.178506	1	1	1	1	1	MTOR;
GO:1904908~negative regulation of maintenance of mitotic sister chromatid cohesion, telomeric	1	2	50	0.0808523	0.178506	1	1	1	1	1	ATRX;
GO:1990051~activation of protein kinase C activity	1	2	50	0.0808523	0.178506	1	1	1	1	1	ABL1;
GO:2000191~regulation of fatty acid transport	1	2	50	0.0808523	0.178506	1	1	1	1	1	NCOR1;
GO:2000269~regulation of fibroblast apoptotic process	1	2	50	0.0808523	0.178506	1	1	1	1	1	XRCC2;
GO:2000620~positive regulation of histone H4-K16 acetylation	1	2	50	0.0808523	0.178506	1	1	1	1	1	BRCA1;
GO:2001032~regulation of double-strand break repair via nonhomologous end joining	1	2	50	0.0808523	0.178506	1	1	1	1	1	WHSC1;
GO:2001033~negative regulation of double-strand break repair via nonhomologous end joining	1	2	50	0.0808523	0.178506	1	1	1	1	1	HMGA2;
GO:2001252~positive regulation of chromosome organization	1	2	50	0.0808523	0.178506	1	1	1	1	1	LIG4;
GO:0031648~protein destabilization	3	34	8.82353	0.0822283	0.181128	1	1	1	1	1	PRKDC; SIRT6; SIRT1;
GO:0051402~neuron apoptotic process	3	34	8.82353	0.0822283	0.181128	1	1	1	1	1	POLB; LIG4; ATM;
GO:0042590~antigen processing and presentation of exogenous peptide antigen via MHC class I	5	79	6.32911	0.0837911	0.18436	1	1	1	1	1	UBB; UBC; RPS27A; UBA52; PSME4;
GO:0007099~centriole replication	2	16	12.5	0.0875801	0.191382	1	1	1	1	1	CDK2; CETN2;
GO:0010613~positive regulation of cardiac muscle hypertrophy	2	16	12.5	0.0875801	0.191382	1	1	1	1	1	PARP1; CDK9;
GO:0032874~positive regulation of stress-activated MAPK cascade	2	16	12.5	0.0875801	0.191382	1	1	1	1	1	TAOK1; TAOK3;
GO:0042325~regulation of phosphorylation	2	16	12.5	0.0875801	0.191382	1	1	1	1	1	RAD17; BARD1;
GO:0048545~response to steroid hormone	2	16	12.5	0.0875801	0.191382	1	1	1	1	1	HMGB2; RBBP7;
GO:0060334~regulation of interferon-gamma-mediated signaling pathway	2	16	12.5	0.0875801	0.191382	1	1	1	1	1	JAK2; SUMO1;
GO:0007276~gamete generation	2	17	11.7647	0.09615	0.209159	1	1	1	1	1	FANCD2; FANCL;
GO:0010259~multicellular organism aging	2	17	11.7647	0.09615	0.209159	1	1	1	1	1	ERCC1; WRN;
GO:0010824~regulation of centrosome duplication	2	17	11.7647	0.09615	0.209159	1	1	1	1	1	XRCC3; GEN1;
GO:0071285~cellular response to lithium ion	2	17	11.7647	0.09615	0.209159	1	1	1	1	1	LIG4; XRCC4;
GO:0007249~I-kappaB kinase/NF-kappaB signaling	4	59	6.77966	0.0970984	0.210571	1	1	1	1	1	UBB; UBC; RPS27A; UBA52;
GO:0090502~RNA phosphodiester bond hydrolysis, endonucleolytic	4	59	6.77966	0.0970984	0.210571	1	1	1	1	1	APEX1; FEN1; ENDOV; EXO1;
GO:0045665~negative regulation of neuron differentiation	4	60	6.66667	0.101431	0.210571	1	1	1	1	1	REST; SOX2; HMG20A; PRPF19;
GO:0045740~positive regulation of DNA replication	3	38	7.89474	0.104231	0.210571	1	1	1	1	1	CDK1; PCNA; DNA2;
GO:0001556~oocyte maturation	2	18	11.1111	0.104946	0.210571	1	1	1	1	1	BRCA2; DMC1;
GO:0010243~response to organonitrogen compound	2	18	11.1111	0.104946	0.210571	1	1	1	1	1	NCOR2; CCND1;
GO:0030225~macrophage differentiation	2	18	11.1111	0.104946	0.210571	1	1	1	1	1	PARP1; SIRT1;
GO:0001933~negative regulation of protein phosphorylation	4	61	6.55738	0.105852	0.210571	1	1	1	1	1	MEN1; MTOR; PPP5C; PRKDC;
GO:0000320~re-entry into mitotic cell cycle	1	3	33.3333	0.106326	0.210571	1	1	1	1	1	CCND1;
GO:0001546~preantral ovarian follicle growth	1	3	33.3333	0.106326	0.210571	1	1	1	1	1	ZNF830;
GO:0001555~oocyte growth	1	3	33.3333	0.106326	0.210571	1	1	1	1	1	KMT2D;
GO:0002331~pre-B cell allelic exclusion	1	3	33.3333	0.106326	0.210571	1	1	1	1	1	ATM;
GO:0002457~T cell antigen processing and presentation	1	3	33.3333	0.106326	0.210571	1	1	1	1	1	KDM5D;
GO:0006041~glucosamine metabolic process	1	3	33.3333	0.106326	0.210571	1	1	1	1	1	OGT;
GO:0006203~dGTP catabolic process	1	3	33.3333	0.106326	0.210571	1	1	1	1	1	NUDT1;
GO:0007060~male meiosis chromosome segregation	1	3	33.3333	0.106326	0.210571	1	1	1	1	1	MLH1;
GO:0009263~deoxyribonucleotide biosynthetic process	1	3	33.3333	0.106326	0.210571	1	1	1	1	1	RRM2B;
GO:0009994~oocyte differentiation	1	3	33.3333	0.106326	0.210571	1	1	1	1	1	KMT2B;
GO:0010387~COP9 signalosome assembly	1	3	33.3333	0.106326	0.210571	1	1	1	1	1	GPS1;
GO:0010725~regulation of primitive erythrocyte differentiation	1	3	33.3333	0.106326	0.210571	1	1	1	1	1	KDM1A;
GO:0010835~regulation of protein ADP-ribosylation	1	3	33.3333	0.106326	0.210571	1	1	1	1	1	KAT2B;
GO:0016321~female meiosis chromosome segregation	1	3	33.3333	0.106326	0.210571	1	1	1	1	1	MLH1;
GO:0019724~B cell mediated immunity	1	3	33.3333	0.106326	0.210571	1	1	1	1	1	MSH2;
GO:0021587~cerebellum morphogenesis	1	3	33.3333	0.106326	0.210571	1	1	1	1	1	ABL1;
GO:0021678~third ventricle development	1	3	33.3333	0.106326	0.210571	1	1	1	1	1	KDM2B;
GO:0021781~glial cell fate commitment	1	3	33.3333	0.106326	0.210571	1	1	1	1	1	SOX2;
GO:0021882~regulation of transcription from RNA polymerase II promoter involved in forebrain neuron fate commitment	1	3	33.3333	0.106326	0.210571	1	1	1	1	1	SMARCC2;
GO:0031281~positive regulation of cyclase activity	1	3	33.3333	0.106326	0.210571	1	1	1	1	1	MAPK8;
GO:0031937~positive regulation of chromatin silencing	1	3	33.3333	0.106326	0.210571	1	1	1	1	1	SIRT1;
GO:0031998~regulation of fatty acid beta-oxidation	1	3	33.3333	0.106326	0.210571	1	1	1	1	1	MTOR;
GO:0032066~nucleolus to nucleoplasm transport	1	3	33.3333	0.106326	0.210571	1	1	1	1	1	WRN;
GO:0032079~positive regulation of endodeoxyribonuclease activity	1	3	33.3333	0.106326	0.210571	1	1	1	1	1	RPS3;
GO:0032649~regulation of interferon-gamma production	1	3	33.3333	0.106326	0.210571	1	1	1	1	1	ISG15;
GO:0032732~positive regulation of interleukin-1 production	1	3	33.3333	0.106326	0.210571	1	1	1	1	1	HDAC2;
GO:0033128~negative regulation of histone phosphorylation	1	3	33.3333	0.106326	0.210571	1	1	1	1	1	UBE2B;
GO:0033144~negative regulation of intracellular steroid hormone receptor signaling pathway	1	3	33.3333	0.106326	0.210571	1	1	1	1	1	HMGA2;
GO:0033260~nuclear DNA replication	1	3	33.3333	0.106326	0.210571	1	1	1	1	1	ZNF830;
GO:0033262~regulation of nuclear cell cycle DNA replication	1	3	33.3333	0.106326	0.210571	1	1	1	1	1	TIPIN;
GO:0035722~interleukin-12-mediated signaling pathway	1	3	33.3333	0.106326	0.210571	1	1	1	1	1	JAK2;
GO:0035886~vascular smooth muscle cell differentiation	1	3	33.3333	0.106326	0.210571	1	1	1	1	1	EPC1;
GO:0035986~senescence-associated heterochromatin focus assembly	1	3	33.3333	0.106326	0.210571	1	1	1	1	1	HMGA2;
GO:0042262~DNA protection	1	3	33.3333	0.106326	0.210571	1	1	1	1	1	NUDT1;
GO:0042508~tyrosine phosphorylation of Stat1 protein	1	3	33.3333	0.106326	0.210571	1	1	1	1	1	JAK2;
GO:0042977~activation of JAK2 kinase activity	1	3	33.3333	0.106326	0.210571	1	1	1	1	1	JAK2;
GO:0044027~hypermethylation of CpG island	1	3	33.3333	0.106326	0.210571	1	1	1	1	1	DNMT3A;
GO:0045605~negative regulation of epidermal cell differentiation	1	3	33.3333	0.106326	0.210571	1	1	1	1	1	EZH2;
GO:0046061~dATP catabolic process	1	3	33.3333	0.106326	0.210571	1	1	1	1	1	NUDT1;
GO:0046886~positive regulation of hormone biosynthetic process	1	3	33.3333	0.106326	0.210571	1	1	1	1	1	KDM1A;
GO:0046985~positive regulation of hemoglobin biosynthetic process	1	3	33.3333	0.106326	0.210571	1	1	1	1	1	PRMT1;
GO:0048298~positive regulation of isotype switching to IgA isotypes	1	3	33.3333	0.106326	0.210571	1	1	1	1	1	WHSC1;
GO:0048512~circadian behavior	1	3	33.3333	0.106326	0.210571	1	1	1	1	1	TP53;
GO:0051684~maintenance of Golgi location	1	3	33.3333	0.106326	0.210571	1	1	1	1	1	UVRAG;
GO:0060350~endochondral bone morphogenesis	1	3	33.3333	0.106326	0.210571	1	1	1	1	1	CARM1;
GO:0060379~cardiac muscle cell myoblast differentiation	1	3	33.3333	0.106326	0.210571	1	1	1	1	1	REST;
GO:0060399~positive regulation of growth hormone receptor signaling pathway	1	3	33.3333	0.106326	0.210571	1	1	1	1	1	JAK2;
GO:0060564~negative regulation of APC-Cdc20 complex activity	1	3	33.3333	0.106326	0.210571	1	1	1	1	1	MAD2L2;
GO:0060713~labyrinthine layer morphogenesis	1	3	33.3333	0.106326	0.210571	1	1	1	1	1	NCOA1;
GO:0060729~intestinal epithelial structure maintenance	1	3	33.3333	0.106326	0.210571	1	1	1	1	1	ZNF830;
GO:0070141~response to UV-A	1	3	33.3333	0.106326	0.210571	1	1	1	1	1	CCND1;
GO:0070212~protein poly-ADP-ribosylation	1	3	33.3333	0.106326	0.210571	1	1	1	1	1	PARP1;
GO:0070358~actin polymerization-dependent cell motility	1	3	33.3333	0.106326	0.210571	1	1	1	1	1	JMY;
GO:0070434~positive regulation of nucleotide-binding oligomerization domain containing 2 signaling pathway	1	3	33.3333	0.106326	0.210571	1	1	1	1	1	HSPA1A;
GO:0070671~response to interleukin-12	1	3	33.3333	0.106326	0.210571	1	1	1	1	1	JAK2;
GO:0071453~cellular response to oxygen levels	1	3	33.3333	0.106326	0.210571	1	1	1	1	1	POLR2A;
GO:0071494~cellular response to UV-C	1	3	33.3333	0.106326	0.210571	1	1	1	1	1	POLH;
GO:0071733~transcriptional activation by promoter-enhancer looping	1	3	33.3333	0.106326	0.210571	1	1	1	1	1	RUVBL2;
GO:0071899~negative regulation of estrogen receptor binding	1	3	33.3333	0.106326	0.210571	1	1	1	1	1	RUVBL2;
GO:0072718~response to cisplatin	1	3	33.3333	0.106326	0.210571	1	1	1	1	1	KDM3B;
GO:0072719~cellular response to cisplatin	1	3	33.3333	0.106326	0.210571	1	1	1	1	1	RAD51;
GO:0090045~positive regulation of deacetylase activity	1	3	33.3333	0.106326	0.210571	1	1	1	1	1	MAPK8;
GO:0090135~actin filament branching	1	3	33.3333	0.106326	0.210571	1	1	1	1	1	ABL1;
GO:0090308~regulation of methylation-dependent chromatin silencing	1	3	33.3333	0.106326	0.210571	1	1	1	1	1	UHRF1;
GO:0090312~positive regulation of protein deacetylation	1	3	33.3333	0.106326	0.210571	1	1	1	1	1	BRMS1;
GO:0097676~histone H3-K36 dimethylation	1	3	33.3333	0.106326	0.210571	1	1	1	1	1	SETD2;
GO:1901536~negative regulation of DNA demethylation	1	3	33.3333	0.106326	0.210571	1	1	1	1	1	TRIM28;
GO:1901984~negative regulation of protein acetylation	1	3	33.3333	0.106326	0.210571	1	1	1	1	1	SIRT1;
GO:1902174~positive regulation of keratinocyte apoptotic process	1	3	33.3333	0.106326	0.210571	1	1	1	1	1	PIAS4;
GO:1902255~positive regulation of intrinsic apoptotic signaling pathway by p53 class mediator	1	3	33.3333	0.106326	0.210571	1	1	1	1	1	UBB;
GO:1902807~negative regulation of cell cycle G1/S phase transition	1	3	33.3333	0.106326	0.210571	1	1	1	1	1	MEN1;
GO:1903025~regulation of RNA polymerase II regulatory region sequence-specific DNA binding	1	3	33.3333	0.106326	0.210571	1	1	1	1	1	NSD1;
GO:1904262~negative regulation of TORC1 signaling	1	3	33.3333	0.106326	0.210571	1	1	1	1	1	ATM;
GO:1904751~positive regulation of protein localization to nucleolus	1	3	33.3333	0.106326	0.210571	1	1	1	1	1	MCRS1;
GO:1990182~exosomal secretion	1	3	33.3333	0.106326	0.210571	1	1	1	1	1	COPS5;
GO:2000074~regulation of type B pancreatic cell development	1	3	33.3333	0.106326	0.210571	1	1	1	1	1	CLOCK;
GO:2000111~positive regulation of macrophage apoptotic process	1	3	33.3333	0.106326	0.210571	1	1	1	1	1	SIRT1;
GO:2000619~negative regulation of histone H4-K16 acetylation	1	3	33.3333	0.106326	0.210571	1	1	1	1	1	SIRT1;
GO:2000816~negative regulation of mitotic sister chromatid separation	1	3	33.3333	0.106326	0.210571	1	1	1	1	1	PTTG1;
GO:0009725~response to hormone	3	39	7.69231	0.11006	0.217741	1	1	1	1	1	NCOA6; RBM14; MMS19;
GO:0045732~positive regulation of protein catabolic process	4	62	6.45161	0.110358	0.218107	1	1	1	1	1	VCP; CUL4B; BARD1; FZR1;
GO:0007130~synaptonemal complex assembly	2	19	10.5263	0.113949	0.223596	1	1	1	1	1	EHMT2; TEX15;
GO:0009416~response to light stimulus	2	19	10.5263	0.113949	0.223596	1	1	1	1	1	OGG1; COPS3;
GO:0043153~entrainment of circadian clock by photoperiod	2	19	10.5263	0.113949	0.223596	1	1	1	1	1	TP53; MTA1;
GO:0043393~regulation of protein binding	2	19	10.5263	0.113949	0.223596	1	1	1	1	1	PRMT7; HDAC5;
GO:0046597~negative regulation of viral entry into host cell	2	19	10.5263	0.113949	0.223596	1	1	1	1	1	MRE11A; TRIM25;
GO:0051298~centrosome duplication	2	19	10.5263	0.113949	0.223596	1	1	1	1	1	CDK2; BRCA2;
GO:0097421~liver regeneration	2	19	10.5263	0.113949	0.223596	1	1	1	1	1	PRMT5; CCND1;
GO:0045087~innate immune response	35	988	3.54251	0.116599	0.228563	1	1	1	1	1	UBE2L6; JAK2; ABL1; ISG15; UBB; UBC; XRCC6; XRCC5; ATF2; POLR2E; HMGB2; UBA7; MTOR; MAPK8; MRE11A; POLR2H; PPP5C; POLR2K; ACTB; UBE2D3; UBE2N; POLR2F; POLR2L; RBX1; RPS27A; UBA52; PRKDC; EP300; TRIM28; TRIM25; PSME4; CREBBP; TREX1; PADI4; ZBTB1;
GO:0007613~memory	4	64	6.25	0.119622	0.234249	1	1	1	1	1	FEN1; EP300; KAT2B; KMT2B;
GO:0071222~cellular response to lipopolysaccharide	6	115	5.21739	0.120091	0.234929	1	1	1	1	1	OGT; ABL1; HMGB2; MAPK8; UPF1; HDAC5;
GO:0010039~response to iron ion	2	20	10	0.123141	0.237154	1	1	1	1	1	APBB1; CCND1;
GO:0010906~regulation of glucose metabolic process	2	20	10	0.123141	0.237154	1	1	1	1	1	NCOA2; SIRT1;
GO:0042326~negative regulation of phosphorylation	2	20	10	0.123141	0.237154	1	1	1	1	1	ATXN7; SIRT1;
GO:0044849~estrous cycle	2	20	10	0.123141	0.237154	1	1	1	1	1	NCOR2; NCOA1;
GO:0045926~negative regulation of growth	2	20	10	0.123141	0.237154	1	1	1	1	1	ING5; ING4;
GO:0051443~positive regulation of ubiquitin-protein transferase activity	2	20	10	0.123141	0.237154	1	1	1	1	1	UBE2N; STUB1;
GO:1901216~positive regulation of neuron death	2	20	10	0.123141	0.237154	1	1	1	1	1	ABL1; MTOR;
GO:0000492~box C/D snoRNP assembly	1	4	25	0.131095	0.237154	1	1	1	1	1	TAF9;
GO:0001922~B-1 B cell homeostasis	1	4	25	0.131095	0.237154	1	1	1	1	1	ABL1;
GO:0002023~reduction of food intake in response to dietary excess	1	4	25	0.131095	0.237154	1	1	1	1	1	RMI1;
GO:0002155~regulation of thyroid hormone mediated signaling pathway	1	4	25	0.131095	0.237154	1	1	1	1	1	NCOA1;
GO:0002326~B cell lineage commitment	1	4	25	0.131095	0.237154	1	1	1	1	1	PRKDC;
GO:0002360~T cell lineage commitment	1	4	25	0.131095	0.237154	1	1	1	1	1	PRKDC;
GO:0003289~atrial septum primum morphogenesis	1	4	25	0.131095	0.237154	1	1	1	1	1	WHSC1;
GO:0006642~triglyceride mobilization	1	4	25	0.131095	0.237154	1	1	1	1	1	SIRT1;
GO:0006949~syncytium formation	1	4	25	0.131095	0.237154	1	1	1	1	1	ERCC1;
GO:0006990~positive regulation of transcription from RNA polymerase II promoter involved in unfolded protein response	1	4	25	0.131095	0.237154	1	1	1	1	1	EP300;
GO:0007258~JUN phosphorylation	1	4	25	0.131095	0.237154	1	1	1	1	1	MAPK8;
GO:0007260~tyrosine phosphorylation of STAT protein	1	4	25	0.131095	0.237154	1	1	1	1	1	JAK2;
GO:0007290~spermatid nucleus elongation	1	4	25	0.131095	0.237154	1	1	1	1	1	KDM3A;
GO:0009582~detection of abiotic stimulus	1	4	25	0.131095	0.237154	1	1	1	1	1	TIMELESS;
GO:0010499~proteasomal ubiquitin-independent protein catabolic process	1	4	25	0.131095	0.237154	1	1	1	1	1	PSME4;
GO:0010826~negative regulation of centrosome duplication	1	4	25	0.131095	0.237154	1	1	1	1	1	NPM1;
GO:0010918~positive regulation of mitochondrial membrane potential	1	4	25	0.131095	0.237154	1	1	1	1	1	VCP;
GO:0014042~positive regulation of neuron maturation	1	4	25	0.131095	0.237154	1	1	1	1	1	MTOR;
GO:0014834~skeletal muscle satellite cell maintenance involved in skeletal muscle regeneration	1	4	25	0.131095	0.237154	1	1	1	1	1	EZH2;
GO:0016233~telomere capping	1	4	25	0.131095	0.237154	1	1	1	1	1	PRKDC;
GO:0021521~ventral spinal cord interneuron specification	1	4	25	0.131095	0.237154	1	1	1	1	1	SOX1;
GO:0021555~midbrain-hindbrain boundary morphogenesis	1	4	25	0.131095	0.237154	1	1	1	1	1	KDM2B;
GO:0031507~heterochromatin assembly	1	4	25	0.131095	0.237154	1	1	1	1	1	HMGA2;
GO:0031577~spindle checkpoint	1	4	25	0.131095	0.237154	1	1	1	1	1	TAOK1;
GO:0031936~negative regulation of chromatin silencing	1	4	25	0.131095	0.237154	1	1	1	1	1	ASF1A;
GO:0032095~regulation of response to food	1	4	25	0.131095	0.237154	1	1	1	1	1	MTOR;
GO:0032348~negative regulation of aldosterone biosynthetic process	1	4	25	0.131095	0.237154	1	1	1	1	1	REST;
GO:0032392~DNA geometric change	1	4	25	0.131095	0.237154	1	1	1	1	1	HMGB2;
GO:0032925~regulation of activin receptor signaling pathway	1	4	25	0.131095	0.237154	1	1	1	1	1	MEN1;
GO:0033273~response to vitamin	1	4	25	0.131095	0.237154	1	1	1	1	1	SETDB1;
GO:0034502~protein localization to chromosome	1	4	25	0.131095	0.237154	1	1	1	1	1	TEX15;
GO:0034969~histone arginine methylation	1	4	25	0.131095	0.237154	1	1	1	1	1	PRMT7;
GO:0035088~establishment or maintenance of apical/basal cell polarity	1	4	25	0.131095	0.237154	1	1	1	1	1	EYA1;
GO:0035166~post-embryonic hemopoiesis	1	4	25	0.131095	0.237154	1	1	1	1	1	ERCC1;
GO:0042159~lipoprotein catabolic process	1	4	25	0.131095	0.237154	1	1	1	1	1	ATM;
GO:0043009~chordate embryonic development	1	4	25	0.131095	0.237154	1	1	1	1	1	BRCA1;
GO:0043374~CD8-positive, alpha-beta T cell differentiation	1	4	25	0.131095	0.237154	1	1	1	1	1	SATB1;
GO:0045759~negative regulation of action potential	1	4	25	0.131095	0.237154	1	1	1	1	1	SUMO1;
GO:0046499~S-adenosylmethioninamine metabolic process	1	4	25	0.131095	0.237154	1	1	1	1	1	DNMT3A;
GO:0046596~regulation of viral entry into host cell	1	4	25	0.131095	0.237154	1	1	1	1	1	TRIM25;
GO:0046602~regulation of mitotic centrosome separation	1	4	25	0.131095	0.237154	1	1	1	1	1	CHEK1;
GO:0046683~response to organophosphorus	1	4	25	0.131095	0.237154	1	1	1	1	1	RFC3;
GO:0046726~positive regulation by virus of viral protein levels in host cell	1	4	25	0.131095	0.237154	1	1	1	1	1	DDB1;
GO:0048570~notochord morphogenesis	1	4	25	0.131095	0.237154	1	1	1	1	1	KDM6A;
GO:0050847~progesterone receptor signaling pathway	1	4	25	0.131095	0.237154	1	1	1	1	1	UBR5;
GO:0050882~voluntary musculoskeletal movement	1	4	25	0.131095	0.237154	1	1	1	1	1	MTOR;
GO:0051345~positive regulation of hydrolase activity	1	4	25	0.131095	0.237154	1	1	1	1	1	WRN;
GO:0051882~mitochondrial depolarization	1	4	25	0.131095	0.237154	1	1	1	1	1	ABL1;
GO:0051984~positive regulation of chromosome segregation	1	4	25	0.131095	0.237154	1	1	1	1	1	RAD18;
GO:0060528~secretory columnal luminar epithelial cell differentiation involved in prostate glandular acinus development	1	4	25	0.131095	0.237154	1	1	1	1	1	WDR77;
GO:0060763~mammary duct terminal end bud growth	1	4	25	0.131095	0.237154	1	1	1	1	1	KDM5B;
GO:0061051~positive regulation of cell growth involved in cardiac muscle cell development	1	4	25	0.131095	0.237154	1	1	1	1	1	MTOR;
GO:0070857~regulation of bile acid biosynthetic process	1	4	25	0.131095	0.237154	1	1	1	1	1	SIRT1;
GO:0071389~cellular response to mineralocorticoid stimulus	1	4	25	0.131095	0.237154	1	1	1	1	1	EP300;
GO:0071922~regulation of cohesin localization to chromatin	1	4	25	0.131095	0.237154	1	1	1	1	1	HDAC8;
GO:0072513~positive regulation of secondary heart field cardioblast proliferation	1	4	25	0.131095	0.237154	1	1	1	1	1	EYA1;
GO:0072553~terminal button organization	1	4	25	0.131095	0.237154	1	1	1	1	1	CHD4;
GO:0090116~C-5 methylation of cytosine	1	4	25	0.131095	0.237154	1	1	1	1	1	DNMT3A;
GO:0090240~positive regulation of histone H4 acetylation	1	4	25	0.131095	0.237154	1	1	1	1	1	SMARCB1;
GO:0090400~stress-induced premature senescence	1	4	25	0.131095	0.237154	1	1	1	1	1	SIRT1;
GO:0090403~oxidative stress-induced premature senescence	1	4	25	0.131095	0.237154	1	1	1	1	1	TP53;
GO:0090559~regulation of membrane permeability	1	4	25	0.131095	0.237154	1	1	1	1	1	MTOR;
GO:1901896~positive regulation of calcium-transporting ATPase activity	1	4	25	0.131095	0.237154	1	1	1	1	1	SUMO1;
GO:1902186~regulation of viral release from host cell	1	4	25	0.131095	0.237154	1	1	1	1	1	TRIM25;
GO:1903377~negative regulation of oxidative stress-induced neuron intrinsic apoptotic signaling pathway	1	4	25	0.131095	0.237154	1	1	1	1	1	NONO;
GO:1903862~positive regulation of oxidative phosphorylation	1	4	25	0.131095	0.237154	1	1	1	1	1	VCP;
GO:1904058~positive regulation of sensory perception of pain	1	4	25	0.131095	0.237154	1	1	1	1	1	MTOR;
GO:2000048~negative regulation of cell-cell adhesion mediated by cadherin	1	4	25	0.131095	0.237154	1	1	1	1	1	MAD2L2;
GO:2000065~negative regulation of cortisol biosynthetic process	1	4	25	0.131095	0.237154	1	1	1	1	1	REST;
GO:2000373~positive regulation of DNA topoisomerase (ATP-hydrolyzing) activity	1	4	25	0.131095	0.237154	1	1	1	1	1	UHRF1;
GO:2000481~positive regulation of cAMP-dependent protein kinase activity	1	4	25	0.131095	0.237154	1	1	1	1	1	SIRT1;
GO:2000653~regulation of genetic imprinting	1	4	25	0.131095	0.237154	1	1	1	1	1	TRIM28;
GO:2001168~positive regulation of histone H2B ubiquitination	1	4	25	0.131095	0.237154	1	1	1	1	1	CDK9;
GO:0007140~male meiosis	2	21	9.52381	0.132504	0.23903	1	1	1	1	1	FANCA; TEX15;
GO:0030325~adrenal gland development	2	21	9.52381	0.132504	0.23903	1	1	1	1	1	HMGA2; ARID5B;
GO:0032435~negative regulation of proteasomal ubiquitin-dependent protein catabolic process	2	21	9.52381	0.132504	0.23903	1	1	1	1	1	TAF9; SMARCC1;
GO:0071300~cellular response to retinoic acid	4	67	5.97015	0.134118	0.241715	1	1	1	1	1	OGT; EP300; KMT2E; HDAC2;
GO:0021549~cerebellum development	3	43	6.97674	0.134553	0.242271	1	1	1	1	1	NCOR1; NCOA2; NCOA1;
GO:0001666~response to hypoxia	8	176	4.54545	0.140023	0.251884	1	1	1	1	1	ERCC2; XRCC1; ERCC3; CHRNA4; EP300; ATM; CREBBP; KDM3A;
GO:0043525~positive regulation of neuron apoptotic process	3	44	6.81818	0.140948	0.253312	1	1	1	1	1	TP53; ATF2; ATM;
GO:0097190~apoptotic signaling pathway	6	121	4.95868	0.141517	0.253348	1	1	1	1	1	TFPT; UBB; UBC; MAPK8; RPS27A; UBA52;
GO:0000070~mitotic sister chromatid segregation	2	22	9.09091	0.142023	0.253348	1	1	1	1	1	SMC1A; INO80;
GO:0002437~inflammatory response to antigenic stimulus	2	22	9.09091	0.142023	0.253348	1	1	1	1	1	KDM6B; HMGB2;
GO:0032967~positive regulation of collagen biosynthetic process	2	22	9.09091	0.142023	0.253348	1	1	1	1	1	EP300; HDAC2;
GO:0034660~ncRNA metabolic process	2	22	9.09091	0.142023	0.253348	1	1	1	1	1	PRMT5; WDR77;
GO:0045736~negative regulation of cyclin-dependent protein serine/threonine kinase activity	2	22	9.09091	0.142023	0.253348	1	1	1	1	1	MEN1; KAT2B;
GO:0045737~positive regulation of cyclin-dependent protein serine/threonine kinase activity	2	22	9.09091	0.142023	0.253348	1	1	1	1	1	CCND1; CCNH;
GO:0071375~cellular response to peptide hormone stimulus	2	22	9.09091	0.142023	0.253348	1	1	1	1	1	MEN1; APEX1;
GO:0007568~aging	8	178	4.49438	0.146121	0.26039	1	1	1	1	1	OGG1; MBD3; POLB; ERCC2; APEX1; WRN; CARM1; DNMT3A;
GO:0021762~substantia nigra development	3	45	6.66667	0.147443	0.26039	1	1	1	1	1	RAD1; ACTB; SUDS3;
GO:0010468~regulation of gene expression	5	96	5.20833	0.149002	0.26039	1	1	1	1	1	DNMT3A; CDK4; SOX2; ALKBH1; HINFP;
GO:0032088~negative regulation of NF-kappaB transcription factor activity	4	70	5.71429	0.14929	0.26039	1	1	1	1	1	PIAS4; USP7; SIRT1; BRMS1;
GO:0031146~SCF-dependent proteasomal ubiquitin-dependent protein catabolic process	2	23	8.69565	0.15168	0.26039	1	1	1	1	1	RBX1; FBXO6;
GO:0055007~cardiac muscle cell differentiation	2	23	8.69565	0.15168	0.26039	1	1	1	1	1	KDM6B; KAT2A;
GO:1902042~negative regulation of extrinsic apoptotic signaling pathway via death domain receptors	2	23	8.69565	0.15168	0.26039	1	1	1	1	1	HMGB2; BRCA1;
GO:2001235~positive regulation of apoptotic signaling pathway	2	23	8.69565	0.15168	0.26039	1	1	1	1	1	RPS3; ING5;
GO:0006139~nucleobase-containing compound metabolic process	3	46	6.52174	0.154034	0.26039	1	1	1	1	1	ERCC2; BRIP1; RTEL1;
GO:0000212~meiotic spindle organization	1	5	20	0.155178	0.26039	1	1	1	1	1	MOS;
GO:0000303~response to superoxide	1	5	20	0.155178	0.26039	1	1	1	1	1	ERCC6;
GO:0000350~generation of catalytic spliceosome for second transesterification step	1	5	20	0.155178	0.26039	1	1	1	1	1	ISY1;
GO:0000737~DNA catabolic process, endonucleolytic	1	5	20	0.155178	0.26039	1	1	1	1	1	MUS81;
GO:0001714~endodermal cell fate specification	1	5	20	0.155178	0.26039	1	1	1	1	1	SOX2;
GO:0002322~B cell proliferation involved in immune response	1	5	20	0.155178	0.26039	1	1	1	1	1	ABL1;
GO:0002455~humoral immune response mediated by circulating immunoglobulin	1	5	20	0.155178	0.26039	1	1	1	1	1	EXO1;
GO:0002821~positive regulation of adaptive immune response	1	5	20	0.155178	0.26039	1	1	1	1	1	SIRT1;
GO:0003179~heart valve morphogenesis	1	5	20	0.155178	0.26039	1	1	1	1	1	MTOR;
GO:0006449~regulation of translational termination	1	5	20	0.155178	0.26039	1	1	1	1	1	UPF1;
GO:0007262~STAT protein import into nucleus	1	5	20	0.155178	0.26039	1	1	1	1	1	JAK2;
GO:0009648~photoperiodism	1	5	20	0.155178	0.26039	1	1	1	1	1	CLOCK;
GO:0009987~cellular process	1	5	20	0.155178	0.26039	1	1	1	1	1	BRMS1;
GO:0010830~regulation of myotube differentiation	1	5	20	0.155178	0.26039	1	1	1	1	1	HDAC5;
GO:0010883~regulation of lipid storage	1	5	20	0.155178	0.26039	1	1	1	1	1	SIRT1;
GO:0014904~myotube cell development	1	5	20	0.155178	0.26039	1	1	1	1	1	SMYD3;
GO:0018023~peptidyl-lysine trimethylation	1	5	20	0.155178	0.26039	1	1	1	1	1	SETD3;
GO:0018101~protein citrullination	1	5	20	0.155178	0.26039	1	1	1	1	1	PADI4;
GO:0030035~microspike assembly	1	5	20	0.155178	0.26039	1	1	1	1	1	ABL1;
GO:0030578~PML body organization	1	5	20	0.155178	0.26039	1	1	1	1	1	SUMO1;
GO:0031113~regulation of microtubule polymerization	1	5	20	0.155178	0.26039	1	1	1	1	1	ABL1;
GO:0031346~positive regulation of cell projection organization	1	5	20	0.155178	0.26039	1	1	1	1	1	KAT2A;
GO:0032460~negative regulation of protein oligomerization	1	5	20	0.155178	0.26039	1	1	1	1	1	HIST3H3;
GO:0033600~negative regulation of mammary gland epithelial cell proliferation	1	5	20	0.155178	0.26039	1	1	1	1	1	BRCA2;
GO:0035519~protein K29-linked ubiquitination	1	5	20	0.155178	0.26039	1	1	1	1	1	UBE2T;
GO:0035520~monoubiquitinated protein deubiquitination	1	5	20	0.155178	0.26039	1	1	1	1	1	USP1;
GO:0035791~platelet-derived growth factor receptor-beta signaling pathway	1	5	20	0.155178	0.26039	1	1	1	1	1	ABL1;
GO:0040020~regulation of meiotic nuclear division	1	5	20	0.155178	0.26039	1	1	1	1	1	FZR1;
GO:0042471~ear morphogenesis	1	5	20	0.155178	0.26039	1	1	1	1	1	EYA1;
GO:0042506~tyrosine phosphorylation of Stat5 protein	1	5	20	0.155178	0.26039	1	1	1	1	1	JAK2;
GO:0042634~regulation of hair cycle	1	5	20	0.155178	0.26039	1	1	1	1	1	CLOCK;
GO:0043367~CD4-positive, alpha-beta T cell differentiation	1	5	20	0.155178	0.26039	1	1	1	1	1	SATB1;
GO:0044314~protein K27-linked ubiquitination	1	5	20	0.155178	0.26039	1	1	1	1	1	UBE2T;
GO:0045843~negative regulation of striated muscle tissue development	1	5	20	0.155178	0.26039	1	1	1	1	1	SOX15;
GO:0046599~regulation of centriole replication	1	5	20	0.155178	0.26039	1	1	1	1	1	NPM1;
GO:0046626~regulation of insulin receptor signaling pathway	1	5	20	0.155178	0.26039	1	1	1	1	1	OGT;
GO:0048668~collateral sprouting	1	5	20	0.155178	0.26039	1	1	1	1	1	ABL1;
GO:0048752~semicircular canal morphogenesis	1	5	20	0.155178	0.26039	1	1	1	1	1	EYA1;
GO:0051147~regulation of muscle cell differentiation	1	5	20	0.155178	0.26039	1	1	1	1	1	CDK9;
GO:0051304~chromosome separation	1	5	20	0.155178	0.26039	1	1	1	1	1	RECQL5;
GO:0051310~metaphase plate congression	1	5	20	0.155178	0.26039	1	1	1	1	1	KIF22;
GO:0060028~convergent extension involved in axis elongation	1	5	20	0.155178	0.26039	1	1	1	1	1	TRIM28;
GO:0060236~regulation of mitotic spindle organization	1	5	20	0.155178	0.26039	1	1	1	1	1	PARP3;
GO:0060298~positive regulation of sarcomere organization	1	5	20	0.155178	0.26039	1	1	1	1	1	EP300;
GO:0060355~positive regulation of cell adhesion molecule production	1	5	20	0.155178	0.26039	1	1	1	1	1	CREBBP;
GO:0061038~uterus morphogenesis	1	5	20	0.155178	0.26039	1	1	1	1	1	KDM5B;
GO:0065004~protein-DNA complex assembly	1	5	20	0.155178	0.26039	1	1	1	1	1	EP300;
GO:0070201~regulation of establishment of protein localization	1	5	20	0.155178	0.26039	1	1	1	1	1	WHSC1;
GO:0070314~G1 to G0 transition	1	5	20	0.155178	0.26039	1	1	1	1	1	EZH2;
GO:0070842~aggresome assembly	1	5	20	0.155178	0.26039	1	1	1	1	1	VCP;
GO:0071442~positive regulation of histone H3-K14 acetylation	1	5	20	0.155178	0.26039	1	1	1	1	1	KAT2B;
GO:0071681~cellular response to indole-3-methanol	1	5	20	0.155178	0.26039	1	1	1	1	1	BRCA1;
GO:0090207~regulation of triglyceride metabolic process	1	5	20	0.155178	0.26039	1	1	1	1	1	TBL1XR1;
GO:1901029~negative regulation of mitochondrial outer membrane permeabilization involved in apoptotic signaling pathway	1	5	20	0.155178	0.26039	1	1	1	1	1	HSPA1A;
GO:1901985~positive regulation of protein acetylation	1	5	20	0.155178	0.26039	1	1	1	1	1	KAT5;
GO:1902254~negative regulation of intrinsic apoptotic signaling pathway by p53 class mediator	1	5	20	0.155178	0.26039	1	1	1	1	1	RRM2B;
GO:1903428~positive regulation of reactive oxygen species biosynthetic process	1	5	20	0.155178	0.26039	1	1	1	1	1	OGT;
GO:2000002~negative regulation of DNA damage checkpoint	1	5	20	0.155178	0.26039	1	1	1	1	1	CHEK2;
GO:2001171~positive regulation of ATP biosynthetic process	1	5	20	0.155178	0.26039	1	1	1	1	1	VCP;
GO:0009267~cellular response to starvation	3	47	6.38298	0.160715	0.269211	1	1	1	1	1	WRN; SIRT1; EHMT2;
GO:0048538~thymus development	3	47	6.38298	0.160715	0.269211	1	1	1	1	1	ABL1; PRKDC; ZBTB1;
GO:0030511~positive regulation of transforming growth factor beta receptor signaling pathway	2	24	8.33333	0.161462	0.269758	1	1	1	1	1	MEN1; RNF111;
GO:0042113~B cell activation	2	24	8.33333	0.161462	0.269758	1	1	1	1	1	CHRNA4; HDAC5;
GO:0051899~membrane depolarization	2	24	8.33333	0.161462	0.269758	1	1	1	1	1	CHRNA4; KMT2A;
GO:0019221~cytokine-mediated signaling pathway	12	303	3.9604	0.166955	0.278694	1	1	1	1	1	UBE2L6; JAK2; ISG15; UBB; UBC; UBA7; KPNA2; UBE2N; RPS27A; UBA52; SUMO1; TRIM25;
GO:0006921~cellular component disassembly involved in execution phase of apoptosis	3	48	6.25	0.167481	0.279329	1	1	1	1	1	HMGB2; SATB1; CLSPN;
GO:0000188~inactivation of MAPK activity	2	25	8	0.171354	0.283833	1	1	1	1	1	GPS1; GPS2;
GO:0045070~positive regulation of viral genome replication	2	25	8	0.171354	0.283833	1	1	1	1	1	DDB1; PPIE;
GO:0031175~neuron projection development	5	101	4.9505	0.171364	0.283833	1	1	1	1	1	WDR5; BTG2; CUL4B; ALKBH1; PRMT1;
GO:0035335~peptidyl-tyrosine dephosphorylation	5	101	4.9505	0.171364	0.283833	1	1	1	1	1	EYA1; EYA2; EYA3; EYA4; CDC14B;
GO:0009653~anatomical structure morphogenesis	6	129	4.65116	0.172589	0.283833	1	1	1	1	1	EYA4; WHSC1; LIG1; FOXM1; EYA1; EYA3;
GO:0032880~regulation of protein localization	3	49	6.12245	0.17433	0.283833	1	1	1	1	1	MAPK8; SUMO1; TEX15;
GO:0000018~regulation of DNA recombination	1	6	16.6667	0.178595	0.283833	1	1	1	1	1	KPNA2;
GO:0000389~mRNA 3'-splice site recognition	1	6	16.6667	0.178595	0.283833	1	1	1	1	1	ISY1;
GO:0002098~tRNA wobble uridine modification	1	6	16.6667	0.178595	0.283833	1	1	1	1	1	ELP3;
GO:0003149~membranous septum morphogenesis	1	6	16.6667	0.178595	0.283833	1	1	1	1	1	WHSC1;
GO:0003309~type B pancreatic cell differentiation	1	6	16.6667	0.178595	0.283833	1	1	1	1	1	MEN1;
GO:0006110~regulation of glycolytic process	1	6	16.6667	0.178595	0.283833	1	1	1	1	1	OGT;
GO:0006207~'de novo' pyrimidine nucleobase biosynthetic process	1	6	16.6667	0.178595	0.283833	1	1	1	1	1	MTOR;
GO:0006269~DNA replication, synthesis of RNA primer	1	6	16.6667	0.178595	0.283833	1	1	1	1	1	POLA1;
GO:0007167~enzyme linked receptor protein signaling pathway	1	6	16.6667	0.178595	0.283833	1	1	1	1	1	JAK2;
GO:0007256~activation of JNKK activity	1	6	16.6667	0.178595	0.283833	1	1	1	1	1	ERCC6;
GO:0010560~positive regulation of glycoprotein biosynthetic process	1	6	16.6667	0.178595	0.283833	1	1	1	1	1	EP300;
GO:0010564~regulation of cell cycle process	1	6	16.6667	0.178595	0.283833	1	1	1	1	1	HMGA2;
GO:0010793~regulation of mRNA export from nucleus	1	6	16.6667	0.178595	0.283833	1	1	1	1	1	SETD2;
GO:0010833~telomere maintenance via telomere lengthening	1	6	16.6667	0.178595	0.283833	1	1	1	1	1	RAD51;
GO:0021695~cerebellar cortex development	1	6	16.6667	0.178595	0.283833	1	1	1	1	1	EZH2;
GO:0021884~forebrain neuron development	1	6	16.6667	0.178595	0.283833	1	1	1	1	1	SOX1;
GO:0021984~adenohypophysis development	1	6	16.6667	0.178595	0.283833	1	1	1	1	1	SOX2;
GO:0030814~regulation of cAMP metabolic process	1	6	16.6667	0.178595	0.283833	1	1	1	1	1	TBL1XR1;
GO:0032411~positive regulation of transporter activity	1	6	16.6667	0.178595	0.283833	1	1	1	1	1	KMT2A;
GO:0032873~negative regulation of stress-activated MAPK cascade	1	6	16.6667	0.178595	0.283833	1	1	1	1	1	FOXM1;
GO:0033210~leptin-mediated signaling pathway	1	6	16.6667	0.178595	0.283833	1	1	1	1	1	SIRT1;
GO:0035020~regulation of Rac protein signal transduction	1	6	16.6667	0.178595	0.283833	1	1	1	1	1	OGT;
GO:0035356~cellular triglyceride homeostasis	1	6	16.6667	0.178595	0.283833	1	1	1	1	1	SIRT1;
GO:0035493~SNARE complex assembly	1	6	16.6667	0.178595	0.283833	1	1	1	1	1	UVRAG;
GO:0036289~peptidyl-serine autophosphorylation	1	6	16.6667	0.178595	0.283833	1	1	1	1	1	ATM;
GO:0042503~tyrosine phosphorylation of Stat3 protein	1	6	16.6667	0.178595	0.283833	1	1	1	1	1	JAK2;
GO:0045347~negative regulation of MHC class II biosynthetic process	1	6	16.6667	0.178595	0.283833	1	1	1	1	1	HDAC2;
GO:0045869~negative regulation of single stranded viral RNA replication via double stranded DNA intermediate	1	6	16.6667	0.178595	0.283833	1	1	1	1	1	HMGA2;
GO:0046578~regulation of Ras protein signal transduction	1	6	16.6667	0.178595	0.283833	1	1	1	1	1	FOXM1;
GO:0046632~alpha-beta T cell differentiation	1	6	16.6667	0.178595	0.283833	1	1	1	1	1	ABL1;
GO:0046939~nucleotide phosphorylation	1	6	16.6667	0.178595	0.283833	1	1	1	1	1	PNKP;
GO:0048024~regulation of mRNA splicing, via spliceosome	1	6	16.6667	0.178595	0.283833	1	1	1	1	1	JMJD6;
GO:0048639~positive regulation of developmental growth	1	6	16.6667	0.178595	0.283833	1	1	1	1	1	PRKDC;
GO:0048864~stem cell development	1	6	16.6667	0.178595	0.283833	1	1	1	1	1	SETD2;
GO:0051026~chiasma assembly	1	6	16.6667	0.178595	0.283833	1	1	1	1	1	UBE2B;
GO:0051353~positive regulation of oxidoreductase activity	1	6	16.6667	0.178595	0.283833	1	1	1	1	1	ABL1;
GO:0051534~negative regulation of NFAT protein import into nucleus	1	6	16.6667	0.178595	0.283833	1	1	1	1	1	MTOR;
GO:0055013~cardiac muscle cell development	1	6	16.6667	0.178595	0.283833	1	1	1	1	1	MTOR;
GO:0060770~negative regulation of epithelial cell proliferation involved in prostate gland development	1	6	16.6667	0.178595	0.283833	1	1	1	1	1	WDR77;
GO:0061000~negative regulation of dendritic spine development	1	6	16.6667	0.178595	0.283833	1	1	1	1	1	HDAC2;
GO:0061469~regulation of type B pancreatic cell proliferation	1	6	16.6667	0.178595	0.283833	1	1	1	1	1	MEN1;
GO:0070245~positive regulation of thymocyte apoptotic process	1	6	16.6667	0.178595	0.283833	1	1	1	1	1	TP53;
GO:0071156~regulation of cell cycle arrest	1	6	16.6667	0.178595	0.283833	1	1	1	1	1	FOXM1;
GO:0071168~protein localization to chromatin	1	6	16.6667	0.178595	0.283833	1	1	1	1	1	EZH2;
GO:0090166~Golgi disassembly	1	6	16.6667	0.178595	0.283833	1	1	1	1	1	CDK1;
GO:0090336~positive regulation of brown fat cell differentiation	1	6	16.6667	0.178595	0.283833	1	1	1	1	1	PRDM16;
GO:1900042~positive regulation of interleukin-2 secretion	1	6	16.6667	0.178595	0.283833	1	1	1	1	1	ABL1;
GO:1903265~positive regulation of tumor necrosis factor-mediated signaling pathway	1	6	16.6667	0.178595	0.283833	1	1	1	1	1	HSPA1A;
GO:1903715~regulation of aerobic respiration	1	6	16.6667	0.178595	0.283833	1	1	1	1	1	VCP;
GO:2000288~positive regulation of myoblast proliferation	1	6	16.6667	0.178595	0.283833	1	1	1	1	1	SOX15;
GO:2000323~negative regulation of glucocorticoid receptor signaling pathway	1	6	16.6667	0.178595	0.283833	1	1	1	1	1	CLOCK;
GO:0055114~oxidation-reduction process	23	656	3.5061	0.188024	0.298571	1	1	1	1	1	RRM2B; KDM5B; KDM5A; KDM5D; ALKBH1; KDM1B; KDM6B; KDM6A; KDM1A; PHF2; KDM4A; KDM4B; APEX1; KDM5C; KDM4D; JMJD6; KDM7A; KDM3B; KDM2B; KDM4C; PHF8; KDM2A; KDM3A;
GO:0010942~positive regulation of cell death	2	27	7.40741	0.191414	0.301961	1	1	1	1	1	EP300; DNMT3A;
GO:0015721~bile acid and bile salt transport	2	27	7.40741	0.191414	0.301961	1	1	1	1	1	NCOA2; NCOA1;
GO:0043278~response to morphine	2	27	7.40741	0.191414	0.301961	1	1	1	1	1	MTOR; PPP5C;
GO:0044344~cellular response to fibroblast growth factor stimulus	2	27	7.40741	0.191414	0.301961	1	1	1	1	1	CDC5L; KDM5B;
GO:0051149~positive regulation of muscle cell differentiation	2	27	7.40741	0.191414	0.301961	1	1	1	1	1	ABL1; SETD3;
GO:0051602~response to electrical stimulus	2	27	7.40741	0.191414	0.301961	1	1	1	1	1	CDK2; BTG2;
GO:0060135~maternal process involved in female pregnancy	2	27	7.40741	0.191414	0.301961	1	1	1	1	1	MTOR; UBE2A;
GO:1900740~positive regulation of protein insertion into mitochondrial membrane involved in apoptotic signaling pathway	2	27	7.40741	0.191414	0.301961	1	1	1	1	1	TP53; MAPK8;
GO:0007346~regulation of mitotic cell cycle	4	78	5.12821	0.192636	0.303638	1	1	1	1	1	RPA3; CDK9; TAOK1; SIRT1;
GO:0098779~mitophagy in response to mitochondrial depolarization	6	135	4.44444	0.197571	0.308595	1	1	1	1	1	SUPT3H; NTHL1; FANCC; CHAF1B; RFWD3; FANCF;
GO:0006516~glycoprotein catabolic process	1	7	14.2857	0.201364	0.308595	1	1	1	1	1	FBXO6;
GO:0007288~sperm axoneme assembly	1	7	14.2857	0.201364	0.308595	1	1	1	1	1	UBE2B;
GO:0007435~salivary gland morphogenesis	1	7	14.2857	0.201364	0.308595	1	1	1	1	1	POLB;
GO:0016458~gene silencing	1	7	14.2857	0.201364	0.308595	1	1	1	1	1	KMT2B;
GO:0033135~regulation of peptidyl-serine phosphorylation	1	7	14.2857	0.201364	0.308595	1	1	1	1	1	NSD1;
GO:0033194~response to hydroperoxide	1	7	14.2857	0.201364	0.308595	1	1	1	1	1	JAK2;
GO:0034340~response to type I interferon	1	7	14.2857	0.201364	0.308595	1	1	1	1	1	ISG15;
GO:0034656~nucleobase-containing small molecule catabolic process	1	7	14.2857	0.201364	0.308595	1	1	1	1	1	NUDT1;
GO:0034698~response to gonadotropin	1	7	14.2857	0.201364	0.308595	1	1	1	1	1	FOXM1;
GO:0034983~peptidyl-lysine deacetylation	1	7	14.2857	0.201364	0.308595	1	1	1	1	1	SIRT1;
GO:0035095~behavioral response to nicotine	1	7	14.2857	0.201364	0.308595	1	1	1	1	1	CHRNA4;
GO:0035864~response to potassium ion	1	7	14.2857	0.201364	0.308595	1	1	1	1	1	KMT2A;
GO:0036276~response to antidepressant	1	7	14.2857	0.201364	0.308595	1	1	1	1	1	DNMT3A;
GO:0043569~negative regulation of insulin-like growth factor receptor signaling pathway	1	7	14.2857	0.201364	0.308595	1	1	1	1	1	ATXN7;
GO:0043654~recognition of apoptotic cell	1	7	14.2857	0.201364	0.308595	1	1	1	1	1	JMJD6;
GO:0043951~negative regulation of cAMP-mediated signaling	1	7	14.2857	0.201364	0.308595	1	1	1	1	1	UBE2B;
GO:0045143~homologous chromosome segregation	1	7	14.2857	0.201364	0.308595	1	1	1	1	1	PTTG1;
GO:0045822~negative regulation of heart contraction	1	7	14.2857	0.201364	0.308595	1	1	1	1	1	JAK2;
GO:0045955~negative regulation of calcium ion-dependent exocytosis	1	7	14.2857	0.201364	0.308595	1	1	1	1	1	REST;
GO:0046498~S-adenosylhomocysteine metabolic process	1	7	14.2857	0.201364	0.308595	1	1	1	1	1	DNMT3A;
GO:0046826~negative regulation of protein export from nucleus	1	7	14.2857	0.201364	0.308595	1	1	1	1	1	BARD1;
GO:0051155~positive regulation of striated muscle cell differentiation	1	7	14.2857	0.201364	0.308595	1	1	1	1	1	MORF4L2;
GO:0051247~positive regulation of protein metabolic process	1	7	14.2857	0.201364	0.308595	1	1	1	1	1	MAPK8;
GO:0051444~negative regulation of ubiquitin-protein transferase activity	1	7	14.2857	0.201364	0.308595	1	1	1	1	1	ABL1;
GO:0051782~negative regulation of cell division	1	7	14.2857	0.201364	0.308595	1	1	1	1	1	BLM;
GO:0055001~muscle cell development	1	7	14.2857	0.201364	0.308595	1	1	1	1	1	KDM1A;
GO:0060179~male mating behavior	1	7	14.2857	0.201364	0.308595	1	1	1	1	1	NCOA1;
GO:0072091~regulation of stem cell proliferation	1	7	14.2857	0.201364	0.308595	1	1	1	1	1	HMGB2;
GO:0090315~negative regulation of protein targeting to membrane	1	7	14.2857	0.201364	0.308595	1	1	1	1	1	OGT;
GO:2000096~positive regulation of Wnt signaling pathway, planar cell polarity pathway	1	7	14.2857	0.201364	0.308595	1	1	1	1	1	ABL1;
GO:2000171~negative regulation of dendrite development	1	7	14.2857	0.201364	0.308595	1	1	1	1	1	CARM1;
GO:0007052~mitotic spindle organization	2	28	7.14286	0.201558	0.308595	1	1	1	1	1	SMC1A; SMC3;
GO:0040007~growth	2	28	7.14286	0.201558	0.308595	1	1	1	1	1	MTOR; SAFB;
GO:0048008~platelet-derived growth factor receptor signaling pathway	2	28	7.14286	0.201558	0.308595	1	1	1	1	1	JAK2; ARID5B;
GO:0071549~cellular response to dexamethasone stimulus	2	28	7.14286	0.201558	0.308595	1	1	1	1	1	EP300; SMYD3;
GO:0030307~positive regulation of cell growth	4	80	5	0.204038	0.312144	1	1	1	1	1	HIST1H1B; TAF9; KDM2B; INO80;
GO:0051591~response to cAMP	3	54	5.55556	0.209641	0.320461	1	1	1	1	1	CDK2; FOXM1; CARM1;
GO:0007389~pattern specification process	2	29	6.89655	0.21176	0.322674	1	1	1	1	1	RNF111; EYA1;
GO:0007616~long-term memory	2	29	6.89655	0.21176	0.322674	1	1	1	1	1	EHMT2; MTOR;
GO:0034612~response to tumor necrosis factor	2	29	6.89655	0.21176	0.322674	1	1	1	1	1	JAK2; EP300;
GO:0048873~homeostasis of number of cells within a tissue	2	29	6.89655	0.21176	0.322674	1	1	1	1	1	KMT2A; TEX15;
GO:0032259~methylation	5	110	4.54545	0.214541	0.326653	1	1	1	1	1	SETD1B; SUV39H2; KMT2C; KMT2D; KDM2A;
GO:0042733~embryonic digit morphogenesis	3	55	5.45455	0.216887	0.328089	1	1	1	1	1	HDAC1; HDAC2; CREBBP;
GO:0050680~negative regulation of epithelial cell proliferation	3	55	5.45455	0.216887	0.328089	1	1	1	1	1	MEN1; ATF2; SOX2;
GO:0051259~protein oligomerization	3	55	5.45455	0.216887	0.328089	1	1	1	1	1	NPM1; BLM; TRIM28;
GO:0007281~germ cell development	2	30	6.66667	0.222012	0.328089	1	1	1	1	1	MTOR; MSH2;
GO:0010507~negative regulation of autophagy	2	30	6.66667	0.222012	0.328089	1	1	1	1	1	KDM4A; MTOR;
GO:0001542~ovulation from ovarian follicle	1	8	12.5	0.223503	0.328089	1	1	1	1	1	SIRT1;
GO:0001763~morphogenesis of a branching structure	1	8	12.5	0.223503	0.328089	1	1	1	1	1	SETD2;
GO:0002446~neutrophil mediated immunity	1	8	12.5	0.223503	0.328089	1	1	1	1	1	KMT2E;
GO:0003300~cardiac muscle hypertrophy	1	8	12.5	0.223503	0.328089	1	1	1	1	1	HDAC2;
GO:0006268~DNA unwinding involved in DNA replication	1	8	12.5	0.223503	0.328089	1	1	1	1	1	RAD51;
GO:0006734~NADH metabolic process	1	8	12.5	0.223503	0.328089	1	1	1	1	1	VCP;
GO:0009414~response to water deprivation	1	8	12.5	0.223503	0.328089	1	1	1	1	1	ATF2;
GO:0009744~response to sucrose	1	8	12.5	0.223503	0.328089	1	1	1	1	1	ERCC1;
GO:0010498~proteasomal protein catabolic process	1	8	12.5	0.223503	0.328089	1	1	1	1	1	PRPF19;
GO:0016584~nucleosome positioning	1	8	12.5	0.223503	0.328089	1	1	1	1	1	SMARCA5;
GO:0032025~response to cobalt ion	1	8	12.5	0.223503	0.328089	1	1	1	1	1	EP300;
GO:0032731~positive regulation of interleukin-1 beta production	1	8	12.5	0.223503	0.328089	1	1	1	1	1	JAK2;
GO:0032825~positive regulation of natural killer cell differentiation	1	8	12.5	0.223503	0.328089	1	1	1	1	1	ZBTB1;
GO:0033146~regulation of intracellular estrogen receptor signaling pathway	1	8	12.5	0.223503	0.328089	1	1	1	1	1	CARM1;
GO:0033523~histone H2B ubiquitination	1	8	12.5	0.223503	0.328089	1	1	1	1	1	RNF8;
GO:0033598~mammary gland epithelial cell proliferation	1	8	12.5	0.223503	0.328089	1	1	1	1	1	CCND1;
GO:0034214~protein hexamerization	1	8	12.5	0.223503	0.328089	1	1	1	1	1	VCP;
GO:0035234~ectopic germ cell programmed cell death	1	8	12.5	0.223503	0.328089	1	1	1	1	1	PRKDC;
GO:0040016~embryonic cleavage	1	8	12.5	0.223503	0.328089	1	1	1	1	1	ERCC2;
GO:0042119~neutrophil activation	1	8	12.5	0.223503	0.328089	1	1	1	1	1	KMT2E;
GO:0043457~regulation of cellular respiration	1	8	12.5	0.223503	0.328089	1	1	1	1	1	PRDM16;
GO:0044387~negative regulation of protein kinase activity by regulation of protein phosphorylation	1	8	12.5	0.223503	0.328089	1	1	1	1	1	NPM1;
GO:0045348~positive regulation of MHC class II biosynthetic process	1	8	12.5	0.223503	0.328089	1	1	1	1	1	SIRT1;
GO:0045839~negative regulation of mitotic nuclear division	1	8	12.5	0.223503	0.328089	1	1	1	1	1	CHEK1;
GO:0045943~positive regulation of transcription from RNA polymerase I promoter	1	8	12.5	0.223503	0.328089	1	1	1	1	1	PHF8;
GO:0048644~muscle organ morphogenesis	1	8	12.5	0.223503	0.328089	1	1	1	1	1	ARID5B;
GO:0048762~mesenchymal cell differentiation	1	8	12.5	0.223503	0.328089	1	1	1	1	1	HMGA2;
GO:0050684~regulation of mRNA processing	1	8	12.5	0.223503	0.328089	1	1	1	1	1	SAFB;
GO:0050877~neurological system process	1	8	12.5	0.223503	0.328089	1	1	1	1	1	CHRNA4;
GO:0051099~positive regulation of binding	1	8	12.5	0.223503	0.328089	1	1	1	1	1	HIST1H2BA;
GO:0060080~inhibitory postsynaptic potential	1	8	12.5	0.223503	0.328089	1	1	1	1	1	CHRNA4;
GO:0060261~positive regulation of transcription initiation from RNA polymerase II promoter	1	8	12.5	0.223503	0.328089	1	1	1	1	1	PAXIP1;
GO:0060396~growth hormone receptor signaling pathway	1	8	12.5	0.223503	0.328089	1	1	1	1	1	JAK2;
GO:0061158~3'-UTR-mediated mRNA destabilization	1	8	12.5	0.223503	0.328089	1	1	1	1	1	UPF1;
GO:0061179~negative regulation of insulin secretion involved in cellular response to glucose stimulus	1	8	12.5	0.223503	0.328089	1	1	1	1	1	ENY2;
GO:0061180~mammary gland epithelium development	1	8	12.5	0.223503	0.328089	1	1	1	1	1	JAK2;
GO:0097237~cellular response to toxic substance	1	8	12.5	0.223503	0.328089	1	1	1	1	1	OGT;
GO:1900364~negative regulation of mRNA polyadenylation	1	8	12.5	0.223503	0.328089	1	1	1	1	1	CDK9;
GO:1901409~positive regulation of phosphorylation of RNA polymerase II C-terminal domain	1	8	12.5	0.223503	0.328089	1	1	1	1	1	CCNH;
GO:1902715~positive regulation of interferon-gamma secretion	1	8	12.5	0.223503	0.328089	1	1	1	1	1	ABL1;
GO:2000480~negative regulation of cAMP-dependent protein kinase activity	1	8	12.5	0.223503	0.328089	1	1	1	1	1	SIRT1;
GO:2001020~regulation of response to DNA damage stimulus	1	8	12.5	0.223503	0.328089	1	1	1	1	1	ABL1;
GO:0030097~hemopoiesis	3	56	5.35714	0.224184	0.328587	1	1	1	1	1	BRCA2; CUL4A; ASH2L;
GO:0071333~cellular response to glucose stimulus	3	56	5.35714	0.224184	0.328587	1	1	1	1	1	MEN1; OGT; EP300;
GO:0030433~ER-associated ubiquitin-dependent protein catabolic process	3	57	5.26316	0.231529	0.339093	1	1	1	1	1	VCP; NPLOC4; FBXO6;
GO:0046034~ATP metabolic process	2	31	6.45161	0.232301	0.339449	1	1	1	1	1	HSPA1A; VCP;
GO:0071392~cellular response to estradiol stimulus	2	31	6.45161	0.232301	0.339449	1	1	1	1	1	KAT5; RUVBL2;
GO:2000379~positive regulation of reactive oxygen species metabolic process	2	31	6.45161	0.232301	0.339449	1	1	1	1	1	TP53; GADD45A;
GO:0021766~hippocampus development	3	58	5.17241	0.238916	0.347231	1	1	1	1	1	KDM6B; NCOA1; EZH2;
GO:0021987~cerebral cortex development	3	58	5.17241	0.238916	0.347231	1	1	1	1	1	H2AFX; NCOA1; XAB2;
GO:0050731~positive regulation of peptidyl-tyrosine phosphorylation	4	86	4.65116	0.239327	0.347231	1	1	1	1	1	JAK2; ABL1; TP53; MTOR;
GO:1903955~positive regulation of protein targeting to mitochondrion	4	86	4.65116	0.239327	0.347231	1	1	1	1	1	ACTL6A; UBE2D3; KAT2A; RUVBL1;
GO:0007498~mesoderm development	2	32	6.25	0.242618	0.347231	1	1	1	1	1	JAK2; PALB2;
GO:0043507~positive regulation of JUN kinase activity	2	32	6.25	0.242618	0.347231	1	1	1	1	1	RPS3; TAOK3;
GO:0000160~phosphorelay signal transduction system	1	9	11.1111	0.24503	0.347231	1	1	1	1	1	MMS19;
GO:0002021~response to dietary excess	1	9	11.1111	0.24503	0.347231	1	1	1	1	1	TBL1XR1;
GO:0003014~renal system process	1	9	11.1111	0.24503	0.347231	1	1	1	1	1	RRM2B;
GO:0005979~regulation of glycogen biosynthetic process	1	9	11.1111	0.24503	0.347231	1	1	1	1	1	MTOR;
GO:0006983~ER overload response	1	9	11.1111	0.24503	0.347231	1	1	1	1	1	TP53;
GO:0007289~spermatid nucleus differentiation	1	9	11.1111	0.24503	0.347231	1	1	1	1	1	HMGB2;
GO:0009649~entrainment of circadian clock	1	9	11.1111	0.24503	0.347231	1	1	1	1	1	CLOCK;
GO:0016242~negative regulation of macroautophagy	1	9	11.1111	0.24503	0.347231	1	1	1	1	1	MTOR;
GO:0031639~plasminogen activation	1	9	11.1111	0.24503	0.347231	1	1	1	1	1	HIST1H2BA;
GO:0032703~negative regulation of interleukin-2 production	1	9	11.1111	0.24503	0.347231	1	1	1	1	1	KAT5;
GO:0033148~positive regulation of intracellular estrogen receptor signaling pathway	1	9	11.1111	0.24503	0.347231	1	1	1	1	1	KMT2D;
GO:0034501~protein localization to kinetochore	1	9	11.1111	0.24503	0.347231	1	1	1	1	1	CDK1;
GO:0035067~negative regulation of histone acetylation	1	9	11.1111	0.24503	0.347231	1	1	1	1	1	BRCA1;
GO:0035562~negative regulation of chromatin binding	1	9	11.1111	0.24503	0.347231	1	1	1	1	1	TDG;
GO:0042473~outer ear morphogenesis	1	9	11.1111	0.24503	0.347231	1	1	1	1	1	EYA1;
GO:0043586~tongue development	1	9	11.1111	0.24503	0.347231	1	1	1	1	1	PRDM16;
GO:0045792~negative regulation of cell size	1	9	11.1111	0.24503	0.347231	1	1	1	1	1	MTOR;
GO:0047497~mitochondrion transport along microtubule	1	9	11.1111	0.24503	0.347231	1	1	1	1	1	UBB;
GO:0048149~behavioral response to ethanol	1	9	11.1111	0.24503	0.347231	1	1	1	1	1	HDAC2;
GO:0048513~animal organ development	1	9	11.1111	0.24503	0.347231	1	1	1	1	1	KAT6A;
GO:0060020~Bergmann glial cell differentiation	1	9	11.1111	0.24503	0.347231	1	1	1	1	1	ABL1;
GO:0060039~pericardium development	1	9	11.1111	0.24503	0.347231	1	1	1	1	1	SETD2;
GO:0060252~positive regulation of glial cell proliferation	1	9	11.1111	0.24503	0.347231	1	1	1	1	1	MTOR;
GO:0060627~regulation of vesicle-mediated transport	1	9	11.1111	0.24503	0.347231	1	1	1	1	1	UVRAG;
GO:0060765~regulation of androgen receptor signaling pathway	1	9	11.1111	0.24503	0.347231	1	1	1	1	1	EP300;
GO:0071374~cellular response to parathyroid hormone stimulus	1	9	11.1111	0.24503	0.347231	1	1	1	1	1	KAT2B;
GO:0072520~seminiferous tubule development	1	9	11.1111	0.24503	0.347231	1	1	1	1	1	ATRX;
GO:0090084~negative regulation of inclusion body assembly	1	9	11.1111	0.24503	0.347231	1	1	1	1	1	HSPA1A;
GO:0097186~amelogenesis	1	9	11.1111	0.24503	0.347231	1	1	1	1	1	ATF2;
GO:0097345~mitochondrial outer membrane permeabilization	1	9	11.1111	0.24503	0.347231	1	1	1	1	1	EYA2;
GO:0098609~cell-cell adhesion	1	9	11.1111	0.24503	0.347231	1	1	1	1	1	CREBBP;
GO:1900119~positive regulation of execution phase of apoptosis	1	9	11.1111	0.24503	0.347231	1	1	1	1	1	TP53;
GO:1902237~positive regulation of endoplasmic reticulum stress-induced intrinsic apoptotic signaling pathway	1	9	11.1111	0.24503	0.347231	1	1	1	1	1	SIRT1;
GO:1902260~negative regulation of delayed rectifier potassium channel activity	1	9	11.1111	0.24503	0.347231	1	1	1	1	1	SUMO1;
GO:1902895~positive regulation of pri-miRNA transcription from RNA polymerase II promoter	1	9	11.1111	0.24503	0.347231	1	1	1	1	1	SMARCA4;
GO:0033209~tumor necrosis factor-mediated signaling pathway	6	146	4.10959	0.246474	0.34902	1	1	1	1	1	JAK2; UBB; UBC; RPS27A; UBA52; PSME4;
GO:0010033~response to organic substance	2	33	6.06061	0.252954	0.357145	1	1	1	1	1	XRCC3; XRCC1;
GO:0010718~positive regulation of epithelial to mesenchymal transition	2	33	6.06061	0.252954	0.357145	1	1	1	1	1	EZH2; HDAC2;
GO:0042517~positive regulation of tyrosine phosphorylation of Stat3 protein	2	33	6.06061	0.252954	0.357145	1	1	1	1	1	JAK2; HDAC2;
GO:0046677~response to antibiotic	2	33	6.06061	0.252954	0.357145	1	1	1	1	1	JAK2; TP53;
GO:0046330~positive regulation of JNK cascade	3	60	5	0.253805	0.358083	1	1	1	1	1	GADD45A; TAOK1; TAOK3;
GO:0000184~nuclear-transcribed mRNA catabolic process, nonsense-mediated decay	5	119	4.20168	0.260697	0.366888	1	1	1	1	1	SMG1; RPS3; RPS27A; UBA52; UPF1;
GO:0051592~response to calcium ion	3	61	4.91803	0.261299	0.366888	1	1	1	1	1	CCND1; MNAT1; EP300;
GO:0001837~epithelial to mesenchymal transition	2	34	5.88235	0.2633	0.366888	1	1	1	1	1	HMGA2; TRIM28;
GO:0002088~lens development in camera-type eye	2	34	5.88235	0.2633	0.366888	1	1	1	1	1	CDK4; CDK2;
GO:2001240~negative regulation of extrinsic apoptotic signaling pathway in absence of ligand	2	34	5.88235	0.2633	0.366888	1	1	1	1	1	HSPA1A; EYA1;
GO:0009887~organ morphogenesis	4	90	4.44444	0.263587	0.366888	1	1	1	1	1	PAX3; EP300; PALB2; SMARCC1;
GO:0010761~fibroblast migration	1	10	10	0.26596	0.366888	1	1	1	1	1	ARID5B;
GO:0010762~regulation of fibroblast migration	1	10	10	0.26596	0.366888	1	1	1	1	1	MTA2;
GO:0010831~positive regulation of myotube differentiation	1	10	10	0.26596	0.366888	1	1	1	1	1	MTOR;
GO:0010941~regulation of cell death	1	10	10	0.26596	0.366888	1	1	1	1	1	HSPA1A;
GO:0010944~negative regulation of transcription by competitive promoter binding	1	10	10	0.26596	0.366888	1	1	1	1	1	MAD2L2;
GO:0030728~ovulation	1	10	10	0.26596	0.366888	1	1	1	1	1	KMT2B;
GO:0030850~prostate gland development	1	10	10	0.26596	0.366888	1	1	1	1	1	SMARCC1;
GO:0030851~granulocyte differentiation	1	10	10	0.26596	0.366888	1	1	1	1	1	KDM1A;
GO:0031065~positive regulation of histone deacetylation	1	10	10	0.26596	0.366888	1	1	1	1	1	TP53;
GO:0031669~cellular response to nutrient levels	1	10	10	0.26596	0.366888	1	1	1	1	1	MTOR;
GO:0032525~somite rostral/caudal axis specification	1	10	10	0.26596	0.366888	1	1	1	1	1	KDM6A;
GO:0033120~positive regulation of RNA splicing	1	10	10	0.26596	0.366888	1	1	1	1	1	POLR2A;
GO:0035265~organ growth	1	10	10	0.26596	0.366888	1	1	1	1	1	EHMT2;
GO:0042116~macrophage activation	1	10	10	0.26596	0.366888	1	1	1	1	1	JMJD6;
GO:0042118~endothelial cell activation	1	10	10	0.26596	0.366888	1	1	1	1	1	PRMT5;
GO:0045945~positive regulation of transcription from RNA polymerase III promoter	1	10	10	0.26596	0.366888	1	1	1	1	1	MTOR;
GO:0046902~regulation of mitochondrial membrane permeability	1	10	10	0.26596	0.366888	1	1	1	1	1	TP53;
GO:0048853~forebrain morphogenesis	1	10	10	0.26596	0.366888	1	1	1	1	1	UCHL5;
GO:0051382~kinetochore assembly	1	10	10	0.26596	0.366888	1	1	1	1	1	STRA13;
GO:0051775~response to redox state	1	10	10	0.26596	0.366888	1	1	1	1	1	CLOCK;
GO:0060487~lung epithelial cell differentiation	1	10	10	0.26596	0.366888	1	1	1	1	1	EYA1;
GO:0061014~positive regulation of mRNA catabolic process	1	10	10	0.26596	0.366888	1	1	1	1	1	UPF1;
GO:0090051~negative regulation of cell migration involved in sprouting angiogenesis	1	10	10	0.26596	0.366888	1	1	1	1	1	HDAC5;
GO:1902188~positive regulation of viral release from host cell	1	10	10	0.26596	0.366888	1	1	1	1	1	DDB1;
GO:1902902~negative regulation of autophagosome assembly	1	10	10	0.26596	0.366888	1	1	1	1	1	EHMT2;
GO:0010629~negative regulation of gene expression	5	121	4.13223	0.271264	0.373935	1	1	1	1	1	KDM4A; REST; HDAC1; SIRT1; HINFP;
GO:0042692~muscle cell differentiation	2	35	5.71429	0.273647	0.376411	1	1	1	1	1	ABL1; ASF1A;
GO:0050918~positive chemotaxis	2	35	5.71429	0.273647	0.376411	1	1	1	1	1	HMGB2; ALKBH1;
GO:0070555~response to interleukin-1	2	35	5.71429	0.273647	0.376411	1	1	1	1	1	TAF9; CREBBP;
GO:0019058~viral life cycle	6	152	3.94737	0.2745	0.377314	1	1	1	1	1	UBB; UBC; RPS3; KPNA2; RPS27A; UBA52;
GO:0007094~mitotic spindle assembly checkpoint	2	36	5.55556	0.283987	0.386099	1	1	1	1	1	ATM; MAD2L2;
GO:0045597~positive regulation of cell differentiation	2	36	5.55556	0.283987	0.386099	1	1	1	1	1	JAK2; SOX2;
GO:0048010~vascular endothelial growth factor receptor signaling pathway	10	280	3.57143	0.285249	0.386099	1	1	1	1	1	JAK2; UBB; UBC; MTOR; PPP5C; ACTB; RBX1; RPS27A; UBA52; PSME4;
GO:0000185~activation of MAPKKK activity	1	11	9.09091	0.286311	0.386099	1	1	1	1	1	GADD45A;
GO:0003016~respiratory system process	1	11	9.09091	0.286311	0.386099	1	1	1	1	1	KDM6A;
GO:0006195~purine nucleotide catabolic process	1	11	9.09091	0.286311	0.386099	1	1	1	1	1	NUDT1;
GO:0006359~regulation of transcription from RNA polymerase III promoter	1	11	9.09091	0.286311	0.386099	1	1	1	1	1	BRCA1;
GO:0009888~tissue development	1	11	9.09091	0.286311	0.386099	1	1	1	1	1	MBD3;
GO:0010390~histone monoubiquitination	1	11	9.09091	0.286311	0.386099	1	1	1	1	1	UHRF1;
GO:0014898~cardiac muscle hypertrophy in response to stress	1	11	9.09091	0.286311	0.386099	1	1	1	1	1	KDM4A;
GO:0030857~negative regulation of epithelial cell differentiation	1	11	9.09091	0.286311	0.386099	1	1	1	1	1	CCND1;
GO:0032434~regulation of proteasomal ubiquitin-dependent protein catabolic process	1	11	9.09091	0.286311	0.386099	1	1	1	1	1	RAD23B;
GO:0032516~positive regulation of phosphoprotein phosphatase activity	1	11	9.09091	0.286311	0.386099	1	1	1	1	1	JAK2;
GO:0033235~positive regulation of protein sumoylation	1	11	9.09091	0.286311	0.386099	1	1	1	1	1	PIAS4;
GO:0033327~Leydig cell differentiation	1	11	9.09091	0.286311	0.386099	1	1	1	1	1	CCND1;
GO:0033690~positive regulation of osteoblast proliferation	1	11	9.09091	0.286311	0.386099	1	1	1	1	1	ABL1;
GO:0033993~response to lipid	1	11	9.09091	0.286311	0.386099	1	1	1	1	1	PCNA;
GO:0034067~protein localization to Golgi apparatus	1	11	9.09091	0.286311	0.386099	1	1	1	1	1	CSNK1D;
GO:0035988~chondrocyte proliferation	1	11	9.09091	0.286311	0.386099	1	1	1	1	1	HMGA2;
GO:0042592~homeostatic process	1	11	9.09091	0.286311	0.386099	1	1	1	1	1	CREBBP;
GO:0043249~erythrocyte maturation	1	11	9.09091	0.286311	0.386099	1	1	1	1	1	ERCC2;
GO:0045446~endothelial cell differentiation	1	11	9.09091	0.286311	0.386099	1	1	1	1	1	KDM6B;
GO:0045717~negative regulation of fatty acid biosynthetic process	1	11	9.09091	0.286311	0.386099	1	1	1	1	1	BRCA1;
GO:0045820~negative regulation of glycolytic process	1	11	9.09091	0.286311	0.386099	1	1	1	1	1	SIRT6;
GO:0046325~negative regulation of glucose import	1	11	9.09091	0.286311	0.386099	1	1	1	1	1	SIRT6;
GO:0055015~ventricular cardiac muscle cell development	1	11	9.09091	0.286311	0.386099	1	1	1	1	1	CDK1;
GO:0090161~Golgi ribbon formation	1	11	9.09091	0.286311	0.386099	1	1	1	1	1	PRMT5;
GO:0031100~organ regeneration	3	65	4.61538	0.291517	0.392843	1	1	1	1	1	CDK1; CDK4; CDK2;
GO:0050852~T cell receptor signaling pathway	6	156	3.84615	0.293587	0.395356	1	1	1	1	1	UBB; UBC; UBE2N; RPS27A; UBA52; PSME4;
GO:0031098~stress-activated protein kinase signaling cascade	2	37	5.40541	0.294313	0.395502	1	1	1	1	1	TAOK1; TAOK3;
GO:0043124~negative regulation of I-kappaB kinase/NF-kappaB signaling	2	37	5.40541	0.294313	0.395502	1	1	1	1	1	ABL1; SIRT1;
GO:0050714~positive regulation of protein secretion	2	37	5.40541	0.294313	0.395502	1	1	1	1	1	APBB1; EP300;
GO:0030218~erythrocyte differentiation	2	38	5.26316	0.304617	0.402619	1	1	1	1	1	JAK2; KMT2E;
GO:0000002~mitochondrial genome maintenance	1	12	8.33333	0.3061	0.402619	1	1	1	1	1	PIF1;
GO:0000244~spliceosomal tri-snRNP complex assembly	1	12	8.33333	0.3061	0.402619	1	1	1	1	1	PRPF19;
GO:0000956~nuclear-transcribed mRNA catabolic process	1	12	8.33333	0.3061	0.402619	1	1	1	1	1	UPF1;
GO:0002031~G-protein coupled receptor internalization	1	12	8.33333	0.3061	0.402619	1	1	1	1	1	GTF2H2;
GO:0002089~lens morphogenesis in camera-type eye	1	12	8.33333	0.3061	0.402619	1	1	1	1	1	SOX1;
GO:0014059~regulation of dopamine secretion	1	12	8.33333	0.3061	0.402619	1	1	1	1	1	CHRNA4;
GO:0021954~central nervous system neuron development	1	12	8.33333	0.3061	0.402619	1	1	1	1	1	BTG2;
GO:0022409~positive regulation of cell-cell adhesion	1	12	8.33333	0.3061	0.402619	1	1	1	1	1	SOX2;
GO:0031000~response to caffeine	1	12	8.33333	0.3061	0.402619	1	1	1	1	1	HDAC2;
GO:0032211~negative regulation of telomere maintenance via telomerase	1	12	8.33333	0.3061	0.402619	1	1	1	1	1	PIF1;
GO:0032801~receptor catabolic process	1	12	8.33333	0.3061	0.402619	1	1	1	1	1	UVRAG;
GO:0033147~negative regulation of intracellular estrogen receptor signaling pathway	1	12	8.33333	0.3061	0.402619	1	1	1	1	1	BRCA1;
GO:0033197~response to vitamin E	1	12	8.33333	0.3061	0.402619	1	1	1	1	1	CCND1;
GO:0035413~positive regulation of catenin import into nucleus	1	12	8.33333	0.3061	0.402619	1	1	1	1	1	UBR5;
GO:0035909~aorta morphogenesis	1	12	8.33333	0.3061	0.402619	1	1	1	1	1	EYA1;
GO:0042445~hormone metabolic process	1	12	8.33333	0.3061	0.402619	1	1	1	1	1	SAFB;
GO:0046628~positive regulation of insulin receptor signaling pathway	1	12	8.33333	0.3061	0.402619	1	1	1	1	1	SIRT1;
GO:0046889~positive regulation of lipid biosynthetic process	1	12	8.33333	0.3061	0.402619	1	1	1	1	1	MTOR;
GO:0048596~embryonic camera-type eye morphogenesis	1	12	8.33333	0.3061	0.402619	1	1	1	1	1	KDM2B;
GO:0048599~oocyte development	1	12	8.33333	0.3061	0.402619	1	1	1	1	1	ATM;
GO:0048711~positive regulation of astrocyte differentiation	1	12	8.33333	0.3061	0.402619	1	1	1	1	1	PRPF19;
GO:0051457~maintenance of protein location in nucleus	1	12	8.33333	0.3061	0.402619	1	1	1	1	1	SUPT7L;
GO:0051604~protein maturation	1	12	8.33333	0.3061	0.402619	1	1	1	1	1	STUB1;
GO:0060009~Sertoli cell development	1	12	8.33333	0.3061	0.402619	1	1	1	1	1	ATRX;
GO:0060391~positive regulation of SMAD protein import into nucleus	1	12	8.33333	0.3061	0.402619	1	1	1	1	1	PARP1;
GO:0060444~branching involved in mammary gland duct morphogenesis	1	12	8.33333	0.3061	0.402619	1	1	1	1	1	KDM5B;
GO:0071985~multivesicular body sorting pathway	1	12	8.33333	0.3061	0.402619	1	1	1	1	1	UVRAG;
GO:0086004~regulation of cardiac muscle cell contraction	1	12	8.33333	0.3061	0.402619	1	1	1	1	1	SUMO1;
GO:1900006~positive regulation of dendrite development	1	12	8.33333	0.3061	0.402619	1	1	1	1	1	EZH2;
GO:1990440~positive regulation of transcription from RNA polymerase II promoter in response to endoplasmic reticulum stress	1	12	8.33333	0.3061	0.402619	1	1	1	1	1	TP53;
GO:0001938~positive regulation of endothelial cell proliferation	3	68	4.41176	0.314336	0.412494	1	1	1	1	1	HMGB2; MTOR; SIRT1;
GO:0003151~outflow tract morphogenesis	2	39	5.12821	0.314894	0.412494	1	1	1	1	1	ATF2; EYA1;
GO:0009566~fertilization	2	39	5.12821	0.314894	0.412494	1	1	1	1	1	EHMT2; TEX15;
GO:0038083~peptidyl-tyrosine autophosphorylation	2	39	5.12821	0.314894	0.412494	1	1	1	1	1	JAK2; ABL1;
GO:0043280~positive regulation of cysteine-type endopeptidase activity involved in apoptotic process	2	39	5.12821	0.314894	0.412494	1	1	1	1	1	REST; SIRT1;
GO:0048839~inner ear development	2	39	5.12821	0.314894	0.412494	1	1	1	1	1	EYA4; SOX2;
GO:0008206~bile acid metabolic process	2	40	5	0.325135	0.417643	1	1	1	1	1	NCOA2; NCOA1;
GO:1901215~negative regulation of neuron death	2	40	5	0.325135	0.417643	1	1	1	1	1	PPP5C; SIRT1;
GO:0001678~cellular glucose homeostasis	1	13	7.69231	0.32534	0.417643	1	1	1	1	1	SIRT1;
GO:0006309~apoptotic DNA fragmentation	1	13	7.69231	0.32534	0.417643	1	1	1	1	1	HMGB2;
GO:0007512~adult heart development	1	13	7.69231	0.32534	0.417643	1	1	1	1	1	MNAT1;
GO:0010667~negative regulation of cardiac muscle cell apoptotic process	1	13	7.69231	0.32534	0.417643	1	1	1	1	1	JAK2;
GO:0010801~negative regulation of peptidyl-threonine phosphorylation	1	13	7.69231	0.32534	0.417643	1	1	1	1	1	OGT;
GO:0010952~positive regulation of peptidase activity	1	13	7.69231	0.32534	0.417643	1	1	1	1	1	PSME4;
GO:0014912~negative regulation of smooth muscle cell migration	1	13	7.69231	0.32534	0.417643	1	1	1	1	1	APEX1;
GO:0016180~snRNA processing	1	13	7.69231	0.32534	0.417643	1	1	1	1	1	INTS3;
GO:0016540~protein autoprocessing	1	13	7.69231	0.32534	0.417643	1	1	1	1	1	PARP1;
GO:0016973~poly(A)+ mRNA export from nucleus	1	13	7.69231	0.32534	0.417643	1	1	1	1	1	ENY2;
GO:0021846~cell proliferation in forebrain	1	13	7.69231	0.32534	0.417643	1	1	1	1	1	HMGA2;
GO:0030516~regulation of axon extension	1	13	7.69231	0.32534	0.417643	1	1	1	1	1	ABL1;
GO:0031116~positive regulation of microtubule polymerization	1	13	7.69231	0.32534	0.417643	1	1	1	1	1	RPS3;
GO:0043069~negative regulation of programmed cell death	1	13	7.69231	0.32534	0.417643	1	1	1	1	1	MECOM;
GO:0043254~regulation of protein complex assembly	1	13	7.69231	0.32534	0.417643	1	1	1	1	1	HCFC1;
GO:0045116~protein neddylation	1	13	7.69231	0.32534	0.417643	1	1	1	1	1	RBX1;
GO:0045670~regulation of osteoclast differentiation	1	13	7.69231	0.32534	0.417643	1	1	1	1	1	MTOR;
GO:0045995~regulation of embryonic development	1	13	7.69231	0.32534	0.417643	1	1	1	1	1	CDK1;
GO:0046685~response to arsenic-containing substance	1	13	7.69231	0.32534	0.417643	1	1	1	1	1	RNF4;
GO:0048665~neuron fate specification	1	13	7.69231	0.32534	0.417643	1	1	1	1	1	EYA1;
GO:0048872~homeostasis of number of cells	1	13	7.69231	0.32534	0.417643	1	1	1	1	1	POLB;
GO:0050768~negative regulation of neurogenesis	1	13	7.69231	0.32534	0.417643	1	1	1	1	1	REST;
GO:0060644~mammary gland epithelial cell differentiation	1	13	7.69231	0.32534	0.417643	1	1	1	1	1	MGMT;
GO:0070986~left/right axis specification	1	13	7.69231	0.32534	0.417643	1	1	1	1	1	SETDB2;
GO:0071425~hematopoietic stem cell proliferation	1	13	7.69231	0.32534	0.417643	1	1	1	1	1	MECOM;
GO:0071498~cellular response to fluid shear stress	1	13	7.69231	0.32534	0.417643	1	1	1	1	1	HDAC3;
GO:0071850~mitotic cell cycle arrest	1	13	7.69231	0.32534	0.417643	1	1	1	1	1	GADD45A;
GO:0097284~hepatocyte apoptotic process	1	13	7.69231	0.32534	0.417643	1	1	1	1	1	DNMT3A;
GO:0006606~protein import into nucleus	2	41	4.87805	0.335337	0.430188	1	1	1	1	1	KPNA2; RPAIN;
GO:0048011~neurotrophin TRK receptor signaling pathway	13	393	3.30789	0.336911	0.43192	1	1	1	1	1	HDAC3; JAK2; UBB; UBC; MTOR; MAPK8; PPP5C; RBX1; RPS27A; UBA52; HDAC1; PSME4; HDAC2;
GO:0002009~morphogenesis of an epithelium	1	14	7.14286	0.344048	0.434123	1	1	1	1	1	TIMELESS;
GO:0006119~oxidative phosphorylation	1	14	7.14286	0.344048	0.434123	1	1	1	1	1	MSH2;
GO:0008610~lipid biosynthetic process	1	14	7.14286	0.344048	0.434123	1	1	1	1	1	PRPF19;
GO:0010875~positive regulation of cholesterol efflux	1	14	7.14286	0.344048	0.434123	1	1	1	1	1	SIRT1;
GO:0019079~viral genome replication	1	14	7.14286	0.344048	0.434123	1	1	1	1	1	VCP;
GO:0021591~ventricular system development	1	14	7.14286	0.344048	0.434123	1	1	1	1	1	MNAT1;
GO:0031529~ruffle organization	1	14	7.14286	0.344048	0.434123	1	1	1	1	1	MTOR;
GO:0031929~TOR signaling	1	14	7.14286	0.344048	0.434123	1	1	1	1	1	MTOR;
GO:0032270~positive regulation of cellular protein metabolic process	1	14	7.14286	0.344048	0.434123	1	1	1	1	1	UHRF1;
GO:0032461~positive regulation of protein oligomerization	1	14	7.14286	0.344048	0.434123	1	1	1	1	1	TP53;
GO:0042176~regulation of protein catabolic process	1	14	7.14286	0.344048	0.434123	1	1	1	1	1	CHEK2;
GO:0045582~positive regulation of T cell differentiation	1	14	7.14286	0.344048	0.434123	1	1	1	1	1	ZBTB1;
GO:0048026~positive regulation of mRNA splicing, via spliceosome	1	14	7.14286	0.344048	0.434123	1	1	1	1	1	PRPF19;
GO:0048172~regulation of short-term neuronal synaptic plasticity	1	14	7.14286	0.344048	0.434123	1	1	1	1	1	KMT2A;
GO:0048255~mRNA stabilization	1	14	7.14286	0.344048	0.434123	1	1	1	1	1	MTOR;
GO:0048712~negative regulation of astrocyte differentiation	1	14	7.14286	0.344048	0.434123	1	1	1	1	1	HMGA2;
GO:0051770~positive regulation of nitric-oxide synthase biosynthetic process	1	14	7.14286	0.344048	0.434123	1	1	1	1	1	JAK2;
GO:0061053~somite development	1	14	7.14286	0.344048	0.434123	1	1	1	1	1	RAD51B;
GO:0070208~protein heterotrimerization	1	14	7.14286	0.344048	0.434123	1	1	1	1	1	OGT;
GO:0071361~cellular response to ethanol	1	14	7.14286	0.344048	0.434123	1	1	1	1	1	DNMT3A;
GO:1902176~negative regulation of oxidative stress-induced intrinsic apoptotic signaling pathway	1	14	7.14286	0.344048	0.434123	1	1	1	1	1	SIRT1;
GO:2000145~regulation of cell motility	1	14	7.14286	0.344048	0.434123	1	1	1	1	1	ABL1;
GO:2000179~positive regulation of neural precursor cell proliferation	1	14	7.14286	0.344048	0.434123	1	1	1	1	1	KDM1A;
GO:2000678~negative regulation of transcription regulatory region DNA binding	1	14	7.14286	0.344048	0.434123	1	1	1	1	1	MAD2L2;
GO:0006406~mRNA export from nucleus	3	72	4.16667	0.344805	0.434794	1	1	1	1	1	ENY2; UPF1; SMG1;
GO:0034260~negative regulation of GTPase activity	2	42	4.7619	0.345492	0.435089	1	1	1	1	1	GPS1; GPS2;
GO:0045429~positive regulation of nitric oxide biosynthetic process	2	42	4.7619	0.345492	0.435089	1	1	1	1	1	JAK2; MTOR;
GO:0001843~neural tube closure	3	73	4.10959	0.35241	0.443511	1	1	1	1	1	KDM6A; KAT2A; SETD2;
GO:0032870~cellular response to hormone stimulus	2	43	4.65116	0.355595	0.446935	1	1	1	1	1	NCOA2; NCOA1;
GO:0035094~response to nicotine	2	43	4.65116	0.355595	0.446935	1	1	1	1	1	CHRNA4; HDAC2;
GO:0008286~insulin receptor signaling pathway	10	300	3.33333	0.357558	0.449108	1	1	1	1	1	JAK2; UBB; UBC; MTOR; PPP5C; RBX1; RPS27A; UBA52; PSME4; SMARCC1;
GO:0002526~acute inflammatory response	1	15	6.66667	0.362237	0.450863	1	1	1	1	1	OGG1;
GO:0010804~negative regulation of tumor necrosis factor-mediated signaling pathway	1	15	6.66667	0.362237	0.450863	1	1	1	1	1	PIAS4;
GO:0030902~hindbrain development	1	15	6.66667	0.362237	0.450863	1	1	1	1	1	KDM2B;
GO:0031103~axon regeneration	1	15	6.66667	0.362237	0.450863	1	1	1	1	1	JAK2;
GO:0031396~regulation of protein ubiquitination	1	15	6.66667	0.362237	0.450863	1	1	1	1	1	HSPA1A;
GO:0031641~regulation of myelination	1	15	6.66667	0.362237	0.450863	1	1	1	1	1	MTOR;
GO:0036092~phosphatidylinositol-3-phosphate biosynthetic process	1	15	6.66667	0.362237	0.450863	1	1	1	1	1	ATM;
GO:0042026~protein refolding	1	15	6.66667	0.362237	0.450863	1	1	1	1	1	HSPA1A;
GO:0042789~mRNA transcription from RNA polymerase II promoter	1	15	6.66667	0.362237	0.450863	1	1	1	1	1	ZBTB1;
GO:0044257~cellular protein catabolic process	1	15	6.66667	0.362237	0.450863	1	1	1	1	1	CHEK2;
GO:0071257~cellular response to electrical stimulus	1	15	6.66667	0.362237	0.450863	1	1	1	1	1	REST;
GO:0071732~cellular response to nitric oxide	1	15	6.66667	0.362237	0.450863	1	1	1	1	1	CDK2;
GO:1901214~regulation of neuron death	1	15	6.66667	0.362237	0.450863	1	1	1	1	1	UBB;
GO:2000045~regulation of G1/S transition of mitotic cell cycle	1	15	6.66667	0.362237	0.450863	1	1	1	1	1	INO80;
GO:0006414~translational elongation	4	106	3.77358	0.363699	0.452389	1	1	1	1	1	TCEA1; RPS3; RPS27A; UBA52;
GO:0071347~cellular response to interleukin-1	3	75	4	0.367586	0.456928	1	1	1	1	1	PPP4C; UPF1; OTUB1;
GO:0060021~palate development	3	76	3.94737	0.375151	0.466023	1	1	1	1	1	SUMO1; ARID5B; PRDM16;
GO:0008542~visual learning	2	45	4.44444	0.375629	0.466023	1	1	1	1	1	MTOR; KMT2A;
GO:0032956~regulation of actin cytoskeleton organization	2	45	4.44444	0.375629	0.466023	1	1	1	1	1	ABL1; MTOR;
GO:0000028~ribosomal small subunit assembly	1	16	6.25	0.379924	0.466535	1	1	1	1	1	RPS27L;
GO:0001508~action potential	1	16	6.25	0.379924	0.466535	1	1	1	1	1	CHRNA4;
GO:0008631~intrinsic apoptotic signaling pathway in response to oxidative stress	1	16	6.25	0.379924	0.466535	1	1	1	1	1	JAK2;
GO:0010592~positive regulation of lamellipodium assembly	1	16	6.25	0.379924	0.466535	1	1	1	1	1	MTOR;
GO:0010812~negative regulation of cell-substrate adhesion	1	16	6.25	0.379924	0.466535	1	1	1	1	1	MEN1;
GO:0021542~dentate gyrus development	1	16	6.25	0.379924	0.466535	1	1	1	1	1	BTG2;
GO:0021854~hypothalamus development	1	16	6.25	0.379924	0.466535	1	1	1	1	1	NCOA1;
GO:0030889~negative regulation of B cell proliferation	1	16	6.25	0.379924	0.466535	1	1	1	1	1	ATM;
GO:0035162~embryonic hemopoiesis	1	16	6.25	0.379924	0.466535	1	1	1	1	1	KMT2A;
GO:0035855~megakaryocyte development	1	16	6.25	0.379924	0.466535	1	1	1	1	1	EP300;
GO:0046328~regulation of JNK cascade	1	16	6.25	0.379924	0.466535	1	1	1	1	1	COPS5;
GO:0060037~pharyngeal system development	1	16	6.25	0.379924	0.466535	1	1	1	1	1	EYA1;
GO:0060216~definitive hemopoiesis	1	16	6.25	0.379924	0.466535	1	1	1	1	1	KMT2A;
GO:0060749~mammary gland alveolus development	1	16	6.25	0.379924	0.466535	1	1	1	1	1	CCND1;
GO:0070848~response to growth factor	1	16	6.25	0.379924	0.466535	1	1	1	1	1	SOX2;
GO:0097194~execution phase of apoptosis	1	16	6.25	0.379924	0.466535	1	1	1	1	1	TAOK1;
GO:0051260~protein homooligomerization	6	174	3.44828	0.381833	0.46858	1	1	1	1	1	POLQ; IGHMBP2; VCP; RAD51; TAF10; ZBTB1;
GO:0060333~interferon-gamma-mediated signaling pathway	3	77	3.8961	0.382698	0.469342	1	1	1	1	1	JAK2; SUMO1; TRIM25;
GO:0032760~positive regulation of tumor necrosis factor production	2	46	4.34783	0.38555	0.471937	1	1	1	1	1	JAK2; HDAC2;
GO:0043434~response to peptide hormone	2	46	4.34783	0.38555	0.471937	1	1	1	1	1	UHRF1; BTG2;
GO:0045596~negative regulation of cell differentiation	2	46	4.34783	0.38555	0.471937	1	1	1	1	1	PRMT5; SUZ12;
GO:0007596~blood coagulation	15	476	3.15126	0.386706	0.473051	1	1	1	1	1	RAD51B; RAD51C; KDM1A; JAK2; ABL1; TP53; CDK2; ACTB; HIST1H3A; HDAC1; KIF22; HDAC2; PHF21A; HMG20B; RCOR1;
GO:0030324~lung development	3	78	3.84615	0.390225	0.477051	1	1	1	1	1	EP300; JMJD6; TIMELESS;
GO:0050885~neuromuscular process controlling balance	2	47	4.25532	0.395402	0.48211	1	1	1	1	1	NBN; ABL1;
GO:0001824~blastocyst development	1	17	5.88235	0.39712	0.48211	1	1	1	1	1	XAB2;
GO:0007250~activation of NF-kappaB-inducing kinase activity	1	17	5.88235	0.39712	0.48211	1	1	1	1	1	COPS8;
GO:0007292~female gamete generation	1	17	5.88235	0.39712	0.48211	1	1	1	1	1	DMC1;
GO:0032026~response to magnesium ion	1	17	5.88235	0.39712	0.48211	1	1	1	1	1	CCND1;
GO:0042523~positive regulation of tyrosine phosphorylation of Stat5 protein	1	17	5.88235	0.39712	0.48211	1	1	1	1	1	JAK2;
GO:0043403~skeletal muscle tissue regeneration	1	17	5.88235	0.39712	0.48211	1	1	1	1	1	SOX15;
GO:0045089~positive regulation of innate immune response	1	17	5.88235	0.39712	0.48211	1	1	1	1	1	HMGB2;
GO:0048535~lymph node development	1	17	5.88235	0.39712	0.48211	1	1	1	1	1	POLB;
GO:0050767~regulation of neurogenesis	1	17	5.88235	0.39712	0.48211	1	1	1	1	1	HMGB2;
GO:2000249~regulation of actin cytoskeleton reorganization	1	17	5.88235	0.39712	0.48211	1	1	1	1	1	ABL1;
GO:0030178~negative regulation of Wnt signaling pathway	2	48	4.16667	0.405181	0.490996	1	1	1	1	1	CCND1; CSNK1E;
GO:0006919~activation of cysteine-type endopeptidase activity involved in apoptotic process	3	80	3.75	0.405206	0.490996	1	1	1	1	1	JAK2; VCP; RPS27L;
GO:0043085~positive regulation of catalytic activity	3	80	3.75	0.405206	0.490996	1	1	1	1	1	OGT; RFC1; SLX4;
GO:0071260~cellular response to mechanical stimulus	3	81	3.7037	0.412657	0.496145	1	1	1	1	1	CHEK1; GADD45A; MAPK8;
GO:0001894~tissue homeostasis	1	18	5.55556	0.413841	0.496145	1	1	1	1	1	BARD1;
GO:0002076~osteoblast development	1	18	5.55556	0.413841	0.496145	1	1	1	1	1	MEN1;
GO:0007020~microtubule nucleation	1	18	5.55556	0.413841	0.496145	1	1	1	1	1	CSNK1D;
GO:0008589~regulation of smoothened signaling pathway	1	18	5.55556	0.413841	0.496145	1	1	1	1	1	CREBBP;
GO:0016226~iron-sulfur cluster assembly	1	18	5.55556	0.413841	0.496145	1	1	1	1	1	MMS19;
GO:0021537~telencephalon development	1	18	5.55556	0.413841	0.496145	1	1	1	1	1	KAT2A;
GO:0023019~signal transduction involved in regulation of gene expression	1	18	5.55556	0.413841	0.496145	1	1	1	1	1	PARP1;
GO:0030111~regulation of Wnt signaling pathway	1	18	5.55556	0.413841	0.496145	1	1	1	1	1	TCF7L1;
GO:0030220~platelet formation	1	18	5.55556	0.413841	0.496145	1	1	1	1	1	EP300;
GO:0030539~male genitalia development	1	18	5.55556	0.413841	0.496145	1	1	1	1	1	TEX15;
GO:0036342~post-anal tail morphogenesis	1	18	5.55556	0.413841	0.496145	1	1	1	1	1	PALB2;
GO:0045445~myoblast differentiation	1	18	5.55556	0.413841	0.496145	1	1	1	1	1	HINFP;
GO:0048384~retinoic acid receptor signaling pathway	1	18	5.55556	0.413841	0.496145	1	1	1	1	1	KMT2E;
GO:0061512~protein localization to cilium	1	18	5.55556	0.413841	0.496145	1	1	1	1	1	CSNK1D;
GO:0071539~protein localization to centrosome	1	18	5.55556	0.413841	0.496145	1	1	1	1	1	CSNK1D;
GO:1902236~negative regulation of endoplasmic reticulum stress-induced intrinsic apoptotic signaling pathway	1	18	5.55556	0.413841	0.496145	1	1	1	1	1	HSPA1A;
GO:0071320~cellular response to cAMP	2	50	4	0.424505	0.508612	1	1	1	1	1	APEX1; EP300;
GO:0006970~response to osmotic stress	1	19	5.26316	0.430099	0.513395	1	1	1	1	1	ATF2;
GO:0015074~DNA integration	1	19	5.26316	0.430099	0.513395	1	1	1	1	1	SMARCB1;
GO:0051493~regulation of cytoskeleton organization	1	19	5.26316	0.430099	0.513395	1	1	1	1	1	TAOK1;
GO:0060045~positive regulation of cardiac muscle cell proliferation	1	19	5.26316	0.430099	0.513395	1	1	1	1	1	CDK1;
GO:0070584~mitochondrion morphogenesis	1	19	5.26316	0.430099	0.513395	1	1	1	1	1	POLG2;
GO:2000377~regulation of reactive oxygen species metabolic process	1	19	5.26316	0.430099	0.513395	1	1	1	1	1	FOXM1;
GO:0007173~epidermal growth factor receptor signaling pathway	10	320	3.125	0.431992	0.515335	1	1	1	1	1	JAK2; ABL1; UBB; UBC; MTOR; PPP5C; RBX1; RPS27A; UBA52; PSME4;
GO:0007519~skeletal muscle tissue development	2	52	3.84615	0.443498	0.528329	1	1	1	1	1	NCOR1; EP300;
GO:0016239~positive regulation of macroautophagy	1	20	5	0.445906	0.528329	1	1	1	1	1	SIRT1;
GO:0042474~middle ear morphogenesis	1	20	5	0.445906	0.528329	1	1	1	1	1	EYA1;
GO:0045664~regulation of neuron differentiation	1	20	5	0.445906	0.528329	1	1	1	1	1	EYA1;
GO:0048025~negative regulation of mRNA splicing, via spliceosome	1	20	5	0.445906	0.528329	1	1	1	1	1	SAP18;
GO:0060999~positive regulation of dendritic spine development	1	20	5	0.445906	0.528329	1	1	1	1	1	MTOR;
GO:0070207~protein homotrimerization	1	20	5	0.445906	0.528329	1	1	1	1	1	OGT;
GO:0070542~response to fatty acid	1	20	5	0.445906	0.528329	1	1	1	1	1	EP300;
GO:0071108~protein K48-linked deubiquitination	1	20	5	0.445906	0.528329	1	1	1	1	1	OTUB1;
GO:0097150~neuronal stem cell population maintenance	1	20	5	0.445906	0.528329	1	1	1	1	1	SOX2;
GO:0097296~activation of cysteine-type endopeptidase activity involved in apoptotic signaling pathway	1	20	5	0.445906	0.528329	1	1	1	1	1	JAK2;
GO:0008543~fibroblast growth factor receptor signaling pathway	9	290	3.10345	0.448036	0.530526	1	1	1	1	1	JAK2; UBB; UBC; MTOR; PPP5C; RBX1; RPS27A; UBA52; PSME4;
GO:0042542~response to hydrogen peroxide	2	53	3.77358	0.452863	0.535911	1	1	1	1	1	APTX; SIRT1;
GO:0000132~establishment of mitotic spindle orientation	1	21	4.7619	0.461276	0.542197	1	1	1	1	1	EYA1;
GO:0001731~formation of translation preinitiation complex	1	21	4.7619	0.461276	0.542197	1	1	1	1	1	TICRR;
GO:0006997~nucleus organization	1	21	4.7619	0.461276	0.542197	1	1	1	1	1	ATXN7;
GO:0007369~gastrulation	1	21	4.7619	0.461276	0.542197	1	1	1	1	1	SUPT20H;
GO:0010466~negative regulation of peptidase activity	1	21	4.7619	0.461276	0.542197	1	1	1	1	1	PTTG1;
GO:0010719~negative regulation of epithelial to mesenchymal transition	1	21	4.7619	0.461276	0.542197	1	1	1	1	1	MAD2L2;
GO:0030879~mammary gland development	1	21	4.7619	0.461276	0.542197	1	1	1	1	1	BRCA2;
GO:0033189~response to vitamin A	1	21	4.7619	0.461276	0.542197	1	1	1	1	1	DNMT3A;
GO:0071901~negative regulation of protein serine/threonine kinase activity	1	21	4.7619	0.461276	0.542197	1	1	1	1	1	ABL1;
GO:0097352~autophagosome maturation	1	21	4.7619	0.461276	0.542197	1	1	1	1	1	UVRAG;
GO:2000378~negative regulation of reactive oxygen species metabolic process	1	21	4.7619	0.461276	0.542197	1	1	1	1	1	BRCA1;
GO:0007517~muscle organ development	3	88	3.40909	0.463877	0.544589	1	1	1	1	1	PAX3; SIRT1; COPRS;
GO:0016259~selenocysteine metabolic process	3	88	3.40909	0.463877	0.544589	1	1	1	1	1	RPS3; RPS27A; UBA52;
GO:0006415~translational termination	3	89	3.37079	0.47104	0.55265	1	1	1	1	1	RPS3; RPS27A; UBA52;
GO:0042475~odontogenesis of dentin-containing tooth	2	55	3.63636	0.471319	0.55265	1	1	1	1	1	HDAC1; HDAC2;
GO:0006607~NLS-bearing protein import into nucleus	1	22	4.54545	0.47622	0.556024	1	1	1	1	1	KPNA2;
GO:0007088~regulation of mitotic nuclear division	1	22	4.54545	0.47622	0.556024	1	1	1	1	1	PRMT5;
GO:0034314~Arp2/3 complex-mediated actin nucleation	1	22	4.54545	0.47622	0.556024	1	1	1	1	1	JMY;
GO:0046697~decidualization	1	22	4.54545	0.47622	0.556024	1	1	1	1	1	MEN1;
GO:0051412~response to corticosterone	1	22	4.54545	0.47622	0.556024	1	1	1	1	1	CCND1;
GO:0071345~cellular response to cytokine stimulus	1	22	4.54545	0.47622	0.556024	1	1	1	1	1	CDK9;
GO:0090103~cochlea morphogenesis	1	22	4.54545	0.47622	0.556024	1	1	1	1	1	EYA1;
GO:0001822~kidney development	3	90	3.33333	0.478158	0.557948	1	1	1	1	1	ARID5B; JMJD6; RRM2B;
GO:0017148~negative regulation of translation	2	56	3.57143	0.480406	0.560231	1	1	1	1	1	RPS3; BTG2;
GO:0006006~glucose metabolic process	4	126	3.1746	0.487469	0.567779	1	1	1	1	1	UBB; UBC; RPS27A; UBA52;
GO:0006914~autophagy	4	126	3.1746	0.487469	0.567779	1	1	1	1	1	ABL1; USP10; SUPT20H; UVRAG;
GO:0016049~cell growth	2	57	3.50877	0.489396	0.56899	1	1	1	1	1	MTOR; PRMT6;
GO:0032092~positive regulation of protein binding	2	57	3.50877	0.489396	0.56899	1	1	1	1	1	MEN1; EP300;
GO:0050727~regulation of inflammatory response	2	57	3.50877	0.489396	0.56899	1	1	1	1	1	JAK2; MTA1;
GO:0009755~hormone-mediated signaling pathway	1	23	4.34783	0.49075	0.569188	1	1	1	1	1	KDM3A;
GO:0035058~nonmotile primary cilium assembly	1	23	4.34783	0.49075	0.569188	1	1	1	1	1	CSNK1D;
GO:0046688~response to copper ion	1	23	4.34783	0.49075	0.569188	1	1	1	1	1	CDK1;
GO:0071385~cellular response to glucocorticoid stimulus	1	23	4.34783	0.49075	0.569188	1	1	1	1	1	REST;
GO:0001889~liver development	3	92	3.26087	0.49226	0.570594	1	1	1	1	1	PHF2; EP300; ARID5B;
GO:0097191~extrinsic apoptotic signaling pathway	2	58	3.44828	0.498288	0.577234	1	1	1	1	1	JAK2; PARP2;
GO:0002040~sprouting angiogenesis	1	24	4.16667	0.504878	0.581366	1	1	1	1	1	JMJD6;
GO:0008306~associative learning	1	24	4.16667	0.504878	0.581366	1	1	1	1	1	BTG2;
GO:0014003~oligodendrocyte development	1	24	4.16667	0.504878	0.581366	1	1	1	1	1	HDAC10;
GO:0015949~nucleobase-containing small molecule interconversion	1	24	4.16667	0.504878	0.581366	1	1	1	1	1	RRM2B;
GO:0030041~actin filament polymerization	1	24	4.16667	0.504878	0.581366	1	1	1	1	1	JAK2;
GO:0033137~negative regulation of peptidyl-serine phosphorylation	1	24	4.16667	0.504878	0.581366	1	1	1	1	1	OGT;
GO:0042246~tissue regeneration	1	24	4.16667	0.504878	0.581366	1	1	1	1	1	SOX2;
GO:0048754~branching morphogenesis of an epithelial tube	1	24	4.16667	0.504878	0.581366	1	1	1	1	1	TIMELESS;
GO:0060397~JAK-STAT cascade involved in growth hormone signaling pathway	1	24	4.16667	0.504878	0.581366	1	1	1	1	1	JAK2;
GO:0071542~dopaminergic neuron differentiation	1	24	4.16667	0.504878	0.581366	1	1	1	1	1	CSNK1E;
GO:0010976~positive regulation of neuron projection development	3	94	3.19149	0.50617	0.582156	1	1	1	1	1	APBB1; UBE2V2; KAT2B;
GO:0030182~neuron differentiation	3	94	3.19149	0.50617	0.582156	1	1	1	1	1	COPS2; HDAC5; DNMT3A;
GO:0071407~cellular response to organic cyclic compound	2	59	3.38983	0.50708	0.582854	1	1	1	1	1	MGMT; HCFC1;
GO:0006469~negative regulation of protein kinase activity	3	95	3.15789	0.513051	0.589365	1	1	1	1	1	GADD45A; TAOK3; SMYD3;
GO:0000245~spliceosomal complex assembly	1	25	4	0.518615	0.593276	1	1	1	1	1	PRPF19;
GO:0000289~nuclear-transcribed mRNA poly(A) tail shortening	1	25	4	0.518615	0.593276	1	1	1	1	1	MLH1;
GO:0007274~neuromuscular synaptic transmission	1	25	4	0.518615	0.593276	1	1	1	1	1	CHRNA4;
GO:0035774~positive regulation of insulin secretion involved in cellular response to glucose stimulus	1	25	4	0.518615	0.593276	1	1	1	1	1	NCOA6;
GO:0045930~negative regulation of mitotic cell cycle	1	25	4	0.518615	0.593276	1	1	1	1	1	ABL1;
GO:0061098~positive regulation of protein tyrosine kinase activity	1	25	4	0.518615	0.593276	1	1	1	1	1	ERCC6;
GO:0070372~regulation of ERK1 and ERK2 cascade	1	25	4	0.518615	0.593276	1	1	1	1	1	PRMT5;
GO:0006364~rRNA processing	3	96	3.125	0.519881	0.594017	1	1	1	1	1	SUV39H1; GTF2H5; SIRT1;
GO:0071356~cellular response to tumor necrosis factor	3	96	3.125	0.519881	0.594017	1	1	1	1	1	BRCA1; KAT2A; SIRT1;
GO:0048661~positive regulation of smooth muscle cell proliferation	2	61	3.27869	0.524361	0.59878	1	1	1	1	1	MTOR; MNAT1;
GO:0010575~positive regulation of vascular endothelial growth factor production	1	26	3.84615	0.531971	0.606031	1	1	1	1	1	BRCA1;
GO:0032008~positive regulation of TOR signaling	1	26	3.84615	0.531971	0.606031	1	1	1	1	1	HDAC3;
GO:0048589~developmental growth	1	26	3.84615	0.531971	0.606031	1	1	1	1	1	ALKBH1;
GO:0048863~stem cell differentiation	1	26	3.84615	0.531971	0.606031	1	1	1	1	1	HMGA2;
GO:0006397~mRNA processing	5	170	2.94118	0.535476	0.609302	1	1	1	1	1	SAP18; KIN; NONO; JMJD6; PPP4R2;
GO:0016055~Wnt signaling pathway	5	170	2.94118	0.535476	0.609302	1	1	1	1	1	TCF7L1; CSNK1D; CSNK1E; DDB1; PIAS4;
GO:0007605~sensory perception of sound	4	135	2.96296	0.540036	0.614128	1	1	1	1	1	EYA4; TBL1X; PAX3; EYA1;
GO:0014068~positive regulation of phosphatidylinositol 3-kinase signaling	2	63	3.1746	0.541228	0.614756	1	1	1	1	1	JAK2; SIRT1;
GO:0032868~response to insulin	2	63	3.1746	0.541228	0.614756	1	1	1	1	1	OGT; SIRT1;
GO:0001656~metanephros development	1	27	3.7037	0.544957	0.615719	1	1	1	1	1	EYA1;
GO:0006913~nucleocytoplasmic transport	1	27	3.7037	0.544957	0.615719	1	1	1	1	1	NPM1;
GO:0032007~negative regulation of TOR signaling	1	27	3.7037	0.544957	0.615719	1	1	1	1	1	SIRT1;
GO:0032728~positive regulation of interferon-beta production	1	27	3.7037	0.544957	0.615719	1	1	1	1	1	HMGB2;
GO:0032757~positive regulation of interleukin-8 production	1	27	3.7037	0.544957	0.615719	1	1	1	1	1	HSPA1A;
GO:0035987~endodermal cell differentiation	1	27	3.7037	0.544957	0.615719	1	1	1	1	1	HMGA2;
GO:0043542~endothelial cell migration	1	27	3.7037	0.544957	0.615719	1	1	1	1	1	PAXIP1;
GO:0048147~negative regulation of fibroblast proliferation	1	27	3.7037	0.544957	0.615719	1	1	1	1	1	TP53;
GO:2000352~negative regulation of endothelial cell apoptotic process	1	27	3.7037	0.544957	0.615719	1	1	1	1	1	ABL1;
GO:0006413~translational initiation	4	137	2.91971	0.551345	0.622569	1	1	1	1	1	RPS3; RPS27A; UBA52; COPS5;
GO:0001654~eye development	1	28	3.57143	0.557584	0.625939	1	1	1	1	1	SOX2;
GO:0016358~dendrite development	1	28	3.57143	0.557584	0.625939	1	1	1	1	1	HDAC2;
GO:0030100~regulation of endocytosis	1	28	3.57143	0.557584	0.625939	1	1	1	1	1	ABL1;
GO:0045773~positive regulation of axon extension	1	28	3.57143	0.557584	0.625939	1	1	1	1	1	EP300;
GO:0048678~response to axon injury	1	28	3.57143	0.557584	0.625939	1	1	1	1	1	CDK1;
GO:0051281~positive regulation of release of sequestered calcium ion into cytosol	1	28	3.57143	0.557584	0.625939	1	1	1	1	1	ABL1;
GO:0051881~regulation of mitochondrial membrane potential	1	28	3.57143	0.557584	0.625939	1	1	1	1	1	UBB;
GO:0051973~positive regulation of telomerase activity	1	28	3.57143	0.557584	0.625939	1	1	1	1	1	PNKP;
GO:0072332~intrinsic apoptotic signaling pathway by p53 class mediator	1	28	3.57143	0.557584	0.625939	1	1	1	1	1	TP53;
GO:0090200~positive regulation of release of cytochrome c from mitochondria	1	28	3.57143	0.557584	0.625939	1	1	1	1	1	TP53;
GO:0001764~neuron migration	3	103	2.91262	0.566173	0.63521	1	1	1	1	1	SOX1; ALKBH1; ELP3;
GO:0001975~response to amphetamine	1	29	3.44828	0.569861	0.637859	1	1	1	1	1	HDAC2;
GO:0030217~T cell differentiation	1	29	3.44828	0.569861	0.637859	1	1	1	1	1	NHEJ1;
GO:0045595~regulation of cell differentiation	1	29	3.44828	0.569861	0.637859	1	1	1	1	1	HMGB2;
GO:0045787~positive regulation of cell cycle	1	29	3.44828	0.569861	0.637859	1	1	1	1	1	HCFC1;
GO:0030335~positive regulation of cell migration	5	177	2.82486	0.570415	0.638108	1	1	1	1	1	JAK2; IKBKAP; ELP6; ELP5; ELP3;
GO:0030968~endoplasmic reticulum unfolded protein response	3	104	2.88462	0.57256	0.640135	1	1	1	1	1	CCND1; VCP; STUB1;
GO:0007030~Golgi organization	2	68	2.94118	0.581553	0.649435	1	1	1	1	1	CSNK1D; NPLOC4;
GO:0033138~positive regulation of peptidyl-serine phosphorylation	2	68	2.94118	0.581553	0.649435	1	1	1	1	1	SMYD3; MAD2L2;
GO:0000226~microtubule cytoskeleton organization	2	69	2.89855	0.589299	0.65694	1	1	1	1	1	ATXN7; CDK1;
GO:0050729~positive regulation of inflammatory response	2	69	2.89855	0.589299	0.65694	1	1	1	1	1	CLOCK; JAK2;
GO:0050790~regulation of catalytic activity	2	69	2.89855	0.589299	0.65694	1	1	1	1	1	BRCC3; PPP4R2;
GO:0042149~cellular response to glucose starvation	1	31	3.22581	0.593403	0.659604	1	1	1	1	1	TP53;
GO:0048701~embryonic cranial skeleton morphogenesis	1	31	3.22581	0.593403	0.659604	1	1	1	1	1	SETD2;
GO:0048705~skeletal system morphogenesis	1	31	3.22581	0.593403	0.659604	1	1	1	1	1	ARID5B;
GO:0060325~face morphogenesis	1	31	3.22581	0.593403	0.659604	1	1	1	1	1	ARID5B;
GO:2001244~positive regulation of intrinsic apoptotic signaling pathway	1	31	3.22581	0.593403	0.659604	1	1	1	1	1	TP53;
GO:0006614~SRP-dependent cotranslational protein targeting to membrane	3	108	2.77778	0.597515	0.66379	1	1	1	1	1	RPS3; RPS27A; UBA52;
GO:0042177~negative regulation of protein catabolic process	1	32	3.125	0.604688	0.670597	1	1	1	1	1	MAD2L2;
GO:0045909~positive regulation of vasodilation	1	32	3.125	0.604688	0.670597	1	1	1	1	1	KAT2B;
GO:0050873~brown fat cell differentiation	1	32	3.125	0.604688	0.670597	1	1	1	1	1	PRDM16;
GO:0019083~viral transcription	3	111	2.7027	0.615595	0.68041	1	1	1	1	1	RPS3; RPS27A; UBA52;
GO:0000381~regulation of alternative mRNA splicing, via spliceosome	1	33	3.0303	0.61566	0.68041	1	1	1	1	1	SAP18;
GO:0007259~JAK-STAT cascade	1	33	3.0303	0.61566	0.68041	1	1	1	1	1	JAK2;
GO:0033574~response to testosterone	1	33	3.0303	0.61566	0.68041	1	1	1	1	1	CDK4;
GO:0048387~negative regulation of retinoic acid receptor signaling pathway	1	33	3.0303	0.61566	0.68041	1	1	1	1	1	EZH2;
GO:0090307~mitotic spindle assembly	1	33	3.0303	0.61566	0.68041	1	1	1	1	1	CHEK2;
GO:0030855~epithelial cell differentiation	2	73	2.73973	0.61921	0.683941	1	1	1	1	1	CDK1; PCNA;
GO:0006890~retrograde vesicle-mediated transport, Golgi to ER	1	34	2.94118	0.626327	0.688638	1	1	1	1	1	UVRAG;
GO:0007257~activation of JUN kinase activity	1	34	2.94118	0.626327	0.688638	1	1	1	1	1	ERCC6;
GO:0007271~synaptic transmission, cholinergic	1	34	2.94118	0.626327	0.688638	1	1	1	1	1	CHRNA4;
GO:0007585~respiratory gaseous exchange	1	34	2.94118	0.626327	0.688638	1	1	1	1	1	CHRNA4;
GO:0030282~bone mineralization	1	34	2.94118	0.626327	0.688638	1	1	1	1	1	ERCC2;
GO:0043491~protein kinase B signaling	1	34	2.94118	0.626327	0.688638	1	1	1	1	1	EP300;
GO:0045747~positive regulation of Notch signaling pathway	1	34	2.94118	0.626327	0.688638	1	1	1	1	1	EYA1;
GO:0071902~positive regulation of protein serine/threonine kinase activity	1	34	2.94118	0.626327	0.688638	1	1	1	1	1	EZH2;
GO:0001887~selenium compound metabolic process	3	113	2.65487	0.627341	0.689358	1	1	1	1	1	RPS3; RPS27A; UBA52;
GO:0001558~regulation of cell growth	2	75	2.66667	0.633526	0.695757	1	1	1	1	1	FOXM1; MAD2L2;
GO:0001890~placenta development	1	35	2.85714	0.6367	0.697251	1	1	1	1	1	ALKBH1;
GO:0022008~neurogenesis	1	35	2.85714	0.6367	0.697251	1	1	1	1	1	PRDM16;
GO:0040018~positive regulation of multicellular organism growth	1	35	2.85714	0.6367	0.697251	1	1	1	1	1	HMGA2;
GO:0045494~photoreceptor cell maintenance	1	35	2.85714	0.6367	0.697251	1	1	1	1	1	ERCC6;
GO:0046676~negative regulation of insulin secretion	1	35	2.85714	0.6367	0.697251	1	1	1	1	1	REST;
GO:0045666~positive regulation of neuron differentiation	2	76	2.63158	0.640524	0.70104	1	1	1	1	1	NCOA1; HMG20B;
GO:0007417~central nervous system development	3	116	2.58621	0.644491	0.704981	1	1	1	1	1	LIG4; NHEJ1; ELP3;
GO:0007080~mitotic metaphase plate congression	1	36	2.77778	0.646784	0.706284	1	1	1	1	1	KIF22;
GO:0030177~positive regulation of Wnt signaling pathway	1	36	2.77778	0.646784	0.706284	1	1	1	1	1	SMARCA4;
GO:0051898~negative regulation of protein kinase B signaling	1	36	2.77778	0.646784	0.706284	1	1	1	1	1	SIRT1;
GO:0009952~anterior/posterior pattern specification	2	78	2.5641	0.654205	0.713981	1	1	1	1	1	BTG2; KMT2A;
GO:0030163~protein catabolic process	1	37	2.7027	0.65659	0.715367	1	1	1	1	1	MTOR;
GO:0043200~response to amino acid	1	37	2.7027	0.65659	0.715367	1	1	1	1	1	MTOR;
GO:0097192~extrinsic apoptotic signaling pathway in absence of ligand	1	37	2.7027	0.65659	0.715367	1	1	1	1	1	EYA2;
GO:0038095~Fc-epsilon receptor signaling pathway	11	423	2.60047	0.660749	0.719491	1	1	1	1	1	JAK2; UBB; UBC; MTOR; MAPK8; PPP5C; UBE2N; RBX1; RPS27A; UBA52; PSME4;
GO:0010811~positive regulation of cell-substrate adhesion	1	38	2.63158	0.666123	0.723704	1	1	1	1	1	JAK2;
GO:0010977~negative regulation of neuron projection development	1	38	2.63158	0.666123	0.723704	1	1	1	1	1	HDAC2;
GO:0034446~substrate adhesion-dependent cell spreading	1	38	2.63158	0.666123	0.723704	1	1	1	1	1	ABL1;
GO:0050890~cognition	1	38	2.63158	0.666123	0.723704	1	1	1	1	1	CHRNA4;
GO:0006412~translation	8	313	2.55591	0.66864	0.726027	1	1	1	1	1	RPS27L; RPS3; IGHMBP2; UBA52; RPS27A; GTF2H2; GTF2H3; COPS5;
GO:0010508~positive regulation of autophagy	1	39	2.5641	0.675393	0.730062	1	1	1	1	1	UVRAG;
GO:0019054~modulation by virus of host process	1	39	2.5641	0.675393	0.730062	1	1	1	1	1	KPNA2;
GO:0032024~positive regulation of insulin secretion	1	39	2.5641	0.675393	0.730062	1	1	1	1	1	JAK2;
GO:0034332~adherens junction organization	1	39	2.5641	0.675393	0.730062	1	1	1	1	1	ACTB;
GO:0045071~negative regulation of viral genome replication	1	39	2.5641	0.675393	0.730062	1	1	1	1	1	ISG15;
GO:0045668~negative regulation of osteoblast differentiation	1	39	2.5641	0.675393	0.730062	1	1	1	1	1	MEN1;
GO:0046426~negative regulation of JAK-STAT cascade	1	39	2.5641	0.675393	0.730062	1	1	1	1	1	HMGA2;
GO:0051262~protein tetramerization	1	39	2.5641	0.675393	0.730062	1	1	1	1	1	TP53;
GO:0016310~phosphorylation	4	163	2.45399	0.683534	0.735258	1	1	1	1	1	MTOR; TAOK3; ATR; TRRAP;
GO:0007566~embryo implantation	1	40	2.5	0.684405	0.735258	1	1	1	1	1	TRIM28;
GO:0008219~cell death	1	40	2.5	0.684405	0.735258	1	1	1	1	1	PARP4;
GO:0030522~intracellular receptor signaling pathway	1	40	2.5	0.684405	0.735258	1	1	1	1	1	BRD8;
GO:0032570~response to progesterone	1	40	2.5	0.684405	0.735258	1	1	1	1	1	NCOA1;
GO:0046854~phosphatidylinositol phosphorylation	1	40	2.5	0.684405	0.735258	1	1	1	1	1	SMG1;
GO:0048565~digestive tract development	1	40	2.5	0.684405	0.735258	1	1	1	1	1	EP300;
GO:0048704~embryonic skeletal system morphogenesis	1	40	2.5	0.684405	0.735258	1	1	1	1	1	EYA1;
GO:0050829~defense response to Gram-negative bacterium	1	40	2.5	0.684405	0.735258	1	1	1	1	1	HMGB2;
GO:0060348~bone development	1	40	2.5	0.684405	0.735258	1	1	1	1	1	WHSC1;
GO:0070527~platelet aggregation	1	40	2.5	0.684405	0.735258	1	1	1	1	1	ACTB;
GO:0046718~viral entry into host cell	2	83	2.40964	0.686586	0.737188	1	1	1	1	1	HSPA1A; UVRAG;
GO:0001895~retina homeostasis	1	41	2.43902	0.693168	0.743011	1	1	1	1	1	ACTB;
GO:0002062~chondrocyte differentiation	1	41	2.43902	0.693168	0.743011	1	1	1	1	1	HMGA2;
GO:0030514~negative regulation of BMP signaling pathway	1	41	2.43902	0.693168	0.743011	1	1	1	1	1	ABL1;
GO:0001658~branching involved in ureteric bud morphogenesis	1	42	2.38095	0.701688	0.750053	1	1	1	1	1	EYA1;
GO:0006986~response to unfolded protein	1	42	2.38095	0.701688	0.750053	1	1	1	1	1	FBXO6;
GO:0030155~regulation of cell adhesion	1	42	2.38095	0.701688	0.750053	1	1	1	1	1	ABL1;
GO:0045599~negative regulation of fat cell differentiation	1	42	2.38095	0.701688	0.750053	1	1	1	1	1	SIRT1;
GO:0051084~'de novo' posttranslational protein folding	1	42	2.38095	0.701688	0.750053	1	1	1	1	1	ACTB;
GO:0006928~movement of cell or subcellular component	2	86	2.32558	0.704793	0.752954	1	1	1	1	1	JAK2; ACTB;
GO:0030838~positive regulation of actin filament polymerization	1	43	2.32558	0.709971	0.757644	1	1	1	1	1	MTOR;
GO:0051496~positive regulation of stress fiber assembly	1	43	2.32558	0.709971	0.757644	1	1	1	1	1	MTOR;
GO:0055086~nucleobase-containing small molecule metabolic process	2	87	2.29885	0.710664	0.757963	1	1	1	1	1	NUDT1; RRM2B;
GO:0007264~small GTPase mediated signal transduction	18	705	2.55319	0.71293	0.759958	1	1	1	1	1	MEN1; KDM1A; JAK2; ABL1; UBB; UBC; PPP5C; ACTB; HIST1H4A; RBX1; RPS27A; UBA52; HIST1H3A; PSME4; NCOA2; TAOK1; APITD1; KDM4C;
GO:0007077~mitotic nuclear envelope disassembly	1	44	2.27273	0.718025	0.764119	1	1	1	1	1	CDK1;
GO:0016241~regulation of macroautophagy	1	44	2.27273	0.718025	0.764119	1	1	1	1	1	MAPK8;
GO:0045600~positive regulation of fat cell differentiation	1	44	2.27273	0.718025	0.764119	1	1	1	1	1	CARM1;
GO:0048468~cell development	1	45	2.22222	0.725856	0.772025	1	1	1	1	1	ARID5B;
GO:0016311~dephosphorylation	2	90	2.22222	0.727691	0.773549	1	1	1	1	1	APTX; PNKP;
GO:0018108~peptidyl-tyrosine phosphorylation	3	133	2.25564	0.731016	0.776654	1	1	1	1	1	JAK2; ABL1; BAZ1B;
GO:0006996~organelle organization	7	294	2.38095	0.732046	0.777318	1	1	1	1	1	CDK1; CETN2; CSNK1D; CSNK1E; HCFC1; POLG2; CEP164;
GO:0061024~membrane organization	6	255	2.35294	0.733412	0.777971	1	1	1	1	1	UBB; UBC; CSNK1D; ACTB; RPS27A; UBA52;
GO:0035176~social behavior	1	46	2.17391	0.73347	0.777971	1	1	1	1	1	MTOR;
GO:0001501~skeletal system development	3	134	2.23881	0.735548	0.779746	1	1	1	1	1	USP1; WDR5; UFD1L;
GO:0060048~cardiac muscle contraction	1	47	2.12766	0.740872	0.784957	1	1	1	1	1	MTOR;
GO:0032496~response to lipopolysaccharide	4	177	2.25989	0.742333	0.786072	1	1	1	1	1	JAK2; HMGB2; MTA1; HDAC2;
GO:0019048~modulation by virus of host morphology or physiology	1	48	2.08333	0.74807	0.790405	1	1	1	1	1	KPNA2;
GO:0045165~cell fate commitment	1	48	2.08333	0.74807	0.790405	1	1	1	1	1	KDM6B;
GO:0048812~neuron projection morphogenesis	1	48	2.08333	0.74807	0.790405	1	1	1	1	1	UBB;
GO:0071230~cellular response to amino acid stimulus	1	48	2.08333	0.74807	0.790405	1	1	1	1	1	DNMT3A;
GO:0006470~protein dephosphorylation	3	138	2.17391	0.753075	0.795178	1	1	1	1	1	PPP5C; PPP4C; CDC14B;
GO:0000413~protein peptidyl-prolyl isomerization	1	49	2.04082	0.755067	0.795178	1	1	1	1	1	PPIE;
GO:0000910~cytokinesis	1	49	2.04082	0.755067	0.795178	1	1	1	1	1	BRCA2;
GO:0006633~fatty acid biosynthetic process	1	49	2.04082	0.755067	0.795178	1	1	1	1	1	BRCA1;
GO:0032526~response to retinoic acid	1	49	2.04082	0.755067	0.795178	1	1	1	1	1	NCOA1;
GO:0071560~cellular response to transforming growth factor beta stimulus	1	49	2.04082	0.755067	0.795178	1	1	1	1	1	HDAC2;
GO:0002250~adaptive immune response	3	139	2.15827	0.757308	0.797101	1	1	1	1	1	JAK2; OTUB1; DCLRE1C;
GO:0006521~regulation of cellular amino acid metabolic process	1	51	1.96078	0.768486	0.808424	1	1	1	1	1	PSME4;
GO:0007166~cell surface receptor signaling pathway	7	310	2.25806	0.778766	0.81879	1	1	1	1	1	UBB; UBC; RPS27A; UBA52; JMJD6; PRMT1; BRD8;
GO:0070373~negative regulation of ERK1 and ERK2 cascade	1	53	1.88679	0.781171	0.82087	1	1	1	1	1	ABL1;
GO:0001570~vasculogenesis	1	54	1.85185	0.78725	0.826806	1	1	1	1	1	PAXIP1;
GO:0042593~glucose homeostasis	2	103	1.94175	0.791937	0.831274	1	1	1	1	1	SIRT6; RMI1;
GO:0000288~nuclear-transcribed mRNA catabolic process, deadenylation-dependent decay	1	55	1.81818	0.793162	0.831652	1	1	1	1	1	POLR2D;
GO:0043406~positive regulation of MAP kinase activity	1	55	1.81818	0.793162	0.831652	1	1	1	1	1	EZH2;
GO:0007399~nervous system development	6	275	2.18182	0.794181	0.832267	1	1	1	1	1	PAX3; SMARCA2; SMARCA4; EP300; SMARCB1; SMARCC1;
GO:0060326~cell chemotaxis	1	56	1.78571	0.798909	0.836766	1	1	1	1	1	HMGB2;
GO:0050853~B cell receptor signaling pathway	1	57	1.75439	0.804497	0.842159	1	1	1	1	1	ABL1;
GO:0001649~osteoblast differentiation	2	107	1.86916	0.808826	0.846231	1	1	1	1	1	SOX2; ASF1A;
GO:0019233~sensory perception of pain	1	58	1.72414	0.809929	0.846925	1	1	1	1	1	CHRNA4;
GO:0045766~positive regulation of angiogenesis	2	108	1.85185	0.812853	0.84952	1	1	1	1	1	BRCA1; SIRT1;
GO:0001947~heart looping	1	59	1.69492	0.815211	0.850598	1	1	1	1	1	SETDB2;
GO:0060041~retina development in camera-type eye	1	59	1.69492	0.815211	0.850598	1	1	1	1	1	JMJD6;
GO:0060395~SMAD protein signal transduction	1	59	1.69492	0.815211	0.850598	1	1	1	1	1	RBM14;
GO:0009612~response to mechanical stimulus	1	60	1.66667	0.820347	0.854102	1	1	1	1	1	BTG2;
GO:0048208~COPII vesicle coating	1	60	1.66667	0.820347	0.854102	1	1	1	1	1	CSNK1D;
GO:0050679~positive regulation of epithelial cell proliferation	1	60	1.66667	0.820347	0.854102	1	1	1	1	1	EYA1;
GO:0051965~positive regulation of synapse assembly	1	60	1.66667	0.820347	0.854102	1	1	1	1	1	UBE2V2;
GO:0009611~response to wounding	1	61	1.63934	0.82534	0.858371	1	1	1	1	1	SOX2;
GO:0098869~cellular oxidant detoxification	1	61	1.63934	0.82534	0.858371	1	1	1	1	1	KDM3B;
GO:0042632~cholesterol homeostasis	1	62	1.6129	0.830194	0.862954	1	1	1	1	1	SIRT1;
GO:0051291~protein heterooligomerization	1	63	1.5873	0.834914	0.867113	1	1	1	1	1	PPP5C;
GO:0030154~cell differentiation	10	456	2.19298	0.835098	0.867113	1	1	1	1	1	SUV39H1; SOX15; JAK2; TP53; MECOM; FOXM1; SMARCB1; TEX15; SUV39H2; PRMT7;
GO:0043087~regulation of GTPase activity	1	64	1.5625	0.839503	0.871217	1	1	1	1	1	MTOR;
GO:0002244~hematopoietic progenitor cell differentiation	1	65	1.53846	0.843965	0.874902	1	1	1	1	1	REST;
GO:0007015~actin filament organization	1	65	1.53846	0.843965	0.874902	1	1	1	1	1	MAD2L2;
GO:0034220~ion transmembrane transport	5	253	1.97628	0.845641	0.876168	1	1	1	1	1	CHRNA4; UBB; UBC; RPS27A; UBA52;
GO:0032147~activation of protein kinase activity	1	66	1.51515	0.848302	0.878452	1	1	1	1	1	CLSPN;
GO:0045216~cell-cell junction organization	1	67	1.49254	0.85252	0.882344	1	1	1	1	1	ACTB;
GO:0008152~metabolic process	23	982	2.34216	0.855114	0.884553	1	1	1	1	1	CSRP2BP; CHD1L; SMARCA2; SMARCA4; CHD4; SHPRH; MTOR; ELP3; ERCC2; HDAC10; RUVBL1; HDAC3; KAT5; MUTYH; TRRAP; ATR; PRKDC; KIF22; CHD3; PPP4C; RECQL5; KAT2A; RTEL1;
GO:0060337~type I interferon signaling pathway	1	68	1.47059	0.85662	0.885634	1	1	1	1	1	ISG15;
GO:0007338~single fertilization	1	69	1.44928	0.860606	0.889278	1	1	1	1	1	KDM5B;
GO:0007204~positive regulation of cytosolic calcium ion concentration	2	123	1.62602	0.864764	0.893094	1	1	1	1	1	JAK2; ABL1;
GO:0007018~microtubule-based movement	1	71	1.40845	0.86825	0.895733	1	1	1	1	1	KIF22;
GO:0042391~regulation of membrane potential	1	71	1.40845	0.86825	0.895733	1	1	1	1	1	CHRNA4;
GO:0009749~response to glucose	1	72	1.38889	0.871914	0.89903	1	1	1	1	1	RMI1;
GO:0048015~phosphatidylinositol-mediated signaling	2	127	1.5748	0.876185	0.90295	1	1	1	1	1	OGT; MTOR;
GO:0007275~multicellular organism development	10	482	2.07469	0.878536	0.904888	1	1	1	1	1	EYA3; EYA4; EYA2; RECQL4; TP53; HMGA2; ATR; RBBP7; KDM1B; USP7;
GO:0042060~wound healing	1	75	1.33333	0.882306	0.908284	1	1	1	1	1	MTOR;
GO:0043154~negative regulation of cysteine-type endopeptidase activity involved in apoptotic process	1	76	1.31579	0.885579	0.910679	1	1	1	1	1	EP300;
GO:0098655~cation transmembrane transport	1	76	1.31579	0.885579	0.910679	1	1	1	1	1	CHRNA4;
GO:0030509~BMP signaling pathway	1	78	1.28205	0.891856	0.915176	1	1	1	1	1	UBE2D3;
GO:0031295~T cell costimulation	1	78	1.28205	0.891856	0.915176	1	1	1	1	1	MTOR;
GO:0034329~cell junction assembly	1	78	1.28205	0.891856	0.915176	1	1	1	1	1	ACTB;
GO:0043410~positive regulation of MAPK cascade	1	78	1.28205	0.891856	0.915176	1	1	1	1	1	SOX2;
GO:0006816~calcium ion transport	1	79	1.26582	0.894864	0.917773	1	1	1	1	1	CHRNA4;
GO:0006595~polyamine metabolic process	1	81	1.23457	0.900633	0.922705	1	1	1	1	1	PSME4;
GO:0007626~locomotory behavior	1	81	1.23457	0.900633	0.922705	1	1	1	1	1	CHRNA4;
GO:0051897~positive regulation of protein kinase B signaling	1	82	1.21951	0.903397	0.925044	1	1	1	1	1	MTOR;
GO:0010951~negative regulation of endopeptidase activity	2	139	1.43885	0.905323	0.926522	1	1	1	1	1	PTTG1; UCHL5;
GO:0006493~protein O-linked glycosylation	1	84	1.19048	0.908698	0.928494	1	1	1	1	1	OGT;
GO:0006813~potassium ion transport	1	84	1.19048	0.908698	0.928494	1	1	1	1	1	CDK2;
GO:0008544~epidermis development	1	84	1.19048	0.908698	0.928494	1	1	1	1	1	SATB1;
GO:0006457~protein folding	3	192	1.5625	0.909628	0.928951	1	1	1	1	1	PPIE; ACTB; RUVBL2;
GO:0016042~lipid catabolic process	1	85	1.17647	0.911238	0.930102	1	1	1	1	1	TBL1XR1;
GO:0050796~regulation of insulin secretion	1	88	1.13636	0.918444	0.936959	1	1	1	1	1	CLOCK;
GO:0007409~axonogenesis	1	91	1.0989	0.925066	0.943214	1	1	1	1	1	APBB1;
GO:0007601~visual perception	3	202	1.48515	0.925971	0.943637	1	1	1	1	1	ATXN7; EYA4; EYA3;
GO:0019886~antigen processing and presentation of exogenous peptide antigen via MHC class II	1	92	1.08696	0.927152	0.94434	1	1	1	1	1	KIF22;
GO:0045454~cell redox homeostasis	1	93	1.07527	0.92918	0.945904	1	1	1	1	1	APEX1;
GO:0048013~ephrin receptor signaling pathway	1	94	1.06383	0.931151	0.947409	1	1	1	1	1	ACTB;
GO:0051607~defense response to virus	2	158	1.26582	0.938689	0.954574	1	1	1	1	1	ISG15; TRIM25;
GO:0007411~axon guidance	10	537	1.8622	0.940136	0.95554	1	1	1	1	1	JAK2; ABL1; UBB; UBC; PPP5C; ACTB; RBX1; RPS27A; UBA52; PSME4;
GO:0006112~energy reserve metabolic process	1	102	0.980392	0.945073	0.96005	1	1	1	1	1	MTOR;
GO:0006888~ER to Golgi vesicle-mediated transport	2	166	1.20482	0.949098	0.96363	1	1	1	1	1	CSNK1D; VCP;
GO:0009615~response to virus	1	109	0.917431	0.954928	0.969038	1	1	1	1	1	HMGA2;
GO:0016477~cell migration	2	173	1.15607	0.956804	0.970429	1	1	1	1	1	JAK2; CDK1;
GO:0022904~respiratory electron transport chain	1	118	0.847458	0.96505	0.977761	1	1	1	1	1	POLG2;
GO:0071805~potassium ion transmembrane transport	1	118	0.847458	0.96505	0.977761	1	1	1	1	1	REST;
GO:0042384~cilium assembly	1	121	0.826446	0.967892	0.980124	1	1	1	1	1	CEP164;
GO:0030036~actin cytoskeleton organization	1	125	0.8	0.971325	0.983083	1	1	1	1	1	ABL1;
GO:0042742~defense response to bacterium	1	129	0.775194	0.974392	0.985669	1	1	1	1	1	ISG15;
GO:0006886~intracellular protein transport	2	196	1.02041	0.975011	0.985776	1	1	1	1	1	HERC2; NPM1;
GO:0005975~carbohydrate metabolic process	5	367	1.3624	0.978287	0.988458	1	1	1	1	1	UBB; UBC; RPS27A; UBA52; PARG;
GO:0006954~inflammatory response	5	368	1.3587	0.978692	0.988458	1	1	1	1	1	POLB; NFRKB; HIST1H2BA; PARP4; HDAC5;
GO:0038096~Fc-gamma receptor signaling pathway involved in phagocytosis	2	205	0.97561	0.979888	0.989147	1	1	1	1	1	ABL1; ACTB;
GO:0034641~cellular nitrogen compound metabolic process	4	323	1.23839	0.981535	0.990289	1	1	1	1	1	RPS3; RPS27A; UBA52; PSME4;
GO:0001525~angiogenesis	2	219	0.913242	0.985695	0.993965	1	1	1	1	1	SIRT1; SETD2;
GO:0007165~signal transduction	21	1137	1.84697	0.987706	0.995471	1	1	1	1	1	HMGA2; APBB1; OGT; CLOCK; JAK2; IKBKAP; ACTL6A; NPM1; CDK4; MTOR; CHRNA4; CSNK1D; CSNK1E; COPS2; ATM; MTA1; CREBBP; BRD8; BRE; COPS3; SMC3;
GO:0006811~ion transport	1	162	0.617284	0.989937	0.997197	1	1	1	1	1	CHRNA4;
GO:0070374~positive regulation of ERK1 and ERK2 cascade	1	170	0.588235	0.991978	0.99873	1	1	1	1	1	ABL1;
GO:0018279~protein N-linked glycosylation via asparagine	2	247	0.809717	0.992831	0.999066	1	1	1	1	1	CSNK1D; VCP;
GO:0035556~intracellular signal transduction	3	431	0.696056	0.999587	1	1	1	1	1	1	JAK2; KMT2C; NSMCE1;
GO:0030198~extracellular matrix organization	1	309	0.323625	0.999846	1	1	1	1	1	1	ERCC2;
GO:0006508~proteolysis	3	518	0.579151	0.999952	1	1	1	1	1	1	TBL1X; UBE2N; FBXO6;
GO:0006810~transport	1	385	0.25974	0.999982	1	1	1	1	1	1	PARP4;
GO:0008150~biological_process	4	648	0.617284	0.999989	1	1	1	1	1	1	ELP6; ARID4B; INO80C; FANCF;
GO:0043547~positive regulation of GTPase activity	2	498	0.401606	0.99999	1	1	1	1	1	1	HERC2; EZH2;
GO:0007268~synaptic transmission	1	404	0.247525	0.99999	1	1	1	1	1	1	CHRNA4;
GO:0044281~small molecule metabolic process	23	1713	1.34267	0.999991	1	1	1	1	1	1	HDAC3; TBL1X; NCOR1; UBB; UBC; ERCC2; RPS3; POLD1; NUDT1; RPS27A; UBA52; NCOA6; PSME4; NCOA2; NCOA1; RRM2B; CARM1; CREBBP; MMS19; BRIP1; TBL1XR1; RTEL1; NCOR2;
GO:0055085~transmembrane transport	4	668	0.598802	0.999993	1	1	1	1	1	1	UBB; UBC; RPS27A; UBA52;
GO:0015031~protein transport	1	429	0.2331	0.999995	1	1	1	1	1	1	ENY2;
GO:0006955~immune response	1	497	0.201207	0.999999	1	1	1	1	1	1	IKBKAP;
GO:0007186~G-protein coupled receptor signaling pathway	1	937	0.106724	1	1	1	1	1	1	1	JAK2;

## Sheet: DAVID_dnarepair_chromatinOrg
Category	Term	Count	%	PValue	Genes	List Total	Pop Hits	Pop Total	Fold Enrichment	Bonferroni	Benjamini	FDR
GOTERM_BP_FAT	GO:0006281~DNA repair	212	40.8478	1.89047e-260	XRCC5, XRCC4, RAD51C, XRCC3, XRCC2, XRCC6, PTTG1, INTS3, XRCC1, NONO, EPC2, CHRNA4, H2AFX, POLL, POLK, POLI, POLH, LIG1, LIG3, RAD9B, POLB, RAD9A, LIG4, EEPD1, DCLRE1C, RFC5, RAD1, PNKP, UHRF1, RFC3, DCLRE1A, RFC4, RFC1, RFC2, RAD23B, MRE11A, HUS1, CEP164, CHEK1, XAB2, FBXO6, POLN, POLQ, NTHL1, RECQL4, RECQL5, EME2, TP53BP1, EME1, TREX2, TREX1, ATR, RAD54L, ATM, RNF8, SUPT16H, PCNA, PARP3, PARP4,…	485	284	13528	20.8214	3.30264e-257	3.30264e-257	3.19898e-257
GOTERM_BP_FAT	GO:0006974~response to DNA damage stimulus	225	43.3526	1.45339e-244	XRCC5, RAD51C, XRCC4, XRCC3, XRCC2, XRCC6, PTTG1, INTS3, XRCC1, NONO, EPC2, CHRNA4, H2AFX, POLL, POLK, POLI, POLH, LIG1, LIG3, RAD9B, POLB, RAD9A, LIG4, EEPD1, DCLRE1C, RFC5, RAD1, PNKP, UHRF1, RFC3, DCLRE1A, RFC4, BAZ1B, RFC1, RFC2, UBR5, RAD23B, MRE11A, HUS1, CEP164, CHEK1, CHEK2, XAB2, FBXO6, POLN, POLQ, NTHL1, RECQL4, RECQL5, TP53BP1, EME2, EME1, TREX2, TREX1, ATR, RAD54L, ATM, RNF8, PCNA, SU…	485	373	13528	16.8254	2.53908e-241	1.26954e-241	2.45938e-241
GOTERM_BP_FAT	GO:0006259~DNA metabolic process	231	44.5087	1.52515e-213	XRCC5, RAD51C, XRCC4, XRCC3, XRCC2, XRCC6, PTTG1, INTS3, XRCC1, NONO, EPC2, CHRNA4, H2AFX, POLL, POLK, POLI, POLH, LIG1, LIG3, RAD9B, POLB, RAD9A, LIG4, EEPD1, DCLRE1C, RFC5, RAD1, PNKP, UHRF1, RFC3, DCLRE1A, RFC4, RFC1, RFC2, RAD23B, MRE11A, HUS1, CEP164, CHEK1, XAB2, FBXO6, POLM, POLN, POLQ, NTHL1, RECQL4, DNMT3A, RECQL5, TP53BP1, EME2, EME1, TREX2, TREX1, ATR, RAD54L, ATM, RNF8, PCNA, SUPT16H,…	485	506	13528	12.7337	2.66444e-210	8.88148e-211	2.58081e-210
GOTERM_BP_FAT	GO:0033554~cellular response to stress	232	44.7013	5.60761e-201	XRCC5, RAD51C, XRCC4, XRCC3, XRCC2, XRCC6, PTTG1, INTS3, XRCC1, NONO, EPC2, CHRNA4, H2AFX, POLL, POLK, POLI, POLH, LIG1, LIG3, RAD9B, POLB, RAD9A, LIG4, EEPD1, DCLRE1C, RFC5, RAD1, PNKP, UHRF1, RFC3, DCLRE1A, RFC4, BAZ1B, RFC1, RFC2, UBR5, MAPK8, RAD23B, MRE11A, HUS1, CEP164, CHEK1, CHEK2, XAB2, FBXO6, POLN, POLQ, NTHL1, RECQL4, RECQL5, TP53BP1, EME2, TAOK3, EME1, TREX2, TREX1, ATR, RAD54L, ATM, …	485	566	13528	11.4331	9.7965e-198	2.44912e-198	9.48899e-198
GOTERM_BP_FAT	GO:0051276~chromosome organization	195	37.5723	7.73463e-163	XRCC5, RAD51C, XRCC6, PTTG1, HIST1H2BO, EPC1, TAF5L, BRPF1, HIST1H2BM, EPC2, HIST1H2BN, HIST1H2BK, HIST1H2BL, HIST1H2BJ, H2AFX, TADA2A, RCOR1, HMG20A, HMG20B, LIG4, TAF6L, DCLRE1C, PRDM9, BAZ1B, RFC1, SUDS3, TADA3, MRE11A, TADA1, VPS72, SUPT7L, DNMT3A, AEBP2, YEATS4, CREBBP, SMYD3, RAD54L, RNF8, SAP130, SUPT16H, PARP1, CHAF1A, CHAF1B, NCOR1, ENY2, EZH2, DMAP1, HIST3H2BB, BRD8, RBBP4, HIST1H1B, TP…	485	485	13528	11.2146	1.35124e-159	2.70248e-160	1.30882e-159
GOTERM_BP_FAT	GO:0006325~chromatin organization	167	32.1773	1.99351e-145	MORF4L1, MORF4L2, INO80, HIST1H2BO, EPC1, KDM1A, EPC2, BRPF1, TAF5L, HIST1H2BM, HIST1H2BN, HIST1H2BK, HIST1H2BL, HIST1H2BJ, EED, H2AFX, HIST3H3, SATB1, TADA2A, RCOR1, MTA2, HDAC10, HMG20A, HMG20B, TAF6L, SUZ12, KDM2B, EP300, PRDM9, KDM2A, BAZ1B, SMARCA5, SMARCA2, SUDS3, EP400, SMARCA4, MEAF6, HMGB2, TADA3, SOX1, SETD1B, SOX2, SETD1A, TADA1, TRRAP, VPS72, HIST1H4A, SMARCB1, NPM1, RNF168, SUPT7L, T…	485	378	13528	12.323	3.48267e-142	5.80444e-143	3.37335e-142
GOTERM_BP_FAT	GO:0016568~chromatin modification	131	25.2408	1.83494e-117	MORF4L1, MORF4L2, INO80, EPC1, KDM1A, EPC2, TAF5L, BRPF1, EED, TADA2A, RCOR1, HDAC10, HMG20A, HMG20B, TAF6L, SUZ12, KDM2B, EP300, PRDM9, KDM2A, BAZ1B, SMARCA5, SMARCA2, SUDS3, EP400, SMARCA4, MEAF6, TADA3, SETD1B, SETD1A, TADA1, TRRAP, VPS72, SMARCB1, RNF168, SUPT7L, TAF9, ASF1A, SETDB1, DNMT3A, AEBP2, YEATS4, SETDB2, EHMT1, CREBBP, SMYD3, SUV39H1, WHSC1, KAT5, EHMT2, UIMC1, SUV39H2, HDAC5, RNF8,…	485	274	13528	13.3356	3.20564e-114	4.57949e-115	3.10502e-114
GOTERM_BP_FAT	GO:0016569~covalent chromatin modification	78	15.0289	5.25272e-80	ENY2, MORF4L1, EZH2, DMAP1, MEN1, EPC1, KDM1A, TAF5L, BRPF1, PRMT7, PRMT5, PRMT6, BRD8, UBE2A, BRCC3, TADA2A, HDAC10, MBD3, TAF6L, UBE2B, UBE2N, SUZ12, EYA3, TAF10, EYA1, EP300, TAF12, EYA2, BAZ1B, RUVBL2, RUVBL1, USP22, CARM1, NSD1, EP400, KDM6B, SMARCA4, ING5, SUPT3H, ING4, MEAF6, ING3, TADA3, HAT1, TADA1, TRRAP, RNF168, ACTL6A, TAF9, KDM3A, SUPT7L, KAT2A, DNMT3A, YEATS4, CSRP2BP, KAT2B, EHMT1,…	485	126	13528	17.267	9.17651e-77	1.14706e-77	8.88846e-77
GOTERM_BP_FAT	GO:0016570~histone modification	76	14.6435	3.44735e-78	ENY2, MORF4L1, EZH2, DMAP1, MEN1, EPC1, KDM1A, TAF5L, BRPF1, PRMT7, PRMT5, PRMT6, BRD8, UBE2A, BRCC3, TADA2A, HDAC10, MBD3, TAF6L, UBE2B, UBE2N, SUZ12, EYA3, TAF10, EYA1, EP300, TAF12, EYA2, BAZ1B, RUVBL2, RUVBL1, USP22, CARM1, NSD1, EP400, KDM6B, ING5, SUPT3H, ING4, MEAF6, ING3, TADA3, HAT1, TADA1, TRRAP, RNF168, ACTL6A, TAF9, KDM3A, SUPT7L, KAT2A, YEATS4, CSRP2BP, KAT2B, EHMT1, CREBBP, SUV39H1,…	485	122	13528	17.3758	6.02251e-75	6.69168e-76	5.83347e-75
GOTERM_BP_FAT	GO:0006289~nucleotide-excision repair	48	9.24855	1.05399e-60	MMS19, RAD23B, XAB2, RPA3, RPA1, ERCC8, RPA2, ERCC5, ERCC6, POLE2, ERCC3, NTHL1, ERCC4, ERCC1, FANCC, ERCC2, POLL, CCNH, DDB1, LIG1, NEIL2, TP53, GTF2H4, NEIL1, GTF2H3, BRCA2, CDK7, GTF2H5, LIG4, GTF2H2, GTF2H1, POLD3, RFC5, PNKP, MNAT1, POLD4, XPA, RFC3, DCLRE1A, XPC, RFC4, RFC1, RFC2, POLD1, POLD2, PCNA, DDB2, OGG1	485	55	13528	24.3428	1.84132e-57	1.84132e-58	1.78352e-57
GOTERM_BP_FAT	GO:0006260~DNA replication	72	13.8728	5.38864e-54	CLSPN, IGHMBP2, POLG2, POLL, POLK, POLI, RBBP4, REV1, POLH, DTL, LIG1, LIG3, RAD9B, RAD9A, POLB, LIG4, RBBP7, RMI1, RAD50, CDK2, RAD51, RFC5, RAD1, PNKP, RFC3, RPAIN, RFC4, RFC1, RFC2, NCOA6, TOP3A, RAD17, REV3L, ING5, ING4, HMGB2, BLM, MRE11A, HUS1, TIPIN, POLA1, CHEK1, RRM2B, KIN, RPA3, RPA1, RPA2, POLE2, POLM, POLN, POLQ, ATRIP, FEN1, SSRP1, UPF1, CINP, TREX1, BRCA2, ATR, WRN, SIRT1, BRCA1, PO…	485	190	13528	10.5699	9.41396e-51	8.55815e-52	9.11846e-51
GOTERM_BP_FAT	GO:0006310~DNA recombination	55	10.5973	2.32902e-50	XRCC5, RAD51C, XRCC4, XRCC3, NBN, XRCC2, XRCC6, MLH1, NONO, IGHMBP2, NSMCE1, PMS2, H2AFX, LIG1, LIG3, LIG4, RAD52, RAD50, RAD51, UBE2N, DCLRE1C, RECQL, RPAIN, NCOA6, RUVBL2, RUVBL1, DMC1, BLM, UNG, MRE11A, HUS1, PRKDC, CHEK1, KIN, RPA1, MUS81, ERCC4, ERCC1, RECQL4, EXO1, MSH6, RECQL5, RAD51AP1, MSH3, MSH2, EME2, EME1, TREX1, BRCA2, WRN, RAD54L, BRCA1, ATM, ATRX, RBM14	485	105	13528	14.6105	4.0688e-47	3.39066e-48	3.94108e-47
GOTERM_BP_FAT	GO:0006302~double-strand break repair	45	8.67052	3.32108e-50	XRCC5, XRCC4, NBN, XRCC2, BLM, FAM175A, MRE11A, HUS1, XRCC6, POLA1, PRKDC, MLH1, UBE2V2, RPA1, RNF168, H2AFX, ERCC4, ERCC1, FEN1, RECQL4, BRCC3, RAD51AP1, MSH2, TP53, BRIP1, APTX, BRCA2, LIG4, KAT5, RAD52, RAD54L, RAD50, BRCA1, UIMC1, RAD51, UBE2N, EYA3, RNF8, DCLRE1C, RECQL, EYA1, VCP, TDP1, BRE, NHEJ1	485	62	13528	20.2448	5.80193e-47	4.46302e-48	5.61981e-47
GOTERM_BP_FAT	GO:0006350~transcription	199	38.343	5.43459e-43	ASCC1, REST, PTTG1, NONO, EPC1, EPC2, TAF5L, BRPF1, SAP30L, IKBKAP, TADA2A, RCOR1, TADA2B, HMG20A, HMG20B, TAF6L, UHRF1, PRDM9, ASCC2, BAZ1B, RFC1, PIAS4, ASCC3, ZZZ3, SUDS3, TADA3, TADA1, XAB2, VPS72, SUPT7L, AEBP2, YEATS4, TP53BP1, CREBBP, SAP130, RNF4, SUPT16H, PARP1, CHAF1A, CHAF1B, NCOR1, NCOR2, ENY2, BACH1, COPS2, ZBTB32, COPS5, EZH2, PHF20, DMAP1, ASH2L, BRD8, ATF7IP, RBBP4, CCNH, TP53, GT…	485	2101	13528	2.64192	9.49423e-40	6.7816e-41	9.19621e-40
GOTERM_BP_FAT	GO:0045449~regulation of transcription	222	42.7746	1.14905e-41	XRCC6, ASCC1, REST, NONO, EPC1, EPC2, TAF5L, BRPF1, YEATS2, SAP30L, IKBKAP, TADA2A, RCOR1, TADA2B, HMG20A, HMG20B, TAF6L, MECOM, UHRF1, PRDM9, ASCC2, BAZ1B, RFC1, PIAS4, ASCC3, ZZZ3, SUDS3, TADA3, TADA1, VPS72, SUPT7L, DNMT3A, AEBP2, YEATS4, TP53BP1, CREBBP, SAP130, RNF4, SUPT16H, CHAF1A, NCOR1, CHAF1B, NCOR2, ENY2, BACH1, ZBTB32, COPS2, EZH2, PHF20, DMAP1, ASH2L, BRD8, ATF7IP, RBBP4, CCNH, TP53,…	485	2601	13528	2.3807	2.00739e-38	1.33826e-39	1.94438e-38
GOTERM_BP_FAT	GO:0016573~histone acetylation	35	6.74374	6.34484e-39	MORF4L1, ING5, SUPT3H, MEAF6, ING4, ING3, TADA3, HAT1, TADA1, TRRAP, DMAP1, EPC1, BRPF1, TAF5L, ACTL6A, TAF9, SUPT7L, BRD8, KAT2A, YEATS4, CSRP2BP, KAT2B, TADA2A, CREBBP, MBD3, TAF6L, KAT5, TAF10, TAF12, EP300, SAP130, RUVBL2, RUVBL1, APBB1, EP400	485	48	13528	20.3385	1.10844e-35	6.92777e-37	1.07365e-35
GOTERM_BP_FAT	GO:0006473~protein amino acid acetylation	35	6.74374	4.90049e-37	MORF4L1, ING5, SUPT3H, MEAF6, ING4, ING3, TADA3, HAT1, TADA1, TRRAP, DMAP1, EPC1, BRPF1, TAF5L, ACTL6A, TAF9, SUPT7L, BRD8, KAT2A, YEATS4, CSRP2BP, KAT2B, TADA2A, CREBBP, MBD3, TAF6L, KAT5, TAF10, TAF12, EP300, SAP130, RUVBL2, RUVBL1, APBB1, EP400	485	52	13528	18.774	8.56115e-34	5.03597e-35	8.29242e-34
GOTERM_BP_FAT	GO:0009314~response to radiation	58	11.1753	6.42428e-36	XRCC4, XRCC2, FAM175A, COPS3, XRCC6, INTS3, MEN1, H2AFX, FANCG, UBE2A, REV1, BRCC3, POLH, USP1, TP53, TOPBP1, MBD4, LIG4, UBE2B, GTF2H2, EYA3, DCLRE1C, XPA, PNKP, EYA1, CCND1, RPAIN, XPC, FANCD2, DDB2, MAPK8, NHEJ1, CLOCK, BLM, HUS1, PRKDC, ERCC8, ERCC5, ERCC6, RNF168, ERCC3, ERCC4, ERCC1, FEN1, ERCC2, MSH6, MSH2, BRCA2, WRN, RAD54L, UIMC1, BRCA1, ATM, RNF8, POLD1, BRE, SMC1A, APBB1	485	200	13528	8.08891	1.12232e-32	6.23512e-34	1.08709e-32
GOTERM_BP_FAT	GO:0043543~protein amino acid acylation	35	6.74374	6.11585e-34	MORF4L1, ING5, SUPT3H, MEAF6, ING4, ING3, TADA3, HAT1, TADA1, TRRAP, DMAP1, EPC1, BRPF1, TAF5L, ACTL6A, TAF9, SUPT7L, BRD8, KAT2A, YEATS4, CSRP2BP, KAT2B, TADA2A, CREBBP, MBD3, TAF6L, KAT5, TAF10, TAF12, EP300, SAP130, RUVBL2, RUVBL1, APBB1, EP400	485	60	13528	16.2708	1.06844e-30	5.62337e-32	1.0349e-30
GOTERM_BP_FAT	GO:0007049~cell cycle	105	20.2312	2.23433e-33	RAD51C, XRCC2, PTTG1, H2AFX, RPS27A, LIG1, LIG3, HMG20B, LIG4, RAD1, DCLRE1A, UHRF1, PRDM9, EP300, TIMELESS, MAD2L2, RAD17, UBA52, PPP5C, FZR1, BLM, MRE11A, TIPIN, CHEK1, CEP164, CHEK2, SMARCB1, NPM1, YEATS4, ZNF830, CINP, TREX2, SUV39H1, BRCA2, ATR, RAD54L, BRCA1, ATM, SUV39H2, RNF8, HDAC3, POLD1, SMC1A, ABL1, CHAF1A, CHAF1B, NCOR1, KIF22, CLSPN, NBN, MLH1, MEN1, FANCI, FANCA, CDK1, RBBP4, CCNH,…	485	776	13528	3.77415	3.90337e-30	1.95169e-31	3.78085e-30
GOTERM_BP_FAT	GO:0042770~DNA damage response, signal transduction	38	7.32177	1.57191e-32	ING4, NBN, BLM, FAM175A, HUS1, TIPIN, MLH1, RPS27L, CHEK1, CHEK2, ERCC6, MDC1, FBXO6, HINFP, H2AFX, ATRIP, MSH6, CDK1, BRCC3, MSH2, TP53, BRIP1, BRCA2, RAD9A, MBD4, ATR, KAT5, BRCA1, UIMC1, ATM, RAD1, XPA, CCND1, XPC, BRE, ABL1, SMC1A, RAD17	485	80	13528	13.2491	2.74613e-29	1.30768e-30	2.65993e-29
GOTERM_BP_FAT	GO:0051052~regulation of DNA metabolic process	41	7.89981	2.21481e-29	NBN, BLM, FAM175A, MRE11A, HUS1, TIPIN, MLH1, UBE2V2, RPS3, ERCC8, RNF168, H2AFX, ERCC4, ERCC1, RTEL1, MSH6, BRCC3, MSH3, POLH, MSH2, USP1, PIF1, TP53, BRCA2, RAD9A, ATR, RAD50, BRCA1, UIMC1, CDK2, RAD51, UBE2N, EYA3, RNF8, DNA2, EYA1, TEX15, PCNA, BRE, KPNA2, RAD17	485	114	13528	10.0316	3.86928e-26	1.75876e-27	3.74782e-26
GOTERM_BP_FAT	GO:0045934~negative regulation of nucleobase, nucleoside, nucleotide and nucleic acid metabolic process	80	15.4143	2.41886e-29	COPS2, ZBTB32, ARID4A, MLH1, DMAP1, REST, PAX3, RPS3, IGHMBP2, MEN1, SAP30, KDM1A, EPC1, PRMT6, EED, SOX15, KDM5B, ATF7IP, TBL1XR1, SATB1, MTA2, ARID5B, TP53, HDAC10, RAD9A, UBE2I, MBD3, RBBP7, SUZ12, NCOA2, TIMELESS, PIAS4, NSD1, SMARCA2, SUDS3, RAD17, KDM6B, SMARCA4, ING4, HMGB2, BLM, HUS1, SOX2, TIPIN, HAT1, PRDM16, TCF7L1, VPS72, SUMO1, NPM1, HINFP, ERCC4, ERCC1, DNMT3A, MSH6, EHMT1, MSH3, MS…	485	512	13528	4.35825	4.22575e-26	1.83728e-27	4.09311e-26
GOTERM_BP_FAT	GO:0051172~negative regulation of nitrogen compound metabolic process	80	15.4143	6.20411e-29	COPS2, ZBTB32, ARID4A, MLH1, DMAP1, REST, PAX3, RPS3, IGHMBP2, MEN1, SAP30, KDM1A, EPC1, PRMT6, EED, SOX15, KDM5B, ATF7IP, TBL1XR1, SATB1, MTA2, ARID5B, TP53, HDAC10, RAD9A, UBE2I, MBD3, RBBP7, SUZ12, NCOA2, TIMELESS, PIAS4, NSD1, SMARCA2, SUDS3, RAD17, KDM6B, SMARCA4, ING4, HMGB2, BLM, HUS1, SOX2, TIPIN, HAT1, PRDM16, TCF7L1, VPS72, SUMO1, NPM1, HINFP, ERCC4, ERCC1, DNMT3A, MSH6, EHMT1, MSH3, MS…	485	519	13528	4.29947	1.08386e-25	4.51607e-27	1.04984e-25
GOTERM_BP_FAT	GO:0000075~cell cycle checkpoint	37	7.12909	1.04502e-28	NBN, BLM, FAM175A, HUS1, TIPIN, RPS27L, CHEK1, CHEK2, INTS3, TRRAP, MDC1, FBXO6, HINFP, H2AFX, FANCG, ERCC3, ATRIP, ERCC2, CDK1, BRCC3, MSH2, DDB1, TP53, BRIP1, RAD9A, ATR, BRCA1, UIMC1, ATM, RBBP8, RAD1, CCND1, XPC, BRE, SMC1A, MAD2L2, RAD17	485	91	13528	11.341	1.82565e-25	7.3026e-27	1.76834e-25
GOTERM_BP_FAT	GO:0010212~response to ionizing radiation	31	5.97303	7.08644e-28	XRCC4, XRCC2, BLM, FAM175A, XRCC6, PRKDC, INTS3, MEN1, ERCC8, ERCC6, RNF168, H2AFX, ERCC1, BRCC3, MSH2, TP53, BRCA2, TOPBP1, LIG4, RAD54L, BRCA1, UIMC1, ATM, DCLRE1C, RNF8, EYA3, CCND1, EYA1, FANCD2, BRE, NHEJ1	485	60	13528	14.4113	1.238e-24	4.76154e-26	1.19914e-24
GOTERM_BP_FAT	GO:0000718~nucleotide-excision repair, DNA damage removal	21	4.04624	1.73286e-27	RAD23B, CCNH, DDB1, GTF2H4, GTF2H3, CDK7, GTF2H2, GTF2H1, RPA3, RPA1, PNKP, RPA2, MNAT1, XPA, ERCC5, XPC, DDB2, ERCC3, ERCC4, ERCC1, ERCC2	485	22	13528	26.6249	3.02731e-24	1.12123e-25	2.93228e-24
GOTERM_BP_FAT	GO:0000077~DNA damage checkpoint	28	5.39499	4.70128e-27	NBN, BLM, FAM175A, HUS1, TIPIN, RPS27L, CHEK1, CHEK2, MDC1, HINFP, FBXO6, H2AFX, ATRIP, CDK1, BRCC3, MSH2, TP53, BRIP1, RAD9A, ATR, ATM, UIMC1, BRCA1, RAD1, CCND1, XPC, BRE, RAD17	485	48	13528	16.2708	8.21314e-24	2.93327e-25	7.95534e-24
GOTERM_BP_FAT	GO:0044265~cellular macromolecule catabolic process	92	17.7264	6.39007e-27	MLH1, FANCL, MUTYH, ISG15, USP10, RPS27A, TBL1XR1, CDK1, UBE2A, BRCC3, UFD1L, CCNH, DTL, DDB1, USP1, GTF2H4, GTF2H3, MBD4, UBE2I, HERC2, CDK7, UBE2B, GTF2H2, GTF2H1, UBE2N, XPA, USP28, PNKP, UHRF1, KDM2B, XPC, KDM2A, PIAS4, UBR5, UBC, UCHL5, DDB2, UBE2W, RAD18, UBB, USP22, UBA52, UBE2T, UBE2U, USP7, RAD23B, FZR1, USP3, UBA7, UBE2V2, HSPA1A, SMUG1, STUB1, RBX1, RPA3, RPA1, SUMO3, RPA2, SUMO2, SUMO…	485	725	13528	3.5395	1.11635e-23	3.84947e-25	1.0813e-23
GOTERM_BP_FAT	GO:0006308~DNA catabolic process	30	5.78035	1.9615e-26	RAD23B, UBE2V2, SMUG1, RPA3, RPA1, RPA2, MUTYH, ERCC5, ERCC3, ERCC4, NTHL1, ERCC1, ERCC2, CCNH, DDB1, GTF2H4, GTF2H3, MBD4, CDK7, GTF2H2, GTF2H1, UBE2N, PNKP, MPG, XPA, MNAT1, XPC, TDG, DDB2, OGG1	485	60	13528	13.9464	3.42673e-23	1.14224e-24	3.31917e-23
GOTERM_BP_FAT	GO:0006333~chromatin assembly or disassembly	40	7.70713	3.517e-26	HMGB2, ARID4A, ARID4B, HIST1H2BO, HIST1H2BM, HIST1H2BN, HIST1H4A, HIST1H2BK, HIST1H2BL, HIST1H2BJ, NPM1, H2AFX, HIST3H3, HIST3H2BB, ASF1A, CHD4, CHD3, HIST1H2BA, HIST1H2BB, HIST1H2BC, HIST1H2BD, SHPRH, HIST1H1B, MTA2, HIST1H2BH, SUV39H1, KAT5, SUV39H2, MSL3, BAZ1B, HIST2H2BE, HIST2H2BF, SMARCC1, HIST1H3A, SMARCC2, SMARCA5, SUPT16H, CHAF1A, HDAC8, CHAF1B	485	127	13528	8.78513	6.1442e-23	1.982e-24	5.95133e-23
GOTERM_BP_FAT	GO:0006284~base-excision repair	22	4.23892	6.635e-26	HMGB2, UNG, NEIL2, NEIL1, TP53, MBD4, POLB, WRN, SMUG1, DNA2, MPG, MUTYH, ERCC6, POLD1, PRMT6, PCNA, TDG, PARP1, OGG1, PARP2, APEX1, NTHL1	485	27	13528	22.7275	1.15913e-22	3.6223e-24	1.12275e-22
GOTERM_BP_FAT	GO:0031570~DNA integrity checkpoint	28	5.39499	8.7646e-26	NBN, BLM, FAM175A, HUS1, TIPIN, RPS27L, CHEK1, CHEK2, MDC1, HINFP, FBXO6, H2AFX, ATRIP, CDK1, BRCC3, MSH2, TP53, BRIP1, RAD9A, ATR, ATM, UIMC1, BRCA1, RAD1, CCND1, XPC, BRE, RAD17	485	52	13528	15.0192	1.53118e-22	4.63993e-24	1.48311e-22
GOTERM_BP_FAT	GO:0006357~regulation of transcription from RNA polymerase II promoter	90	17.341	1.5641e-25	ZBTB32, MORF4L2, XRCC6, PAX3, IGHMBP2, MEN1, SAP30, EPC1, KDM1A, SOX15, BRD8, ATF7IP, ELP4, TBL1XR1, SATB1, ELP3, IKBKAP, ELP2, CCNH, MTA2, TP53, HDAC10, MBD3, CDK7, TAF6L, MECOM, RBBP7, JMY, GTF2H1, RBBP8, SUZ12, NCOA1, UHRF1, EP300, NCOA2, PIAS4, NCOA6, SMARCA5, RUVBL1, NSD1, SMARCA2, CLOCK, KDM6B, SMARCA4, SUPT3H, HMGB2, TADA3, SOX2, PRKDC, PRDM16, VPS72, TCF7L1, SMARCB1, HINFP, TCEA1, TAF9, E…	485	727	13528	3.45303	2.73248e-22	8.03671e-24	2.64671e-22
GOTERM_BP_FAT	GO:0009628~response to abiotic stimulus	63	12.1387	3.52761e-25	XRCC4, XRCC2, FAM175A, COPS3, XRCC6, INTS3, MBIP, MEN1, H2AFX, FANCG, UBE2A, REV1, BRCC3, POLH, USP1, TP53, TOPBP1, MBD4, LIG4, UBE2B, GTF2H2, EYA3, DCLRE1C, XPA, PNKP, EYA1, CCND1, XPC, RPAIN, BTG2, TIMELESS, FANCD2, DDB2, MAPK8, NHEJ1, CLOCK, BLM, HUS1, SOX2, PRKDC, ERCC8, ERCC5, ERCC6, RNF168, ERCC3, ERCC4, ERCC1, FEN1, ERCC2, MSH6, MSH2, BRCA2, WRN, RAD54L, UIMC1, BRCA1, ATM, RNF8, HDAC2, POL…	485	368	13528	4.77512	6.16274e-22	1.76078e-23	5.96929e-22
GOTERM_BP_FAT	GO:0009057~macromolecule catabolic process	93	17.9191	3.59019e-25	MLH1, FANCL, MUTYH, ISG15, USP10, RPS27A, TBL1XR1, CDK1, UBE2A, BRCC3, UFD1L, CCNH, DTL, DDB1, USP1, GTF2H4, GTF2H3, MBD4, UBE2I, HERC2, CDK7, UBE2B, GTF2H2, GTF2H1, UBE2N, XPA, USP28, PNKP, UHRF1, KDM2B, XPC, KDM2A, PIAS4, UBR5, UBC, UCHL5, DDB2, UBE2W, RAD18, UBB, USP22, UBE2T, UBA52, UBE2U, USP7, RAD23B, FZR1, USP3, UBA7, UBE2V2, HSPA1A, SMUG1, STUB1, RBX1, RPA3, RPA1, SUMO3, RPA2, SUMO2, SUMO…	485	781	13528	3.32142	6.27206e-22	1.74224e-23	6.07518e-22
GOTERM_BP_FAT	GO:0051726~regulation of cell cycle	59	11.368	1.73485e-24	NBN, COPS5, FAM175A, RPS27L, INTS3, MEN1, PRMT5, H2AFX, FANCG, CDK1, BRCC3, DDB1, TP53, RAD9A, CDK7, HERC2, CDK4, CDK2, GTF2H1, RBBP8, RAD1, CCND1, XPC, TIMELESS, USP22, MAD2L2, GADD45A, RAD17, SMARCA4, FZR1, BLM, HUS1, TIPIN, HCFC1, BCCIP, CHEK1, CHEK2, TRRAP, MDC1, NPM1, FBXO6, HINFP, ERCC3, ATRIP, ERCC2, MSH2, BRIP1, BRCA2, ATR, UIMC1, ATM, BRCA1, MNAT1, HDAC3, HDAC2, HDAC1, BRE, SMC1A, APBB1	485	331	13528	4.97183	3.03078e-21	8.1913e-23	2.93565e-21
GOTERM_BP_FAT	GO:0009411~response to UV	28	5.39499	6.97708e-24	HUS1, MEN1, ERCC8, ERCC5, ERCC6, ERCC3, ERCC4, ERCC1, FEN1, ERCC2, MSH6, UBE2A, REV1, POLH, MSH2, USP1, TP53, BRCA2, WRN, UBE2B, GTF2H2, XPA, CCND1, XPC, RPAIN, POLD1, DDB2, MAPK8	485	59	13528	13.2373	1.2189e-20	3.20762e-22	1.18064e-20
GOTERM_BP_FAT	GO:0022402~cell cycle process	76	14.6435	1.15502e-23	KIF22, RAD51C, NBN, XRCC2, MLH1, PTTG1, MEN1, H2AFX, FANCA, RPS27A, CDK1, LIG3, TP53, UBE2I, HMGA2, RAD52, CDK4, RAD50, CDK2, JMY, RAD51, RBBP8, RAD1, CCND1, DCLRE1A, PRDM9, TIMELESS, FANCD2, UBC, TOP3A, UBB, RUVBL1, DMC1, MAD2L2, KPNA2, GADD45A, UBA52, PPP5C, ING4, FZR1, BLM, MRE11A, TIPIN, POLA1, CETN2, CEP164, CHEK1, RPA1, NPM1, HINFP, EXO1, MSH6, YEATS4, CSRP2BP, KAT2B, MSH2, ZNF830, TREX2, B…	485	565	13528	3.75195	2.01783e-20	5.17392e-22	1.95449e-20
GOTERM_BP_FAT	GO:0045935~positive regulation of nucleobase, nucleoside, nucleotide and nucleic acid metabolic process	80	15.4143	1.3948e-23	ENY2, MMS19, FAM175A, MORF4L2, XRCC6, PAX3, MEN1, EPC1, BRPF1, SOX15, H2AFX, KDM5A, RPS27A, ATF7IP, TBL1XR1, BRCC3, CCNH, MTA2, TP53, CDK7, MECOM, CDK2, GTF2H1, RAD51, UBE2N, EYA3, NCOA1, EYA1, EP300, NCOA2, NCOA6, UBC, UBB, USP22, NSD1, SMARCA2, CLOCK, UBA52, SMARCA4, ING5, HMGB2, BLM, SOX2, PRKDC, PRDM16, TCF7L1, ERCC8, ERCC6, SMARCB1, HINFP, RNF168, TCEA1, KDM3A, TAF9, ERCC3, ASF1A, ERCC2, YEA…	485	624	13528	3.576	2.43671e-20	6.09177e-22	2.36022e-20
GOTERM_BP_FAT	GO:0010605~negative regulation of macromolecule metabolic process	87	16.763	2.38783e-23	COPS2, ZBTB32, ARID4A, MLH1, DMAP1, REST, PAX3, RPS3, IGHMBP2, MEN1, SAP30, EPC1, KDM1A, PRMT6, EED, SOX15, KDM5B, RPS27A, ATF7IP, TBL1XR1, SATB1, MTA2, ARID5B, TP53, HDAC10, RAD9A, UBE2I, MBD3, RBBP7, SUZ12, NCOA2, TIMELESS, PIAS4, UBC, UBB, NSD1, SMARCA2, SUDS3, UBA52, RAD17, KDM6B, SMARCA4, ING4, FZR1, HMGB2, BLM, HUS1, SOX2, TIPIN, HAT1, PRDM16, TCF7L1, VPS72, SUMO1, NPM1, HINFP, TAF9, ERCC4,…	485	734	13528	3.30609	4.17153e-20	1.01745e-21	4.04059e-20
GOTERM_BP_FAT	GO:0051173~positive regulation of nitrogen compound metabolic process	81	15.6069	2.41313e-23	ENY2, MMS19, FAM175A, MORF4L2, XRCC6, PAX3, MEN1, EPC1, BRPF1, SOX15, H2AFX, KDM5A, RPS27A, ATF7IP, TBL1XR1, BRCC3, CCNH, MTA2, TP53, CDK7, MECOM, CDK2, GTF2H1, RAD51, UBE2N, EYA3, NCOA1, EYA1, EP300, NCOA2, NCOA6, UBC, UBB, USP22, NSD1, SMARCA2, CLOCK, UBA52, SMARCA4, ING5, HMGB2, BLM, SOX2, PRKDC, PRDM16, TCF7L1, ERCC8, ERCC6, SMARCB1, HINFP, RNF168, TCEA1, KDM3A, TAF9, ERCC3, ASF1A, ERCC2, YEA…	485	644	13528	3.50825	4.21574e-20	1.00375e-21	4.08341e-20
GOTERM_BP_FAT	GO:0006354~RNA elongation	26	5.00963	3.79826e-23	POLR2H, POLR2G, POLR2F, POLR2E, POLR2L, POLR2K, POLR2J, POLR2I, POLR2D, POLR2C, POLR2B, POLR2A, TAF9, TCEA1, ERCC3, ERCC2, CCNH, GTF2H4, CDK9, GTF2H3, CDK7, GTF2H2, GTF2H1, TAF10, MNAT1, TAF12	485	51	13528	14.2199	6.63557e-20	1.54316e-21	6.42728e-20
GOTERM_BP_FAT	GO:0006261~DNA-dependent DNA replication	27	5.20231	9.39048e-23	HMGB2, BLM, POLA1, TIPIN, RRM2B, RPA1, RPA2, POLE2, POLG2, FEN1, REV1, BRCA2, POLB, WRN, RAD51, POLD3, PNKP, DNA2, POLD4, RFC3, RFC4, RPAIN, RFC1, POLD1, POLD2, TOP3A, REV3L	485	58	13528	12.9846	1.64052e-19	3.72845e-21	1.58902e-19
GOTERM_BP_FAT	GO:0006368~RNA elongation from RNA polymerase II promoter	25	4.81696	1.55142e-22	POLR2H, POLR2G, POLR2F, POLR2E, POLR2L, CCNH, POLR2K, POLR2J, POLR2I, GTF2H4, GTF2H3, CDK9, CDK7, POLR2D, POLR2C, POLR2B, GTF2H2, GTF2H1, POLR2A, MNAT1, TAF10, TAF12, TAF9, ERCC3, ERCC2	485	48	13528	14.5275	2.71033e-19	6.02295e-21	2.62525e-19
GOTERM_BP_FAT	GO:0010558~negative regulation of macromolecule biosynthetic process	72	13.8728	7.60708e-22	COPS2, ZBTB32, ARID4A, DMAP1, REST, PAX3, IGHMBP2, MEN1, SAP30, KDM1A, EPC1, PRMT6, EED, SOX15, KDM5B, ATF7IP, TBL1XR1, SATB1, ARID5B, MTA2, TP53, HDAC10, RAD9A, UBE2I, MBD3, RBBP7, SUZ12, NCOA2, TIMELESS, PIAS4, NSD1, SMARCA2, RAD17, KDM6B, SUDS3, SMARCA4, ING4, HMGB2, BLM, HUS1, SOX2, TIPIN, HAT1, PRDM16, TCF7L1, VPS72, SUMO1, HINFP, DNMT3A, EHMT1, TRIM28, BRCA2, SIRT6, ATR, KAT5, SIRT1, UIMC1,…	485	547	13528	3.67144	1.32896e-18	2.88903e-20	1.28724e-18
GOTERM_BP_FAT	GO:0006366~transcription from RNA polymerase II promoter	47	9.05588	1.01994e-21	POLR2H, SUPT3H, COPS2, POLR2G, POLR2F, POLR2E, ARID4A, COPS5, POLR2L, POLR2K, POLR2J, FOXM1, POLR2I, HCFC1, PTTG1, PAX3, POLR2D, POLR2C, POLR2B, POLR2A, TAF5L, ERCC6, ASH2L, TCEA1, TAF9, KDM5A, ERCC3, APEX1, ERCC2, KAT2A, TADA2A, CCNH, NFRKB, GTF2H4, GTF2H3, CDK9, CDK7, GTF2H2, GTF2H1, MSL3, MNAT1, TAF10, TAF12, NCOA6, SUPT16H, PARP1, NCOR1	485	234	13528	5.6024	1.78184e-18	3.79116e-20	1.72591e-18
GOTERM_BP_FAT	GO:0070647~protein modification by small protein conjugation or removal	39	7.51445	3.8279e-21	USP7, ENY2, SUPT3H, COPS5, UBE2V2, TRRAP, STUB1, RBX1, PRPF19, SUMO3, ERCC8, SUMO2, SUMO1, UBE2D3, RNF168, RPS27A, TRIP12, KAT2A, UBE2A, BRCC3, USP1, DDB1, HERC2, UBE2B, BRCA1, ATXN7L3, UIMC1, UBE2N, RNF8, SUZ12, TAF10, VCP, PIAS4, ATXN7, UBC, DDB2, UBB, USP22, UBA52, BARD1	485	160	13528	6.79887	6.68733e-18	1.39319e-19	6.47742e-18
GOTERM_BP_FAT	GO:0006282~regulation of DNA repair	18	3.46821	4.32958e-21	BRCC3, POLH, FAM175A, USP1, UBE2V2, BRCA1, UIMC1, RPS3, UBE2N, EYA3, RNF8, ERCC8, EYA1, TEX15, BRE, H2AFX, RNF168, RTEL1	485	22	13528	22.8214	7.56377e-18	1.54363e-19	7.32635e-18
GOTERM_BP_FAT	GO:0022403~cell cycle phase	61	11.7534	6.0055e-21	KIF22, RAD51C, NBN, XRCC2, MLH1, PTTG1, H2AFX, FANCA, CDK1, LIG3, UBE2I, HMGA2, CDK4, RAD52, RAD50, CDK2, RAD51, RBBP8, RAD1, CCND1, DCLRE1A, PRDM9, TIMELESS, FANCD2, TOP3A, RUVBL1, DMC1, MAD2L2, KPNA2, GADD45A, PPP5C, FZR1, BLM, MRE11A, TIPIN, POLA1, CETN2, CEP164, CHEK1, RPA1, HINFP, EXO1, MSH6, YEATS4, ZNF830, TREX2, BRCA2, RAD54L, SMC3, ATM, SUV39H2, RNF8, MNAT1, HDAC3, TEX15, CUL4A, POLD1, S…	485	414	13528	4.10981	1.04916e-17	2.09832e-19	1.01623e-17
GOTERM_BP_FAT	GO:0016481~negative regulation of transcription	64	12.3314	1.04727e-20	ZBTB32, COPS2, ARID4A, DMAP1, REST, PAX3, IGHMBP2, MEN1, SAP30, KDM1A, EPC1, PRMT6, EED, SOX15, KDM5B, ATF7IP, SATB1, TBL1XR1, ARID5B, MTA2, TP53, HDAC10, UBE2I, MBD3, RBBP7, SUZ12, NCOA2, PIAS4, TIMELESS, NSD1, SMARCA2, KDM6B, SUDS3, SMARCA4, ING4, HMGB2, SOX2, HAT1, PRDM16, TCF7L1, VPS72, SUMO1, HINFP, DNMT3A, EHMT1, TRIM28, SIRT6, KAT5, SIRT1, UIMC1, BRCA1, GPS2, HDAC5, HDAC3, HDAC2, HDAC1, DR…	485	459	13528	3.88919	1.82957e-17	3.5874e-19	1.77214e-17
GOTERM_BP_FAT	GO:0009890~negative regulation of biosynthetic process	72	13.8728	1.1104e-20	COPS2, ZBTB32, ARID4A, DMAP1, REST, PAX3, IGHMBP2, MEN1, SAP30, KDM1A, EPC1, PRMT6, EED, SOX15, KDM5B, ATF7IP, TBL1XR1, SATB1, ARID5B, MTA2, TP53, HDAC10, RAD9A, UBE2I, MBD3, RBBP7, SUZ12, NCOA2, TIMELESS, PIAS4, NSD1, SMARCA2, RAD17, KDM6B, SUDS3, SMARCA4, ING4, HMGB2, BLM, HUS1, SOX2, TIPIN, HAT1, PRDM16, TCF7L1, VPS72, SUMO1, HINFP, DNMT3A, EHMT1, TRIM28, BRCA2, SIRT6, ATR, KAT5, SIRT1, UIMC1,…	485	573	13528	3.50485	1.93987e-17	3.73051e-19	1.87898e-17
GOTERM_BP_FAT	GO:0031327~negative regulation of cellular biosynthetic process	71	13.6802	1.44414e-20	COPS2, ZBTB32, ARID4A, DMAP1, REST, PAX3, IGHMBP2, MEN1, SAP30, KDM1A, EPC1, PRMT6, EED, SOX15, KDM5B, ATF7IP, TBL1XR1, SATB1, ARID5B, MTA2, TP53, HDAC10, RAD9A, UBE2I, MBD3, RBBP7, SUZ12, NCOA2, PIAS4, TIMELESS, NSD1, SMARCA2, RAD17, KDM6B, SUDS3, SMARCA4, ING4, HMGB2, BLM, HUS1, SOX2, TIPIN, HAT1, PRDM16, TCF7L1, VPS72, SUMO1, HINFP, DNMT3A, EHMT1, TRIM28, BRCA2, SIRT6, ATR, KAT5, SIRT1, UIMC1,…	485	561	13528	3.5301	2.52292e-17	4.76022e-19	2.44372e-17
GOTERM_BP_FAT	GO:0006297~nucleotide-excision repair, DNA gap filling	16	3.08285	2.06649e-20	LIG1, LIG4, RPA3, RPA1, RFC5, POLD3, POLD4, RPA2, RFC3, RFC4, RFC1, POLE2, RFC2, POLD1, POLD2, PCNA	485	17	13528	26.252	3.61015e-17	6.68546e-19	3.49683e-17
GOTERM_BP_FAT	GO:0051253~negative regulation of RNA metabolic process	56	10.79	3.10998e-20	ZBTB32, ARID4A, REST, PAX3, DMAP1, MEN1, IGHMBP2, KDM1A, EPC1, SAP30, PRMT6, SOX15, KDM5B, ATF7IP, SATB1, TBL1XR1, ARID5B, MTA2, HDAC10, TP53, UBE2I, MBD3, RBBP7, SUZ12, NCOA2, PIAS4, NSD1, SMARCA2, KDM6B, SMARCA4, ING4, SOX2, HAT1, PRDM16, TCF7L1, VPS72, NPM1, DNMT3A, EHMT1, TRIM28, SIRT6, KAT5, SIRT1, GPS2, HDAC5, HDAC3, HDAC2, HDAC1, DR1, SMARCC2, PHF21A, TBL1X, NCOR1, HDAC8, NCOR2, BARD1	485	362	13528	4.31491	5.43314e-17	9.87843e-19	5.26259e-17
GOTERM_BP_FAT	GO:0010604~positive regulation of macromolecule metabolic process	89	17.1484	5.16503e-20	ENY2, MMS19, FAM175A, MORF4L2, XRCC6, PAX3, MEN1, EPC1, BRPF1, SOX15, H2AFX, KDM5A, RPS27A, ATF7IP, TBL1XR1, CDK1, BRCC3, CCNH, MTA2, TP53, CDK7, CDK4, MECOM, CDK2, GTF2H1, RAD51, UBE2N, EYA3, NCOA1, CCND1, EYA1, EP300, NCOA2, PIAS4, NCOA6, UBC, UBB, USP22, NSD1, SMARCA2, UBA52, CLOCK, SMARCA4, ING5, FZR1, HMGB2, BLM, SOX2, PRKDC, PRDM16, STUB1, TCF7L1, ERCC8, ERCC6, SMARCB1, HINFP, RNF168, TCEA1…	485	857	13528	2.89668	9.0233e-17	1.6113e-18	8.74006e-17
GOTERM_BP_FAT	GO:0006351~transcription, DNA-dependent	50	9.63391	5.53658e-20	COPS2, ARID4A, COPS5, PTTG1, PAX3, TAF5L, ASH2L, KDM5A, TADA2A, CCNH, GTF2H4, TP53, CDK9, GTF2H3, CDK7, TAF6L, GTF2H2, GTF2H1, TAF10, TAF12, NCOA6, SMARCA5, POLR2H, SUPT3H, POLR2G, POLR2F, POLR2E, POLR2L, POLR2K, FOXM1, POLR2J, POLR2I, HCFC1, POLR2D, POLR2C, POLR2B, POLR2A, ERCC6, TAF9, TCEA1, ERCC3, APEX1, ERCC2, KAT2A, NFRKB, MSL3, MNAT1, SUPT16H, PARP1, NCOR1	485	292	13528	4.77616	9.6724e-17	1.69691e-18	9.36878e-17
GOTERM_BP_FAT	GO:0032774~RNA biosynthetic process	50	9.63391	1.00305e-19	COPS2, ARID4A, COPS5, PTTG1, PAX3, TAF5L, ASH2L, KDM5A, TADA2A, CCNH, GTF2H4, TP53, CDK9, GTF2H3, CDK7, TAF6L, GTF2H2, GTF2H1, TAF10, TAF12, NCOA6, SMARCA5, POLR2H, SUPT3H, POLR2G, POLR2F, POLR2E, POLR2L, POLR2K, FOXM1, POLR2J, POLR2I, HCFC1, POLR2D, POLR2C, POLR2B, POLR2A, ERCC6, TAF9, TCEA1, ERCC3, APEX1, ERCC2, KAT2A, NFRKB, MSL3, MNAT1, SUPT16H, PARP1, NCOR1	485	296	13528	4.71162	1.75233e-16	3.02126e-18	1.69733e-16
GOTERM_BP_FAT	GO:0006367~transcription initiation from RNA polymerase II promoter	26	5.00963	2.24845e-19	POLR2H, POLR2G, POLR2F, POLR2E, POLR2L, POLR2K, POLR2J, POLR2I, POLR2D, POLR2C, POLR2B, POLR2A, TAF9, ERCC3, ERCC2, CCNH, GTF2H4, CDK9, GTF2H3, CDK7, GTF2H2, GTF2H1, TAF10, MNAT1, TAF12, NCOA6	485	68	13528	10.6649	3.92804e-16	6.6577e-18	3.80474e-16
GOTERM_BP_FAT	GO:0006352~transcription initiation	28	5.39499	3.20593e-19	POLR2H, POLR2G, POLR2F, POLR2E, POLR2L, POLR2K, POLR2J, POLR2I, POLR2D, POLR2C, POLR2B, POLR2A, TAF9, ERCC3, ERCC2, CCNH, GTF2H4, CDK9, GTF2H3, CDK7, TAF6L, GTF2H2, GTF2H1, TAF10, MNAT1, TAF12, NCOA6, SMARCA5	485	83	13528	9.40961	5.60076e-16	9.3346e-18	5.42495e-16
GOTERM_BP_FAT	GO:0045892~negative regulation of transcription, DNA-dependent	54	10.4046	3.98331e-19	ZBTB32, ARID4A, REST, PAX3, DMAP1, MEN1, IGHMBP2, KDM1A, EPC1, SAP30, PRMT6, SOX15, KDM5B, ATF7IP, SATB1, TBL1XR1, ARID5B, MTA2, HDAC10, TP53, UBE2I, MBD3, RBBP7, SUZ12, NCOA2, PIAS4, NSD1, SMARCA2, KDM6B, SMARCA4, ING4, SOX2, HAT1, PRDM16, TCF7L1, VPS72, DNMT3A, EHMT1, TRIM28, SIRT6, KAT5, SIRT1, GPS2, HDAC5, HDAC3, HDAC2, HDAC1, DR1, SMARCC2, PHF21A, TBL1X, NCOR1, HDAC8, NCOR2	485	356	13528	4.23093	6.95884e-16	1.14079e-17	6.74041e-16
GOTERM_BP_FAT	GO:0010629~negative regulation of gene expression	64	12.3314	1.31468e-18	ZBTB32, COPS2, ARID4A, DMAP1, REST, PAX3, IGHMBP2, MEN1, SAP30, KDM1A, EPC1, PRMT6, EED, SOX15, KDM5B, ATF7IP, SATB1, TBL1XR1, ARID5B, MTA2, TP53, HDAC10, UBE2I, MBD3, RBBP7, SUZ12, NCOA2, PIAS4, TIMELESS, NSD1, SMARCA2, KDM6B, SUDS3, SMARCA4, ING4, HMGB2, SOX2, HAT1, PRDM16, TCF7L1, VPS72, SUMO1, HINFP, DNMT3A, EHMT1, TRIM28, SIRT6, KAT5, SIRT1, UIMC1, BRCA1, GPS2, HDAC5, HDAC3, HDAC2, HDAC1, DR…	485	504	13528	3.54194	2.29674e-15	3.70442e-17	2.22465e-15
GOTERM_BP_FAT	GO:0051252~regulation of RNA metabolic process	136	26.2042	4.89692e-18	MMS19, MORF4L2, XRCC6, REST, IGHMBP2, EPC1, KDM1A, YEATS2, IKBKAP, SATB1, MTA2, MTA3, HDAC10, MTA1, HMG20A, HMG20B, MECOM, TAF6L, SUZ12, UHRF1, EP300, PRDM9, PIAS4, SMARCA5, SMARCA2, SMARCA4, HMGB2, SOX1, TADA3, SOX2, VPS72, ATF2, SMARCB1, NPM1, TAF9, ASF1A, DNMT3A, AEBP2, YEATS4, EHMT1, TP53BP1, CREBBP, SAP18, BRCA2, BRIP1, WHSC1, KAT5, BRCA1, HDAC5, HDAC3, HDAC2, RNF4, HDAC1, SMARCC1, SMARCC2, …	485	1813	13528	2.09234	8.55491e-15	1.35792e-16	8.28638e-15
GOTERM_BP_FAT	GO:0000279~M phase	50	9.63391	9.21279e-18	KIF22, RAD51C, NBN, XRCC2, MLH1, PTTG1, H2AFX, FANCA, CDK1, LIG3, UBE2I, RAD52, HMGA2, RAD50, CDK2, RAD51, RAD1, DCLRE1A, PRDM9, TIMELESS, FANCD2, TOP3A, RUVBL1, MAD2L2, DMC1, KPNA2, PPP5C, FZR1, MRE11A, TIPIN, CETN2, CHEK1, CEP164, RPA1, EXO1, YEATS4, MSH6, ZNF830, TREX2, BRCA2, RAD54L, ATM, SMC3, SUV39H2, RNF8, HDAC3, TEX15, SETD8, SMC1A, NCOR1	485	329	13528	4.23902	1.60947e-14	2.5148e-16	1.55895e-14
GOTERM_BP_FAT	GO:0006355~regulation of transcription, DNA-dependent	133	25.6262	1.3397e-17	MMS19, MORF4L2, XRCC6, REST, IGHMBP2, EPC1, KDM1A, YEATS2, IKBKAP, SATB1, MTA2, MTA3, HDAC10, MTA1, HMG20A, HMG20B, MECOM, TAF6L, SUZ12, UHRF1, EP300, PRDM9, PIAS4, SMARCA5, SMARCA2, SMARCA4, HMGB2, SOX1, TADA3, SOX2, VPS72, ATF2, SMARCB1, TAF9, ASF1A, DNMT3A, AEBP2, YEATS4, EHMT1, TP53BP1, CREBBP, SAP18, BRCA2, BRIP1, WHSC1, KAT5, BRCA1, HDAC5, HDAC3, HDAC2, RNF4, HDAC1, SMARCC1, SMARCC2, ABL1, …	485	1773	13528	2.09235	2.34045e-14	3.6007e-16	2.26699e-14
GOTERM_BP_FAT	GO:0045941~positive regulation of transcription	66	12.7168	2.3058e-17	ENY2, MMS19, MORF4L2, XRCC6, PAX3, MEN1, EPC1, BRPF1, SOX15, KDM5A, RPS27A, ATF7IP, TBL1XR1, CCNH, MTA2, TP53, CDK7, MECOM, CDK2, GTF2H1, NCOA1, EP300, NCOA2, NCOA6, UBC, UBB, USP22, NSD1, SMARCA2, CLOCK, UBA52, SMARCA4, ING5, HMGB2, BLM, SOX2, PRKDC, PRDM16, TCF7L1, SMARCB1, HINFP, KDM3A, TAF9, TCEA1, ERCC3, ASF1A, ERCC2, YEATS4, TP53BP1, TRIM28, CREBBP, KAT5, ATXN7L3, BRCA1, HDAC5, MNAT1, HDAC2…	485	564	13528	3.26405	4.02824e-14	6.10339e-16	3.90179e-14
GOTERM_BP_FAT	GO:0002200~somatic diversification of immune receptors	17	3.27553	5.00662e-17	POLL, EXO1, XRCC4, MSH6, NBN, MSH3, MSH2, UNG, LIG1, XRCC6, LIG3, MLH1, PRKDC, LIG4, POLM, PMS2, ERCC1	485	27	13528	17.5621	8.74656e-14	1.30546e-15	8.47201e-14
GOTERM_BP_FAT	GO:0006334~nucleosome assembly	26	5.00963	7.51109e-17	HIST1H2BA, HIST1H2BB, HMGB2, HIST1H2BC, HIST1H2BD, SHPRH, HIST1H1B, HIST1H2BH, HIST1H2BO, HIST1H2BM, HIST1H2BN, HIST1H4A, HIST1H2BK, HIST2H2BE, HIST1H2BL, HIST2H2BF, HIST1H3A, NPM1, HIST1H2BJ, SMARCA5, H2AFX, HIST3H3, HIST3H2BB, CHAF1A, CHAF1B, ASF1A	485	84	13528	8.63348	1.93956e-13	2.88658e-15	1.88738e-13
GOTERM_BP_FAT	GO:0034728~nucleosome organization	27	5.20231	9.91942e-17	HMGB2, HIST1H2BO, HIST1H2BM, HIST1H2BN, HIST1H4A, HIST1H2BK, HIST1H2BL, HIST1H2BJ, NPM1, H2AFX, HIST3H2BB, HIST3H3, ASF1A, HIST1H2BA, HIST1H2BB, HIST1H2BC, SHPRH, HIST1H2BD, HIST1H1B, HIST1H2BH, HIST2H2BE, HIST2H2BF, HIST1H3A, SMARCA5, SUPT16H, CHAF1A, CHAF1B	485	93	13528	8.0979	1.93956e-13	2.77556e-15	1.88738e-13
GOTERM_BP_FAT	GO:0010628~positive regulation of gene expression	66	12.7168	1.02124e-16	ENY2, MMS19, MORF4L2, XRCC6, PAX3, MEN1, EPC1, BRPF1, SOX15, KDM5A, RPS27A, ATF7IP, TBL1XR1, CCNH, MTA2, TP53, CDK7, MECOM, CDK2, GTF2H1, NCOA1, EP300, NCOA2, NCOA6, UBC, UBB, USP22, NSD1, SMARCA2, CLOCK, UBA52, SMARCA4, ING5, HMGB2, BLM, SOX2, PRKDC, PRDM16, TCF7L1, SMARCB1, HINFP, KDM3A, TAF9, TCEA1, ERCC3, ASF1A, ERCC2, YEATS4, TP53BP1, TRIM28, CREBBP, KAT5, ATXN7L3, BRCA1, HDAC5, MNAT1, HDAC2…	485	581	13528	3.16854	1.93956e-13	2.77556e-15	1.88738e-13
GOTERM_BP_FAT	GO:0031497~chromatin assembly	26	5.00963	1.89672e-16	HIST1H2BA, HIST1H2BB, HMGB2, HIST1H2BC, HIST1H2BD, SHPRH, HIST1H1B, HIST1H2BH, HIST1H2BO, HIST1H2BM, HIST1H2BN, HIST1H4A, HIST1H2BK, HIST2H2BE, HIST1H2BL, HIST2H2BF, HIST1H3A, NPM1, HIST1H2BJ, SMARCA5, H2AFX, HIST3H3, HIST3H2BB, CHAF1A, CHAF1B, ASF1A	485	87	13528	8.33577	3.87912e-13	5.44009e-15	3.77476e-13
GOTERM_BP_FAT	GO:0051327~M phase of meiotic cell cycle	27	5.20231	4.04792e-16	RAD51C, NBN, XRCC2, MRE11A, MLH1, CHEK1, RPA1, H2AFX, FANCA, EXO1, MSH6, LIG3, BRCA2, RAD52, RAD54L, RAD50, ATM, SMC3, RAD51, SUV39H2, RAD1, TEX15, PRDM9, FANCD2, TOP3A, SMC1A, DMC1	485	98	13528	7.68475	7.75824e-13	1.07692e-14	7.54952e-13
GOTERM_BP_FAT	GO:0007126~meiosis	27	5.20231	4.04792e-16	RAD51C, NBN, XRCC2, MRE11A, MLH1, CHEK1, RPA1, H2AFX, FANCA, EXO1, MSH6, LIG3, BRCA2, RAD52, RAD54L, RAD50, ATM, SMC3, RAD51, SUV39H2, RAD1, TEX15, PRDM9, FANCD2, TOP3A, SMC1A, DMC1	485	98	13528	7.68475	7.75824e-13	1.07692e-14	7.54952e-13
GOTERM_BP_FAT	GO:0065004~protein-DNA complex assembly	26	5.00963	7.23113e-16	HIST1H2BA, HIST1H2BB, HMGB2, HIST1H2BC, HIST1H2BD, SHPRH, HIST1H1B, HIST1H2BH, HIST1H2BO, HIST1H2BM, HIST1H2BN, HIST1H4A, HIST1H2BK, HIST2H2BE, HIST1H2BL, HIST2H2BF, HIST1H3A, NPM1, HIST1H2BJ, SMARCA5, H2AFX, HIST3H3, HIST3H2BB, CHAF1A, CHAF1B, ASF1A	485	91	13528	7.96937	1.35769e-12	1.86517e-14	1.31006e-12
GOTERM_BP_FAT	GO:0051321~meiotic cell cycle	27	5.20231	8.03129e-16	RAD51C, NBN, XRCC2, MRE11A, MLH1, CHEK1, RPA1, H2AFX, FANCA, EXO1, MSH6, LIG3, BRCA2, RAD52, RAD54L, RAD50, ATM, SMC3, RAD51, SUV39H2, RAD1, TEX15, PRDM9, FANCD2, TOP3A, SMC1A, DMC1	485	100	13528	7.53105	1.35769e-12	1.83187e-14	1.31006e-12
GOTERM_BP_FAT	GO:0043966~histone H3 acetylation	16	3.08285	8.54134e-16	ING5, KAT2A, SUPT3H, MEAF6, ING4, TADA2A, TADA3, TADA1, TAF6L, TAF10, TAF5L, BRPF1, TAF12, SAP130, SUPT7L, TAF9	485	26	13528	17.1648	1.55165e-12	2.06501e-14	1.4988e-12
GOTERM_BP_FAT	GO:0009416~response to light stimulus	31	5.97303	9.17869e-16	COPS3, HUS1, MEN1, ERCC8, ERCC5, ERCC6, ERCC3, ERCC4, ERCC1, FEN1, ERCC2, MSH6, UBE2A, REV1, POLH, MSH2, USP1, TP53, BRCA2, WRN, UBE2B, GTF2H2, XPA, CCND1, XPC, RPAIN, POLD1, DDB2, MAPK8, APBB1, CLOCK	485	138	13528	6.26577	1.55165e-12	2.04281e-14	1.4988e-12
GOTERM_BP_FAT	GO:0031328~positive regulation of cellular biosynthetic process	71	13.6802	1.02632e-15	ENY2, MMS19, MORF4L2, XRCC6, PAX3, MEN1, EPC1, BRPF1, SOX15, KDM5A, RPS27A, ATF7IP, TBL1XR1, CCNH, MTA2, TP53, CDK7, CDK4, MECOM, CDK2, GTF2H1, NCOA1, EP300, NCOA2, NCOA6, UBC, UBB, USP22, NSD1, SMARCA2, CLOCK, UBA52, SMARCA4, ING5, HMGB2, BLM, SOX2, PRKDC, PRDM16, TCF7L1, SMARCB1, NPM1, HINFP, TCEA1, KDM3A, TAF9, ERCC3, ASF1A, ERCC2, YEATS4, TP53BP1, TRIM28, CREBBP, KAT5, ATXN7L3, BRCA1, HDAC5, …	485	685	13528	2.89108	1.7456e-12	2.26485e-14	1.68754e-12
GOTERM_BP_FAT	GO:0010557~positive regulation of macromolecule biosynthetic process	69	13.2948	1.12429e-15	ENY2, MMS19, MORF4L2, XRCC6, PAX3, MEN1, EPC1, BRPF1, SOX15, KDM5A, RPS27A, ATF7IP, TBL1XR1, CCNH, MTA2, TP53, CDK7, MECOM, CDK4, CDK2, GTF2H1, NCOA1, EP300, NCOA2, NCOA6, UBC, UBB, USP22, NSD1, SMARCA2, CLOCK, UBA52, SMARCA4, ING5, HMGB2, BLM, SOX2, PRKDC, PRDM16, TCF7L1, SMARCB1, HINFP, KDM3A, TAF9, TCEA1, ERCC3, ASF1A, ERCC2, YEATS4, TP53BP1, TRIM28, CREBBP, KAT5, ATXN7L3, BRCA1, HDAC5, MNAT1,…	485	654	13528	2.94282	1.93956e-12	2.4869e-14	1.87628e-12
GOTERM_BP_FAT	GO:0043968~histone H2A acetylation	12	2.31214	1.27496e-15	MORF4L1, MEAF6, EPC1, YEATS4, ING3, ACTL6A, RUVBL2, RUVBL1, TRRAP, DMAP1, EP400, BRD8	485	12	13528	27.8928	2.13352e-12	2.69784e-14	2.06501e-12
GOTERM_BP_FAT	GO:0080135~regulation of cellular response to stress	27	5.20231	1.72986e-15	FAM175A, UBE2V2, RPS3, MEN1, ERCC8, ERCC6, NPM1, H2AFX, RNF168, RTEL1, BRCC3, POLH, USP1, TAOK3, SIRT1, UIMC1, BRCA1, GPS2, UBE2N, RNF8, EYA3, HDAC3, EYA1, TEX15, BRE, MTOR, NCOR1	485	103	13528	7.3117	3.1033e-12	3.87468e-14	3.0087e-12
GOTERM_BP_FAT	GO:0009891~positive regulation of biosynthetic process	71	13.6802	2.1208e-15	ENY2, MMS19, MORF4L2, XRCC6, PAX3, MEN1, EPC1, BRPF1, SOX15, KDM5A, RPS27A, ATF7IP, TBL1XR1, CCNH, MTA2, TP53, CDK7, CDK4, MECOM, CDK2, GTF2H1, NCOA1, EP300, NCOA2, NCOA6, UBC, UBB, USP22, NSD1, SMARCA2, CLOCK, UBA52, SMARCA4, ING5, HMGB2, BLM, SOX2, PRKDC, PRDM16, TCF7L1, SMARCB1, NPM1, HINFP, TCEA1, KDM3A, TAF9, ERCC3, ASF1A, ERCC2, YEATS4, TP53BP1, TRIM28, CREBBP, KAT5, ATXN7L3, BRCA1, HDAC5, …	485	695	13528	2.84948	3.68516e-12	4.55191e-14	3.57492e-12
GOTERM_BP_FAT	GO:0002562~somatic diversification of immune receptors via germline recombination within a single locus	15	2.89017	6.56479e-15	EXO1, XRCC4, MSH6, NBN, MSH3, MSH2, UNG, LIG1, XRCC6, LIG3, MLH1, PRKDC, LIG4, PMS2, ERCC1	485	24	13528	17.433	1.14434e-11	1.39555e-13	1.108e-11
GOTERM_BP_FAT	GO:0016444~somatic cell DNA recombination	15	2.89017	6.56479e-15	EXO1, XRCC4, MSH6, NBN, MSH3, MSH2, UNG, LIG1, XRCC6, LIG3, MLH1, PRKDC, LIG4, PMS2, ERCC1	485	24	13528	17.433	1.14434e-11	1.39555e-13	1.108e-11
GOTERM_BP_FAT	GO:0043967~histone H4 acetylation	14	2.6975	8.24701e-15	MORF4L1, MEAF6, YEATS4, ING4, ING3, DMAP1, TRRAP, EPC1, RUVBL2, ACTL6A, RUVBL1, APBB1, EP400, BRD8	485	20	13528	19.5249	1.43527e-11	1.72973e-13	1.39e-11
GOTERM_BP_FAT	GO:0065003~macromolecular complex assembly	68	13.1021	8.74098e-15	MLH1, HIST1H2BO, IGHMBP2, HIST1H2BM, HIST1H2BN, HIST1H2BK, PRMT7, HIST1H2BL, PRMT5, WDR77, HIST1H2BJ, H2AFX, HIST3H2BB, HIST3H3, FANCA, FANCC, IKBKAP, HIST1H1B, CCNH, TP53, GTF2H4, GTF2H3, CDK9, CDK7, TAF6L, GTF2H2, GTF2H1, RAD51, TAF10, TAF12, HIST2H2BE, HIST2H2BF, NCOA6, SMARCA5, PPP5C, POLR2H, POLR2G, POLR2F, HMGB2, POLR2E, BLM, POLR2L, POLR2K, POLR2J, POLR2I, POLR2D, POLR2C, POLR2B, POLR2A, H…	485	665	13528	2.85219	1.53225e-11	1.8241e-13	1.48437e-11
GOTERM_BP_FAT	GO:0000122~negative regulation of transcription from RNA polymerase II promoter	41	7.89981	9.33135e-15	ZBTB32, SOX2, PAX3, PRDM16, VPS72, MEN1, IGHMBP2, SAP30, EPC1, KDM1A, SOX15, ATF7IP, DNMT3A, SATB1, TBL1XR1, EHMT1, MTA2, TRIM28, TP53, HDAC10, MBD3, KAT5, RBBP7, GPS2, HDAC5, SUZ12, HDAC3, HDAC2, NCOA2, HDAC1, PIAS4, DR1, PHF21A, TBL1X, NSD1, HDAC8, NCOR1, SMARCA2, KDM6B, NCOR2, SMARCA4	485	266	13528	4.29926	1.62923e-11	1.91624e-13	1.57763e-11
GOTERM_BP_FAT	GO:0006338~chromatin remodeling	20	3.85356	2.89954e-14	KAT2A, RBBP4, KAT2B, INO80, TAF6L, SIRT1, SUV39H2, MEN1, HDAC5, HDAC2, CHD1L, BAZ1B, HDAC1, SMARCB1, SMARCC1, SMARCC2, SMARCA5, ACTL6A, SMARCA2, SMARCA4	485	56	13528	9.96171	5.06225e-11	5.8864e-13	4.90386e-11
GOTERM_BP_FAT	GO:0006323~DNA packaging	27	5.20231	4.52461e-14	HIST1H2BA, HIST1H2BB, HMGB2, HIST1H2BC, HIST1H2BD, SHPRH, HIST1H1B, HIST1H2BH, HAT1, HIST1H2BO, HIST1H2BM, HIST1H2BN, HIST1H4A, HIST1H2BK, HIST2H2BE, HIST1H2BL, HIST2H2BF, HIST1H3A, NPM1, HIST1H2BJ, SMARCA5, H2AFX, HIST3H3, HIST3H2BB, CHAF1A, CHAF1B, ASF1A	485	117	13528	6.4368	7.9134e-11	9.09606e-13	7.66498e-11
GOTERM_BP_FAT	GO:0016445~somatic diversification of immunoglobulins	14	2.6975	4.97388e-14	EXO1, POLL, XRCC4, MSH6, NBN, MSH3, MSH2, UNG, MLH1, PRKDC, LIG4, POLM, PMS2, ERCC1	485	22	13528	17.75	8.68923e-11	9.87432e-13	8.4166e-11
GOTERM_BP_FAT	GO:0051254~positive regulation of RNA metabolic process	55	10.5973	5.69843e-14	ENY2, MMS19, MORF4L2, XRCC6, PAX3, MEN1, EPC1, SOX15, ATF7IP, TBL1XR1, CCNH, MTA2, TP53, CDK7, MECOM, GTF2H1, NCOA1, NCOA2, EP300, NCOA6, NSD1, SMARCA2, CLOCK, SMARCA4, HMGB2, SOX2, PRKDC, PRDM16, TCF7L1, ERCC6, SMARCB1, TAF9, TCEA1, ERCC3, ASF1A, ERCC2, YEATS4, TP53BP1, TRIM28, CREBBP, KAT5, BRCA1, ATXN7L3, HDAC5, MNAT1, HDAC2, HDAC1, RNF4, ATXN7, SMARCC1, SMARCC2, ZNF462, RBM14, TBL1X, APBB1	485	481	13528	3.1894	9.94994e-11	1.11799e-12	9.63785e-11
GOTERM_BP_FAT	GO:0043933~macromolecular complex subunit organization	69	13.2948	6.49515e-14	MLH1, HIST1H2BO, IGHMBP2, HIST1H2BM, HIST1H2BN, HIST1H2BK, PRMT7, HIST1H2BL, PRMT5, WDR77, HIST1H2BJ, H2AFX, HIST3H2BB, HIST3H3, FANCA, FANCC, IKBKAP, HIST1H1B, CCNH, TP53, GTF2H4, GTF2H3, CDK9, CDK7, TAF6L, GTF2H2, GTF2H1, RAD51, TAF10, TAF12, HIST2H2BE, HIST2H2BF, NCOA6, SMARCA5, PPP5C, POLR2H, POLR2G, POLR2F, HMGB2, POLR2E, BLM, POLR2L, POLR2K, POLR2J, POLR2I, POLR2D, POLR2C, POLR2B, POLR2A, H…	485	710	13528	2.71071	1.13464e-10	1.26077e-12	1.09901e-10
GOTERM_BP_FAT	GO:0045739~positive regulation of DNA repair	12	2.31214	1.3188e-13	UBE2N, EYA3, RNF8, ERCC8, EYA1, BRCC3, FAM175A, BRE, RNF168, H2AFX, BRCA1, UIMC1	485	15	13528	22.3142	2.3042e-10	2.53209e-12	2.23188e-10
GOTERM_BP_FAT	GO:0010165~response to X-ray	12	2.31214	1.3188e-13	XRCC4, ERCC8, CCND1, XRCC2, ERCC6, BRCC3, BLM, MSH2, TP53, BRCA2, LIG4, ERCC1	485	15	13528	22.3142	2.3042e-10	2.53209e-12	2.23188e-10
GOTERM_BP_FAT	GO:0045893~positive regulation of transcription, DNA-dependent	54	10.4046	1.51348e-13	MMS19, ENY2, MORF4L2, XRCC6, PAX3, MEN1, EPC1, SOX15, ATF7IP, TBL1XR1, CCNH, MTA2, TP53, CDK7, MECOM, GTF2H1, NCOA1, NCOA2, EP300, NCOA6, NSD1, SMARCA2, CLOCK, SMARCA4, HMGB2, SOX2, PRKDC, PRDM16, TCF7L1, SMARCB1, TAF9, TCEA1, ERCC3, ASF1A, ERCC2, YEATS4, TP53BP1, TRIM28, CREBBP, KAT5, BRCA1, ATXN7L3, HDAC5, MNAT1, HDAC2, HDAC1, RNF4, ATXN7, SMARCC1, SMARCC2, ZNF462, RBM14, TBL1X, APBB1	485	477	13528	3.15767	2.64362e-10	2.87348e-12	2.56062e-10
GOTERM_BP_FAT	GO:0000724~double-strand break repair via homologous recombination	13	2.50482	1.54355e-13	XRCC2, RAD51AP1, BLM, HUS1, BRCA2, RAD52, RAD54L, BRCA1, RAD51, RPA1, UBE2N, H2AFX, ERCC4	485	19	13528	19.0845	2.69599e-10	2.8989e-12	2.61136e-10
GOTERM_BP_FAT	GO:0000725~recombinational repair	13	2.50482	1.54355e-13	XRCC2, RAD51AP1, BLM, HUS1, BRCA2, RAD52, RAD54L, BRCA1, RAD51, RPA1, UBE2N, H2AFX, ERCC4	485	19	13528	19.0845	2.69599e-10	2.8989e-12	2.61136e-10
GOTERM_BP_FAT	GO:0043632~modification-dependent macromolecule catabolic process	60	11.5607	1.75106e-13	FANCL, ISG15, USP10, RPS27A, CDK1, TBL1XR1, UBE2A, BRCC3, UFD1L, DTL, DDB1, USP1, UBE2I, HERC2, UBE2B, UBE2N, USP28, UHRF1, KDM2B, PIAS4, KDM2A, UBR5, UBC, DDB2, UCHL5, RAD18, UBE2W, USP22, UBB, UBA52, UBE2T, UBE2U, USP7, RAD23B, FZR1, USP3, UBA7, UBE2V2, STUB1, RBX1, SUMO3, SUMO2, SUMO1, UBE2D3, FBXO6, RNF168, TRIP12, NPLOC4, SHPRH, UBE2L6, BRCA1, RNF8, CUL4A, VCP, OTUB1, CUL4B, USP43, TBL1X, US…	485	574	13528	2.91562	3.05869e-10	3.25395e-12	2.96263e-10
GOTERM_BP_FAT	GO:0019941~modification-dependent protein catabolic process	60	11.5607	1.75106e-13	FANCL, ISG15, USP10, RPS27A, CDK1, TBL1XR1, UBE2A, BRCC3, UFD1L, DTL, DDB1, USP1, UBE2I, HERC2, UBE2B, UBE2N, USP28, UHRF1, KDM2B, PIAS4, KDM2A, UBR5, UBC, DDB2, UCHL5, RAD18, UBE2W, USP22, UBB, UBA52, UBE2T, UBE2U, USP7, RAD23B, FZR1, USP3, UBA7, UBE2V2, STUB1, RBX1, SUMO3, SUMO2, SUMO1, UBE2D3, FBXO6, RNF168, TRIP12, NPLOC4, SHPRH, UBE2L6, BRCA1, RNF8, CUL4A, VCP, OTUB1, CUL4B, USP43, TBL1X, US…	485	574	13528	2.91562	3.05869e-10	3.25395e-12	2.96263e-10
GOTERM_BP_FAT	GO:0032446~protein modification by small protein conjugation	27	5.20231	9.13268e-13	UBE2V2, STUB1, RBX1, SUMO3, PRPF19, SUMO2, ERCC8, SUMO1, UBE2D3, RNF168, RPS27A, TRIP12, UBE2A, DDB1, HERC2, UBE2B, BRCA1, UBE2N, RNF8, SUZ12, VCP, PIAS4, UBC, DDB2, UBB, USP22, UBA52, BARD1	485	132	13528	5.70534	1.59548e-09	1.67946e-11	1.5454e-09
GOTERM_BP_FAT	GO:0051603~proteolysis involved in cellular protein catabolic process	60	11.5607	1.18544e-12	FANCL, ISG15, USP10, RPS27A, CDK1, TBL1XR1, UBE2A, BRCC3, UFD1L, DTL, DDB1, USP1, UBE2I, HERC2, UBE2B, UBE2N, USP28, UHRF1, KDM2B, PIAS4, KDM2A, UBR5, UBC, DDB2, UCHL5, RAD18, UBE2W, USP22, UBB, UBA52, UBE2T, UBE2U, USP7, RAD23B, FZR1, USP3, UBA7, UBE2V2, STUB1, RBX1, SUMO3, SUMO2, SUMO1, UBE2D3, FBXO6, RNF168, TRIP12, NPLOC4, SHPRH, UBE2L6, BRCA1, RNF8, CUL4A, VCP, OTUB1, CUL4B, USP43, TBL1X, US…	485	600	13528	2.78928	2.07087e-09	2.15715e-11	2.00586e-09
GOTERM_BP_FAT	GO:0044257~cellular protein catabolic process	60	11.5607	1.47468e-12	FANCL, ISG15, USP10, RPS27A, CDK1, TBL1XR1, UBE2A, BRCC3, UFD1L, DTL, DDB1, USP1, UBE2I, HERC2, UBE2B, UBE2N, USP28, UHRF1, KDM2B, PIAS4, KDM2A, UBR5, UBC, DDB2, UCHL5, RAD18, UBE2W, USP22, UBB, UBA52, UBE2T, UBE2U, USP7, RAD23B, FZR1, USP3, UBA7, UBE2V2, STUB1, RBX1, SUMO3, SUMO2, SUMO1, UBE2D3, FBXO6, RNF168, TRIP12, NPLOC4, SHPRH, UBE2L6, BRCA1, RNF8, CUL4A, VCP, OTUB1, CUL4B, USP43, TBL1X, US…	485	603	13528	2.7754	2.57632e-09	2.656e-11	2.49545e-09
GOTERM_BP_FAT	GO:0030163~protein catabolic process	61	11.7534	1.68935e-12	FANCL, ISG15, USP10, RPS27A, CDK1, TBL1XR1, UBE2A, BRCC3, UFD1L, DTL, DDB1, USP1, UBE2I, HERC2, UBE2B, UBE2N, USP28, UHRF1, KDM2B, PIAS4, KDM2A, UBR5, UBC, UCHL5, DDB2, RAD18, UBE2W, USP22, UBB, UBA52, UBE2T, UBE2U, USP7, RAD23B, FZR1, USP3, UBA7, UBE2V2, STUB1, RBX1, SUMO3, SUMO2, SUMO1, UBE2D3, FBXO6, RNF168, TRIP12, NPLOC4, SHPRH, UBE2L6, BRCA1, RNF8, CUL4A, VCP, OTUB1, MTOR, CUL4B, USP43, TBL…	485	622	13528	2.73547	2.95123e-09	3.01146e-11	2.85859e-09
GOTERM_BP_FAT	GO:0016571~histone methylation	13	2.50482	1.79558e-12	EHMT1, EZH2, SUV39H1, SUV39H2, SUZ12, MEN1, PRMT7, PRMT5, WHSC1L1, PRMT6, SETD2, CARM1, NSD1	485	22	13528	16.4821	3.13685e-09	3.16853e-11	3.03838e-09
GOTERM_BP_FAT	GO:0000726~non-recombinational repair	11	2.11946	2.76112e-12	RECQL4, XRCC5, XRCC4, RECQL, MRE11A, XRCC6, POLA1, MLH1, PRKDC, LIG4, NHEJ1	485	14	13528	21.9158	4.82368e-09	4.82369e-11	4.67227e-09
GOTERM_BP_FAT	GO:0016447~somatic recombination of immunoglobulin gene segments	12	2.31214	2.78913e-12	EXO1, XRCC4, MSH6, NBN, MSH3, MSH2, UNG, MLH1, PMS2, PRKDC, LIG4, ERCC1	485	18	13528	18.5952	4.87256e-09	4.82432e-11	4.71961e-09
GOTERM_BP_FAT	GO:0006730~one-carbon metabolic process	24	4.62428	7.76001e-12	ATF7IP, DNMT3A, EHMT1, EZH2, SUV39H1, DMAP1, SUV39H2, ATRX, SUZ12, MEN1, KDM1A, PRMT1, BTG2, PRMT7, JMJD6, PRMT5, WHSC1L1, PRMT6, KDM3A, KDM4A, CARM1, SETD2, NSD1, KDM6B	485	112	13528	5.97703	1.35567e-08	1.32909e-10	1.31312e-08
GOTERM_BP_FAT	GO:0002377~immunoglobulin production	14	2.6975	9.2153e-12	EXO1, POLL, XRCC4, MSH6, NBN, MSH3, MSH2, UNG, MLH1, PRKDC, LIG4, POLM, PMS2, ERCC1	485	30	13528	13.0166	1.60991e-08	1.56302e-10	1.55938e-08
GOTERM_BP_FAT	GO:0002440~production of molecular mediator of immune response	14	2.6975	1.5358e-11	EXO1, POLL, XRCC4, MSH6, NBN, MSH3, MSH2, UNG, MLH1, PRKDC, LIG4, POLM, PMS2, ERCC1	485	31	13528	12.5967	2.68305e-08	2.57986e-10	2.59883e-08
GOTERM_BP_FAT	GO:0043414~biopolymer methylation	19	3.66089	2.14759e-11	ATF7IP, DNMT3A, EHMT1, EZH2, SUV39H1, DMAP1, SUV39H2, ATRX, SUZ12, MEN1, PRMT1, BTG2, PRMT7, PRMT5, WHSC1L1, PRMT6, SETD2, CARM1, NSD1	485	69	13528	7.68062	3.75185e-08	3.57319e-10	3.63408e-08
GOTERM_BP_FAT	GO:0006479~protein amino acid methylation	15	2.89017	3.10233e-11	EHMT1, EZH2, SUV39H1, SUV39H2, SUZ12, MEN1, PRMT1, PRMT7, BTG2, PRMT5, WHSC1L1, PRMT6, SETD2, CARM1, NSD1	485	39	13528	10.728	5.41977e-08	5.11299e-10	5.24965e-08
GOTERM_BP_FAT	GO:0008213~protein amino acid alkylation	15	2.89017	3.10233e-11	EHMT1, EZH2, SUV39H1, SUV39H2, SUZ12, MEN1, PRMT1, PRMT7, BTG2, PRMT5, WHSC1L1, PRMT6, SETD2, CARM1, NSD1	485	39	13528	10.728	5.41977e-08	5.11299e-10	5.24965e-08
GOTERM_BP_FAT	GO:0051053~negative regulation of DNA metabolic process	15	2.89017	3.10233e-11	MSH6, MSH3, BLM, MSH2, HUS1, TP53, TIPIN, MLH1, BRCA2, RAD9A, ATR, RPS3, ERCC4, RAD17, ERCC1	485	39	13528	10.728	5.41977e-08	5.11299e-10	5.24965e-08
GOTERM_BP_FAT	GO:0016578~histone deubiquitination	10	1.92678	5.61922e-11	ENY2, KAT2A, SUPT3H, TAF10, BRCC3, ATXN7, TRRAP, USP22, ATXN7L3, UIMC1	485	13	13528	21.456	9.81679e-08	9.17457e-10	9.50864e-08
GOTERM_BP_FAT	GO:0000723~telomere maintenance	13	2.50482	6.9422e-11	DCLRE1C, XRCC5, NBN, BLM, RFC1, MRE11A, XRCC6, PRKDC, WRN, PARP1, ERCC4, RAD50, RTEL1	485	28	13528	12.9502	1.2128e-07	1.12297e-09	1.17473e-07
GOTERM_BP_FAT	GO:0006303~double-strand break repair via nonhomologous end joining	9	1.7341	1.07186e-10	XRCC5, XRCC4, MRE11A, XRCC6, POLA1, MLH1, PRKDC, LIG4, NHEJ1	485	10	13528	25.1035	1.87254e-07	1.71793e-09	1.81376e-07
GOTERM_BP_FAT	GO:0032200~telomere organization	13	2.50482	1.14617e-10	DCLRE1C, XRCC5, NBN, BLM, RFC1, MRE11A, XRCC6, PRKDC, WRN, PARP1, ERCC4, RAD50, RTEL1	485	29	13528	12.5037	2.00235e-07	1.82032e-09	1.9395e-07
GOTERM_BP_FAT	GO:0070646~protein modification by small protein removal	13	2.50482	1.14617e-10	KAT2A, ENY2, USP7, SUPT3H, BRCC3, COPS5, USP1, TRRAP, UIMC1, ATXN7L3, TAF10, ATXN7, USP22	485	29	13528	12.5037	2.00235e-07	1.82032e-09	1.9395e-07
GOTERM_BP_FAT	GO:0032259~methylation	19	3.66089	1.23801e-10	ATF7IP, DNMT3A, EHMT1, EZH2, SUV39H1, DMAP1, SUV39H2, ATRX, SUZ12, MEN1, PRMT1, BTG2, PRMT7, PRMT5, WHSC1L1, PRMT6, SETD2, CARM1, NSD1	485	76	13528	6.9732	2.1628e-07	1.94847e-09	2.09491e-07
GOTERM_BP_FAT	GO:0016567~protein ubiquitination	23	4.4316	1.93781e-10	UBE2A, DDB1, UBE2V2, HERC2, UBE2B, STUB1, BRCA1, UBE2N, RNF8, SUZ12, PRPF19, ERCC8, UBE2D3, VCP, UBC, DDB2, RNF168, UBB, USP22, UBA52, TRIP12, RPS27A, BARD1	485	119	13528	5.39104	3.38535e-07	3.02264e-09	3.27909e-07
GOTERM_BP_FAT	GO:0006298~mismatch repair	12	2.31214	3.11069e-10	POLD3, EXO1, MSH6, MUTYH, MSH3, MSH2, TDG, PCNA, MLH1, PMS2, TREX1, ABL1	485	25	13528	13.3885	5.43437e-07	4.80918e-09	5.26379e-07
GOTERM_BP_FAT	GO:0045944~positive regulation of transcription from RNA polymerase II promoter	41	7.89981	4.31669e-10	HMGB2, SOX2, MORF4L2, XRCC6, PRKDC, PAX3, TCF7L1, MEN1, EPC1, SMARCB1, SOX15, TAF9, TCEA1, ERCC3, ERCC2, TBL1XR1, CCNH, MTA2, CREBBP, TP53, CDK7, KAT5, MECOM, GTF2H1, HDAC5, MNAT1, NCOA1, EP300, HDAC2, NCOA2, HDAC1, RNF4, ATXN7, NCOA6, ZNF462, RBM14, TBL1X, APBB1, SMARCA2, CLOCK, SMARCA4	485	371	13528	3.08249	7.54126e-07	6.61514e-09	7.30454e-07
GOTERM_BP_FAT	GO:0016579~protein deubiquitination	12	2.31214	5.21932e-10	USP7, ENY2, KAT2A, SUPT3H, TAF10, BRCC3, USP1, ATXN7, TRRAP, USP22, ATXN7L3, UIMC1	485	26	13528	12.8736	9.11815e-07	7.92883e-09	8.83194e-07
GOTERM_BP_FAT	GO:0010551~regulation of specific transcription from RNA polymerase II promoter	20	3.85356	6.97114e-10	TBL1XR1, HMGB2, XRCC6, TP53, PRKDC, KAT5, SIRT1, GPS2, HDAC5, KDM1A, HDAC3, HDAC2, HDAC1, SMARCB1, TAF9, TBL1X, NCOR1, SMARCA2, NCOR2, SMARCA4	485	94	13528	5.93463	1.21786e-06	1.04988e-08	1.17963e-06
GOTERM_BP_FAT	GO:0007127~meiosis I	14	2.6975	1.3245e-09	RAD51C, MSH6, MRE11A, LIG3, MLH1, CHEK1, RAD52, ATM, RAD50, RAD51, RAD1, TEX15, FANCD2, DMC1	485	42	13528	9.29759	2.31389e-06	1.97769e-08	2.24126e-06
GOTERM_BP_FAT	GO:0002566~somatic diversification of immune receptors via somatic mutation	8	1.54143	2.43278e-09	POLL, EXO1, MSH6, MSH2, UNG, POLM, MLH1, PMS2	485	9	13528	24.7936	4.25005e-06	3.60175e-08	4.11665e-06
GOTERM_BP_FAT	GO:0016446~somatic hypermutation of immunoglobulin genes	8	1.54143	2.43278e-09	POLL, EXO1, MSH6, MSH2, UNG, POLM, MLH1, PMS2	485	9	13528	24.7936	4.25005e-06	3.60175e-08	4.11665e-06
GOTERM_BP_FAT	GO:0006511~ubiquitin-dependent protein catabolic process	31	5.97303	2.77683e-09	USP7, RAD23B, FZR1, USP3, STUB1, UBE2D3, FBXO6, USP10, RPS27A, CDK1, TBL1XR1, UBE2A, NPLOC4, UFD1L, USP1, DDB1, UBE2I, UBE2B, USP28, VCP, CUL4A, UBR5, UBC, UCHL5, CUL4B, UBB, USP22, USP43, TBL1X, USP45, UBA52	485	242	13528	3.57304	4.85111e-06	4.07657e-08	4.69885e-06
GOTERM_BP_FAT	GO:0002520~immune system development	33	6.35838	4.36224e-09	XRCC5, ZBTB32, XRCC4, NBN, BLM, UNG, XRCC6, PRKDC, MLH1, MEN1, RPA1, ASH2L, POLM, PMS2, TCEA1, ERCC1, ERCC2, POLL, EXO1, MSH6, MSH3, MSH2, LIG1, LIG3, TP53, BRCA2, LIG4, DCLRE1C, HDAC5, JMJD6, NCOA6, JAK2, NHEJ1	485	276	13528	3.33501	7.62081e-06	6.3507e-08	7.38162e-06
GOTERM_BP_FAT	GO:0000278~mitotic cell cycle	39	7.51445	4.71511e-09	KIF22, FZR1, BLM, POLA1, TIPIN, CETN2, CHEK1, CEP164, PTTG1, HINFP, RPS27A, CDK1, YEATS4, ZNF830, TREX2, UBE2I, HMGA2, CDK4, SMC3, CDK2, RBBP8, RNF8, MNAT1, CCND1, DCLRE1A, CUL4A, TIMELESS, POLD1, UBC, SETD8, RUVBL1, UBB, ABL1, MAD2L2, SMC1A, KPNA2, GADD45A, UBA52, PPP5C	485	370	13528	2.94005	8.23725e-06	6.80768e-08	7.97872e-06
GOTERM_BP_FAT	GO:0008630~DNA damage response, signal transduction resulting in induction of apoptosis	12	2.31214	1.04139e-08	XPA, MSH6, ERCC6, TP53, MLH1, BRCA2, RPS27L, MBD4, CHEK2, ABL1, ATM, BRCA1	485	33	13528	10.1428	1.81929e-05	1.49124e-07	1.7622e-05
GOTERM_BP_FAT	GO:0006304~DNA modification	12	2.31214	1.04139e-08	ATRX, ATF7IP, DNMT3A, MPG, MUTYH, PRMT7, TDG, MBD4, DMAP1, OGG1, SMUG1, NTHL1	485	33	13528	10.1428	1.81929e-05	1.49124e-07	1.7622e-05
GOTERM_BP_FAT	GO:0010553~negative regulation of specific transcription from RNA polymerase II promoter	13	2.50482	1.17883e-08	TBL1XR1, KAT5, GPS2, HDAC5, KDM1A, HDAC3, HDAC2, HDAC1, TBL1X, SMARCA2, NCOR1, NCOR2, SMARCA4	485	41	13528	8.84405	2.05939e-05	1.67432e-07	1.99477e-05
GOTERM_BP_FAT	GO:0031576~G2/M transition checkpoint	9	1.7341	2.53386e-08	CDK1, NBN, BRCC3, BLM, FAM175A, BRE, INTS3, BRCA1, UIMC1	485	16	13528	15.6897	4.42655e-05	3.56988e-07	4.2877e-05
GOTERM_BP_FAT	GO:0006476~protein amino acid deacetylation	10	1.92678	2.92936e-08	HDAC5, MORF4L1, HDAC3, HDAC2, HDAC1, HDAC10, SIRT6, RBM14, SIRT1, HDAC8	485	22	13528	12.6785	5.11745e-05	4.09407e-07	4.95694e-05
GOTERM_BP_FAT	GO:0008629~induction of apoptosis by intracellular signals	14	2.6975	3.882e-08	MSH6, TP53, MLH1, BRCA2, MBD4, RPS27L, CHEK2, ATM, BRCA1, XPA, ERCC6, CUL4A, JAK2, ABL1	485	54	13528	7.23146	6.78163e-05	5.38243e-07	6.56898e-05
GOTERM_BP_FAT	GO:0016575~histone deacetylation	9	1.7341	4.63681e-08	HDAC5, MORF4L1, HDAC3, HDAC2, HDAC1, HDAC10, RBM14, SIRT1, HDAC8	485	17	13528	14.7668	8.10017e-05	6.37835e-07	7.84623e-05
GOTERM_BP_FAT	GO:0045190~isotype switching	8	1.54143	4.87223e-08	EXO1, XRCC4, MSH6, NBN, MSH2, MLH1, LIG4, ERCC1	485	12	13528	18.5952	8.51143e-05	6.64983e-07	8.24461e-05
GOTERM_BP_FAT	GO:0002208~somatic diversification of immunoglobulins during immune response	8	1.54143	4.87223e-08	EXO1, XRCC4, MSH6, NBN, MSH2, MLH1, LIG4, ERCC1	485	12	13528	18.5952	8.51143e-05	6.64983e-07	8.24461e-05
GOTERM_BP_FAT	GO:0002204~somatic recombination of immunoglobulin genes during immune response	8	1.54143	4.87223e-08	EXO1, XRCC4, MSH6, NBN, MSH2, MLH1, LIG4, ERCC1	485	12	13528	18.5952	8.51143e-05	6.64983e-07	8.24461e-05
GOTERM_BP_FAT	GO:0006285~base-excision repair, AP site formation	7	1.34875	5.35898e-08	MPG, MUTYH, TDG, MBD4, OGG1, SMUG1, NTHL1	485	8	13528	24.4062	9.3617e-05	7.25747e-07	9.06827e-05
GOTERM_BP_FAT	GO:0006301~postreplication repair	7	1.34875	5.35898e-08	UBE2N, UBE2A, REV1, POLH, MSH2, UBE2B, BRCA1	485	8	13528	24.4062	9.3617e-05	7.25747e-07	9.06827e-05
GOTERM_BP_FAT	GO:0032583~regulation of gene-specific transcription	21	4.04624	5.86442e-08	TBL1XR1, HMGB2, XRCC6, TRIM28, TP53, PRKDC, KAT5, SIRT1, GPS2, HDAC5, KDM1A, HDAC3, HDAC2, HDAC1, SMARCB1, TAF9, TBL1X, NCOR1, SMARCA2, NCOR2, SMARCA4	485	134	13528	4.37126	0.000102446	7.88088e-07	9.92355e-05
GOTERM_BP_FAT	GO:0051054~positive regulation of DNA metabolic process	14	2.6975	6.20095e-08	BRCC3, FAM175A, BRCA1, UIMC1, RAD51, UBE2N, EYA3, RNF8, DNA2, ERCC8, EYA1, BRE, H2AFX, RNF168	485	56	13528	6.9732	0.000108325	8.26951e-07	0.00010493
GOTERM_BP_FAT	GO:0007131~reciprocal meiotic recombination	10	1.92678	7.22248e-08	RAD51C, MRE11A, LIG3, MLH1, CHEK1, DMC1, RAD52, ATM, RAD50, RAD51	485	24	13528	11.622	0.000126169	9.55884e-07	0.000122216
GOTERM_BP_FAT	GO:0032582~negative regulation of gene-specific transcription	13	2.50482	8.27541e-08	TBL1XR1, KAT5, GPS2, HDAC5, KDM1A, HDAC3, HDAC2, HDAC1, TBL1X, SMARCA2, NCOR1, NCOR2, SMARCA4	485	48	13528	7.5543	0.000144561	1.087e-06	0.000140033
GOTERM_BP_FAT	GO:0002381~immunoglobulin production during immune response	8	1.54143	1.02314e-07	EXO1, XRCC4, MSH6, NBN, MSH2, MLH1, LIG4, ERCC1	485	13	13528	17.1648	0.000178726	1.33389e-06	0.000173131
GOTERM_BP_FAT	GO:0031572~G2/M transition DNA damage checkpoint	8	1.54143	1.02314e-07	CDK1, NBN, BRCC3, BLM, FAM175A, BRE, BRCA1, UIMC1	485	13	13528	17.1648	0.000178726	1.33389e-06	0.000173131
GOTERM_BP_FAT	GO:0000018~regulation of DNA recombination	10	1.92678	1.61898e-07	MSH6, TEX15, MSH3, BLM, MSH2, MRE11A, MLH1, KPNA2, RAD50, RTEL1	485	26	13528	10.728	0.000282796	2.09508e-06	0.000273957
GOTERM_BP_FAT	GO:0009264~deoxyribonucleotide catabolic process	8	1.54143	1.98328e-07	MPG, MUTYH, NUDT1, TDG, MBD4, OGG1, SMUG1, NTHL1	485	14	13528	15.9387	0.000346419	2.54763e-06	0.000335602
GOTERM_BP_FAT	GO:0033683~nucleotide-excision repair, DNA incision	6	1.15607	3.34594e-07	ERCC5, ERCC3, ERCC4, NTHL1, ERCC1, ERCC2	485	6	13528	27.8928	0.000584365	4.26667e-06	0.000566186
GOTERM_BP_FAT	GO:0006283~transcription-coupled nucleotide-excision repair	6	1.15607	3.34594e-07	ERCC8, ERCC5, ERCC6, ERCC3, XAB2, ERCC2	485	6	13528	27.8928	0.000584365	4.26667e-06	0.000566186
GOTERM_BP_FAT	GO:0045814~negative regulation of gene expression, epigenetic	9	1.7341	3.41939e-07	HDAC5, DNMT3A, EPC1, HDAC2, HAT1, SIRT6, MBD3, SIRT1, SMARCA4	485	21	13528	11.9541	0.000597189	4.32874e-06	0.000578614
GOTERM_BP_FAT	GO:0042113~B cell activation	15	2.89017	4.19013e-07	EXO1, XRCC4, MSH6, NBN, MSH2, TP53, MLH1, PRKDC, LIG4, HDAC5, DCLRE1C, POLM, CHRNA4, NHEJ1, ERCC1	485	76	13528	5.50515	0.000731747	5.26628e-06	0.000709035
GOTERM_BP_FAT	GO:0040029~regulation of gene expression, epigenetic	15	2.89017	4.95607e-07	ATF7IP, DNMT3A, HAT1, SIRT6, DMAP1, MBD3, SIRT1, BRCA1, HDAC5, ATRX, EPC1, HDAC2, PRMT7, ASF1A, SMARCA4	485	77	13528	5.43366	0.000865451	6.18445e-06	0.000838644
GOTERM_BP_FAT	GO:0051098~regulation of binding	21	4.04624	5.37698e-07	BLM, ATR, TAF6L, SIRT1, RPS3, JMY, UBE2N, MEN1, HDAC5, KDM1A, SUMO1, HDAC2, EP300, PRMT7, SMARCB1, NPM1, ZNF462, JAK2, APEX1, SMARCA4, ERCC2	485	153	13528	3.82842	0.000938918	6.6621e-06	0.000909869
GOTERM_BP_FAT	GO:0010332~response to gamma radiation	9	1.7341	7.73385e-07	MEN1, XRCC4, XRCC2, ERCC6, FANCD2, TP53, PRKDC, BRCA2, LIG4	485	23	13528	10.9146	0.00135019	9.51477e-06	0.00130868
GOTERM_BP_FAT	GO:0006461~protein complex assembly	42	8.09249	8.3776e-07	POLR2H, POLR2G, POLR2F, POLR2E, BLM, POLR2L, POLR2K, POLR2J, POLR2I, MLH1, POLR2D, POLR2C, POLR2B, POLR2A, IGHMBP2, NPM1, TAF9, ERCC3, FANCA, FANCC, ERCC2, IKBKAP, CCNH, CREBBP, TP53, GTF2H4, GTF2H3, CDK9, CDK7, TAF6L, GTF2H2, GTF2H1, RAD51, MNAT1, TAF10, TAF12, VCP, NCOA6, SMARCA5, CHAF1A, CHAF1B, PPP5C	485	505	13528	2.3198	0.0014625	1.02347e-05	0.00141762
GOTERM_BP_FAT	GO:0070271~protein complex biogenesis	42	8.09249	8.3776e-07	POLR2H, POLR2G, POLR2F, POLR2E, BLM, POLR2L, POLR2K, POLR2J, POLR2I, MLH1, POLR2D, POLR2C, POLR2B, POLR2A, IGHMBP2, NPM1, TAF9, ERCC3, FANCA, FANCC, ERCC2, IKBKAP, CCNH, CREBBP, TP53, GTF2H4, GTF2H3, CDK9, CDK7, TAF6L, GTF2H2, GTF2H1, RAD51, MNAT1, TAF10, TAF12, VCP, NCOA6, SMARCA5, CHAF1A, CHAF1B, PPP5C	485	505	13528	2.3198	0.0014625	1.02347e-05	0.00141762
GOTERM_BP_FAT	GO:0034622~cellular macromolecular complex assembly	31	5.97303	1.27077e-06	HMGB2, MLH1, HIST1H2BO, HIST1H2BM, HIST1H2BN, PRMT7, HIST1H4A, HIST1H2BK, HIST1H2BL, PRMT5, HIST1H2BJ, WDR77, NPM1, H2AFX, HIST3H3, HIST3H2BB, ASF1A, HIST1H2BA, HIST1H2BB, HIST1H2BC, SHPRH, HIST1H2BD, HIST1H1B, HIST1H2BH, HIST2H2BE, HIST2H2BF, HIST1H3A, SMARCA5, CHAF1A, VCX, CHAF1B	485	318	13528	2.71911	0.00221758	1.54168e-05	0.00215033
GOTERM_BP_FAT	GO:0051101~regulation of DNA binding	18	3.46821	1.38488e-06	TAF6L, SIRT1, RPS3, JMY, UBE2N, MEN1, HDAC5, KDM1A, SUMO1, HDAC2, EP300, SMARCB1, NPM1, JAK2, ZNF462, APEX1, SMARCA4, ERCC2	485	121	13528	4.14934	0.00241646	1.66853e-05	0.00234341
GOTERM_BP_FAT	GO:0006342~chromatin silencing	8	1.54143	1.62306e-06	HDAC5, DNMT3A, HDAC2, HAT1, SIRT6, MBD3, SIRT1, SMARCA4	485	18	13528	12.3968	0.00283147	1.94209e-05	0.00274644
GOTERM_BP_FAT	GO:0051301~cell division	29	5.58767	2.55905e-06	FZR1, CDC14B, TIPIN, CETN2, CEP164, PTTG1, ERCC2, CDK1, ZNF830, LIG1, CINP, LIG3, TREX2, BRCA2, UBE2I, CDK7, LIG4, HMGA2, CDK4, SMC3, CDK2, RNF8, DCLRE1A, CCND1, TIMELESS, SETD8, RUVBL1, SMC1A, MAD2L2	485	295	13528	2.742	0.00446069	3.04123e-05	0.00433024
GOTERM_BP_FAT	GO:0006266~DNA ligation	6	1.15607	2.94145e-06	XRCC4, HMGB2, XRCC6, MGMT, APTX, LIG4	485	8	13528	20.9196	0.00512555	3.47205e-05	0.0049773
GOTERM_BP_FAT	GO:0009262~deoxyribonucleotide metabolic process	9	1.7341	3.08591e-06	MPG, MUTYH, NUDT1, TDG, MBD4, RRM2B, OGG1, SMUG1, NTHL1	485	27	13528	9.29759	0.00537659	3.61812e-05	0.00522174
GOTERM_BP_FAT	GO:0034621~cellular macromolecular complex subunit organization	32	6.1657	4.80666e-06	HMGB2, MLH1, HIST1H2BO, HIST1H2BM, HIST1H2BN, PRMT7, HIST1H4A, HIST1H2BK, HIST1H2BL, PRMT5, HIST1H2BJ, WDR77, NPM1, H2AFX, HIST3H3, HIST3H2BB, ASF1A, HIST1H2BA, HIST1H2BB, HIST1H2BC, HIST1H2BD, SHPRH, HIST1H1B, HIST1H2BH, HIST2H2BE, HIST2H2BF, HIST1H3A, SMARCA5, SUPT16H, CHAF1A, VCX, CHAF1B	485	357	13528	2.50019	0.00836209	5.59801e-05	0.00813333
GOTERM_BP_FAT	GO:0001701~in utero embryonic development	21	4.04624	4.9281e-06	XRCC4, NBN, XRCC2, MSH2, COPS3, ZNF830, TP53, BRCA2, LIG4, MBD3, MECOM, XAB2, RBBP8, RPA1, PRPF19, KDM1A, PRMT1, NCOA6, HINFP, SMARCA4, ERCC2	485	176	13528	3.32812	0.00857246	5.70144e-05	0.00833882
GOTERM_BP_FAT	GO:0060249~anatomical structure homeostasis	16	3.08285	5.26745e-06	XRCC5, NBN, BLM, MRE11A, XRCC6, PRKDC, WRN, RAD50, DCLRE1C, RPA1, TEX15, RFC1, PARP1, ERCC4, RTEL1, BARD1	485	106	13528	4.21023	0.00916005	6.05394e-05	0.00891301
GOTERM_BP_FAT	GO:0009394~2'-deoxyribonucleotide metabolic process	8	1.54143	5.40082e-06	MPG, MUTYH, NUDT1, TDG, MBD4, OGG1, SMUG1, NTHL1	485	21	13528	10.6258	0.00939088	6.16664e-05	0.00913866
GOTERM_BP_FAT	GO:0030518~steroid hormone receptor signaling pathway	12	2.31214	5.45086e-06	NCOA1, NCOA2, RNF4, UBR5, NCOA6, KDM3A, JAK2, CDK7, CARM1, KAT5, RBM14, BRCA1	485	58	13528	5.77092	0.00947747	6.18336e-05	0.00922333
GOTERM_BP_FAT	GO:0000731~DNA synthesis during DNA repair	6	1.15607	6.42339e-06	POLD3, RFC3, POLH, POLD1, POLA1, WRN	485	9	13528	18.5952	0.011159	7.23954e-05	0.0108689
GOTERM_BP_FAT	GO:0006290~pyrimidine dimer repair	5	0.963391	7.86508e-06	ERCC6, POLH, DDB2, POLB, ERCC1	485	5	13528	27.8928	0.0136464	8.80753e-05	0.0133082
GOTERM_BP_FAT	GO:0006271~DNA strand elongation during DNA replication	5	0.963391	7.86508e-06	DNA2, RFC3, RFC4, POLA1, FEN1	485	5	13528	27.8928	0.0136464	8.80753e-05	0.0133082
GOTERM_BP_FAT	GO:0045005~maintenance of fidelity during DNA-dependent DNA replication	5	0.963391	7.86508e-06	BLM, POLD1, TIPIN, BRCA2, WRN	485	5	13528	27.8928	0.0136464	8.80753e-05	0.0133082
GOTERM_BP_FAT	GO:0006275~regulation of DNA replication	12	2.31214	1.06933e-05	DNA2, NBN, BLM, HUS1, TIPIN, TP53, PCNA, BRCA2, RAD9A, ATR, RAD17, CDK2	485	62	13528	5.3986	0.0185078	0.000118982	0.0180932
GOTERM_BP_FAT	GO:0033151~V(D)J recombination	6	1.15607	1.24688e-05	XRCC4, LIG1, XRCC6, LIG3, PRKDC, LIG4	485	10	13528	16.7357	0.0215476	0.000137859	0.0210972
GOTERM_BP_FAT	GO:0051153~regulation of striated muscle cell differentiation	9	1.7341	1.24868e-05	HDAC5, HDAC3, HDAC1, EZH2, MORF4L2, UBC, UBB, UBA52, RPS27A	485	32	13528	7.84485	0.0215783	0.000137189	0.0211275
GOTERM_BP_FAT	GO:0007093~mitotic cell cycle checkpoint	10	1.92678	1.69885e-05	CDK1, NBN, CCND1, HUS1, TP53, RPS27L, TRRAP, MAD2L2, ATM, RAD17	485	43	13528	6.48669	0.029243	0.000185477	0.0287434
GOTERM_BP_FAT	GO:0051090~regulation of transcription factor activity	15	2.89017	1.73362e-05	TAF6L, SIRT1, RPS3, JMY, MEN1, HDAC5, UBE2N, KDM1A, SUMO1, HDAC2, EP300, SMARCB1, NPM1, JAK2, SMARCA4	485	103	13528	4.06206	0.0298326	0.000188098	0.0293316
GOTERM_BP_FAT	GO:0009650~UV protection	6	1.15607	2.21875e-05	ERCC5, ERCC3, ERCC4, ERCC1, FEN1, ERCC2	485	11	13528	15.2142	0.0380203	0.000239243	0.0375382
GOTERM_BP_FAT	GO:0043009~chordate embryonic development	29	5.58767	2.2507e-05	XRCC4, NBN, XRCC2, COPS3, PRKDC, PAX3, XAB2, MEN1, RPA1, PRPF19, KDM1A, PRMT1, HINFP, ERCC2, KAT2A, MSH2, ZNF830, TP53, BRCA2, LIG4, MBD3, MECOM, BRCA1, ATM, RBBP8, EYA1, EP300, NCOA6, SMARCA4	485	331	13528	2.44378	0.0385572	0.000241199	0.0380787
GOTERM_BP_FAT	GO:0022616~DNA strand elongation	5	0.963391	2.2926e-05	DNA2, RFC3, RFC4, POLA1, FEN1	485	6	13528	23.244	0.0392608	0.000244191	0.0387875
GOTERM_BP_FAT	GO:0016577~histone demethylation	5	0.963391	2.2926e-05	KDM1A, JMJD6, KDM3A, KDM4A, KDM6B	485	6	13528	23.244	0.0392608	0.000244191	0.0387875
GOTERM_BP_FAT	GO:0042981~regulation of apoptosis	53	10.2119	2.35954e-05	XRCC5, XRCC4, XRCC2, MLH1, RPS27L, RPS3, MEN1, RPS27A, RTEL1, CDK1, TP53, RAD9A, POLB, MBD4, LIG4, JMY, XPA, EYA1, BTG2, UBC, MAPK8, UBB, UBA52, ING4, ING3, MGMT, PRKDC, HSPA1A, RRM2B, CHEK2, ERCC5, ERCC6, NPM1, TAF9, ERCC3, ERCC1, ERCC2, MSH6, MSH2, BRCA2, WRN, SIRT1, BRCA1, ATM, MNAT1, HDAC3, CUL4A, HDAC1, VCP, JAK2, ABL1, APBB1, BARD1	485	804	13528	1.8387	0.0403836	0.000249797	0.0399198
GOTERM_BP_FAT	GO:0016071~mRNA metabolic process	31	5.97303	2.59512e-05	POLR2H, POLR2G, POLR2F, PPP4R2, POLR2E, POLR2L, POLR2K, POLR2J, POLR2I, MLH1, HSPA1A, POLR2D, XAB2, KIN, POLR2C, POLR2B, POLR2A, PRPF19, NONO, PRMT7, PRMT5, WDR77, ISY1, UPF1, SMG1, CDC5L, PPIE, AQR, JMJD6, RBM14, SMC1A	485	370	13528	2.33696	0.044325	0.000273079	0.0439046
GOTERM_BP_FAT	GO:0016574~histone ubiquitination	7	1.34875	2.61517e-05	UBE2N, RNF8, SUZ12, UBE2A, RNF168, USP22, UBE2B	485	18	13528	10.8472	0.0446597	0.000273541	0.0442437
GOTERM_BP_FAT	GO:0009792~embryonic development ending in birth or egg hatching	29	5.58767	2.63238e-05	XRCC4, NBN, XRCC2, COPS3, PRKDC, PAX3, XAB2, MEN1, RPA1, PRPF19, KDM1A, PRMT1, HINFP, ERCC2, KAT2A, MSH2, ZNF830, TP53, BRCA2, LIG4, MBD3, MECOM, BRCA1, ATM, RBBP8, EYA1, EP300, NCOA6, SMARCA4	485	334	13528	2.42183	0.0449468	0.000273702	0.0445348
GOTERM_BP_FAT	GO:0010552~positive regulation of specific transcription from RNA polymerase II promoter	11	2.11946	2.98195e-05	HDAC5, HMGB2, HDAC2, HDAC1, SMARCB1, XRCC6, TP53, PRKDC, TAF9, SMARCA2, SMARCA4	485	57	13528	5.38282	0.0507617	0.000308209	0.0504474
GOTERM_BP_FAT	GO:0043067~regulation of programmed cell death	53	10.2119	2.98645e-05	XRCC5, XRCC4, XRCC2, MLH1, RPS27L, RPS3, MEN1, RPS27A, RTEL1, CDK1, TP53, RAD9A, POLB, MBD4, LIG4, JMY, XPA, EYA1, BTG2, UBC, MAPK8, UBB, UBA52, ING4, ING3, MGMT, PRKDC, HSPA1A, RRM2B, CHEK2, ERCC5, ERCC6, NPM1, TAF9, ERCC3, ERCC1, ERCC2, MSH6, MSH2, BRCA2, WRN, SIRT1, BRCA1, ATM, MNAT1, HDAC3, CUL4A, HDAC1, VCP, JAK2, ABL1, APBB1, BARD1	485	812	13528	1.82059	0.0508364	0.000306859	0.0505236
GOTERM_BP_FAT	GO:0007346~regulation of mitotic cell cycle	18	3.46821	3.0929e-05	CDK1, NBN, HUS1, TP53, BRCA2, RPS27L, HERC2, TRRAP, CDK2, ATM, HDAC3, CCND1, PRMT5, USP22, MAD2L2, APBB1, RAD17, SMARCA4	485	152	13528	3.30309	0.0525999	0.000315937	0.052324
GOTERM_BP_FAT	GO:0008380~RNA splicing	26	5.00963	3.19604e-05	POLR2H, POLR2G, PPP4R2, POLR2F, POLR2E, POLR2L, POLR2K, POLR2J, POLR2I, CDC5L, POLR2D, POLR2C, XAB2, POLR2B, POLR2A, PRPF19, NONO, PPIE, AQR, PRMT7, JMJD6, PRMT5, WDR77, ISY1, RBM14, SMC1A	485	284	13528	2.55356	0.0543055	0.000324573	0.0540684
GOTERM_BP_FAT	GO:0010941~regulation of cell death	53	10.2119	3.384e-05	XRCC5, XRCC4, XRCC2, MLH1, RPS27L, RPS3, MEN1, RPS27A, RTEL1, CDK1, TP53, RAD9A, POLB, MBD4, LIG4, JMY, XPA, EYA1, BTG2, UBC, MAPK8, UBB, UBA52, ING4, ING3, MGMT, PRKDC, HSPA1A, RRM2B, CHEK2, ERCC5, ERCC6, NPM1, TAF9, ERCC3, ERCC1, ERCC2, MSH6, MSH2, BRCA2, WRN, SIRT1, BRCA1, ATM, MNAT1, HDAC3, CUL4A, HDAC1, VCP, JAK2, ABL1, APBB1, BARD1	485	815	13528	1.81389	0.0574059	0.000341673	0.0572474
GOTERM_BP_FAT	GO:0006397~mRNA processing	28	5.39499	3.47635e-05	POLR2H, POLR2G, POLR2F, PPP4R2, POLR2E, POLR2L, POLR2K, POLR2J, POLR2I, MLH1, POLR2D, XAB2, KIN, POLR2C, POLR2B, POLR2A, PRPF19, NONO, PRMT7, PRMT5, WDR77, ISY1, CDC5L, PPIE, AQR, JMJD6, SMC1A, RBM14	485	321	13528	2.43302	0.0589255	0.000348979	0.0588093
GOTERM_BP_FAT	GO:0007067~mitosis	22	4.23892	4.21812e-05	KIF22, YEATS4, CDK1, FZR1, ZNF830, TREX2, TIPIN, CETN2, UBE2I, CEP164, PTTG1, HMGA2, CDK2, SMC3, RNF8, DCLRE1A, TIMELESS, SETD8, RUVBL1, SMC1A, MAD2L2, PPP5C	485	220	13528	2.78928	0.0710424	0.000421009	0.0713535
GOTERM_BP_FAT	GO:0000280~nuclear division	22	4.23892	4.21812e-05	KIF22, YEATS4, CDK1, FZR1, ZNF830, TREX2, TIPIN, CETN2, UBE2I, CEP164, PTTG1, HMGA2, CDK2, SMC3, RNF8, DCLRE1A, TIMELESS, SETD8, RUVBL1, SMC1A, MAD2L2, PPP5C	485	220	13528	2.78928	0.0710424	0.000421009	0.0713535
GOTERM_BP_FAT	GO:0008156~negative regulation of DNA replication	8	1.54143	4.42348e-05	BLM, HUS1, TIPIN, TP53, BRCA2, RAD9A, ATR, RAD17	485	28	13528	7.96937	0.0743692	0.000438994	0.0748261
GOTERM_BP_FAT	GO:0051095~regulation of helicase activity	5	0.963391	5.19787e-05	MSH6, MSH3, MSH2, TP53, SIRT1	485	7	13528	19.9234	0.0868081	0.000512915	0.0879201
GOTERM_BP_FAT	GO:0008214~protein amino acid dealkylation	5	0.963391	5.19787e-05	KDM1A, JMJD6, KDM3A, KDM4A, KDM6B	485	7	13528	19.9234	0.0868081	0.000512915	0.0879201
GOTERM_BP_FAT	GO:0045910~negative regulation of DNA recombination	5	0.963391	5.19787e-05	MSH6, MSH3, BLM, MSH2, MLH1	485	7	13528	19.9234	0.0868081	0.000512915	0.0879201
GOTERM_BP_FAT	GO:0006482~protein amino acid demethylation	5	0.963391	5.19787e-05	KDM1A, JMJD6, KDM3A, KDM4A, KDM6B	485	7	13528	19.9234	0.0868081	0.000512915	0.0879201
GOTERM_BP_FAT	GO:0000087~M phase of mitotic cell cycle	22	4.23892	5.49835e-05	KIF22, YEATS4, CDK1, FZR1, ZNF830, TREX2, TIPIN, CETN2, UBE2I, CEP164, PTTG1, HMGA2, CDK2, SMC3, RNF8, DCLRE1A, TIMELESS, SETD8, RUVBL1, SMC1A, MAD2L2, PPP5C	485	224	13528	2.73947	0.0915895	0.000539511	0.0930004
GOTERM_BP_FAT	GO:0051147~regulation of muscle cell differentiation	9	1.7341	5.85953e-05	HDAC5, HDAC3, HDAC1, EZH2, MORF4L2, UBC, UBB, UBA52, RPS27A	485	39	13528	6.4368	0.0973036	0.00057173	0.0991065
GOTERM_BP_FAT	GO:0030522~intracellular receptor-mediated signaling pathway	12	2.31214	6.77779e-05	NCOA1, NCOA2, RNF4, UBR5, NCOA6, KDM3A, JAK2, CDK7, CARM1, KAT5, RBM14, BRCA1	485	75	13528	4.46285	0.11167	0.000657628	0.114629
GOTERM_BP_FAT	GO:0007140~male meiosis	7	1.34875	6.97551e-05	RAD51C, TEX15, MLH1, BRCA2, DMC1, FANCA, SUV39H2	485	21	13528	9.29759	0.114733	0.000673068	0.117971
GOTERM_BP_FAT	GO:0051329~interphase of mitotic cell cycle	14	2.6975	7.58506e-05	BLM, POLA1, CHEK1, CDK4, CDK2, RBBP8, MNAT1, CCND1, CUL4A, POLD1, HINFP, ABL1, KPNA2, GADD45A	485	103	13528	3.79125	0.124111	0.000727845	0.128274
GOTERM_BP_FAT	GO:0048285~organelle fission	22	4.23892	7.58784e-05	KIF22, YEATS4, CDK1, FZR1, ZNF830, TREX2, TIPIN, CETN2, UBE2I, CEP164, PTTG1, HMGA2, CDK2, SMC3, RNF8, DCLRE1A, TIMELESS, SETD8, RUVBL1, SMC1A, MAD2L2, PPP5C	485	229	13528	2.67966	0.124154	0.000724135	0.128321
GOTERM_BP_FAT	GO:0051325~interphase	14	2.6975	0.000102299	BLM, POLA1, CHEK1, CDK4, CDK2, RBBP8, MNAT1, CCND1, CUL4A, POLD1, HINFP, ABL1, KPNA2, GADD45A	485	106	13528	3.68395	0.163665	0.000970866	0.172966
GOTERM_BP_FAT	GO:0030097~hemopoiesis	22	4.23892	0.000117005	XRCC5, XRCC4, ZBTB32, BLM, MSH2, TP53, PRKDC, BRCA2, LIG4, RPA1, DCLRE1C, MEN1, HDAC5, ASH2L, JMJD6, NCOA6, POLM, JAK2, TCEA1, NHEJ1, ERCC1, ERCC2	485	236	13528	2.60017	0.18488	0.00110436	0.197808
GOTERM_BP_FAT	GO:0030433~ER-associated protein catabolic process	7	1.34875	0.00015791	NPLOC4, VCP, FBXO6, UBC, UBB, UBA52, RPS27A	485	24	13528	8.1354	0.241105	0.00148219	0.266874
GOTERM_BP_FAT	GO:0000019~regulation of mitotic recombination	4	0.770713	0.000177237	BLM, MRE11A, MLH1, RAD50	485	4	13528	27.8928	0.266304	0.00165457	0.299491
GOTERM_BP_FAT	GO:0033522~histone H2A ubiquitination	4	0.770713	0.000177237	RNF8, UBE2A, RNF168, UBE2B	485	4	13528	27.8928	0.266304	0.00165457	0.299491
GOTERM_BP_FAT	GO:0048742~regulation of skeletal muscle fiber development	7	1.34875	0.000201552	HDAC5, HDAC3, HDAC1, UBC, UBB, UBA52, RPS27A	485	25	13528	7.80998	0.296823	0.00187136	0.340511
GOTERM_BP_FAT	GO:0007276~gamete generation	30	5.78035	0.000203762	RAD23B, RAD51C, HMGB2, PRKDC, CETN2, MLH1, CHEK1, PTTG1, PRMT7, KDM3A, H2AFX, FANCG, ERCC1, KDM5D, FANCC, DNMT3A, MSH2, LIG3, BRCA2, HERC2, UBE2B, SIRT1, ATM, TEX15, FANCD2, MTOR, RUVBL1, PSME4, DMC1, VCX	485	395	13528	2.11844	0.299533	0.00188187	0.344239
GOTERM_BP_FAT	GO:0018205~peptidyl-lysine modification	6	1.15607	0.000248599	EP300, KAT2B, JMJD6, CREBBP, SETD2, SIRT1	485	17	13528	9.84451	0.352319	0.00228348	0.419839
GOTERM_BP_FAT	GO:0030330~DNA damage response, signal transduction by p53 class mediator	7	1.34875	0.000254172	ING4, NBN, TP53, BRCA2, RPS27L, KAT5, BRCA1	485	26	13528	7.5096	0.358596	0.0023224	0.429231
GOTERM_BP_FAT	GO:0043193~positive regulation of gene-specific transcription	12	2.31214	0.00026354	HDAC5, HMGB2, HDAC2, HDAC1, SMARCB1, TRIM28, XRCC6, TP53, PRKDC, TAF9, SMARCA2, SMARCA4	485	87	13528	3.84728	0.36901	0.00239538	0.445018
GOTERM_BP_FAT	GO:0070303~negative regulation of stress-activated protein kinase signaling pathway	5	0.963391	0.000286171	MEN1, HDAC3, TAOK3, NCOR1, GPS2	485	10	13528	13.9464	0.393477	0.00258738	0.483146
GOTERM_BP_FAT	GO:0046329~negative regulation of JNK cascade	5	0.963391	0.000286171	MEN1, HDAC3, TAOK3, NCOR1, GPS2	485	10	13528	13.9464	0.393477	0.00258738	0.483146
GOTERM_BP_FAT	GO:0006508~proteolysis	60	11.5607	0.000367826	FANCL, ISG15, USP10, RPS27A, CDK1, TBL1XR1, UBE2A, BRCC3, UFD1L, DTL, DDB1, USP1, UBE2I, HERC2, UBE2B, UBE2N, USP28, UHRF1, KDM2B, PIAS4, KDM2A, UBR5, UBC, DDB2, UCHL5, RAD18, UBE2W, USP22, UBB, UBA52, UBE2T, UBE2U, USP7, RAD23B, FZR1, USP3, UBA7, UBE2V2, STUB1, RBX1, SUMO3, SUMO2, SUMO1, UBE2D3, FBXO6, RNF168, TRIP12, NPLOC4, SHPRH, UBE2L6, BRCA1, RNF8, CUL4A, VCP, OTUB1, CUL4B, USP43, TBL1X, US…	485	1054	13528	1.58782	0.474134	0.00330745	0.620601
GOTERM_BP_FAT	GO:0043065~positive regulation of apoptosis	31	5.97303	0.00038076	ING4, ING3, PRKDC, MLH1, RPS27L, RRM2B, CHEK2, RPS3, MEN1, ERCC6, ERCC3, RPS27A, ERCC2, MSH6, TP53, BRCA2, RAD9A, MBD4, ATM, BRCA1, JMY, XPA, CUL4A, UBC, MAPK8, JAK2, UBB, ABL1, APBB1, UBA52, BARD1	485	430	13528	2.01088	0.485888	0.00340605	0.642358
GOTERM_BP_FAT	GO:0000375~RNA splicing, via transesterification reactions	16	3.08285	0.000387388	POLR2H, POLR2G, POLR2F, POLR2E, POLR2L, POLR2K, POLR2J, POLR2I, POLR2D, POLR2C, POLR2B, POLR2A, PRMT7, PRMT5, WDR77, SMC1A	485	153	13528	2.91689	0.491809	0.00344761	0.653506
GOTERM_BP_FAT	GO:0000398~nuclear mRNA splicing, via spliceosome	16	3.08285	0.000387388	POLR2H, POLR2G, POLR2F, POLR2E, POLR2L, POLR2K, POLR2J, POLR2I, POLR2D, POLR2C, POLR2B, POLR2A, PRMT7, PRMT5, WDR77, SMC1A	485	153	13528	2.91689	0.491809	0.00344761	0.653506
GOTERM_BP_FAT	GO:0000377~RNA splicing, via transesterification reactions with bulged adenosine as nucleophile	16	3.08285	0.000387388	POLR2H, POLR2G, POLR2F, POLR2E, POLR2L, POLR2K, POLR2J, POLR2I, POLR2D, POLR2C, POLR2B, POLR2A, PRMT7, PRMT5, WDR77, SMC1A	485	153	13528	2.91689	0.491809	0.00344761	0.653506
GOTERM_BP_FAT	GO:0009166~nucleotide catabolic process	9	1.7341	0.000416322	MPG, MUTYH, NUDT1, TDG, MBD4, OGG1, ERCC3, SMUG1, NTHL1	485	51	13528	4.92226	0.516868	0.00368591	0.702154
GOTERM_BP_FAT	GO:0043068~positive regulation of programmed cell death	31	5.97303	0.000427315	ING4, ING3, PRKDC, MLH1, RPS27L, RRM2B, CHEK2, RPS3, MEN1, ERCC6, ERCC3, RPS27A, ERCC2, MSH6, TP53, BRCA2, RAD9A, MBD4, ATM, BRCA1, JMY, XPA, CUL4A, UBC, MAPK8, JAK2, UBB, ABL1, APBB1, UBA52, BARD1	485	433	13528	1.99694	0.526062	0.003764	0.720631
GOTERM_BP_FAT	GO:0043066~negative regulation of apoptosis	27	5.20231	0.000428287	XRCC5, XRCC4, XRCC2, HSPA1A, ERCC5, NPM1, TAF9, ERCC1, RTEL1, RPS27A, ERCC2, CDK1, MSH2, TP53, POLB, LIG4, ATM, MNAT1, HDAC3, EYA1, BTG2, HDAC1, UBC, MAPK8, UBB, UBA52, BARD1	485	354	13528	2.12742	0.526867	0.00375363	0.722266
GOTERM_BP_FAT	GO:0034969~histone arginine methylation	4	0.770713	0.000431294	PRMT7, PRMT5, PRMT6, CARM1	485	5	13528	22.3142	0.529347	0.00376108	0.72732
GOTERM_BP_FAT	GO:0042062~long-term strengthening of neuromuscular junction	4	0.770713	0.000431294	UBC, UBB, UBA52, RPS27A	485	5	13528	22.3142	0.529347	0.00376108	0.72732
GOTERM_BP_FAT	GO:0045008~depyrimidination	4	0.770713	0.000431294	TDG, MBD4, SMUG1, NTHL1	485	5	13528	22.3142	0.529347	0.00376108	0.72732
GOTERM_BP_FAT	GO:0031573~intra-S DNA damage checkpoint	4	0.770713	0.000431294	XPC, MSH2, MDC1, TIPIN	485	5	13528	22.3142	0.529347	0.00376108	0.72732
GOTERM_BP_FAT	GO:0009155~purine deoxyribonucleotide catabolic process	4	0.770713	0.000431294	MPG, MUTYH, NUDT1, OGG1	485	5	13528	22.3142	0.529347	0.00376108	0.72732
GOTERM_BP_FAT	GO:0001832~blastocyst growth	5	0.963391	0.000437019	PRPF19, NBN, ZNF830, BRCA2, SMARCA4	485	11	13528	12.6785	0.534032	0.00379199	0.736939
GOTERM_BP_FAT	GO:0048534~hemopoietic or lymphoid organ development	22	4.23892	0.000439349	XRCC5, XRCC4, ZBTB32, BLM, MSH2, TP53, PRKDC, BRCA2, LIG4, RPA1, DCLRE1C, MEN1, HDAC5, ASH2L, JMJD6, NCOA6, POLM, JAK2, TCEA1, NHEJ1, ERCC1, ERCC2	485	260	13528	2.36016	0.535926	0.00379334	0.740856
GOTERM_BP_FAT	GO:0010942~positive regulation of cell death	31	5.97303	0.000459448	ING4, ING3, PRKDC, MLH1, RPS27L, RRM2B, CHEK2, RPS3, MEN1, ERCC6, ERCC3, RPS27A, ERCC2, MSH6, TP53, BRCA2, RAD9A, MBD4, ATM, BRCA1, JMY, XPA, CUL4A, UBC, MAPK8, JAK2, UBB, ABL1, APBB1, UBA52, BARD1	485	435	13528	1.98776	0.551945	0.00394706	0.774623
GOTERM_BP_FAT	GO:0048641~regulation of skeletal muscle tissue development	7	1.34875	0.00047877	HDAC5, HDAC3, HDAC1, UBC, UBB, UBA52, RPS27A	485	29	13528	6.73274	0.566824	0.00409264	0.807076
GOTERM_BP_FAT	GO:0043069~negative regulation of programmed cell death	27	5.20231	0.000527793	XRCC5, XRCC4, XRCC2, HSPA1A, ERCC5, NPM1, TAF9, ERCC1, RTEL1, RPS27A, ERCC2, CDK1, MSH2, TP53, POLB, LIG4, ATM, MNAT1, HDAC3, EYA1, BTG2, HDAC1, UBC, MAPK8, UBB, UBA52, BARD1	485	359	13528	2.09779	0.602395	0.00448891	0.889368
GOTERM_BP_FAT	GO:0060548~negative regulation of cell death	27	5.20231	0.000550673	XRCC5, XRCC4, XRCC2, HSPA1A, ERCC5, NPM1, TAF9, ERCC1, RTEL1, RPS27A, ERCC2, CDK1, MSH2, TP53, POLB, LIG4, ATM, MNAT1, HDAC3, EYA1, BTG2, HDAC1, UBC, MAPK8, UBB, UBA52, BARD1	485	360	13528	2.09196	0.617983	0.00466042	0.927754
GOTERM_BP_FAT	GO:0040008~regulation of growth	26	5.00963	0.000559538	MORF4L1, ING5, ING4, ING3, FOXM1, MORF4L2, DMAP1, MEN1, EPC1, ACTL6A, TAF9, RPS27A, BRD8, YEATS4, TP53, WRN, KAT5, HMGA2, EP300, UBC, RUVBL2, RUVBL1, UBB, PARP1, APBB1, UBA52	485	341	13528	2.12672	0.623857	0.00471246	0.942623
GOTERM_BP_FAT	GO:0000079~regulation of cyclin-dependent protein kinase activity	9	1.7341	0.000619404	MEN1, MNAT1, CCND1, BLM, CHEK1, BCCIP, CDK7, GADD45A, GTF2H1	485	54	13528	4.6488	0.66123	0.00519049	1.04298
GOTERM_BP_FAT	GO:0010259~multicellular organismal aging	5	0.963391	0.000637069	MSH6, ERCC5, MSH2, WRN, ERCC1	485	12	13528	11.622	0.671531	0.0053127	1.07257
GOTERM_BP_FAT	GO:0006979~response to oxidative stress	16	3.08285	0.000805728	NUDT1, NEIL1, APTX, WRN, RRM2B, PNKP, XPA, ERCC8, ERCC6, EP300, CHRNA4, JAK2, ERCC3, ERCC1, FANCC, ERCC2	485	164	13528	2.72125	0.755411	0.00668316	1.35471
GOTERM_BP_FAT	GO:0046649~lymphocyte activation	18	3.46821	0.000809084	EXO1, XRCC4, MSH6, ZBTB32, NBN, BLM, MSH2, TP53, MLH1, PRKDC, LIG4, HDAC5, DCLRE1C, JMJD6, POLM, CHRNA4, NHEJ1, ERCC1	485	199	13528	2.52297	0.756841	0.00667921	1.36032
GOTERM_BP_FAT	GO:0048863~stem cell differentiation	7	1.34875	0.000834002	XRCC5, RIF1, SOX2, CREBBP, LIG4, TCF7L1, ERCC2	485	32	13528	6.10155	0.767208	0.00685193	1.40194
GOTERM_BP_FAT	GO:0051154~negative regulation of striated muscle cell differentiation	4	0.770713	0.000839663	HDAC5, HDAC3, HDAC1, EZH2	485	6	13528	18.5952	0.769501	0.00686602	1.41139
GOTERM_BP_FAT	GO:0051865~protein autoubiquitination	4	0.770713	0.000839663	ERCC8, UBE2A, DDB2, UBE2B	485	6	13528	18.5952	0.769501	0.00686602	1.41139
GOTERM_BP_FAT	GO:0010225~response to UV-C	4	0.770713	0.000839663	ERCC5, POLH, BRCA2, WRN	485	6	13528	18.5952	0.769501	0.00686602	1.41139
GOTERM_BP_FAT	GO:0006471~protein amino acid ADP-ribosylation	6	1.15607	0.000912398	SIRT6, PARP3, PARP4, PARP1, SIRT1, PARP2	485	22	13528	7.60712	0.797028	0.00742411	1.53276
GOTERM_BP_FAT	GO:0034655~nucleobase, nucleoside, nucleotide and nucleic acid catabolic process	9	1.7341	0.00100725	MPG, MUTYH, NUDT1, TDG, MBD4, OGG1, ERCC3, SMUG1, NTHL1	485	58	13528	4.32819	0.82805	0.00815519	1.69083
GOTERM_BP_FAT	GO:0034656~nucleobase, nucleoside and nucleotide catabolic process	9	1.7341	0.00100725	MPG, MUTYH, NUDT1, TDG, MBD4, OGG1, ERCC3, SMUG1, NTHL1	485	58	13528	4.32819	0.82805	0.00815519	1.69083
GOTERM_BP_FAT	GO:0002252~immune effector process	14	2.6975	0.00102699	EXO1, POLL, XRCC4, MSH6, NBN, MSH3, MSH2, UNG, MLH1, PRKDC, LIG4, POLM, PMS2, ERCC1	485	134	13528	2.91417	0.833885	0.00827609	1.7237
GOTERM_BP_FAT	GO:0043161~proteasomal ubiquitin-dependent protein catabolic process	12	2.31214	0.00103722	RAD23B, CDK1, TBL1XR1, NPLOC4, VCP, FBXO6, UBC, UBB, TBL1X, STUB1, UBA52, RPS27A	485	102	13528	3.2815	0.836829	0.00831983	1.74072
GOTERM_BP_FAT	GO:0010498~proteasomal protein catabolic process	12	2.31214	0.00103722	RAD23B, CDK1, TBL1XR1, NPLOC4, VCP, FBXO6, UBC, UBB, TBL1X, STUB1, UBA52, RPS27A	485	102	13528	3.2815	0.836829	0.00831983	1.74072
GOTERM_BP_FAT	GO:0060284~regulation of cell development	18	3.46821	0.00112541	XRCC5, XRCC4, NBN, XRCC2, SOX2, XRCC6, TP53, LIG4, REST, PRPF19, HDAC5, HDAC3, EYA1, HDAC1, UBC, UBB, UBA52, RPS27A	485	205	13528	2.44912	0.860151	0.00898322	1.8874
GOTERM_BP_FAT	GO:0006917~induction of apoptosis	24	4.62428	0.00120882	MSH6, TP53, MLH1, BRCA2, RPS27L, MBD4, RRM2B, CHEK2, BRCA1, ATM, RPS3, JMY, XPA, ERCC6, CUL4A, UBC, MAPK8, JAK2, UBB, ABL1, ERCC3, UBA52, RPS27A, ERCC2	485	320	13528	2.09196	0.879136	0.0096024	2.02595
GOTERM_BP_FAT	GO:0012502~induction of programmed cell death	24	4.62428	0.00125504	MSH6, TP53, MLH1, BRCA2, RPS27L, MBD4, RRM2B, CHEK2, BRCA1, ATM, RPS3, JMY, XPA, ERCC6, CUL4A, UBC, MAPK8, JAK2, UBB, ABL1, ERCC3, UBA52, RPS27A, ERCC2	485	321	13528	2.08544	0.888522	0.00992285	2.10264
GOTERM_BP_FAT	GO:0006978~DNA damage response, signal transduction by p53 class mediator resulting in transcription of p21 class mediator	4	0.770713	0.00143043	ING4, BRCA2, KAT5, BRCA1	485	7	13528	15.9387	0.917976	0.0112518	2.39314
GOTERM_BP_FAT	GO:0042772~DNA damage response, signal transduction resulting in transcription	4	0.770713	0.00143043	ING4, BRCA2, KAT5, BRCA1	485	7	13528	15.9387	0.917976	0.0112518	2.39314
GOTERM_BP_FAT	GO:0000012~single strand break repair	4	0.770713	0.00143043	TDP1, APTX, LIG4, XRCC1	485	7	13528	15.9387	0.917976	0.0112518	2.39314
GOTERM_BP_FAT	GO:0009223~pyrimidine deoxyribonucleotide catabolic process	4	0.770713	0.00143043	TDG, MBD4, SMUG1, NTHL1	485	7	13528	15.9387	0.917976	0.0112518	2.39314
GOTERM_BP_FAT	GO:0008582~regulation of synaptic growth at neuromuscular junction	4	0.770713	0.00143043	UBC, UBB, UBA52, RPS27A	485	7	13528	15.9387	0.917976	0.0112518	2.39314
GOTERM_BP_FAT	GO:0007283~spermatogenesis	23	4.4316	0.00165369	RAD23B, DNMT3A, RAD51C, HMGB2, MSH2, LIG3, MLH1, BRCA2, CETN2, PTTG1, HERC2, SIRT1, UBE2B, TEX15, KDM3A, H2AFX, FANCG, PSME4, RUVBL1, DMC1, VCX, ERCC1, KDM5D	485	308	13528	2.0829	0.944501	0.0129398	2.76177
GOTERM_BP_FAT	GO:0048232~male gamete generation	23	4.4316	0.00165369	RAD23B, DNMT3A, RAD51C, HMGB2, MSH2, LIG3, MLH1, BRCA2, CETN2, PTTG1, HERC2, SIRT1, UBE2B, TEX15, KDM3A, H2AFX, FANCG, PSME4, RUVBL1, DMC1, VCX, ERCC1, KDM5D	485	308	13528	2.0829	0.944501	0.0129398	2.76177
GOTERM_BP_FAT	GO:0016202~regulation of striated muscle tissue development	8	1.54143	0.00189237	HDAC5, HDAC3, HDAC1, UBC, SOX15, UBB, UBA52, RPS27A	485	50	13528	4.46285	0.963451	0.0147294	3.1544
GOTERM_BP_FAT	GO:0000737~DNA catabolic process, endonucleolytic	6	1.15607	0.00202558	ERCC5, ERCC3, ERCC4, NTHL1, ERCC1, ERCC2	485	26	13528	6.4368	0.971052	0.0156893	3.37288
GOTERM_BP_FAT	GO:0000209~protein polyubiquitination	6	1.15607	0.00202558	PRPF19, ERCC8, DDB2, UBE2V2, UBE2B, STUB1	485	26	13528	6.4368	0.971052	0.0156893	3.37288
GOTERM_BP_FAT	GO:0043392~negative regulation of DNA binding	8	1.54143	0.00212719	MEN1, KDM1A, SUMO1, HDAC2, ZNF462, JAK2, SIRT1, RPS3	485	51	13528	4.37534	0.97577	0.0163981	3.53924
GOTERM_BP_FAT	GO:0048634~regulation of muscle development	8	1.54143	0.00212719	HDAC5, HDAC3, HDAC1, UBC, SOX15, UBB, UBA52, RPS27A	485	51	13528	4.37534	0.97577	0.0163981	3.53924
GOTERM_BP_FAT	GO:0019953~sexual reproduction	30	5.78035	0.0021288	RAD23B, RAD51C, HMGB2, PRKDC, CETN2, MLH1, CHEK1, PTTG1, PRMT7, KDM3A, H2AFX, FANCG, ERCC1, KDM5D, FANCC, DNMT3A, MSH2, LIG3, BRCA2, HERC2, UBE2B, SIRT1, ATM, TEX15, FANCD2, MTOR, RUVBL1, PSME4, DMC1, VCX	485	458	13528	1.82704	0.975838	0.0163384	3.54187
GOTERM_BP_FAT	GO:0019047~provirus integration	4	0.770713	0.00222807	XRCC5, XRCC4, XRCC6, LIG4	485	8	13528	13.9464	0.979693	0.0170199	3.70412
GOTERM_BP_FAT	GO:0034984~cellular response to DNA damage stimulus	4	0.770713	0.00222807	PAXIP1, CCND1, ASH2L, TAF9	485	8	13528	13.9464	0.979693	0.0170199	3.70412
GOTERM_BP_FAT	GO:0006244~pyrimidine nucleotide catabolic process	4	0.770713	0.00222807	TDG, MBD4, SMUG1, NTHL1	485	8	13528	13.9464	0.979693	0.0170199	3.70412
GOTERM_BP_FAT	GO:0030069~lysogeny	4	0.770713	0.00222807	XRCC5, XRCC4, XRCC6, LIG4	485	8	13528	13.9464	0.979693	0.0170199	3.70412
GOTERM_BP_FAT	GO:0010564~regulation of cell cycle process	12	2.31214	0.00255532	FZR1, TIMELESS, PRMT5, NPM1, TIPIN, BRCA2, HERC2, MAD2L2, APBB1, ATM, BRCA1, SMARCA4	485	114	13528	2.93608	0.988551	0.0194137	4.23716
GOTERM_BP_FAT	GO:0044270~nitrogen compound catabolic process	9	1.7341	0.0025908	MPG, MUTYH, NUDT1, TDG, MBD4, OGG1, ERCC3, SMUG1, NTHL1	485	67	13528	3.74679	0.989241	0.0195958	4.29478
GOTERM_BP_FAT	GO:0043409~negative regulation of MAPKKK cascade	5	0.963391	0.00265684	MEN1, HDAC3, TAOK3, NCOR1, GPS2	485	17	13528	8.20376	0.990416	0.0200045	4.40197
GOTERM_BP_FAT	GO:0031575~G1/S transition checkpoint	5	0.963391	0.00265684	NBN, CCND1, HUS1, TP53, RPS27L	485	17	13528	8.20376	0.990416	0.0200045	4.40197
GOTERM_BP_FAT	GO:0032504~multicellular organism reproduction	31	5.97303	0.00270518	RAD23B, RAD51C, HMGB2, PRKDC, CETN2, MLH1, CHEK1, PTTG1, MEN1, PRMT7, KDM3A, H2AFX, FANCG, ERCC1, KDM5D, FANCC, DNMT3A, MSH2, LIG3, BRCA2, HERC2, SIRT1, UBE2B, ATM, TEX15, FANCD2, MTOR, RUVBL1, PSME4, DMC1, VCX	485	487	13528	1.77552	0.991194	0.0202779	4.48033
GOTERM_BP_FAT	GO:0048609~reproductive process in a multicellular organism	31	5.97303	0.00270518	RAD23B, RAD51C, HMGB2, PRKDC, CETN2, MLH1, CHEK1, PTTG1, MEN1, PRMT7, KDM3A, H2AFX, FANCG, ERCC1, KDM5D, FANCC, DNMT3A, MSH2, LIG3, BRCA2, HERC2, SIRT1, UBE2B, ATM, TEX15, FANCD2, MTOR, RUVBL1, PSME4, DMC1, VCX	485	487	13528	1.77552	0.991194	0.0202779	4.48033
GOTERM_BP_FAT	GO:0016064~immunoglobulin mediated immune response	8	1.54143	0.00296833	EXO1, XRCC4, MSH6, NBN, MSH2, MLH1, LIG4, ERCC1	485	54	13528	4.13226	0.994447	0.0221366	4.90593
GOTERM_BP_FAT	GO:0018195~peptidyl-arginine modification	4	0.770713	0.00325376	PRMT7, PRMT5, PRMT6, PADI4	485	9	13528	12.3968	0.996633	0.0241399	5.36556
GOTERM_BP_FAT	GO:0009151~purine deoxyribonucleotide metabolic process	4	0.770713	0.00325376	MPG, MUTYH, NUDT1, OGG1	485	9	13528	12.3968	0.996633	0.0241399	5.36556
GOTERM_BP_FAT	GO:0030174~regulation of DNA replication initiation	4	0.770713	0.00325376	NBN, TIPIN, RAD9A, RAD17	485	9	13528	12.3968	0.996633	0.0241399	5.36556
GOTERM_BP_FAT	GO:0032392~DNA geometric change	5	0.963391	0.00332047	RECQL4, HMGB2, TOP3A, ERCC3, RAD51	485	18	13528	7.748	0.997004	0.0245255	5.47268
GOTERM_BP_FAT	GO:0032508~DNA duplex unwinding	5	0.963391	0.00332047	RECQL4, HMGB2, TOP3A, ERCC3, RAD51	485	18	13528	7.748	0.997004	0.0245255	5.47268
GOTERM_BP_FAT	GO:0043388~positive regulation of DNA binding	9	1.7341	0.00341686	UBE2N, HDAC5, EP300, SMARCB1, NPM1, JAK2, SMARCA4, JMY, ERCC2	485	70	13528	3.58622	0.99747	0.0251236	5.62726
GOTERM_BP_FAT	GO:0019724~B cell mediated immunity	8	1.54143	0.0036565	EXO1, XRCC4, MSH6, NBN, MSH2, MLH1, LIG4, ERCC1	485	56	13528	3.98468	0.998338	0.0267527	6.01053
GOTERM_BP_FAT	GO:0016458~gene silencing	8	1.54143	0.0036565	HDAC5, DNMT3A, HDAC2, HAT1, SIRT6, MBD3, SIRT1, SMARCA4	485	56	13528	3.98468	0.998338	0.0267527	6.01053
GOTERM_BP_FAT	GO:0016576~histone dephosphorylation	3	0.578035	0.00374142	EYA3, EYA1, EYA2	485	3	13528	27.8928	0.998568	0.0272527	6.14599
GOTERM_BP_FAT	GO:0045007~depurination	3	0.578035	0.00374142	MPG, MUTYH, OGG1	485	3	13528	27.8928	0.998568	0.0272527	6.14599
GOTERM_BP_FAT	GO:0006296~nucleotide-excision repair, DNA incision, 5'-to lesion	3	0.578035	0.00374142	ERCC4, NTHL1, ERCC1	485	3	13528	27.8928	0.998568	0.0272527	6.14599
GOTERM_BP_FAT	GO:0018394~peptidyl-lysine acetylation	3	0.578035	0.00374142	EP300, KAT2B, CREBBP	485	3	13528	27.8928	0.998568	0.0272527	6.14599
GOTERM_BP_FAT	GO:0043570~maintenance of DNA repeat elements	3	0.578035	0.00374142	MSH6, MSH3, MSH2	485	3	13528	27.8928	0.998568	0.0272527	6.14599
GOTERM_BP_FAT	GO:0048478~replication fork protection	3	0.578035	0.00374142	BLM, TIPIN, BRCA2	485	3	13528	27.8928	0.998568	0.0272527	6.14599
GOTERM_BP_FAT	GO:0006273~lagging strand elongation	3	0.578035	0.00374142	DNA2, POLA1, FEN1	485	3	13528	27.8928	0.998568	0.0272527	6.14599
GOTERM_BP_FAT	GO:0018076~N-terminal peptidyl-lysine acetylation	3	0.578035	0.00374142	EP300, KAT2B, CREBBP	485	3	13528	27.8928	0.998568	0.0272527	6.14599
GOTERM_BP_FAT	GO:0006307~DNA dealkylation	3	0.578035	0.00374142	MPG, MGMT, ALKBH1	485	3	13528	27.8928	0.998568	0.0272527	6.14599
GOTERM_BP_FAT	GO:0006295~nucleotide-excision repair, DNA incision, 3'-to lesion	3	0.578035	0.00374142	ERCC5, ERCC4, ERCC1	485	3	13528	27.8928	0.998568	0.0272527	6.14599
GOTERM_BP_FAT	GO:0007050~cell cycle arrest	11	2.11946	0.00377321	MEN1, ING4, NBN, KAT2B, CUL4A, MSH2, TP53, APBB1, GADD45A, BARD1, JMY	485	103	13528	2.97884	0.998645	0.0273676	6.19666
GOTERM_BP_FAT	GO:0030098~lymphocyte differentiation	11	2.11946	0.00377321	DCLRE1C, HDAC5, XRCC4, BLM, JMJD6, MSH2, TP53, POLM, PRKDC, LIG4, NHEJ1	485	103	13528	2.97884	0.998645	0.0273676	6.19666
GOTERM_BP_FAT	GO:0001824~blastocyst development	7	1.34875	0.00402758	PRPF19, NBN, ZNF830, BRCA2, XAB2, SMARCA4, RBBP8	485	43	13528	4.54069	0.999133	0.0290686	6.60111
GOTERM_BP_FAT	GO:0007098~centrosome cycle	5	0.963391	0.00408853	NPM1, CETN2, BRCA2, GADD45A, BRCA1	485	19	13528	7.34021	0.999221	0.0293818	6.69778
GOTERM_BP_FAT	GO:0051351~positive regulation of ligase activity	9	1.7341	0.00443385	UBE2N, XRCC4, CDK1, FZR1, UBC, UBB, NHEJ1, UBA52, RPS27A	485	73	13528	3.43884	0.999575	0.031699	7.24372
GOTERM_BP_FAT	GO:0045596~negative regulation of cell differentiation	17	3.27553	0.00479836	NBN, SOX2, EZH2, CREBBP, TP53, LIG4, REST, PRDM16, SIRT1, MEN1, PRPF19, HDAC5, HDAC3, CCND1, RIF1, HIST1H4A, HDAC1	485	216	13528	2.19527	0.999776	0.0341268	7.81672
GOTERM_BP_FAT	GO:0051100~negative regulation of binding	8	1.54143	0.00490796	MEN1, KDM1A, SUMO1, HDAC2, ZNF462, JAK2, SIRT1, RPS3	485	59	13528	3.78207	0.999815	0.0347534	7.98837
GOTERM_BP_FAT	GO:0015074~DNA integration	5	0.963391	0.00496819	XRCC5, XRCC4, SMARCB1, XRCC6, LIG4	485	20	13528	6.9732	0.999834	0.0350317	8.08255
GOTERM_BP_FAT	GO:0033261~regulation of S phase	5	0.963391	0.00496819	TIMELESS, TIPIN, BRCA2, APBB1, SMARCA4	485	20	13528	6.9732	0.999834	0.0350317	8.08255
GOTERM_BP_FAT	GO:0051297~centrosome organization	6	1.15607	0.00520008	NPM1, TREX2, CETN2, BRCA2, GADD45A, BRCA1	485	32	13528	5.2299	0.999889	0.0364939	8.44436
GOTERM_BP_FAT	GO:0051091~positive regulation of transcription factor activity	8	1.54143	0.00538933	UBE2N, HDAC5, EP300, SMARCB1, NPM1, JAK2, SMARCA4, JMY	485	60	13528	3.71904	0.999921	0.0376495	8.73866
GOTERM_BP_FAT	GO:0007242~intracellular signaling cascade	63	12.1387	0.00552968	NBN, FAM175A, MLH1, RPS27L, MBIP, MEN1, NSMCE1, H2AFX, CDK1, IKBKAP, BRCC3, TP53, RAD9A, MBD4, CDK7, RAD1, XPA, NCOA1, CCND1, XPC, RFC4, NCOA2, APITD1, UBR5, NCOA6, MAPK8, CARM1, RAD17, ING4, HMGB2, BLM, HUS1, TIPIN, CHEK1, CHEK2, ERCC6, HIST1H4A, MDC1, FBXO6, HINFP, KDM3A, ATRIP, FEN1, GPS1, MSH6, MSH2, TAOK3, BRIP1, BRCA2, ATR, KAT5, UIMC1, BRCA1, ATM, GPS2, RNF4, BRE, PCNA, JAK2, MTOR, RBM14, …	485	1256	13528	1.39908	0.999938	0.0384602	8.95633
GOTERM_BP_FAT	GO:0045137~development of primary sexual characteristics	12	2.31214	0.00584577	HMGB2, CCND1, TEX15, MSH2, SOX2, SOX15, BRCA2, FANCG, DMC1, FANCA, SIRT1, ERCC1	485	127	13528	2.63554	0.999964	0.0404593	9.44477
GOTERM_BP_FAT	GO:0007569~cell aging	6	1.15607	0.00595206	NPM1, TP53, BRCA2, WRN, SIRT1, ERCC1	485	33	13528	5.07142	0.99997	0.0410198	9.60846
GOTERM_BP_FAT	GO:0046700~heterocycle catabolic process	9	1.7341	0.00613386	MPG, MUTYH, NUDT1, TDG, MBD4, OGG1, ERCC3, SMUG1, NTHL1	485	77	13528	3.2602	0.999979	0.0420842	9.88778
GOTERM_BP_FAT	GO:0045321~leukocyte activation	18	3.46821	0.00629862	EXO1, XRCC4, MSH6, ZBTB32, NBN, BLM, MSH2, TP53, MLH1, PRKDC, LIG4, HDAC5, DCLRE1C, JMJD6, POLM, CHRNA4, NHEJ1, ERCC1	485	242	13528	2.07467	0.999984	0.043025	10.1402
GOTERM_BP_FAT	GO:0000226~microtubule cytoskeleton organization	13	2.50482	0.00653056	TREX2, MLH1, CETN2, BRCA2, UBE2B, SMC3, BRCA1, HDAC3, NPM1, PPP4C, SMC1A, GADD45A, NCOR1	485	147	13528	2.46671	0.999989	0.0444057	10.4945
GOTERM_BP_FAT	GO:0051247~positive regulation of protein metabolic process	18	3.46821	0.0065557	CDK1, FZR1, CDK4, STUB1, BRCA1, UBE2N, MEN1, CCND1, HDAC2, EP300, PIAS4, UBC, JAK2, UBB, MTOR, UBA52, RPS27A, BARD1	485	243	13528	2.06613	0.99999	0.0444011	10.5328
GOTERM_BP_FAT	GO:0051099~positive regulation of binding	9	1.7341	0.00662722	UBE2N, HDAC5, EP300, SMARCB1, NPM1, JAK2, SMARCA4, JMY, ERCC2	485	78	13528	3.2184	0.999991	0.0447034	10.6417
GOTERM_BP_FAT	GO:0030183~B cell differentiation	7	1.34875	0.00697939	DCLRE1C, HDAC5, MSH2, TP53, POLM, PRKDC, NHEJ1	485	48	13528	4.0677	0.999995	0.0468503	11.1763
GOTERM_BP_FAT	GO:0051103~DNA ligation during DNA repair	3	0.578035	0.00730561	XRCC4, HMGB2, LIG4	485	4	13528	20.9196	0.999997	0.0488068	11.6688
GOTERM_BP_FAT	GO:0033152~immunoglobulin V(D)J recombination	3	0.578035	0.00730561	XRCC4, PRKDC, LIG4	485	4	13528	20.9196	0.999997	0.0488068	11.6688
GOTERM_BP_FAT	GO:0018216~peptidyl-arginine methylation	3	0.578035	0.00730561	PRMT7, PRMT5, PRMT6	485	4	13528	20.9196	0.999997	0.0488068	11.6688
GOTERM_BP_FAT	GO:0031023~microtubule organizing center organization	6	1.15607	0.00767957	NPM1, TREX2, CETN2, BRCA2, GADD45A, BRCA1	485	35	13528	4.78162	0.999999	0.0510552	12.2302
GOTERM_BP_FAT	GO:0009219~pyrimidine deoxyribonucleotide metabolic process	4	0.770713	0.00786604	TDG, MBD4, SMUG1, NTHL1	485	12	13528	9.29759	0.999999	0.0520695	12.5088
GOTERM_BP_FAT	GO:0051340~regulation of ligase activity	9	1.7341	0.00828833	UBE2N, XRCC4, CDK1, FZR1, UBC, UBB, NHEJ1, UBA52, RPS27A	485	81	13528	3.0992	1	0.0545924	13.1369
GOTERM_BP_FAT	GO:0045786~negative regulation of cell cycle	9	1.7341	0.00828833	MEN1, HDAC3, HDAC2, HDAC1, TP53, MAD2L2, APBB1, ATM, SMARCA4	485	81	13528	3.0992	1	0.0545924	13.1369
GOTERM_BP_FAT	GO:0035264~multicellular organism growth	5	0.963391	0.0083436	ERCC5, ARID5B, BRCA2, ERCC1, ERCC2	485	23	13528	6.06365	1	0.0547424	13.2187
GOTERM_BP_FAT	GO:0046546~development of primary male sexual characteristics	8	1.54143	0.00834378	HMGB2, CCND1, TEX15, MSH2, SOX2, SOX15, FANCA, ERCC1	485	65	13528	3.43296	1	0.0545396	13.219
GOTERM_BP_FAT	GO:0030521~androgen receptor signaling pathway	6	1.15607	0.00866199	NCOA1, RNF4, KDM3A, CDK7, KAT5, BRCA1	485	36	13528	4.6488	1	0.0563588	13.689
GOTERM_BP_FAT	GO:0051960~regulation of nervous system development	15	2.89017	0.00919986	XRCC5, XRCC4, NBN, XRCC2, XRCC6, SOX2, TP53, LIG4, REST, PRPF19, EYA1, UBC, UBB, RPS27A, UBA52	485	192	13528	2.17912	1	0.0595471	14.4781
GOTERM_BP_FAT	GO:0032270~positive regulation of cellular protein metabolic process	17	3.27553	0.00972302	CDK1, FZR1, CDK4, STUB1, BRCA1, UBE2N, MEN1, CCND1, HDAC2, EP300, PIAS4, UBC, JAK2, UBB, MTOR, UBA52, RPS27A	485	233	13528	2.0351	1	0.0626103	15.239
GOTERM_BP_FAT	GO:0006306~DNA methylation	5	0.963391	0.00973467	ATRX, ATF7IP, DNMT3A, PRMT7, DMAP1	485	24	13528	5.811	1	0.0624543	15.2559
GOTERM_BP_FAT	GO:0006305~DNA alkylation	5	0.963391	0.00973467	ATRX, ATF7IP, DNMT3A, PRMT7, DMAP1	485	24	13528	5.811	1	0.0624543	15.2559
GOTERM_BP_FAT	GO:0031398~positive regulation of protein ubiquitination	9	1.7341	0.0102434	UBE2N, CDK1, FZR1, UBC, UBB, STUB1, UBA52, BRCA1, RPS27A	485	84	13528	2.98851	1	0.0653868	15.9896
GOTERM_BP_FAT	GO:0010948~negative regulation of cell cycle process	5	0.963391	0.011268	MAD2L2, APBB1, ATM, BRCA1, SMARCA4	485	25	13528	5.57856	1	0.0714635	17.4491
GOTERM_BP_FAT	GO:0006346~methylation-dependent chromatin silencing	3	0.578035	0.0118885	DNMT3A, MBD3, SMARCA4	485	5	13528	16.7357	1	0.0749998	18.3214
GOTERM_BP_FAT	GO:0010832~negative regulation of myotube differentiation	3	0.578035	0.0118885	HDAC5, HDAC3, HDAC1	485	5	13528	16.7357	1	0.0749998	18.3214
GOTERM_BP_FAT	GO:0010830~regulation of myotube differentiation	3	0.578035	0.0118885	HDAC5, HDAC3, HDAC1	485	5	13528	16.7357	1	0.0749998	18.3214
GOTERM_BP_FAT	GO:0006312~mitotic recombination	3	0.578035	0.0118885	RAD52, ERCC1, RAD51	485	5	13528	16.7357	1	0.0749998	18.3214
GOTERM_BP_FAT	GO:0032020~ISG15-protein conjugation	3	0.578035	0.0118885	ISG15, UBA7, UBE2L6	485	5	13528	16.7357	1	0.0749998	18.3214
GOTERM_BP_FAT	GO:0000084~S phase of mitotic cell cycle	3	0.578035	0.0118885	POLD1, POLA1, ABL1	485	5	13528	16.7357	1	0.0749998	18.3214
GOTERM_BP_FAT	GO:0034968~histone lysine methylation	3	0.578035	0.0118885	SUV39H1, SETD2, SUV39H2	485	5	13528	16.7357	1	0.0749998	18.3214
GOTERM_BP_FAT	GO:0002328~pro-B cell differentiation	3	0.578035	0.0118885	XRCC4, PRKDC, LIG4	485	5	13528	16.7357	1	0.0749998	18.3214
GOTERM_BP_FAT	GO:0051320~S phase	3	0.578035	0.0118885	POLD1, POLA1, ABL1	485	5	13528	16.7357	1	0.0749998	18.3214
GOTERM_BP_FAT	GO:0051096~positive regulation of helicase activity	3	0.578035	0.0118885	MSH6, MSH3, MSH2	485	5	13528	16.7357	1	0.0749998	18.3214
GOTERM_BP_FAT	GO:0016925~protein sumoylation	3	0.578035	0.0118885	SUMO3, SUMO2, SUMO1, PIAS4	485	5	13528	16.7357	1	0.0749998	18.3214
GOTERM_BP_FAT	GO:0002449~lymphocyte mediated immunity	8	1.54143	0.0123456	EXO1, XRCC4, MSH6, NBN, MSH2, MLH1, LIG4, ERCC1	485	70	13528	3.18775	1	0.0775079	18.9584
GOTERM_BP_FAT	GO:0033077~T cell differentiation in the thymus	5	0.963391	0.0147805	XRCC4, JMJD6, TP53, PRKDC, LIG4	485	27	13528	5.16533	1	0.091853	22.2737
GOTERM_BP_FAT	GO:0046661~male sex differentiation	8	1.54143	0.0153243	HMGB2, CCND1, TEX15, MSH2, SOX2, SOX15, FANCA, ERCC1	485	73	13528	3.05674	1	0.0947577	22.9965
GOTERM_BP_FAT	GO:0031401~positive regulation of protein modification process	14	2.6975	0.0170288	CDK1, FZR1, STUB1, BRCA1, MEN1, UBE2N, CCND1, PIAS4, UBC, JAK2, UBB, MTOR, RPS27A, UBA52	485	187	13528	2.08823	1	0.104447	25.2212
GOTERM_BP_FAT	GO:0007568~aging	10	1.92678	0.0170611	MSH6, ERCC5, MSH2, NPM1, TP53, BRCA2, WRN, SIRT1, ERCC1, ERCC2	485	110	13528	2.53571	1	0.104274	25.2629
GOTERM_BP_FAT	GO:0044092~negative regulation of molecular function	21	4.04624	0.0170839	GPS1, FZR1, PIF1, NEIL1, TP53, MBIP, SIRT1, RPS3, GPS2, MEN1, KDM1A, SUMO1, HDAC2, APITD1, UBC, JAK2, ZNF462, UBB, GADD45A, UBA52, RPS27A	485	334	13528	1.75374	1	0.104047	25.2922
GOTERM_BP_FAT	GO:0051148~negative regulation of muscle cell differentiation	4	0.770713	0.0180081	HDAC5, HDAC3, HDAC1, EZH2	485	16	13528	6.9732	1	0.109029	26.472
GOTERM_BP_FAT	GO:0050769~positive regulation of neurogenesis	7	1.34875	0.0184719	XRCC5, PRPF19, XRCC4, XRCC2, SOX2, XRCC6, LIG4	485	59	13528	3.30931	1	0.111317	27.0574
GOTERM_BP_FAT	GO:0008406~gonad development	10	1.92678	0.0189783	HMGB2, CCND1, MSH2, SOX15, BRCA2, FANCG, DMC1, FANCA, SIRT1, ERCC1	485	112	13528	2.49043	1	0.113828	27.6917
GOTERM_BP_FAT	GO:0002521~leukocyte differentiation	11	2.11946	0.0191687	DCLRE1C, HDAC5, XRCC4, BLM, JMJD6, MSH2, TP53, POLM, PRKDC, LIG4, NHEJ1	485	131	13528	2.34214	1	0.114523	27.9288
GOTERM_BP_FAT	GO:0007548~sex differentiation	12	2.31214	0.0197911	HMGB2, CCND1, TEX15, MSH2, SOX2, SOX15, BRCA2, FANCG, DMC1, FANCA, SIRT1, ERCC1	485	151	13528	2.21665	1	0.117651	28.6987
GOTERM_BP_FAT	GO:0002250~adaptive immune response	8	1.54143	0.0200462	EXO1, XRCC4, MSH6, NBN, MSH2, MLH1, LIG4, ERCC1	485	77	13528	2.89795	1	0.118689	29.0121
GOTERM_BP_FAT	GO:0002460~adaptive immune response based on somatic recombination of immune receptors built from immunoglobulin superfamily domains	8	1.54143	0.0200462	EXO1, XRCC4, MSH6, NBN, MSH2, MLH1, LIG4, ERCC1	485	77	13528	2.89795	1	0.118689	29.0121
GOTERM_BP_FAT	GO:0033044~regulation of chromosome organization	5	0.963391	0.0212253	UBE2N, MEN1, PIF1, ERCC4, ERCC1	485	30	13528	4.6488	1	0.124867	30.4437
GOTERM_BP_FAT	GO:0051225~spindle assembly	4	0.770713	0.0212977	HDAC3, TREX2, MLH1, NCOR1	485	17	13528	6.56301	1	0.124855	30.5306
GOTERM_BP_FAT	GO:0060070~Wnt receptor signaling pathway through beta-catenin	4	0.770713	0.0212977	TBL1XR1, CCND1, TBL1X, UBE2B	485	17	13528	6.56301	1	0.124855	30.5306
GOTERM_BP_FAT	GO:0043433~negative regulation of transcription factor activity	6	1.15607	0.0216236	MEN1, KDM1A, SUMO1, HDAC2, SIRT1, RPS3	485	45	13528	3.71904	1	0.12624	30.9211
GOTERM_BP_FAT	GO:0007051~spindle organization	6	1.15607	0.0216236	HDAC3, TREX2, MLH1, SMC1A, NCOR1, SMC3	485	45	13528	3.71904	1	0.12624	30.9211
GOTERM_BP_FAT	GO:0006474~N-terminal protein amino acid acetylation	3	0.578035	0.0238059	EP300, KAT2B, CREBBP	485	7	13528	11.9541	1	0.137751	33.4826
GOTERM_BP_FAT	GO:0032297~negative regulation of DNA replication initiation	3	0.578035	0.0238059	TIPIN, RAD9A, RAD17	485	7	13528	11.9541	1	0.137751	33.4826
GOTERM_BP_FAT	GO:0002320~lymphoid progenitor cell differentiation	3	0.578035	0.0238059	XRCC4, PRKDC, LIG4	485	7	13528	11.9541	1	0.137751	33.4826
GOTERM_BP_FAT	GO:0008340~determination of adult life span	3	0.578035	0.0238059	MSH6, ERCC5, MSH2	485	7	13528	11.9541	1	0.137751	33.4826
GOTERM_BP_FAT	GO:0000076~DNA replication checkpoint	3	0.578035	0.0238059	TIPIN, RAD9A, RAD17	485	7	13528	11.9541	1	0.137751	33.4826
GOTERM_BP_FAT	GO:0051963~regulation of synaptogenesis	4	0.770713	0.0248931	UBC, UBB, UBA52, RPS27A	485	18	13528	6.1984	1	0.143175	34.7252
GOTERM_BP_FAT	GO:0031396~regulation of protein ubiquitination	9	1.7341	0.0267995	UBE2N, CDK1, FZR1, UBC, UBB, STUB1, UBA52, BRCA1, RPS27A	485	100	13528	2.51035	1	0.152899	36.8513
GOTERM_BP_FAT	GO:0030217~T cell differentiation	7	1.34875	0.0283616	XRCC4, BLM, JMJD6, TP53, PRKDC, LIG4, NHEJ1	485	65	13528	3.00384	1	0.160657	38.5448
GOTERM_BP_FAT	GO:0006195~purine nucleotide catabolic process	5	0.963391	0.029156	MPG, MUTYH, NUDT1, OGG1, ERCC3	485	33	13528	4.22618	1	0.164303	39.3895
GOTERM_BP_FAT	GO:0001775~cell activation	18	3.46821	0.0292788	EXO1, XRCC4, MSH6, ZBTB32, NBN, BLM, MSH2, TP53, MLH1, PRKDC, LIG4, HDAC5, DCLRE1C, JMJD6, POLM, CHRNA4, NHEJ1, ERCC1	485	287	13528	1.74937	1	0.164423	39.5192
GOTERM_BP_FAT	GO:0031958~corticosteroid receptor signaling pathway	3	0.578035	0.0309985	NCOA6, JAK2, RBM14	485	8	13528	10.4598	1	0.172788	41.3068
GOTERM_BP_FAT	GO:0010224~response to UV-B	3	0.578035	0.0309985	ERCC6, XPC, MSH2	485	8	13528	10.4598	1	0.172788	41.3068
GOTERM_BP_FAT	GO:0040007~growth	13	2.50482	0.03176	NBN, ZNF830, ARID5B, BRCA2, PRPF19, ERCC5, WHSC1L1, NPM1, SOX15, MTOR, ERCC1, ERCC2, SMARCA4	485	183	13528	1.98145	1	0.176147	42.0825
GOTERM_BP_FAT	GO:0002443~leukocyte mediated immunity	8	1.54143	0.0341831	EXO1, XRCC4, MSH6, NBN, MSH2, MLH1, LIG4, ERCC1	485	86	13528	2.59468	1	0.187867	44.4869
GOTERM_BP_FAT	GO:0048145~regulation of fibroblast proliferation	5	0.963391	0.0352959	XRCC4, NBN, TP53, LIG4, CDK4	485	35	13528	3.98468	1	0.192857	45.5594
GOTERM_BP_FAT	GO:0006396~RNA processing	29	5.58767	0.0365129	POLR2H, POLR2G, POLR2F, PPP4R2, POLR2E, POLR2L, POLR2K, POLR2J, POLR2I, MLH1, INTS3, POLR2D, XAB2, KIN, POLR2C, POLR2B, POLR2A, PRPF19, NONO, PRMT7, PRMT5, WDR77, ISY1, CDC5L, PPIE, AQR, JMJD6, SMC1A, RBM14	485	547	13528	1.47878	1	0.198304	46.7099
GOTERM_BP_FAT	GO:0010720~positive regulation of cell development	7	1.34875	0.0365932	XRCC5, PRPF19, XRCC4, XRCC2, SOX2, XRCC6, LIG4	485	69	13528	2.8297	1	0.1981	46.785
GOTERM_BP_FAT	GO:0048608~reproductive structure development	10	1.92678	0.0369621	HMGB2, CCND1, MSH2, SOX15, BRCA2, FANCG, DMC1, FANCA, SIRT1, ERCC1	485	126	13528	2.21371	1	0.199313	47.1287
GOTERM_BP_FAT	GO:0050807~regulation of synapse organization	4	0.770713	0.0375039	UBC, UBB, UBA52, RPS27A	485	21	13528	5.31291	1	0.201362	47.6299
GOTERM_BP_FAT	GO:0008584~male gonad development	6	1.15607	0.0376143	HMGB2, CCND1, MSH2, SOX15, FANCA, ERCC1	485	52	13528	3.2184	1	0.201296	47.7314
GOTERM_BP_FAT	GO:0010741~negative regulation of protein kinase cascade	5	0.963391	0.0386252	MEN1, HDAC3, TAOK3, NCOR1, GPS2	485	36	13528	3.874	1	0.205588	48.6527
GOTERM_BP_FAT	GO:0051443~positive regulation of ubiquitin-protein ligase activity	7	1.34875	0.0388664	UBE2N, CDK1, FZR1, UBC, UBB, UBA52, RPS27A	485	70	13528	2.78928	1	0.20614	48.8703
GOTERM_BP_FAT	GO:0007141~male meiosis I	3	0.578035	0.0389255	RAD51C, BRCA2, DMC1	485	9	13528	9.29759	1	0.205814	48.9235
GOTERM_BP_FAT	GO:0019059~initiation of viral infection	4	0.770713	0.0423062	XRCC5, XRCC4, XRCC6, LIG4	485	22	13528	5.07142	1	0.221245	51.8801
GOTERM_BP_FAT	GO:0048584~positive regulation of response to stimulus	15	2.89017	0.04494	BRCC3, FAM175A, TAOK3, BRCA1, UIMC1, UBE2N, EYA3, RNF8, ERCC8, EYA1, BRE, H2AFX, RNF168, TAF9, JAK2	485	236	13528	1.77285	1	0.23288	54.0711
GOTERM_BP_FAT	GO:0000082~G1/S transition of mitotic cell cycle	6	1.15607	0.0493143	MNAT1, CCND1, CUL4A, HINFP, CDK4, RBBP8	485	56	13528	2.98851	1	0.252201	57.5038
GOTERM_BP_FAT	GO:0003006~reproductive developmental process	16	3.08285	0.0505819	HMGB2, MSH2, SOX2, PRKDC, BRCA2, UBE2B, SIRT1, CCND1, TEX15, SOX15, FANCG, MTOR, DMC1, FANCA, ERCC1, FANCC	485	262	13528	1.70338	1	0.257187	58.4525
GOTERM_BP_FAT	GO:0050803~regulation of synapse structure and activity	4	0.770713	0.0527814	UBC, UBB, UBA52, RPS27A	485	24	13528	4.6488	1	0.266246	60.0516
GOTERM_BP_FAT	GO:0002244~hemopoietic progenitor cell differentiation	3	0.578035	0.0567404	XRCC4, PRKDC, LIG4	485	11	13528	7.60712	1	0.282804	62.7849
GOTERM_BP_FAT	GO:0007004~telomere maintenance via telomerase	3	0.578035	0.0567404	RFC1, MRE11A, RAD50	485	11	13528	7.60712	1	0.282804	62.7849
GOTERM_BP_FAT	GO:0031571~G1 DNA damage checkpoint	3	0.578035	0.0567404	CCND1, TP53, RPS27L	485	11	13528	7.60712	1	0.282804	62.7849
GOTERM_BP_FAT	GO:0007128~meiotic prophase I	3	0.578035	0.0567404	RAD1, MLH1, DMC1	485	11	13528	7.60712	1	0.282804	62.7849
GOTERM_BP_FAT	GO:0007062~sister chromatid cohesion	3	0.578035	0.0567404	RAD51C, SMC1A, SMC3	485	11	13528	7.60712	1	0.282804	62.7849
GOTERM_BP_FAT	GO:0019827~stem cell maintenance	4	0.770713	0.0584424	RIF1, SOX2, CREBBP, LIG4	485	25	13528	4.46285	1	0.289347	63.905
GOTERM_BP_FAT	GO:0051438~regulation of ubiquitin-protein ligase activity	7	1.34875	0.0602678	UBE2N, CDK1, FZR1, UBC, UBB, UBA52, RPS27A	485	78	13528	2.5032	1	0.296324	65.0711
GOTERM_BP_FAT	GO:0048864~stem cell development	4	0.770713	0.0643764	RIF1, SOX2, CREBBP, LIG4	485	26	13528	4.2912	1	0.312708	67.5671
GOTERM_BP_FAT	GO:0048610~reproductive cellular process	11	2.11946	0.0658206	CCND1, PRMT7, MSH2, PRKDC, BRCA2, FANCG, MTOR, DMC1, UBE2B, ERCC1, FANCC	485	162	13528	1.89395	1	0.317824	68.404
GOTERM_BP_FAT	GO:0008283~cell proliferation	23	4.4316	0.0660801	XRCC5, MORF4L1, COPS2, ZBTB32, NBN, CREBBP, TP53, POLA1, CDK9, BRCA2, UBE2V2, CDK7, LIG4, RBBP7, PRPF19, KDM1A, MNAT1, UHRF1, UBR5, PRMT5, PCNA, ERCC1, ERCC2	485	436	13528	1.47141	1	0.318049	68.5522
GOTERM_BP_FAT	GO:0032204~regulation of telomere maintenance	3	0.578035	0.0665152	PIF1, ERCC4, ERCC1	485	12	13528	6.9732	1	0.318989	68.7992
GOTERM_BP_FAT	GO:0010833~telomere maintenance via telomere lengthening	3	0.578035	0.0665152	RFC1, MRE11A, RAD50	485	12	13528	6.9732	1	0.318989	68.7992
GOTERM_BP_FAT	GO:0051324~prophase	3	0.578035	0.0665152	RAD1, MLH1, DMC1	485	12	13528	6.9732	1	0.318989	68.7992
GOTERM_BP_FAT	GO:0019058~viral infectious cycle	5	0.963391	0.0667621	XRCC5, XRCC4, SMARCB1, XRCC6, LIG4	485	43	13528	3.24335	1	0.319157	68.9385
GOTERM_BP_FAT	GO:0048585~negative regulation of response to stimulus	8	1.54143	0.0671351	MEN1, HDAC3, TAOK3, MTOR, SIRT1, NCOR1, GPS2, RPS3	485	100	13528	2.23142	1	0.319836	69.1479
GOTERM_BP_FAT	GO:0048872~homeostasis of number of cells	8	1.54143	0.0671351	RPA1, MEN1, TEX15, JMJD6, TCEA1, MECOM, ERCC2, FANCC	485	100	13528	2.23142	1	0.319836	69.1479
GOTERM_BP_FAT	GO:0007059~chromosome segregation	7	1.34875	0.0697924	RAD51C, MLH1, UBE2I, PTTG1, SMC1A, SMC3, BRCA1	485	81	13528	2.41049	1	0.329661	70.6018
GOTERM_BP_FAT	GO:0007281~germ cell development	8	1.54143	0.0700321	MSH2, BRCA2, FANCG, MTOR, DMC1, UBE2B, ERCC1, FANCC	485	101	13528	2.20933	1	0.329767	70.7298
GOTERM_BP_FAT	GO:0051097~negative regulation of helicase activity	2	0.385356	0.0702778	TP53, SIRT1	485	2	13528	27.8928	1	0.329897	70.8603
GOTERM_BP_FAT	GO:0034970~histone H3-R2 methylation	2	0.385356	0.0702778	PRMT6, CARM1	485	2	13528	27.8928	1	0.329897	70.8603
GOTERM_BP_FAT	GO:0070537~histone H2A K63-linked deubiquitination	2	0.385356	0.0702778	BRCC3, UIMC1	485	2	13528	27.8928	1	0.329897	70.8603
GOTERM_BP_FAT	GO:0010569~regulation of double-strand break repair via homologous recombination	2	0.385356	0.0702778	TEX15, RTEL1	485	2	13528	27.8928	1	0.329897	70.8603
GOTERM_BP_FAT	GO:0006344~maintenance of chromatin silencing	2	0.385356	0.0702778	HDAC2, SIRT1	485	2	13528	27.8928	1	0.329897	70.8603
GOTERM_BP_FAT	GO:0045950~negative regulation of mitotic recombination	2	0.385356	0.0702778	BLM, MLH1	485	2	13528	27.8928	1	0.329897	70.8603
GOTERM_BP_FAT	GO:0000733~DNA strand renaturation	2	0.385356	0.0702778	RECQL4, RECQL	485	2	13528	27.8928	1	0.329897	70.8603
GOTERM_BP_FAT	GO:0043137~DNA replication, removal of RNA primer	2	0.385356	0.0702778	DNA2, FEN1	485	2	13528	27.8928	1	0.329897	70.8603
GOTERM_BP_FAT	GO:0033567~DNA replication, Okazaki fragment processing	2	0.385356	0.0702778	DNA2, FEN1	485	2	13528	27.8928	1	0.329897	70.8603
GOTERM_BP_FAT	GO:0034723~DNA replication-dependent nucleosome organization	2	0.385356	0.0702778	CHAF1A, CHAF1B	485	2	13528	27.8928	1	0.329897	70.8603
GOTERM_BP_FAT	GO:0006335~DNA replication-dependent nucleosome assembly	2	0.385356	0.0702778	CHAF1A, CHAF1B	485	2	13528	27.8928	1	0.329897	70.8603
GOTERM_BP_FAT	GO:0031297~replication fork processing	2	0.385356	0.0702778	BLM, WRN	485	2	13528	27.8928	1	0.329897	70.8603
GOTERM_BP_FAT	GO:0022415~viral reproductive process	6	1.15607	0.0704549	XRCC5, XRCC4, SMARCB1, XRCC6, HCFC1, LIG4	485	62	13528	2.6993	1	0.329755	70.9541
GOTERM_BP_FAT	GO:0007017~microtubule-based process	15	2.89017	0.0709161	KIF22, TREX2, MLH1, CETN2, BRCA2, UBE2B, SMC3, BRCA1, HDAC3, NPM1, PPP4C, SMC1A, KPNA2, GADD45A, NCOR1	485	253	13528	1.65372	1	0.330732	71.197
GOTERM_BP_FAT	GO:0050767~regulation of neurogenesis	11	2.11946	0.0748281	XRCC5, PRPF19, XRCC4, EYA1, NBN, XRCC2, SOX2, XRCC6, TP53, REST, LIG4	485	166	13528	1.84832	1	0.345108	73.1819
GOTERM_BP_FAT	GO:0042127~regulation of cell proliferation	37	7.12909	0.0758891	ING5, ING4, XRCC4, NBN, BLM, FOXM1, SOX2, TIPIN, CHEK1, PAX3, MEN1, RPA1, NPM1, FANCA, UBE2A, RBBP4, KAT2B, TP53, BRCA2, LIG4, MECOM, CDK4, SIRT1, BRCA1, CDK2, SUZ12, MNAT1, POLD4, CCND1, HDAC2, BTG2, HDAC1, CUL4A, TIMELESS, JAK2, MTOR, SMARCA2	485	787	13528	1.31135	1	0.348316	73.6976
GOTERM_BP_FAT	GO:0006401~RNA catabolic process	6	1.15607	0.0826271	DNA2, UPF1, MLH1, SMG1, HSPA1A, FEN1	485	65	13528	2.57472	1	0.372775	76.7611
GOTERM_BP_FAT	GO:0007292~female gamete generation	6	1.15607	0.0826271	MLH1, BRCA2, DMC1, SIRT1, ATM, ERCC1	485	65	13528	2.57472	1	0.372775	76.7611
GOTERM_BP_FAT	GO:0046328~regulation of JNK cascade	6	1.15607	0.0826271	MEN1, HDAC3, ERCC6, TAOK3, NCOR1, GPS2	485	65	13528	2.57472	1	0.372775	76.7611
GOTERM_BP_FAT	GO:0031365~N-terminal protein amino acid modification	3	0.578035	0.0875413	EP300, KAT2B, CREBBP	485	14	13528	5.97703	1	0.389802	78.7801
GOTERM_BP_FAT	GO:0006268~DNA unwinding during replication	3	0.578035	0.0875413	HMGB2, TOP3A, RAD51	485	14	13528	5.97703	1	0.389802	78.7801
GOTERM_BP_FAT	GO:0045768~positive regulation of anti-apoptosis	4	0.770713	0.0906845	BTG2, BRE, RPS27L, SIRT1	485	30	13528	3.71904	1	0.400105	79.9837
GOTERM_BP_FAT	GO:0035282~segmentation	5	0.963391	0.0918683	KAT2A, EP300, PRKDC, ATM, TCF7L1	485	48	13528	2.9055	1	0.403344	80.4201
GOTERM_BP_FAT	GO:0051437~positive regulation of ubiquitin-protein ligase activity during mitotic cell cycle	6	1.15607	0.0958379	CDK1, FZR1, UBC, UBB, UBA52, RPS27A	485	68	13528	2.46113	1	0.416225	81.8191
GOTERM_BP_FAT	GO:0042771~DNA damage response, signal transduction by p53 class mediator resulting in induction of apoptosis	3	0.578035	0.0986979	TP53, BRCA2, RPS27L	485	15	13528	5.57856	1	0.42505	82.7681
GOTERM_BP_FAT	GO:0070302~regulation of stress-activated protein kinase signaling pathway	6	1.15607	0.100466	MEN1, HDAC3, ERCC6, TAOK3, NCOR1, GPS2	485	69	13528	2.42546	1	0.430057	83.3314
GOTERM_BP_FAT	GO:0043523~regulation of neuron apoptosis	7	1.34875	0.103244	XRCC4, XRCC2, MSH2, TP53, JAK2, LIG4, ATM	485	90	13528	2.16944	1	0.438356	84.1812
GOTERM_BP_FAT	GO:0040009~regulation of growth rate	2	0.385356	0.103546	WRN, PARP1	485	3	13528	18.5952	1	0.438376	84.2712
GOTERM_BP_FAT	GO:0033153~T cell receptor V(D)J recombination	2	0.385356	0.103546	PRKDC, LIG4	485	3	13528	18.5952	1	0.438376	84.2712
GOTERM_BP_FAT	GO:0002681~somatic recombination of T cell receptor gene segments	2	0.385356	0.103546	PRKDC, LIG4	485	3	13528	18.5952	1	0.438376	84.2712
GOTERM_BP_FAT	GO:0031935~regulation of chromatin silencing	2	0.385356	0.103546	ASF1A, SIRT1	485	3	13528	18.5952	1	0.438376	84.2712
GOTERM_BP_FAT	GO:0043516~regulation of DNA damage response, signal transduction by p53 class mediator	2	0.385356	0.103546	NPM1, SIRT1	485	3	13528	18.5952	1	0.438376	84.2712
GOTERM_BP_FAT	GO:0060218~hemopoietic stem cell differentiation	2	0.385356	0.103546	XRCC5, ERCC2	485	3	13528	18.5952	1	0.438376	84.2712
GOTERM_BP_FAT	GO:0001835~blastocyst hatching	2	0.385356	0.103546	SMARCA4, RBBP8	485	3	13528	18.5952	1	0.438376	84.2712
GOTERM_BP_FAT	GO:0035188~hatching	2	0.385356	0.103546	SMARCA4, RBBP8	485	3	13528	18.5952	1	0.438376	84.2712
GOTERM_BP_FAT	GO:0035315~hair cell differentiation	2	0.385356	0.103546	ERCC3, ERCC2	485	3	13528	18.5952	1	0.438376	84.2712
GOTERM_BP_FAT	GO:0006287~base-excision repair, gap-filling	2	0.385356	0.103546	POLD1, PCNA	485	3	13528	18.5952	1	0.438376	84.2712
GOTERM_BP_FAT	GO:0051567~histone H3-K9 methylation	2	0.385356	0.103546	SUV39H1, SUV39H2	485	3	13528	18.5952	1	0.438376	84.2712
GOTERM_BP_FAT	GO:0035246~peptidyl-arginine N-methylation	2	0.385356	0.103546	PRMT5, PRMT6	485	3	13528	18.5952	1	0.438376	84.2712
GOTERM_BP_FAT	GO:0002568~somatic diversification of T cell receptor genes	2	0.385356	0.103546	PRKDC, LIG4	485	3	13528	18.5952	1	0.438376	84.2712
GOTERM_BP_FAT	GO:0044093~positive regulation of molecular function	28	5.39499	0.107521	XRCC4, FZR1, RPS3, MEN1, ERCC6, SMARCB1, NPM1, RPS27A, ERCC2, CDK1, MSH6, MSH3, MSH2, TP53, WRN, JMY, HDAC5, UBE2N, CCND1, EP300, VCP, UBC, JAK2, UBB, ABL1, NHEJ1, UBA52, SMARCA4	485	586	13528	1.33276	1	0.450403	85.4106
GOTERM_BP_FAT	GO:0051439~regulation of ubiquitin-protein ligase activity during mitotic cell cycle	6	1.15607	0.110052	CDK1, FZR1, UBC, UBB, UBA52, RPS27A	485	71	13528	2.35714	1	0.457555	86.095
GOTERM_BP_FAT	GO:0016032~viral reproduction	6	1.15607	0.110052	XRCC5, XRCC4, SMARCB1, XRCC6, HCFC1, LIG4	485	71	13528	2.35714	1	0.457555	86.095
GOTERM_BP_FAT	GO:0007090~regulation of S phase of mitotic cell cycle	3	0.578035	0.110225	BRCA2, APBB1, SMARCA4	485	16	13528	5.2299	1	0.457115	86.1408
GOTERM_BP_FAT	GO:0045665~negative regulation of neuron differentiation	4	0.770713	0.11287	PRPF19, NBN, SOX2, REST	485	33	13528	3.38094	1	0.464503	86.8217
GOTERM_BP_FAT	GO:0008219~cell death	33	6.35838	0.118173	ING4, POLR2G, PRKDC, PAX3, RPS3, IGHMBP2, RTEL1, RPS27A, ERCC2, MSH2, TP53, TREX1, APTX, POLB, LIG4, SIRT1, BRCA1, ATM, EYA2, EP300, VCP, JMJD6, TDP1, ATXN7, UBC, BRE, JAK2, MAPK8, UBB, PARP4, APBB1, GADD45A, UBA52	485	719	13528	1.2802	1	0.479974	88.0932
GOTERM_BP_FAT	GO:0050806~positive regulation of synaptic transmission	4	0.770713	0.120683	UBC, UBB, UBA52, RPS27A	485	34	13528	3.2815	1	0.486605	88.6537
GOTERM_BP_FAT	GO:0001756~somitogenesis	4	0.770713	0.120683	KAT2A, EP300, PRKDC, ATM	485	34	13528	3.2815	1	0.486605	88.6537
GOTERM_BP_FAT	GO:0006278~RNA-dependent DNA replication	3	0.578035	0.122082	RFC1, MRE11A, RAD50	485	17	13528	4.92226	1	0.489808	88.9554
GOTERM_BP_FAT	GO:0050684~regulation of mRNA processing	3	0.578035	0.122082	JMJD6, NPM1, BARD1	485	17	13528	4.92226	1	0.489808	88.9554
GOTERM_BP_FAT	GO:0043086~negative regulation of catalytic activity	15	2.89017	0.122099	GPS1, FZR1, PIF1, TP53, NEIL1, MBIP, SIRT1, GPS2, MEN1, APITD1, UBC, UBB, GADD45A, RPS27A, UBA52	485	277	13528	1.51044	1	0.488844	88.959
GOTERM_BP_FAT	GO:0016265~death	33	6.35838	0.122147	ING4, POLR2G, PRKDC, PAX3, RPS3, IGHMBP2, RTEL1, RPS27A, ERCC2, MSH2, TP53, TREX1, APTX, POLB, LIG4, SIRT1, BRCA1, ATM, EYA2, EP300, VCP, JMJD6, TDP1, ATXN7, UBC, BRE, JAK2, MAPK8, UBB, PARP4, APBB1, GADD45A, UBA52	485	724	13528	1.27136	1	0.48798	88.9694
GOTERM_BP_FAT	GO:0000239~pachytene	2	0.385356	0.135626	MLH1, DMC1	485	4	13528	13.9464	1	0.526073	91.5104
GOTERM_BP_FAT	GO:0045002~double-strand break repair via single-strand annealing	2	0.385356	0.135626	RECQL4, RECQL	485	4	13528	13.9464	1	0.526073	91.5104
GOTERM_BP_FAT	GO:0010870~positive regulation of receptor biosynthetic process	2	0.385356	0.135626	HDAC2, HDAC1	485	4	13528	13.9464	1	0.526073	91.5104
GOTERM_BP_FAT	GO:0050686~negative regulation of mRNA processing	2	0.385356	0.135626	NPM1, BARD1	485	4	13528	13.9464	1	0.526073	91.5104
GOTERM_BP_FAT	GO:0000729~DNA double-strand break processing	2	0.385356	0.135626	UBE2N, UBE2V2	485	4	13528	13.9464	1	0.526073	91.5104
GOTERM_BP_FAT	GO:0070536~protein K63-linked deubiquitination	2	0.385356	0.135626	BRCC3, UIMC1	485	4	13528	13.9464	1	0.526073	91.5104
GOTERM_BP_FAT	GO:0007095~mitotic cell cycle G2/M transition DNA damage checkpoint	2	0.385356	0.135626	CDK1, NBN	485	4	13528	13.9464	1	0.526073	91.5104
GOTERM_BP_FAT	GO:0006220~pyrimidine nucleotide metabolic process	4	0.770713	0.136875	TDG, MBD4, SMUG1, NTHL1	485	36	13528	3.0992	1	0.528533	91.7156
GOTERM_BP_FAT	GO:0051971~positive regulation of transmission of nerve impulse	4	0.770713	0.145235	UBC, UBB, UBA52, RPS27A	485	37	13528	3.01544	1	0.55035	92.9736
GOTERM_BP_FAT	GO:0045767~regulation of anti-apoptosis	4	0.770713	0.153758	BTG2, BRE, RPS27L, SIRT1	485	38	13528	2.93608	1	0.571667	94.0695
GOTERM_BP_FAT	GO:0048477~oogenesis	4	0.770713	0.153758	MLH1, BRCA2, DMC1, ERCC1	485	38	13528	2.93608	1	0.571667	94.0695
GOTERM_BP_FAT	GO:0033043~regulation of organelle organization	12	2.31214	0.155863	UBE2N, MEN1, PRMT5, PIF1, NPM1, HERC2, MTOR, MAD2L2, ERCC4, ATM, ERCC1, BRCA1	485	217	13528	1.54246	1	0.575993	94.3142
GOTERM_BP_FAT	GO:0000188~inactivation of MAPK activity	3	0.578035	0.159261	GPS1, MBIP, GPS2	485	20	13528	4.18392	1	0.583511	94.6894
GOTERM_BP_FAT	GO:0007254~JNK cascade	5	0.963391	0.159906	GPS1, ERCC6, TAOK3, MAPK8, GPS2	485	59	13528	2.3638	1	0.584067	94.7579
GOTERM_BP_FAT	GO:0008284~positive regulation of cell proliferation	20	3.85356	0.160193	XRCC4, NBN, UBE2A, BLM, SOX2, TIPIN, LIG4, PAX3, CDK4, CDK2, RPA1, SUZ12, POLD4, MNAT1, CCND1, HDAC2, HDAC1, NPM1, JAK2, MTOR	485	414	13528	1.34748	1	0.583733	94.7881
GOTERM_BP_FAT	GO:0031646~positive regulation of neurological system process	4	0.770713	0.162433	UBC, UBB, UBA52, RPS27A	485	39	13528	2.8608	1	0.588229	95.0185
GOTERM_BP_FAT	GO:0042110~T cell activation	8	1.54143	0.165521	XRCC4, ZBTB32, BLM, JMJD6, TP53, PRKDC, LIG4, NHEJ1	485	126	13528	1.77097	1	0.594723	95.3202
GOTERM_BP_FAT	GO:0006356~regulation of transcription from RNA polymerase I promoter	2	0.385356	0.166561	POLR2L, POLR2K	485	5	13528	11.1571	1	0.596193	95.4179
GOTERM_BP_FAT	GO:0051974~negative regulation of telomerase activity	2	0.385356	0.166561	MEN1, PIF1	485	5	13528	11.1571	1	0.596193	95.4179
GOTERM_BP_FAT	GO:0002326~B cell lineage commitment	2	0.385356	0.166561	TP53, PRKDC	485	5	13528	11.1571	1	0.596193	95.4179
GOTERM_BP_FAT	GO:0002360~T cell lineage commitment	2	0.385356	0.166561	TP53, PRKDC	485	5	13528	11.1571	1	0.596193	95.4179
GOTERM_BP_FAT	GO:0009968~negative regulation of signal transduction	12	2.31214	0.169523	MEN1, HDAC3, CCND1, ATXN7, SOX2, TAOK3, EZH2, PRDM16, SIRT1, NCOR1, GTF2H2, GPS2	485	221	13528	1.51454	1	0.602243	95.6859
GOTERM_BP_FAT	GO:0010639~negative regulation of organelle organization	6	1.15607	0.169944	NPM1, MAD2L2, ERCC4, ATM, ERCC1, BRCA1	485	82	13528	2.04094	1	0.602203	95.7228
GOTERM_BP_FAT	GO:0000086~G2/M transition of mitotic cell cycle	3	0.578035	0.172078	CHEK1, GADD45A, CDK2	485	21	13528	3.98468	1	0.606199	95.905
GOTERM_BP_FAT	GO:0031399~regulation of protein modification process	15	2.89017	0.173115	CDK1, FZR1, STUB1, BRCA1, MEN1, UBE2N, CCND1, ERCC6, PIAS4, UBC, JAK2, UBB, MTOR, RPS27A, UBA52	485	295	13528	1.41828	1	0.607594	95.991
GOTERM_BP_FAT	GO:0010648~negative regulation of cell communication	13	2.50482	0.179289	MEN1, HDAC3, CCND1, ATXN7, SOX2, TAOK3, EZH2, MTOR, PRDM16, SIRT1, NCOR1, GTF2H2, GPS2	485	248	13528	1.46212	1	0.620768	96.4685
GOTERM_BP_FAT	GO:0030071~regulation of mitotic metaphase/anaphase transition	3	0.578035	0.185055	HERC2, MAD2L2, ATM	485	22	13528	3.80356	1	0.632632	96.8656
GOTERM_BP_FAT	GO:0031098~stress-activated protein kinase signaling pathway	5	0.963391	0.188223	GPS1, ERCC6, TAOK3, MAPK8, GPS2	485	63	13528	2.21371	1	0.638539	97.0656
GOTERM_BP_FAT	GO:0008585~female gonad development	5	0.963391	0.195541	BRCA2, FANCG, DMC1, FANCA, SIRT1	485	64	13528	2.17912	1	0.65314	97.4825
GOTERM_BP_FAT	GO:0043983~histone H4-K12 acetylation	2	0.385356	0.19639	MEAF6, ING4	485	6	13528	9.29759	1	0.653897	97.5271
GOTERM_BP_FAT	GO:0010824~regulation of centrosome duplication	2	0.385356	0.19639	NPM1, BRCA1	485	6	13528	9.29759	1	0.653897	97.5271
GOTERM_BP_FAT	GO:0043984~histone H4-K16 acetylation	2	0.385356	0.19639	MEAF6, ING4	485	6	13528	9.29759	1	0.653897	97.5271
GOTERM_BP_FAT	GO:0000738~DNA catabolic process, exonucleolytic	2	0.385356	0.19639	UBE2N, UBE2V2	485	6	13528	9.29759	1	0.653897	97.5271
GOTERM_BP_FAT	GO:0043982~histone H4-K8 acetylation	2	0.385356	0.19639	MEAF6, ING4	485	6	13528	9.29759	1	0.653897	97.5271
GOTERM_BP_FAT	GO:0042769~DNA damage response, detection of DNA damage	2	0.385356	0.19639	PNKP, PARP1	485	6	13528	9.29759	1	0.653897	97.5271
GOTERM_BP_FAT	GO:0001302~replicative cell aging	2	0.385356	0.19639	WRN, ERCC1	485	6	13528	9.29759	1	0.653897	97.5271
GOTERM_BP_FAT	GO:0043981~histone H4-K5 acetylation	2	0.385356	0.19639	MEAF6, ING4	485	6	13528	9.29759	1	0.653897	97.5271
GOTERM_BP_FAT	GO:0006402~mRNA catabolic process	4	0.770713	0.198467	UPF1, MLH1, SMG1, HSPA1A	485	43	13528	2.59468	1	0.657197	97.633
GOTERM_BP_FAT	GO:0048589~developmental growth	6	1.15607	0.200626	PRPF19, NBN, ZNF830, SOX15, BRCA2, SMARCA4	485	87	13528	1.92364	1	0.660629	97.7386
GOTERM_BP_FAT	GO:0051436~negative regulation of ubiquitin-protein ligase activity during mitotic cell cycle	5	0.963391	0.202945	FZR1, UBC, UBB, UBA52, RPS27A	485	65	13528	2.1456	1	0.664344	97.8471
GOTERM_BP_FAT	GO:0031145~anaphase-promoting complex-dependent proteasomal ubiquitin-dependent protein catabolic process	5	0.963391	0.202945	CDK1, UBC, UBB, UBA52, RPS27A	485	65	13528	2.1456	1	0.664344	97.8471
GOTERM_BP_FAT	GO:0006916~anti-apoptosis	11	2.11946	0.204158	CDK1, HDAC3, HDAC1, NPM1, UBC, POLB, HSPA1A, UBB, UBA52, RPS27A, RTEL1	485	206	13528	1.48942	1	0.665786	97.9019
GOTERM_BP_FAT	GO:0051352~negative regulation of ligase activity	5	0.963391	0.217994	FZR1, UBC, UBB, UBA52, RPS27A	485	67	13528	2.08155	1	0.691772	98.4406
GOTERM_BP_FAT	GO:0051444~negative regulation of ubiquitin-protein ligase activity	5	0.963391	0.217994	FZR1, UBC, UBB, UBA52, RPS27A	485	67	13528	2.08155	1	0.691772	98.4406
GOTERM_BP_FAT	GO:0045862~positive regulation of proteolysis	3	0.578035	0.22468	EP300, HDAC2, STUB1	485	25	13528	3.34713	1	0.703198	98.6516
GOTERM_BP_FAT	GO:0051319~G2 phase	2	0.385356	0.225154	BLM, KPNA2	485	7	13528	7.96937	1	0.703079	98.6654
GOTERM_BP_FAT	GO:0006264~mitochondrial DNA replication	2	0.385356	0.225154	DNA2, RRM2B	485	7	13528	7.96937	1	0.703079	98.6654
GOTERM_BP_FAT	GO:0001833~inner cell mass cell proliferation	2	0.385356	0.225154	PRPF19, BRCA2	485	7	13528	7.96937	1	0.703079	98.6654
GOTERM_BP_FAT	GO:0000085~G2 phase of mitotic cell cycle	2	0.385356	0.225154	BLM, KPNA2	485	7	13528	7.96937	1	0.703079	98.6654
GOTERM_BP_FAT	GO:0042921~glucocorticoid receptor signaling pathway	2	0.385356	0.225154	NCOA6, RBM14	485	7	13528	7.96937	1	0.703079	98.6654
GOTERM_BP_FAT	GO:0006265~DNA topological change	2	0.385356	0.225154	TOP3A, ERCC3	485	7	13528	7.96937	1	0.703079	98.6654
GOTERM_BP_FAT	GO:0031058~positive regulation of histone modification	2	0.385356	0.225154	UBE2N, MEN1	485	7	13528	7.96937	1	0.703079	98.6654
GOTERM_BP_FAT	GO:0032869~cellular response to insulin stimulus	5	0.963391	0.225628	HDAC5, KAT2B, PRKDC, PARP1, UBE2B	485	68	13528	2.05094	1	0.702962	98.6792
GOTERM_BP_FAT	GO:0045165~cell fate commitment	8	1.54143	0.230322	MEN1, EYA1, EYA2, SOX2, TP53, PRKDC, PAX3, SMARCA4	485	139	13528	1.60534	1	0.710439	98.8083
GOTERM_BP_FAT	GO:0046545~development of primary female sexual characteristics	5	0.963391	0.233331	BRCA2, FANCG, DMC1, FANCA, SIRT1	485	69	13528	2.02122	1	0.714791	98.8847
GOTERM_BP_FAT	GO:0046660~female sex differentiation	5	0.963391	0.233331	BRCA2, FANCG, DMC1, FANCA, SIRT1	485	69	13528	2.02122	1	0.714791	98.8847
GOTERM_BP_FAT	GO:0022618~ribonucleoprotein complex assembly	5	0.963391	0.233331	PRMT7, PRMT5, NPM1, WDR77, VCX	485	69	13528	2.02122	1	0.714791	98.8847
GOTERM_BP_FAT	GO:0048638~regulation of developmental growth	4	0.770713	0.236175	UBC, UBB, UBA52, RPS27A	485	47	13528	2.37385	1	0.71879	98.9527
GOTERM_BP_FAT	GO:0048146~positive regulation of fibroblast proliferation	3	0.578035	0.238039	XRCC4, LIG4, CDK4	485	26	13528	3.2184	1	0.721049	98.9951
GOTERM_BP_FAT	GO:0009725~response to hormone stimulus	17	3.27553	0.242858	MMS19, HMGB2, KAT2B, PRKDC, BRCA2, UBE2B, BRCA1, HDAC5, CCND1, EP300, BTG2, NCOA6, KDM3A, JAK2, MTOR, PARP1, RBM14	485	367	13528	1.29204	1	0.728288	99.0974
GOTERM_BP_FAT	GO:0042493~response to drug	11	2.11946	0.245538	HDAC3, NBN, CCND1, EP300, HDAC2, MSH2, TP53, PARP4, XRCC1, RAD54L, UBE2B	485	216	13528	1.42047	1	0.731818	99.15
GOTERM_BP_FAT	GO:0044087~regulation of cellular component biogenesis	8	1.54143	0.246381	ATF7IP, SUMO1, UBC, HCFC1, UBB, MTOR, UBA52, RPS27A	485	142	13528	1.57142	1	0.732274	99.1659
GOTERM_BP_FAT	GO:0051972~regulation of telomerase activity	2	0.385356	0.252891	MEN1, PIF1	485	8	13528	6.9732	1	0.741948	99.2798
GOTERM_BP_FAT	GO:0032042~mitochondrial DNA metabolic process	2	0.385356	0.252891	DNA2, RRM2B	485	8	13528	6.9732	1	0.741948	99.2798
GOTERM_BP_FAT	GO:0046605~regulation of centrosome cycle	2	0.385356	0.252891	NPM1, BRCA1	485	8	13528	6.9732	1	0.741948	99.2798
GOTERM_BP_FAT	GO:0045132~meiotic chromosome segregation	2	0.385356	0.252891	RAD51C, MLH1	485	8	13528	6.9732	1	0.741948	99.2798
GOTERM_BP_FAT	GO:0032205~negative regulation of telomere maintenance	2	0.385356	0.252891	ERCC4, ERCC1	485	8	13528	6.9732	1	0.741948	99.2798
GOTERM_BP_FAT	GO:0045859~regulation of protein kinase activity	16	3.08285	0.259022	GPS1, BLM, BCCIP, CHEK1, CDK7, MBIP, GTF2H1, GPS2, MEN1, MNAT1, CCND1, ERCC6, NPM1, JAK2, MTOR, GADD45A	485	345	13528	1.29358	1	0.750722	99.3735
GOTERM_BP_FAT	GO:0051338~regulation of transferase activity	17	3.27553	0.25924	GPS1, BLM, PIF1, CHEK1, BCCIP, CDK7, MBIP, GTF2H1, GPS2, MEN1, MNAT1, CCND1, ERCC6, NPM1, JAK2, MTOR, GADD45A	485	372	13528	1.27467	1	0.750144	99.3766
GOTERM_BP_FAT	GO:0051348~negative regulation of transferase activity	6	1.15607	0.259904	MEN1, GPS1, PIF1, MBIP, GADD45A, GPS2	485	96	13528	1.7433	1	0.750263	99.386
GOTERM_BP_FAT	GO:0021983~pituitary gland development	3	0.578035	0.264852	KDM1A, EYA1, SOX2	485	28	13528	2.98851	1	0.756961	99.4519
GOTERM_BP_FAT	GO:0000387~spliceosomal snRNP biogenesis	3	0.578035	0.264852	PRMT7, PRMT5, WDR77	485	28	13528	2.98851	1	0.756961	99.4519
GOTERM_BP_FAT	GO:0014070~response to organic cyclic substance	7	1.34875	0.265565	CCND1, HDAC2, BTG2, MSH2, CHRNA4, BRCA2, PPP5C	485	121	13528	1.61363	1	0.757141	99.4609
GOTERM_BP_FAT	GO:0031397~negative regulation of protein ubiquitination	5	0.963391	0.272695	FZR1, UBC, UBB, UBA52, RPS27A	485	74	13528	1.88465	1	0.766875	99.5429
GOTERM_BP_FAT	GO:0012501~programmed cell death	26	5.00963	0.273339	POLR2G, ING4, PRKDC, PAX3, RPS3, RTEL1, RPS27A, ERCC2, MSH2, TP53, LIG4, SIRT1, ATM, BRCA1, EYA2, EP300, VCP, JMJD6, UBC, BRE, MAPK8, JAK2, UBB, GADD45A, APBB1, UBA52	485	611	13528	1.18693	1	0.766931	99.5497
GOTERM_BP_FAT	GO:0043524~negative regulation of neuron apoptosis	4	0.770713	0.274984	XRCC4, XRCC2, MSH2, LIG4	485	51	13528	2.18767	1	0.768445	99.5666
GOTERM_BP_FAT	GO:0043393~regulation of protein binding	3	0.578035	0.278268	HDAC5, PRMT7, ATR	485	29	13528	2.88546	1	0.772302	99.5987
GOTERM_BP_FAT	GO:0002262~myeloid cell homeostasis	2	0.385356	0.279636	MECOM, FANCC	485	9	13528	6.1984	1	0.773383	99.6114
GOTERM_BP_FAT	GO:0051298~centrosome duplication	2	0.385356	0.279636	CETN2, BRCA2	485	9	13528	6.1984	1	0.773383	99.6114
GOTERM_BP_FAT	GO:0021984~adenohypophysis development	2	0.385356	0.279636	EYA1, SOX2	485	9	13528	6.1984	1	0.773383	99.6114
GOTERM_BP_FAT	GO:0010869~regulation of receptor biosynthetic process	2	0.385356	0.279636	HDAC2, HDAC1	485	9	13528	6.1984	1	0.773383	99.6114
GOTERM_BP_FAT	GO:0045749~negative regulation of S phase of mitotic cell cycle	2	0.385356	0.279636	APBB1, SMARCA4	485	9	13528	6.1984	1	0.773383	99.6114
GOTERM_BP_FAT	GO:0033158~regulation of protein import into nucleus, translocation	2	0.385356	0.279636	JAK2, SIRT1	485	9	13528	6.1984	1	0.773383	99.6114
GOTERM_BP_FAT	GO:0009719~response to endogenous stimulus	18	3.46821	0.282588	MMS19, HMGB2, KAT2B, MSH2, PRKDC, BRCA2, UBE2B, BRCA1, HDAC5, CCND1, EP300, BTG2, NCOA6, KDM3A, JAK2, MTOR, PARP1, RBM14	485	405	13528	1.23968	1	0.776689	99.6374
GOTERM_BP_FAT	GO:0032868~response to insulin stimulus	6	1.15607	0.28748	HDAC5, KAT2B, PRKDC, MTOR, PARP1, UBE2B	485	100	13528	1.67357	1	0.782627	99.6771
GOTERM_BP_FAT	GO:0030162~regulation of proteolysis	4	0.770713	0.294636	EP300, HDAC2, TAF9, STUB1	485	53	13528	2.10512	1	0.791443	99.7278
GOTERM_BP_FAT	GO:0043549~regulation of kinase activity	16	3.08285	0.295808	GPS1, BLM, BCCIP, CHEK1, CDK7, MBIP, GTF2H1, GPS2, MEN1, MNAT1, CCND1, ERCC6, NPM1, JAK2, MTOR, GADD45A	485	357	13528	1.2501	1	0.792158	99.7353
GOTERM_BP_FAT	GO:0009200~deoxyribonucleoside triphosphate metabolic process	2	0.385356	0.305426	NUDT1, RRM2B	485	10	13528	5.57856	1	0.803758	99.7903
GOTERM_BP_FAT	GO:0042255~ribosome assembly	2	0.385356	0.305426	NPM1, VCX	485	10	13528	5.57856	1	0.803758	99.7903
GOTERM_BP_FAT	GO:0000303~response to superoxide	2	0.385356	0.305426	ERCC6, FANCC	485	10	13528	5.57856	1	0.803758	99.7903
GOTERM_BP_FAT	GO:0006349~genetic imprinting	2	0.385356	0.305426	DNMT3A, PRMT7	485	10	13528	5.57856	1	0.803758	99.7903
GOTERM_BP_FAT	GO:0051345~positive regulation of hydrolase activity	9	1.7341	0.311058	MEN1, MSH6, MSH3, VCP, MSH2, TP53, JAK2, WRN, RPS3	485	179	13528	1.40243	1	0.809963	99.8173
GOTERM_BP_FAT	GO:0006915~apoptosis	25	4.81696	0.311205	POLR2G, ING4, PAX3, RPS3, RTEL1, RPS27A, ERCC2, MSH2, TP53, LIG4, SIRT1, ATM, BRCA1, EP300, EYA2, VCP, JMJD6, BRE, UBC, MAPK8, JAK2, UBB, APBB1, GADD45A, UBA52	485	602	13528	1.15834	1	0.809339	99.8179
GOTERM_BP_FAT	GO:0043281~regulation of caspase activity	5	0.963391	0.313072	MEN1, VCP, MGMT, TP53, RPS3	485	79	13528	1.76537	1	0.810825	99.8261
GOTERM_BP_FAT	GO:0043434~response to peptide hormone stimulus	8	1.54143	0.313578	HDAC5, KAT2B, BTG2, PRKDC, JAK2, MTOR, PARP1, UBE2B	485	154	13528	1.44898	1	0.810644	99.8283
GOTERM_BP_FAT	GO:0051592~response to calcium ion	4	0.770713	0.314371	ACTB, MNAT1, CCND1, EP300	485	55	13528	2.02857	1	0.810815	99.8316
GOTERM_BP_FAT	GO:0043085~positive regulation of catalytic activity	22	4.23892	0.319536	XRCC4, CDK1, MSH6, FZR1, MSH3, MSH2, TP53, WRN, RPS3, UBE2N, MEN1, CCND1, ERCC6, VCP, NPM1, UBC, JAK2, UBB, ABL1, NHEJ1, UBA52, RPS27A	485	520	13528	1.18008	1	0.816237	99.8518
GOTERM_BP_FAT	GO:0007088~regulation of mitosis	4	0.770713	0.324253	PRMT5, HERC2, MAD2L2, ATM	485	56	13528	1.99234	1	0.821003	99.8683
GOTERM_BP_FAT	GO:0051783~regulation of nuclear division	4	0.770713	0.324253	PRMT5, HERC2, MAD2L2, ATM	485	56	13528	1.99234	1	0.821003	99.8683
GOTERM_BP_FAT	GO:0032434~regulation of proteasomal ubiquitin-dependent protein catabolic process	2	0.385356	0.330295	TAF9, STUB1	485	11	13528	5.07142	1	0.827161	99.8868
GOTERM_BP_FAT	GO:0030520~estrogen receptor signaling pathway	2	0.385356	0.330295	NCOA6, RBM14	485	11	13528	5.07142	1	0.827161	99.8868
GOTERM_BP_FAT	GO:0000002~mitochondrial genome maintenance	2	0.385356	0.330295	DNA2, RRM2B	485	11	13528	5.07142	1	0.827161	99.8868
GOTERM_BP_FAT	GO:0007094~mitotic cell cycle spindle assembly checkpoint	2	0.385356	0.330295	MAD2L2, ATM	485	11	13528	5.07142	1	0.827161	99.8868
GOTERM_BP_FAT	GO:0000305~response to oxygen radical	2	0.385356	0.330295	ERCC6, FANCC	485	11	13528	5.07142	1	0.827161	99.8868
GOTERM_BP_FAT	GO:0045841~negative regulation of mitotic metaphase/anaphase transition	2	0.385356	0.330295	MAD2L2, ATM	485	11	13528	5.07142	1	0.827161	99.8868
GOTERM_BP_FAT	GO:0002089~lens morphogenesis in camera-type eye	2	0.385356	0.330295	SOX1, SOX2	485	11	13528	5.07142	1	0.827161	99.8868
GOTERM_BP_FAT	GO:0045787~positive regulation of cell cycle	4	0.770713	0.334135	CCND1, HCFC1, BRCA2, USP22	485	57	13528	1.95739	1	0.830706	99.8973
GOTERM_BP_FAT	GO:0032268~regulation of cellular protein metabolic process	20	3.85356	0.335871	CDK1, FZR1, UPF1, CDK4, STUB1, BRCA1, UBE2N, MEN1, CCND1, ERCC6, HDAC2, EP300, PIAS4, UBC, TAF9, JAK2, UBB, MTOR, UBA52, RPS27A	485	474	13528	1.17691	1	0.831878	99.9018
GOTERM_BP_FAT	GO:0052548~regulation of endopeptidase activity	5	0.963391	0.337563	MEN1, VCP, MGMT, TP53, RPS3	485	82	13528	1.70078	1	0.832993	99.9059
GOTERM_BP_FAT	GO:0006468~protein amino acid phosphorylation	27	5.20231	0.337814	HUS1, PRKDC, CHEK1, CHEK2, ERCC6, MOS, ERCC3, IKBKAP, CDK1, TAOK1, TRIM28, TAOK3, CDK9, SMG1, CDK7, ATR, CDK4, CDK2, ATM, CCND1, BAZ1B, CSNK1D, CSNK1E, MAPK8, JAK2, MTOR, ABL1	485	667	13528	1.12909	1	0.832525	99.9065
GOTERM_BP_FAT	GO:0016055~Wnt receptor signaling pathway	7	1.34875	0.340696	TBL1XR1, CCND1, CSNK1D, PIAS4, TBL1X, UBE2B, TCF7L1	485	133	13528	1.46804	1	0.834925	99.9132
GOTERM_BP_FAT	GO:0032870~cellular response to hormone stimulus	7	1.34875	0.340696	HDAC5, KAT2B, PRKDC, KDM3A, JAK2, PARP1, UBE2B	485	133	13528	1.46804	1	0.834925	99.9132
GOTERM_BP_FAT	GO:0034976~response to endoplasmic reticulum stress	3	0.578035	0.34479	CCND1, VCP, TP53	485	34	13528	2.46113	1	0.838585	99.9219
GOTERM_BP_FAT	GO:0043408~regulation of MAPKKK cascade	6	1.15607	0.351096	MEN1, HDAC3, ERCC6, TAOK3, NCOR1, GPS2	485	109	13528	1.53538	1	0.844468	99.9337
GOTERM_BP_FAT	GO:0043280~positive regulation of caspase activity	4	0.770713	0.353872	MEN1, VCP, TP53, RPS3	485	59	13528	1.89104	1	0.846604	99.9383
GOTERM_BP_FAT	GO:0010952~positive regulation of peptidase activity	4	0.770713	0.353872	MEN1, VCP, TP53, RPS3	485	59	13528	1.89104	1	0.846604	99.9383
GOTERM_BP_FAT	GO:0051784~negative regulation of nuclear division	2	0.385356	0.354275	MAD2L2, ATM	485	12	13528	4.6488	1	0.846308	99.9389
GOTERM_BP_FAT	GO:0045839~negative regulation of mitosis	2	0.385356	0.354275	MAD2L2, ATM	485	12	13528	4.6488	1	0.846308	99.9389
GOTERM_BP_FAT	GO:0048024~regulation of nuclear mRNA splicing, via spliceosome	2	0.385356	0.354275	JMJD6, NPM1	485	12	13528	4.6488	1	0.846308	99.9389
GOTERM_BP_FAT	GO:0031577~spindle checkpoint	2	0.385356	0.354275	MAD2L2, ATM	485	12	13528	4.6488	1	0.846308	99.9389
GOTERM_BP_FAT	GO:0045931~positive regulation of mitotic cell cycle	2	0.385356	0.354275	BRCA2, USP22	485	12	13528	4.6488	1	0.846308	99.9389
GOTERM_BP_FAT	GO:0048821~erythrocyte development	2	0.385356	0.354275	JMJD6, ERCC2	485	12	13528	4.6488	1	0.846308	99.9389
GOTERM_BP_FAT	GO:0000956~nuclear-transcribed mRNA catabolic process	3	0.578035	0.357887	UPF1, MLH1, SMG1	485	35	13528	2.39081	1	0.849259	99.9445
GOTERM_BP_FAT	GO:0006984~ER-nuclear signaling pathway	3	0.578035	0.357887	CCND1, VCP, TP53	485	35	13528	2.39081	1	0.849259	99.9445
GOTERM_BP_FAT	GO:0046777~protein amino acid autophosphorylation	5	0.963391	0.362123	TRIM28, TAOK3, SMG1, JAK2, MTOR	485	85	13528	1.64075	1	0.852773	99.9504
GOTERM_BP_FAT	GO:0007507~heart development	10	1.92678	0.36344	HDAC5, MNAT1, EP300, JMJD6, NCOA6, PRKDC, PAX3, MECOM, ATM, SMARCA4	485	215	13528	1.29734	1	0.853379	99.9521
GOTERM_BP_FAT	GO:0052547~regulation of peptidase activity	5	0.963391	0.370308	MEN1, VCP, MGMT, TP53, RPS3	485	86	13528	1.62167	1	0.859316	99.9601
GOTERM_BP_FAT	GO:0043407~negative regulation of MAP kinase activity	3	0.578035	0.370888	GPS1, MBIP, GPS2	485	36	13528	2.3244	1	0.859196	99.9607
GOTERM_BP_FAT	GO:0001776~leukocyte homeostasis	3	0.578035	0.370888	MEN1, MECOM, FANCC	485	36	13528	2.3244	1	0.859196	99.9607
GOTERM_BP_FAT	GO:0007129~synapsis	2	0.385356	0.377398	TEX15, FANCD2	485	13	13528	4.2912	1	0.864603	99.9671
GOTERM_BP_FAT	GO:0021879~forebrain neuron differentiation	2	0.385356	0.377398	SOX1, SOX2	485	13	13528	4.2912	1	0.864603	99.9671
GOTERM_BP_FAT	GO:0031056~regulation of histone modification	2	0.385356	0.377398	UBE2N, MEN1	485	13	13528	4.2912	1	0.864603	99.9671
GOTERM_BP_FAT	GO:0070192~chromosome organization involved in meiosis	2	0.385356	0.377398	TEX15, FANCD2	485	13	13528	4.2912	1	0.864603	99.9671
GOTERM_BP_FAT	GO:0001556~oocyte maturation	2	0.385356	0.377398	BRCA2, DMC1	485	13	13528	4.2912	1	0.864603	99.9671
GOTERM_BP_FAT	GO:0006469~negative regulation of protein kinase activity	5	0.963391	0.378485	MEN1, GPS1, MBIP, GADD45A, GPS2	485	87	13528	1.60303	1	0.864947	99.968
GOTERM_BP_FAT	GO:0021536~diencephalon development	3	0.578035	0.383782	KDM1A, EYA1, SOX2	485	37	13528	2.26158	1	0.869086	99.9723
GOTERM_BP_FAT	GO:0048015~phosphoinositide-mediated signaling	5	0.963391	0.386652	HMGB2, RFC4, HIST1H4A, PCNA, FEN1	485	88	13528	1.58482	1	0.870994	99.9744
GOTERM_BP_FAT	GO:0010243~response to organic nitrogen	4	0.770713	0.393082	CCND1, BTG2, MSH2, MTOR	485	63	13528	1.77097	1	0.875947	99.9786
GOTERM_BP_FAT	GO:0045668~negative regulation of osteoblast differentiation	2	0.385356	0.399695	MEN1, SOX2	485	14	13528	3.98468	1	0.880894	99.9822
GOTERM_BP_FAT	GO:0042325~regulation of phosphorylation	19	3.66089	0.40021	GPS1, BLM, CHEK1, BCCIP, CDK7, MBIP, GTF2H1, GPS2, MEN1, MNAT1, CCND1, ERCC6, ATXN7, NPM1, JAK2, MTOR, GADD45A, RAD17, BARD1	485	466	13528	1.13726	1	0.880716	99.9825
GOTERM_BP_FAT	GO:0048167~regulation of synaptic plasticity	4	0.770713	0.402797	UBC, UBB, UBA52, RPS27A	485	64	13528	1.7433	1	0.882243	99.9837
GOTERM_BP_FAT	GO:0033673~negative regulation of kinase activity	5	0.963391	0.402942	MEN1, GPS1, MBIP, GADD45A, GPS2	485	90	13528	1.5496	1	0.881764	99.9838
GOTERM_BP_FAT	GO:0001938~positive regulation of endothelial cell proliferation	2	0.385356	0.421194	POLD4, MTOR	485	15	13528	3.71904	1	0.895467	99.9904
GOTERM_BP_FAT	GO:0007052~mitotic spindle organization	2	0.385356	0.421194	SMC1A, SMC3	485	15	13528	3.71904	1	0.895467	99.9904
GOTERM_BP_FAT	GO:0021872~generation of neurons in the forebrain	2	0.385356	0.421194	SOX1, SOX2	485	15	13528	3.71904	1	0.895467	99.9904
GOTERM_BP_FAT	GO:0031400~negative regulation of protein modification process	6	1.15607	0.422433	MEN1, FZR1, UBC, UBB, UBA52, RPS27A	485	119	13528	1.40636	1	0.895832	99.9908
GOTERM_BP_FAT	GO:0030099~myeloid cell differentiation	5	0.963391	0.427218	JMJD6, NCOA6, JAK2, TCEA1, ERCC2	485	93	13528	1.49961	1	0.898797	99.992
GOTERM_BP_FAT	GO:0051259~protein oligomerization	8	1.54143	0.430681	IGHMBP2, TAF10, BLM, VCP, NPM1, TP53, PPP5C, RAD51	485	174	13528	1.28243	1	0.900751	99.9928
GOTERM_BP_FAT	GO:0006405~RNA export from nucleus	3	0.578035	0.434128	UPF1, NPM1, SMG1	485	41	13528	2.04094	1	0.902661	99.9935
GOTERM_BP_FAT	GO:0034504~protein localization in nucleus	5	0.963391	0.435256	RPAIN, TP53, SUPT7L, JAK2, KPNA2	485	94	13528	1.48366	1	0.902924	99.9937
GOTERM_BP_FAT	GO:0042592~homeostatic process	29	5.58767	0.435775	XRCC5, NBN, BLM, MRE11A, XRCC6, PRKDC, MEN1, RPA1, NPM1, CHRNA4, TCEA1, ERCC4, APEX1, RTEL1, ERCC2, FANCC, CREBBP, TP53, WRN, MECOM, RAD50, DCLRE1C, TEX15, EP300, RFC1, JMJD6, JAK2, PARP1, BARD1	485	751	13528	1.07708	1	0.902759	99.9938
GOTERM_BP_FAT	GO:0045597~positive regulation of cell differentiation	10	1.92678	0.437017	MEN1, XRCC5, PRPF19, XRCC4, XRCC2, SOX2, XRCC6, MORF4L2, JAK2, LIG4	485	229	13528	1.21803	1	0.903102	99.994
GOTERM_BP_FAT	GO:0030539~male genitalia development	2	0.385356	0.441926	TEX15, SOX2	485	16	13528	3.4866	1	0.905973	99.9948
GOTERM_BP_FAT	GO:0031647~regulation of protein stability	3	0.578035	0.44637	PRKDC, APTX, UBE2B	485	42	13528	1.99234	1	0.908466	99.9955
GOTERM_BP_FAT	GO:0030218~erythrocyte differentiation	3	0.578035	0.458463	JMJD6, TCEA1, ERCC2	485	43	13528	1.94601	1	0.915806	99.9969
GOTERM_BP_FAT	GO:0043200~response to amino acid stimulus	2	0.385356	0.461916	MSH2, MTOR	485	17	13528	3.2815	1	0.917476	99.9972
GOTERM_BP_FAT	GO:0048873~homeostasis of number of cells within a tissue	2	0.385356	0.461916	RPA1, TEX15	485	17	13528	3.2815	1	0.917476	99.9972
GOTERM_BP_FAT	GO:0030900~forebrain development	7	1.34875	0.462229	ATRX, KDM1A, EYA1, SOX1, SOX2, MECOM, SMARCA4	485	152	13528	1.28454	1	0.917195	99.9972
GOTERM_BP_FAT	GO:0051174~regulation of phosphorus metabolic process	19	3.66089	0.47426	GPS1, BLM, CHEK1, BCCIP, CDK7, MBIP, GTF2H1, GPS2, MEN1, MNAT1, CCND1, ERCC6, ATXN7, NPM1, JAK2, MTOR, GADD45A, RAD17, BARD1	485	485	13528	1.09271	1	0.923939	99.9981
GOTERM_BP_FAT	GO:0019220~regulation of phosphate metabolic process	19	3.66089	0.47426	GPS1, BLM, CHEK1, BCCIP, CDK7, MBIP, GTF2H1, GPS2, MEN1, MNAT1, CCND1, ERCC6, ATXN7, NPM1, JAK2, MTOR, GADD45A, RAD17, BARD1	485	485	13528	1.09271	1	0.923939	99.9981
GOTERM_BP_FAT	GO:0018107~peptidyl-threonine phosphorylation	2	0.385356	0.481191	MAPK8, MTOR	485	18	13528	3.0992	1	0.927443	99.9985
GOTERM_BP_FAT	GO:0035116~embryonic hindlimb morphogenesis	2	0.385356	0.481191	MECOM, SMARCA4	485	18	13528	3.0992	1	0.927443	99.9985
GOTERM_BP_FAT	GO:0048511~rhythmic process	6	1.15607	0.485402	TIMELESS, FANCG, DMC1, CDK4, SIRT1, CLOCK	485	128	13528	1.30747	1	0.929341	99.9987
GOTERM_BP_FAT	GO:0006913~nucleocytoplasmic transport	7	1.34875	0.487311	UPF1, RPAIN, NPM1, TP53, SMG1, JAK2, KPNA2	485	156	13528	1.2516	1	0.929957	99.9988
GOTERM_BP_FAT	GO:0009791~post-embryonic development	4	0.770713	0.487708	ARID5B, MECOM, ERCC1, ERCC2	485	73	13528	1.52837	1	0.929749	99.9988
GOTERM_BP_FAT	GO:0000165~MAPKKK cascade	8	1.54143	0.488774	MEN1, GPS1, ERCC6, TAOK3, MAPK8, JAK2, MBIP, GPS2	485	184	13528	1.21273	1	0.929905	99.9988
GOTERM_BP_FAT	GO:0006414~translational elongation	5	0.963391	0.490494	UBC, UBB, UBA52, RPS27A, RPS3	485	101	13528	1.38083	1	0.930416	99.9989
GOTERM_BP_FAT	GO:0007623~circadian rhythm	3	0.578035	0.493797	TIMELESS, CDK4, CLOCK	485	46	13528	1.81909	1	0.931769	99.999
GOTERM_BP_FAT	GO:0030111~regulation of Wnt receptor signaling pathway	3	0.578035	0.493797	CCND1, SOX2, TCF7L1	485	46	13528	1.81909	1	0.931769	99.999
GOTERM_BP_FAT	GO:0051169~nuclear transport	7	1.34875	0.499715	UPF1, RPAIN, NPM1, TP53, SMG1, JAK2, KPNA2	485	158	13528	1.23576	1	0.934459	99.9992
GOTERM_BP_FAT	GO:0045445~myoblast differentiation	2	0.385356	0.499778	HINFP, SOX15	485	19	13528	2.93608	1	0.934089	99.9992
GOTERM_BP_FAT	GO:0051402~neuron apoptosis	2	0.385356	0.499778	LIG4, ATM	485	19	13528	2.93608	1	0.934089	99.9992
GOTERM_BP_FAT	GO:0048008~platelet-derived growth factor receptor signaling pathway	2	0.385356	0.499778	ARID5B, JAK2	485	19	13528	2.93608	1	0.934089	99.9992
GOTERM_BP_FAT	GO:0051302~regulation of cell division	3	0.578035	0.505247	MEN1, BLM, CETN2	485	47	13528	1.78039	1	0.936481	99.9993
GOTERM_BP_FAT	GO:0000302~response to reactive oxygen species	4	0.770713	0.505796	ERCC6, EP300, APTX, FANCC	485	75	13528	1.48762	1	0.936364	99.9993
GOTERM_BP_FAT	GO:0045793~positive regulation of cell size	3	0.578035	0.516528	EP300, TAF9, CDK4	485	48	13528	1.7433	1	0.941225	99.9995
GOTERM_BP_FAT	GO:0051346~negative regulation of hydrolase activity	3	0.578035	0.516528	NEIL1, TP53, SIRT1	485	48	13528	1.7433	1	0.941225	99.9995
GOTERM_BP_FAT	GO:0043484~regulation of RNA splicing	2	0.385356	0.5177	JMJD6, NPM1	485	20	13528	2.78928	1	0.941409	99.9996
GOTERM_BP_FAT	GO:0031330~negative regulation of cellular catabolic process	2	0.385356	0.5177	TAF9, MTOR	485	20	13528	2.78928	1	0.941409	99.9996
GOTERM_BP_FAT	GO:0001666~response to hypoxia	6	1.15607	0.526026	EP300, CREBBP, CHRNA4, XRCC1, ERCC3, UBE2B	485	134	13528	1.24893	1	0.944893	99.9997
GOTERM_BP_FAT	GO:0034101~erythrocyte homeostasis	3	0.578035	0.527636	JMJD6, TCEA1, ERCC2	485	49	13528	1.70772	1	0.945264	99.9997
GOTERM_BP_FAT	GO:0018210~peptidyl-threonine modification	2	0.385356	0.534981	MAPK8, MTOR	485	21	13528	2.65646	1	0.948149	99.9998
GOTERM_BP_FAT	GO:0032845~negative regulation of homeostatic process	2	0.385356	0.534981	ERCC4, ERCC1	485	21	13528	2.65646	1	0.948149	99.9998
GOTERM_BP_FAT	GO:0009146~purine nucleoside triphosphate catabolic process	2	0.385356	0.534981	NUDT1, ERCC3	485	21	13528	2.65646	1	0.948149	99.9998
GOTERM_BP_FAT	GO:0030968~endoplasmic reticulum unfolded protein response	2	0.385356	0.534981	CCND1, VCP	485	21	13528	2.65646	1	0.948149	99.9998
GOTERM_BP_FAT	GO:0048599~oocyte development	2	0.385356	0.534981	BRCA2, DMC1	485	21	13528	2.65646	1	0.948149	99.9998
GOTERM_BP_FAT	GO:0034620~cellular response to unfolded protein	2	0.385356	0.534981	CCND1, VCP	485	21	13528	2.65646	1	0.948149	99.9998
GOTERM_BP_FAT	GO:0010627~regulation of protein kinase cascade	10	1.92678	0.535802	UBE2N, MEN1, HDAC3, ERCC6, TAOK3, JAK2, MTOR, NCOR1, GPS2, PPP5C	485	249	13528	1.12019	1	0.948163	99.9998
GOTERM_BP_FAT	GO:0007411~axon guidance	5	0.963391	0.535993	UBC, UBB, APBB1, UBA52, RPS27A	485	107	13528	1.3034	1	0.947907	99.9998
GOTERM_BP_FAT	GO:0051336~regulation of hydrolase activity	13	2.50482	0.548607	MEN1, MSH6, MSH3, VCP, MSH2, MGMT, NEIL1, TP53, JAK2, WRN, MTOR, SIRT1, RPS3	485	337	13528	1.07598	1	0.952833	99.9999
GOTERM_BP_FAT	GO:0043525~positive regulation of neuron apoptosis	2	0.385356	0.551644	TP53, ATM	485	22	13528	2.53571	1	0.953728	99.9999
GOTERM_BP_FAT	GO:0009994~oocyte differentiation	2	0.385356	0.551644	BRCA2, DMC1	485	22	13528	2.53571	1	0.953728	99.9999
GOTERM_BP_FAT	GO:0045930~negative regulation of mitotic cell cycle	2	0.385356	0.551644	APBB1, SMARCA4	485	22	13528	2.53571	1	0.953728	99.9999
GOTERM_BP_FAT	GO:0045926~negative regulation of growth	5	0.963391	0.557966	ING5, MEN1, ING4, TP53, APBB1	485	110	13528	1.26785	1	0.955877	99.9999
GOTERM_BP_FAT	GO:0042176~regulation of protein catabolic process	3	0.578035	0.559911	TAF9, STUB1, BARD1	485	52	13528	1.6092	1	0.956316	99.9999
GOTERM_BP_FAT	GO:0009952~anterior/posterior pattern formation	6	1.15607	0.56519	KAT2A, EP300, BTG2, PRKDC, ATM, TCF7L1	485	140	13528	1.19541	1	0.957992	99.9999
GOTERM_BP_FAT	GO:0048806~genitalia development	2	0.385356	0.567711	TEX15, SOX2	485	23	13528	2.42546	1	0.958626	99.9999
GOTERM_BP_FAT	GO:0045727~positive regulation of translation	2	0.385356	0.567711	MTOR, CDK4	485	23	13528	2.42546	1	0.958626	99.9999
GOTERM_BP_FAT	GO:0002088~lens development in camera-type eye	2	0.385356	0.567711	SOX1, SOX2	485	23	13528	2.42546	1	0.958626	99.9999
GOTERM_BP_FAT	GO:0045444~fat cell differentiation	3	0.578035	0.570314	CCND1, PRDM16, SIRT1	485	53	13528	1.57884	1	0.959281	99.9999
GOTERM_BP_FAT	GO:0033157~regulation of intracellular protein transport	3	0.578035	0.570314	JAK2, SIRT1, BARD1	485	53	13528	1.57884	1	0.959281	99.9999
GOTERM_BP_FAT	GO:0001889~liver development	3	0.578035	0.570314	HDAC3, CCND1, EP300	485	53	13528	1.57884	1	0.959281	99.9999
GOTERM_BP_FAT	GO:0070482~response to oxygen levels	6	1.15607	0.571557	EP300, CREBBP, CHRNA4, XRCC1, ERCC3, UBE2B	485	141	13528	1.18693	1	0.959445	99.9999
GOTERM_BP_FAT	GO:0008624~induction of apoptosis by extracellular signals	5	0.963391	0.572301	UBC, MAPK8, UBB, UBA52, RPS27A	485	112	13528	1.24521	1	0.95943	99.9999
GOTERM_BP_FAT	GO:0010638~positive regulation of organelle organization	4	0.770713	0.574616	UBE2N, MEN1, NPM1, MTOR	485	83	13528	1.34423	1	0.959975	99.9999
GOTERM_BP_FAT	GO:0016310~phosphorylation	29	5.58767	0.577074	HUS1, PRKDC, CHEK1, CHEK2, ERCC6, MOS, ERCC3, IKBKAP, CDK1, MSH2, TAOK1, TRIM28, TAOK3, CDK9, SMG1, CDK7, ATR, CDK4, CDK2, ATM, PNKP, CCND1, BAZ1B, CSNK1D, CSNK1E, MAPK8, JAK2, MTOR, ABL1	485	800	13528	1.01111	1	0.960565	100
GOTERM_BP_FAT	GO:0051129~negative regulation of cellular component organization	6	1.15607	0.577876	NPM1, MAD2L2, ERCC4, ATM, ERCC1, BRCA1	485	142	13528	1.17857	1	0.960572	100
GOTERM_BP_FAT	GO:0006919~activation of caspase activity	3	0.578035	0.580537	VCP, TP53, RPS3	485	54	13528	1.5496	1	0.961227	100
GOTERM_BP_FAT	GO:0043279~response to alkaloid	3	0.578035	0.580537	HDAC2, CHRNA4, PPP5C	485	54	13528	1.5496	1	0.961227	100
GOTERM_BP_FAT	GO:0007286~spermatid development	3	0.578035	0.580537	FANCG, DMC1, UBE2B	485	54	13528	1.5496	1	0.961227	100
GOTERM_BP_FAT	GO:0009143~nucleoside triphosphate catabolic process	2	0.385356	0.583204	NUDT1, ERCC3	485	24	13528	2.3244	1	0.961875	100
GOTERM_BP_FAT	GO:0006512~ubiquitin cycle	2	0.385356	0.583204	UBE2W, UBE2V2	485	24	13528	2.3244	1	0.961875	100
GOTERM_BP_FAT	GO:0001101~response to acid	2	0.385356	0.583204	MSH2, MTOR	485	24	13528	2.3244	1	0.961875	100
GOTERM_BP_FAT	GO:0010033~response to organic substance	26	5.00963	0.594896	MMS19, HMGB2, PRKDC, HSPA1A, XRCC1, CHRNA4, TAF9, KDM3A, KAT2B, MSH2, BRCA2, UBE2B, BRCA1, HDAC5, CCND1, HDAC2, EP300, VCP, BTG2, NCOA6, JAK2, MTOR, SETD2, PARP1, RBM14, PPP5C	485	721	13528	1.00584	1	0.965469	100
GOTERM_BP_FAT	GO:0000186~activation of MAPKK activity	2	0.385356	0.598142	ERCC6, JAK2	485	25	13528	2.23142	1	0.966246	100
GOTERM_BP_FAT	GO:0006606~protein import into nucleus	4	0.770713	0.598834	RPAIN, TP53, JAK2, KPNA2	485	86	13528	1.29734	1	0.966219	100
GOTERM_BP_FAT	GO:0010035~response to inorganic substance	8	1.54143	0.603704	ACTB, MNAT1, CCND1, ERCC6, EP300, APTX, MAPK8, FANCC	485	205	13528	1.0885	1	0.967479	100
GOTERM_BP_FAT	GO:0008361~regulation of cell size	8	1.54143	0.608842	EP300, WHSC1L1, NPM1, TP53, TAF9, MTOR, CDK4, APBB1	485	206	13528	1.08321	1	0.968784	100
GOTERM_BP_FAT	GO:0048515~spermatid differentiation	3	0.578035	0.610129	FANCG, DMC1, UBE2B	485	57	13528	1.46804	1	0.968935	100
GOTERM_BP_FAT	GO:0035137~hindlimb morphogenesis	2	0.385356	0.612547	MECOM, SMARCA4	485	26	13528	2.1456	1	0.969415	100
GOTERM_BP_FAT	GO:0051606~detection of stimulus	5	0.963391	0.613688	PNKP, TIMELESS, SOX2, PARG, PARP1	485	118	13528	1.1819	1	0.969521	100
GOTERM_BP_FAT	GO:0051170~nuclear import	4	0.770713	0.61447	RPAIN, TP53, JAK2, KPNA2	485	88	13528	1.26785	1	0.969525	100
GOTERM_BP_FAT	GO:0046822~regulation of nucleocytoplasmic transport	3	0.578035	0.619634	JAK2, SIRT1, BARD1	485	58	13528	1.44273	1	0.970777	100
GOTERM_BP_FAT	GO:0045732~positive regulation of protein catabolic process	2	0.385356	0.626435	STUB1, BARD1	485	27	13528	2.06613	1	0.972436	100
GOTERM_BP_FAT	GO:0042098~T cell proliferation	2	0.385356	0.626435	ZBTB32, TP53	485	27	13528	2.06613	1	0.972436	100
GOTERM_BP_FAT	GO:0032269~negative regulation of cellular protein metabolic process	7	1.34875	0.627458	MEN1, FZR1, UBC, TAF9, UBB, UBA52, RPS27A	485	180	13528	1.08472	1	0.972505	100
GOTERM_BP_FAT	GO:0043254~regulation of protein complex assembly	4	0.770713	0.629691	ATF7IP, SUMO1, HCFC1, MTOR	485	90	13528	1.23968	1	0.972897	100
GOTERM_BP_FAT	GO:0051168~nuclear export	3	0.578035	0.638105	UPF1, NPM1, SMG1	485	60	13528	1.39464	1	0.974876	100
GOTERM_BP_FAT	GO:0008285~negative regulation of cell proliferation	13	2.50482	0.644489	ING5, ING4, KAT2B, RBBP4, TP53, BRCA2, CHEK1, MEN1, CUL4A, BTG2, NPM1, JAK2, SMARCA2	485	361	13528	1.00445	1	0.976262	100
GOTERM_BP_FAT	GO:0016049~cell growth	3	0.578035	0.647073	WHSC1L1, NPM1, MTOR	485	61	13528	1.37178	1	0.976699	100
GOTERM_BP_FAT	GO:0031329~regulation of cellular catabolic process	3	0.578035	0.647073	TAF9, MTOR, STUB1	485	61	13528	1.37178	1	0.976699	100
GOTERM_BP_FAT	GO:0009636~response to toxin	3	0.578035	0.647073	XPA, RFC3, ERCC6	485	61	13528	1.37178	1	0.976699	100
GOTERM_BP_FAT	GO:0016311~dephosphorylation	6	1.15607	0.649614	EYA3, PNKP, EYA1, EYA2, CDC14B, PPP5C	485	154	13528	1.08673	1	0.977121	100
GOTERM_BP_FAT	GO:0018105~peptidyl-serine phosphorylation	2	0.385356	0.65274	SMG1, PRKDC	485	29	13528	1.92364	1	0.977674	100
GOTERM_BP_FAT	GO:0006796~phosphate metabolic process	34	6.55106	0.653281	CDC14B, HUS1, PRKDC, CHEK1, CHEK2, ERCC6, MOS, ERCC3, IKBKAP, CDK1, MSH2, TAOK1, TAOK3, TRIM28, CDK9, SMG1, CDK7, ATR, CDK4, CDK2, ATM, EYA3, PNKP, CCND1, EYA1, EYA2, BAZ1B, CSNK1D, CSNK1E, MAPK8, JAK2, MTOR, ABL1, PPP5C	485	973	13528	0.974671	1	0.977624	100
GOTERM_BP_FAT	GO:0006793~phosphorus metabolic process	34	6.55106	0.653281	CDC14B, HUS1, PRKDC, CHEK1, CHEK2, ERCC6, MOS, ERCC3, IKBKAP, CDK1, MSH2, TAOK1, TAOK3, TRIM28, CDK9, SMG1, CDK7, ATR, CDK4, CDK2, ATM, EYA3, PNKP, CCND1, EYA1, EYA2, BAZ1B, CSNK1D, CSNK1E, MAPK8, JAK2, MTOR, ABL1, PPP5C	485	973	13528	0.974671	1	0.977624	100
GOTERM_BP_FAT	GO:0022602~ovulation cycle process	3	0.578035	0.655865	FANCG, DMC1, SIRT1	485	62	13528	1.34965	1	0.978045	100
GOTERM_BP_FAT	GO:0051248~negative regulation of protein metabolic process	7	1.34875	0.663929	MEN1, FZR1, UBC, TAF9, UBB, UBA52, RPS27A	485	187	13528	1.04411	1	0.97967	100
GOTERM_BP_FAT	GO:0001894~tissue homeostasis	3	0.578035	0.664481	RPA1, TEX15, BARD1	485	63	13528	1.32823	1	0.979628	100
GOTERM_BP_FAT	GO:0000184~nuclear-transcribed mRNA catabolic process, nonsense-mediated decay	2	0.385356	0.665191	UPF1, SMG1	485	30	13528	1.85952	1	0.97962	100
GOTERM_BP_FAT	GO:0043467~regulation of generation of precursor metabolites and energy	2	0.385356	0.665191	MTOR, PRDM16	485	30	13528	1.85952	1	0.97962	100
GOTERM_BP_FAT	GO:0030178~negative regulation of Wnt receptor signaling pathway	2	0.385356	0.665191	CCND1, SOX2	485	30	13528	1.85952	1	0.97962	100
GOTERM_BP_FAT	GO:0045638~negative regulation of myeloid cell differentiation	2	0.385356	0.665191	HIST1H4A, PRDM16	485	30	13528	1.85952	1	0.97962	100
GOTERM_BP_FAT	GO:0051260~protein homooligomerization	4	0.770713	0.665902	IGHMBP2, TAF10, VCP, RAD51	485	95	13528	1.17443	1	0.979613	100
GOTERM_BP_FAT	GO:0051094~positive regulation of developmental process	10	1.92678	0.667428	MEN1, XRCC5, PRPF19, XRCC4, XRCC2, SOX2, XRCC6, MORF4L2, JAK2, LIG4	485	278	13528	1.00334	1	0.979781	100
GOTERM_BP_FAT	GO:0009894~regulation of catabolic process	4	0.770713	0.672827	TAF9, MTOR, STUB1, BARD1	485	96	13528	1.1622	1	0.980767	100
GOTERM_BP_FAT	GO:0001822~kidney development	4	0.770713	0.672827	EYA1, JMJD6, ARID5B, RRM2B	485	96	13528	1.1622	1	0.980767	100
GOTERM_BP_FAT	GO:0007605~sensory perception of sound	4	0.770713	0.679646	EYA1, SOX2, PAX3, TBL1X	485	97	13528	1.15022	1	0.982002	100
GOTERM_BP_FAT	GO:0050658~RNA transport	4	0.770713	0.679646	ENY2, UPF1, NPM1, SMG1	485	97	13528	1.15022	1	0.982002	100
GOTERM_BP_FAT	GO:0050657~nucleic acid transport	4	0.770713	0.679646	ENY2, UPF1, NPM1, SMG1	485	97	13528	1.15022	1	0.982002	100
GOTERM_BP_FAT	GO:0051236~establishment of RNA localization	4	0.770713	0.679646	ENY2, UPF1, NPM1, SMG1	485	97	13528	1.15022	1	0.982002	100
GOTERM_BP_FAT	GO:0010038~response to metal ion	5	0.963391	0.682805	ACTB, MNAT1, CCND1, EP300, MAPK8	485	129	13528	1.08112	1	0.982478	100
GOTERM_BP_FAT	GO:0060021~palate development	2	0.385356	0.688772	MEN1, ARID5B	485	32	13528	1.7433	1	0.983476	100
GOTERM_BP_FAT	GO:0001936~regulation of endothelial cell proliferation	2	0.385356	0.688772	POLD4, MTOR	485	32	13528	1.7433	1	0.983476	100
GOTERM_BP_FAT	GO:0009267~cellular response to starvation	2	0.385356	0.688772	TP53, SIRT1	485	32	13528	1.7433	1	0.983476	100
GOTERM_BP_FAT	GO:0006970~response to osmotic stress	2	0.385356	0.688772	TP53, MBIP	485	32	13528	1.7433	1	0.983476	100
GOTERM_BP_FAT	GO:0007409~axonogenesis	7	1.34875	0.69335	ACTB, UBC, JAK2, UBB, APBB1, UBA52, RPS27A	485	193	13528	1.01166	1	0.984183	100
GOTERM_BP_FAT	GO:0042698~ovulation cycle	3	0.578035	0.697215	FANCG, DMC1, SIRT1	485	67	13528	1.24893	1	0.984744	100
GOTERM_BP_FAT	GO:0006403~RNA localization	4	0.770713	0.699469	ENY2, UPF1, NPM1, SMG1	485	100	13528	1.11571	1	0.985012	100
GOTERM_BP_FAT	GO:0006406~mRNA export from nucleus	2	0.385356	0.699934	UPF1, SMG1	485	33	13528	1.69047	1	0.984967	100
GOTERM_BP_FAT	GO:0045664~regulation of neuron differentiation	5	0.963391	0.705677	PRPF19, EYA1, NBN, SOX2, REST	485	133	13528	1.0486	1	0.985827	100
GOTERM_BP_FAT	GO:0006470~protein amino acid dephosphorylation	5	0.963391	0.705677	EYA3, EYA1, EYA2, CDC14B, PPP5C	485	133	13528	1.0486	1	0.985827	100
GOTERM_BP_FAT	GO:0000060~protein import into nucleus, translocation	2	0.385356	0.710695	TP53, JAK2	485	34	13528	1.64075	1	0.986535	100
[truncated: 102 more rows]

## Sheet: GOrilla_dnarepair_chromatinOrg
GO Term	Description	P-value	FDR q-value	Enrichment	N	B	n	b	Genes
[truncated: 216 more rows]
