# Supplementary material for: GeneSCF: a real-time based functional enrichment tool with support for multiple organisms
Source: BMC Bioinformatics. 2016 Sep 13;17(1):365. doi: 10.1186/s12859-016-1250-z (PMC5020511; doi:10.1186/s12859-016-1250-z)
Supplement: Additional file 11: — Enrichment analysis results for list-B genes from GeneSCF and DAVID 6.7 using KEGG as a reference database. (XLS 112 kb) [file 12859_2016_1250_MOESM11_ESM.xls]

## Sheet: list-B_genes
Apoptosis (hsa04210) & Cell Cycle (hsa04110)
Entrez UID	GeneSymbol
1017	CDK2
1019	CDK4
1021	CDK6
1022	CDK7
1026	CDKN1A
1027	CDKN1B
10274	STAG1
1028	CDKN1C
1029	CDKN2A
1030	CDKN2B
1031	CDKN2C
1032	CDKN2D
10393	ANAPC10
10459	MAD2L2
10735	STAG2
10744	PTTG2
10912	GADD45G
10926	DBF4
10971	YWHAQ
1111	CHEK1
11200	CHEK2
1387	CREBBP
1647	GADD45A
1869	E2F1
1870	E2F2
1871	E2F3
1874	E2F4
1875	E2F5
2033	EP300
23594	ORC6
23595	ORC3
246184	CDC26
25	ABL1
25847	ANAPC13
27127	SMC1B
2810	SFN
2932	GSK3B
29882	ANAPC2
29945	ANAPC4
3065	HDAC1
3066	HDAC2
4085	MAD2L1
4087	SMAD2
4088	SMAD3
4089	SMAD4
4171	MCM2
4172	MCM3
4173	MCM4
4174	MCM5
4175	MCM6
4176	MCM7
4193	MDM2
4609	MYC
4616	GADD45B
472	ATM
494551	WEE2
4998	ORC1
4999	ORC2
5000	ORC4
5001	ORC5
5111	PCNA
51343	FZR1
51433	ANAPC5
51434	ANAPC7
51529	ANAPC11
5347	PLK1
545	ATR
5591	PRKDC
5885	RAD21
5925	RB1
5933	RBL1
5934	RBL2
595	CCND1
64682	ANAPC1
6500	SKP1
6502	SKP2
699	BUB1
701	BUB1B
7027	TFDP1
7029	TFDP2
7040	TGFB1
7042	TGFB2
7043	TGFB3
7157	TP53
7272	TTK
7465	WEE1
7529	YWHAB
7531	YWHAE
7532	YWHAG
7533	YWHAH
7534	YWHAZ
7709	ZBTB17
8243	SMC1A
8317	CDC7
8318	CDC45
8379	MAD1L1
8454	CUL1
85417	CCNB3
8555	CDC14B
8556	CDC14A
8697	CDC23
8881	CDC16
890	CCNA2
8900	CCNA1
891	CCNB1
894	CCND2
896	CCND3
898	CCNE1
902	CCNH
9088	PKMYT1
9126	SMC3
9133	CCNB2
9134	CCNE2
9184	BUB3
9232	PTTG1
9700	ESPL1
983	CDK1
990	CDC6
991	CDC20
993	CDC25A
994	CDC25B
995	CDC25C
996	CDC27
9978	RBX1
10000	AKT3
10018	BCL2L11
10038	PARP2
10039	PARP3
100506742	CASP12
10376	TUBA1B
1075	CTSC
112714	TUBA3E
113457	TUBA3D
1147	CHUK
142	PARP1
143	PARP4
1439	CSF2RB
1508	CTSB
1509	CTSD
1512	CTSH
1513	CTSK
1514	CTSL
1515	CTSV
1519	CTSO
1520	CTSS
1521	CTSW
1522	CTSZ
153090	DAB2IP
1616	DAXX
1649	DDIT3
1676	DFFA
1677	DFFB
1965	EIF2S1
2021	ENDOG
207	AKT1
208	AKT2
2081	ERN1
2353	FOS
23533	PIK3R5
27113	BBC3
27429	HTRA2
3002	GZMB
317	APAF1
3265	HRAS
329	BIRC2
330	BIRC3
331	XIAP
332	BIRC5
355	FAS
3551	IKBKB
356	FASLG
3562	IL3
3563	IL3RA
3708	ITPR1
3709	ITPR2
3710	ITPR3
3725	JUN
3845	KRAS
4000	LMNA
4001	LMNB1
4170	MCL1
4217	MAP3K5
468	ATF4
4790	NFKB1
4792	NFKBIA
4803	NGF
4893	NRAS
4914	NTRK1
5170	PDPK1
51807	TUBA8
5290	PIK3CA
5291	PIK3CB
5293	PIK3CD
5294	PIK3CG
5295	PIK3R1
5296	PIK3R2
5366	PMAIP1
5414	SEPT4
54205	CYCS
55367	PIDD1
5551	PRF1
5594	MAPK1
5595	MAPK3
5599	MAPK8
5601	MAPK9
5602	MAPK10
5604	MAP2K1
5605	MAP2K2
56616	DIABLO
572	BAD
578	BAK1
5783	PTPN13
581	BAX
5894	RAF1
596	BCL2
597	BCL2A1
5970	RELA
598	BCL2L1
60	ACTB
637	BID
63970	TP53AIP1
6708	SPTA1
6709	SPTAN1
71	ACTG1
7124	TNF
7132	TNFRSF1A
7185	TRAF1
7186	TRAF2
7277	TUBA4A
7278	TUBA3C
7846	TUBA1A
79861	TUBAL3
823	CAPN1
824	CAPN2
835	CASP2
836	CASP3
839	CASP6
840	CASP7
841	CASP8
842	CASP9
843	CASP10
84790	TUBA1C
84823	LMNB2
8503	PIK3R3
8517	IKBKG
8717	TRADD
8722	CTSF
8737	RIPK1
8739	HRK
8743	TNFSF10
8772	FADD
8793	TNFRSF10D
8794	TNFRSF10C
8795	TNFRSF10B
8797	TNFRSF10A
8837	CFLAR
9020	MAP3K14
9131	AIFM1
9451	EIF2AK3

## Sheet: genescf_apoptosis_cellcycle
Process~name	num_of_Genes	gene_group	percentage%	P-value	Benjamini and Hochberg (FDR)	Hommel singlewise process	Bonferroni single-step process	Hommel singlewise process	Hochberg step-up process	Benjamini and Yekutieli	Genes
hsa04110~Cell_cycle	124	124	100	0	0	0	0	0	0	0	1017; 1019; 1021; 1022; 1026; 1027; 10274; 1028; 1029; 1030; 1031; 1032; 10393; 10459; 10735; 10744; 10912; 10926; 10971; 1111; 11200; 1387; 1647; 1869; 1870; 1871; 1874; 1875; 2033; 23594; 23595; 246184; 25; 25847; 27127; 2810; 2932; 29882; 29945; 3065; 3066; 4085; 4087; 4088; 4089; 4171; 4172; 4173; 4174; 4175; 4176; 4193; 4609; 4616; 472; 494551; 4998; 4999; 5000; 5001; 5111; 51343; 51433; 514…
hsa04210~Apoptosis	140	140	100	2.04923e-203	1.37141e-202	3.05335e-201	3.56566e-201	3.05335e-201	3.05335e-201	7.87069e-202	10000; 10018; 10038; 10039; 100506742; 10376; 1075; 10912; 112714; 113457; 1147; 142; 143; 1439; 1508; 1509; 1512; 1513; 1514; 1515; 1519; 1520; 1521; 1522; 153090; 1616; 1647; 1649; 1676; 1677; 1965; 2021; 207; 208; 2081; 2353; 23533; 27113; 27429; 3002; 317; 3265; 329; 330; 331; 332; 355; 3551; 356; 3562; 3563; 3708; 3709; 3710; 3725; 3845; 4000; 4001; 4170; 4217; 4616; 468; 472; 4790; 4792; 48…
hsa04010~MAPK_signaling_pathway	43	255	16.8627	0	0	0	0	0	0	0	10000; 10912; 1147; 1616; 1647; 1649; 207; 208; 2353; 3265; 355; 3551; 356; 3725; 3845; 4217; 4609; 4616; 468; 4790; 4803; 4893; 4914; 5594; 5595; 5599; 5601; 5602; 5604; 5605; 5894; 5970; 7040; 7042; 7043; 7124; 7132; 7157; 7186; 836; 8517; 9020; 994;
hsa04014~Ras_signaling_pathway	32	227	14.0969	0	0	0	0	0	0	0	10000; 1147; 207; 208; 23533; 25; 3265; 3551; 356; 3845; 4790; 4803; 4893; 5290; 5291; 5293; 5294; 5295; 5296; 5594; 5595; 5599; 5601; 5602; 5604; 5605; 572; 5894; 5970; 598; 8503; 8517;
hsa04015~Rap1_signaling_pathway	22	211	10.4265	0	0	0	0	0	0	0	10000; 207; 208; 23533; 3265; 3845; 4803; 4893; 5290; 5291; 5293; 5294; 5295; 5296; 5594; 5595; 5604; 5605; 5894; 60; 71; 8503;
hsa04022~cGMP-PKG_signaling_pathway	21	167	12.5749	0	0	0	0	0	0	0	10000; 207; 208; 23533; 3708; 3709; 3710; 468; 5290; 5291; 5293; 5294; 5295; 5296; 5594; 5595; 5604; 5605; 572; 5894; 8503;
hsa04024~cAMP_signaling_pathway	27	199	13.5678	0	0	0	0	0	0	0	10000; 1387; 2033; 207; 208; 2353; 23533; 3725; 4790; 4792; 5290; 5291; 5293; 5294; 5295; 5296; 5594; 5595; 5599; 5601; 5602; 5604; 5605; 572; 5894; 5970; 8503;
hsa04062~Chemokine_signaling_pathway	25	187	13.369	0	0	0	0	0	0	0	10000; 1147; 207; 208; 23533; 2932; 3265; 3551; 3845; 4790; 4792; 4893; 5290; 5291; 5293; 5294; 5295; 5296; 5594; 5595; 5604; 5894; 5970; 8503; 8517;
hsa04068~FoxO_signaling_pathway	54	134	40.2985	0	0	0	0	0	0	0	10000; 10018; 1017; 1026; 1027; 1030; 1032; 10912; 1147; 1387; 1647; 2033; 207; 208; 23533; 3265; 3551; 356; 3845; 4087; 4088; 4089; 4193; 4616; 472; 4893; 5170; 5290; 5291; 5293; 5294; 5295; 5296; 5347; 5594; 5595; 5599; 5601; 5602; 5604; 5605; 5894; 5934; 595; 6502; 7040; 7042; 7043; 8503; 85417; 8743; 891; 894; 9133;
hsa04151~PI3K-Akt_signaling_pathway	57	341	16.7155	0	0	0	0	0	0	0	10000; 10018; 1017; 1019; 1021; 1026; 1027; 10971; 1147; 207; 208; 23533; 2932; 3265; 3551; 356; 3562; 3563; 3845; 4170; 4193; 4609; 468; 4790; 4803; 4893; 5170; 5290; 5291; 5293; 5294; 5295; 5296; 5594; 5595; 5604; 5605; 572; 5894; 5934; 595; 596; 5970; 598; 7157; 7529; 7531; 7532; 7533; 7534; 842; 8503; 8517; 894; 896; 898; 9134;
hsa04510~Focal_adhesion	33	202	16.3366	0	0	0	0	0	0	0	10000; 207; 208; 23533; 2932; 3265; 329; 330; 331; 3725; 5170; 5290; 5291; 5293; 5294; 5295; 5296; 5594; 5595; 5599; 5601; 5602; 5604; 572; 5894; 595; 596; 60; 71; 824; 8503; 894; 896;
hsa04630~Jak-STAT_signaling_pathway	26	158	16.4557	0	0	0	0	0	0	0	10000; 1026; 1387; 1439; 2033; 207; 208; 23533; 3265; 3562; 3563; 4170; 4609; 5290; 5291; 5293; 5294; 5295; 5296; 5894; 595; 596; 598; 8503; 894; 896;
hsa04921~Oxytocin_signaling_pathway	25	158	15.8228	0	0	0	0	0	0	0	1026; 2353; 23533; 3265; 3708; 3709; 3710; 3725; 3845; 4893; 5290; 5291; 5293; 5294; 5295; 5296; 5594; 5595; 5604; 5605; 5894; 595; 60; 71; 8503;
hsa04932~Non-alcoholic_fatty_liver_disease_(NAFLD)	38	151	25.1656	0	0	0	0	0	0	0	10000; 10018; 1649; 1965; 207; 208; 2081; 23533; 2932; 355; 3551; 356; 3725; 4217; 468; 4790; 5290; 5291; 5293; 5294; 5295; 5296; 54205; 5599; 5601; 5602; 581; 5970; 637; 7040; 7124; 7132; 7186; 836; 840; 841; 8503; 9451;
hsa05010~Alzheimer's_disease	23	168	13.6905	0	0	0	0	0	0	0	100506742; 2081; 2932; 317; 355; 3708; 3709; 3710; 54205; 5594; 5595; 572; 637; 7124; 7132; 823; 824; 836; 840; 841; 842; 8772; 9451;
hsa05152~Tuberculosis	32	178	17.9775	0	0	0	0	0	0	0	10000; 1387; 1509; 1520; 2033; 207; 208; 317; 4790; 54205; 5594; 5595; 5599; 5601; 5602; 572; 581; 5894; 596; 5970; 637; 7040; 7042; 7043; 7124; 7132; 836; 841; 842; 843; 8717; 8772;
hsa05161~Hepatitis_B	73	146	50	0	0	0	0	0	0	0	10000; 100506742; 1017; 1019; 1021; 1026; 1027; 10971; 1147; 1387; 1869; 1870; 1871; 2033; 207; 208; 2353; 23533; 317; 3265; 332; 355; 3551; 356; 3725; 3845; 4088; 4089; 4609; 468; 4790; 4792; 4893; 5111; 5290; 5291; 5293; 5294; 5295; 5296; 54205; 5594; 5595; 5599; 5601; 5602; 5604; 5605; 572; 581; 5894; 5925; 595; 596; 5970; 7040; 7042; 7043; 7124; 7157; 7529; 7534; 836; 841; 842; 843; 8503; 851…
hsa05164~Influenza_A	42	175	24	0	0	0	0	0	0	0	10000; 1387; 1965; 2033; 207; 208; 23533; 2932; 355; 3551; 356; 3725; 4790; 4792; 5290; 5291; 5293; 5294; 5295; 5296; 54205; 5594; 5595; 5599; 5601; 5602; 5604; 5605; 5894; 5970; 60; 71; 7124; 7132; 842; 8503; 8743; 8793; 8794; 8795; 8797; 9451;
hsa05166~HTLV-I_infection	76	258	29.4574	0	0	0	0	0	0	0	10000; 1019; 1026; 1029; 1030; 1031; 10393; 10744; 1111; 11200; 1147; 1387; 1869; 1870; 1871; 2033; 207; 208; 2353; 23533; 246184; 2932; 29882; 29945; 3265; 331; 3551; 3725; 3845; 4085; 4087; 4088; 4089; 4609; 468; 472; 4790; 4792; 4893; 5111; 51433; 51434; 51529; 5290; 5291; 5293; 5294; 5295; 5296; 545; 5599; 581; 5925; 595; 5970; 598; 64682; 701; 7040; 7042; 7043; 7124; 7132; 7157; 8503; 8517; …
hsa05168~Herpes_simplex_infection	32	185	17.2973	0	0	0	0	0	0	0	1017; 1147; 1387; 1616; 1965; 2033; 2353; 355; 3551; 356; 3725; 4790; 4792; 54205; 5599; 5601; 5602; 5970; 6500; 6502; 7124; 7132; 7157; 7185; 7186; 836; 841; 8454; 8517; 8772; 9451; 983;
hsa05169~Epstein-Barr_virus_infection	50	202	24.7525	0	0	0	0	0	0	0	10000; 1017; 1026; 1027; 10971; 1147; 1387; 2033; 207; 208; 23533; 2932; 3065; 3066; 3551; 3725; 4193; 4609; 4790; 4792; 5290; 5291; 5293; 5294; 5295; 5296; 5599; 5601; 5602; 5925; 596; 5970; 6502; 7157; 7185; 7186; 7529; 7531; 7532; 7533; 7534; 8503; 8517; 8717; 8737; 890; 8900; 9020; 9451; 983;
hsa05200~Pathways_in_cancer	81	397	20.403	0	0	0	0	0	0	0	10000; 1017; 1019; 1021; 1026; 1027; 1029; 1030; 1147; 1387; 1869; 1870; 1871; 2033; 207; 208; 2353; 23533; 25; 2932; 3065; 3066; 3265; 329; 330; 331; 332; 355; 3551; 356; 3725; 3845; 4087; 4088; 4089; 4193; 4609; 4790; 4792; 4893; 4914; 5290; 5291; 5293; 5294; 5295; 5296; 54205; 5594; 5595; 5599; 5601; 5602; 5604; 5605; 572; 581; 5894; 5925; 595; 596; 5970; 598; 637; 6502; 7040; 7042; 7043; 7157…
hsa05202~Transcriptional_misregulation_in_cancer	22	180	12.2222	0	0	0	0	0	0	0	1026; 1027; 1031; 1649; 3002; 3065; 3066; 330; 3562; 4193; 4609; 472; 4790; 4914; 597; 5970; 598; 7157; 7185; 7709; 8900; 894;
hsa05203~Viral_carcinogenesis	62	205	30.2439	0	0	0	0	0	0	0	1017; 1019; 1021; 1026; 1027; 1029; 1030; 10971; 1111; 1387; 2033; 23533; 3065; 3066; 3265; 3725; 3845; 4193; 468; 4790; 4792; 4893; 5290; 5291; 5293; 5294; 5295; 5296; 5366; 5594; 5595; 572; 578; 581; 5925; 5933; 5934; 595; 5970; 6502; 7157; 7185; 7186; 7529; 7531; 7532; 7533; 7534; 836; 8379; 841; 8503; 8517; 8717; 890; 8900; 894; 896; 898; 9134; 983; 991;
hsa05205~Proteoglycans_in_cancer	38	203	18.7192	0	0	0	0	0	0	0	10000; 1026; 1514; 207; 208; 23533; 3265; 355; 356; 3708; 3709; 3710; 3845; 4087; 4193; 4609; 4893; 5170; 5290; 5291; 5293; 5294; 5295; 5296; 5594; 5595; 5604; 5605; 5894; 595; 60; 7040; 7042; 71; 7124; 7157; 836; 8503;
hsa05206~MicroRNAs_in_cancer	39	297	13.1313	0	0	0	0	0	0	0	10018; 1021; 1026; 1027; 1029; 1387; 1869; 1870; 1871; 2033; 25; 3065; 3265; 3551; 3845; 4170; 4193; 4609; 472; 4790; 4893; 5290; 5296; 5594; 5604; 5605; 578; 5894; 595; 596; 7042; 7157; 836; 894; 898; 9134; 993; 994; 995;
hsa05160~Hepatitis_C	38	133	28.5714	5.24025e-14	3.37705e-13	7.75557e-12	9.11804e-12	5.71188e-12	7.75557e-12	1.93814e-12	10000; 1026; 1147; 1965; 207; 208; 23533; 2932; 3265; 3551; 3845; 4790; 4792; 4893; 5170; 5290; 5291; 5293; 5294; 5295; 5296; 5594; 5595; 5599; 5601; 5602; 572; 5894; 5970; 7124; 7132; 7157; 7186; 8503; 8517; 8717; 8737; 9451;
hsa05219~Bladder_cancer	19	41	46.3415	5.92859e-14	3.6842e-13	8.71503e-12	1.03157e-11	6.28431e-12	8.71503e-12	2.11441e-12	1019; 1026; 1029; 1869; 1870; 1871; 3265; 3845; 4193; 4609; 4893; 5594; 5595; 5604; 5605; 5894; 5925; 595; 7157;
hsa04390~Hippo_signaling_pathway	22	154	14.2857	7.9714e-14	4.78284e-13	1.16382e-11	1.38702e-11	8.12759e-12	1.16382e-11	2.74494e-12	10971; 27113; 2932; 329; 332; 4087; 4088; 4089; 4609; 595; 60; 7040; 7042; 7043; 71; 7529; 7531; 7532; 7533; 7534; 894; 896;
hsa04930~Type_II_diabetes_mellitus	15	48	31.25	1.39666e-13	8.10063e-13	2.02516e-11	2.43019e-11	1.33866e-11	2.02516e-11	4.64907e-12	23533; 3551; 5290; 5291; 5293; 5294; 5295; 5296; 5594; 5595; 5599; 5601; 5602; 7124; 8503;
hsa04540~Gap_junction	21	88	23.8636	1.86073e-13	1.0323e-12	2.67946e-11	3.23768e-11	1.7477e-11	2.67946e-11	5.92451e-12	10376; 112714; 113457; 3265; 3708; 3709; 3710; 3845; 4893; 51807; 5594; 5595; 5604; 5605; 5894; 7277; 7278; 7846; 79861; 84790; 983;
hsa04064~NF-kappa_B_signaling_pathway	24	93	25.8065	1.89848e-13	1.0323e-12	2.71483e-11	3.30336e-11	1.76559e-11	2.71483e-11	5.92451e-12	1147; 142; 329; 330; 331; 3551; 4616; 472; 4790; 4792; 55367; 596; 597; 5970; 598; 7124; 7132; 7185; 7186; 8517; 8717; 8737; 8837; 9020;
hsa05162~Measles	36	136	26.4706	2.5635e-13	1.35167e-12	3.64018e-11	4.4605e-11	2.35842e-11	3.64018e-11	7.7574e-12	10000; 1017; 1019; 1021; 1027; 1147; 1965; 207; 208; 23533; 27113; 2932; 355; 356; 4790; 4792; 5290; 5291; 5293; 5294; 5295; 5296; 595; 5970; 7157; 8503; 8743; 8793; 8794; 8795; 8797; 894; 896; 898; 9134; 9451;
hsa04012~ErbB_signaling_pathway	29	87	33.3333	2.74114e-13	1.3942e-12	3.86501e-11	4.76958e-11	2.52185e-11	3.86501e-11	8.00151e-12	10000; 1026; 1027; 207; 208; 23533; 25; 2932; 3265; 3725; 3845; 4609; 4893; 5290; 5291; 5293; 5294; 5295; 5296; 5594; 5595; 5599; 5601; 5602; 5604; 5605; 572; 5894; 8503;
hsa05014~Amyotrophic_lateral_sclerosis_(ALS)	15	51	29.4118	2.80442e-13	1.3942e-12	3.92619e-11	4.8797e-11	2.56577e-11	3.92619e-11	8.00151e-12	100506742; 1616; 317; 4217; 54205; 572; 581; 596; 598; 637; 7124; 7132; 7157; 836; 842;
hsa04114~Oocyte_meiosis	46	123	37.3984	3.05422e-13	1.44989e-12	4.24537e-11	5.31435e-11	2.77934e-11	4.24537e-11	8.3211e-12	1017; 10393; 10459; 10744; 10971; 246184; 25847; 27127; 29882; 29945; 3708; 3709; 3710; 4085; 51433; 51434; 51529; 5347; 5594; 5595; 5604; 64682; 6500; 699; 7529; 7531; 7532; 7533; 7534; 8243; 8454; 8697; 8881; 891; 898; 9088; 9126; 9133; 9134; 9232; 9700; 983; 991; 995; 996; 9978;
hsa04960~Aldosterone-regulated_sodium_reabsorption	13	39	33.3333	3.08309e-13	1.44989e-12	4.25466e-11	5.36458e-11	2.80561e-11	4.25466e-11	8.3211e-12	23533; 2810; 3845; 5170; 5290; 5291; 5293; 5294; 5295; 5296; 5594; 5595; 8503;
hsa04213~Longevity_regulating_pathway	16	64	25	3.45279e-13	1.52476e-12	4.73033e-11	6.00786e-11	3.14204e-11	4.72298e-11	8.75084e-12	10000; 207; 208; 23533; 3065; 3066; 3265; 3845; 4893; 5290; 5291; 5293; 5294; 5295; 5296; 8503;
hsa05212~Pancreatic_cancer	42	66	63.6364	3.47278e-13	1.52476e-12	4.73033e-11	6.04263e-11	3.16023e-11	4.72298e-11	8.75084e-12	10000; 1019; 1021; 1029; 1147; 1869; 1870; 1871; 207; 208; 23533; 3551; 3845; 4087; 4088; 4089; 4790; 5290; 5291; 5293; 5294; 5295; 5296; 5594; 5595; 5599; 5601; 5602; 5604; 572; 5894; 5925; 595; 5970; 598; 7040; 7042; 7043; 7157; 842; 8503; 8517;
hsa04550~Signaling_pathways_regulating_pluripotency_of_stem_cells	24	142	16.9014	3.63265e-13	1.52476e-12	4.90408e-11	6.32081e-11	3.29847e-11	4.90408e-11	8.75084e-12	10000; 207; 208; 23533; 2932; 3265; 3845; 4087; 4088; 4089; 4609; 4893; 5290; 5291; 5293; 5294; 5295; 5296; 5594; 5595; 5604; 5605; 5894; 8503;
hsa04621~NOD-like_receptor_signaling_pathway	15	57	26.3158	3.72258e-13	1.52476e-12	4.98825e-11	6.47729e-11	3.35032e-11	4.95251e-11	8.75084e-12	1147; 329; 330; 3551; 4790; 4792; 5594; 5595; 5599; 5601; 5602; 5970; 7124; 841; 8517;
hsa04150~mTOR_signaling_pathway	16	60	26.6667	3.72369e-13	1.52476e-12	4.98825e-11	6.47922e-11	3.35132e-11	4.95251e-11	8.75084e-12	10000; 207; 208; 23533; 3551; 5170; 5290; 5291; 5293; 5294; 5295; 5296; 5594; 5595; 7124; 8503;
hsa04370~VEGF_signaling_pathway	21	61	34.4262	3.7681e-13	1.52476e-12	4.98825e-11	6.55649e-11	3.39129e-11	4.97389e-11	8.75084e-12	10000; 207; 208; 23533; 3265; 3845; 4893; 5290; 5291; 5293; 5294; 5295; 5296; 5594; 5595; 5604; 5605; 572; 5894; 842; 8503;
hsa05213~Endometrial_cancer	26	52	50	4.11005e-13	1.52998e-12	5.38416e-11	7.15148e-11	3.69904e-11	5.38416e-11	8.78075e-12	10000; 207; 208; 23533; 2932; 3265; 3845; 4609; 4893; 5170; 5290; 5291; 5293; 5294; 5295; 5296; 5594; 5595; 5604; 5605; 572; 5894; 595; 7157; 842; 8503;
hsa04071~Sphingolipid_signaling_pathway	35	120	29.1667	4.19109e-13	1.52998e-12	5.44842e-11	7.2925e-11	3.77198e-11	5.44842e-11	8.78075e-12	10000; 1509; 207; 208; 23533; 3265; 3845; 4217; 4790; 4893; 5170; 5290; 5291; 5293; 5294; 5295; 5296; 5594; 5595; 5599; 5601; 5602; 5604; 5605; 581; 5894; 596; 5970; 637; 7124; 7132; 7157; 7186; 8503; 8717;
hsa05131~Shigellosis	15	65	23.0769	4.24993e-13	1.52998e-12	5.48241e-11	7.39488e-11	3.82494e-11	5.48241e-11	8.78075e-12	10459; 1147; 25; 3551; 4790; 4792; 5594; 5595; 5599; 5601; 5602; 5970; 60; 71; 8517;
hsa04115~p53_signaling_pathway	37	69	53.6232	4.30322e-13	1.52998e-12	5.50813e-11	7.48761e-11	3.8729e-11	5.4956e-11	8.78075e-12	1017; 1019; 1021; 1026; 1029; 10912; 1111; 11200; 1647; 27113; 2810; 317; 355; 4193; 4616; 472; 5366; 54205; 545; 55367; 581; 595; 637; 63970; 7157; 836; 841; 842; 85417; 8795; 891; 894; 896; 898; 9133; 9134; 983;
hsa04914~Progesterone-mediated_oocyte_maturation	48	98	48.9796	4.33653e-13	1.52998e-12	5.50813e-11	7.54556e-11	3.90288e-11	5.4956e-11	8.78075e-12	10000; 1017; 10393; 10459; 207; 208; 23533; 246184; 25847; 29882; 29945; 3845; 4085; 51343; 51433; 51434; 51529; 5290; 5291; 5293; 5294; 5295; 5296; 5347; 5594; 5595; 5599; 5601; 5602; 5604; 5894; 64682; 699; 8379; 8503; 85417; 8697; 8881; 890; 8900; 891; 9088; 9133; 983; 993; 994; 995; 996;
hsa04622~RIG-I-like_receptor_signaling_pathway	16	70	22.8571	4.39648e-13	1.52998e-12	5.53957e-11	7.64988e-11	3.91467e-11	5.4956e-11	8.78075e-12	1147; 3551; 4790; 4792; 5599; 5601; 5602; 5970; 7124; 7186; 841; 843; 8517; 8717; 8737; 8772;
hsa04920~Adipocytokine_signaling_pathway	16	70	22.8571	4.39648e-13	1.52998e-12	5.53957e-11	7.64988e-11	3.91467e-11	5.4956e-11	8.78075e-12	10000; 1147; 207; 208; 3551; 4790; 4792; 5599; 5601; 5602; 5970; 7124; 7132; 7186; 8517; 8717;
hsa05221~Acute_myeloid_leukemia	28	57	49.1228	4.7895e-13	1.55805e-12	5.93898e-11	8.33373e-11	4.26266e-11	5.93615e-11	8.94188e-12	10000; 1147; 207; 208; 23533; 3265; 3551; 3845; 4609; 4790; 4893; 5290; 5291; 5293; 5294; 5295; 5296; 5594; 5595; 5604; 5605; 572; 5894; 595; 5970; 8503; 8517; 8900;
hsa05145~Toxoplasmosis	38	118	32.2034	4.82614e-13	1.55805e-12	5.93898e-11	8.39748e-11	4.29526e-11	5.93615e-11	8.94188e-12	10000; 1147; 207; 208; 23533; 329; 330; 331; 3551; 4790; 4792; 5170; 5290; 5291; 5293; 5294; 5295; 5296; 54205; 5594; 5595; 5599; 5601; 5602; 572; 596; 5970; 598; 7040; 7042; 7043; 7124; 7132; 836; 841; 842; 8503; 8517;
hsa04915~Estrogen_signaling_pathway	25	99	25.2525	5.26135e-13	1.55805e-12	6.41884e-11	9.15474e-11	4.6826e-11	6.41884e-11	8.94188e-12	10000; 207; 208; 2353; 23533; 3265; 3708; 3709; 3710; 3725; 3845; 468; 4893; 5290; 5291; 5293; 5294; 5295; 5296; 5594; 5595; 5604; 5605; 5894; 8503;
hsa05230~Central_carbon_metabolism_in_cancer	22	67	32.8358	5.33795e-13	1.55805e-12	6.45892e-11	9.28804e-11	4.75078e-11	6.45892e-11	8.94188e-12	10000; 207; 208; 23533; 3265; 3845; 4609; 4893; 4914; 5290; 5291; 5293; 5294; 5295; 5296; 5594; 5595; 5604; 5605; 5894; 7157; 8503;
hsa05130~Pathogenic_Escherichia_coli_infection	14	55	25.4545	5.50116e-13	1.55805e-12	6.60139e-11	9.57201e-11	4.84102e-11	6.60139e-11	8.94188e-12	10376; 10971; 112714; 113457; 25; 51807; 60; 71; 7277; 7278; 7534; 7846; 79861; 84790;
hsa05223~Non-small_cell_lung_cancer	31	56	55.3571	5.62439e-13	1.55805e-12	6.69302e-11	9.78644e-11	4.94946e-11	6.68265e-11	8.94188e-12	10000; 1019; 1021; 1029; 1869; 1870; 1871; 207; 208; 23533; 3265; 3845; 4893; 5170; 5290; 5291; 5293; 5294; 5295; 5296; 5594; 5595; 5604; 5605; 572; 5894; 5925; 595; 7157; 842; 8503;
hsa04722~Neurotrophin_signaling_pathway	40	120	33.3333	5.80758e-13	1.55805e-12	6.85294e-11	1.01052e-10	5.11067e-11	6.68265e-11	8.94188e-12	10000; 207; 208; 23533; 25; 2932; 3265; 3551; 356; 3725; 3845; 4217; 468; 4790; 4792; 4803; 4893; 4914; 5170; 5290; 5291; 5293; 5294; 5295; 5296; 5594; 5595; 5599; 5601; 5602; 5604; 5605; 572; 581; 5894; 596; 5970; 7157; 7531; 8503;
hsa04917~Prolactin_signaling_pathway	28	72	38.8889	5.81979e-13	1.55805e-12	6.85294e-11	1.01264e-10	5.12141e-11	6.68265e-11	8.94188e-12	10000; 207; 208; 2353; 23533; 2932; 3265; 3845; 4790; 4893; 5290; 5291; 5293; 5294; 5295; 5296; 5594; 5595; 5599; 5601; 5602; 5604; 5605; 5894; 595; 5970; 8503; 894;
hsa05210~Colorectal_cancer	38	62	61.2903	5.81979e-13	1.55805e-12	6.85294e-11	1.01264e-10	5.12141e-11	6.68265e-11	8.94188e-12	10000; 207; 208; 2353; 23533; 2932; 332; 3725; 3845; 4087; 4088; 4089; 4609; 5290; 5291; 5293; 5294; 5295; 5296; 54205; 5594; 5595; 5599; 5601; 5602; 5604; 572; 581; 5894; 595; 596; 7040; 7042; 7043; 7157; 836; 842; 8503;
hsa04350~TGF-beta_signaling_pathway	20	84	23.8095	5.82201e-13	1.55805e-12	6.85294e-11	1.01303e-10	5.12337e-11	6.68265e-11	8.94188e-12	1030; 1387; 1874; 1875; 2033; 4087; 4088; 4089; 4609; 5594; 5595; 5933; 6500; 7027; 7040; 7042; 7043; 7124; 8454; 9978;
hsa04910~Insulin_signaling_pathway	26	139	18.705	5.86198e-13	1.55805e-12	6.85294e-11	1.01998e-10	5.15854e-11	6.68265e-11	8.94188e-12	10000; 207; 208; 23533; 2932; 3265; 3551; 3845; 4893; 5170; 5290; 5291; 5293; 5294; 5295; 5296; 5594; 5595; 5599; 5601; 5602; 5604; 5605; 572; 5894; 8503;
hsa04662~B_cell_receptor_signaling_pathway	28	73	38.3562	5.99298e-13	1.55805e-12	6.85294e-11	1.04278e-10	5.27383e-11	6.71574e-11	8.94188e-12	10000; 1147; 207; 208; 2353; 23533; 2932; 3265; 3551; 3725; 3845; 4790; 4792; 4893; 5290; 5291; 5293; 5294; 5295; 5296; 5594; 5595; 5604; 5605; 5894; 5970; 8503; 8517;
hsa04211~Longevity_regulating_pathway	19	94	20.2128	6.2983e-13	1.55805e-12	7.05409e-11	1.0959e-10	5.5425e-11	6.71574e-11	8.94188e-12	10000; 207; 208; 23533; 3265; 3845; 468; 4790; 4893; 5290; 5291; 5293; 5294; 5295; 5296; 581; 5970; 7157; 8503;
hsa04919~Thyroid_hormone_signaling_pathway	33	118	27.9661	6.30163e-13	1.55805e-12	7.05409e-11	1.09648e-10	5.54543e-11	6.71574e-11	8.94188e-12	10000; 1387; 2033; 207; 208; 23533; 2932; 3065; 3066; 3265; 3845; 4193; 4609; 4893; 5170; 5290; 5291; 5293; 5294; 5295; 5296; 5594; 5595; 5604; 5605; 572; 5894; 595; 60; 71; 7157; 842; 8503;
hsa05214~Glioma	30	65	46.1538	6.39266e-13	1.55805e-12	7.05409e-11	1.11232e-10	5.62554e-11	6.71574e-11	8.94188e-12	10000; 1019; 1021; 1026; 1029; 1869; 1870; 1871; 207; 208; 23533; 3265; 3845; 4193; 4893; 5290; 5291; 5293; 5294; 5295; 5296; 5594; 5595; 5604; 5605; 5894; 5925; 595; 7157; 8503;
hsa04066~HIF-1_signaling_pathway	23	103	22.3301	6.48592e-13	1.55805e-12	7.06966e-11	1.12855e-10	5.70761e-11	6.71574e-11	8.94188e-12	10000; 1026; 1027; 1387; 2033; 207; 208; 23533; 4790; 5290; 5291; 5293; 5294; 5295; 5296; 5594; 5595; 5604; 5605; 596; 5970; 8503; 9978;
hsa04650~Natural_killer_cell_mediated_cytotoxicity	28	135	20.7407	6.48592e-13	1.55805e-12	7.06966e-11	1.12855e-10	5.70761e-11	6.71574e-11	8.94188e-12	23533; 3002; 3265; 355; 356; 3845; 4893; 5290; 5291; 5293; 5294; 5295; 5296; 5551; 5594; 5595; 5604; 5605; 5894; 637; 7124; 836; 8503; 8743; 8793; 8794; 8795; 8797;
hsa05231~Choline_metabolism_in_cancer	25	101	24.7525	6.48592e-13	1.55805e-12	7.06966e-11	1.12855e-10	5.70761e-11	6.71574e-11	8.94188e-12	10000; 207; 208; 2353; 23533; 3265; 3725; 3845; 4893; 5170; 5290; 5291; 5293; 5294; 5295; 5296; 5594; 5595; 5599; 5601; 5602; 5604; 5605; 5894; 8503;
hsa05211~Renal_cell_carcinoma	26	66	39.3939	6.53921e-13	1.55805e-12	7.06966e-11	1.13782e-10	5.75451e-11	6.71574e-11	8.94188e-12	10000; 1387; 2033; 207; 208; 23533; 3265; 3725; 3845; 4893; 5290; 5291; 5293; 5294; 5295; 5296; 5594; 5595; 5604; 5605; 5894; 7040; 7042; 7043; 8503; 9978;
hsa05218~Melanoma	31	71	43.662	6.57918e-13	1.55805e-12	7.06966e-11	1.14478e-10	5.78968e-11	6.71574e-11	8.94188e-12	10000; 1019; 1021; 1026; 1029; 1869; 1870; 1871; 207; 208; 23533; 3265; 3845; 4193; 4893; 5290; 5291; 5293; 5294; 5295; 5296; 5594; 5595; 5604; 5605; 572; 5894; 5925; 595; 7157; 8503;
hsa04120~Ubiquitin_mediated_proteolysis	22	137	16.0584	6.58362e-13	1.55805e-12	7.06966e-11	1.14555e-10	5.79359e-11	6.71574e-11	8.94188e-12	10393; 246184; 25847; 29882; 29945; 329; 330; 331; 4193; 51343; 51433; 51434; 51529; 64682; 6500; 6502; 8454; 8697; 8881; 991; 996; 9978;
hsa04380~Osteoclast_differentiation	32	132	24.2424	6.60472e-13	1.55805e-12	7.06966e-11	1.14922e-10	5.81215e-11	6.71574e-11	8.94188e-12	10000; 1147; 1513; 207; 208; 2353; 23533; 3551; 3725; 4790; 4792; 5290; 5291; 5293; 5294; 5295; 5296; 5594; 5595; 5599; 5601; 5602; 5604; 5970; 7040; 7042; 7124; 7132; 7186; 8503; 8517; 9020;
hsa04931~Insulin_resistance	22	109	20.1835	6.65579e-13	1.55805e-12	7.06966e-11	1.15811e-10	5.85709e-11	6.71574e-11	8.94188e-12	10000; 207; 208; 23533; 2932; 3551; 4790; 4792; 5170; 5290; 5291; 5293; 5294; 5295; 5296; 5599; 5601; 5602; 5970; 7124; 7132; 8503;
hsa05142~Chagas_disease_(American_trypanosomiasis)	36	104	34.6154	6.69687e-13	1.55805e-12	7.06966e-11	1.16525e-10	5.89324e-11	6.71574e-11	8.94188e-12	10000; 1147; 207; 208; 2353; 23533; 355; 3551; 356; 3725; 4087; 4088; 4790; 4792; 5290; 5291; 5293; 5294; 5295; 5296; 5594; 5595; 5599; 5601; 5602; 5970; 7040; 7042; 7043; 7124; 7132; 841; 8503; 8517; 8772; 8837;
hsa05220~Chronic_myeloid_leukemia	48	73	65.7534	6.71574e-13	1.55805e-12	7.06966e-11	1.16854e-10	5.90985e-11	6.71574e-11	8.94188e-12	10000; 1019; 1021; 1026; 1027; 1029; 1147; 1869; 1870; 1871; 207; 208; 23533; 25; 3065; 3066; 3265; 3551; 3845; 4088; 4089; 4193; 4609; 4790; 4792; 4893; 5290; 5291; 5293; 5294; 5295; 5296; 5594; 5595; 5604; 5605; 572; 5894; 5925; 595; 5970; 598; 7040; 7042; 7043; 7157; 8503; 8517;
hsa04664~Fc_epsilon_RI_signaling_pathway	25	68	36.7647	7.08877e-13	1.62296e-12	7.06966e-11	1.23345e-10	6.23812e-11	7.01789e-11	9.31438e-12	10000; 207; 208; 23533; 3265; 3562; 3845; 4893; 5170; 5290; 5291; 5293; 5294; 5295; 5296; 5594; 5595; 5599; 5601; 5602; 5604; 5605; 5894; 7124; 8503;
hsa04933~AGE-RAGE_signaling_pathway_in_diabetic_complications	35	101	34.6535	7.95142e-13	1.79681e-12	7.79239e-11	1.38355e-10	6.91773e-11	7.79239e-11	1.03122e-11	10000; 1019; 1027; 207; 208; 23533; 3265; 3725; 3845; 4087; 4088; 4089; 4790; 4893; 5290; 5291; 5293; 5294; 5295; 5296; 5594; 5595; 5599; 5601; 5602; 581; 595; 596; 5970; 7040; 7042; 7043; 7124; 836; 8503;
hsa04668~TNF_signaling_pathway	44	110	40	8.52318e-13	1.90133e-12	8.26749e-11	1.48303e-10	7.41517e-11	8.26749e-11	1.0912e-11	10000; 1147; 153090; 207; 208; 2353; 23533; 329; 330; 355; 3551; 3725; 4217; 468; 4790; 4792; 5290; 5291; 5293; 5294; 5295; 5296; 5594; 5595; 5599; 5601; 5602; 5604; 5970; 7124; 7132; 7185; 7186; 836; 840; 841; 843; 8503; 8517; 8717; 8737; 8772; 8837; 9020;
hsa04611~Platelet_activation	18	122	14.7541	9.13714e-13	2.01248e-12	8.77165e-11	1.58986e-10	7.94931e-11	8.77165e-11	1.15499e-11	10000; 207; 208; 23533; 3708; 3709; 3710; 5290; 5291; 5293; 5294; 5295; 5296; 5594; 5595; 60; 71; 8503;
hsa04912~GnRH_signaling_pathway	16	91	17.5824	9.32587e-13	2.02256e-12	8.85958e-11	1.6227e-10	8.11351e-11	8.85958e-11	1.16078e-11	3265; 3708; 3709; 3710; 3725; 3845; 468; 4893; 5594; 5595; 5599; 5601; 5602; 5604; 5605; 5894;
hsa04620~Toll-like_receptor_signaling_pathway	31	106	29.2453	9.55791e-13	2.02256e-12	8.98444e-11	1.66308e-10	8.31538e-11	8.87601e-11	1.16078e-11	10000; 1147; 1513; 207; 208; 2353; 23533; 3551; 3725; 4790; 4792; 5290; 5291; 5293; 5294; 5295; 5296; 5594; 5595; 5599; 5601; 5602; 5604; 5605; 5970; 7124; 841; 8503; 8517; 8737; 8772;
hsa04660~T_cell_receptor_signaling_pathway	33	104	31.7308	9.55791e-13	2.02256e-12	8.98444e-11	1.66308e-10	8.31538e-11	8.87601e-11	1.16078e-11	10000; 1019; 1147; 207; 208; 2353; 23533; 2932; 3265; 3551; 3725; 3845; 4790; 4792; 4893; 5170; 5290; 5291; 5293; 5294; 5295; 5296; 5594; 5595; 5601; 5604; 5605; 5894; 5970; 7124; 8503; 8517; 9020;
hsa04072~Phospholipase_D_signaling_pathway	19	144	13.1944	9.64784e-13	2.02256e-12	8.98444e-11	1.67872e-10	8.39362e-11	8.87601e-11	1.16078e-11	10000; 207; 208; 23533; 3265; 3845; 4893; 5290; 5291; 5293; 5294; 5295; 5296; 5594; 5595; 5604; 5605; 5894; 8503;
hsa05222~Small_cell_lung_cancer	42	86	48.8372	1.06404e-12	2.20408e-12	9.68274e-11	1.85143e-10	9.25713e-11	9.68274e-11	1.26495e-11	10000; 1017; 1019; 1021; 1027; 1030; 1147; 1869; 1870; 1871; 207; 208; 23533; 317; 329; 330; 331; 3551; 4609; 4790; 4792; 5290; 5291; 5293; 5294; 5295; 5296; 54205; 5925; 595; 596; 5970; 598; 6502; 7157; 7185; 7186; 842; 8503; 8517; 898; 9134;
hsa04725~Cholinergic_synapse	23	111	20.7207	1.11555e-12	2.25705e-12	1.004e-10	1.94106e-10	9.59375e-11	9.92841e-11	1.29535e-11	10000; 207; 208; 2353; 23533; 3265; 3708; 3709; 3710; 3845; 468; 4893; 5290; 5291; 5293; 5294; 5295; 5296; 5594; 5595; 5604; 596; 8503;
hsa05215~Prostate_cancer	45	89	50.5618	1.11555e-12	2.25705e-12	1.004e-10	1.94106e-10	9.59375e-11	9.92841e-11	1.29535e-11	10000; 1017; 1026; 1027; 1147; 1387; 1869; 1870; 1871; 2033; 207; 208; 23533; 2932; 3265; 3551; 3845; 4193; 468; 4790; 4792; 4893; 5170; 5290; 5291; 5293; 5294; 5295; 5296; 5594; 5595; 5604; 5605; 572; 5894; 5925; 595; 596; 5970; 7157; 842; 8503; 8517; 898; 9134;
hsa04750~Inflammatory_mediator_regulation_of_TRP_channels	16	98	16.3265	1.69553e-12	3.39107e-12	1.49207e-10	2.95023e-10	1.45816e-10	1.49207e-10	1.94618e-11	23533; 3708; 3709; 3710; 4803; 4914; 5290; 5291; 5293; 5294; 5295; 5296; 5599; 5601; 5602; 8503;
hsa04720~Long-term_potentiation	14	66	21.2121	1.90092e-12	3.75864e-12	1.6538e-10	3.30761e-10	1.61579e-10	1.6538e-10	2.15714e-11	1387; 2033; 3265; 3708; 3709; 3710; 3845; 468; 4893; 5594; 5595; 5604; 5605; 5894;
hsa05216~Thyroid_cancer	11	29	37.931	2.17482e-12	4.25189e-12	1.87034e-10	3.78418e-10	1.84859e-10	1.87034e-10	2.44022e-11	3265; 3845; 4609; 4893; 4914; 5594; 5595; 5604; 5605; 595; 7157;
hsa04141~Protein_processing_in_endoplasmic_reticulum	19	169	11.2426	3.43259e-12	6.63634e-12	2.9177e-10	5.9727e-10	2.9177e-10	2.9177e-10	3.80869e-11	100506742; 1649; 1965; 2081; 4217; 468; 5599; 5601; 5602; 578; 581; 596; 6500; 7186; 823; 824; 8454; 9451; 9978;
hsa04666~Fc_gamma_R-mediated_phagocytosis	15	93	16.129	8.40861e-12	1.6078e-11	7.06323e-10	1.4631e-09	7.06323e-10	7.06323e-10	9.22739e-11	10000; 207; 208; 23533; 5290; 5291; 5293; 5294; 5295; 5296; 5594; 5595; 5604; 5894; 8503;
hsa05146~Amoebiasis	15	100	15	2.08403e-11	3.94154e-11	1.72975e-09	3.62622e-09	1.70891e-09	1.72975e-09	2.26211e-10	23533; 4790; 5290; 5291; 5293; 5294; 5295; 5296; 5970; 7040; 7042; 7043; 7124; 836; 8503;
hsa04310~Wnt_signaling_pathway	17	143	11.8881	2.6535e-11	4.96461e-11	2.17587e-09	4.61709e-09	2.17587e-09	2.17587e-09	2.84926e-10	1387; 2033; 2932; 3725; 4088; 4089; 4609; 5599; 5601; 5602; 595; 6500; 7157; 8454; 894; 896; 9978;
hsa04973~Carbohydrate_digestion_and_absorption	11	45	24.4444	1.08173e-10	2.00235e-10	8.76202e-09	1.88221e-08	8.76202e-09	8.76202e-09	1.14918e-09	10000; 207; 208; 23533; 5290; 5291; 5293; 5294; 5295; 5296; 8503;
hsa04152~AMPK_signaling_pathway	15	124	12.0968	3.16257e-10	5.79249e-10	2.53005e-08	5.50286e-08	2.4668e-08	2.53005e-08	3.32439e-09	10000; 207; 208; 23533; 5170; 5290; 5291; 5293; 5294; 5295; 5296; 595; 8503; 890; 8900;
hsa05120~Epithelial_cell_signaling_in_Helicobacter_pylori_infection	12	68	17.6471	4.12453e-10	7.4757e-10	3.25837e-08	7.17667e-08	3.17588e-08	3.25837e-08	4.29041e-09	1147; 3551; 3725; 4790; 4792; 5599; 5601; 5602; 5970; 836; 8517; 9020;
hsa04923~Regulation_of_lipolysis_in_adipocytes	11	56	19.6429	8.2405e-10	1.47819e-09	6.42759e-08	1.43385e-07	6.18037e-08	6.42759e-08	8.48356e-09	10000; 207; 208; 23533; 5290; 5291; 5293; 5294; 5295; 5296; 8503;
hsa05133~Pertussis	12	75	16	1.12152e-09	1.99127e-09	8.63571e-08	1.95145e-07	8.4114e-08	8.63571e-08	1.14282e-08	2353; 3725; 4790; 5594; 5595; 5599; 5601; 5602; 5970; 7124; 836; 840;
hsa04810~Regulation_of_actin_cytoskeleton	18	214	8.41121	1.21242e-09	2.13092e-09	9.21439e-08	2.10961e-07	9.09314e-08	9.21439e-08	1.22296e-08	23533; 3265; 3845; 4893; 5290; 5291; 5293; 5294; 5295; 5296; 5594; 5595; 5604; 5605; 5894; 60; 71; 8503;
hsa04730~Long-term_depression	11	60	18.3333	1.56926e-09	2.73051e-09	1.17695e-07	2.73051e-07	1.16125e-07	1.17695e-07	1.56708e-08	3265; 3708; 3709; 3710; 3845; 4893; 5594; 5595; 5604; 5605; 5894;
hsa04261~Adrenergic_signaling_in_cardiomyocytes	15	148	10.1351	2.95565e-09	5.09191e-09	2.18718e-07	5.14283e-07	2.18718e-07	2.18718e-07	2.92232e-08	10000; 207; 208; 23533; 468; 5290; 5291; 5293; 5294; 5295; 5296; 5594; 5595; 596; 8503;
hsa05134~Legionellosis	10	55	18.1818	9.46528e-09	1.61467e-08	6.90965e-07	1.64696e-06	6.6257e-07	6.90965e-07	9.26679e-08	317; 4790; 4792; 54205; 5970; 7124; 836; 840; 841; 842;
hsa05140~Leishmaniasis	11	73	15.0685	9.83163e-09	1.66088e-08	7.07878e-07	1.7107e-06	6.88214e-07	7.07878e-07	9.53201e-08	2353; 3725; 4790; 4792; 5594; 5595; 5970; 7040; 7042; 7043; 7124;
hsa05416~Viral_myocarditis	10	59	16.9492	1.71909e-08	2.87616e-08	1.22055e-06	2.99121e-06	1.20336e-06	1.22055e-06	1.65067e-07	25; 54205; 5551; 595; 60; 637; 71; 836; 841; 842;
hsa05100~Bacterial_invasion_of_epithelial_cells	11	78	14.1026	1.82723e-08	3.02799e-08	1.27906e-06	3.17939e-06	1.27906e-06	1.27906e-06	1.73781e-07	10459; 23533; 5290; 5291; 5293; 5294; 5295; 5296; 60; 71; 8503;
hsa05132~Salmonella_infection	11	86	12.7907	4.54826e-08	7.46601e-08	3.1383e-06	7.91397e-06	3.1383e-06	3.1383e-06	4.28485e-07	2353; 3725; 4790; 5594; 5595; 5599; 5601; 5602; 5970; 60; 71;
hsa04070~Phosphatidylinositol_signaling_system	11	98	11.2245	1.53295e-07	2.49284e-07	1.04241e-05	2.66734e-05	9.81091e-06	1.04241e-05	1.43068e-06	23533; 3708; 3709; 3710; 5290; 5291; 5293; 5294; 5295; 5296; 8503;
hsa04142~Lysosome	12	123	9.7561	1.69956e-07	2.73817e-07	1.1387e-05	2.95723e-05	1.08772e-05	1.1387e-05	1.57148e-06	1075; 1508; 1509; 1512; 1513; 1514; 1515; 1519; 1520; 1521; 1522; 8722;
hsa04916~Melanogenesis	11	100	11	1.8486e-07	2.95097e-07	1.22007e-05	3.21656e-05	1.16462e-05	1.22007e-05	1.69361e-06	1387; 2033; 2932; 3265; 3845; 4893; 5594; 5595; 5604; 5605; 5894;
hsa04145~Phagosome	13	154	8.44156	2.45832e-07	3.88862e-07	1.59791e-05	4.27748e-05	1.54874e-05	1.59791e-05	2.23173e-06	10376; 112714; 113457; 1514; 1520; 51807; 60; 71; 7277; 7278; 7846; 79861; 84790;
hsa04728~Dopaminergic_synapse	12	129	9.30233	2.73608e-07	4.28899e-07	1.75109e-05	4.76078e-05	1.69637e-05	1.75109e-05	2.46151e-06	10000; 207; 208; 2353; 2932; 3708; 3709; 3710; 468; 5599; 5601; 5602;
hsa05321~Inflammatory_bowel_disease_(IBD)	9	65	13.8462	4.25265e-07	6.6068e-07	2.67917e-05	7.39961e-05	2.59412e-05	2.67917e-05	3.79173e-06	3725; 4087; 4088; 4790; 5970; 7040; 7042; 7043; 7124;
hsa04726~Serotonergic_synapse	11	112	9.82143	5.26024e-07	8.09983e-07	3.26135e-05	9.15281e-05	3.20874e-05	3.26135e-05	4.64861e-06	3265; 3708; 3709; 3710; 3845; 4893; 5594; 5595; 5604; 5894; 836;
hsa03030~DNA_replication	7	36	19.4444	1.1198e-06	1.70916e-06	6.83076e-05	0.000194845	6.71878e-05	6.83076e-05	9.80913e-06	4171; 4172; 4173; 4174; 4175; 4176; 5111;
hsa04520~Adherens_junction	9	74	12.1622	1.14433e-06	1.73142e-06	6.86599e-05	0.000199114	6.86599e-05	6.86599e-05	9.93689e-06	1387; 2033; 4087; 4088; 4089; 5594; 5595; 60; 71;
hsa05016~Huntington's_disease	13	193	6.73575	2.65671e-06	3.98506e-06	0.000156746	0.000462267	0.000154089	0.000156746	2.28708e-05	1387; 2033; 27113; 3065; 3066; 317; 3708; 54205; 581; 7157; 836; 841; 842;
hsa04060~Cytokine-cytokine_receptor_interaction	15	265	5.66038	3.47584e-06	5.1692e-06	0.000201599	0.000604796	0.000198123	0.000201599	2.96668e-05	1439; 355; 356; 3562; 3563; 7040; 7042; 7043; 7124; 7132; 8743; 8793; 8794; 8795; 8797;
hsa04670~Leukocyte_transendothelial_migration	10	118	8.47458	5.92784e-06	8.74106e-06	0.000337887	0.00103144	0.000331959	0.000337887	5.01662e-05	23533; 5290; 5291; 5293; 5294; 5295; 5296; 60; 71; 8503;
hsa04922~Glucagon_signaling_pathway	9	101	8.91089	1.19804e-05	1.75176e-05	0.000670904	0.00208459	0.000646943	0.000670904	0.000100536	10000; 1387; 2033; 207; 208; 3708; 3709; 3710; 468;
hsa05020~Prion_diseases	6	35	17.1429	1.27302e-05	1.84588e-05	0.000700162	0.00221506	0.000674702	0.000700162	0.000105938	100506742; 5594; 5595; 5604; 5605; 581;
hsa04530~Tight_junction	10	139	7.19424	2.2568e-05	3.24532e-05	0.00121867	0.00392684	0.00117354	0.00121867	0.000186254	10000; 1019; 207; 208; 3265; 3845; 4893; 60; 6709; 71;
hsa04623~Cytosolic_DNA-sensing_pathway	7	64	10.9375	3.40863e-05	4.86149e-05	0.00180657	0.00593101	0.0017384	0.00180657	0.000279008	1147; 3551; 4790; 4792; 5970; 8517; 8737;
hsa05323~Rheumatoid_arthritis	8	90	8.88889	3.73716e-05	5.28672e-05	0.00194332	0.00650266	0.00186858	0.00194332	0.000303412	1513; 1514; 2353; 3725; 7040; 7042; 7043; 7124;
hsa04723~Retrograde_endocannabinoid_signaling	8	101	7.92079	7.99714e-05	0.000112218	0.00407854	0.013915	0.00367869	0.00407854	0.000644035	3708; 3709; 3710; 5594; 5595; 5599; 5601; 5602;
hsa03410~Base_excision_repair	5	33	15.1515	0.000116814	0.000162605	0.00584068	0.0203256	0.00525661	0.00584068	0.000933211	10038; 10039; 142; 143; 5111;
hsa05410~Hypertrophic_cardiomyopathy_(HCM)	7	83	8.43373	0.00015588	0.000215263	0.00763812	0.0271231	0.00685872	0.00763812	0.00123542	4000; 60; 7040; 7042; 7043; 71; 7124;
hsa05034~Alcoholism	10	179	5.58659	0.000166649	0.000228323	0.00799917	0.028997	0.00733257	0.00799917	0.00131038	3065; 3066; 3265; 3845; 468; 4893; 5594; 5595; 5604; 5894;
hsa05330~Allograft_rejection	5	38	13.1579	0.000212662	0.000289088	0.00999512	0.0370032	0.00914448	0.00999512	0.00165912	3002; 355; 356; 5551; 7124;
hsa04270~Vascular_smooth_muscle_contraction	8	120	6.66667	0.000244462	0.000329739	0.0112452	0.0425364	0.0105119	0.0111821	0.00189242	3708; 3709; 3710; 5594; 5595; 5604; 5605; 5894;
hsa05414~Dilated_cardiomyopathy	7	90	7.77778	0.00024849	0.000332595	0.0112452	0.0432373	0.0106851	0.0111821	0.00190881	4000; 60; 7040; 7042; 7043; 71; 7124;
hsa05332~Graft-versus-host_disease	5	41	12.1951	0.000293538	0.00038989	0.0129157	0.0510756	0.0126221	0.0129157	0.00223763	3002; 355; 356; 5551; 7124;
hsa04940~Type_I_diabetes_mellitus	5	43	11.6279	0.000359141	0.000473413	0.015443	0.0624905	0.0150839	0.015443	0.00271698	3002; 355; 356; 5551; 7124;
hsa04320~Dorso-ventral_axis_formation	4	27	14.8148	0.000625873	0.000818811	0.0262867	0.108902	0.0262867	0.0262867	0.00469927	3845; 5594; 5595; 5604;
hsa04360~Axon_guidance	7	127	5.51181	0.00170468	0.00221354	0.0698919	0.296614	0.0621593	0.0698919	0.0127038	25; 2932; 3265; 3845; 4893; 5594; 5595;
hsa03420~Nucleotide_excision_repair	4	47	8.51064	0.00407189	0.00524821	0.162875	0.708508	0.114065	0.162875	0.0301202	1022; 5111; 902; 9978;
hsa04330~Notch_signaling_pathway	4	48	8.33333	0.00436763	0.005588	0.170338	0.759968	0.122294	0.170338	0.0320703	1387; 2033; 3065; 3066;
hsa05030~Cocaine_addiction	4	49	8.16327	0.00467752	0.00589774	0.177746	0.813889	0.130971	0.173068	0.033848	3725; 468; 4790; 5970;
hsa05144~Malaria	4	49	8.16327	0.00467752	0.00589774	0.177746	0.813889	0.130971	0.173068	0.033848	7040; 7042; 7043; 7124;
hsa05320~Autoimmune_thyroid_disease	4	53	7.54717	0.00606451	0.00759154	0.218322	1	0.159298	0.218322	0.0435689	3002; 355; 356; 5551;
hsa04710~Circadian_rhythm	3	31	9.67742	0.00922609	0.0114064	0.322913	1	0.230652	0.314266	0.0654629	6500; 8454; 9978;
hsa04713~Circadian_entrainment	5	95	5.26316	0.00924311	0.0114064	0.322913	1	0.231078	0.314266	0.0654629	2353; 3708; 3710; 5594; 5595;
hsa04924~Renin_secretion	4	64	6.25	0.0112156	0.013743	0.370114	1	0.280389	0.370114	0.0788732	1508; 3708; 3709; 3710;
hsa05143~African_trypanosomiasis	3	35	8.57143	0.0125301	0.0152464	0.400963	1	0.300722	0.400963	0.0875012	355; 356; 7124;
hsa05031~Amphetamine_addiction	4	67	5.97015	0.0129917	0.0156983	0.402741	1	0.304765	0.402741	0.0900945	2353; 3065; 3725; 468;
hsa00562~Inositol_phosphate_metabolism	4	71	5.6338	0.015625	0.0186216	0.46875	1	0.330162	0.453125	0.106872	5290; 5291; 5293; 5294;
hsa04918~Thyroid_hormone_synthesis	4	71	5.6338	0.015625	0.0186216	0.46875	1	0.330162	0.453125	0.106872	3708; 3709; 3710; 468;
hsa04971~Gastric_acid_secretion	4	74	5.40541	0.0178051	0.0210754	0.498542	1	0.356101	0.498542	0.120955	3708; 3709; 3710; 60;
hsa04724~Glutamatergic_synapse	5	114	4.38596	0.0184798	0.0217262	0.498955	1	0.366846	0.498955	0.12469	3708; 3709; 3710; 5594; 5595;
hsa04612~Antigen_processing_and_presentation	4	77	5.19481	0.0201656	0.023549	0.524305	1	0.383146	0.524305	0.135151	1508; 1514; 1520; 7124;
hsa04144~Endocytosis	8	259	3.0888	0.0219207	0.025428	0.548017	1	0.394572	0.548017	0.145935	3265; 4087; 4088; 4193; 4914; 7040; 7042; 7043;
hsa04925~Aldosterone_synthesis_and_secretion	4	81	4.93827	0.0235997	0.0271943	0.566392	1	0.424494	0.566392	0.156072	3708; 3709; 3710; 468;
hsa05012~Parkinson's_disease	5	142	3.52113	0.0407331	0.0466286	0.93686	1	0.610996	0.93686	0.267608	27429; 317; 54205; 836; 842;
hsa05310~Asthma	2	31	6.45161	0.0663421	0.0754479	1	1	0.814593	1	0.433006	3562; 7124;
hsa05412~Arrhythmogenic_right_ventricular_cardiomyopathy_(ARVC)	3	74	4.05405	0.0759132	0.085772	1	1	0.859351	1	0.492258	4000; 60; 71;
hsa04640~Hematopoietic_cell_lineage	3	88	3.40909	0.111121	0.124743	1	1	0.992159	1	0.715916	3562; 3563; 7124;
hsa04970~Salivary_secretion	3	89	3.37079	0.113842	0.126977	1	1	0.992159	1	0.728741	3708; 3709; 3710;
hsa03022~Basal_transcription_factors	2	45	4.44444	0.121173	0.134294	1	1	0.992159	1	0.770732	1022; 902;
hsa00920~Sulfur_metabolism	1	10	10	0.132006	0.145374	1	1	1	1	0.834321	54205;
hsa04972~Pancreatic_secretion	3	96	3.125	0.133565	0.145757	1	1	1	1	0.836517	3708; 3709; 3710;
hsa04672~Intestinal_immune_network_for_IgA_production	2	48	4.16667	0.134029	0.145757	1	1	1	1	0.836517	7040; 9020;
hsa05110~Vibrio_cholerae_infection	2	51	3.92157	0.147174	0.159057	1	1	1	1	0.912853	60; 71;
hsa03450~Non-homologous_end-joining	1	13	7.69231	0.164892	0.176221	1	1	1	1	1	5591;
hsa05217~Basal_cell_carcinoma	2	55	3.63636	0.165081	0.176221	1	1	1	1	1	2932; 7157;
hsa03430~Mismatch_repair	1	23	4.34783	0.265806	0.282013	1	1	1	1	1	5111;
hsa04911~Insulin_secretion	2	85	2.35294	0.305791	0.322471	1	1	1	1	1	3710; 468;
hsa05340~Primary_immunodeficiency	1	37	2.7027	0.387	0.405651	1	1	1	1	1	8517;
hsa04020~Calcium_signaling_pathway	3	180	1.66667	0.41539	0.432801	1	1	1	1	1	3708; 3709; 3710;
hsa04340~Hedgehog_signaling_pathway	1	51	1.96078	0.488254	0.505691	1	1	1	1	1	2932;
hsa03460~Fanconi_anemia_pathway	1	53	1.88679	0.501288	0.516119	1	1	1	1	1	545;
hsa03320~PPAR_signaling_pathway	1	69	1.44928	0.594335	0.608319	1	1	1	1	1	5170;
hsa04742~Taste_transduction	1	83	1.20482	0.661439	0.673043	1	1	1	1	1	3710;
hsa05322~Systemic_lupus_erythematosus	1	135	0.740741	0.827229	0.836848	1	1	1	1	1	7124;
hsa03013~RNA_transport	1	172	0.581395	0.893065	0.898227	1	1	1	1	1	1965;
hsa01100~Metabolic_pathways	1	1239	0.0807103	1	1	1	1	1	1	1	54205;

## Sheet: DAVID_apoptosis_cellcycle
Category	Term	Count	%	PValue	Genes	List Total	Pop Hits	Pop Total	Fold Enrichment	Bonferroni	Benjamini	FDR
KEGG_PATHWAY	hsa04110:Cell cycle	123	48.0469	1.52618e-172	8881, 8317, 8318, 4616, 10926, 64682, 1387, 4193, 25, 27127, 10912, 545, 472, 5934, 51434, 5933, 51433, 4609, 8243, 8555, 8556, 6500, 7042, 7040, 1647, 10274, 5347, 9978, 7043, 10735, 4173, 595, 23594, 8379, 4172, 4175, 4174, 7529, 890, 699, 4176, 1111, 494551, 4171, 9232, 996, 994, 995, 993, 990, 9184, 991, 7534, 894, 7533, 891, 7532, 7531, 898, 23595, 10744, 896, 2810, 1869, 7027, 7709, 9700, 9…	242	125	5085	20.6762	1.41935e-170	1.41935e-170	1.67078e-169
KEGG_PATHWAY	hsa04210:Apoptosis	61	23.8281	1.38167e-61	843, 842, 841, 840, 1147, 7124, 8743, 330, 331, 8772, 8837, 8737, 572, 637, 581, 3551, 839, 207, 208, 836, 7132, 10000, 472, 2021, 4790, 4792, 824, 23533, 8517, 823, 3563, 3562, 317, 5970, 1439, 8797, 7186, 8793, 4803, 8795, 8794, 9020, 8717, 596, 8503, 598, 329, 7157, 5290, 5291, 1676, 355, 54205, 1677, 5293, 356, 5294, 5295, 9131, 4914, 5296	242	87	5085	14.7328	1.28495e-59	6.42477e-60	1.51258e-58
KEGG_PATHWAY	hsa05220:Chronic myeloid leukemia	48	18.75	6.07737e-45	23533, 8517, 3265, 1869, 1147, 5894, 5970, 3845, 1029, 1027, 1026, 7042, 7040, 572, 7043, 595, 8503, 5605, 598, 5604, 4193, 3551, 1019, 5925, 25, 207, 7157, 1871, 208, 1870, 5290, 5291, 1021, 4893, 5293, 10000, 4088, 5595, 3065, 4089, 3066, 4790, 5294, 4792, 5295, 5296, 4609, 5594	242	75	5085	13.4479	5.65195e-43	1.88398e-43	6.65319e-42
KEGG_PATHWAY	hsa04914:Progesterone-mediated oocyte maturation	47	18.3594	1.66265e-39	23533, 8881, 5599, 8697, 5894, 3845, 983, 10393, 8900, 64682, 51343, 5347, 25847, 51529, 5601, 5602, 8503, 890, 699, 5604, 9088, 1017, 246184, 207, 208, 996, 5290, 5291, 994, 995, 9133, 5293, 10000, 993, 10459, 5595, 51434, 51433, 29882, 891, 5294, 4085, 29945, 5295, 85417, 5296, 5594	242	86	5085	11.4835	1.54627e-37	3.86567e-38	1.82019e-36
KEGG_PATHWAY	hsa05200:Pathways in cancer	81	31.6406	1.2916e-38	3725, 842, 841, 1869, 1147, 5894, 332, 330, 331, 8772, 1387, 572, 5601, 5602, 637, 5605, 5604, 581, 3551, 4193, 5925, 25, 207, 6502, 208, 836, 10000, 4893, 4088, 5595, 4089, 4790, 4792, 4609, 5594, 4087, 23533, 8517, 3265, 5599, 2033, 5970, 2932, 3845, 1029, 1027, 1026, 7042, 8900, 7040, 1030, 7186, 9978, 7185, 7043, 595, 596, 8503, 598, 329, 1017, 1019, 7157, 1871, 1870, 5290, 5291, 54205, 9134,…	242	328	5085	5.18904	1.20119e-36	2.40237e-37	1.41398e-35
KEGG_PATHWAY	hsa05212:Pancreatic cancer	42	16.4062	1.01853e-36	23533, 842, 8517, 5599, 1869, 1147, 5894, 5970, 3845, 1029, 7042, 7040, 572, 7043, 5601, 595, 5602, 8503, 598, 5604, 3551, 1019, 5925, 207, 1871, 208, 7157, 1870, 5290, 5291, 1021, 5293, 10000, 4088, 5595, 4089, 4790, 5294, 5295, 5296, 5594, 4087	242	72	5085	12.2572	9.47234e-35	1.57872e-35	1.11504e-33
KEGG_PATHWAY	hsa05215:Prostate cancer	45	17.5781	8.47221e-36	23533, 842, 8517, 3265, 1869, 1147, 5894, 2033, 5970, 2932, 3845, 1027, 1026, 1387, 572, 595, 8503, 596, 5605, 5604, 1017, 5170, 4193, 3551, 5925, 207, 1871, 208, 7157, 1870, 5290, 5291, 9134, 4893, 5293, 10000, 468, 5595, 4790, 5294, 4792, 898, 5295, 5296, 5594	242	89	5085	10.6242	7.87916e-34	1.12559e-34	9.27494e-33
KEGG_PATHWAY	hsa05222:Small cell lung cancer	42	16.4062	4.60063e-33	23533, 842, 8517, 1869, 1147, 317, 5970, 330, 1027, 331, 1030, 7186, 7185, 595, 8503, 596, 598, 329, 1017, 3551, 1019, 5925, 6502, 207, 1871, 208, 7157, 1870, 5290, 5291, 1021, 9134, 54205, 5293, 10000, 4790, 5294, 4792, 898, 5295, 4609, 5296	242	84	5085	10.5062	4.27859e-31	5.34823e-32	5.03653e-30
KEGG_PATHWAY	hsa04114:Oocyte meiosis	45	17.5781	7.68249e-31	8243, 10971, 8881, 8697, 3708, 3709, 983, 9700, 6500, 10393, 64682, 9126, 5347, 9978, 25847, 51529, 7529, 699, 3710, 5604, 9088, 1017, 246184, 27127, 9232, 996, 9134, 995, 9133, 8454, 10459, 991, 5595, 51434, 7534, 51433, 7533, 29882, 891, 7532, 7531, 898, 4085, 29945, 5594, 10744	242	110	5085	8.59598	7.14472e-29	7.93857e-30	8.41039e-28
KEGG_PATHWAY	hsa04115:p53 signaling pathway	37	14.4531	1.0243e-30	842, 11200, 841, 2810, 317, 1029, 1026, 983, 4616, 27113, 1647, 8795, 595, 637, 581, 1111, 1017, 4193, 63970, 1019, 836, 7157, 5366, 55367, 1021, 355, 9134, 54205, 9133, 10912, 472, 545, 894, 891, 898, 85417, 896	242	68	5085	11.4332	9.52595e-29	9.52595e-30	1.12135e-27
KEGG_PATHWAY	hsa05210:Colorectal cancer	38	14.8438	8.24326e-28	3725, 23533, 842, 5599, 5894, 2932, 332, 3845, 7042, 7040, 572, 7043, 595, 5601, 5602, 8503, 596, 5604, 581, 207, 7157, 836, 208, 5290, 5291, 54205, 5293, 10000, 4088, 5595, 4089, 2353, 5294, 5295, 5296, 4609, 5594, 4087	242	84	5085	9.50561	7.66623e-26	6.9693e-27	9.02429e-25
KEGG_PATHWAY	hsa04722:Neurotrophin signaling pathway	44	17.1875	4.11041e-27	3725, 23533, 10971, 3265, 5599, 5894, 5970, 2932, 3845, 4803, 572, 4217, 5601, 5602, 7529, 8503, 596, 5605, 5604, 581, 3551, 25, 207, 208, 7157, 5290, 5291, 4893, 5293, 10000, 356, 468, 5595, 7534, 7533, 7532, 4790, 7531, 5294, 4792, 4914, 5295, 5296, 5594	242	124	5085	7.45601	3.82269e-25	3.18557e-26	4.49987e-24
KEGG_PATHWAY	hsa05223:Non-small cell lung cancer	31	12.1094	1.55784e-26	23533, 842, 3265, 1869, 5894, 3845, 1029, 572, 595, 8503, 5605, 5604, 5170, 1019, 5925, 207, 1871, 208, 7157, 1870, 5290, 5291, 1021, 5293, 10000, 4893, 5595, 5294, 5295, 5296, 5594	242	54	5085	12.0627	1.44879e-24	1.11446e-25	1.70545e-23
KEGG_PATHWAY	hsa05214:Glioma	30	11.7188	1.30138e-22	23533, 3265, 1869, 5894, 1029, 3845, 1026, 595, 8503, 5605, 5604, 4193, 1019, 5925, 207, 1871, 208, 7157, 1870, 5290, 5291, 1021, 5293, 10000, 4893, 5595, 5294, 5295, 5296, 5594	242	63	5085	10.0059	1.21028e-20	8.64485e-22	1.42468e-19
KEGG_PATHWAY	hsa05218:Melanoma	31	12.1094	5.13224e-22	23533, 3265, 1869, 5894, 1029, 3845, 1026, 572, 595, 8503, 5605, 5604, 4193, 1019, 5925, 207, 1871, 208, 7157, 1870, 5290, 5291, 1021, 5293, 10000, 4893, 5595, 5294, 5295, 5296, 5594	242	71	5085	9.17443	4.77298e-20	3.18199e-21	5.61851e-19
KEGG_PATHWAY	hsa05221:Acute myeloid leukemia	28	10.9375	2.83757e-21	23533, 3265, 8517, 1147, 5894, 5970, 3845, 8900, 572, 595, 8503, 5605, 5604, 3551, 207, 208, 5290, 5291, 5293, 10000, 4893, 5595, 4790, 5294, 5295, 4609, 5296, 5594	242	58	5085	10.1439	2.63894e-19	1.64934e-20	3.10642e-18
KEGG_PATHWAY	hsa05213:Endometrial cancer	26	10.1562	3.34972e-20	595, 23533, 842, 3265, 8503, 5605, 5894, 5604, 2932, 3845, 5170, 207, 7157, 208, 5290, 5291, 4893, 10000, 5293, 5595, 572, 5294, 5295, 5296, 4609, 5594	242	52	5085	10.5062	3.11524e-18	1.83249e-19	3.6671e-17
KEGG_PATHWAY	hsa04662:B cell receptor signaling pathway	28	10.9375	9.45789e-18	3725, 23533, 3265, 8517, 1147, 5894, 5970, 2932, 3845, 8503, 5605, 5604, 3551, 207, 208, 5290, 5291, 5293, 10000, 4893, 5595, 2353, 4790, 5294, 4792, 5295, 5296, 5594	242	75	5085	7.84463	8.79584e-16	4.88658e-17	1.0354e-14
KEGG_PATHWAY	hsa04660:T cell receptor signaling pathway	32	12.5	5.32757e-17	3725, 23533, 3265, 8517, 1147, 5894, 5970, 2932, 7124, 3845, 9020, 5601, 8503, 5605, 5604, 1019, 3551, 207, 208, 5290, 5291, 5293, 10000, 4893, 5595, 2353, 4790, 5294, 4792, 5295, 5296, 5594	242	108	5085	6.2259	4.95464e-15	2.6077e-16	5.83235e-14
KEGG_PATHWAY	hsa04012:ErbB signaling pathway	29	11.3281	6.79992e-17	3725, 23533, 3265, 5599, 5894, 2932, 3845, 1027, 1026, 572, 5601, 5602, 8503, 5605, 5604, 25, 207, 208, 5290, 5291, 5293, 10000, 4893, 5595, 5294, 5295, 4609, 5296, 5594	242	87	5085	7.00413	1.03251e-14	5.55112e-16	1.22125e-13
KEGG_PATHWAY	hsa05211:Renal cell carcinoma	26	10.1562	2.05323e-16	3725, 23533, 3265, 5894, 2033, 3845, 7042, 7040, 1387, 9978, 7043, 8503, 5605, 5604, 207, 208, 5290, 5291, 5293, 10000, 4893, 5595, 5294, 5295, 5296, 5594	242	70	5085	7.8046	2.06501e-14	9.99201e-16	2.44249e-13
KEGG_PATHWAY	hsa04620:Toll-like receptor signaling pathway	30	11.7188	6.8668e-16	3725, 23533, 841, 8517, 5599, 1147, 5970, 7124, 8772, 8737, 5601, 5602, 8503, 5605, 5604, 3551, 207, 208, 5290, 5291, 5293, 10000, 5595, 2353, 4790, 5294, 4792, 5295, 5296, 5594	242	101	5085	6.24131	6.19504e-14	2.77556e-15	7.32747e-13
KEGG_PATHWAY	hsa05219:Bladder cancer	19	7.42188	9.95138e-14	595, 3265, 1869, 5605, 5894, 5604, 1029, 3845, 1019, 4193, 5925, 1026, 1871, 7157, 1870, 4893, 5595, 4609, 5594	242	42	5085	9.50561	9.25127e-12	4.02234e-13	1.08902e-10
KEGG_PATHWAY	hsa04664:Fc epsilon RI signaling pathway	24	9.375	4.17384e-13	23533, 5601, 5602, 3265, 5599, 8503, 5605, 3562, 5894, 5604, 7124, 3845, 207, 208, 5290, 5291, 5293, 10000, 4893, 5595, 5294, 5295, 5296, 5594	242	78	5085	6.46535	3.8812e-11	1.61715e-12	4.56879e-10
KEGG_PATHWAY	hsa04010:MAPK signaling pathway	43	16.7969	1.4984e-12	3725, 8517, 3265, 5599, 1147, 5894, 5970, 7124, 3845, 7042, 4616, 7040, 7186, 1647, 4803, 1649, 9020, 7043, 4217, 5601, 5602, 5605, 5604, 3551, 207, 7157, 836, 208, 7132, 1616, 994, 355, 4893, 10000, 10912, 356, 468, 5595, 4790, 2353, 4914, 4609, 5594	242	267	5085	3.38402	1.39347e-10	5.57387e-12	1.64032e-09
KEGG_PATHWAY	hsa04650:Natural killer cell mediated cytotoxicity	28	10.9375	5.79044e-11	23533, 3265, 8503, 5605, 637, 5894, 5604, 7124, 3845, 8743, 836, 5290, 8797, 5551, 5291, 355, 4893, 5293, 8793, 356, 3002, 8795, 8794, 5595, 5294, 5295, 5296, 5594	242	133	5085	4.42366	5.3851e-09	2.07119e-10	6.33907e-08
KEGG_PATHWAY	hsa04370:VEGF signaling pathway	21	8.20312	1.16805e-10	23533, 842, 3265, 8503, 5605, 5894, 5604, 3845, 207, 208, 5290, 5291, 10000, 4893, 5293, 5595, 572, 5294, 5295, 5296, 5594	242	75	5085	5.88347	1.08629e-08	4.02328e-10	1.27872e-07
KEGG_PATHWAY	hsa04510:Focal adhesion	33	12.8906	6.86979e-10	3725, 23533, 824, 3265, 5599, 5894, 2932, 330, 331, 572, 60, 5601, 595, 5602, 8503, 596, 329, 5604, 5170, 207, 208, 5290, 5291, 5293, 10000, 5595, 894, 71, 5294, 5295, 5296, 5594, 896	242	201	5085	3.4498	6.3889e-08	2.28175e-09	7.52069e-07
KEGG_PATHWAY	hsa04350:TGF-beta signaling pathway	21	8.20312	2.07093e-09	7027, 2033, 7124, 1875, 1874, 6500, 7042, 1030, 7040, 8454, 1387, 4088, 5934, 5595, 9978, 4089, 5933, 4609, 5594, 4087, 7043	242	87	5085	5.07196	1.92596e-07	6.64126e-09	2.26715e-06
KEGG_PATHWAY	hsa04910:Insulin signaling pathway	26	10.1562	2.4082e-09	5601, 23533, 5602, 3265, 8503, 5599, 5605, 5894, 5604, 2932, 3845, 5170, 3551, 207, 208, 5290, 5291, 4893, 10000, 5293, 5595, 572, 5294, 5295, 5296, 5594	242	135	5085	4.04683	2.23962e-07	7.46541e-09	2.63637e-06
KEGG_PATHWAY	hsa04930:Type II diabetes mellitus	15	5.85938	1.6709e-08	23533, 5601, 5602, 5599, 8503, 7124, 3551, 5290, 5291, 5293, 5595, 5294, 5295, 5296, 5594	242	47	5085	6.70608	1.55394e-06	5.01271e-08	1.82922e-05
KEGG_PATHWAY	hsa04540:Gap junction	20	7.8125	1.97474e-08	3265, 5605, 7846, 5894, 3708, 3710, 3709, 5604, 79861, 3845, 10376, 983, 7278, 4893, 51807, 7277, 5595, 84790, 112714, 5594, 113457	242	89	5085	4.72189	1.8365e-06	5.73908e-08	2.16184e-05
KEGG_PATHWAY	hsa04621:NOD-like receptor signaling pathway	16	6.25	1.11977e-07	5601, 5602, 841, 8517, 5599, 1147, 329, 5970, 7124, 5595, 3551, 330, 4790, 331, 4792, 5594	242	62	5085	5.42255	1.04138e-05	3.15571e-07	0.000122587
KEGG_PATHWAY	hsa04960:Aldosterone-regulated sodium reabsorption	13	5.07812	2.26825e-07	23533, 8503, 2810, 5170, 3845, 5290, 5291, 5293, 5595, 5294, 5295, 5296, 5594	242	41	5085	6.66247	2.10945e-05	6.20432e-07	0.000248316
KEGG_PATHWAY	hsa04920:Adipocytokine signaling pathway	16	6.25	3.36163e-07	5601, 5602, 8517, 5599, 1147, 5970, 7124, 3551, 207, 208, 7132, 10000, 7186, 4790, 4792, 8717	242	67	5085	5.01789	3.12626e-05	8.93232e-07	0.000368013
KEGG_PATHWAY	hsa05216:Thyroid cancer	11	4.29688	4.29062e-07	595, 3265, 4893, 5605, 5604, 5595, 3845, 4914, 7157, 4609, 5594	242	29	5085	7.97022	3.9902e-05	1.10841e-06	0.000469714
KEGG_PATHWAY	hsa04150:mTOR signaling pathway	14	5.46875	5.36355e-07	23533, 8503, 5170, 207, 208, 5290, 5291, 10000, 5293, 5595, 5294, 5295, 5296, 5594	242	52	5085	5.65718	4.98798e-05	1.34813e-06	0.000587172
KEGG_PATHWAY	hsa05014:Amyotrophic lateral sclerosis (ALS)	14	5.46875	6.81083e-07	4217, 842, 596, 637, 598, 317, 581, 7124, 7157, 836, 7132, 1616, 54205, 572	242	53	5085	5.55044	6.33387e-05	1.66686e-06	0.000745612
KEGG_PATHWAY	hsa04622:RIG-I-like receptor signaling pathway	16	6.25	7.49784e-07	843, 5601, 5602, 8517, 841, 5599, 1147, 5970, 7124, 3551, 8772, 7186, 8737, 4790, 4792, 8717	242	71	5085	4.73519	6.97275e-05	1.78795e-06	0.000820822
KEGG_PATHWAY	hsa04120:Ubiquitin mediated proteolysis	22	8.59375	1.36632e-06	8881, 8697, 329, 4193, 246184, 330, 331, 6502, 6500, 996, 10393, 64682, 8454, 51343, 991, 51434, 9978, 51433, 29882, 25847, 51529, 29945	242	137	5085	3.37425	0.000127059	3.17668e-06	0.00149576
KEGG_PATHWAY	hsa04062:Chemokine signaling pathway	25	9.76562	6.12282e-06	23533, 3265, 8517, 8503, 1147, 5894, 5604, 5970, 2932, 3845, 3551, 207, 208, 5290, 5291, 5293, 10000, 4893, 5595, 4790, 5294, 4792, 5295, 5296, 5594	242	187	5085	2.80914	0.000569262	1.38883e-05	0.00670275
KEGG_PATHWAY	hsa05130:Pathogenic Escherichia coli infection	13	5.07812	1.03079e-05	10971, 7846, 79861, 25, 10376, 7278, 51807, 7277, 7534, 84790, 71, 60, 112714, 113457	242	57	5085	4.7923	0.000958179	2.28245e-05	0.011284
KEGG_PATHWAY	hsa04720:Long-term potentiation	14	5.46875	1.34251e-05	3265, 5605, 5894, 3708, 2033, 3710, 5604, 3709, 3845, 4893, 1387, 468, 5595, 5594	242	68	5085	4.32608	0.00124776	2.90354e-05	0.0146961
KEGG_PATHWAY	hsa05010:Alzheimer's disease	22	8.59375	2.2635e-05	824, 842, 841, 840, 823, 637, 2081, 3708, 3710, 317, 3709, 2932, 7124, 836, 9451, 7132, 54205, 355, 8772, 5595, 572, 5594	242	163	5085	2.83603	0.00210286	4.78416e-05	0.0247768
KEGG_PATHWAY	hsa04630:Jak-STAT signaling pathway	21	8.20312	3.4921e-05	23533, 595, 8503, 3563, 598, 3562, 2033, 207, 1439, 208, 5290, 5291, 5293, 10000, 1387, 894, 5294, 5295, 4609, 5296, 896	242	155	5085	2.84684	0.00324244	7.21687e-05	0.0382231
KEGG_PATHWAY	hsa04912:GnRH signaling pathway	16	6.25	4.73832e-05	3725, 5601, 5602, 3265, 5599, 5605, 5894, 3708, 3710, 3709, 5604, 3845, 4893, 468, 5595, 5594	242	98	5085	3.4306	0.00439705	9.57942e-05	0.0518605
KEGG_PATHWAY	hsa04666:Fc gamma R-mediated phagocytosis	15	5.85938	0.000129596	23533, 8503, 5894, 5604, 207, 208, 5290, 5291, 10000, 5293, 5595, 5294, 5295, 5296, 5594	242	95	5085	3.31775	0.0119809	0.000256419	0.141784
KEGG_PATHWAY	hsa05120:Epithelial cell signaling in Helicobacter pylori infection	12	4.6875	0.000299873	3725, 5601, 5602, 8517, 5599, 1147, 5970, 9020, 3551, 4790, 4792, 836	242	68	5085	3.70807	0.0275069	0.000580922	0.327796
KEGG_PATHWAY	hsa04310:Wnt signaling pathway	18	7.03125	0.000706638	3725, 595, 5601, 5602, 5599, 2033, 2932, 7157, 6500, 8454, 1387, 4088, 9978, 894, 4089, 4609, 896, 4087	242	151	5085	2.50479	0.0636263	0.00134075	0.770878
KEGG_PATHWAY	hsa04730:Long-term depression	11	4.29688	0.00136473	3265, 4893, 5605, 5894, 3708, 3710, 3709, 5604, 5595, 3845, 5594	242	69	5085	3.3498	0.119272	0.0025369	1.48393
KEGG_PATHWAY	hsa04070:Phosphatidylinositol signaling system	11	4.29688	0.00234235	23533, 5290, 5291, 8503, 5293, 3708, 3710, 3709, 5294, 5295, 5296	242	74	5085	3.12346	0.19595	0.00426722	2.53461
KEGG_PATHWAY	hsa05416:Viral myocarditis	10	3.90625	0.00590742	595, 842, 5551, 54205, 841, 637, 71, 25, 60, 836	242	71	5085	2.95949	0.423638	0.0105406	6.28043
KEGG_PATHWAY	hsa03030:DNA replication	7	2.73438	0.00626093	4173, 4172, 4175, 4174, 4176, 5111, 4171	242	36	5085	4.08574	0.442391	0.0109602	6.64463
KEGG_PATHWAY	hsa04916:Melanogenesis	11	4.29688	0.0180906	3265, 4893, 5605, 5894, 1387, 2033, 5604, 5595, 2932, 3845, 5594	242	99	5085	2.33471	0.81692	0.0309522	18.1155
KEGG_PATHWAY	hsa04142:Lysosome	12	4.6875	0.0220412	1514, 1522, 1513, 1512, 1521, 8722, 1520, 1075, 1519, 1509, 1508, 1515	242	117	5085	2.15512	0.874162	0.0369853	21.6509
KEGG_PATHWAY	hsa04810:Regulation of actin cytoskeleton	18	7.03125	0.0254174	23533, 3265, 8503, 5605, 5894, 5604, 3845, 5290, 5291, 4893, 5293, 5595, 71, 60, 5294, 5295, 5296, 5594	242	215	5085	1.75918	0.908771	0.0418556	24.5616
KEGG_PATHWAY	hsa04520:Adherens junction	9	3.51562	0.0283199	1387, 2033, 4088, 5595, 4089, 71, 60, 5594, 4087	242	77	5085	2.45599	0.93087	0.0457915	26.9851
KEGG_PATHWAY	hsa04623:Cytosolic DNA-sensing pathway	7	2.73438	0.0443246	8517, 1147, 8737, 5970, 3551, 4790, 4792	242	55	5085	2.67431	0.985247	0.070116	39.1236
KEGG_PATHWAY	hsa03410:Base excision repair	5	1.95312	0.0816691	10039, 143, 10038, 5111, 142	242	35	5085	3.00177	0.999638	0.125667	60.6509
KEGG_PATHWAY	hsa05020:Prion diseases	5	1.95312	0.0816691	5605, 5604, 581, 5595, 5594	242	35	5085	3.00177	0.999638	0.125667	60.6509
KEGG_PATHWAY	hsa05330:Allograft rejection	5	1.95312	0.0886279	5551, 355, 356, 3002, 7124	242	36	5085	2.91839	0.999821	0.133979	63.7949
KEGG_PATHWAY	hsa04670:Leukocyte transendothelial migration	10	3.90625	0.105942	23533, 5290, 5291, 8503, 5293, 71, 5294, 60, 5295, 5296	242	118	5085	1.78071	0.99997	0.156951	70.6519
KEGG_PATHWAY	hsa05332:Graft-versus-host disease	5	1.95312	0.111131	5551, 355, 356, 3002, 7124	242	39	5085	2.6939	0.999983	0.161976	72.464
KEGG_PATHWAY	hsa04320:Dorso-ventral axis formation	4	1.5625	0.112438	5604, 5595, 3845, 5594	242	25	5085	3.36198	0.999985	0.161446	72.9041
KEGG_PATHWAY	hsa04940:Type I diabetes mellitus	5	1.95312	0.1359	5551, 355, 356, 3002, 7124	242	42	5085	2.50148	0.999999	0.19124	79.7914
KEGG_PATHWAY	hsa05016:Huntington's disease	13	5.07812	0.144867	842, 841, 2033, 3708, 317, 581, 7157, 836, 54205, 27113, 1387, 3065, 3066	242	180	5085	1.51756	1	0.200615	81.9723
KEGG_PATHWAY	hsa04530:Tight junction	10	3.90625	0.183735	3265, 4893, 10000, 3845, 1019, 71, 60, 207, 6709, 208	242	134	5085	1.56809	1	0.248789	89.1664
KEGG_PATHWAY	hsa05410:Hypertrophic cardiomyopathy (HCM)	7	2.73438	0.214176	7042, 7040, 7124, 71, 60, 4000, 7043	242	85	5085	1.73043	1	0.284343	92.8538
KEGG_PATHWAY	hsa05414:Dilated cardiomyopathy	7	2.73438	0.269649	7042, 7040, 7124, 71, 60, 4000, 7043	242	92	5085	1.59877	1	0.349332	96.7936
KEGG_PATHWAY	hsa04270:Vascular smooth muscle contraction	8	3.125	0.280169	5605, 5894, 3708, 3710, 3709, 5604, 5595, 5594	242	112	5085	1.50089	1	0.357947	97.2645
KEGG_PATHWAY	hsa03420:Nucleotide excision repair	4	1.5625	0.346971	1022, 9978, 5111, 902	242	44	5085	1.91022	1	0.432293	99.0582
KEGG_PATHWAY	hsa04060:Cytokine-cytokine receptor interaction	15	5.85938	0.360157	3563, 3562, 7124, 8743, 1439, 7132, 7042, 8797, 7040, 355, 8793, 356, 8795, 8794, 7043	242	262	5085	1.203	1	0.442835	99.2467
KEGG_PATHWAY	hsa04330:Notch signaling pathway	4	1.5625	0.386335	1387, 2033, 3065, 3066	242	47	5085	1.78829	1	0.467796	99.5231
KEGG_PATHWAY	hsa04672:Intestinal immune network for IgA production	4	1.5625	0.412279	7042, 7040, 9020, 7043	242	49	5085	1.7153	1	0.491922	99.7028
KEGG_PATHWAY	hsa05320:Autoimmune thyroid disease	4	1.5625	0.437877	5551, 355, 356, 3002	242	51	5085	1.64803	1	0.515159	99.8175
KEGG_PATHWAY	hsa00562:Inositol phosphate metabolism	4	1.5625	0.475449	5290, 5291, 5293, 5294	242	54	5085	1.55647	1	0.5507	99.9144
KEGG_PATHWAY	hsa04360:Axon guidance	7	2.73438	0.578916	3265, 4893, 5595, 2932, 3845, 25, 5594	242	129	5085	1.14021	1	0.652987	99.9923
KEGG_PATHWAY	hsa05310:Asthma	2	0.78125	0.756359	3562, 7124	242	29	5085	1.44913	1	0.818314	100
KEGG_PATHWAY	hsa05012:Parkinson's disease	5	1.95312	0.864287	842, 54205, 317, 27429, 836	242	128	5085	0.820797	1	0.907569	100
KEGG_PATHWAY	hsa05412:Arrhythmogenic right ventricular cardiomyopathy (ARVC)	3	1.17188	0.882491	71, 60, 4000	242	76	5085	0.829437	1	0.919597	100
