# Supplementary material for: GeneSCF: a real-time based functional enrichment tool with support for multiple organisms
Source: BMC Bioinformatics. 2016 Sep 13;17(1):365. doi: 10.1186/s12859-016-1250-z (PMC5020511; doi:10.1186/s12859-016-1250-z)
Supplement: Additional file 12: — Enrichment analysis results for list-B genes from GeneSCF and DAVID 6.7 using Reactome as a reference database. (XLS 233 kb) [file 12859_2016_1250_MOESM12_ESM.xls]

## Sheet: genescf_apoptosis_cellcycle
Process~name	num_of_Genes	gene_group	percentage%	P-value	Benjamini and Hochberg (FDR)	Hommel singlewise process	Bonferroni single-step process	Hommel singlewise process	Hochberg step-up process	Benjamini and Yekutieli	Genes
Apoptosis	49	164	29.878	0	0	0	0	0	0	0	207; 208; 10000; 317; 572; 578; 581; 27113; 596; 598; 10018; 637; 329; 836; 839; 840; 841; 842; 8837; 54205; 1676; 1677; 56616; 1869; 8772; 355; 356; 3002; 4000; 4001; 5599; 5366; 8737; 2810; 6709; 7027; 8797; 8795; 8743; 7157; 8717; 7186; 331; 7529; 7531; 7532; 7533; 10971; 7534;
Cell Cycle	107	565	18.9381	0	0	0	0	0	0	0	64682; 10393; 51529; 29882; 29945; 51433; 51434; 472; 545; 332; 699; 701; 9184; 8900; 890; 891; 9133; 595; 894; 896; 898; 9134; 902; 8556; 8881; 991; 8697; 993; 994; 995; 246184; 996; 8318; 990; 8317; 983; 1017; 1019; 1021; 1022; 1026; 1027; 1029; 1030; 1031; 1032; 1111; 11200; 8454; 10926; 1869; 1870; 1871; 1874; 1875; 2033; 9700; 51343; 3065; 4000; 4001; 8379; 4085; 5594; 5595; 4171; 4172; 4173…
Adaptive Immune System	62	760	8.15789	0	0	0	0	0	0	0	207; 208; 10000; 64682; 10393; 51529; 25847; 29882; 29945; 51433; 51434; 572; 842; 8881; 991; 8697; 246184; 996; 1026; 1027; 1147; 1508; 1075; 1509; 8722; 1512; 1513; 1514; 1519; 1520; 1515; 8454; 51343; 2932; 3265; 3551; 8517; 3708; 3709; 3710; 3845; 9020; 5594; 5595; 4193; 4790; 4792; 4893; 5170; 5290; 5291; 5293; 5295; 5296; 8503; 5894; 9978; 5970; 6500; 6502; 7529; 7534;
C-type lectin receptors (CLRs)	20	123	16.2602	0	0	0	0	0	0	0	841; 1147; 1387; 8454; 2033; 3265; 3551; 8517; 3708; 3709; 3710; 3845; 9020; 4790; 4792; 4893; 5170; 5894; 5970; 6500;
Cell Cycle Checkpoints	59	182	32.4176	0	0	0	0	0	0	0	64682; 10393; 51529; 29882; 29945; 51433; 51434; 472; 545; 701; 9184; 8900; 890; 891; 9133; 898; 9134; 8881; 991; 8697; 993; 995; 246184; 996; 8318; 990; 8317; 983; 1017; 1026; 1027; 1111; 11200; 10926; 8379; 4085; 4171; 4172; 4173; 4174; 4175; 4176; 4193; 4998; 4999; 23595; 5000; 5001; 23594; 9088; 2810; 7157; 7465; 7529; 7531; 7532; 7533; 10971; 7534;
Cellular Senescence	44	161	27.3292	0	0	0	0	0	0	0	64682; 10393; 51529; 29882; 29945; 51433; 51434; 472; 8900; 890; 898; 9134; 8881; 8697; 246184; 996; 1017; 1019; 1021; 1026; 1027; 1029; 1030; 1031; 1032; 1869; 1870; 1871; 2353; 51343; 3725; 4001; 4217; 5594; 5602; 5595; 5599; 5601; 4193; 4790; 5925; 5970; 7027; 7157;
Chk1/Chk2(Cds1) mediated inactivation of Cyclin B:Cdk1 complex	12	12	100	0	0	0	0	0	0	0	891; 995; 983; 1111; 2810; 7465; 7529; 7531; 7532; 7533; 10971; 7534;
DAP12 interactions	36	359	10.0279	0	0	0	0	0	0	0	207; 208; 10000; 572; 842; 1026; 1027; 1147; 1439; 153090; 2932; 3265; 3562; 3563; 3708; 3709; 3710; 3845; 5604; 5605; 5594; 5595; 4193; 4893; 5170; 5290; 5291; 5293; 5295; 5296; 8503; 5894; 9978; 6708; 6709; 7529;
DAP12 signaling	36	344	10.4651	0	0	0	0	0	0	0	207; 208; 10000; 572; 842; 1026; 1027; 1147; 1439; 153090; 2932; 3265; 3562; 3563; 3708; 3709; 3710; 3845; 5604; 5605; 5594; 5595; 4193; 4893; 5170; 5290; 5291; 5293; 5295; 5296; 8503; 5894; 9978; 6708; 6709; 7529;
Disease	42	722	5.81717	0	0	0	0	0	0	0	207; 208; 10000; 572; 842; 902; 1022; 1026; 1027; 1147; 1387; 1439; 8454; 2033; 2932; 3065; 3066; 3265; 3551; 8517; 3845; 5604; 5605; 4193; 4609; 4790; 4792; 4893; 5170; 5290; 5291; 5293; 5295; 5296; 8503; 9978; 5970; 6500; 4087; 4088; 4089; 7040;
Diseases of signal transduction	32	288	11.1111	0	0	0	0	0	0	0	207; 208; 10000; 572; 842; 1026; 1027; 1147; 1387; 8454; 2033; 2932; 3065; 3066; 3265; 3845; 4193; 4609; 4893; 5170; 5290; 5291; 5293; 5295; 5296; 8503; 9978; 6500; 4087; 4088; 4089; 7040;
Downstream signal transduction	36	341	10.5572	0	0	0	0	0	0	0	207; 208; 10000; 572; 842; 1026; 1027; 1147; 1439; 153090; 2932; 3265; 3562; 3563; 3708; 3709; 3710; 3845; 5604; 5605; 5594; 5595; 4193; 4893; 5170; 5290; 5291; 5293; 5295; 5296; 8503; 5894; 9978; 6708; 6709; 7529;
Downstream signaling events of B Cell Receptor (BCR)	29	192	15.1042	0	0	0	0	0	0	0	207; 208; 10000; 572; 842; 1026; 1027; 1147; 8454; 2932; 3265; 3551; 8517; 3845; 5594; 5595; 4193; 4790; 4792; 4893; 5170; 5290; 5291; 5293; 5295; 5296; 8503; 5970; 6500;
Downstream signaling of activated FGFR1	36	332	10.8434	0	0	0	0	0	0	0	207; 208; 10000; 572; 842; 1026; 1027; 1147; 1439; 153090; 2932; 3265; 3562; 3563; 3708; 3709; 3710; 3845; 5604; 5605; 5594; 5595; 4193; 4893; 5170; 5290; 5291; 5293; 5295; 5296; 8503; 5894; 9978; 6708; 6709; 7529;
Downstream signaling of activated FGFR2	36	329	10.9422	0	0	0	0	0	0	0	207; 208; 10000; 572; 842; 1026; 1027; 1147; 1439; 153090; 2932; 3265; 3562; 3563; 3708; 3709; 3710; 3845; 5604; 5605; 5594; 5595; 4193; 4893; 5170; 5290; 5291; 5293; 5295; 5296; 8503; 5894; 9978; 6708; 6709; 7529;
Downstream signaling of activated FGFR3	36	329	10.9422	0	0	0	0	0	0	0	207; 208; 10000; 572; 842; 1026; 1027; 1147; 1439; 153090; 2932; 3265; 3562; 3563; 3708; 3709; 3710; 3845; 5604; 5605; 5594; 5595; 4193; 4893; 5170; 5290; 5291; 5293; 5295; 5296; 8503; 5894; 9978; 6708; 6709; 7529;
Downstream signaling of activated FGFR4	36	329	10.9422	0	0	0	0	0	0	0	207; 208; 10000; 572; 842; 1026; 1027; 1147; 1439; 153090; 2932; 3265; 3562; 3563; 3708; 3709; 3710; 3845; 5604; 5605; 5594; 5595; 4193; 4893; 5170; 5290; 5291; 5293; 5295; 5296; 8503; 5894; 9978; 6708; 6709; 7529;
G2/M Checkpoints	36	150	24	0	0	0	0	0	0	0	472; 545; 891; 9133; 993; 995; 8318; 990; 8317; 983; 1017; 1111; 11200; 10926; 4171; 4172; 4173; 4174; 4175; 4176; 4998; 4999; 23595; 5000; 5001; 23594; 9088; 2810; 7157; 7465; 7529; 7531; 7532; 7533; 10971; 7534;
G2/M Transition	23	173	13.2948	0	0	0	0	0	0	0	8900; 890; 891; 9133; 902; 993; 994; 995; 983; 1017; 1022; 1026; 8454; 2033; 9088; 5347; 6500; 7157; 7846; 7277; 7465; 7531; 7532;
GAB1 signalosome	19	125	15.2	0	0	0	0	0	0	0	207; 208; 10000; 572; 842; 1026; 1027; 1147; 2932; 5594; 5595; 4193; 5170; 5290; 5291; 5293; 5295; 5296; 8503;
M Phase	34	267	12.7341	0	0	0	0	0	0	0	64682; 10393; 51529; 29882; 29945; 51433; 51434; 332; 699; 701; 9184; 891; 9133; 8881; 991; 8697; 246184; 996; 983; 9700; 4000; 4001; 8379; 4085; 5594; 5595; 5347; 9232; 5885; 5925; 8243; 9126; 10274; 10735;
Mitotic Anaphase	28	172	16.2791	0	0	0	0	0	0	0	64682; 10393; 51529; 29882; 29945; 51433; 51434; 332; 699; 701; 9184; 8881; 991; 8697; 246184; 996; 9700; 4000; 4001; 8379; 4085; 5347; 9232; 5885; 8243; 9126; 10274; 10735;
Mitotic G1-G1/S phases	55	136	40.4412	0	0	0	0	0	0	0	8900; 890; 891; 595; 894; 896; 898; 9134; 902; 993; 8318; 990; 8317; 983; 1017; 1019; 1021; 1022; 1026; 1027; 1029; 1030; 1031; 1032; 8454; 10926; 1869; 1870; 1871; 1874; 1875; 3065; 4171; 4172; 4173; 4174; 4175; 4176; 4609; 4998; 4999; 23595; 5000; 5001; 23594; 5111; 9088; 5925; 5933; 5934; 6500; 6502; 7027; 7029; 7465;
Mitotic G2-G2/M phases	25	175	14.2857	0	0	0	0	0	0	0	8900; 890; 891; 9133; 902; 993; 994; 995; 983; 1017; 1022; 1026; 8454; 1869; 1871; 2033; 9088; 5347; 6500; 7157; 7846; 7277; 7465; 7531; 7532;
Mitotic Metaphase and Anaphase	28	173	16.185	0	0	0	0	0	0	0	64682; 10393; 51529; 29882; 29945; 51433; 51434; 332; 699; 701; 9184; 8881; 991; 8697; 246184; 996; 9700; 4000; 4001; 8379; 4085; 5347; 9232; 5885; 8243; 9126; 10274; 10735;
Platelet activation, signaling and aggregation	27	253	10.6719	0	0	0	0	0	0	0	207; 208; 10000; 1439; 1521; 3562; 3563; 3708; 3709; 3710; 5594; 5595; 5170; 5290; 5291; 5293; 5294; 5295; 5296; 8503; 23533; 5894; 7040; 7042; 7043; 7277; 7534;
Programmed Cell Death	50	167	29.9401	0	0	0	0	0	0	0	207; 208; 10000; 317; 572; 578; 581; 27113; 596; 598; 10018; 637; 329; 330; 836; 839; 840; 841; 842; 8837; 54205; 1676; 1677; 56616; 1869; 8772; 355; 356; 3002; 4000; 4001; 5599; 5366; 8737; 2810; 6709; 7027; 8797; 8795; 8743; 7157; 8717; 7186; 331; 7529; 7531; 7532; 7533; 10971; 7534;
RHO GTPase Effectors	23	253	9.09091	0	0	0	0	0	0	0	25; 60; 71; 332; 699; 701; 9184; 991; 995; 1027; 8379; 4085; 5594; 5595; 5170; 5347; 2810; 7529; 7531; 7532; 7533; 10971; 7534;
RIPK1-mediated regulated necrosis	14	16	87.5	0	0	0	0	0	0	0	329; 330; 841; 8837; 8772; 355; 356; 8737; 8797; 8795; 8743; 8717; 7186; 331;
Regulated Necrosis	14	16	87.5	0	0	0	0	0	0	0	329; 330; 841; 8837; 8772; 355; 356; 8737; 8797; 8795; 8743; 8717; 7186; 331;
Separation of Sister Chromatids	26	161	16.1491	0	0	0	0	0	0	0	64682; 10393; 51529; 29882; 29945; 51433; 51434; 332; 699; 701; 9184; 8881; 991; 8697; 246184; 996; 9700; 8379; 4085; 5347; 9232; 5885; 8243; 9126; 10274; 10735;
Signal Transduction	117	2464	4.74838	0	0	0	0	0	0	0	25; 60; 71; 207; 208; 10000; 572; 10018; 329; 330; 332; 699; 701; 9184; 843; 835; 836; 841; 842; 595; 896; 898; 8556; 8555; 991; 995; 983; 1017; 1019; 1026; 1027; 1030; 8837; 1111; 1147; 1387; 1439; 8454; 153090; 1869; 1871; 1874; 1875; 2033; 8772; 355; 356; 2932; 3002; 3065; 3066; 3265; 3551; 8517; 3562; 3563; 3708; 3709; 3710; 3725; 3845; 8379; 4085; 5604; 5605; 5594; 5595; 5599; 4193; 4609; 47…
Signaling by EGFR	36	355	10.1408	0	0	0	0	0	0	0	207; 208; 10000; 572; 842; 1026; 1027; 1147; 1439; 153090; 2932; 3265; 3562; 3563; 3708; 3709; 3710; 3845; 5604; 5605; 5594; 5595; 4193; 4893; 5170; 5290; 5291; 5293; 5295; 5296; 8503; 5894; 9978; 6708; 6709; 7529;
Signaling by ERBB4	35	330	10.6061	0	0	0	0	0	0	0	207; 208; 10000; 572; 842; 1026; 1027; 1147; 1439; 8454; 153090; 2932; 3265; 3562; 3563; 3845; 5604; 5605; 5594; 5595; 4193; 4893; 5170; 5290; 5291; 5293; 5295; 5296; 8503; 5894; 9978; 6500; 6708; 6709; 7529;
Signaling by FGFR	36	367	9.80926	0	0	0	0	0	0	0	207; 208; 10000; 572; 842; 1026; 1027; 1147; 1439; 153090; 2932; 3265; 3562; 3563; 3708; 3709; 3710; 3845; 5604; 5605; 5594; 5595; 4193; 4893; 5170; 5290; 5291; 5293; 5295; 5296; 8503; 5894; 9978; 6708; 6709; 7529;
Signaling by FGFR1	36	337	10.6825	0	0	0	0	0	0	0	207; 208; 10000; 572; 842; 1026; 1027; 1147; 1439; 153090; 2932; 3265; 3562; 3563; 3708; 3709; 3710; 3845; 5604; 5605; 5594; 5595; 4193; 4893; 5170; 5290; 5291; 5293; 5295; 5296; 8503; 5894; 9978; 6708; 6709; 7529;
Signaling by FGFR2	36	361	9.9723	0	0	0	0	0	0	0	207; 208; 10000; 572; 842; 1026; 1027; 1147; 1439; 153090; 2932; 3265; 3562; 3563; 3708; 3709; 3710; 3845; 5604; 5605; 5594; 5595; 4193; 4893; 5170; 5290; 5291; 5293; 5295; 5296; 8503; 5894; 9978; 6708; 6709; 7529;
Signaling by FGFR3	36	333	10.8108	0	0	0	0	0	0	0	207; 208; 10000; 572; 842; 1026; 1027; 1147; 1439; 153090; 2932; 3265; 3562; 3563; 3708; 3709; 3710; 3845; 5604; 5605; 5594; 5595; 4193; 4893; 5170; 5290; 5291; 5293; 5295; 5296; 8503; 5894; 9978; 6708; 6709; 7529;
Signaling by FGFR4	36	332	10.8434	0	0	0	0	0	0	0	207; 208; 10000; 572; 842; 1026; 1027; 1147; 1439; 153090; 2932; 3265; 3562; 3563; 3708; 3709; 3710; 3845; 5604; 5605; 5594; 5595; 4193; 4893; 5170; 5290; 5291; 5293; 5295; 5296; 8503; 5894; 9978; 6708; 6709; 7529;
Signaling by PDGF	36	364	9.89011	0	0	0	0	0	0	0	207; 208; 10000; 572; 842; 1026; 1027; 1147; 1439; 153090; 2932; 3265; 3562; 3563; 3708; 3709; 3710; 3845; 5604; 5605; 5594; 5595; 4193; 4893; 5170; 5290; 5291; 5293; 5295; 5296; 8503; 5894; 9978; 6708; 6709; 7529;
Signaling by SCF-KIT	34	326	10.4294	0	0	0	0	0	0	0	207; 208; 10000; 572; 842; 1026; 1027; 1111; 1147; 1439; 153090; 2932; 3265; 3562; 3563; 3845; 5604; 5605; 5594; 5595; 4193; 4893; 5170; 5290; 5291; 5293; 5295; 5296; 8503; 5894; 9978; 6708; 6709; 7529;
Signaling by the B Cell Receptor (BCR)	32	233	13.7339	0	0	0	0	0	0	0	207; 208; 10000; 572; 842; 1026; 1027; 1147; 8454; 2932; 3265; 3551; 8517; 3708; 3709; 3710; 3845; 5594; 5595; 4193; 4790; 4792; 4893; 5170; 5290; 5291; 5293; 5295; 5296; 8503; 5970; 6500;
Signalling by NGF	49	449	10.9131	0	0	0	0	0	0	0	207; 208; 10000; 572; 10018; 835; 836; 842; 1026; 1027; 1147; 1439; 153090; 2932; 3065; 3066; 3265; 3551; 3562; 3563; 3708; 3709; 3710; 3845; 5604; 5605; 5594; 5595; 5599; 4193; 4790; 4792; 4803; 4893; 4914; 5170; 5290; 5291; 5293; 5295; 5296; 8503; 5894; 9978; 5970; 6708; 6709; 7529; 7531;
Toll Like Receptor 4 (TLR4) Cascade	21	122	17.2131	0	0	0	0	0	0	0	329; 330; 841; 1147; 8454; 8772; 2353; 3551; 8517; 3725; 5604; 5594; 5602; 5595; 5599; 5601; 4790; 4792; 5970; 8737; 6500;
Transcriptional Regulation by TP53	62	348	17.8161	0	0	0	0	0	0	0	207; 208; 10000; 317; 472; 545; 581; 27113; 637; 332; 843; 835; 839; 8900; 890; 891; 898; 9134; 902; 995; 983; 1017; 1022; 1026; 1027; 1029; 1111; 11200; 1387; 54205; 1616; 1869; 1874; 2033; 355; 2353; 1647; 3065; 3066; 3725; 4193; 5111; 5170; 55367; 5366; 5933; 5934; 2810; 7027; 7029; 8797; 8795; 8794; 8793; 7157; 63970; 7529; 7531; 7532; 7533; 10971; 7534;
Activation of BAD and translocation to mitochondria	13	15	86.6667	8.65974e-15	1.47584e-13	6.54676e-12	6.93645e-12	6.37357e-12	6.5381e-12	1.07201e-12	207; 208; 10000; 572; 596; 637; 2810; 7529; 7531; 7532; 7533; 10971; 7534;
Regulation of necroptotic cell death	14	14	100	8.65974e-15	1.47584e-13	6.54676e-12	6.93645e-12	6.37357e-12	6.5381e-12	1.07201e-12	329; 330; 841; 8837; 8772; 355; 356; 8737; 8797; 8795; 8743; 8717; 7186; 331;
Conversion from APC/C:Cdc20 to APC/C:Cdh1 in late anaphase	14	19	73.6842	1.31006e-14	2.14155e-13	9.87788e-12	1.04936e-11	9.47176e-12	9.86478e-12	1.55556e-12	64682; 10393; 51529; 29882; 29945; 51433; 51434; 8556; 8881; 991; 8697; 246184; 996; 51343;
Phosphorylation of the APC/C	14	19	73.6842	1.31006e-14	2.14155e-13	9.87788e-12	1.04936e-11	9.47176e-12	9.86478e-12	1.55556e-12	64682; 10393; 51529; 29882; 29945; 51433; 51434; 891; 8881; 8697; 246184; 996; 983; 5347;
CASP8 activity is inhibited	11	11	100	2.44249e-14	3.76238e-13	1.83675e-11	1.95644e-11	1.6902e-11	1.83187e-11	2.73288e-12	841; 8837; 8772; 355; 356; 8737; 8797; 8795; 8743; 8717; 7186;
Dimerization of procaspase-8	11	11	100	2.44249e-14	3.76238e-13	1.83675e-11	1.95644e-11	1.6902e-11	1.83187e-11	2.73288e-12	841; 8837; 8772; 355; 356; 8737; 8797; 8795; 8743; 8717; 7186;
Regulation by c-FLIP	11	11	100	2.44249e-14	3.76238e-13	1.83675e-11	1.95644e-11	1.6902e-11	1.83187e-11	2.73288e-12	841; 8837; 8772; 355; 356; 8737; 8797; 8795; 8743; 8717; 7186;
Gene Expression	73	1632	4.47304	2.90878e-14	4.39611e-13	2.17868e-11	2.32994e-11	1.99447e-11	2.17868e-11	3.1932e-12	60; 207; 208; 10000; 317; 472; 545; 581; 27113; 637; 332; 843; 835; 839; 8900; 890; 891; 898; 9134; 902; 995; 983; 1017; 1022; 1026; 1027; 1029; 1030; 1111; 11200; 1387; 54205; 1616; 1869; 1874; 1875; 1965; 2033; 355; 2353; 1647; 2932; 3065; 3066; 3725; 5595; 4193; 4609; 142; 5111; 5170; 55367; 5366; 5933; 5934; 2810; 4087; 4088; 4089; 7027; 7029; 8797; 8795; 8794; 8793; 7157; 63970; 7529; 7531; …
Ligand-dependent caspase activation	11	17	64.7059	3.0087e-14	4.46291e-13	2.25051e-11	2.40997e-11	2.05795e-11	2.25051e-11	3.24173e-12	841; 8837; 8772; 355; 356; 8737; 8797; 8795; 8743; 8717; 7186;
TP53 Regulates Transcription of Genes Involved in G2 Cell Cycle Arrest	14	18	77.7778	3.74145e-14	5.36749e-13	2.79486e-11	2.9969e-11	2.5367e-11	2.79486e-11	3.89879e-12	581; 891; 995; 983; 1874; 2033; 1647; 5111; 5933; 5934; 2810; 7027; 7029; 7157;
Interleukin-3, 5 and GM-CSF signaling	23	262	8.77863	3.75255e-14	5.36749e-13	2.79941e-11	3.0058e-11	2.54423e-11	2.79941e-11	3.89879e-12	1439; 153090; 3265; 3562; 3563; 3845; 5604; 5605; 5594; 5595; 4893; 5290; 5291; 5293; 5295; 5296; 8503; 5894; 9978; 6708; 6709; 7529; 7534;
CDC6 association with the ORC:origin complex	10	11	90.9091	6.08402e-14	8.54965e-13	4.5326e-11	4.8733e-11	4.07021e-11	4.5326e-11	6.21021e-12	990; 1869; 1870; 1871; 4998; 4999; 23595; 5000; 5001; 23594;
Inactivation of APC/C via direct inhibition of the APC/C complex	15	20	75	6.61693e-14	8.98332e-13	4.923e-11	5.30016e-11	4.42011e-11	4.91638e-11	6.52522e-12	64682; 10393; 51529; 29882; 29945; 51433; 51434; 701; 9184; 8881; 991; 8697; 246184; 996; 4085;
Inhibition of the proteolytic activity of APC/C required for the onset of anaphase by mitotic spindle checkpoint components	15	20	75	6.61693e-14	8.98332e-13	4.923e-11	5.30016e-11	4.42011e-11	4.91638e-11	6.52522e-12	64682; 10393; 51529; 29882; 29945; 51433; 51434; 701; 9184; 8881; 991; 8697; 246184; 996; 4085;
Activation of ATR in response to replication stress	21	37	56.7568	7.03881e-14	9.39682e-13	5.2228e-11	5.63809e-11	4.69489e-11	5.2228e-11	6.82557e-12	545; 993; 995; 8318; 990; 8317; 1017; 1111; 10926; 4171; 4172; 4173; 4174; 4175; 4176; 4998; 4999; 23595; 5000; 5001; 23594;
Cytokine Signaling in Immune system	37	622	5.94855	8.23785e-14	1.08172e-12	6.10425e-11	6.59852e-11	5.47817e-11	6.10425e-11	7.85733e-12	329; 330; 836; 1147; 1439; 8454; 153090; 3265; 3551; 8517; 3562; 3563; 3845; 5604; 5605; 9020; 5594; 5595; 4790; 4893; 5290; 5291; 5293; 5295; 5296; 8503; 5894; 9978; 5970; 6500; 6708; 6709; 7124; 7132; 7186; 7529; 7534;
APC/C:Cdc20 mediated degradation of Cyclin B	14	23	60.8696	9.12603e-14	1.16031e-12	6.75326e-11	7.30995e-11	6.05969e-11	6.74414e-11	8.42814e-12	64682; 10393; 51529; 29882; 29945; 51433; 51434; 891; 8881; 991; 8697; 246184; 996; 983;
Mitotic Spindle Checkpoint	16	21	76.1905	9.12603e-14	1.16031e-12	6.75326e-11	7.30995e-11	6.05969e-11	6.74414e-11	8.42814e-12	64682; 10393; 51529; 29882; 29945; 51433; 51434; 701; 9184; 8881; 991; 8697; 246184; 996; 8379; 4085;
TNFR1-induced NFkappaB signaling pathway	12	25	48	1.1191e-13	1.38549e-12	8.25899e-11	8.96403e-11	7.40847e-11	8.25899e-11	1.00638e-11	329; 330; 1147; 3551; 8517; 8737; 7124; 7132; 8717; 7185; 7186; 331;
Oncogene Induced Senescence	14	32	43.75	1.12466e-13	1.38549e-12	8.28871e-11	9.00849e-11	7.44522e-11	8.28871e-11	1.00638e-11	1019; 1021; 1029; 1030; 1031; 1032; 1869; 1870; 1871; 5594; 5595; 4193; 7027; 7157;
Cyclin D associated events in G1	26	38	68.4211	1.16018e-13	1.38549e-12	8.53895e-11	9.29307e-11	7.68041e-11	8.52735e-11	1.00638e-11	595; 894; 896; 902; 1019; 1021; 1022; 1026; 1027; 1029; 1030; 1031; 1032; 8454; 1869; 1870; 1871; 1874; 1875; 5925; 5933; 5934; 6500; 6502; 7027; 7029;
G1 Phase	26	38	68.4211	1.16018e-13	1.38549e-12	8.53895e-11	9.29307e-11	7.68041e-11	8.52735e-11	1.00638e-11	595; 894; 896; 902; 1019; 1021; 1022; 1026; 1027; 1029; 1030; 1031; 1032; 8454; 1869; 1870; 1871; 1874; 1875; 5925; 5933; 5934; 6500; 6502; 7027; 7029;
G0 and Early G1	17	25	68	1.18794e-13	1.38549e-12	8.71947e-11	9.51539e-11	7.85227e-11	8.71947e-11	1.00638e-11	8900; 890; 898; 9134; 993; 990; 983; 1017; 1869; 1874; 1875; 3065; 5111; 5933; 5934; 7027; 7029;
Signaling by VEGF	27	328	8.23171	1.19349e-13	1.38549e-12	8.74828e-11	9.55985e-11	7.88897e-11	8.74828e-11	1.00638e-11	207; 208; 10000; 1439; 153090; 3265; 3562; 3563; 3708; 3709; 3710; 3845; 5604; 5605; 5594; 5595; 4893; 5170; 5290; 5291; 5295; 5296; 5894; 9978; 6708; 6709; 7529;
Activation of the pre-replicative complex	17	30	56.6667	1.26787e-13	1.45081e-12	9.28084e-11	1.01557e-10	8.38065e-11	9.28084e-11	1.05383e-11	8318; 990; 8317; 1017; 10926; 4171; 4172; 4173; 4174; 4175; 4176; 4998; 4999; 23595; 5000; 5001; 23594;
Activation of BH3-only proteins	20	29	68.9655	1.35669e-13	1.51179e-12	9.91742e-11	1.08671e-10	8.95417e-11	9.91742e-11	1.09812e-11	207; 208; 10000; 572; 27113; 596; 10018; 637; 1869; 5599; 5366; 2810; 7027; 7157; 7529; 7531; 7532; 7533; 10971; 7534;
Regulation of TP53 Degradation	14	35	40	1.36668e-13	1.51179e-12	9.9768e-11	1.09471e-10	9.02012e-11	9.9768e-11	1.09812e-11	207; 208; 10000; 472; 8900; 890; 983; 1017; 1029; 11200; 1616; 4193; 5170; 7157;
AKT phosphorylates targets in the cytosol	10	13	76.9231	1.37779e-13	1.51179e-12	1.00441e-10	1.10361e-10	9.09339e-11	1.00441e-10	1.09812e-11	207; 208; 10000; 572; 842; 1026; 1027; 1147; 2932; 4193;
G beta:gamma signalling through PI3Kgamma	15	48	31.25	1.39666e-13	1.51179e-12	1.01677e-10	1.11873e-10	9.21796e-11	1.01677e-10	1.09812e-11	207; 208; 10000; 1439; 3562; 3563; 5170; 5290; 5291; 5293; 5294; 5295; 5296; 8503; 23533;
Regulation of TNFR1 signaling	13	30	43.3333	1.45883e-13	1.55803e-12	1.06057e-10	1.16853e-10	9.61371e-11	1.06057e-10	1.13171e-11	329; 330; 841; 1147; 3551; 8517; 8737; 7124; 7132; 8717; 7185; 7186; 331;
Cyclin A/B1 associated events during G2/M transition	14	22	63.6364	1.50768e-13	1.57252e-12	1.09458e-10	1.20765e-10	9.93563e-11	1.09458e-10	1.14223e-11	8900; 890; 891; 9133; 902; 993; 994; 995; 983; 1017; 1022; 9088; 5347; 7465;
E2F mediated regulation of DNA replication	17	33	51.5152	1.54321e-13	1.57252e-12	1.11883e-10	1.23611e-10	1.01698e-10	1.11883e-10	1.14223e-11	8900; 891; 898; 993; 8318; 990; 983; 1869; 4998; 4999; 23595; 5000; 5001; 23594; 5111; 5925; 7027;
Regulation of TP53 Expression and Degradation	14	36	38.8889	1.55764e-13	1.57252e-12	1.12773e-10	1.24767e-10	1.02649e-10	1.12773e-10	1.14223e-11	207; 208; 10000; 472; 8900; 890; 983; 1017; 1029; 11200; 1616; 4193; 5170; 7157;
TNF signaling	14	40	35	1.5743e-13	1.57252e-12	1.13822e-10	1.26101e-10	1.03589e-10	1.13822e-10	1.14223e-11	329; 330; 841; 1147; 8772; 3551; 8517; 8737; 7124; 7132; 8717; 7185; 7186; 331;
MyD88-independent TLR3/TLR4 cascade	21	97	21.6495	1.60982e-13	1.57252e-12	1.16229e-10	1.28947e-10	1.05926e-10	1.15907e-10	1.14223e-11	329; 330; 841; 1147; 8454; 8772; 2353; 3551; 8517; 3725; 5604; 5594; 5602; 5595; 5599; 5601; 4790; 4792; 5970; 8737; 6500;
TRIF-mediated TLR3/TLR4 signaling	21	97	21.6495	1.60982e-13	1.57252e-12	1.16229e-10	1.28947e-10	1.05926e-10	1.15907e-10	1.14223e-11	329; 330; 841; 1147; 8454; 8772; 2353; 3551; 8517; 3725; 5604; 5594; 5602; 5595; 5599; 5601; 4790; 4792; 5970; 8737; 6500;
Toll Like Receptor 3 (TLR3) Cascade	21	97	21.6495	1.60982e-13	1.57252e-12	1.16229e-10	1.28947e-10	1.05926e-10	1.15907e-10	1.14223e-11	329; 330; 841; 1147; 8454; 8772; 2353; 3551; 8517; 3725; 5604; 5594; 5602; 5595; 5599; 5601; 4790; 4792; 5970; 8737; 6500;
APC-Cdc20 mediated degradation of Nek2A	15	25	60	1.65756e-13	1.59648e-12	1.19179e-10	1.32771e-10	1.09068e-10	1.19179e-10	1.15964e-11	64682; 10393; 51529; 29882; 29945; 51433; 51434; 701; 9184; 8881; 991; 8697; 246184; 996; 4085;
Caspase activation via extrinsic apoptotic signalig pathway	13	27	48.1481	1.67422e-13	1.59648e-12	1.20209e-10	1.34105e-10	1.10163e-10	1.20209e-10	1.15964e-11	836; 841; 842; 8837; 8772; 355; 356; 8737; 8797; 8795; 8743; 8717; 7186;
VEGFA-VEGFR2 Pathway	27	320	8.4375	2.12608e-13	2.00352e-12	1.5244e-10	1.70299e-10	1.39471e-10	1.5244e-10	1.45529e-11	207; 208; 10000; 1439; 153090; 3265; 3562; 3563; 3708; 3709; 3710; 3845; 5604; 5605; 5594; 5595; 4893; 5170; 5290; 5291; 5295; 5296; 5894; 9978; 6708; 6709; 7529;
TP53 Regulates Transcription of Cell Death Genes	19	43	44.186	2.60347e-13	2.42486e-12	1.86409e-10	2.08538e-10	1.70267e-10	1.86409e-10	1.76135e-11	317; 472; 581; 27113; 637; 332; 843; 835; 839; 1387; 355; 55367; 5366; 8797; 8795; 8794; 8793; 7157; 63970;
Hemostasis	38	553	6.87161	2.74447e-13	2.52681e-12	1.9623e-10	2.19832e-10	1.79488e-10	1.9623e-10	1.8354e-11	25; 207; 208; 10000; 1017; 1387; 1439; 1521; 2033; 3065; 3066; 3265; 3562; 3563; 3708; 3709; 3710; 3845; 5594; 5595; 4893; 5170; 5290; 5291; 5293; 5294; 5295; 5296; 8503; 23533; 5894; 7040; 7042; 7043; 7157; 7277; 7465; 7534;
G-protein beta:gamma signalling	15	51	29.4118	2.80442e-13	2.55266e-12	2.00236e-10	2.24634e-10	1.83409e-10	2.00236e-10	1.85418e-11	207; 208; 10000; 1439; 3562; 3563; 5170; 5290; 5291; 5293; 5294; 5295; 5296; 8503; 23533;
TP53 Regulates Transcription of Cell Cycle Genes	22	48	45.8333	2.84439e-13	2.55995e-12	2.02805e-10	2.27836e-10	1.86023e-10	2.02805e-10	1.85947e-11	581; 8900; 890; 891; 898; 9134; 995; 983; 1017; 1026; 1027; 1869; 1874; 2033; 1647; 5111; 5933; 5934; 2810; 7027; 7029; 7157;
Death Receptor Signalling	21	47	44.6809	3.31402e-13	2.94947e-12	2.35958e-10	2.65453e-10	2.16405e-10	2.35958e-10	2.14241e-11	329; 330; 843; 841; 8837; 1147; 8772; 355; 356; 3551; 8517; 8737; 7124; 8797; 8795; 7132; 8743; 8717; 7185; 7186; 331;
GPVI-mediated activation cascade	15	53	28.3019	3.37841e-13	2.97374e-12	2.40205e-10	2.70611e-10	2.2061e-10	2.40205e-10	2.16004e-11	207; 208; 10000; 1439; 3562; 3563; 5170; 5290; 5291; 5293; 5294; 5295; 5296; 8503; 23533;
Synthesis of DNA	22	97	22.6804	3.56604e-13	3.10478e-12	2.53189e-10	2.8564e-10	2.32506e-10	2.53189e-10	2.25522e-11	8900; 890; 8318; 990; 1017; 1026; 1027; 51343; 4171; 4172; 4173; 4174; 4175; 4176; 4998; 4999; 23595; 5000; 5001; 23594; 5111; 5925;
Toll-Like Receptors Cascades	26	141	18.4397	3.74922e-13	3.22917e-12	2.6582e-10	3.00313e-10	2.44449e-10	2.6582e-10	2.34557e-11	329; 330; 841; 1147; 1508; 1513; 1514; 1520; 1515; 8454; 8772; 2353; 3551; 8517; 3725; 5604; 5594; 5602; 5595; 5599; 5601; 4790; 4792; 5970; 8737; 6500;
Intrinsic Pathway for Apoptosis	32	42	76.1905	4.13891e-13	3.52688e-12	2.93035e-10	3.31527e-10	2.69857e-10	2.93035e-10	2.56182e-11	207; 208; 10000; 317; 572; 578; 581; 27113; 596; 598; 10018; 637; 836; 840; 841; 842; 54205; 56616; 1869; 3002; 5599; 5366; 2810; 7027; 7157; 331; 7529; 7531; 7532; 7533; 10971; 7534;
Senescence-Associated Secretory Phenotype (SASP)	29	77	37.6623	4.30322e-13	3.62015e-12	3.04238e-10	3.44688e-10	2.8014e-10	3.04238e-10	2.62957e-11	64682; 10393; 51529; 29882; 29945; 51433; 51434; 8900; 890; 8881; 8697; 246184; 996; 1017; 1019; 1021; 1026; 1027; 1029; 1030; 1031; 1032; 2353; 51343; 3725; 5594; 5595; 4790; 5970;
PI3K/AKT activation	21	125	16.8	4.33875e-13	3.62015e-12	3.06316e-10	3.47534e-10	2.82453e-10	3.06316e-10	2.62957e-11	207; 208; 10000; 572; 842; 1026; 1027; 1147; 2932; 5594; 5595; 4193; 4803; 4914; 5170; 5290; 5291; 5293; 5295; 5296; 8503;
Oxidative Stress Induced Senescence	20	91	21.978	4.42757e-13	3.65617e-12	3.12144e-10	3.54648e-10	2.88235e-10	3.12144e-10	2.65573e-11	1019; 1021; 1029; 1030; 1031; 1032; 1869; 1870; 1871; 2353; 3725; 4217; 5594; 5602; 5595; 5599; 5601; 4193; 7027; 7157;
Assembly of the pre-replicative complex	16	67	23.8806	4.98157e-13	4.01206e-12	3.50703e-10	3.99024e-10	3.243e-10	3.50703e-10	2.91424e-11	990; 1869; 1870; 1871; 4171; 4172; 4173; 4174; 4175; 4176; 4998; 4999; 23595; 5000; 5001; 23594;
PI-3K cascade:FGFR1	19	122	15.5738	5.20917e-13	4.01206e-12	3.66204e-10	4.17254e-10	3.39117e-10	3.636e-10	2.91424e-11	207; 208; 10000; 572; 842; 1026; 1027; 1147; 2932; 5594; 5595; 4193; 5170; 5290; 5291; 5293; 5295; 5296; 8503;
PI-3K cascade:FGFR2	19	122	15.5738	5.20917e-13	4.01206e-12	3.66204e-10	4.17254e-10	3.39117e-10	3.636e-10	2.91424e-11	207; 208; 10000; 572; 842; 1026; 1027; 1147; 2932; 5594; 5595; 4193; 5170; 5290; 5291; 5293; 5295; 5296; 8503;
PI-3K cascade:FGFR3	19	122	15.5738	5.20917e-13	4.01206e-12	3.66204e-10	4.17254e-10	3.39117e-10	3.636e-10	2.91424e-11	207; 208; 10000; 572; 842; 1026; 1027; 1147; 2932; 5594; 5595; 4193; 5170; 5290; 5291; 5293; 5295; 5296; 8503;
PI-3K cascade:FGFR4	19	122	15.5738	5.20917e-13	4.01206e-12	3.66204e-10	4.17254e-10	3.39117e-10	3.636e-10	2.91424e-11	207; 208; 10000; 572; 842; 1026; 1027; 1147; 2932; 5594; 5595; 4193; 5170; 5290; 5291; 5293; 5295; 5296; 8503;
PI3K events in ERBB4 signaling	19	122	15.5738	5.20917e-13	4.01206e-12	3.66204e-10	4.17254e-10	3.39117e-10	3.636e-10	2.91424e-11	207; 208; 10000; 572; 842; 1026; 1027; 1147; 2932; 5594; 5595; 4193; 5170; 5290; 5291; 5293; 5295; 5296; 8503;
PIP3 activates AKT signaling	19	122	15.5738	5.20917e-13	4.01206e-12	3.66204e-10	4.17254e-10	3.39117e-10	3.636e-10	2.91424e-11	207; 208; 10000; 572; 842; 1026; 1027; 1147; 2932; 5594; 5595; 4193; 5170; 5290; 5291; 5293; 5295; 5296; 8503;
Cdc20:Phospho-APC/C mediated degradation of Cyclin A	18	71	25.3521	5.33795e-13	4.03368e-12	3.72055e-10	4.2757e-10	3.46967e-10	3.71521e-10	2.92994e-11	64682; 10393; 51529; 29882; 29945; 51433; 51434; 701; 9184; 8900; 890; 8881; 991; 8697; 246184; 996; 983; 4085;
Cyclin A:Cdk2-associated events at S phase entry	20	69	28.9855	5.33795e-13	4.03368e-12	3.72055e-10	4.2757e-10	3.46967e-10	3.71521e-10	2.92994e-11	8900; 890; 595; 898; 9134; 902; 993; 994; 1017; 1019; 1022; 1026; 1027; 8454; 51343; 4609; 5925; 6500; 6502; 7465;
Cyclin E associated events during G1/S transition	19	68	27.9412	5.62439e-13	4.08919e-12	3.90895e-10	4.50514e-10	3.65585e-10	3.90895e-10	2.97027e-11	8900; 890; 595; 898; 9134; 902; 993; 1017; 1019; 1022; 1026; 1027; 8454; 4609; 9088; 5925; 6500; 6502; 7465;
NGF signalling via TRKA from the plasma membrane	38	374	10.1604	5.76317e-13	4.08919e-12	3.99964e-10	4.6163e-10	3.74606e-10	3.99964e-10	2.97027e-11	207; 208; 10000; 572; 842; 1026; 1027; 1147; 1439; 153090; 2932; 3265; 3562; 3563; 3708; 3709; 3710; 3845; 5604; 5605; 5594; 5595; 4193; 4803; 4893; 4914; 5170; 5290; 5291; 5293; 5295; 5296; 8503; 5894; 9978; 6708; 6709; 7529;
APC/C:Cdh1 mediated degradation of Cdc20 and other APC/C:Cdh1 targeted proteins in late mitosis/early G1	16	71	22.5352	5.79314e-13	4.08919e-12	4.01465e-10	4.64031e-10	3.76554e-10	4.01347e-10	2.97027e-11	64682; 10393; 51529; 29882; 29945; 51433; 51434; 8881; 991; 8697; 246184; 996; 51343; 5347; 9232; 6502;
TRAF6 Mediated Induction of proinflammatory cytokines	16	72	22.2222	5.79981e-13	4.08919e-12	4.01465e-10	4.64564e-10	3.76987e-10	4.01347e-10	2.97027e-11	1147; 8454; 2353; 3551; 8517; 3725; 5604; 5594; 5602; 5595; 5599; 5601; 4790; 4792; 5970; 6500;
Regulation of DNA replication	23	75	30.6667	5.8431e-13	4.08919e-12	4.03758e-10	4.68033e-10	3.79802e-10	4.03758e-10	2.97027e-11	8900; 890; 990; 1017; 1026; 1027; 1869; 1870; 1871; 51343; 4171; 4172; 4173; 4174; 4175; 4176; 4998; 4999; 23595; 5000; 5001; 23594; 5925;
S Phase	40	125	32	5.86198e-13	4.08919e-12	4.04476e-10	4.69544e-10	3.81029e-10	4.04476e-10	2.97027e-11	8900; 890; 595; 898; 9134; 902; 993; 994; 8318; 990; 1017; 1019; 1022; 1026; 1027; 8454; 51343; 4171; 4172; 4173; 4174; 4175; 4176; 4609; 4998; 4999; 23595; 5000; 5001; 23594; 5111; 5885; 5925; 6500; 6502; 8243; 9126; 10274; 10735; 7465;
G1/S-Specific Transcription	10	17	58.8235	5.87974e-13	4.08919e-12	4.05114e-10	4.70967e-10	3.82183e-10	4.05114e-10	2.97027e-11	8900; 898; 993; 8318; 990; 983; 1869; 4998; 5111; 7027;
APC:Cdc20 mediated degradation of cell cycle proteins prior to satisfation of the cell cycle checkpoint	18	72	25	5.92193e-13	4.08919e-12	4.07429e-10	4.74347e-10	3.84925e-10	4.06244e-10	2.97027e-11	64682; 10393; 51529; 29882; 29945; 51433; 51434; 701; 9184; 8900; 890; 8881; 991; 8697; 246184; 996; 983; 4085;
Orc1 removal from chromatin	20	70	28.5714	5.92193e-13	4.08919e-12	4.07429e-10	4.74347e-10	3.84925e-10	4.06244e-10	2.97027e-11	8900; 890; 990; 1017; 1026; 1027; 51343; 4171; 4172; 4173; 4174; 4175; 4176; 4998; 4999; 23595; 5000; 5001; 23594; 5925;
Switching of origins to a post-replicative state	20	70	28.5714	5.92193e-13	4.08919e-12	4.07429e-10	4.74347e-10	3.84925e-10	4.06244e-10	2.97027e-11	8900; 890; 990; 1017; 1026; 1027; 51343; 4171; 4172; 4173; 4174; 4175; 4176; 4998; 4999; 23595; 5000; 5001; 23594; 5925;
Activation of APC/C and APC/C:Cdc20 mediated degradation of mitotic proteins	21	75	28	6.20282e-13	4.23392e-12	4.24893e-10	4.96846e-10	4.03183e-10	4.24893e-10	3.07539e-11	64682; 10393; 51529; 29882; 29945; 51433; 51434; 701; 9184; 8900; 890; 891; 8881; 991; 8697; 246184; 996; 983; 4085; 5347; 9232;
Regulation of APC/C activators between G1/S and early anaphase	24	79	30.3797	6.23723e-13	4.23392e-12	4.26627e-10	4.99602e-10	4.0542e-10	4.26627e-10	3.07539e-11	64682; 10393; 51529; 29882; 29945; 51433; 51434; 701; 9184; 8900; 890; 891; 8881; 991; 8697; 246184; 996; 983; 1017; 8454; 51343; 4085; 5347; 6500;
PI3K/AKT Signaling in Cancer	17	86	19.7674	6.40377e-13	4.25711e-12	4.37377e-10	5.12942e-10	4.16245e-10	4.37377e-10	3.09224e-11	207; 208; 10000; 572; 842; 1026; 1027; 1147; 2932; 4193; 5170; 5290; 5291; 5293; 5295; 5296; 8503;
Removal of licensing factors from origins	20	72	27.7778	6.53921e-13	4.25711e-12	4.45974e-10	5.23791e-10	4.25049e-10	4.45974e-10	3.09224e-11	8900; 890; 990; 1017; 1026; 1027; 51343; 4171; 4172; 4173; 4174; 4175; 4176; 4998; 4999; 23595; 5000; 5001; 23594; 5925;
DNA Replication Pre-Initiation	20	82	24.3902	6.57918e-13	4.25711e-12	4.48042e-10	5.26992e-10	4.27647e-10	4.46821e-10	3.09224e-11	8318; 990; 8317; 1017; 10926; 1869; 1870; 1871; 4171; 4172; 4173; 4174; 4175; 4176; 4998; 4999; 23595; 5000; 5001; 23594;
M/G1 Transition	20	82	24.3902	6.57918e-13	4.25711e-12	4.48042e-10	5.26992e-10	4.27647e-10	4.46821e-10	3.09224e-11	8318; 990; 8317; 1017; 10926; 1869; 1870; 1871; 4171; 4172; 4173; 4174; 4175; 4176; 4998; 4999; 23595; 5000; 5001; 23594;
APC/C-mediated degradation of cell cycle proteins	27	85	31.7647	6.59028e-13	4.25711e-12	4.48042e-10	5.27882e-10	4.28368e-10	4.46821e-10	3.09224e-11	64682; 10393; 51529; 29882; 29945; 51433; 51434; 701; 9184; 8900; 890; 891; 8556; 8881; 991; 8697; 246184; 996; 983; 1017; 8454; 51343; 4085; 5347; 9232; 6500; 6502;
Regulation of mitotic cell cycle	27	85	31.7647	6.59028e-13	4.25711e-12	4.48042e-10	5.27882e-10	4.28368e-10	4.46821e-10	3.09224e-11	64682; 10393; 51529; 29882; 29945; 51433; 51434; 701; 9184; 8900; 890; 891; 8556; 8881; 991; 8697; 246184; 996; 983; 1017; 8454; 51343; 4085; 5347; 9232; 6500; 6502;
E2F-enabled inhibition of pre-replication complex formation	9	10	90	6.69909e-13	4.29277e-12	4.53528e-10	5.36597e-10	4.34771e-10	4.53528e-10	3.11814e-11	891; 993; 983; 4998; 4999; 23595; 5000; 5001; 23594;
Cell Cycle, Mitotic	96	461	20.8243	6.83342e-13	4.30117e-12	4.61939e-10	5.47357e-10	4.43489e-10	4.61939e-10	3.12424e-11	64682; 10393; 51529; 29882; 29945; 51433; 51434; 332; 699; 701; 9184; 8900; 890; 891; 9133; 595; 894; 896; 898; 9134; 902; 8556; 8881; 991; 8697; 993; 994; 995; 246184; 996; 8318; 990; 8317; 983; 1017; 1019; 1021; 1022; 1026; 1027; 1029; 1030; 1031; 1032; 8454; 10926; 1869; 1870; 1871; 1874; 1875; 2033; 9700; 51343; 3065; 4000; 4001; 8379; 4085; 5594; 5595; 4171; 4172; 4173; 4174; 4175; 4176; 460…
Activated TLR4 signalling	21	112	18.75	6.93112e-13	4.30117e-12	4.67851e-10	5.55183e-10	4.4983e-10	4.67851e-10	3.12424e-11	329; 330; 841; 1147; 8454; 8772; 2353; 3551; 8517; 3725; 5604; 5594; 5602; 5595; 5599; 5601; 4790; 4792; 5970; 8737; 6500;
Constitutive Signaling by AKT1 E17K in Cancer	11	25	44	6.96998e-13	4.30117e-12	4.69777e-10	5.58295e-10	4.52352e-10	4.69777e-10	3.12424e-11	207; 208; 10000; 572; 842; 1026; 1027; 1147; 2932; 4193; 5170;
MyD88 cascade initiated on plasma membrane	16	82	19.5122	7.03437e-13	4.30117e-12	4.73413e-10	5.63453e-10	4.56531e-10	4.72006e-10	3.12424e-11	1147; 8454; 2353; 3551; 8517; 3725; 5604; 5594; 5602; 5595; 5599; 5601; 4790; 4792; 5970; 6500;
Toll Like Receptor 10 (TLR10) Cascade	16	82	19.5122	7.03437e-13	4.30117e-12	4.73413e-10	5.63453e-10	4.56531e-10	4.72006e-10	3.12424e-11	1147; 8454; 2353; 3551; 8517; 3725; 5604; 5594; 5602; 5595; 5599; 5601; 4790; 4792; 5970; 6500;
Toll Like Receptor 5 (TLR5) Cascade	16	82	19.5122	7.03437e-13	4.30117e-12	4.73413e-10	5.63453e-10	4.56531e-10	4.72006e-10	3.12424e-11	1147; 8454; 2353; 3551; 8517; 3725; 5604; 5594; 5602; 5595; 5599; 5601; 4790; 4792; 5970; 6500;
Innate Immune System	70	812	8.62069	7.1454e-13	4.33596e-12	4.78741e-10	5.72346e-10	4.63736e-10	4.78741e-10	3.14951e-11	25; 60; 71; 207; 208; 10000; 572; 596; 598; 329; 330; 843; 835; 841; 842; 1026; 1027; 1147; 1387; 1439; 1508; 1513; 1514; 1520; 1515; 8454; 153090; 2033; 8772; 2353; 2932; 3265; 3551; 8517; 3562; 3563; 3708; 3709; 3710; 3725; 3845; 5604; 5605; 9020; 5594; 5602; 5595; 5599; 5601; 4193; 4790; 4792; 4893; 5170; 5290; 5291; 5293; 5295; 5296; 8503; 5591; 5894; 9978; 5970; 8737; 6500; 6708; 6709; 7186;…
APC/C:Cdc20 mediated degradation of mitotic proteins	20	74	27.027	7.22533e-13	4.3515e-12	4.83375e-10	5.78749e-10	4.68924e-10	4.83375e-10	3.1608e-11	64682; 10393; 51529; 29882; 29945; 51433; 51434; 701; 9184; 8900; 890; 891; 8881; 991; 8697; 246184; 996; 983; 4085; 9232;
TRAF6 mediated induction of NFkB and MAP kinases upon TLR7/8 or 9 activation	16	83	19.2771	7.55618e-13	4.51679e-12	5.04753e-10	6.0525e-10	4.90396e-10	5.04753e-10	3.28086e-11	1147; 8454; 2353; 3551; 8517; 3725; 5604; 5594; 5602; 5595; 5599; 5601; 4790; 4792; 5970; 6500;
G1/S Transition	40	112	35.7143	7.79932e-13	4.60626e-12	5.20214e-10	6.24725e-10	5.05396e-10	5.20214e-10	3.34585e-11	8900; 890; 891; 595; 898; 9134; 902; 993; 8318; 990; 8317; 983; 1017; 1019; 1022; 1026; 1027; 8454; 10926; 1869; 4171; 4172; 4173; 4174; 4175; 4176; 4609; 4998; 4999; 23595; 5000; 5001; 23594; 5111; 9088; 5925; 6500; 6502; 7027; 7465;
G2/M DNA damage checkpoint	16	78	20.5128	7.82929e-13	4.60626e-12	5.21431e-10	6.27126e-10	5.07338e-10	5.21431e-10	3.34585e-11	472; 545; 891; 995; 983; 1111; 11200; 2810; 7157; 7465; 7529; 7531; 7532; 7533; 10971; 7534;
MyD88 dependent cascade initiated on endosome	16	85	18.8235	7.93587e-13	4.60626e-12	5.27736e-10	6.35664e-10	5.14245e-10	5.26942e-10	3.34585e-11	1147; 8454; 2353; 3551; 8517; 3725; 5604; 5594; 5602; 5595; 5599; 5601; 4790; 4792; 5970; 6500;
Toll Like Receptor 7/8 (TLR7/8) Cascade	16	85	18.8235	7.93587e-13	4.60626e-12	5.27736e-10	6.35664e-10	5.14245e-10	5.26942e-10	3.34585e-11	1147; 8454; 2353; 3551; 8517; 3725; 5604; 5594; 5602; 5595; 5599; 5601; 4790; 4792; 5970; 6500;
Toll Like Receptor 9 (TLR9) Cascade	16	89	17.9775	8.59757e-13	4.95443e-12	5.70019e-10	6.88665e-10	5.57122e-10	5.70019e-10	3.59875e-11	1147; 8454; 2353; 3551; 8517; 3725; 5604; 5594; 5602; 5595; 5599; 5601; 4790; 4792; 5970; 6500;
Regulation of TP53 Activity	19	150	12.6667	9.166e-13	5.06955e-12	6.06789e-10	7.34197e-10	5.9304e-10	6.03665e-10	3.68237e-11	207; 208; 10000; 472; 545; 8900; 890; 983; 1017; 1029; 1111; 11200; 1616; 2033; 3065; 3066; 4193; 5170; 7157;
MyD88:Mal cascade initiated on plasma membrane	16	92	17.3913	9.18376e-13	5.06955e-12	6.07047e-10	7.3562e-10	5.9419e-10	6.03665e-10	3.68237e-11	1147; 8454; 2353; 3551; 8517; 3725; 5604; 5594; 5602; 5595; 5599; 5601; 4790; 4792; 5970; 6500;
Toll Like Receptor 2 (TLR2) Cascade	16	92	17.3913	9.18376e-13	5.06955e-12	6.07047e-10	7.3562e-10	5.9419e-10	6.03665e-10	3.68237e-11	1147; 8454; 2353; 3551; 8517; 3725; 5604; 5594; 5602; 5595; 5599; 5601; 4790; 4792; 5970; 6500;
Toll Like Receptor TLR1:TLR2 Cascade	16	92	17.3913	9.18376e-13	5.06955e-12	6.07047e-10	7.3562e-10	5.9419e-10	6.03665e-10	3.68237e-11	1147; 8454; 2353; 3551; 8517; 3725; 5604; 5594; 5602; 5595; 5599; 5601; 4790; 4792; 5970; 6500;
Toll Like Receptor TLR6:TLR2 Cascade	16	92	17.3913	9.18376e-13	5.06955e-12	6.07047e-10	7.3562e-10	5.9419e-10	6.03665e-10	3.68237e-11	1147; 8454; 2353; 3551; 8517; 3725; 5604; 5594; 5602; 5595; 5599; 5601; 4790; 4792; 5970; 6500;
MAP kinase activation in TLR cascade	14	60	23.3333	9.18821e-13	5.06955e-12	6.07047e-10	7.35975e-10	5.94477e-10	6.03665e-10	3.68237e-11	1147; 8454; 2353; 3551; 8517; 3725; 5604; 5594; 5602; 5595; 5599; 5601; 4790; 6500;
DNA Replication	27	105	25.7143	9.29257e-13	5.06955e-12	6.09592e-10	7.44335e-10	6.01229e-10	6.0939e-10	3.68237e-11	8900; 890; 8318; 990; 8317; 1017; 1026; 1027; 10926; 1869; 1870; 1871; 51343; 4171; 4172; 4173; 4174; 4175; 4176; 4998; 4999; 23595; 5000; 5001; 23594; 5111; 5925;
Cellular responses to stress	51	369	13.8211	9.30367e-13	5.06955e-12	6.09592e-10	7.45224e-10	6.01947e-10	6.0939e-10	3.68237e-11	64682; 10393; 51529; 29882; 29945; 51433; 51434; 472; 545; 8900; 890; 898; 9134; 8881; 8697; 246184; 996; 1017; 1019; 1021; 1026; 1027; 1029; 1030; 1031; 1032; 1387; 54205; 1869; 1870; 1871; 2033; 2353; 51343; 2932; 3725; 4001; 4217; 5594; 5602; 5595; 5599; 5601; 4193; 4790; 5925; 9978; 5970; 7027; 7157; 7531;
Generic Transcription Pathway	69	815	8.46626	1.16296e-12	6.29412e-12	7.60575e-10	9.3153e-10	7.51271e-10	7.60575e-10	4.57186e-11	207; 208; 10000; 317; 472; 545; 581; 27113; 637; 332; 843; 835; 839; 8900; 890; 891; 898; 9134; 902; 995; 983; 1017; 1022; 1026; 1027; 1029; 1030; 1111; 11200; 1387; 54205; 1616; 1869; 1874; 1875; 2033; 355; 2353; 1647; 3065; 3066; 3725; 4193; 4609; 142; 5111; 5170; 55367; 5366; 5933; 5934; 2810; 4087; 4088; 4089; 7027; 7029; 8797; 8795; 8794; 8793; 7157; 63970; 7529; 7531; 7532; 7533; 10971; 753…
Immune System	94	1551	6.06061	1.2349e-12	6.63863e-12	8.0639e-10	9.89156e-10	7.97746e-10	8.0639e-10	4.8221e-11	25; 60; 71; 207; 208; 10000; 64682; 10393; 51529; 25847; 29882; 29945; 51433; 51434; 572; 596; 598; 329; 330; 843; 835; 836; 841; 842; 8881; 991; 8697; 246184; 996; 1026; 1027; 1147; 1387; 1439; 1508; 1075; 1509; 8722; 1512; 1513; 1514; 1519; 1520; 1515; 8454; 153090; 2033; 8772; 2353; 51343; 2932; 3265; 3551; 8517; 3562; 3563; 3708; 3709; 3710; 3725; 3845; 5604; 5605; 9020; 5594; 5602; 5595; 559…
Signaling by Interleukins	31	393	7.88804	1.40143e-12	7.48366e-12	9.13735e-10	1.12255e-09	9.03925e-10	9.13735e-10	5.43591e-11	836; 1147; 1439; 8454; 153090; 3265; 3551; 8517; 3562; 3563; 3845; 5604; 5605; 5594; 5595; 4790; 4893; 5290; 5291; 5293; 5295; 5296; 8503; 5894; 9978; 5970; 6500; 6708; 6709; 7529; 7534;
Role of LAT2/NTAL/LAB on calcium mobilization	19	162	11.7284	1.41098e-12	7.48475e-12	9.1855e-10	1.1302e-09	9.10084e-10	9.1855e-10	5.4367e-11	207; 208; 10000; 572; 842; 1026; 1027; 1147; 2932; 5594; 5595; 4193; 5170; 5290; 5291; 5293; 5295; 5296; 8503;
Resolution of Sister Chromatid Cohesion	16	98	16.3265	1.69553e-12	8.93501e-12	1.1021e-09	1.35812e-09	1.09023e-09	1.1021e-09	6.49012e-11	332; 699; 701; 9184; 891; 9133; 991; 983; 8379; 4085; 5347; 5885; 8243; 9126; 10274; 10735;
Fc epsilon receptor (FCERI) signaling	48	396	12.1212	1.76215e-12	9.22535e-12	1.14363e-09	1.41148e-09	1.13306e-09	1.14363e-09	6.70102e-11	207; 208; 10000; 572; 842; 1026; 1027; 1147; 1439; 8454; 153090; 2353; 2932; 3265; 3551; 8517; 3562; 3563; 3708; 3709; 3710; 3725; 3845; 5604; 5605; 5594; 5602; 5595; 5599; 5601; 4193; 4790; 4792; 4893; 5170; 5290; 5291; 5293; 5295; 5296; 8503; 5894; 9978; 5970; 6500; 6708; 6709; 7529;
Interleukin receptor SHC signaling	22	245	8.97959	2.10332e-12	1.094e-11	1.36295e-09	1.68476e-09	1.35033e-09	1.36295e-09	7.94648e-11	1439; 153090; 3265; 3562; 3563; 3845; 5604; 5605; 5594; 5595; 4893; 5290; 5291; 5293; 5295; 5296; 8503; 5894; 9978; 6708; 6709; 7529;
TP53 Regulates Transcription of Genes Involved in G1 Cell Cycle Arrest	9	13	69.2308	3.4398e-12	1.7776e-11	2.22555e-09	2.75528e-09	2.19803e-09	2.22555e-09	1.2912e-10	8900; 890; 898; 9134; 1017; 1026; 1027; 1869; 7157;
Mitotic Prometaphase	16	106	15.0943	4.3352e-12	2.22596e-11	2.80054e-09	3.47249e-09	2.77019e-09	2.80054e-09	1.61687e-10	332; 699; 701; 9184; 891; 9133; 991; 983; 8379; 4085; 5347; 5885; 8243; 9126; 10274; 10735;
SMAD2/SMAD3:SMAD4 heterotrimer regulates transcription	11	32	34.375	4.97369e-12	2.53753e-11	3.20803e-09	3.98392e-09	3.17321e-09	3.20803e-09	1.84319e-10	1030; 1874; 1875; 3065; 4609; 5933; 4087; 4088; 4089; 7027; 7029;
Transcriptional activity of SMAD2/SMAD3:SMAD4 heterotrimer	12	44	27.2727	5.14089e-12	2.60623e-11	3.31073e-09	4.11785e-09	3.27989e-09	3.31073e-09	1.89309e-10	1030; 1874; 1875; 3065; 4609; 142; 5933; 4087; 4088; 4089; 7027; 7029;
Interleukin-2 signaling	22	252	8.73016	5.3324e-12	2.68632e-11	3.42873e-09	4.27125e-09	3.40207e-09	3.42873e-09	1.95126e-10	1439; 153090; 3265; 3562; 3563; 3845; 5604; 5605; 5594; 5595; 4893; 5290; 5291; 5293; 5295; 5296; 8503; 5894; 9978; 6708; 6709; 7529;
Association of licensing factors with the pre-replicative complex	9	15	60	8.77742e-12	4.3942e-11	5.63511e-09	7.03072e-09	5.58244e-09	5.63511e-09	3.19181e-10	990; 1869; 1870; 1871; 4998; 4999; 23595; 5000; 5001;
IRS-mediated signalling	23	284	8.09859	1.04496e-11	5.19886e-11	6.69822e-09	8.37016e-09	6.63552e-09	6.69822e-09	3.7763e-10	207; 208; 1439; 153090; 3265; 3562; 3563; 3845; 5604; 5605; 5594; 5595; 4893; 5170; 5290; 5291; 5295; 5296; 5894; 9978; 6708; 6709; 7529;
Insulin receptor signalling cascade	23	287	8.01394	1.24307e-11	6.1463e-11	7.95566e-09	9.95701e-09	7.89351e-09	7.95566e-09	4.46449e-10	207; 208; 1439; 153090; 3265; 3562; 3563; 3845; 5604; 5605; 5594; 5595; 4893; 5170; 5290; 5291; 5295; 5296; 5894; 9978; 6708; 6709; 7529;
IGF1R signaling cascade	23	288	7.98611	1.34354e-11	6.52226e-11	8.5852e-09	1.07617e-08	8.53146e-09	8.55833e-09	4.73757e-10	207; 208; 1439; 153090; 3265; 3562; 3563; 3845; 5604; 5605; 5594; 5595; 4893; 5170; 5290; 5291; 5295; 5296; 5894; 9978; 6708; 6709; 7529;
IRS-related events triggered by IGF1R	23	288	7.98611	1.34354e-11	6.52226e-11	8.5852e-09	1.07617e-08	8.53146e-09	8.55833e-09	4.73757e-10	207; 208; 1439; 153090; 3265; 3562; 3563; 3845; 5604; 5605; 5594; 5595; 4893; 5170; 5290; 5291; 5295; 5296; 5894; 9978; 6708; 6709; 7529;
Signaling by Type 1 Insulin-like Growth Factor 1 Receptor (IGF1R)	23	288	7.98611	1.34354e-11	6.52226e-11	8.5852e-09	1.07617e-08	8.53146e-09	8.55833e-09	4.73757e-10	207; 208; 1439; 153090; 3265; 3562; 3563; 3845; 5604; 5605; 5594; 5595; 4893; 5170; 5290; 5291; 5295; 5296; 5894; 9978; 6708; 6709; 7529;
G1/S DNA Damage Checkpoints	13	65	20	1.94142e-11	9.36796e-11	1.23475e-08	1.55508e-08	1.22892e-08	1.23475e-08	6.80461e-10	472; 8900; 890; 898; 9134; 993; 1017; 1026; 1027; 1111; 11200; 4193; 7157;
APC/C:Cdc20 mediated degradation of Securin	13	66	19.697	2.30038e-11	1.10336e-10	1.46074e-08	1.84261e-08	1.45154e-08	1.46074e-08	8.01445e-10	64682; 10393; 51529; 29882; 29945; 51433; 51434; 8881; 991; 8697; 246184; 996; 9232;
Signaling by NOTCH	16	122	13.1148	2.71148e-11	1.29279e-10	1.71908e-08	2.17189e-08	1.70823e-08	1.71908e-08	9.39046e-10	595; 1387; 8454; 1869; 1871; 2033; 3002; 3065; 3066; 3725; 4609; 9978; 6500; 7027; 7029; 7157;
Signaling by Insulin receptor	23	311	7.3955	6.1235e-11	2.90232e-10	3.87618e-08	4.90492e-08	3.81494e-08	3.87618e-08	2.10816e-09	207; 208; 1439; 153090; 3265; 3562; 3563; 3845; 5604; 5605; 5594; 5595; 4893; 5170; 5290; 5291; 5295; 5296; 5894; 9978; 6708; 6709; 7529;
Signaling by TGF-beta Receptor Complex	13	73	17.8082	6.89346e-11	3.24804e-10	4.35667e-08	5.52166e-08	4.29463e-08	4.35667e-08	2.35928e-09	1030; 1874; 1875; 3065; 4609; 142; 5933; 4087; 4088; 4089; 7027; 7029; 7040;
MAPK family signaling cascades	22	284	7.74648	7.15187e-11	3.35009e-10	4.51283e-08	5.72865e-08	4.44846e-08	4.51283e-08	2.4334e-09	896; 8556; 8555; 983; 1439; 153090; 3265; 3562; 3563; 3725; 3845; 5604; 5605; 5594; 5595; 4609; 4893; 5894; 9978; 6708; 6709; 7529;
SCF(Skp2)-mediated degradation of p27/p21	12	59	20.339	9.7238e-11	4.52835e-10	6.12599e-08	7.78876e-08	6.03848e-08	6.12599e-08	3.28926e-09	8900; 890; 595; 898; 9134; 1017; 1019; 1026; 1027; 8454; 6500; 6502;
CD28 dependent PI3K/Akt signaling	9	22	40.9091	1.25243e-10	5.79881e-10	7.87777e-08	1.00319e-07	7.76505e-08	7.87777e-08	4.21209e-09	207; 208; 10000; 9020; 5170; 5290; 5295; 5296; 8503;
Autodegradation of Cdh1 by Cdh1:APC/C	12	62	19.3548	1.61056e-10	7.41414e-10	1.01143e-07	1.29006e-07	9.93717e-08	1.01143e-07	5.38541e-09	64682; 10393; 51529; 29882; 29945; 51433; 51434; 8881; 8697; 246184; 996; 51343;
Apoptotic factor-mediated response	7	7	100	1.6369e-10	7.44977e-10	1.02634e-07	1.31116e-07	1.00997e-07	1.0247e-07	5.41129e-09	317; 836; 840; 842; 54205; 56616; 331;
TRAIL signaling	7	7	100	1.6369e-10	7.44977e-10	1.02634e-07	1.31116e-07	1.00997e-07	1.0247e-07	5.41129e-09	843; 841; 8837; 8772; 8797; 8795; 8743;
RIG-I/MDA5 mediated induction of IFN-alpha/beta pathways	13	80	16.25	1.89435e-10	8.57274e-10	1.18397e-07	1.51737e-07	1.16503e-07	1.18397e-07	6.22698e-09	843; 841; 1147; 1387; 2033; 8772; 3551; 8517; 4790; 4792; 5970; 8737; 7186;
CLEC7A (Dectin-1) signaling	14	99	14.1414	1.95654e-10	8.80443e-10	1.22088e-07	1.56719e-07	1.20132e-07	1.22088e-07	6.39528e-09	841; 1147; 8454; 3551; 8517; 3708; 3709; 3710; 9020; 4790; 4792; 5170; 5970; 6500;
Signaling by Rho GTPases	24	365	6.57534	2.25415e-10	1.0087e-09	1.40434e-07	1.80558e-07	1.3818e-07	1.40434e-07	7.32691e-09	25; 60; 71; 332; 699; 701; 9184; 991; 995; 1027; 8379; 4085; 5594; 5595; 5170; 5296; 5347; 2810; 7529; 7531; 7532; 7533; 10971; 7534;
p75 NTR receptor-mediated signalling	13	82	15.8537	2.48691e-10	1.10667e-09	1.54686e-07	1.99201e-07	1.52199e-07	1.54686e-07	8.03855e-09	572; 10018; 835; 836; 3065; 3066; 3551; 5599; 4790; 4792; 4803; 5970; 7531;
VEGFR2 mediated cell proliferation	20	248	8.06452	2.79439e-10	1.23663e-09	1.73531e-07	2.2383e-07	1.70458e-07	1.73531e-07	8.98252e-09	1439; 153090; 3265; 3562; 3563; 3708; 3709; 3710; 3845; 5604; 5605; 5594; 5595; 4893; 5170; 5894; 9978; 6708; 6709; 7529;
BH3-only proteins associate with and inactivate anti-apoptotic BCL-2 members	7	8	87.5	3.03575e-10	1.33606e-09	1.88216e-07	2.43163e-07	1.84877e-07	1.88216e-07	9.70475e-09	572; 27113; 596; 598; 10018; 637; 5366;
Polo-like kinase mediated events	8	16	50	3.94712e-10	1.72767e-09	2.44326e-07	3.16164e-07	2.39195e-07	2.44326e-07	1.25493e-08	891; 9133; 993; 995; 2033; 9088; 5347; 7465;
Developmental Biology	35	787	4.44727	4.26101e-10	1.85493e-09	2.6333e-07	3.41307e-07	2.57791e-07	2.6333e-07	1.34736e-08	25; 60; 71; 207; 208; 10000; 896; 1019; 1387; 1439; 153090; 2033; 2932; 3265; 3562; 3563; 3725; 3845; 5604; 5605; 5594; 5595; 4790; 4893; 5894; 9978; 5970; 4087; 4088; 4089; 6708; 6709; 7040; 7124; 7529;
FCERI mediated MAPK activation	21	289	7.26644	5.88929e-10	2.5499e-09	3.63369e-07	4.71732e-07	3.53357e-07	3.63369e-07	1.85217e-08	1439; 153090; 2353; 3265; 3562; 3563; 3725; 3845; 5604; 5605; 5594; 5602; 5595; 5599; 5601; 4893; 5894; 9978; 6708; 6709; 7529;
Activation of the AP-1 family of transcription factors	7	10	70	8.97609e-10	3.86551e-09	5.52927e-07	7.18985e-07	5.34078e-07	5.52927e-07	2.80779e-08	2353; 3725; 5594; 5602; 5595; 5599; 5601;
TP53 Regulates Transcription of Genes Involved in Cytochrome C Release	8	19	42.1053	1.1525e-09	4.93664e-09	7.08787e-07	9.23152e-07	6.8228e-07	7.08787e-07	3.58583e-08	472; 581; 27113; 637; 1387; 5366; 7157; 63970;
DNA Damage/Telomere Stress Induced Senescence	11	59	18.6441	1.3412e-09	5.71439e-09	8.235e-07	1.0743e-06	7.91311e-07	8.235e-07	4.15076e-08	472; 8900; 890; 898; 9134; 1017; 1026; 1027; 4001; 5925; 7157;
Class I MHC mediated antigen processing & presentation	21	305	6.88525	1.46505e-09	6.20903e-09	8.98077e-07	1.17351e-06	8.62916e-07	8.98077e-07	4.51005e-08	64682; 10393; 51529; 25847; 29882; 29945; 51433; 51434; 8881; 991; 8697; 246184; 996; 1514; 1520; 1515; 8454; 51343; 9978; 6500; 6502;
Cooperation of Prefoldin and TriC/CCT in actin and tubulin folding	9	32	28.125	1.94659e-09	8.20643e-09	1.19132e-06	1.55922e-06	1.14265e-06	1.19132e-06	5.96091e-08	60; 7846; 10376; 84790; 7278; 112714; 7277; 51807; 79861;
Downstream TCR signaling	13	99	13.1313	1.9926e-09	8.35641e-09	1.21748e-06	1.59607e-06	1.16868e-06	1.21748e-06	6.06984e-08	1147; 8454; 3551; 8517; 4790; 4792; 5170; 5290; 5291; 5295; 5296; 5970; 6500;
CD209 (DC-SIGN) signaling	8	21	38.0952	2.17963e-09	9.09314e-09	1.32957e-06	1.74588e-06	1.27508e-06	1.32957e-06	6.60498e-08	1387; 2033; 3265; 3845; 4790; 4893; 5894; 5970;
NF-kB activation through FADD/RIP-1 pathway mediated by caspase-8 and -10	7	12	58.3333	2.27525e-09	9.34603e-09	1.38563e-06	1.82248e-06	1.33102e-06	1.38108e-06	6.78868e-08	843; 841; 1147; 8772; 3551; 8517; 8737;
TP53 Regulates Transcription of Caspase Activators and Caspases	7	12	58.3333	2.27525e-09	9.34603e-09	1.38563e-06	1.82248e-06	1.33102e-06	1.38108e-06	6.78868e-08	317; 472; 843; 835; 839; 55367; 7157;
Unwinding of DNA	7	12	58.3333	2.27525e-09	9.34603e-09	1.38563e-06	1.82248e-06	1.33102e-06	1.38108e-06	6.78868e-08	8318; 4171; 4172; 4173; 4174; 4175; 4176;
CD28 co-stimulation	9	33	27.2727	2.45003e-09	1.00126e-08	1.48472e-06	1.96248e-06	1.43082e-06	1.48472e-06	7.27287e-08	207; 208; 10000; 9020; 5170; 5290; 5295; 5296; 8503;
p53-Dependent G1 DNA Damage Response	11	63	17.4603	2.4765e-09	1.00186e-08	1.49828e-06	1.98368e-06	1.44628e-06	1.49581e-06	7.27719e-08	472; 8900; 890; 898; 9134; 1017; 1026; 1027; 11200; 4193; 7157;
p53-Dependent G1/S DNA damage checkpoint	11	63	17.4603	2.4765e-09	1.00186e-08	1.49828e-06	1.98368e-06	1.44628e-06	1.49581e-06	7.27719e-08	472; 8900; 890; 898; 9134; 1017; 1026; 1027; 11200; 4193; 7157;
Nucleotide-binding domain, leucine rich repeat containing receptor (NLR) signaling pathways	10	47	21.2766	2.49754e-09	1.00529e-08	1.50602e-06	2.00053e-06	1.45856e-06	1.50602e-06	7.30214e-08	596; 598; 329; 330; 835; 841; 842; 1147; 3551; 8517;
Post-chaperonin tubulin folding pathway	8	22	36.3636	2.93951e-09	1.17727e-08	1.76958e-06	2.35454e-06	1.71373e-06	1.76958e-06	8.55135e-08	7846; 10376; 84790; 7278; 112714; 7277; 51807; 79861;
DNA Repair	20	288	6.94444	3.18772e-09	1.27033e-08	1.91582e-06	2.55337e-06	1.85207e-06	1.91582e-06	9.22731e-08	25; 60; 472; 545; 8900; 890; 902; 1017; 1022; 1111; 11200; 2033; 10459; 5599; 142; 10038; 5111; 5591; 9978; 7157;
TNFR1-induced proapoptotic signaling	7	13	53.8462	3.46234e-09	1.37294e-08	2.0774e-06	2.77333e-06	2.00469e-06	2.0774e-06	9.9726e-08	841; 8772; 8737; 7124; 7132; 8717; 7186;
Assembly of the ORC complex at the origin of replication	6	6	100	3.57041e-09	1.40882e-08	2.13867e-06	2.8599e-06	2.0637e-06	2.13867e-06	1.02332e-07	4998; 4999; 23595; 5000; 5001; 23594;
Meiosis	12	85	14.1176	4.02455e-09	1.57252e-08	2.40668e-06	3.22366e-06	2.31814e-06	2.40265e-06	1.14223e-07	472; 545; 1017; 1019; 4000; 4001; 5885; 8243; 27127; 9126; 10274; 10735;
TP53 Regulates Metabolic Genes	12	85	14.1176	4.02455e-09	1.57252e-08	2.40668e-06	3.22366e-06	2.31814e-06	2.40265e-06	1.14223e-07	207; 208; 10000; 54205; 2810; 7157; 7529; 7531; 7532; 7533; 10971; 7534;
Apoptotic execution phase	10	52	19.2308	5.87959e-09	2.28619e-08	3.50424e-06	4.70955e-06	3.30433e-06	3.50424e-06	1.66062e-07	329; 836; 839; 840; 841; 1676; 1677; 4000; 4001; 6709;
ARMS-mediated activation	18	239	7.53138	6.15848e-09	2.37161e-08	3.6643e-06	4.93294e-06	3.45491e-06	3.65814e-06	1.72266e-07	1439; 153090; 3265; 3562; 3563; 3845; 5604; 5605; 5594; 5595; 4803; 4893; 4914; 5894; 9978; 6708; 6709; 7529;
Signalling to p38 via RIT and RIN	18	239	7.53138	6.15848e-09	2.37161e-08	3.6643e-06	4.93294e-06	3.45491e-06	3.65814e-06	1.72266e-07	1439; 153090; 3265; 3562; 3563; 3845; 5604; 5605; 5594; 5595; 4803; 4893; 4914; 5894; 9978; 6708; 6709; 7529;
Frs2-mediated activation	18	240	7.5	6.54552e-09	2.50209e-08	3.8815e-06	5.24296e-06	3.65895e-06	3.8815e-06	1.81744e-07	1439; 153090; 3265; 3562; 3563; 3845; 5604; 5605; 5594; 5595; 4803; 4893; 4914; 5894; 9978; 6708; 6709; 7529;
IkBA variant leads to EDA-ID	6	7	85.7143	6.55978e-09	2.50209e-08	3.88339e-06	5.25438e-06	3.66692e-06	3.88339e-06	1.81744e-07	1147; 3551; 8517; 4790; 4792; 5970;
Formation of tubulin folding intermediates by CCT/TriC	8	25	32	6.74563e-09	2.56078e-08	3.98667e-06	5.40325e-06	3.77081e-06	3.98667e-06	1.86007e-07	7846; 10376; 84790; 7278; 112714; 7277; 51807; 79861;
MAP2K and MAPK activation	9	38	23.6842	7.08129e-09	2.67552e-08	4.17796e-06	5.67211e-06	3.94674e-06	4.17796e-06	1.94342e-07	3265; 3845; 5604; 5605; 5594; 5595; 4893; 5894; 7529;
Prolonged ERK activation events	18	242	7.43802	7.38886e-09	2.77863e-08	4.35204e-06	5.91848e-06	4.11096e-06	4.35204e-06	2.01831e-07	1439; 153090; 3265; 3562; 3563; 3845; 5604; 5605; 5594; 5595; 4803; 4893; 4914; 5894; 9978; 6708; 6709; 7529;
Signalling to RAS	18	246	7.31707	9.38002e-09	3.51093e-08	5.51545e-06	7.5134e-06	5.17777e-06	5.51545e-06	2.55024e-07	1439; 153090; 3265; 3562; 3563; 3845; 5604; 5605; 5594; 5595; 4803; 4893; 4914; 5894; 9978; 6708; 6709; 7529;
Negative regulation of MAPK pathway	9	40	22.5	1.04411e-08	3.88991e-08	6.12891e-06	8.3633e-06	5.74259e-06	6.12891e-06	2.82551e-07	3265; 3845; 5604; 5605; 5594; 5595; 4893; 5894; 7529;
MAP3K8 (TPL2)-dependent MAPK1/3 activation	7	16	43.75	1.05965e-08	3.92953e-08	6.20954e-06	8.48779e-06	5.82807e-06	6.20954e-06	2.85429e-07	1147; 8454; 3551; 8517; 5604; 4790; 6500;
IKBKG deficiency causes anhidrotic ectodermal dysplasia with immunodeficiency (EDA-ID) (via TLR)	6	8	75	1.13569e-08	4.19209e-08	6.64376e-06	9.09684e-06	6.22356e-06	6.64376e-06	3.04501e-07	1147; 3551; 8517; 4790; 4792; 5970;
Chaperonin-mediated protein folding	12	95	12.6316	1.24977e-08	4.59203e-08	7.29863e-06	1.00106e-05	6.83622e-06	7.29863e-06	3.33551e-07	60; 898; 9134; 7157; 7846; 10376; 84790; 7278; 112714; 7277; 51807; 79861;
Pre-NOTCH Transcription and Translation	9	41	21.9512	1.25919e-08	4.60555e-08	7.3411e-06	1.00861e-05	6.88779e-06	7.3411e-06	3.34533e-07	595; 1387; 1869; 1871; 2033; 3725; 7027; 7029; 7157;
TCR signaling	13	118	11.0169	1.37306e-08	4.9992e-08	7.99123e-06	1.09982e-05	7.49693e-06	7.99123e-06	3.63127e-07	1147; 8454; 3551; 8517; 4790; 4792; 5170; 5290; 5291; 5295; 5296; 5970; 6500;
Signalling to ERKs	18	253	7.11462	1.40955e-08	5.10882e-08	8.18948e-06	1.12905e-05	7.69614e-06	8.18948e-06	3.71089e-07	1439; 153090; 3265; 3562; 3563; 3845; 5604; 5605; 5594; 5595; 4803; 4893; 4914; 5894; 9978; 6708; 6709; 7529;
DNA Double-Strand Break Repair	14	145	9.65517	1.77239e-08	6.39496e-08	1.02798e-05	1.41968e-05	9.62406e-06	1.02798e-05	4.64511e-07	25; 472; 545; 8900; 890; 1017; 1111; 11200; 5599; 142; 10038; 5111; 5591; 7157;
Tie2 Signaling	7	18	38.8889	2.03284e-08	7.3018e-08	1.17701e-05	1.6283e-05	1.1018e-05	1.17701e-05	5.30381e-07	3265; 3845; 4893; 5290; 5291; 5295; 5296;
Antigen processing: Ubiquitination & Proteasome degradation	18	260	6.92308	2.09104e-08	7.47732e-08	1.20862e-05	1.67492e-05	1.13125e-05	1.20862e-05	5.4313e-07	64682; 10393; 51529; 25847; 29882; 29945; 51433; 51434; 8881; 991; 8697; 246184; 996; 8454; 51343; 9978; 6500; 6502;
Protein folding	12	101	11.8812	2.32826e-08	8.28861e-08	1.34341e-05	1.86494e-05	1.25726e-05	1.34341e-05	6.0206e-07	60; 898; 9134; 7157; 7846; 10376; 84790; 7278; 112714; 7277; 51807; 79861;
Gastrin-CREB signalling pathway via PKC and MAPK	23	432	5.32407	2.38912e-08	8.46765e-08	1.37614e-05	1.91369e-05	1.29013e-05	1.37614e-05	6.15065e-07	1439; 153090; 3265; 3562; 3563; 3708; 3709; 3710; 3845; 5604; 5605; 5594; 5595; 4893; 5290; 5295; 5296; 8503; 5894; 9978; 6708; 6709; 7529;
NOD1/2 Signaling Pathway	8	31	25.8065	2.79742e-08	9.87108e-08	1.60852e-05	2.24073e-05	1.50501e-05	1.60852e-05	7.17005e-07	329; 330; 835; 841; 842; 1147; 3551; 8517;
DNA strand elongation	8	32	25	3.45837e-08	1.21498e-07	1.9851e-05	2.77015e-05	1.85369e-05	1.9851e-05	8.82525e-07	8318; 4171; 4172; 4173; 4174; 4175; 4176; 5111;
MAPK1/MAPK3 signaling	17	241	7.05394	4.03938e-08	1.4129e-07	2.31457e-05	3.23554e-05	2.16107e-05	2.31457e-05	1.02629e-06	983; 1439; 153090; 3265; 3562; 3563; 3845; 5604; 5605; 5594; 5595; 4893; 5894; 9978; 6708; 6709; 7529;
Cytosolic sensors of pathogen-associated DNA	10	66	15.1515	4.46169e-08	1.55383e-07	2.55209e-05	3.57381e-05	2.38254e-05	2.55209e-05	1.12866e-06	1147; 1387; 2033; 3551; 8517; 4790; 4792; 5591; 5970; 8737;
RIP-mediated NFkB activation via ZBP1	7	21	33.3333	4.84583e-08	1.68031e-07	2.76697e-05	3.88151e-05	2.58283e-05	2.76697e-05	1.22052e-06	1147; 3551; 8517; 4790; 4792; 5970; 8737;
Synthesis of PIPs at the plasma membrane	8	34	23.5294	5.19182e-08	1.79252e-07	2.95934e-05	4.15864e-05	2.76205e-05	2.95934e-05	1.30203e-06	5290; 5291; 5293; 5294; 5295; 5296; 8503; 23533;
Signaling by PTK6	10	68	14.7059	5.75137e-08	1.97719e-07	3.27253e-05	4.60685e-05	3.05973e-05	3.27253e-05	1.43617e-06	207; 595; 898; 1017; 1019; 1027; 153090; 3265; 3845; 4893;
TP53 Regulates Transcription of Death Receptors and Ligands	6	12	50	6.72521e-08	2.30209e-07	3.81992e-05	5.38689e-05	3.56436e-05	3.81992e-05	1.67217e-06	355; 8797; 8795; 8794; 8793; 7157;
Negative regulation of the PI3K/AKT network	11	90	12.2222	6.94776e-08	2.36815e-07	3.93938e-05	5.56515e-05	3.68231e-05	3.93938e-05	1.72015e-06	207; 208; 10000; 5594; 5595; 5290; 5291; 5293; 5295; 5296; 8503;
Activation of caspases through apoptosome-mediated cleavage	5	5	100	7.85881e-08	2.57988e-07	4.44809e-05	6.29491e-05	4.15731e-05	4.38522e-05	1.87395e-06	317; 836; 840; 842; 54205;
Cyclin B2 mediated events	5	5	100	7.85881e-08	2.57988e-07	4.44809e-05	6.29491e-05	4.15731e-05	4.38522e-05	1.87395e-06	9133; 993; 994; 995; 983;
Cytochrome c-mediated apoptotic response	5	5	100	7.85881e-08	2.57988e-07	4.44809e-05	6.29491e-05	4.15731e-05	4.38522e-05	1.87395e-06	317; 836; 840; 842; 54205;
FasL/ CD95L signaling	5	5	100	7.85881e-08	2.57988e-07	4.44809e-05	6.29491e-05	4.15731e-05	4.38522e-05	1.87395e-06	843; 841; 8772; 355; 356;
G2 Phase	5	5	100	7.85881e-08	2.57988e-07	4.44809e-05	6.29491e-05	4.15731e-05	4.38522e-05	1.87395e-06	8900; 890; 1017; 1869; 1871;
G2/M DNA replication checkpoint	5	5	100	7.85881e-08	2.57988e-07	4.44809e-05	6.29491e-05	4.15731e-05	4.38522e-05	1.87395e-06	891; 9133; 983; 9088; 7465;
SMAC binds to IAPs	5	5	100	7.85881e-08	2.57988e-07	4.44809e-05	6.29491e-05	4.15731e-05	4.38522e-05	1.87395e-06	836; 840; 842; 56616; 331;
SMAC-mediated apoptotic response	5	5	100	7.85881e-08	2.57988e-07	4.44809e-05	6.29491e-05	4.15731e-05	4.38522e-05	1.87395e-06	836; 840; 842; 56616; 331;
SMAC-mediated dissociation of IAP:caspase complexes	5	5	100	7.85881e-08	2.57988e-07	4.44809e-05	6.29491e-05	4.15731e-05	4.38522e-05	1.87395e-06	836; 840; 842; 56616; 331;
Regulation of TP53 Activity through Acetylation	7	23	30.4348	8.15184e-08	2.66515e-07	4.54057e-05	6.52962e-05	4.31232e-05	4.54057e-05	1.93589e-06	207; 208; 10000; 2033; 3065; 3066; 7157;
TRAF6 mediated NF-kB activation	7	24	29.1667	1.04152e-07	3.39128e-07	5.79083e-05	8.34255e-05	5.45755e-05	5.79083e-05	2.46333e-06	1147; 3551; 8517; 4790; 4792; 5970; 7186;
Apoptotic cleavage of cellular proteins	8	38	21.0526	1.09819e-07	3.56134e-07	6.09496e-05	8.79651e-05	5.74354e-05	6.09496e-05	2.58685e-06	329; 836; 839; 840; 841; 4000; 4001; 6709;
SUMO E3 ligases SUMOylate target proteins	11	96	11.4583	1.26604e-07	4.08909e-07	7.01384e-05	0.00010141	6.59605e-05	7.01384e-05	2.97019e-06	332; 1029; 4193; 142; 5111; 5885; 8243; 9126; 10274; 10735; 7157;
RAF activation	7	25	28	1.31867e-07	4.242e-07	7.29227e-05	0.000105626	6.85711e-05	7.29227e-05	3.08126e-06	3265; 3845; 5604; 5605; 4893; 5894; 7529;
Golgi Cisternae Pericentriolar Stack Reorganization	6	14	42.8571	1.37432e-07	4.38579e-07	7.58627e-05	0.000110083	7.13274e-05	7.57253e-05	3.18571e-06	891; 9133; 983; 5594; 5595; 5347;
Mitotic Telophase/Cytokinesis	6	14	42.8571	1.37432e-07	4.38579e-07	7.58627e-05	0.000110083	7.13274e-05	7.57253e-05	3.18571e-06	5347; 5885; 8243; 9126; 10274; 10735;
Negative feedback regulation of MAPK pathway	5	6	83.3333	1.42574e-07	4.49615e-07	7.8416e-05	0.000114202	7.39962e-05	7.81308e-05	3.26587e-06	5604; 5605; 5594; 5595; 5894;
PTK6 Regulates Cell Cycle	5	6	83.3333	1.42574e-07	4.49615e-07	7.8416e-05	0.000114202	7.39962e-05	7.81308e-05	3.26587e-06	595; 898; 1017; 1019; 1027;
Phosphorylation of Emi1	5	6	83.3333	1.42574e-07	4.49615e-07	7.8416e-05	0.000114202	7.39962e-05	7.81308e-05	3.26587e-06	891; 991; 983; 51343; 5347;
Meiotic synapsis	9	57	15.7895	1.55673e-07	4.87086e-07	8.5153e-05	0.000124694	8.06385e-05	8.49973e-05	3.53804e-06	545; 4000; 4001; 5885; 8243; 27127; 9126; 10274; 10735;
Pre-NOTCH Expression and Processing	9	57	15.7895	1.55673e-07	4.87086e-07	8.5153e-05	0.000124694	8.06385e-05	8.49973e-05	3.53804e-06	595; 1387; 1869; 1871; 2033; 3725; 7027; 7029; 7157;
Fcgamma receptor (FCGR) dependent phagocytosis	12	122	9.83607	1.56606e-07	4.881e-07	8.53504e-05	0.000125442	8.11221e-05	8.53504e-05	3.54541e-06	25; 60; 71; 3708; 3709; 3710; 5594; 5595; 5290; 5291; 5295; 5296;
GRB2 events in EGFR signaling	16	235	6.80851	1.6079e-07	4.91576e-07	8.74699e-05	0.000128793	8.31285e-05	8.68267e-05	3.57066e-06	1439; 153090; 3265; 3562; 3563; 3845; 5604; 5605; 5594; 5595; 4893; 5894; 9978; 6708; 6709; 7529;
RAF/MAP kinase cascade	16	235	6.80851	1.6079e-07	4.91576e-07	8.74699e-05	0.000128793	8.31285e-05	8.68267e-05	3.57066e-06	1439; 153090; 3265; 3562; 3563; 3845; 5604; 5605; 5594; 5595; 4893; 5894; 9978; 6708; 6709; 7529;
SHC1 events in EGFR signaling	16	235	6.80851	1.6079e-07	4.91576e-07	8.74699e-05	0.000128793	8.31285e-05	8.68267e-05	3.57066e-06	1439; 153090; 3265; 3562; 3563; 3845; 5604; 5605; 5594; 5595; 4893; 5894; 9978; 6708; 6709; 7529;
SHC1 events in ERBB4 signaling	16	235	6.80851	1.6079e-07	4.91576e-07	8.74699e-05	0.000128793	8.31285e-05	8.68267e-05	3.57066e-06	1439; 153090; 3265; 3562; 3563; 3845; 5604; 5605; 5594; 5595; 4893; 5894; 9978; 6708; 6709; 7529;
SOS-mediated signalling	16	235	6.80851	1.6079e-07	4.91576e-07	8.74699e-05	0.000128793	8.31285e-05	8.68267e-05	3.57066e-06	1439; 153090; 3265; 3562; 3563; 3845; 5604; 5605; 5594; 5595; 4893; 5894; 9978; 6708; 6709; 7529;
ZBP1(DAI) mediated induction of type I IFNs	7	26	26.9231	1.65554e-07	5.04216e-07	8.92336e-05	0.000132609	8.55914e-05	8.92336e-05	3.66247e-06	1147; 3551; 8517; 4790; 4792; 5970; 8737;
FRS-mediated FGFR1 signaling	16	236	6.77966	1.69752e-07	5.09257e-07	9.13268e-05	0.000135972	8.75922e-05	9.08175e-05	3.69909e-06	1439; 153090; 3265; 3562; 3563; 3845; 5604; 5605; 5594; 5595; 4893; 5894; 9978; 6708; 6709; 7529;
FRS-mediated FGFR2 signaling	16	236	6.77966	1.69752e-07	5.09257e-07	9.13268e-05	0.000135972	8.75922e-05	9.08175e-05	3.69909e-06	1439; 153090; 3265; 3562; 3563; 3845; 5604; 5605; 5594; 5595; 4893; 5894; 9978; 6708; 6709; 7529;
FRS-mediated FGFR3 signaling	16	236	6.77966	1.69752e-07	5.09257e-07	9.13268e-05	0.000135972	8.75922e-05	9.08175e-05	3.69909e-06	1439; 153090; 3265; 3562; 3563; 3845; 5604; 5605; 5594; 5595; 4893; 5894; 9978; 6708; 6709; 7529;
FRS-mediated FGFR4 signaling	16	236	6.77966	1.69752e-07	5.09257e-07	9.13268e-05	0.000135972	8.75922e-05	9.08175e-05	3.69909e-06	1439; 153090; 3265; 3562; 3563; 3845; 5604; 5605; 5594; 5595; 4893; 5894; 9978; 6708; 6709; 7529;
SUMOylation	11	101	10.8911	2.02701e-07	6.05834e-07	0.000108242	0.000162364	0.000103986	0.000108242	4.4006e-06	332; 1029; 4193; 142; 5111; 5885; 8243; 9126; 10274; 10735; 7157;
RHO GTPases activate PKNs	9	60	15	2.30526e-07	6.83894e-07	0.00012287	0.000184651	0.000118029	0.00012264	4.9676e-06	995; 5170; 2810; 7529; 7531; 7532; 7533; 10971; 7534;
Translocation of GLUT4 to the plasma membrane	9	60	15	2.30526e-07	6.83894e-07	0.00012287	0.000184651	0.000118029	0.00012264	4.9676e-06	207; 208; 2810; 7529; 7531; 7532; 7533; 10971; 7534;
Signaling by Leptin	16	243	6.58436	2.46313e-07	7.28033e-07	0.000130792	0.000197297	0.000125866	0.000130792	5.28821e-06	1439; 153090; 3265; 3562; 3563; 3845; 5604; 5605; 5594; 5595; 4893; 5894; 9978; 6708; 6709; 7529;
Metabolism of proteins	36	1075	3.34884	2.69434e-07	7.93443e-07	0.0001428	0.000215816	0.000137411	0.0001428	5.76333e-06	60; 468; 332; 898; 9134; 1029; 1439; 1075; 1509; 1512; 1522; 1649; 9451; 1965; 2081; 4000; 4193; 142; 5111; 5885; 8243; 9126; 6708; 6709; 10274; 10735; 7157; 7846; 10376; 84790; 7278; 112714; 7277; 51807; 79861; 7709;
Signaling by ERBB2	8	45	17.7778	3.45304e-07	1.01314e-06	0.000182666	0.000276588	0.000174724	0.000182666	7.35917e-06	207; 208; 10000; 3265; 3845; 4893; 5290; 5295;
MAPK targets/ Nuclear events mediated by MAP kinases	7	30	23.3333	3.81947e-07	1.11657e-06	0.000201668	0.00030594	0.000192883	0.000201668	8.11042e-06	2353; 3725; 5594; 5602; 5595; 5599; 5601;
Regulation of signaling by CBL	6	18	33.3333	4.57184e-07	1.33165e-06	0.000240936	0.000366204	0.000229963	0.000240936	9.67272e-06	5290; 5291; 5293; 5295; 5296; 8503;
NOTCH1 Intracellular Domain Regulates Transcription	8	47	17.0213	4.64006e-07	1.34378e-06	0.000244067	0.000371669	0.000233395	0.000243968	9.76079e-06	1387; 8454; 2033; 3065; 3066; 4609; 9978; 6500;
Regulation of PLK1 Activity at G2/M Transition	10	87	11.4943	4.64702e-07	1.34378e-06	0.000244067	0.000372226	0.000233745	0.000243968	9.76079e-06	891; 9133; 983; 8454; 5347; 6500; 7846; 7277; 7531; 7532;
NCAM signaling for neurite out-growth	16	266	6.01504	7.69609e-07	2.21747e-06	0.000403275	0.000616457	0.000380187	0.000403275	1.6107e-05	1439; 153090; 3265; 3562; 3563; 3845; 5604; 5605; 5594; 5595; 4893; 5894; 9978; 6708; 6709; 7529;
Cohesin Loading onto Chromatin	5	10	50	8.88671e-07	2.54223e-06	0.000464775	0.000711826	0.000437226	0.000463886	1.8466e-05	5885; 8243; 9126; 10274; 10735;
Signaling by FGFR3 fusions in cancer	5	10	50	8.88671e-07	2.54223e-06	0.000464775	0.000711826	0.000437226	0.000463886	1.8466e-05	3265; 3845; 4893; 5290; 5295;
Costimulation by the CD28 family	9	72	12.5	9.28679e-07	2.64723e-06	0.000483842	0.000743871	0.000455981	0.000483842	1.92287e-05	207; 208; 10000; 9020; 5170; 5290; 5295; 5296; 8503;
Establishment of Sister Chromatid Cohesion	5	11	45.4545	1.27914e-06	3.62046e-06	0.000665153	0.00102459	0.000620383	0.000663873	2.6298e-05	5885; 8243; 9126; 10274; 10735;
Signaling by FGFR4 in disease	5	11	45.4545	1.27914e-06	3.62046e-06	0.000665153	0.00102459	0.000620383	0.000663873	2.6298e-05	3265; 3845; 4893; 5290; 5295;
Constitutive Signaling by NOTCH1 HD+PEST Domain Mutants	8	57	14.0351	1.72282e-06	4.79158e-06	0.000892418	0.00137997	0.000826951	0.000885527	3.48046e-05	1387; 8454; 2033; 3065; 3066; 4609; 9978; 6500;
Constitutive Signaling by NOTCH1 PEST Domain Mutants	8	57	14.0351	1.72282e-06	4.79158e-06	0.000892418	0.00137997	0.000826951	0.000885527	3.48046e-05	1387; 8454; 2033; 3065; 3066; 4609; 9978; 6500;
Signaling by NOTCH1 HD+PEST Domain Mutants in Cancer	8	57	14.0351	1.72282e-06	4.79158e-06	0.000892418	0.00137997	0.000826951	0.000885527	3.48046e-05	1387; 8454; 2033; 3065; 3066; 4609; 9978; 6500;
Signaling by NOTCH1 PEST Domain Mutants in Cancer	8	57	14.0351	1.72282e-06	4.79158e-06	0.000892418	0.00137997	0.000826951	0.000885527	3.48046e-05	1387; 8454; 2033; 3065; 3066; 4609; 9978; 6500;
Signaling by NOTCH1 in Cancer	8	57	14.0351	1.72282e-06	4.79158e-06	0.000892418	0.00137997	0.000826951	0.000885527	3.48046e-05	1387; 8454; 2033; 3065; 3066; 4609; 9978; 6500;
Activation of NOXA and translocation to mitochondria	4	4	100	1.75498e-06	4.84738e-06	0.000900306	0.00140574	0.000842391	0.000898551	3.52099e-05	1869; 5366; 7027; 7157;
Phosphorylation of proteins involved in G1/S transition by active Cyclin E:Cdk2 complexes	4	4	100	1.75498e-06	4.84738e-06	0.000900306	0.00140574	0.000842391	0.000898551	3.52099e-05	898; 9134; 1017; 5925;
Caspase-mediated cleavage of cytoskeletal proteins	5	12	41.6667	1.79323e-06	4.93601e-06	0.000916341	0.00143638	0.000860751	0.000916341	3.58537e-05	836; 839; 840; 841; 6709;
Diseases associated with the TLR signaling cascade	6	24	25	1.8912e-06	5.15256e-06	0.000964512	0.00151485	0.000905885	0.00096073	3.74266e-05	1147; 3551; 8517; 4790; 4792; 5970;
Diseases of Immune System	6	24	25	1.8912e-06	5.15256e-06	0.000964512	0.00151485	0.000905885	0.00096073	3.74266e-05	1147; 3551; 8517; 4790; 4792; 5970;
IKK complex recruitment mediated by RIP1	6	24	25	1.8912e-06	5.15256e-06	0.000964512	0.00151485	0.000905885	0.00096073	3.74266e-05	329; 330; 1147; 3551; 8517; 8737;
MHC class II antigen presentation	10	103	9.70874	1.91838e-06	5.2089e-06	0.00097262	0.00153662	0.000918905	0.00097262	3.78359e-05	1508; 1075; 1509; 8722; 1512; 1513; 1514; 1519; 1520; 1515;
PI Metabolism	8	60	13.3333	2.44111e-06	6.60441e-06	0.0012352	0.00195533	0.00116197	0.0012352	4.79724e-05	5290; 5291; 5293; 5294; 5295; 5296; 8503; 23533;
NF-kB is activated and signals survival	5	13	38.4615	2.45707e-06	6.60441e-06	0.00124082	0.00196811	0.00116957	0.00123836	4.79724e-05	3551; 4790; 4792; 4803; 5970;
Trafficking and processing of endosomal TLR	5	13	38.4615	2.45707e-06	6.60441e-06	0.00124082	0.00196811	0.00116957	0.00123836	4.79724e-05	1508; 1513; 1514; 1520; 1515;
TP53 Regulates Transcription of DNA Repair Genes	8	61	13.1148	2.73103e-06	7.30738e-06	0.00137371	0.00218755	0.00129451	0.00137371	5.30786e-05	472; 545; 902; 1022; 1111; 2353; 3725; 7157;
PI5P, PP2A and IER3 Regulate PI3K/AKT Signaling	9	83	10.8434	2.73685e-06	7.30738e-06	0.0013739	0.00219221	0.00129727	0.0013739	5.30786e-05	207; 5594; 5595; 5290; 5291; 5293; 5295; 5296; 8503;
TAK1 activates NFkB by phosphorylation and activation of IKKs complex	6	26	23.0769	2.82507e-06	7.51787e-06	0.00141536	0.00226288	0.00133908	0.00141536	5.46075e-05	1147; 3551; 8517; 4790; 4792; 5970;
NADE modulates death signalling	4	5	80	3.1272e-06	8.29433e-06	0.0015636	0.00250489	0.00147604	0.0015636	6.02475e-05	835; 836; 4803; 7531;
Interleukin-1 signaling	7	44	15.9091	3.68762e-06	9.74847e-06	0.00184012	0.00295379	0.00173318	0.00184012	7.08099e-05	1147; 8454; 3551; 8517; 5604; 4790; 6500;
RHO GTPases Activate Formins	10	112	8.92857	3.85103e-06	1.0147e-05	0.00191781	0.00308467	0.00180998	0.00191781	7.37044e-05	60; 71; 332; 699; 701; 9184; 991; 8379; 4085; 5347;
Constitutive Signaling by EGFRvIII	5	15	33.3333	4.35401e-06	1.13973e-05	0.00216394	0.00348756	0.00204203	0.00215959	8.27863e-05	3265; 3845; 4893; 5290; 5295;
Signaling by EGFRvIII in Cancer	5	15	33.3333	4.35401e-06	1.13973e-05	0.00216394	0.00348756	0.00204203	0.00215959	8.27863e-05	3265; 3845; 4893; 5290; 5295;
Regulation of TP53 Activity through Phosphorylation	9	89	10.1124	4.63816e-06	1.21015e-05	0.00229589	0.00371517	0.00217066	0.00229589	8.79019e-05	472; 545; 8900; 890; 1017; 1111; 11200; 4193; 7157;
Activation of NF-kappaB in B cells	8	66	12.1212	4.6591e-06	1.21167e-05	0.00230159	0.00373194	0.00218046	0.00230159	8.80119e-05	1147; 8454; 3551; 8517; 4790; 4792; 5970; 6500;
p75NTR signals via NF-kB	5	16	31.25	5.65515e-06	1.46595e-05	0.00278799	0.00452978	0.00262965	0.00278799	0.000106482	3551; 4790; 4792; 4803; 5970;
Homology Directed Repair	10	118	8.47458	5.92784e-06	1.53168e-05	0.0029165	0.0047482	0.00275052	0.0029165	0.000111257	25; 472; 545; 8900; 890; 1017; 1111; 142; 10038; 5111;
TNFR2 non-canonical NF-kB pathway	9	95	9.47368	7.57641e-06	1.95135e-05	0.00372002	0.00606871	0.00346242	0.00372002	0.00014174	329; 330; 1147; 8454; 9020; 6500; 7124; 7132; 7186;
Activation of NIMA Kinases NEK9, NEK6, NEK7	4	7	57.1429	8.02648e-06	2.04752e-05	0.00393298	0.00642921	0.00366008	0.00391692	0.000148726	891; 9133; 983; 5347;
Loss of Function of SMAD2/3 in Cancer	4	7	57.1429	8.02648e-06	2.04752e-05	0.00393298	0.00642921	0.00366008	0.00391692	0.000148726	4087; 4088; 4089; 7040;
SMAD2/3 MH2 Domain Mutants in Cancer	4	7	57.1429	8.02648e-06	2.04752e-05	0.00393298	0.00642921	0.00366008	0.00391692	0.000148726	4087; 4088; 4089; 7040;
Signaling by NOTCH1	8	72	11.1111	8.38875e-06	2.13314e-05	0.00408532	0.00671939	0.00381688	0.00408532	0.000154945	1387; 8454; 2033; 3065; 3066; 4609; 9978; 6500;
Regulation of TP53 Activity through Methylation	5	18	27.7778	9.15775e-06	2.32131e-05	0.00445066	0.00733535	0.00414846	0.00445066	0.000168613	472; 11200; 2033; 4193; 7157;
Signaling by Wnt	15	294	5.10204	1.13786e-05	2.86542e-05	0.00551862	0.00911426	0.00510899	0.00551763	0.000208135	207; 208; 1387; 8454; 2033; 2932; 3065; 3708; 3709; 3710; 4609; 9978; 6500; 331; 7534;
Constitutive Signaling by Ligand-Responsive EGFR Cancer Variants	5	19	26.3158	1.14474e-05	2.86542e-05	0.00554053	0.00916934	0.00513987	0.00551763	0.000208135	3265; 3845; 4893; 5290; 5295;
Signaling by EGFR in Cancer	5	19	26.3158	1.14474e-05	2.86542e-05	0.00554053	0.00916934	0.00513987	0.00551763	0.000208135	3265; 3845; 4893; 5290; 5295;
Signaling by Ligand-Responsive EGFR Variants in Cancer	5	19	26.3158	1.14474e-05	2.86542e-05	0.00554053	0.00916934	0.00513987	0.00551763	0.000208135	3265; 3845; 4893; 5290; 5295;
Activation of PUMA and translocation to mitochondria	4	8	50	1.19188e-05	2.96489e-05	0.00573294	0.00954695	0.00535154	0.00572102	0.000215361	27113; 1869; 7027; 7157;
Signaling by TGF-beta Receptor Complex in Cancer	4	8	50	1.19188e-05	2.96489e-05	0.00573294	0.00954695	0.00535154	0.00572102	0.000215361	4087; 4088; 4089; 7040;
PI3K Cascade	8	79	10.1266	1.56581e-05	3.87102e-05	0.00750021	0.0125421	0.00695218	0.00748455	0.000281179	207; 208; 5170; 5290; 5291; 5295; 5296; 7529;
Transcriptional regulation of white adipocyte differentiation	8	79	10.1266	1.56581e-05	3.87102e-05	0.00750021	0.0125421	0.00695218	0.00748455	0.000281179	896; 1019; 1387; 2033; 4790; 5970; 7040; 7124;
Degradation of the extracellular matrix	9	106	8.49057	1.71659e-05	4.23075e-05	0.00818816	0.0137499	0.00757018	0.00818816	0.000307309	823; 824; 836; 1508; 1509; 1513; 1514; 1520; 1515;
Mitotic Prophase	9	107	8.41121	1.84048e-05	4.52216e-05	0.00876069	0.0147422	0.0080613	0.00876069	0.000328476	891; 9133; 983; 4000; 4001; 5594; 5595; 5347; 5925;
CDT1 association with the CDC6:ORC:origin complex	7	58	12.069	1.90446e-05	4.66505e-05	0.00904618	0.0152547	0.00832248	0.00904618	0.000338855	990; 4998; 4999; 23595; 5000; 5001; 23594;
Axon guidance	20	516	3.87597	2.02941e-05	4.95598e-05	0.00961942	0.0162556	0.00880766	0.00961942	0.000359987	25; 60; 71; 1439; 153090; 2932; 3265; 3562; 3563; 3845; 5604; 5605; 5594; 5595; 4893; 5894; 9978; 6708; 6709; 7529;
Nephrin interactions	5	22	22.7273	2.10715e-05	5.09919e-05	0.00996684	0.0168783	0.00910291	0.0099247	0.00037039	5290; 5291; 5295; 5296; 6709;
Signaling by FGFR3 in disease	5	22	22.7273	2.10715e-05	5.09919e-05	0.00996684	0.0168783	0.00910291	0.0099247	0.00037039	3265; 3845; 4893; 5290; 5295;
Signaling by FGFR3 point mutants in cancer	5	22	22.7273	2.10715e-05	5.09919e-05	0.00996684	0.0168783	0.00910291	0.0099247	0.00037039	3265; 3845; 4893; 5290; 5295;
Cell death signalling via NRAGE, NRIF and NADE	7	60	11.6667	2.32786e-05	5.61632e-05	0.010941	0.0186462	0.00994644	0.010941	0.000407953	572; 10018; 835; 836; 5599; 4803; 7531;
FCERI mediated NF-kB activation	9	111	8.10811	2.41503e-05	5.80913e-05	0.0113265	0.0193444	0.010288	0.0113265	0.000421958	1147; 8454; 3551; 8517; 4790; 4792; 5170; 5970; 6500;
Downregulation of SMAD2/3:SMAD4 transcriptional activity	5	23	21.7391	2.53858e-05	6.06986e-05	0.0118806	0.020334	0.0107636	0.0118552	0.000440897	3065; 142; 4087; 4088; 4089;
RAF-independent MAPK1/3 activation	5	23	21.7391	2.53858e-05	6.06986e-05	0.0118806	0.020334	0.0107636	0.0118552	0.000440897	983; 5604; 5605; 5594; 5595;
Role of phospholipids in phagocytosis	7	62	11.2903	2.82597e-05	6.73691e-05	0.013169	0.022636	0.0118691	0.013169	0.000489349	3708; 3709; 3710; 5290; 5291; 5295; 5296;
Breakdown of the nuclear lamina	3	3	100	4.01506e-05	9.43127e-05	0.01867	0.0321606	0.0164216	0.0185094	0.000685059	839; 4000; 4001;
Formation of apoptosome	3	3	100	4.01506e-05	9.43127e-05	0.01867	0.0321606	0.0164216	0.0185094	0.000685059	317; 842; 54205;
Loss of Function of SMAD4 in Cancer	3	3	100	4.01506e-05	9.43127e-05	0.01867	0.0321606	0.0164216	0.0185094	0.000685059	4087; 4088; 4089;
Phosphorylation of proteins involved in the G2/M transition by Cyclin A:Cdc2 complexes	3	3	100	4.01506e-05	9.43127e-05	0.01867	0.0321606	0.0164216	0.0185094	0.000685059	8900; 890; 983;
SMAD4 MH2 Domain Mutants in Cancer	3	3	100	4.01506e-05	9.43127e-05	0.01867	0.0321606	0.0164216	0.0185094	0.000685059	4087; 4088; 4089;
Prefoldin mediated transfer of substrate to CCT/TriC	5	27	18.5185	4.98889e-05	0.000116845	0.0229489	0.039961	0.0199556	0.0229489	0.000848727	60; 7846; 84790; 7278; 7277;
Cellular response to heat stress	8	97	8.24742	6.13217e-05	0.000143203	0.0281467	0.0491187	0.0239768	0.0281467	0.00104019	472; 545; 1387; 2033; 2932; 5594; 5595; 7531;
Regulation of TP53 Activity through Association with Co-factors	4	14	28.5714	6.93552e-05	0.000161123	0.0317647	0.0555535	0.0268405	0.031737	0.00117035	207; 208; 10000; 7157;
AKT-mediated inactivation of FOXO1A	3	4	75	6.95987e-05	0.000161123	0.0318066	0.0557486	0.0269347	0.031737	0.00117035	207; 208; 10000;
Activation, myristolyation of BID and translocation to mitochondria	3	4	75	6.95987e-05	0.000161123	0.0318066	0.0557486	0.0269347	0.031737	0.00117035	637; 841; 3002;
SUMOylation of DNA damage response and repair proteins	7	75	9.33333	8.64911e-05	0.000199652	0.0393535	0.0692794	0.0328666	0.0393535	0.00145022	1029; 142; 5885; 8243; 9126; 10274; 10735;
Depolymerisation of the Nuclear Lamina	4	15	26.6667	8.697e-05	0.000200181	0.0394844	0.069663	0.0330486	0.0394844	0.00145405	891; 983; 4000; 4001;
Nuclear Envelope Breakdown	6	52	11.5385	9.55758e-05	0.000219359	0.0432958	0.0765562	0.0360321	0.0432958	0.00159336	891; 9133; 983; 4000; 4001; 5347;
JNK (c-Jun kinases) phosphorylation and activation mediated by activated human TAK1	4	16	25	0.000107624	0.000246305	0.048646	0.0862068	0.0402514	0.048646	0.00178909	8517; 5602; 5599; 5601;
Activation of RAS in B cells	3	5	60	0.000110305	0.000250295	0.0497475	0.0883543	0.0411437	0.0495269	0.00181807	3265; 3845; 4893;
FBXW7 Mutants and NOTCH1 in Cancer	3	5	60	0.000110305	0.000250295	0.0497475	0.0883543	0.0411437	0.0495269	0.00181807	8454; 9978; 6500;
Loss of Function of FBXW7 in Cancer and NOTCH1 Signaling	3	5	60	0.000110305	0.000250295	0.0497475	0.0883543	0.0411437	0.0495269	0.00181807	8454; 9978; 6500;
Centrosome maturation	7	79	8.86076	0.000117062	0.000264131	0.0524437	0.0937666	0.04343	0.0523267	0.00191857	891; 983; 5347; 7846; 7277; 7531; 7532;
Recruitment of mitotic centrosome proteins and complexes	7	79	8.86076	0.000117062	0.000264131	0.0524437	0.0937666	0.04343	0.0523267	0.00191857	891; 983; 5347; 7846; 7277; 7531; 7532;
Nucleotide Excision Repair	8	108	7.40741	0.000123863	0.000278693	0.0552431	0.0992146	0.045682	0.0552431	0.00202434	60; 902; 1022; 2033; 142; 10038; 5111; 9978;
Formation of Senescence-Associated Heterochromatin Foci (SAHF)	4	17	23.5294	0.000131617	0.000294483	0.0585694	0.105425	0.0481717	0.0584378	0.00213904	1026; 4001; 5925; 7157;
TNF receptor superfamily (TNFSF) members mediating non-canonical NF-kB pathway	4	17	23.5294	0.000131617	0.000294483	0.0585694	0.105425	0.0481717	0.0584378	0.00213904	329; 330; 9020; 7186;
PLC-gamma1 signalling	5	34	14.7059	0.000132604	0.000295866	0.0587437	0.106216	0.0485332	0.0587437	0.00214909	3708; 3709; 3710; 4803; 4914;
Global Genome Nucleotide Excision Repair (GG-NER)	7	82	8.53659	0.000145319	0.000323335	0.0642311	0.116401	0.0524602	0.0642311	0.00234861	60; 902; 1022; 142; 10038; 5111; 9978;
HDR through Homologous Recombination (HR) or Single Strand Annealing (SSA)	8	112	7.14286	0.000156808	0.000347932	0.0691525	0.125604	0.0561374	0.0691525	0.00252728	25; 472; 545; 8900; 890; 1017; 1111; 5111;
CLEC7A/inflammasome pathway	3	6	50	0.000163894	0.000360656	0.0721133	0.131279	0.0583462	0.0717855	0.0026197	841; 4790; 5970;
SMAD2/3 Phosphorylation Motif Mutants in Cancer	3	6	50	0.000163894	0.000360656	0.0721133	0.131279	0.0583462	0.0717855	0.0026197	4087; 4088; 7040;
p75NTR negatively regulates cell cycle via SC1	3	6	50	0.000163894	0.000360656	0.0721133	0.131279	0.0583462	0.0717855	0.0026197	3065; 3066; 4803;
RHO GTPases Activate WASPs and WAVEs	5	36	13.8889	0.000169041	0.000370964	0.0738709	0.135402	0.0600095	0.0738709	0.00269457	25; 60; 71; 5594; 5595;
Unfolded Protein Response (UPR)	7	85	8.23529	0.000178867	0.000391455	0.0779859	0.143272	0.06314	0.0779859	0.00284341	468; 1649; 9451; 1965; 2081; 4000; 7709;
The role of GTSE1 in G2/M progression after G2 checkpoint	6	59	10.1695	0.000181034	0.000395118	0.0787498	0.145008	0.0637239	0.0787498	0.00287002	891; 9133; 983; 1026; 5347; 7157;
Signaling by FGFR1 in disease	5	38	13.1579	0.000212662	0.000462887	0.0922954	0.170342	0.0733685	0.0922954	0.00336227	3265; 3845; 4893; 5290; 5295;
Constitutive Signaling by Aberrant PI3K in Cancer	6	61	9.83607	0.00021412	0.000464798	0.0927141	0.17151	0.0736574	0.0927141	0.00337615	5290; 5291; 5293; 5295; 5296; 8503;
Loss of Function of TGFBR1 in Cancer	3	7	42.8571	0.000231923	0.000500728	0.100191	0.18577	0.0790857	0.0999587	0.00363714	4087; 4088; 7040;
TGFBR1 KD Mutants in Cancer	3	7	42.8571	0.000231923	0.000500728	0.100191	0.18577	0.0790857	0.0999587	0.00363714	4087; 4088; 7040;
Signal transduction by L1	4	21	19.0476	0.000267227	0.0005754	0.114908	0.214049	0.0889866	0.114908	0.00417954	5604; 5605; 5594; 5595;
CTLA4 inhibitory signaling	4	22	18.1818	0.000312659	0.000671421	0.134131	0.25044	0.100989	0.134131	0.004877	207; 208; 10000; 5170;
Deactivation of the beta-catenin transactivating complex	5	42	11.9048	0.000325088	0.000696245	0.139138	0.260396	0.104028	0.139138	0.00505732	207; 208; 3065; 331; 7534;
Formation of Incision Complex in GG-NER	5	43	11.6279	0.000359141	0.000765084	0.153353	0.287672	0.113106	0.152994	0.00555734	902; 1022; 142; 10038; 9978;
Signaling by FGFR2 in disease	5	43	11.6279	0.000359141	0.000765084	0.153353	0.287672	0.113106	0.152994	0.00555734	3265; 3845; 4893; 5290; 5295;
TCF dependent signaling in response to WNT	10	199	5.02513	0.000373648	0.000793879	0.158801	0.299292	0.116629	0.158801	0.0057665	207; 208; 1387; 2033; 2932; 3065; 4609; 9978; 331; 7534;
Loss of Nlp from mitotic centrosomes	6	69	8.69565	0.000396825	0.000838672	0.168254	0.317857	0.122619	0.167857	0.00609186	983; 5347; 7846; 7277; 7531; 7532;
Loss of proteins required for interphase microtubule organization from the centrosome	6	69	8.69565	0.000396825	0.000838672	0.168254	0.317857	0.122619	0.167857	0.00609186	983; 5347; 7846; 7277; 7531; 7532;
AKT phosphorylates targets in the nucleus	3	9	33.3333	0.000417206	0.000874821	0.176061	0.334182	0.127665	0.175226	0.00635444	207; 208; 10000;
EGFR Transactivation by Gastrin	3	9	33.3333	0.000417206	0.000874821	0.176061	0.334182	0.127665	0.175226	0.00635444	3265; 3845; 4893;
SHC-related events triggered by IGF1R	3	9	33.3333	0.000417206	0.000874821	0.176061	0.334182	0.127665	0.175226	0.00635444	3265; 3845; 4893;
Cell surface interactions at the vascular wall	7	100	7	0.000452797	0.000946972	0.189722	0.36269	0.136292	0.189722	0.00687852	3265; 3845; 4893; 5290; 5291; 5295; 5296;
Extracellular matrix organization	12	286	4.1958	0.000481099	0.00100354	0.201099	0.38536	0.143367	0.201099	0.00728942	823; 824; 836; 1508; 1509; 1513; 1514; 1520; 1515; 7040; 7042; 7043;
AURKA Activation by TPX2	6	72	8.33333	0.000490321	0.00102012	0.204464	0.392747	0.145625	0.204464	0.00740987	983; 5347; 7846; 7277; 7531; 7532;
Antigen activates B Cell Receptor (BCR) leading to generation of second messengers	5	47	10.6383	0.000522947	0.00108518	0.217546	0.418881	0.153746	0.217546	0.00788244	3708; 3709; 3710; 5293; 5295;
GP1b-IX-V activation signalling	3	10	30	0.000537254	0.00110062	0.222961	0.430341	0.157384	0.220812	0.00799454	5295; 5894; 7534;
IRAK1 recruits IKK complex	3	10	30	0.000537254	0.00110062	0.222961	0.430341	0.157384	0.220812	0.00799454	1147; 3551; 8517;
IRAK1 recruits IKK complex upon TLR7/8 or 9 stimulation	3	10	30	0.000537254	0.00110062	0.222961	0.430341	0.157384	0.220812	0.00799454	1147; 3551; 8517;
MAPK3 (ERK1) activation	3	10	30	0.000537254	0.00110062	0.222961	0.430341	0.157384	0.220812	0.00799454	983; 5604; 5595;
TRIF-mediated programmed cell death	3	10	30	0.000537254	0.00110062	0.222961	0.430341	0.157384	0.220812	0.00799454	841; 8772; 8737;
PTK6 Regulates RHO GTPases, RAS GTPase and MAP kinases	4	26	15.3846	0.000550604	0.00112509	0.225747	0.441033	0.160332	0.225747	0.00817228	153090; 3265; 3845; 4893;
CREB phosphorylation through the activation of Ras	4	27	14.8148	0.000625873	0.0012724	0.255982	0.501324	0.179	0.255356	0.00924231	3265; 5594; 5170; 5894;
VEGFR2 mediated vascular permeability	4	27	14.8148	0.000625873	0.0012724	0.255982	0.501324	0.179	0.255356	0.00924231	207; 208; 10000; 5170;
CLEC7A (Dectin-1) induces NFAT activation	3	11	27.2727	0.000677336	0.00136662	0.275676	0.542546	0.191009	0.274321	0.00992668	3708; 3709; 3710;
Condensation of Prometaphase Chromosomes	3	11	27.2727	0.000677336	0.00136662	0.275676	0.542546	0.191009	0.274321	0.00992668	891; 9133; 983;
Interleukin-7 signaling	3	11	27.2727	0.000677336	0.00136662	0.275676	0.542546	0.191009	0.274321	0.00992668	5295; 5296; 8503;
PERK regulates gene expression	4	28	14.2857	0.000708156	0.00142521	0.286095	0.567233	0.197576	0.286095	0.0103523	468; 1649; 9451; 1965;
Factors involved in megakaryocyte development and platelet production	8	143	5.59441	0.000738539	0.00148263	0.297631	0.59157	0.204575	0.297631	0.0107694	25; 1017; 1387; 2033; 3065; 3066; 7157; 7465;
Signaling by GPCR	31	1294	2.39567	0.000838003	0.00167114	0.336877	0.671241	0.226788	0.335479	0.0121386	207; 208; 10000; 1439; 153090; 3265; 3562; 3563; 3708; 3709; 3710; 3845; 5604; 5605; 5594; 5595; 4893; 5170; 5290; 5291; 5293; 5294; 5295; 5296; 8503; 23533; 5894; 9978; 6708; 6709; 7529;
Endosomal/Vacuolar pathway	3	12	25	0.000838698	0.00167114	0.336877	0.671797	0.226788	0.335479	0.0121386	1514; 1520; 1515;
Inhibition of replication initiation of damaged DNA by RB1/E2F1	3	12	25	0.000838698	0.00167114	0.336877	0.671797	0.226788	0.335479	0.0121386	1869; 5925; 7027;
Processing of DNA double-strand break ends	6	81	7.40741	0.000876287	0.00173739	0.349639	0.701906	0.234845	0.348762	0.0126199	472; 545; 8900; 890; 1017; 1111;
Regulation of HSF1-mediated heat shock response	6	81	7.40741	0.000876287	0.00173739	0.349639	0.701906	0.234845	0.348762	0.0126199	472; 545; 2932; 5594; 5595; 7531;
Activation and oligomerization of BAK protein	2	2	100	0.000960466	0.00187186	0.381305	0.769334	0.251642	0.375542	0.0135966	578; 637;
Activation, translocation and oligomerization of BAX	2	2	100	0.000960466	0.00187186	0.381305	0.769334	0.251642	0.375542	0.0135966	581; 637;
Amplification of signal from unattached kinetochores via a MAD2 inhibitory signal	2	2	100	0.000960466	0.00187186	0.381305	0.769334	0.251642	0.375542	0.0135966	8379; 4085;
Amplification of signal from the kinetochores	2	2	100	0.000960466	0.00187186	0.381305	0.769334	0.251642	0.375542	0.0135966	8379; 4085;
IKBKB deficiency causes SCID	2	2	100	0.000960466	0.00187186	0.381305	0.769334	0.251642	0.375542	0.0135966	1147; 8517;
Release of apoptotic factors from the mitochondria	2	2	100	0.000960466	0.00187186	0.381305	0.769334	0.251642	0.375542	0.0135966	54205; 56616;
TRKA activation by NGF	2	2	100	0.000960466	0.00187186	0.381305	0.769334	0.251642	0.375542	0.0135966	4803; 4914;
Epigenetic regulation of gene expression	7	115	6.08696	0.000989648	0.00192405	0.385963	0.792708	0.257308	0.385963	0.0139757	60; 902; 1022; 2033; 2932; 3065; 3066;
Activation of DNA fragmentation factor	3	13	23.0769	0.00102253	0.00196414	0.397765	0.819047	0.26279	0.393674	0.0142669	836; 1676; 1677;
Apoptosis induced DNA fragmentation	3	13	23.0769	0.00102253	0.00196414	0.397765	0.819047	0.26279	0.393674	0.0142669	836; 1676; 1677;
Downregulation of ERBB2:ERBB3 signaling	3	13	23.0769	0.00102253	0.00196414	0.397765	0.819047	0.26279	0.393674	0.0142669	207; 208; 10000;
Signaling by Activin	3	13	23.0769	0.00102253	0.00196414	0.397765	0.819047	0.26279	0.393674	0.0142669	4087; 4088; 4089;
p38MAPK events	3	13	23.0769	0.00102253	0.00196414	0.397765	0.819047	0.26279	0.393674	0.0142669	3265; 3845; 4893;
TGF-beta receptor signaling activates SMADs	4	32	12.5	0.00111451	0.0021357	0.427972	0.892723	0.279742	0.427972	0.0155131	4087; 4088; 4089; 7040;
SUMOylation of transcription factors	3	14	21.4286	0.00122997	0.00235132	0.471078	0.985205	0.300112	0.471078	0.0170793	1029; 4193; 7157;
Recruitment and ATM-mediated phosphorylation of repair and signaling proteins at DNA double strand breaks	5	58	8.62069	0.00126207	0.00240695	0.482111	1	0.305421	0.482111	0.0174834	25; 472; 11200; 5599; 7157;
DNA Double Strand Break Response	5	59	8.47458	0.00135495	0.00257795	0.516237	1	0.318414	0.516237	0.0187254	25; 472; 11200; 5599; 7157;
Elevation of cytosolic Ca2+ levels	3	15	20	0.00146209	0.00276864	0.555595	1	0.331895	0.554133	0.0201106	3708; 3709; 3710;
Prolactin receptor signaling	3	15	20	0.00146209	0.00276864	0.555595	1	0.331895	0.554133	0.0201106	8454; 9978; 6500;
Post NMDA receptor activation events	4	35	11.4286	0.00151029	0.00285316	0.570888	1	0.336794	0.570888	0.0207245	3265; 5594; 5170; 5894;
Dectin-1 mediated noncanonical NF-kB signaling	5	61	8.19672	0.00155571	0.00293205	0.586502	1	0.341226	0.586502	0.0212976	1147; 8454; 9020; 5970; 6500;
Activation of BIM and translocation to mitochondria	2	3	66.6667	0.00158727	0.00297056	0.596812	1	0.344437	0.593637	0.0215773	10018; 5599;
Signalling to STAT3	2	3	66.6667	0.00158727	0.00297056	0.596812	1	0.344437	0.593637	0.0215773	4803; 4914;
The NLRP1 inflammasome	2	3	66.6667	0.00158727	0.00297056	0.596812	1	0.344437	0.593637	0.0215773	596; 598;
MAPK6/MAPK4 signaling	6	92	6.52174	0.00162602	0.00303599	0.606505	1	0.34797	0.606505	0.0220525	896; 8556; 8555; 983; 3725; 4609;
Phospholipid metabolism	8	163	4.90798	0.0016435	0.00306149	0.611381	1	0.350065	0.611381	0.0222378	5290; 5291; 5293; 5294; 5295; 5296; 8503; 23533;
Gap-filling DNA repair synthesis and ligation in TC-NER	5	62	8.06452	0.0016639	0.00309231	0.617307	1	0.352305	0.617307	0.0224616	902; 1022; 2033; 5111; 9978;
GRB2 events in ERBB2 signaling	3	16	18.75	0.00171993	0.00318167	0.636373	1	0.357745	0.634653	0.0231107	3265; 3845; 4893;
Rap1 signalling	3	16	18.75	0.00171993	0.00318167	0.636373	1	0.357745	0.634653	0.0231107	5894; 7529; 7534;
Dual incision in TC-NER	5	63	7.93651	0.00177752	0.00327308	0.654126	1	0.363384	0.652348	0.0237747	902; 1022; 2033; 5111; 9978;
Signaling by FGFR in disease	5	63	7.93651	0.00177752	0.00327308	0.654126	1	0.363384	0.652348	0.0237747	3265; 3845; 4893; 5290; 5295;
DNA Damage Recognition in GG-NER	4	38	10.5263	0.00199465	0.00366449	0.730042	1	0.384968	0.730042	0.0266177	60; 142; 10038; 9978;
Anchoring of the basal body to the plasma membrane	6	97	6.18557	0.00209519	0.00383162	0.764745	1	0.394704	0.762649	0.0278317	983; 5347; 7846; 7277; 7531; 7532;
L1CAM interactions	6	97	6.18557	0.00209519	0.00383162	0.764745	1	0.394704	0.762649	0.0278317	5604; 5605; 5594; 5595; 6708; 6709;
Activation of NMDA receptor upon glutamate binding and postsynaptic events	4	39	10.2564	0.00217742	0.0039549	0.790403	1	0.402749	0.786048	0.0287272	3265; 5594; 5170; 5894;
Collagen degradation	4	39	10.2564	0.00217742	0.0039549	0.790403	1	0.402749	0.786048	0.0287272	1508; 1509; 1513; 1514;
Dual Incision in GG-NER	4	39	10.2564	0.00217742	0.0039549	0.790403	1	0.402749	0.786048	0.0287272	142; 10038; 5111; 9978;
Regulation of RAS by GAPs	5	67	7.46269	0.00228941	0.00414891	0.824188	1	0.412094	0.824188	0.0301364	153090; 3265; 3845; 4893; 9978;
SHC-mediated cascade:FGFR3	3	18	16.6667	0.00231659	0.00417925	0.831656	1	0.41467	0.829339	0.0303568	3265; 3845; 4893;
SHC1 events in ERBB2 signaling	3	18	16.6667	0.00231659	0.00417925	0.831656	1	0.41467	0.829339	0.0303568	3265; 3845; 4893;
Activation of AKT2	2	4	50	0.00236082	0.00423047	0.842814	1	0.418335	0.838092	0.0307289	208; 5170;
Transcriptional activation of cell cycle inhibitor p21	2	4	50	0.00236082	0.00423047	0.842814	1	0.418335	0.838092	0.0307289	1026; 7157;
Transcriptional activation of p53 responsive genes	2	4	50	0.00236082	0.00423047	0.842814	1	0.418335	0.838092	0.0307289	1026; 7157;
Condensation of Prophase Chromosomes	4	40	10	0.00237142	0.00423997	0.842814	1	0.419741	0.839482	0.0307978	891; 983; 5347; 5925;
Signaling by NODAL	3	19	15.7895	0.00265722	0.00474039	0.937999	1	0.445452	0.937999	0.0344328	4087; 4088; 4089;
Regulation of gene expression in beta cells	3	20	15	0.00302718	0.00537643	1	1	0.478294	0.996316	0.0390527	207; 208; 10000;
Signaling by Hippo	3	20	15	0.00302718	0.00537643	1	1	0.478294	0.996316	0.0390527	836; 7529; 7531;
Positive epigenetic regulation of rRNA expression	5	73	6.84932	0.00324741	0.00575482	1	1	0.496472	0.996316	0.0418013	60; 2033; 2932; 3065; 3066;
PLC beta mediated events	4	44	9.09091	0.00326644	0.00576951	1	1	0.496498	0.996316	0.041908	3708; 3709; 3710; 5594;
LRR FLII-interacting protein 1 (LRRFIP1) activates type I IFN production	2	5	40	0.00327731	0.00576951	1	1	0.498152	0.996316	0.041908	1387; 2033;
TNFR1-mediated ceramide production	2	5	40	0.00327731	0.00576951	1	1	0.498152	0.996316	0.041908	7124; 7132;
SHC-mediated cascade:FGFR1	3	21	14.2857	0.00342724	0.00602022	1	1	0.510659	0.996316	0.043729	3265; 3845; 4893;
G-protein mediated events	4	45	8.88889	0.0035216	0.00615896	1	1	0.517676	0.996316	0.0447368	3708; 3709; 3710; 5594;
NRAGE signals death through JNK	4	45	8.88889	0.0035216	0.00615896	1	1	0.517676	0.996316	0.0447368	572; 10018; 5599; 4803;
RNA Polymerase I Promoter Clearance	5	76	6.57895	0.00382153	0.00665444	1	1	0.542529	0.996316	0.0483359	902; 1022; 3065; 3066; 5595;
Transcription-Coupled Nucleotide Excision Repair (TC-NER)	5	76	6.57895	0.00382153	0.00665444	1	1	0.542529	0.996316	0.0483359	902; 1022; 2033; 5111; 9978;
Resolution of AP sites via the multiple-nucleotide patch replacement pathway	3	22	13.6364	0.00385815	0.00670364	1	1	0.543999	0.996316	0.0486932	142; 10038; 5111;
Membrane Trafficking	13	420	3.09524	0.0039721	0.00688669	1	1	0.552717	0.996316	0.0500228	207; 208; 1075; 1522; 2810; 6708; 6709; 7529; 7531; 7532; 7533; 10971; 7534;
Post-translational protein modification	15	522	2.87356	0.00400222	0.00692393	1	1	0.556309	0.996316	0.0502933	332; 1029; 1075; 1522; 4193; 142; 5111; 5885; 8243; 9126; 6708; 6709; 10274; 10735; 7157;
RNA Polymerase I Transcription Initiation	4	47	8.51064	0.00407189	0.00702927	1	1	0.56192	0.996316	0.0510585	902; 1022; 3065; 3066;
SHC-mediated cascade:FGFR4	3	23	13.0435	0.00432061	0.00743195	1	1	0.578056	0.996316	0.0539834	3265; 3845; 4893;
Activation of TRKA receptors	2	6	33.3333	0.00433298	0.00743195	1	1	0.578056	0.996316	0.0539834	4803; 4914;
RSK activation	2	6	33.3333	0.00433298	0.00743195	1	1	0.578056	0.996316	0.0539834	5594; 5170;
RNA Polymerase I Transcription	5	79	6.32911	0.00446491	0.00764186	1	1	0.584903	0.996316	0.0555082	902; 1022; 3065; 3066; 5595;
Degradation of beta-catenin by the destruction complex	5	82	6.09756	0.00518192	0.00885014	1	1	0.618319	0.996316	0.0642848	8454; 2932; 3065; 9978; 6500;
Interleukin-1 processing	2	7	28.5714	0.00552415	0.00939458	1	1	0.635277	0.996316	0.0682394	4790; 5970;
POLB-Dependent Long Patch Base Excision Repair	2	7	28.5714	0.00552415	0.00939458	1	1	0.635277	0.996316	0.0682394	142; 10038;
Ubiquitin Mediated Degradation of Phosphorylated Cdc25A	4	52	7.69231	0.00569506	0.00962394	1	1	0.643542	0.996316	0.0699054	472; 993; 1111; 11200;
p53-Independent DNA Damage Response	4	52	7.69231	0.00569506	0.00962394	1	1	0.643542	0.996316	0.0699054	472; 993; 1111; 11200;
p53-Independent G1/S DNA damage checkpoint	4	52	7.69231	0.00569506	0.00962394	1	1	0.643542	0.996316	0.0699054	472; 993; 1111; 11200;
Cellular response to hypoxia	3	26	11.5385	0.00590358	0.00989282	1	1	0.653652	0.996316	0.0718585	1387; 2033; 9978;
Downregulation of TGF-beta receptor signaling	3	26	11.5385	0.00590358	0.00989282	1	1	0.653652	0.996316	0.0718585	4087; 4088; 7040;
Regulation of Hypoxia-inducible Factor (HIF) by oxygen	3	26	11.5385	0.00590358	0.00989282	1	1	0.653652	0.996316	0.0718585	1387; 2033; 9978;
SHC-mediated cascade:FGFR2	3	26	11.5385	0.00590358	0.00989282	1	1	0.653652	0.996316	0.0718585	3265; 3845; 4893;
Formation of TC-NER Pre-Incision Complex	4	53	7.54717	0.00606451	0.0101413	1	1	0.661031	0.996316	0.0736632	902; 1022; 2033; 9978;
Assembly of collagen fibrils and other multimeric structures	4	54	7.40741	0.00644955	0.010718	1	1	0.678019	0.996316	0.0778525	1508; 1514; 1520; 1515;
SCF-beta-TrCP mediated degradation of Emi1	4	54	7.40741	0.00644955	0.010718	1	1	0.678019	0.996316	0.0778525	991; 8454; 51343; 6500;
Stabilization of p53	4	54	7.40741	0.00644955	0.010718	1	1	0.678019	0.996316	0.0778525	472; 11200; 4193; 7157;
Effects of PIP2 hydrolysis	3	27	11.1111	0.00649836	0.0107545	1	1	0.682327	0.996316	0.0781175	3708; 3709; 3710;
Platelet calcium homeostasis	3	27	11.1111	0.00649836	0.0107545	1	1	0.682327	0.996316	0.0781175	3708; 3709; 3710;
Insulin-like Growth Factor-2 mRNA Binding Proteins (IGF2BPs/IMPs/VICKZs) bind RNA	2	8	25	0.00684721	0.0113085	1	1	0.698415	0.996316	0.0821414	60; 4609;
Cell-Cell communication	6	126	4.7619	0.00707333	0.0116579	1	1	0.707333	0.996316	0.0846795	5599; 5290; 5291; 5295; 5296; 6709;
Formation of the beta-catenin:TCF transactivating complex	4	58	6.89655	0.00815115	0.0133792	1	1	0.749906	0.996316	0.0971828	1387; 2033; 3065; 4609;
NIK-->noncanonical NF-kB signaling	4	58	6.89655	0.00815115	0.0133792	1	1	0.749906	0.996316	0.0971828	1147; 8454; 9020; 6500;
MAPK1 (ERK2) activation	2	9	22.2222	0.00829861	0.0135934	1	1	0.753818	0.996316	0.0987387	5605; 5594;
Molecules associated with elastic fibres	3	30	10	0.00849101	0.0138802	1	1	0.757183	0.996316	0.100822	7040; 7042; 7043;
Degradation of GLI2 by the proteasome	4	59	6.77966	0.00861821	0.0140309	1	1	0.760655	0.996316	0.101916	8454; 2932; 9978; 6500;
GLI3 is processed to GLI3R by the proteasome	4	59	6.77966	0.00861821	0.0140309	1	1	0.760655	0.996316	0.101916	8454; 2932; 9978; 6500;
ATF6-alpha activates chaperone genes	2	10	20	0.0098749	0.0158513	1	1	0.792518	0.996316	0.115139	468; 1649;
HDR through MMEJ (alt-NHEJ)	2	10	20	0.0098749	0.0158513	1	1	0.792518	0.996316	0.115139	142; 10038;
Ligand-independent caspase activation via DCC	2	10	20	0.0098749	0.0158513	1	1	0.792518	0.996316	0.115139	836; 842;
MASTL Facilitates Mitotic Progression	2	10	20	0.0098749	0.0158513	1	1	0.792518	0.996316	0.115139	891; 983;
Regulated proteolysis of p75NTR	2	10	20	0.0098749	0.0158513	1	1	0.792518	0.996316	0.115139	4790; 5970;
Regulation of gene expression by Hypoxia-inducible Factor	2	10	20	0.0098749	0.0158513	1	1	0.792518	0.996316	0.115139	1387; 2033;
Signal attenuation	2	10	20	0.0098749	0.0158513	1	1	0.792518	0.996316	0.115139	5594; 5595;
DAG and IP3 signaling	3	32	9.375	0.00999722	0.0159517	1	1	0.796965	0.996316	0.115869	3708; 3709; 3710;
Regulation of beta-cell development	3	32	9.375	0.00999722	0.0159517	1	1	0.796965	0.996316	0.115869	207; 208; 10000;
TRAF6 mediated IRF7 activation	3	32	9.375	0.00999722	0.0159517	1	1	0.796965	0.996316	0.115869	1387; 2033; 7186;
Regulation of actin dynamics for phagocytic cup formation	5	97	5.15464	0.0100191	0.0159549	1	1	0.796965	0.996316	0.115892	25; 60; 71; 5594; 5595;
Circadian Clock	4	63	6.34921	0.0106604	0.0169424	1	1	0.811334	0.996316	0.123065	1387; 8454; 2033; 6500;
HDR through Homologous Recombination (HRR)	4	64	6.25	0.0112156	0.0177894	1	1	0.827461	0.996316	0.129217	472; 545; 1111; 5111;
Recruitment of NuMA to mitotic centrosomes	2	11	18.1818	0.0115726	0.0182834	1	1	0.833285	0.996316	0.132805	891; 983;
Uptake and function of anthrax toxins	2	11	18.1818	0.0115726	0.0182834	1	1	0.833285	0.996316	0.132805	5604; 5605;
EGFR interacts with phospholipase C-gamma	3	34	8.82353	0.0116489	0.0183677	1	1	0.838724	0.996316	0.133418	3708; 3709; 3710;
Base Excision Repair	3	35	8.57143	0.0125301	0.0196411	1	1	0.859228	0.996316	0.142667	142; 10038; 5111;
Nuclear Pore Complex (NPC) Disassembly	3	35	8.57143	0.0125301	0.0196411	1	1	0.859228	0.996316	0.142667	891; 9133; 983;
Resolution of Abasic Sites (AP sites)	3	35	8.57143	0.0125301	0.0196411	1	1	0.859228	0.996316	0.142667	142; 10038; 5111;
ATF6-alpha activates chaperones	2	12	16.6667	0.0133885	0.0208642	1	1	0.882007	0.996316	0.151552	468; 1649;
ERKs are inactivated	2	12	16.6667	0.0133885	0.0208642	1	1	0.882007	0.996316	0.151552	5594; 5595;
NOTCH2 intracellular domain regulates transcription	2	12	16.6667	0.0133885	0.0208642	1	1	0.882007	0.996316	0.151552	2033; 3002;
Platelet degranulation	5	105	4.7619	0.0135698	0.0211056	1	1	0.882035	0.996316	0.153305	1521; 7040; 7042; 7043; 7277;
Vesicle-mediated transport	13	493	2.63692	0.0137086	0.0212802	1	1	0.887981	0.996316	0.154573	207; 208; 1075; 1522; 2810; 6708; 6709; 7529; 7531; 7532; 7533; 10971; 7534;
G alpha (q) signalling events	7	191	3.66492	0.0139585	0.0216263	1	1	0.893251	0.996316	0.157087	3708; 3709; 3710; 5290; 5295; 5296; 8503;
HDR through Single Strand Annealing (SSA)	3	37	8.10811	0.0144041	0.0222735	1	1	0.894996	0.996316	0.161788	25; 472; 545;
Advanced glycosylation endproduct receptor signaling	2	13	15.3846	0.0153193	0.0234174	1	1	0.902645	0.996316	0.170097	5594; 5595;
DEx/H-box helicases activate type I IFN and inflammatory cytokines production	2	13	15.3846	0.0153193	0.0234174	1	1	0.902645	0.996316	0.170097	4790; 5970;
Initiation of Nuclear Envelope Reformation	2	13	15.3846	0.0153193	0.0234174	1	1	0.902645	0.996316	0.170097	4000; 4001;
Nuclear Envelope Reassembly	2	13	15.3846	0.0153193	0.0234174	1	1	0.902645	0.996316	0.170097	4000; 4001;
Retrograde neurotrophin signalling	2	13	15.3846	0.0153193	0.0234174	1	1	0.902645	0.996316	0.170097	4803; 4914;
p75NTR recruits signalling complexes	2	13	15.3846	0.0153193	0.0234174	1	1	0.902645	0.996316	0.170097	3551; 4803;
Response to elevated platelet cytosolic Ca2+	5	110	4.54545	0.0161727	0.024675	1	1	0.906929	0.996316	0.179232	1521; 7040; 7042; 7043; 7277;
Association of TriC/CCT with target proteins during biosynthesis	3	39	7.69231	0.0164283	0.0248754	1	1	0.909202	0.996316	0.180688	898; 9134; 7157;
Nuclear signaling by ERBB4	3	39	7.69231	0.0164283	0.0248754	1	1	0.909202	0.996316	0.180688	8454; 9978; 6500;
Presynaptic phase of homologous DNA pairing and strand exchange	3	39	7.69231	0.0164283	0.0248754	1	1	0.909202	0.996316	0.180688	472; 545; 1111;
mTOR signalling	3	39	7.69231	0.0164283	0.0248754	1	1	0.909202	0.996316	0.180688	207; 208; 7529;
NoRC negatively regulates rRNA expression	4	73	5.47945	0.0170585	0.0257809	1	1	0.914038	0.996316	0.187265	902; 1022; 3065; 3066;
TP53 regulates transcription of several additional cell death genes whose specific roles in p53-dependent apoptosis remain uncertain	2	14	14.2857	0.0173617	0.0261404	1	1	0.916614	0.996316	0.189876	332; 7157;
TRAF3-dependent IRF activation pathway	2	14	14.2857	0.0173617	0.0261404	1	1	0.916614	0.996316	0.189876	1387; 2033;
PKB-mediated events	3	40	7.5	0.0174972	0.026295	1	1	0.916614	0.996316	0.190999	207; 208; 7529;
G alpha (12/13) signalling events	4	75	5.33333	0.0185717	0.0278537	1	1	0.92506	0.996316	0.202321	5290; 5295; 5296; 8503;
Elastic fibre formation	3	41	7.31707	0.0186039	0.0278537	1	1	0.92506	0.996316	0.202321	7040; 7042; 7043;
Negative epigenetic regulation of rRNA expression	4	76	5.26316	0.0193584	0.0289293	1	1	0.929206	0.996316	0.210134	902; 1022; 3065; 3066;
NRIF signals cell death from the nucleus	2	15	13.3333	0.0195126	0.0291053	1	1	0.931378	0.996316	0.211412	5599; 4803;
RNA Polymerase I, RNA Polymerase III, and Mitochondrial Transcription	5	116	4.31034	0.0197106	0.0292397	1	1	0.931378	0.996316	0.212389	902; 1022; 3065; 3066; 5595;
EPHB-mediated forward signaling	3	42	7.14286	0.0197487	0.0292397	1	1	0.931378	0.996316	0.212389	60; 71; 3265;
Glucagon-like Peptide-1 (GLP1) regulates insulin secretion	3	42	7.14286	0.0197487	0.0292397	1	1	0.931378	0.996316	0.212389	3708; 3709; 3710;
Homologous DNA Pairing and Strand Exchange	3	42	7.14286	0.0197487	0.0292397	1	1	0.931378	0.996316	0.212389	472; 545; 1111;
Metabolism of Angiotensinogen to Angiotensins	2	16	12.5	0.0217689	0.0319943	1	1	0.946061	0.996316	0.232397	1509; 1522;
PI3K events in ERBB2 signaling	2	16	12.5	0.0217689	0.0319943	1	1	0.946061	0.996316	0.232397	5290; 5295;
Spry regulation of FGF signaling	2	16	12.5	0.0217689	0.0319943	1	1	0.946061	0.996316	0.232397	5594; 5595;
Translesion synthesis by REV1	2	16	12.5	0.0217689	0.0319943	1	1	0.946061	0.996316	0.232397	10459; 5111;
Phospholipase C-mediated cascade; FGFR3	3	44	6.81818	0.0221525	0.0324985	1	1	0.950242	0.996316	0.236059	3708; 3709; 3710;
Opioid Signalling	4	81	4.93827	0.0235997	0.0345582	1	1	0.956493	0.996316	0.251021	3708; 3709; 3710; 5594;
Butyrate Response Factor 1 (BRF1) binds and destabilizes mRNA	2	17	11.7647	0.0241276	0.0350112	1	1	0.959085	0.996316	0.254311	207; 7529;
Inflammasomes	2	17	11.7647	0.0241276	0.0350112	1	1	0.959085	0.996316	0.254311	596; 598;
KSRP (KHSRP) binds and destabilizes mRNA	2	17	11.7647	0.0241276	0.0350112	1	1	0.959085	0.996316	0.254311	207; 7534;
Translesion synthesis by POLI	2	17	11.7647	0.0241276	0.0350112	1	1	0.959085	0.996316	0.254311	10459; 5111;
Translesion synthesis by POLK	2	17	11.7647	0.0241276	0.0350112	1	1	0.959085	0.996316	0.254311	10459; 5111;
DNA Damage Bypass	3	46	6.52174	0.0247088	0.0357251	1	1	0.961826	0.996316	0.259496	10459; 5111; 9978;
Phospholipase C-mediated cascade; FGFR4	3	46	6.52174	0.0247088	0.0357251	1	1	0.961826	0.996316	0.259496	3708; 3709; 3710;
Phospholipase C-mediated cascade: FGFR1	3	47	6.38298	0.026044	0.0375878	1	1	0.964727	0.996316	0.273027	3708; 3709; 3710;
Signaling by cytosolic FGFR1 fusion mutants	2	18	11.1111	0.0265857	0.0383006	1	1	0.967804	0.996316	0.278204	5290; 5295;
Phospholipase C-mediated cascade; FGFR2	3	49	6.12245	0.0288284	0.0414571	1	1	0.978267	0.996316	0.301132	3708; 3709; 3710;
Collagen formation	4	88	4.54545	0.0304167	0.0436626	1	1	0.982236	0.996316	0.317152	1508; 1514; 1520; 1515;
Chromatin modifying enzymes	7	226	3.09735	0.0306496	0.0438399	1	1	0.982236	0.996316	0.31844	60; 595; 1019; 1387; 2033; 3065; 3066;
Chromatin organization	7	226	3.09735	0.0306496	0.0438399	1	1	0.982236	0.996316	0.31844	60; 595; 1019; 1387; 2033; 3065; 3066;
Ion homeostasis	3	51	5.88235	0.0317643	0.0453533	1	1	0.986488	0.996316	0.329433	3708; 3709; 3710;
ERK/MAPK targets	2	21	9.52381	0.0345278	0.049124	1	1	0.996316	0.996316	0.356822	5594; 5595;
TP53 regulates transcription of additional cell cycle genes whose exact role in the p53 pathway remain uncertain	2	21	9.52381	0.0345278	0.049124	1	1	0.996316	0.996316	0.356822	995; 7157;
IRE1alpha activates chaperones	3	54	5.55556	0.0364499	0.0516749	1	1	0.996316	0.996316	0.375351	2081; 4000; 7709;
Meiotic recombination	3	54	5.55556	0.0364499	0.0516749	1	1	0.996316	0.996316	0.375351	472; 1017; 1019;
Influenza Virus Induced Apoptosis	1	2	50	0.0378669	0.0529344	1	1	0.996316	0.996316	0.3845	7040;
Inhibition of HSL	1	2	50	0.0378669	0.0529344	1	1	0.996316	0.996316	0.3845	208;
Mitotic Metaphase/Anaphase Transition	1	2	50	0.0378669	0.0529344	1	1	0.996316	0.996316	0.3845	5347;
PDE3B signalling	1	2	50	0.0378669	0.0529344	1	1	0.996316	0.996316	0.3845	208;
Regulation of TP53 Expression	1	2	50	0.0378669	0.0529344	1	1	0.996316	0.996316	0.3845	7157;
Stimulation of the cell death response by PAK-2p34	1	2	50	0.0378669	0.0529344	1	1	0.996316	0.996316	0.3845	836;
TGFBR2 MSI Frameshift Mutants in Cancer	1	2	50	0.0378669	0.0529344	1	1	0.996316	0.996316	0.3845	7040;
phospho-PLA2 pathway	1	2	50	0.0378669	0.0529344	1	1	0.996316	0.996316	0.3845	5594;
Assembly of the primary cilium	6	187	3.20856	0.0380556	0.0530558	1	1	0.996316	0.996316	0.385381	983; 5347; 7846; 7277; 7531; 7532;
ECM proteoglycans	3	55	5.45455	0.0380862	0.0530558	1	1	0.996316	0.996316	0.385381	7040; 7042; 7043;
Neurotransmitter Receptor Binding And Downstream Transmission In The Postsynaptic Cell	5	142	3.52113	0.0407331	0.0566444	1	1	0.996316	0.996316	0.411448	3265; 5594; 4193; 5170; 5894;
B-WICH complex positively regulates rRNA expression	3	58	5.17241	0.0432164	0.0597485	1	1	0.996316	0.996316	0.433995	60; 2033; 2932;
Hedgehog 'off' state	4	99	4.0404	0.0432513	0.0597485	1	1	0.996316	0.996316	0.433995	8454; 2932; 9978; 6500;
Growth hormone receptor signaling	2	24	8.33333	0.0432636	0.0597485	1	1	0.996316	0.996316	0.433995	5594; 5595;
Nuclear Events (kinase and transcription factor activation)	2	24	8.33333	0.0432636	0.0597485	1	1	0.996316	0.996316	0.433995	5594; 5595;
Degradation of GLI1 by the proteasome	3	59	5.08475	0.0449993	0.0620387	1	1	0.996316	0.996316	0.45063	8454; 9978; 6500;
ATF4 activates genes	2	25	8	0.0463394	0.0637764	1	1	0.996316	0.996316	0.463253	468; 1649;
Ca2+ pathway	3	60	5	0.0468184	0.0643251	1	1	0.996316	0.996316	0.467238	3708; 3709; 3710;
Attenuation phase	2	26	7.69231	0.049493	0.0678834	1	1	0.996316	0.996316	0.493085	1387; 2033;
Activation of BMF and translocation to mitochondria	1	3	33.3333	0.0501691	0.0683426	1	1	0.996316	0.996316	0.49642	5599;
Ceramide signalling	1	3	33.3333	0.0501691	0.0683426	1	1	0.996316	0.996316	0.49642	4803;
Inhibition of TSC complex formation by PKB	1	3	33.3333	0.0501691	0.0683426	1	1	0.996316	0.996316	0.49642	208;
NFG and proNGF binds to p75NTR	1	3	33.3333	0.0501691	0.0683426	1	1	0.996316	0.996316	0.49642	4803;
FCERI mediated Ca+2 mobilization	3	63	4.7619	0.0524895	0.0712145	1	1	0.996316	0.996316	0.517281	3708; 3709; 3710;
Integrin alphaIIb beta3 signaling	2	27	7.40741	0.0527219	0.0712145	1	1	0.996316	0.996316	0.517281	207; 5170;
RNA Pol II CTD phosphorylation and interaction with CE	2	27	7.40741	0.0527219	0.0712145	1	1	0.996316	0.996316	0.517281	902; 1022;
RORA activates gene expression	2	27	7.40741	0.0527219	0.0712145	1	1	0.996316	0.996316	0.517281	1387; 2033;
Uptake and actions of bacterial toxins	2	27	7.40741	0.0527219	0.0712145	1	1	0.996316	0.996316	0.517281	5604; 5605;
Recognition of DNA damage by PCNA-containing replication complex	2	28	7.14286	0.0560236	0.0755469	1	1	0.996316	0.996316	0.54875	5111; 9978;
Interaction between L1 and Ankyrins	2	29	6.89655	0.0593957	0.0796917	1	1	0.996316	0.996316	0.578857	6708; 6709;
Negative regulation of FGFR3 signaling	2	29	6.89655	0.0593957	0.0796917	1	1	0.996316	0.996316	0.578857	5594; 5595;
mRNA Capping	2	29	6.89655	0.0593957	0.0796917	1	1	0.996316	0.996316	0.578857	902; 1022;
Axonal growth stimulation	1	4	25	0.0623145	0.0829135	1	1	0.996316	0.996316	0.602259	4803;
Loss of Function of TGFBR2 in Cancer	1	4	25	0.0623145	0.0829135	1	1	0.996316	0.996316	0.602259	7040;
NGF processing	1	4	25	0.0623145	0.0829135	1	1	0.996316	0.996316	0.602259	4803;
TGFBR1 LBD Mutants in Cancer	1	4	25	0.0623145	0.0829135	1	1	0.996316	0.996316	0.602259	7040;
TGFBR2 Kinase Domain Mutants in Cancer	1	4	25	0.0623145	0.0829135	1	1	0.996316	0.996316	0.602259	7040;
RNA Polymerase I Promoter Escape	2	30	6.66667	0.062836	0.0833305	1	1	0.996316	0.996316	0.605288	902; 1022;
Surfactant metabolism	2	30	6.66667	0.062836	0.0833305	1	1	0.996316	0.996316	0.605288	1439; 1512;
Organelle biogenesis and maintenance	8	326	2.45399	0.065976	0.0873501	1	1	0.996316	0.996316	0.634485	983; 1387; 54205; 5347; 7846; 7277; 7531; 7532;
FGFR1 mutant receptor activation	2	31	6.45161	0.0663421	0.0875453	1	1	0.996316	0.996316	0.635903	5290; 5295;
Negative regulation of FGFR4 signaling	2	31	6.45161	0.0663421	0.0875453	1	1	0.996316	0.996316	0.635903	5594; 5595;
Activation of Matrix Metalloproteinases	2	32	6.25	0.0699118	0.091652	1	1	0.996316	0.996316	0.665733	1513; 1515;
RNA Polymerase I Transcription Termination	2	32	6.25	0.0699118	0.091652	1	1	0.996316	0.996316	0.665733	902; 1022;
Signaling by NOTCH2	2	32	6.25	0.0699118	0.091652	1	1	0.996316	0.996316	0.665733	2033; 3002;
Thrombin signalling through proteinase activated receptors (PARs)	2	32	6.25	0.0699118	0.091652	1	1	0.996316	0.996316	0.665733	5594; 5595;
Cargo concentration in the ER	2	33	6.06061	0.073543	0.0957853	1	1	0.996316	0.996316	0.695756	1075; 1522;
Formation of the Early Elongation Complex	2	33	6.06061	0.073543	0.0957853	1	1	0.996316	0.996316	0.695756	902; 1022;
Formation of the HIV-1 Early Elongation Complex	2	33	6.06061	0.073543	0.0957853	1	1	0.996316	0.996316	0.695756	902; 1022;
Negative regulation of FGFR1 signaling	2	33	6.06061	0.073543	0.0957853	1	1	0.996316	0.996316	0.695756	5594; 5595;
NGF-independant TRKA activation	1	5	20	0.0743053	0.096621	1	1	0.996316	0.996316	0.701826	4914;
HSF1-dependent transactivation	2	34	5.88235	0.0772335	0.100104	1	1	0.996316	0.996316	0.727123	1387; 2033;
Negative regulation of FGFR2 signaling	2	34	5.88235	0.0772335	0.100104	1	1	0.996316	0.996316	0.727123	5594; 5595;
Sensing of DNA Double Strand Breaks	1	6	16.6667	0.0861433	0.111471	1	1	0.996316	0.996316	0.809695	472;
Platelet Aggregation (Plug Formation)	2	37	5.40541	0.08864	0.114333	1	1	0.996316	0.996316	0.830479	207; 5170;
Translesion synthesis by Y family DNA polymerases bypasses lesions on DNA template	2	37	5.40541	0.08864	0.114333	1	1	0.996316	0.996316	0.830479	10459; 5111;
Regulation of insulin secretion	3	80	3.75	0.0903149	0.116306	1	1	0.996316	0.996316	0.844811	3708; 3709; 3710;
GPCR downstream signaling	18	987	1.82371	0.0944725	0.121465	1	1	0.996316	0.996316	0.882283	207; 208; 10000; 1439; 3562; 3563; 3708; 3709; 3710; 5170; 5290; 5291; 5293; 5294; 5295; 5296; 8503; 23533;
ER to Golgi Anterograde Transport	4	131	3.05344	0.0951923	0.122194	1	1	0.996316	0.996316	0.88758	1075; 1522; 6708; 6709;
Antigen processing-Cross presentation	3	82	3.65854	0.0953512	0.122202	1	1	0.996316	0.996316	0.88764	1514; 1520; 1515;
Binding of TCF/LEF:CTNNB1 to target gene promoters	1	7	14.2857	0.0978305	0.125179	1	1	0.996316	0.996316	0.909265	4609;
Transcriptional activation of mitochondrial biogenesis	2	40	5	0.100507	0.128399	1	1	0.996316	0.996316	0.932654	1387; 54205;
Signaling by Hedgehog	4	136	2.94118	0.105155	0.134123	1	1	0.996316	0.996316	0.974228	8454; 2932; 9978; 6500;
Regulation of mRNA stability by proteins that bind AU-rich elements	3	86	3.48837	0.105758	0.134677	1	1	0.996316	0.996316	0.978256	207; 7529; 7534;
Platelet homeostasis	3	87	3.44828	0.108427	0.137052	1	1	0.996316	0.996316	0.995508	3708; 3709; 3710;
BMAL1:CLOCK,NPAS2 activates circadian gene expression	2	42	4.7619	0.10865	0.137052	1	1	0.996316	0.996316	0.995508	1387; 2033;
Formation of HIV-1 elongation complex containing HIV-1 Tat	2	42	4.7619	0.10865	0.137052	1	1	0.996316	0.996316	0.995508	902; 1022;
HIV Transcription Elongation	2	42	4.7619	0.10865	0.137052	1	1	0.996316	0.996316	0.995508	902; 1022;
Tat-mediated elongation of the HIV-1 transcript	2	42	4.7619	0.10865	0.137052	1	1	0.996316	0.996316	0.995508	902; 1022;
Transcriptional regulation of pluripotent stem cells	2	42	4.7619	0.10865	0.137052	1	1	0.996316	0.996316	0.995508	4087; 4089;
Defective CSF2RA causes pulmonary surfactant metabolism dysfunction 4 (SMDP4)	1	8	12.5	0.109369	0.137311	1	1	0.996316	0.996316	0.997386	1439;
Defective CSF2RB causes pulmonary surfactant metabolism dysfunction 5 (SMDP5)	1	8	12.5	0.109369	0.137311	1	1	0.996316	0.996316	0.997386	1439;
Recycling of eIF2:GDP	1	8	12.5	0.109369	0.137311	1	1	0.996316	0.996316	0.997386	1965;
ERCC6 (CSB) and EHMT2 (G9a) positively regulate rRNA expression	2	43	4.65116	0.112785	0.141378	1	1	0.996316	0.996316	1	3065; 3066;
Activation of HOX genes during differentiation	3	89	3.37079	0.113842	0.142258	1	1	0.996316	0.996316	1	1387; 2033; 3725;
Activation of anterior HOX genes in hindbrain development during early embryogenesis	3	89	3.37079	0.113842	0.142258	1	1	0.996316	0.996316	1	1387; 2033; 3725;
Formation of HIV elongation complex in the absence of HIV Tat	2	44	4.54545	0.11696	0.14413	1	1	0.996316	0.996316	1	902; 1022;
Formation of RNA Pol II elongation complex	2	44	4.54545	0.11696	0.14413	1	1	0.996316	0.996316	1	902; 1022;
HIV Transcription Initiation	2	44	4.54545	0.11696	0.14413	1	1	0.996316	0.996316	1	902; 1022;
RNA Polymerase II HIV Promoter Escape	2	44	4.54545	0.11696	0.14413	1	1	0.996316	0.996316	1	902; 1022;
RNA Polymerase II Promoter Escape	2	44	4.54545	0.11696	0.14413	1	1	0.996316	0.996316	1	902; 1022;
RNA Polymerase II Transcription Elongation	2	44	4.54545	0.11696	0.14413	1	1	0.996316	0.996316	1	902; 1022;
RNA Polymerase II Transcription Initiation	2	44	4.54545	0.11696	0.14413	1	1	0.996316	0.996316	1	902; 1022;
RNA Polymerase II Transcription Initiation And Promoter Clearance	2	44	4.54545	0.11696	0.14413	1	1	0.996316	0.996316	1	902; 1022;
RNA Polymerase II Transcription Pre-Initiation And Promoter Opening	2	44	4.54545	0.11696	0.14413	1	1	0.996316	0.996316	1	902; 1022;
PTK6 Regulates RTKs and Their Effectors AKT1 and DOK1	1	9	11.1111	0.12076	0.14813	1	1	0.996316	0.996316	1	207;
Role of Abl in Robo-Slit signaling	1	9	11.1111	0.12076	0.14813	1	1	0.996316	0.996316	1	25;
p75NTR regulates axonogenesis	1	9	11.1111	0.12076	0.14813	1	1	0.996316	0.996316	1	4803;
RMTs methylate histone arginines	2	45	4.44444	0.121173	0.148183	1	1	0.996316	0.996316	1	595; 1019;
SUMOylation of DNA replication proteins	2	45	4.44444	0.121173	0.148183	1	1	0.996316	0.996316	1	332; 5111;
EPH-Ephrin signaling	3	95	3.15789	0.130677	0.159562	1	1	0.996316	0.996316	1	60; 71; 3265;
Diseases associated with surfactant metabolism	1	10	10	0.132006	0.159965	1	1	0.996316	0.996316	1	1439;
Folding of actin by CCT/TriC	1	10	10	0.132006	0.159965	1	1	0.996316	0.996316	1	60;
Removal of the Flap Intermediate from the C-strand	1	10	10	0.132006	0.159965	1	1	0.996316	0.996316	1	5111;
Tetrahydrobiopterin (BH4) synthesis, recycling, salvage and regulation	1	10	10	0.132006	0.159965	1	1	0.996316	0.996316	1	207;
eNOS activation	1	10	10	0.132006	0.159965	1	1	0.996316	0.996316	1	207;
Mitochondrial biogenesis	2	49	4.08163	0.13838	0.167436	1	1	0.996316	0.996316	1	1387; 54205;
CDK-mediated phosphorylation and removal of Cdc6	2	50	4	0.142763	0.171602	1	1	0.996316	0.996316	1	990; 1017;
Ubiquitin-dependent degradation of Cyclin D	2	50	4	0.142763	0.171602	1	1	0.996316	0.996316	1	595; 1019;
Ubiquitin-dependent degradation of Cyclin D1	2	50	4	0.142763	0.171602	1	1	0.996316	0.996316	1	595; 1019;
Apoptotic cleavage of cell adhesion proteins	1	11	9.09091	0.143109	0.171602	1	1	0.996316	0.996316	1	836;
DSCAM interactions	1	11	9.09091	0.143109	0.171602	1	1	0.996316	0.996316	1	5599;
Processive synthesis on the C-strand of the telomere	1	11	9.09091	0.143109	0.171602	1	1	0.996316	0.996316	1	5111;
Transmission across Chemical Synapses	5	211	2.36967	0.144113	0.172547	1	1	0.996316	0.996316	1	3265; 5594; 4193; 5170; 5894;
Autodegradation of the E3 ubiquitin ligase COP1	2	51	3.92157	0.147174	0.175949	1	1	0.996316	0.996316	1	472; 7157;
Nonhomologous End-Joining (NHEJ)	2	52	3.84615	0.151613	0.180717	1	1	0.996316	0.996316	1	472; 5591;
XBP1(S) activates chaperone genes	2	52	3.84615	0.151613	0.180717	1	1	0.996316	0.996316	1	4000; 7709;
Transport to the Golgi and subsequent modification	4	162	2.46914	0.16379	0.194942	1	1	0.996316	0.996316	1	1075; 1522; 6708; 6709;
IRF3-mediated induction of type I IFN	1	13	7.69231	0.164892	0.195382	1	1	0.996316	0.996316	1	5591;
NICD traffics to nucleus	1	13	7.69231	0.164892	0.195382	1	1	0.996316	0.996316	1	1387;
Notch-HLH transcription pathway	1	13	7.69231	0.164892	0.195382	1	1	0.996316	0.996316	1	1387;
Infectious disease	7	345	2.02899	0.166015	0.196423	1	1	0.996316	0.996316	1	902; 1022; 5604; 5605; 9978; 6500; 7040;
HATs acetylate histones	3	108	2.77778	0.169813	0.20062	1	1	0.996316	0.996316	1	60; 1387; 2033;
RNA Polymerase I Chain Elongation	2	57	3.50877	0.174173	0.203232	1	1	0.996316	0.996316	1	902; 1022;
AMER1 mutants destabilize the destruction complex	1	14	7.14286	0.175576	0.203232	1	1	0.996316	0.996316	1	2932;
APC truncation mutants have impaired AXIN binding	1	14	7.14286	0.175576	0.203232	1	1	0.996316	0.996316	1	2932;
AXIN missense mutants destabilize the destruction complex	1	14	7.14286	0.175576	0.203232	1	1	0.996316	0.996316	1	2932;
AXIN mutants destabilize the destruction complex, activating WNT signaling	1	14	7.14286	0.175576	0.203232	1	1	0.996316	0.996316	1	2932;
Leading Strand Synthesis	1	14	7.14286	0.175576	0.203232	1	1	0.996316	0.996316	1	5111;
Mismatch repair (MMR) directed by MSH2:MSH3 (MutSbeta)	1	14	7.14286	0.175576	0.203232	1	1	0.996316	0.996316	1	5111;
Mismatch repair (MMR) directed by MSH2:MSH6 (MutSalpha)	1	14	7.14286	0.175576	0.203232	1	1	0.996316	0.996316	1	5111;
Polymerase switching	1	14	7.14286	0.175576	0.203232	1	1	0.996316	0.996316	1	5111;
Polymerase switching on the C-strand of the telomere	1	14	7.14286	0.175576	0.203232	1	1	0.996316	0.996316	1	5111;
Removal of the Flap Intermediate	1	14	7.14286	0.175576	0.203232	1	1	0.996316	0.996316	1	5111;
Repression of WNT target genes	1	14	7.14286	0.175576	0.203232	1	1	0.996316	0.996316	1	3065;
Truncations of AMER1 destabilize the destruction complex	1	14	7.14286	0.175576	0.203232	1	1	0.996316	0.996316	1	2932;
truncated APC mutants destabilize the destruction complex	1	14	7.14286	0.175576	0.203232	1	1	0.996316	0.996316	1	2932;
Integration of energy metabolism	3	110	2.72727	0.176111	0.203557	1	1	0.996316	0.996316	1	3708; 3709; 3710;
Mismatch Repair	1	15	6.66667	0.186123	0.212675	1	1	0.996316	0.996316	1	5111;
Misspliced GSK3beta mutants stabilize beta-catenin	1	15	6.66667	0.186123	0.212675	1	1	0.996316	0.996316	1	2932;
Processive synthesis on the lagging strand	1	15	6.66667	0.186123	0.212675	1	1	0.996316	0.996316	1	5111;
S33 mutants of beta-catenin aren't phosphorylated	1	15	6.66667	0.186123	0.212675	1	1	0.996316	0.996316	1	2932;
S37 mutants of beta-catenin aren't phosphorylated	1	15	6.66667	0.186123	0.212675	1	1	0.996316	0.996316	1	2932;
S45 mutants of beta-catenin aren't phosphorylated	1	15	6.66667	0.186123	0.212675	1	1	0.996316	0.996316	1	2932;
T41 mutants of beta-catenin aren't phosphorylated	1	15	6.66667	0.186123	0.212675	1	1	0.996316	0.996316	1	2932;
phosphorylation site mutants of CTNNB1 are not targeted to the proteasome by the destruction complex	1	15	6.66667	0.186123	0.212675	1	1	0.996316	0.996316	1	2932;
HDACs deacetylate histones	2	60	3.33333	0.187955	0.214461	1	1	0.996316	0.996316	1	3065; 3066;
CRMPs in Sema3A signaling	1	16	6.25	0.196537	0.222983	1	1	0.996316	0.996316	1	2932;
RHO GTPases activate CIT	1	16	6.25	0.196537	0.222983	1	1	0.996316	0.996316	1	1027;
STING mediated induction of host immune responses	1	16	6.25	0.196537	0.222983	1	1	0.996316	0.996316	1	5591;
TGF-beta receptor signaling in EMT (epithelial to mesenchymal transition)	1	16	6.25	0.196537	0.222983	1	1	0.996316	0.996316	1	7040;
RNA Polymerase II Pre-transcription Events	2	64	3.125	0.206548	0.232996	1	1	0.996316	0.996316	1	902; 1022;
Beta-catenin phosphorylation cascade	1	17	5.88235	0.206817	0.232996	1	1	0.996316	0.996316	1	2932;
Ras activation uopn Ca2+ infux through NMDA receptor	1	17	5.88235	0.206817	0.232996	1	1	0.996316	0.996316	1	3265;
Tristetraprolin (TTP, ZFP36) binds and destabilizes mRNA	1	17	5.88235	0.206817	0.232996	1	1	0.996316	0.996316	1	7529;
activated TAK1 mediates p38 MAPK activation	1	17	5.88235	0.206817	0.232996	1	1	0.996316	0.996316	1	8517;
Transcription of the HIV genome	2	66	3.0303	0.215919	0.242909	1	1	0.996316	0.996316	1	902; 1022;
Oxygen-dependent proline hydroxylation of Hypoxia-inducible Factor Alpha	1	18	5.55556	0.216967	0.243404	1	1	0.996316	0.996316	1	9978;
cGMP effects	1	18	5.55556	0.216967	0.243404	1	1	0.996316	0.996316	1	3708;
COPII (Coat Protein 2) Mediated Vesicle Transport	2	68	2.94118	0.225327	0.252429	1	1	0.996316	0.996316	1	1075; 1522;
PCNA-Dependent Long Patch Base Excision Repair	1	19	5.26316	0.226987	0.253579	1	1	0.996316	0.996316	1	5111;
Translesion Synthesis by POLH	1	19	5.26316	0.226987	0.253579	1	1	0.996316	0.996316	1	5111;
Lagging Strand Synthesis	1	20	5	0.236879	0.263162	1	1	0.996316	0.996316	1	5111;
Metabolism of nitric oxide	1	20	5	0.236879	0.263162	1	1	0.996316	0.996316	1	207;
Syndecan interactions	1	20	5	0.236879	0.263162	1	1	0.996316	0.996316	1	7040;
eNOS activation and regulation	1	20	5	0.236879	0.263162	1	1	0.996316	0.996316	1	207;
Telomere C-strand (Lagging Strand) Synthesis	1	22	4.54545	0.256287	0.283936	1	1	0.996316	0.996316	1	5111;
mTORC1-mediated signalling	1	22	4.54545	0.256287	0.283936	1	1	0.996316	0.996316	1	7529;
Cardiac conduction	3	136	2.20588	0.26263	0.290562	1	1	0.996316	0.996316	1	3708; 3709; 3710;
Gap-filling DNA repair synthesis and ligation in GG-NER	1	23	4.34783	0.265806	0.293265	1	1	0.996316	0.996316	1	5111;
Signaling by BMP	1	23	4.34783	0.265806	0.293265	1	1	0.996316	0.996316	1	4089;
COPI-mediated anterograde transport	2	78	2.5641	0.272668	0.300422	1	1	0.996316	0.996316	1	6708; 6709;
TNFs bind their physiological receptors	1	24	4.16667	0.275203	0.302799	1	1	0.996316	0.996316	1	7132;
Nitric oxide stimulates guanylate cyclase	1	25	4	0.284481	0.312577	1	1	0.996316	0.996316	1	3708;
Beta-catenin independent WNT signaling	3	143	2.0979	0.286871	0.314772	1	1	0.996316	0.996316	1	3708; 3709; 3710;
Peptide hormone metabolism	2	82	2.43902	0.291618	0.319543	1	1	0.996316	0.996316	1	1509; 1522;
Resolution of D-loop Structures through Synthesis-Dependent Strand Annealing (SDSA)	1	26	3.84615	0.29364	0.321319	1	1	0.996316	0.996316	1	472;
Recycling pathway of L1	1	27	3.7037	0.302682	0.330762	1	1	0.996316	0.996316	1	5594;
Ca-dependent events	1	28	3.57143	0.311609	0.339591	1	1	0.996316	0.996316	1	5594;
Extension of Telomeres	1	28	3.57143	0.311609	0.339591	1	1	0.996316	0.996316	1	5111;
CDO in myogenesis	1	29	3.44828	0.320423	0.347305	1	1	0.996316	0.996316	1	25;
HSF1 activation	1	29	3.44828	0.320423	0.347305	1	1	0.996316	0.996316	1	7531;
Myogenesis	1	29	3.44828	0.320423	0.347305	1	1	0.996316	0.996316	1	25;
YAP1- and WWTR1 (TAZ)-stimulated gene expression	1	29	3.44828	0.320423	0.347305	1	1	0.996316	0.996316	1	1387;
HIV Infection	4	222	1.8018	0.327659	0.354668	1	1	0.996316	0.996316	1	902; 1022; 9978; 6500;
RNA Polymerase I Promoter Opening	1	30	3.33333	0.329124	0.355294	1	1	0.996316	0.996316	1	5595;
Termination of translesion DNA synthesis	1	30	3.33333	0.329124	0.355294	1	1	0.996316	0.996316	1	5111;
Disassembly of the destruction complex and recruitment of AXIN to the membrane	1	31	3.22581	0.337714	0.363099	1	1	0.996316	0.996316	1	2932;
Glutamate Binding, Activation of AMPA Receptors and Synaptic Plasticity	1	31	3.22581	0.337714	0.363099	1	1	0.996316	0.996316	1	4193;
Trafficking of AMPA receptors	1	31	3.22581	0.337714	0.363099	1	1	0.996316	0.996316	1	4193;
Resolution of D-loop Structures through Holliday Junction Intermediates	1	32	3.125	0.346194	0.37122	1	1	0.996316	0.996316	1	472;
Signaling by Robo receptor	1	32	3.125	0.346194	0.37122	1	1	0.996316	0.996316	1	25;
Neuronal System	5	301	1.66113	0.353716	0.378778	1	1	0.996316	0.996316	1	3265; 5594; 4193; 5170; 5894;
Resolution of D-Loop Structures	1	33	3.0303	0.354566	0.379182	1	1	0.996316	0.996316	1	472;
Detoxification of Reactive Oxygen Species	1	34	2.94118	0.362831	0.386988	1	1	0.996316	0.996316	1	54205;
Signaling by WNT in cancer	1	34	2.94118	0.362831	0.386988	1	1	0.996316	0.996316	1	2932;
Metabolism of lipids and lipoproteins	10	668	1.49701	0.367845	0.391813	1	1	0.996316	0.996316	1	1387; 2033; 5290; 5291; 5293; 5294; 5295; 5296; 8503; 23533;
Lysosome Vesicle Biogenesis	1	35	2.85714	0.370991	0.39464	1	1	0.996316	0.996316	1	1522;
Fanconi Anemia Pathway	1	38	2.63158	0.394852	0.419465	1	1	0.996316	0.996316	1	545;
Activation of gene expression by SREBF (SREBP)	1	42	2.38095	0.425269	0.449987	1	1	0.996316	0.996316	1	1387;
Host Interactions with Influenza Factors	1	42	2.38095	0.425269	0.449987	1	1	0.996316	0.996316	1	7040;
Non-integrin membrane-ECM interactions	1	42	2.38095	0.425269	0.449987	1	1	0.996316	0.996316	1	7040;
PPARA activates gene expression	2	113	1.76991	0.43362	0.458219	1	1	0.996316	0.996316	1	1387; 2033;
Asparagine N-linked glycosylation	4	259	1.5444	0.434399	0.458437	1	1	0.996316	0.996316	1	1075; 1522; 6708; 6709;
Regulation of lipid metabolism by Peroxisome proliferator-activated receptor alpha (PPARalpha)	2	116	1.72414	0.446615	0.46996	1	1	0.996316	0.996316	1	1387; 2033;
ABC-family proteins mediated transport	1	45	2.22222	0.447078	0.46996	1	1	0.996316	0.996316	1	1965;
Diseases of metabolism	1	45	2.22222	0.447078	0.46996	1	1	0.996316	0.996316	1	1439;
Muscle contraction	3	197	1.52284	0.472291	0.495813	1	1	0.996316	0.996316	1	3708; 3709; 3710;
RNA Polymerase II Transcription	2	124	1.6129	0.480432	0.503699	1	1	0.996316	0.996316	1	902; 1022;
Formation of the ternary complex, and subsequently, the 43S complex	1	50	2	0.48161	0.504274	1	1	0.996316	0.996316	1	1965;
Vpu mediated degradation of CD4	1	51	1.96078	0.488254	0.510563	1	1	0.996316	0.996316	1	6500;
Late Phase of HIV Life Cycle	2	128	1.5625	0.496861	0.518886	1	1	0.996316	0.996316	1	902; 1022;
Host Interactions of HIV factors	2	129	1.55039	0.500917	0.522148	1	1	0.996316	0.996316	1	9978; 6500;
Vif-mediated degradation of APOBEC3G	1	53	1.88679	0.501288	0.522148	1	1	0.996316	0.996316	1	9978;
Regulation of cholesterol biosynthesis by SREBP (SREBF)	1	55	1.81818	0.513992	0.534685	1	1	0.996316	0.996316	1	1387;
Degradation of DVL	1	56	1.78571	0.520223	0.540465	1	1	0.996316	0.996316	1	9978;
Ribosomal scanning and start codon recognition	1	57	1.75439	0.526374	0.54544	1	1	0.996316	0.996316	1	1965;
Translation initiation complex formation	1	57	1.75439	0.526374	0.54544	1	1	0.996316	0.996316	1	1965;
Activation of the mRNA upon binding of the cap-binding complex and eIFs, and subsequent binding to 43S	1	58	1.72414	0.532446	0.55102	1	1	0.996316	0.996316	1	1965;
Telomere Maintenance	1	59	1.69492	0.538441	0.556505	1	1	0.996316	0.996316	1	5111;
HIV Life Cycle	2	141	1.41844	0.547914	0.565566	1	1	0.996316	0.996316	1	902; 1022;
Semaphorin interactions	1	67	1.49254	0.583724	0.601754	1	1	0.996316	0.996316	1	2932;
Clathrin derived vesicle budding	1	70	1.42857	0.599539	0.616471	1	1	0.996316	0.996316	1	1522;
trans-Golgi Network Vesicle Budding	1	70	1.42857	0.599539	0.616471	1	1	0.996316	0.996316	1	1522;
Antiviral mechanism by IFN-stimulated genes	1	73	1.36986	0.614756	0.630499	1	1	0.996316	0.996316	1	5595;
ISG15 antiviral mechanism	1	73	1.36986	0.614756	0.630499	1	1	0.996316	0.996316	1	5595;
RNA polymerase II transcribes snRNA genes	1	77	1.2987	0.634153	0.649561	1	1	0.996316	0.996316	1	1022;
Hedgehog 'on' state	1	85	1.17647	0.670076	0.68548	1	1	0.996316	0.996316	1	9978;
Chromosome Maintenance	1	86	1.16279	0.674312	0.688934	1	1	0.996316	0.996316	1	5111;
Respiratory electron transport	1	88	1.13636	0.682622	0.696535	1	1	0.996316	0.996316	1	54205;
Stimuli-sensing channels	1	100	1	0.728228	0.742126	1	1	0.996316	0.996316	1	5894;
3' -UTR-mediated translational regulation	1	106	0.943396	0.74852	0.760869	1	1	0.996316	0.996316	1	1965;
L13a-mediated translational silencing of Ceruloplasmin expression	1	106	0.943396	0.74852	0.760869	1	1	0.996316	0.996316	1	1965;
GTP hydrolysis and joining of the 60S ribosomal subunit	1	107	0.934579	0.751752	0.763186	1	1	0.996316	0.996316	1	1965;
Respiratory electron transport, ATP synthesis by chemiosmotic coupling, and heat production by uncoupling proteins.	1	109	0.917431	0.758093	0.768649	1	1	0.996316	0.996316	1	54205;
Cap-dependent Translation Initiation	1	114	0.877193	0.773247	0.782034	1	1	0.996316	0.996316	1	1965;
Eukaryotic Translation Initiation	1	114	0.877193	0.773247	0.782034	1	1	0.996316	0.996316	1	1965;
Fatty acid, triacylglycerol, and ketone body metabolism	2	223	0.896861	0.785271	0.793193	1	1	0.996316	0.996316	1	1387; 2033;
Rho GTPase cycle	1	122	0.819672	0.795552	0.802565	1	1	0.996316	0.996316	1	5296;
Influenza Infection	1	148	0.675676	0.854014	0.86046	1	1	0.996316	0.996316	1	7040;
Translation	1	150	0.666667	0.85775	0.863138	1	1	0.996316	0.996316	1	1965;
The citric acid (TCA) cycle and respiratory electron transport	1	153	0.653595	0.863177	0.867509	1	1	0.996316	0.996316	1	54205;
Interferon Signaling	1	197	0.507614	0.92271	0.926179	1	1	0.996316	0.996316	1	5595;
Ion channel transport	1	203	0.492611	0.928508	0.930832	1	1	0.996316	0.996316	1	5894;
Metabolism	15	1919	0.781657	0.989512	0.990749	1	1	0.996316	0.996316	1	207; 1387; 54205; 2033; 3708; 3709; 3710; 5290; 5291; 5293; 5294; 5295; 5296; 8503; 23533;
Transmembrane transport of small molecules	2	595	0.336134	0.996316	0.996316	1	1	0.996316	0.996316	1	1965; 5894;

## Sheet: DAVID_apoptosis_cellcycle
Category	Term	Count	%	PValue	Genes	List Total	Pop Hits	Pop Total	Fold Enrichment	Bonferroni	Benjamini	FDR
REACTOME_PATHWAY	REACT_152:Cell Cycle, Mitotic	79	30.8594	1.33951e-38	8881, 1869, 7846, 7027, 332, 8317, 8318, 983, 10393, 10926, 64682, 701, 5885, 51529, 5925, 6502, 8454, 51434, 51433, 29882, 29945, 4085, 8243, 8556, 8697, 1026, 6500, 8900, 51343, 9126, 7277, 10274, 5347, 5111, 10735, 4173, 595, 23594, 8379, 4172, 4175, 4174, 890, 699, 4176, 1017, 9088, 7465, 1019, 246184, 1875, 1874, 1871, 4171, 1870, 9232, 996, 4998, 4999, 5000, 9134, 994, 1021, 995, 9133, 1022…	177	304	3398	4.98889	4.95618e-37	4.95618e-37	1.20277e-35
REACTOME_PATHWAY	REACT_1538:Cell Cycle Checkpoints	48	18.75	4.15286e-33	8881, 11200, 8697, 8317, 8318, 1026, 983, 10393, 64682, 10926, 701, 51529, 23594, 4173, 8379, 4172, 4175, 4174, 4176, 1111, 1017, 4193, 7465, 246184, 4171, 7157, 4998, 996, 4999, 5000, 9134, 995, 9133, 993, 5001, 990, 991, 472, 9184, 545, 51434, 51433, 29882, 891, 898, 4085, 29945, 23595	177	112	3398	8.2276	1.53656e-31	7.68278e-32	3.72891e-30
REACTOME_PATHWAY	REACT_578:Apoptosis	39	15.2344	3.36423e-20	843, 842, 841, 840, 5599, 317, 7124, 8743, 331, 6709, 4000, 4001, 56616, 7186, 8772, 27113, 8737, 8795, 572, 10018, 578, 8717, 7529, 596, 637, 598, 329, 581, 839, 207, 836, 5366, 7132, 355, 54205, 1676, 1677, 356, 3002	177	129	3398	5.80397	1.24477e-18	4.14922e-19	3.0208e-17
REACTOME_PATHWAY	REACT_11061:Signalling by NGF	40	15.625	6.48362e-16	842, 3265, 5599, 1147, 5894, 3708, 3709, 5970, 2932, 3845, 1027, 1026, 4803, 572, 10018, 7529, 5605, 3710, 5604, 5170, 4193, 3551, 207, 836, 208, 835, 5290, 5291, 10000, 4893, 5595, 3065, 3066, 4790, 7531, 4792, 4914, 5295, 5296, 5594	177	176	3398	4.36312	2.4647e-14	6.21725e-15	5.9952e-13
REACTOME_PATHWAY	REACT_8017:APC-Cdc20 mediated degradation of Nek2A	15	5.85938	3.27218e-13	8881, 8697, 246184, 996, 10393, 64682, 991, 9184, 51434, 51433, 701, 29882, 29945, 4085, 51529	177	23	3398	12.5203	1.21058e-11	2.42117e-12	2.93787e-10
REACTOME_PATHWAY	REACT_383:DNA Replication	23	8.98438	1.67275e-09	23594, 4173, 4172, 4175, 4174, 890, 4176, 8317, 1017, 5925, 8318, 1026, 4171, 4998, 8900, 4999, 10926, 5000, 51343, 5001, 990, 5111, 23595	177	97	3398	4.55204	6.18917e-08	1.03153e-08	1.50199e-06
REACTOME_PATHWAY	REACT_498:Signaling by Insulin receptor	15	5.85938	2.90448e-09	3265, 7529, 5605, 5894, 5604, 5170, 3845, 208, 5290, 5291, 4893, 5595, 5295, 5296, 5594	177	39	3398	7.38375	1.07466e-07	1.53522e-08	2.60797e-06
REACTOME_PATHWAY	REACT_6850:Cdc20:Phospho-APC/C mediated degradation of Cyclin A	18	7.03125	1.75671e-08	8881, 8697, 890, 246184, 983, 996, 8900, 10393, 64682, 991, 9184, 51434, 51433, 701, 29882, 29945, 4085, 51529	177	66	3398	5.23575	6.49983e-07	8.12479e-08	1.57738e-05
REACTOME_PATHWAY	REACT_9035:APC/C:Cdh1-mediated degradation of Skp2	13	5.07812	4.80848e-05	8881, 8697, 246184, 6502, 996, 10393, 64682, 51343, 51434, 51433, 29882, 29945, 51529	177	61	3398	4.09132	0.0017776	0.000197667	0.0431678
REACTOME_PATHWAY	REACT_16888:Signaling by PDGF	13	5.07812	7.9061e-05	3265, 7529, 5605, 5894, 5604, 3845, 5290, 5291, 4893, 5595, 5295, 5296, 5594	177	64	3398	3.89954	0.0029211	0.000292494	0.0709677
REACTOME_PATHWAY	REACT_9417:Signaling by EGFR	11	4.29688	0.00010463	5290, 3265, 7529, 4893, 5605, 5894, 5604, 5595, 3845, 5295, 5594	177	47	3398	4.49309	0.00386402	0.000351893	0.0939096
REACTOME_PATHWAY	REACT_18266:Axon guidance	11	4.29688	0.000151684	3265, 7529, 4893, 5605, 5894, 5604, 5595, 3845, 6708, 6709, 5594	177	49	3398	4.3097	0.00559701	0.000467619	0.136117
REACTOME_PATHWAY	REACT_6844:Signaling by TGF beta	4	1.5625	0.0392279	7040, 4088, 4089, 4087	177	15	3398	5.1194	0.772514	0.10765	30.1855
REACTOME_PATHWAY	REACT_6900:Signaling in Immune system	18	7.03125	0.309589	3725, 3265, 8517, 5599, 1147, 5970, 5170, 3845, 3551, 5290, 5291, 4893, 8737, 4790, 4792, 5295, 5296, 5594	177	286	3398	1.20825	0.999999	0.624349	96.4081
REACTOME_PATHWAY	REACT_13698:Regulation of beta-cell development	3	1.17188	0.374438	10000, 207, 208	177	25	3398	2.30373	1	0.685612	98.5186
REACTOME_PATHWAY	REACT_604:Hemostasis	14	5.46875	0.444655	3265, 3708, 3710, 3709, 3845, 7042, 5290, 5291, 7040, 4893, 7277, 5295, 5296, 7043	177	235	3398	1.1437	1	0.743373	99.4914
REACTOME_PATHWAY	REACT_216:DNA Repair	6	2.34375	0.616518	1022, 10459, 472, 5111, 5591, 902	177	102	3398	1.12928	1	0.875825	99.9817
REACTOME_PATHWAY	REACT_1675:mRNA Processing	2	0.78125	0.819123	1022, 902	177	32	3398	1.19986	1	0.970248	100
REACTOME_PATHWAY	REACT_11045:Signaling by Wnt	3	1.17188	0.833625	8454, 2932, 6500	177	61	3398	0.944151	1	0.969579	100
