# Supplementary material for: GeneSCF: a real-time based functional enrichment tool with support for multiple organisms
Source: BMC Bioinformatics. 2016 Sep 13;17(1):365. doi: 10.1186/s12859-016-1250-z (PMC5020511; doi:10.1186/s12859-016-1250-z)
Supplement: Additional file 13: — GeneSCF v1.1 tool, documentation and instructions to run test dataset (case study 1 and 2) used in this study. (GZ 4447 kb) [file 12859_2016_1250_MOESM13_ESM.gz]

Archive with 125 entries (89 files):
- geneSCF-master-source-v1.1-p1/class/lib/Text/NSP/Measures/2D/Fisher2
- geneSCF-master-source-v1.1-p1/class/lib/Text/NSP/Measures/3D/MI/ps.pm
- geneSCF-master-source-v1.1-p1/class/scripts/common.pl
- geneSCF-master-source-v1.1-p1/class/lib/Text/NSP/Measures/3D.pm
- geneSCF-master-source-v1.1-p1/class/lib/db/goa_human/GO_all_sym.txt
- geneSCF-master-source-v1.1-p1/class/lib/Text/NSP/Measures/4D
- geneSCF-master-source-v1.1-p1/class/lib/Tie-IxHash-1.23
- geneSCF-master-source-v1.1-p1/class/lib/db/update_GO.sh
- geneSCF-master-source-v1.1-p1/prepare_database
- geneSCF-master-source-v1.1-p1/class/lib/Tie-IxHash-1.23/META.yml
- geneSCF-master-source-v1.1-p1/class/lib/Text/NSP
- geneSCF-master-source-v1.1-p1/class/lib/Text/NSP/Measures/4D/MI/ll.pm
- geneSCF-master-source-v1.1-p1/db_batch_config.txt
- geneSCF-master-source-v1.1-p1/class/lib/Text/NSP/Measures/4D/MI.pm
- geneSCF-master-source-v1.1-p1/class/lib/Text/NSP/Measures/2D/MI/ll.pm
- geneSCF-master-source-v1.1-p1/class/lib/Text/NSP/Measures/2D/CHI/x2.pm
- geneSCF-master-source-v1.1-p1/class/lib/Text/NSP/Measures/3D
- geneSCF-master-source-v1.1-p1/test/H0.list
- geneSCF-master-source-v1.1-p1/class/lib/Text/NSP/Measures
- geneSCF-master-source-v1.1-p1/class/lib/db/update_REACTOME.sh
- geneSCF-master-source-v1.1-p1/class/lib/Tie-IxHash-1.23/META.json
- geneSCF-master-source-v1.1-p1/class/lib/Tie/IxHash.pm
- geneSCF-master-source-v1.1-p1/class/lib/Text/NSP/Measures/2D/MI
- geneSCF-master-source-v1.1-p1/mapping
- geneSCF-master-source-v1.1-p1/class/lib/Tie
- geneSCF-master-source-v1.1-p1/class/lib/Text/NSP/Measures/4D.pm
- geneSCF-master-source-v1.1-p1/class/lib/List/Vectorize/lib/Set.pl
- geneSCF-master-source-v1.1-p1/README.txt
- geneSCF-master-source-v1.1-p1/class/lib/Text/NSP/Measures/2D
- geneSCF-master-source-v1.1-p1/class/scripts/bubble.R
- geneSCF-master-source-v1.1-p1/class/lib/Tie-IxHash-1.23/t/each-delete.t
- geneSCF-master-source-v1.1-p1/class/lib/List/Vectorize/lib/Statistic.pl
- geneSCF-master-source-v1.1-p1/class/lib/db/goa_human/GO_MF_sym.txt
- geneSCF-master-source-v1.1-p1/class/lib/Text/NSP/Measures/2D/Dice/dice.pm
- geneSCF-master-source-v1.1-p1/class/functional_class2.pl
- geneSCF-master-source-v1.1-p1/class/lib/Tie-IxHash-1.23/Tie/IxHash.pm
- geneSCF-master-source-v1.1-p1
- geneSCF-master-source-v1.1-p1/test
- geneSCF-master-source-v1.1-p1/class/lib/Text/NSP/Measures/2D/MI/pmi.pm
- geneSCF-master-source-v1.1-p1/test/TumorNormal_fc2.list
- geneSCF-master-source-v1.1-p1/class/lib/Tie-IxHash-1.23/t
- geneSCF-master-source-v1.1-p1/class/lib/Text/NSP/Measures.pm
- geneSCF-master-source-v1.1-p1/class/lib/Text/NSP/Measures/2D/CHI/tscore.pm
- geneSCF-master-source-v1.1-p1/class/lib/db/Hs/REACTOME_gid.txt
- geneSCF-master-source-v1.1-p1/class/lib/db/goa_human/GO_MF_gid.txt
- geneSCF-master-source-v1.1-p1/class/lib/Text/NSP.pm
- geneSCF-master-source-v1.1-p1/class/lib/Text/NSP/Measures/2D/Fisher2/twotailed.pm
- geneSCF-master-source-v1.1-p1/class/lib/Text/NSP/Measures/3D/MI/ll.pm
- geneSCF-master-source-v1.1-p1/class/lib/Tie/Hash/Regex.pm
- geneSCF-master-source-v1.1-p1/class/lib/Text/NSP/Measures/3D/MI/tmi.pm
- geneSCF-master-source-v1.1-p1/class/lib/Text/NSP/Measures/2D/MI.pm
- geneSCF-master-source-v1.1-p1/class/lib/Tie-IxHash-1.23/Build.PL
- geneSCF-master-source-v1.1-p1/class/lib/Text/NSP/Measures/2D/CHI/phi.pm
- geneSCF-master-source-v1.1-p1/class/lib/Number
- geneSCF-master-source-v1.1-p1/class/lib/Text/NSP/Measures/2D/Dice/jaccard.pm
- geneSCF-master-source-v1.1-p1/class/lib/Tie-IxHash-1.23/t/pod.t
- geneSCF-master-source-v1.1-p1/class/lib/List/Vectorize/lib/List.pl
- geneSCF-master-source-v1.1-p1/class/lib/Text/NSP/Measures/3D/MI
- geneSCF-master-source-v1.1-p1/class/lib/List
- geneSCF-master-source-v1.1-p1/class/lib/Text/NSP/Measures/2D/Fisher.pm
- geneSCF-master-source-v1.1-p1/class/lib/Text/NSP/Measures/2D/Fisher2/right.pm
- geneSCF-master-source-v1.1-p1/class/lib/List/Vectorize/lib/IO.pl
- geneSCF-master-source-v1.1-p1/class/lib/Text/NSP/Measures/2D/Fisher
- geneSCF-master-source-v1.1-p1/org_codes_help
- geneSCF-master-source-v1.1-p1/class/lib/db/Hs
- geneSCF-master-source-v1.1-p1/class/lib/Tie-IxHash-1.23/MANIFEST
- geneSCF-master-source-v1.1-p1/class/lib/db/goa_human/GO_CC_sym.txt
- geneSCF-master-source-v1.1-p1/class/lib/List/Vectorize/lib
- geneSCF-master-source-v1.1-p1/class/lib/List/Vectorize/lib/Apply.pl
- geneSCF-master-source-v1.1-p1/class/lib/db/goa_human/GO_CC_gid.txt
- geneSCF-master-source-v1.1-p1/class/lib/db/hsa
- geneSCF-master-source-v1.1-p1/class
- geneSCF-master-source-v1.1-p1/GeneSCF-Documentation_v1.1.pdf
- geneSCF-master-source-v1.1-p1/class/lib/db/goa_human/GO_BP_sym.txt
- geneSCF-master-source-v1.1-p1/org_codes_help/KEGG_organism_codes.txt
- geneSCF-master-source-v1.1-p1/class/lib/List/Vectorize
- geneSCF-master-source-v1.1-p1/class/lib/db/goa_human/GO_all_gid.txt
- geneSCF-master-source-v1.1-p1/class/lib/Text/NSP/Measures/2D/Dice
- geneSCF-master-source-v1.1-p1/class/lib/Number/FormatEng.pm
- geneSCF-master-source-v1.1-p1/class/lib/db/update_KEGG.sh
- geneSCF-master-source-v1.1-p1/class/lib/Text/NSP/Measures/4D/MI
- geneSCF-master-source-v1.1-p1/class/lib/Text/NSP/Measures/2D/Fisher/twotailed.pm
- geneSCF-master-source-v1.1-p1/class/lib/Text/NSP/Measures/2D/CHI.pm
- geneSCF-master-source-v1.1-p1/geneSCF
- geneSCF-master-source-v1.1-p1/class/lib/db/goa_human/GO_BP_gid.txt
- geneSCF-master-source-v1.1-p1/class/lib/Text/NSP/Measures/2D/odds.pm
- geneSCF-master-source-v1.1-p1/geneSCF_batch
- geneSCF-master-source-v1.1-p1/class/lib/Text/NSP/Measures/2D/Fisher2.pm
- geneSCF-master-source-v1.1-p1/mapping/DB
- geneSCF-master-source-v1.1-p1/class/lib/Text/NSP/Measures/2D/Dice.pm
- geneSCF-master-source-v1.1-p1/test/H12.list
- geneSCF-master-source-v1.1-p1/class/lib/Text/NSP/Measures/2D/Fisher2/left.pm
- geneSCF-master-source-v1.1-p1/class/lib/db/hsa/kegg_database.txt
- geneSCF-master-source-v1.1-p1/class/lib/db/Hs/NCG_sym.txt
- geneSCF-master-source-v1.1-p1/class/lib/Text/NSP/Measures/2D/Fisher/right.pm
- geneSCF-master-source-v1.1-p1/class/lib/Tie-IxHash-1.23/Tie
- geneSCF-master-source-v1.1-p1/class/lib/Text/NSP/Measures/2D/MI/tmi.pm
- geneSCF-master-source-v1.1-p1/class/lib/Text
- geneSCF-master-source-v1.1-p1/class/lib/db
- geneSCF-master-source-v1.1-p1/class/lib/List/Vectorize.pm
- geneSCF-master-source-v1.1-p1/class/lib
- geneSCF-master-source-v1.1-p1/gpl-3.0.txt
- geneSCF-master-source-v1.1-p1/class/lib/Text/NSP/Measures/3D/MI.pm
- geneSCF-master-source-v1.1-p1/class/lib/Tie-IxHash-1.23/README
- geneSCF-master-source-v1.1-p1/org_codes_help/GeneOntology_organism_codes.txt
- geneSCF-master-source-v1.1-p1/class/lib/Text/NSP/Measures/2D/Fisher/left.pm
- geneSCF-master-source-v1.1-p1/class/lib/db/Hs/REACTOME_sym.txt
- geneSCF-master-source-v1.1-p1/class/lib/Text/NSP/Measures/2D/MI/ps.pm
- geneSCF-master-source-v1.1-p1/class/lib/List/Vectorize/lib/Datatype.pl
- geneSCF-master-source-v1.1-p1/class/lib/db/goa_human
- geneSCF-master-source-v1.1-p1/class/lib/Text/NSP/Measures/2D.pm
- geneSCF-master-source-v1.1-p1/class/lib/db/Hs/NCG_gid.txt
- geneSCF-master-source-v1.1-p1/Instructions_for_geneSCF_batch.txt
- geneSCF-master-source-v1.1-p1/class/lib/Text/NSP/Measures/2D/CHI
- geneSCF-master-source-v1.1-p1/class/lib/Tie-IxHash-1.23/Changes
- geneSCF-master-source-v1.1-p1/class/lib/Tie/Hash
- geneSCF-master-source-v1.1-p1/class/lib/Tie-IxHash-1.23/t/ixhash.t
- geneSCF-master-source-v1.1-p1/class/lib/Statistics/Multtest.pm
- geneSCF-master-source-v1.1-p1/class/scripts
- geneSCF-master-source-v1.1-p1/class/scripts/mappingIDS.pl
- geneSCF-master-source-v1.1-p1/class/lib/Statistics
- geneSCF-master-source-v1.1-p1/test/output
- geneSCF-master-source-v1.1-p1/class/lib/Tie-IxHash-1.23/Makefile.PL
- geneSCF-master-source-v1.1-p1/class/scripts/replaceIDS.pl
- geneSCF-master-source-v1.1-p1/class/lib/Text/NSP/Measures/3D/MI/pmi.pm
