# Supplementary material for: GeneSCF: a real-time based functional enrichment tool with support for multiple organisms
Source: BMC Bioinformatics. 2016 Sep 13;17(1):365. doi: 10.1186/s12859-016-1250-z (PMC5020511; doi:10.1186/s12859-016-1250-z)
Supplement: Additional file 13: — GeneSCF v1.1 tool, documentation and instructions to run test dataset (case study 1 and 2) used in this study. (GZ 4447 kb) [file 12859_2016_1250_MOESM13_ESM.gz › geneSCF-master-source-v1.1-p1/class/lib/db/goa_human/GO_all_sym.txt]

GO:0000002~mitochondrial genome maintenance	OPA1,SLC25A4,TYMP,LONP1,MPV17,MEF2A,SLC25A36,MGME1,SLC25A33,PIF1,MRPL17,AKT3,
GO:0000003~reproduction	MMP23A,WDR43,
GO:0000009~alpha-1,6-mannosyltransferase activity	ALG12,
GO:0000010~trans-hexaprenyltranstransferase activity	PDSS1,PDSS2,
GO:0000011~vacuole inheritance	RBSN,
GO:0000012~single strand break repair	E9PIP4,E9PJ82,E9PLZ0,E9PP57,E9PQ18,XRCC1,H0YEW9,M0R2N6,TNP1,LIG4,Q6ZNB5,APTX,APLF,SIRT1,TDP1,
GO:0000014~single-stranded DNA endodeoxyribonuclease activity	RBBP8,ERCC1,MRE11A,SETMAR,RAD50,ERCC4,DCLRE1C,
GO:0000015~phosphopyruvate hydratase complex	ENO4,ENO3,ENO2,ENO1,
GO:0000016~lactase activity	LCT,
GO:0000018~regulation of DNA recombination	IL7R,KPNA2,KPNA1,ALYREF,THOC1,SMARCAD1,
GO:0000019~regulation of mitotic recombination	MRE11A,RAD50,
GO:0000022~mitotic spindle elongation	PRC1,KIF23,
GO:0000023~maltose metabolic process	MGAM,GAA,GANC,
GO:0000026~alpha-1,2-mannosyltransferase activity	PIGZ,
GO:0000027~ribosomal large subunit assembly	MDN1,RPL10,RPL12,RPL3,RPL5,RPL23A,RPL11,RPL24,RPL6,BRIX1,RPL3L,RPL10L,MRPL20,RPF2,RPF1,PPAN,RSL24D1,MRPL11,
GO:0000028~ribosomal small subunit assembly	RPSA,ERAL1,RPS17,RPS19,RPS27,RPS5,RPS10,RPS14,MRPS11,PWP2,RPS27L,RPS10P5,RRP7BP,MRPS7,RRP7A,RPS10-NUDT3,
GO:0000030~mannosyltransferase activity	ALG1L2,POMT2,DPY19L1,POMT1,ALG1L,DPY19L2,DPY19L2P2,DPY19L3,DPY19L4,PIGZ,PIGB,ALG1,ALG12,ALG9,PIGV,
GO:0000032~cell wall mannoprotein biosynthetic process	SDF2,SDF2L1,POMT2,POMT1,
GO:0000033~alpha-1,3-mannosyltransferase activity	ALG3,ALG8,ALG2,
GO:0000035~acyl binding	GNAT1,
GO:0000036~ACP phosphopantetheine attachment site binding involved in fatty acid biosynthetic process	NDUFAB1,
GO:0000038~very long-chain fatty acid metabolic process	PEX5,ACAA1,PEX2,ACOT2,HSD17B4,CYP4F2,ACOX1,ACOT1,ACOT4,ACSBG1,CYP4F12,ABCD2,SLC27A6,SLC27A5,
GO:0000042~protein targeting to Golgi	RGPD3,RGPD1,GOLGA4,TRIP11,SYS1-DBNDD2,RGPD8,RGPD2,RAB6A,PACS1,RGPD4,GCC2,SYS1,SORL1,GOLGA1,GCC1,OPTN,RGPD5,RAB33B,
GO:0000045~autophagosome assembly	MAP1LC3B2,BECN2,ATG13,ATG12,PSEN1,GABARAPL2,RAB1A,BECN1,ATG2A,WDR45B,WIPI1,ATG9B,ATG16L1,ATG14,ATG9A,ATG4D,PACS2,STX12,TP53INP2,ATG16L2,PIK3C3,RB1CC1,ATG4A,TP53INP1,ATG2B,ATG4C,ATG101,EMC6,MAP1LC3C,GABARAPL3,MAP1LC3B,GABARAPL1,ATG5,MAP1LC3A,ATG3,RAB23,TRAPPC8,WDR45,ATG4B,WIPI2,
GO:0000049~tRNA binding	TYW5,SLFN11,CTU2,EARS2,FARSA,TERT,XPOT,PTCD1,TRMU,FARS2,SSB,RPL35A,IGHMBP2,AARS,CARS,RARS,YARS,MARS,EEFSEC,EEF1A1,NSUN2,AIMP1,IFIT5,KARS,AARS2,DARS2,TRMT1L,TRMT11,CTU1,YRDC,PSTK,TRMT10A,ALKBH8,TRNT1,FDXACB1,AARSD1,EIF2A,XPO5,SEPSECS,THG1L,TRMT1,EIF2AK4,METTL1,YARS2,
GO:0000050~urea cycle	H7C0S8,OTC,ASS1,ASL,ARG1,CAD,CPS1,HTT,CEBPA,ARG2,NAGS,SLC25A2,SLC25A15,
GO:0000052~citrulline metabolic process	DDAH1,DDAH2,ASS1,HTT,
GO:0000053~argininosuccinate metabolic process	ASS1,
GO:0000054~ribosomal subunit export from nucleus	EIF6,
GO:0000055~ribosomal large subunit export from nucleus	SDAD1,XPO1,RAN,RRS1,NMD3,NUP88,
GO:0000056~ribosomal small subunit export from nucleus	XPO1,RAN,RPS15,NUP88,
GO:0000059~protein import into nucleus, docking	IPO5,TNPO2,RANBP6,NUP98,KPNB1,IPO4,NUP205,TNPO1,
GO:0000060~protein import into nucleus, translocation	GCKR,ARNTL,IPO5,TNPO2,RANBP6,SIX3,TGFB1,TNF,IFNG,TP53,BCL3,MT3,NFKBIA,AKT1,OR1D2,OPRD1,BCL6,AKR1C3,SLC11A1,SEC61B,NUTF2,RAN,POLA2,KPNB1,CEP57,ABRA,IPO4,TNPO1,AGAP3,PHB2,RBM22,
GO:0000062~fatty-acyl-CoA binding	DBI,ECI2,ACBD5,ACBD4,ACOT7,ACOX3,SOAT2,ACADM,ETFA,ACADS,SCP2,IVD,ACADL,SOAT1,HMGCL,HADHA,HNF4A,ACADSB,ACADVL,ALDH6A1,ACOX1,ACAD10,ACAD11,ACBD7,GCDH,ACOX2,ACBD6,ACBD3,ACAD9,ACOXL,ACAD8,
GO:0000064~L-ornithine transmembrane transporter activity	SLC7A1,SLC7A3,SLC25A15,
GO:0000066~mitochondrial ornithine transport	SLC25A15,
GO:0000070~mitotic sister chromatid segregation	CIT,NDC80,ZW10,ZNF207,BUB3,ZWINT,NEK2,PLK1,ESPL1,SMC1A,KLHL22,CEP57,KIF18B,CEP57L1,SPAG5,KIFC1,NUSAP1,MIS12,SMC4,KIF25,INO80,KNSTRN,
GO:0000075~cell cycle checkpoint	FANCG,CCNE2,RB1,CCNG2,USP17L2,TICRR,RBBP8,DCLRE1B,ZAK,
GO:0000076~DNA replication checkpoint	CDC45,RAD17,DNA2,RAD9B,RAD9A,CDC6,TIPIN,CDT1,
GO:0000077~DNA damage checkpoint	ATM,RAD17,PEA15,RAD9B,HUS1,RHNO1,RAD9A,RBBP8,CHEK1,CLOCK,RAD1,NBN,TIPRL,CHEK2,H2AFX,E2F1,PTPN11,TP53BP1,RPA4,ATR,MAPK14,ATRIP,CEP63,USP28,HINFP,BRIP1,CLSPN,FBXO6,INTS7,ZAK,
GO:0000079~regulation of cyclin-dependent protein serine/threonine kinase activity	CCNL2,CNPPD1,CCNL1,CCNK,CCNT1,CCNT2,DIRAS3,CCNE2,CCNA2,GADD45A,CDC25A,CDC25C,SFN,GTF2H1,CKS2,CDKN1A,CDKN2B,CDKN2C,CDKN1B,CDK7,MNAT1,CCNG1,BLM,CDKN2D,PTEN,CKS1B,CDK5R2,CDK5R1,CDC37,CDKN3,CCNYL2,CCNYL1,CCNB3,CDK5RAP3,PKMYT1,CDC6,GTPBP4,BCCIP,SERTAD1,HERC5,
GO:0000082~G1/S transition of mitotic cell cycle	CCNE1,CCNE2,PSMD11,PSMD12,PSMD9,CDC7,PSMD14,PPP6C,PSMA7,PSMD3,ORC5,ORC4,CDC45,PSMD10,LATS1,DHFR,TYMS,ITGB1,RB1,CDK1,EIF4E,INHBA,POLA1,UBB,UBC,MYB,CDK4,PCNA,CCNB1,GSPT1,RPA2,PSMC3,RCC1,PSMB1,RPS6KB1,CCND1,CDK2,MCM3,PSMA1,PSMA2,PSMA3,PSMA4,RPA1,PSMB8,PSMB9,PSMA5,PSMB4,PSMB6,PSMB5,WEE1,CDC25A,RRM2,MCM4,MCM5,MCM7,RPA3,PSMC2,ACVR1B,CDKN1A,PSMB10,CDKN2A,CDKN2C,PSMC4,CDKN1B,ID4,PSMD8,CDC34,PRIM1,PRIM2,P…
GO:0000083~regulation of transcription involved in G1/S transition of mitotic cell cycle	BACH1,KLF11,BRD4,CDC45,E2F6,DHFR,TYMS,RB1,CDK1,POLA1,PCNA,CCNE1,RRM2,CCNA1,ORC1,NPAT,E2F4,GFI1,CDC6,HINFP,CDT1,FBXO5,
GO:0000086~G2/M transition of mitotic cell cycle	SFI1,PLK4,WNT10B,CHEK1,AURKA,PPP1R12A,CEP290,PPM1D,BIRC5,CCP110,ENSA,SSNA1,PPP1R12B,OFD1,DCTN3,CDK14,CEP152,CCNB2,PCNT,FGFR1OP,LATS1,CHEK2,TUBB4A,CDK1,TUBB,HSP90AA1,ABCB1,UBB,UBC,MYBL2,CCNB1,PRKACA,CCNA2,TUBG1,GADD45A,CDK2,PPP2R1A,WEE1,CDC25A,CDC25B,CDC25C,PRKAR2B,CDKN1A,CETN2,CDKN2B,PAFAH1B1,NES,CSNK1D,CENPF,CSNK1E,DNM2,CDK7,CCNH,MNAT1,NEK2,PLK1,TERF1,ARPP19,RAB8A,ACTR1A,YWHAG,PPP1CB,YWHAE,RPS27…
GO:0000095~S-adenosyl-L-methionine transmembrane transporter activity	SLC25A26,
GO:0000096~sulfur amino acid metabolic process	CACNA1A,ETHE1,GOT1,AHCY,CTH,CBS,GCLC,GCLM,SUOX,MAT1A,MTAP,TST,CDO1,BHMT,APIP,CNDP2,MTR,MRI1,ADI1,BHMT2,MTRR,SLC25A10,ENOPH1,CSAD,NFS1,SQRDL,
GO:0000097~sulfur amino acid biosynthetic process	CDO1,
GO:0000098~sulfur amino acid catabolic process	ETHE1,CTH,SUOX,TST,CDO1,SLC25A10,CSAD,SQRDL,
GO:0000103~sulfate assimilation	SULT2B1,PAPSS1,TXNL1,PAPSS2,TXN,TXNDC8,TXNDC2,TXN2,
GO:0000104~succinate dehydrogenase activity	H3BRW5,SDHD,SDHA,SDHC,
GO:0000105~histidine biosynthetic process	MTHFD1,MTHFD2L,
GO:0000109~nucleotide-excision repair complex	ERCC1,POLD1,ERCC8,ERCC4,
GO:0000110~nucleotide-excision repair factor 1 complex	ERCC1,ERCC4,
GO:0000111~nucleotide-excision repair factor 2 complex	XPC,
GO:0000117~regulation of transcription involved in G2/M transition of mitotic cell cycle	BACH1,
GO:0000118~histone deacetylase complex	NCOR2,HDAC7,SAP18,HDAC3,HR,TBL1X,ZNF217,NCOR1,SAP30,MTA2,TAL1,CBX5,NRIP1,HINT1,HDAC4,MECOM,HDAC1,CIR1,HDAC10,PHF21A,HDAC11,TBL1Y,HDAC8,TBL1XR1,ZNF541,DNTTIP1,RERE,MBD2,HDAC6,HDAC9,SATB2,HDAC5,TAF6L,
GO:0000120~RNA polymerase I transcription factor complex	CD3EAP,TAF1C,TAF1A,
GO:0000122~negative regulation of transcription from RNA polymerase II promoter	PRDM1,MECP2,SKOR2,PHF19,CIITA,RBM10,MDM2,UXT,E2F8,FEZF1,CNOT1,MBD3L4,MBD3L3,NUPR1L,HELT,MBD3L5,mdm2,AHRR,ZBTB42,NR1H3,SKIL,TCF4,HNF1A,HES7,HEXIM2,MEN1,CBX4,SUPT5H,WWP2,FOXE1,PDE2A,ZNF593,NFIB,WNT10B,ARID1A,BHLHE40,CUX2,CDX4,OVOL1,MEIS2,TCERG1,BACH1,KLF11,XPO1,PER2,ZNF536,SMAD7,TBX3,MDM4,T,TP73,HDAC3,FOXP2,PER1,ZNHIT1,PAX4,HOXA2,SUV39H1,KLF4,FOXO3,SNAI2,TCF21,SPOP,ZBTB14,SOX15,ST18,ZEB2,KDM1A,SORB…
GO:0000123~histone acetyltransferase complex	KANSL1,KANSL1L,MEAF6,KANSL2,OGT,IKBKAP,KAT7,HCFC1,WDR5,EP300,ELP2,JADE1,JADE3,CREBBP,ELP4,MCRS1,PHF20,KAT8,ELP3,JADE2,KANSL3,ING4,
GO:0000124~SAGA complex	USP27X,SUPT20H,ENY2,SUPT3H,SUPT20HL2,ATXN7L3,SUPT20HL1,USP34,USP51,WDR75,USP22,
GO:0000125~PCAF complex	TADA2A,TAF10,TAF12,TAF9,KAT2B,TRRAP,
GO:0000126~transcription factor TFIIIB complex	BDP1,BRF1,
GO:0000127~transcription factor TFIIIC complex	GTF3C1,GTF3C2,GTF3C6,GTF3C4,GTF3C5,GTF3C3,
GO:0000132~establishment of mitotic spindle orientation	MCPH1,NDC80,FGF10,ZW10,SPRY2,SPRY1,PAX6,HTT,PAFAH1B1,CENPA,DYNLT1,GPSM2,NUMA1,WDR43,INSC,WDR81,ARHGEF2,SPDL1,CDK5RAP2,EYA1,NDEL1,NDE1,
GO:0000137~Golgi cis cisterna	GOLGA2,LLGL1,GOLGA5,ATL1,NECAB3,TMEM59,SMPD3,
GO:0000138~Golgi trans cisterna	AP4M1,B4GALT1,ST6GAL1,SGMS1,HID1,GOLGA5,TMEM59,
GO:0000139~Golgi membrane	WBSCR17,SLC35A1,TRAPPC3,NUMA1,GOSR1,GALNTL6,SCAP,HPD,SEC16A,IRGM,SLC35A2,ARHGAP32,HEPACAM2,A8MXE2,PSEN2,ICA1,SLC35A5,GALNT15,CAV1,SLC35A3,PSEN1,SYS1,CAV2,SEC16B,POC1B-GALNT4,GALNT7,GLG1,GALNT9,SLC33A1,WASL,LST1,STK25,EBAG9,PPP6C,COPE,AP3D1,GOSR2,STX16,CDIPT,SCAMP3,SPTBN2,ANKRD28,BET1,LEPROT,SURF4,GRM6,TLR3,ST8SIA5,YKT6,TAPBP,PJA2,ST8SIA3,B4GALT5,MBTPS2,B4GAT1,CHST10,RNF13,AP1G1,B3GALT2,CREB3,CHST…
GO:0000145~exocyst	EXOC7,WASH1,EXOC6,EXOC3,EXOC3L1,EXOC6B,TNFAIP2,EXOC3L4,RALB,RAB10,SEPT2,EXOC3L2,EXOC2,EXOC8,MYRIP,STXBP6,EXOC4,EXOC1,
GO:0000146~microfilament motor activity	MYO1B,MYO1D,MYH3,MYH7,MYH6,MYH8,MYH9,MYH10,MYO1E,MYO7A,MYO9B,MYH14,MYO3A,MYO3B,MYH2,MYH13,MYO5B,MYO5A,MYH4,
GO:0000147~actin cortical patch assembly	WIPF3,WIPF1,WIPF2,
GO:0000149~SNARE binding	STX1A,NBAS,STX17,STX1B,STX16-NPEPL1,GOSR2,STX7,YKT6,EXOC3,VAMP4,SEC22B,STX11,VAMP5,GOSR1,SNAPIN,SYT1,VAMP1,STX2,VAMP7,GABARAPL2,STXBP1,VAMP2,TNFAIP2,STX4,STX5,STX3,VAMP3,EXOC3L4,EXOC3L2,LRRK2,EXOC3L1,STX12,STX19,VTI1A,SEC22A,TSNARE1,ANKRD27,SEC22C,VAMP8,TRIM9,CAPN10,UVRAG,VTI1B,
GO:0000150~recombinase activity	RAD51B,RAD51C,XRCC3,XRCC2,RAD51D,RBPJ,RAD51,DMC1,
GO:0000151~ubiquitin ligase complex	MED6,FBXO11,UBE4A,UBE4B,WWP2,GPR37,MED7,PARK2,RNF40,FBXO24,MED24,RNF8,FBXO21,ARIH2,HSPA1A,HSPA1B,HSPA8,CCNC,DNAJA1,BMI1,BRCA1,BRCC3,NEDD4,RNF144A,UBE2D1,UBE2E1,FBXW4,UBE2N,UBE2D2,UBE2L3,TRAF2,UBE2V1,MED21,MED1,RNF20,MED27,DCUN1D2,TRAF7,RNF19B,UBR3,CBLL1,RNF144B,BRAP,CAND1,DCUN1D3,UBR1,UBR2,RNF168,UBE2J2,RNF217,FBXO25,LMO7,DCUN1D4,DYRK2,MED12,MIB2,TSPAN17,DCUN1D1,MED30,RCHY1,RNF2,BARD1,DCUN1D5,MED…
GO:0000152~nuclear ubiquitin ligase complex	BRCC3,BRE,
GO:0000153~cytoplasmic ubiquitin ligase complex	ATG3,
GO:0000154~rRNA modification	NOP56,NOP58,
GO:0000155~phosphorelay sensor kinase activity	KCNH8,KCNH1,KCNH2,KCNH5,CASS4,CNTLN,KCNH3,KCNH4,
GO:0000159~protein phosphatase type 2A complex	PPP2R2A,PPP2R2B,PPP2R5D,PPP2R5B,PPP2R5C,PPP2R2D,STRN,PPP2R1A,PPP2CB,PPP2CA,CYCS,PPP2R3A,STRN3,PPP2R5A,PPP2R4,PPP2R5E,NKD1,STRN4,PPP2R2C,PPP2R3B,
GO:0000160~phosphorelay signal transduction system	KCNH8,KCNH1,KCNH2,KCNH5,MMS19,CASS4,CNTLN,KCNH3,KCNH4,
GO:0000164~protein phosphatase type 1 complex	PPP1R2P9,PPP1R11,PPP1R15A,NCK1,PPP1R2,PPP1CA,PPP1CB,PPP1R15B,PPP1R2P3,PPP1R3B,PPP1R2P1,PPP1R9B,SHOC2,
GO:0000165~MAPK cascade	MAP4K5,MAP4K2,ADRA2B,PSMB11,MAPK8,MAPK10,MAPK3,MAPK4,MAPK14,MAPK12,MAPK7,MAPK9,MAP4K3,NLK,MAP3K9,MAP4K1,MAP3K10,PSMD11,PSMD12,PSMD9,MEN1,PSMD14,NRG2,PSMA7,RASGRF2,EREG,SPTBN2,MAPK13,GRIN2D,FGF10,PSMD3,FGF16,RASA4,FRS3,LAT,FGF17,JAK2,PSMD10,PAK3,FGF18,RASGRP1,RASAL1,FGF19,EGFR,MOS,MYC,NRAS,HRAS,KRAS,PDGFB,EGF,TGFB1,INS,TNF,IL1B,IL2RA,SPTA1,RAF1,PDGFA,CSF2,ERBB2,IL5,FGF1,FYN,NEFL,RET,FGF4,IL3,FGF2,…
GO:0000166~nucleotide binding	CPEB1,TAF15,PABPC1,POLA1,PTBP1,RBMX2,HNRNPA2B1,HNRNPDL,SLIRP,RPS24,MYEF2,TARDBP,RBM15,SREK1,UPF3B,A0A087WYE7,RAVER1,UPF3A,REV3L,HNRNPAB,RBM26,R3HCC1L,HNRNPM,RBFOX1,SRSF3,DAZ1,ZNF638,SETD1B,RBM44,RBM10,ELAVL2,RCAN2,ADCY3,NOL8,RBM14-RBM4,NELFE,DAZ4,SCAF8,CSTF2,ADCY2,CELF4,SRSF7,RBM33,RBM48,SRSF4,R3HCC1,EWSR1,SYNJ1,HNRNPCL2,HNRNPCL4,RBFOX2,PUF60,RBM8A,CELF2,ELAVL4,RBM47,RBM34,RBMY1B,PABPN1L,RBMY1E,R…
GO:0000170~sphingosine hydroxylase activity	DEGS2,
GO:0000171~ribonuclease MRP activity	POP4,POP1,
GO:0000172~ribonuclease MRP complex	POP4,POP1,
GO:0000173~inactivation of MAPK activity involved in osmosensory signaling pathway	MBIP,
GO:0000175~3'-5'-exoribonuclease activity	DIS3L,PNPT1,EXOSC9,EXOSC2,EXOSC7,PAN2,DIS3L2,ISG20,TOE1,USB1,EXOSC4,EXOSC5,EXOSC3,CNOT8,CNOT7,DIS3,REXO2,
GO:0000176~nuclear exosome (RNase complex)	EXOSC10,EXOSC9,EXOSC2,C1D,EXOSC7,EXOSC6,EXOSC8,MPHOSPH6,EXOSC4,EXOSC5,EXOSC3,DIS3,EXOSC1,
GO:0000177~cytoplasmic exosome (RNase complex)	GTPBP1,EXOSC9,EXOSC2,EXOSC7,EXOSC6,DIS3L,EXOSC8,EXOSC4,EXOSC5,EXOSC3,CARHSP1,
GO:0000178~exosome (RNase complex)	EXOSC2,EXOSC1,SKIV2L2,EXOSC10,EXOSC9,EXOSC7,EXOSC6,EXOSC8,MPHOSPH6,AICDA,EXOSC4,EXOSC5,EXOSC3,DIS3,
GO:0000179~rRNA (adenine-N6,N6-)-dimethyltransferase activity	DIMT1,RRNAD1,TFB1M,TFB2M,
GO:0000182~rDNA binding	H2AFY,BEND3,GTF2H5,TSPYL2,DHX33,
GO:0000183~chromatin silencing at rDNA	RRP8,SUV39H1,UBTF,TBP,HIST1H4A,HIST1H3A,H3F3A,TAF1C,TAF1A,TAF1B,BEND3,HIST2H3A,SIRT2,SIRT1,TAF1D,BAZ2A,
GO:0000184~nuclear-transcribed mRNA catabolic process, nonsense-mediated decay	SMG1,SMG8,J3QRE1,CASC3,CTIF,PARN,RPLP1,RPLP2,RPLP0,RPS17,RPSA,PABPC1,GSPT1,RPS2,RPL35A,RPL7,RPL17,RPS4Y1,RPS3,RPS12,RPL13,RPL10,RPL12,PPP2R1A,RPL9,RPL22,RPL4,EIF4A3,RPS19,RPL3,RPL13A,RPS27,RPL35,RPL27A,RPL5,RPL21,RPL28,RPS9,RPS5,RPS10,RPL29,RPL34,RPL14,NCBP2,EIF3E,RPS20,RPS3A,RPL26,RPL15,MAGOH,RPL27,RPL37A,RPL37,RPS7,RPS8,RPS15A,RPS16,RPS14,RPS23,RPS18,RPS29,RPS13,RPS11,RPL7A,ETF1,RPS4X,RPL23A,RP…
GO:0000185~activation of MAPKKK activity	MAP4K5,MAP4K2,MAP4K3,MAP4K1,GADD45B,GADD45G,TNF,GADD45A,TAB1,DAB2IP,TRAF7,
GO:0000186~activation of MAPKK activity	FGF2,PSMB11,MAP3K13,MAP3K9,MAP3K10,PSMD11,PSMD12,PSMD9,PSMD14,NRG2,PSMA7,RASGRF2,EREG,SPTBN2,GRIN2D,FGF10,PSMD3,MAP3K7,FGF16,RASA4,FRS3,LAT,FGF17,JAK2,GADD45B,PSMD10,FGF18,GADD45G,RASGRP1,RASAL1,MAP3K6,FGF19,EGFR,MOS,NRAS,HRAS,KRAS,PDGFB,EGF,NGF,IL2RA,SPTA1,RAF1,PDGFA,CSF2,ERBB2,NTRK1,GNAI2,IL5,FGF1,FYN,NEFL,FGF4,IL3,PDGFRB,UBB,UBC,ARAF,KIT,FGF6,SPTB,FGFR1,FGF3,FGF5,BMP4,NCAM1,IL2RB,BRAF,CSF2RA,P…
GO:0000187~activation of MAPK activity	IGHM,ALK,GHR,PTPRC,ADRA2B,SHC2,TLR4,TP73,FGF10,IRAK2,MAP3K7,RIPK2,PAK3,S1PR2,SOD1,MOS,C5,TGFA,TNF,IL1B,PLA2G1B,CD74,INSR,CDK1,THBS1,MET,FGF2,UBB,UBC,SAA1,TGFB3,KIT,BMP2,TDGF1,HGF,PDE6G,NTF3,EFNA1,FPR1,C5AR1,DRD4,MAPK3,MAPK1,ADORA2B,SHC1,ERP29,MAP2K2,CHRNA7,WNT5A,PIK3CB,MAP2K3,PXN,MAPKAPK2,ARRB1,IRAK1,MAP2K6,MAPK10,ITGA1,PROK1,CD81,CXCR4,RPS27A,UBA52,GNG3,MAP2K1,PTPN11,PRKAA1,MAP2K5,GRM1,PDE6H,GRM…
GO:0000188~inactivation of MAPK activity	DUSP18,DUSP6,DUSP7,DUSP14,PRKCA,DUSP1,PPP2R1A,RGS3,RGS4,DUSP3,PPP2CA,CAV1,DUSP2,GPS1,DUSP4,DUSP8,GPS2,DUSP5,SPRED2,SPRED1,LAX1,DUSP19,DUSP9,DUSP16,DUSP21,DUSP22,DUSP10,
GO:0000189~MAPK import into nucleus	TPR,MAPK3,MAPK1,
GO:0000209~protein polyubiquitination	BIRC2,HLTF,TMEM129,PSMB11,H3BMM0,PSMD11,PSMD12,PSMD9,PSMD14,PSMA7,AXIN1,PSMD3,PARK2,MGRN1,PSMD10,SASH1,UBOX5,UBR5,TNKS,ARIH2,UBB,UBC,BCL2,PSMC3,TRIM21,PSMB1,PSMA1,PSMA2,PSMA3,PSMA4,PSMB8,PSMB9,PSMA5,PSMB4,PSMB6,PSMB5,TPP2,PSMC2,PSMB10,PSMC4,PSMD8,CDC34,UBE2A,PSMB3,PSMB2,RNF144A,PSMD7,UBE2D1,UBE2E1,PSMD4,NPEPPS,PSMA6,UBE2D3,PSME3,PSMC1,PSMC5,PSMC6,UBE2D2,RPS27A,UBA52,UBE2B,UBE2L3,PSME1,TRIM32,PSMD…
GO:0000210~NAD+ diphosphatase activity	NUDT12,
GO:0000212~meiotic spindle organization	AURKA,MOS,TUBG1,MYH9,ESPL1,
GO:0000213~tRNA-intron endonuclease activity	TSEN34,TSEN2,TSEN15,TSEN54,
GO:0000214~tRNA-intron endonuclease complex	TSEN34,TSEN2,CLP1,TSEN54,
GO:0000215~tRNA 2'-phosphotransferase activity	TRPT1,
GO:0000220~vacuolar proton-transporting V-type ATPase, V0 domain	ATP6V0A1,ATP6V0C,TCIRG1,ATP6V0B,ATP6V0A4,ATP6V0A2,
GO:0000221~vacuolar proton-transporting V-type ATPase, V1 domain	ATP6V1H,
GO:0000224~peptide-N4-(N-acetyl-beta-glucosaminyl)asparagine amidase activity	NGLY1,
GO:0000225~N-acetylglucosaminylphosphatidylinositol deacetylase activity	PIGL,
GO:0000226~microtubule cytoskeleton organization	TUBGCP3,TUBGCP5,MAP7,MARK1,MAP7D3,TUBGCP2,MAP7D1,MAP6D1,MAP1B,TUBGCP6,CRMP1,CUL9,GAS2L3,PRC1,ATXN7,BIRC5,TUBGCP4,MAP1S,EML1,MID1,DYNC1LI2,CLASP2,OBSL1,ZPR1,VAMP4,TACC1,GABARAP,TACC2,PCNT,GAPDH,CDK1,NEFL,CNP,MAPT,MAP2,NEFH,FER,SON,TUBG1,WEE1,PAFAH1B1,ATXN3,TUBA1B,MAP1A,CNTN2,DST,PTK2,PRKCZ,CAMSAP2,CUL7,SS18,TBCE,CDC42BPA,CLASP1,PHLDB2,TTL,PARD3,PPP2R3C,ULK4,MAP6,MARK4,DOCK7,BBS4,CDK5RAP2,MAP7D2,TB…
GO:0000228~nuclear chromosome	SMARCB1,RAD21,HMGA2,BIRC5,H2AFY,SMC2,ZBED1,JUN,TOP1,TOP2A,BLM,HIST1H4A,HIST1H3A,H3F3A,EXOSC9,RAD51,SPIDR,NCAPD2,FIGNL1,SETX,PBRM1,SMARCE1,PINX1,ZBTB18,HDAC8,BAZ1A,TERF2IP,ZBTB32,
GO:0000235~astral microtubule	PAFAH1B1,MAP9,KIF18B,
GO:0000242~pericentriolar material	CEP152,TNKS,PCNT,LCK,TCP1,TUBG1,PCM1,BBS9,CEP85,HOOK3,NIN,NEDD1,CEP192,NEK1,BBS4,CDK5RAP2,AKAP9,TNKS2,TUBG2,TUBE1,
GO:0000243~commitment complex	SNRPC,SNRNP70,U2AF2,SNRPD1,SNRPD3,SNRNP35,PRPF39,
GO:0000244~spliceosomal tri-snRNP complex assembly	PRPF31,PRPF3,SRSF10,PRPF6,CD2BP2,USP4,SART3,PRPF8,SRSF12,DDX20,PRPF19,AAR2,
GO:0000245~spliceosomal complex assembly	GEMIN6,GEMIN2,SF3B1,PRPF6,GCFC2,RBM5,SNRPE,SNRPG,SNRPD1,SNRPD2,SNRPD3,SRPK2,TXNL4A,DDX39B,SART3,SF1,ZRSR2,SMN1,USP39,DDX1,SCAF11,CRNKL1,TXNL4B,PRPF19,LSM4,
GO:0000246~delta24(24-1) sterol reductase activity	DHCR24,
GO:0000247~C-8 sterol isomerase activity	SREBF2,EBP,
GO:0000248~C-5 sterol desaturase activity	FADS1,SC5D,
GO:0000250~lanosterol synthase activity	LSS,
GO:0000253~3-keto sterol reductase activity	CBR3,HSD17B7,DHRS4,
GO:0000254~C-4 methylsterol oxidase activity	MSMO1,
GO:0000255~allantoin metabolic process	GHR,STAT5A,STAT5B,
GO:0000256~allantoin catabolic process	ALLC,
GO:0000257~nitrilase activity	NIT1,
GO:0000262~mitochondrial chromosome	POLG2,
GO:0000266~mitochondrial fission	DNM1L,PARK2,OPA1,COX10,MTFR1,GGNBP1,MTFR2,GDAP1,MUL1,MFF,MTFR1L,MIEF1,MTFP1,FIS1,
GO:0000268~peroxisome targeting sequence binding	PEX5,PEX5L,BRE,
GO:0000271~polysaccharide biosynthetic process	NDST1,GLT8D1,GLT8D2,
GO:0000272~polysaccharide catabolic process	CHIT1,CHIA,
GO:0000275~mitochondrial proton-transporting ATP synthase complex, catalytic core F(1)	ATP5D,ATP5C1,ATP5E,ATP5EP2,
GO:0000276~mitochondrial proton-transporting ATP synthase complex, coupling factor F(o)	ATP5J,ATP5L,ATP5H,MT-ATP8,ATP5F1,ATP5J2,ATP5I,ATP5L2,
GO:0000278~mitotic cell cycle	PSMB11,POM121C,SFI1,TFDP2,TFDP1,E2F4,KIF2A,PSMD11,PSMD12,PSMD9,MEN1,CDC7,PLK4,PSMD14,E2F3,UBE2C,NDC80,PSMA7,AURKA,PPP1R12A,XPO1,CEP290,BIRC5,NUPL2,PSMD3,ZW10,CCP110,XRCC2,BUB1,BUB3,ENSA,SSNA1,ORC5,ORC4,RAD21,PPP1R12B,BUB1B,USO1,CLASP2,CDC45,GMNN,BANF1,OFD1,NUP155,PSMD10,DCTN3,CEP152,CCNB2,ZWINT,KIF20A,SMC2,CTDNEP1,PCNT,FGFR1OP,PTTG1,CCNE2,DHFR,LMNA,TUBB4A,TYMS,PRKCB,RB1,CDK1,TUBB,HSP90AA1,POLA1,U…
GO:0000281~mitotic cytokinesis	SNX9,APC,NUSAP1,H3BNH8,SNX33,KIF20A,KIF4A,STAMBP,RASA1,CFL1,MYH10,USP8,PLK1,SPTBN1,KIF23,ANK3,CUL7,KIF4B,CEP55,ZNF365,MITD1,CKAP2,SNX18,BBS4,RACGAP1,ANLN,DAXX,
GO:0000285~1-phosphatidylinositol-3-phosphate 5-kinase activity	PIKFYVE,
GO:0000287~magnesium ion binding	ATP11C,ATP11A,IDH3B,ENO4,MARK1,RPS6KA5,ATP9A,RPS6KA4,PRPS1L1,LOC102724428,ATP11B,PPA2,ENOPH1,CIB4,ILVBL,GTPBP10,PGP,PRPS2,YDJC,PPM1N,PRPS1,ATP9B,PKM,PRPSAP1,RPS6KA2,PPM1B,NT5C3A,MAST4,NT5C1B-RDH14,HACL1,NT5C3B,PRPSAP2,PGM3,ENO3,THG1L,COMT,CASR,IDH3G,MAST2,RPS6KA1,AASDHPPT,ENO2,ATP8B3,ATP8A2,ATP10A,ITPK1,ATP8A1,ATP10D,IDH3A,IDH2,ATP8B4,NUDT7,NT5C1B,TOP2A,MAST1,ENO1,ATP8B1,EYA2,PDXK,IMPA2,MAP2K7,MA…
GO:0000288~nuclear-transcribed mRNA catabolic process, deadenylation-dependent decay	CNOT1,LSM1,POLR2D,CNOT3,PARN,CNOT4,EIF4E,PABPC1,EIF4B,DDX6,ZFP36,EIF4A3,ZFP36L2,EIF4A1,LSM3,LSM6,EIF4G1,EXOSC9,ZFP36L1,EXOSC2,EIF4A2,EXOSC7,PAN2,PAN3,EXOSC6,EDC4,PATL1,DCP2,DCP1B,XRN1,RQCD1,NT5C3B,EXOSC8,DCPS,EDC3,CNOT6L,TNKS1BP1,PAIP1,CNOT10,EXOSC4,DCP1A,EXOSC5,EXOSC3,CNOT2,CNOT8,CNOT7,LSM7,CNOT11,CNOT6,DIS3,LSM2,EXOSC1,LSM5,LSM4,
GO:0000289~nuclear-transcribed mRNA poly(A) tail shortening	PAN3,CNOT1,CNOT3,PARN,CNOT4,EIF4E,PABPC1,EIF4B,ZFP36,EIF4A3,MLH1,EIF4A1,EIF4G1,EIF4A2,PAN2,RQCD1,CNOT6L,TNKS1BP1,PAIP1,CNOT10,CNOT2,CNOT8,CNOT7,CNOT11,CNOT6,
GO:0000290~deadenylation-dependent decapping of nuclear-transcribed mRNA	DCP1A,DCP1B,PATL2,LSM1,PAN3,PATL1,DCP2,DCPS,CNOT7,NOCT,
GO:0000291~nuclear-transcribed mRNA catabolic process, exonucleolytic	POLR2G,DIS3L2,
GO:0000293~ferric-chelate reductase activity	CYBRD1,CYB561,FRRS1,
GO:0000296~spermine transport	TAF7,
GO:0000301~retrograde transport, vesicle recycling within Golgi	CUX1,GOLGA5,COG1,COG4,DNAJC28,
GO:0000302~response to reactive oxygen species	ATOX1,CCS,AQP8,GSR,SOD1,APOE,CAT,SOD2,APOD,GPX1,P4HB,SOD3,GSTP1,TXN,GPX2,GPX3,PRDX6,PRDX5,PRDX3,S100A7,PRDX2,NUDT2,ALDH3A2,CYCS,ATP7A,PRDX1,HYAL1,HYAL2,PTPRN,TXNRD1,GPX8,ERO1A,GPX7,TXN2,PLK3,TXNRD2,PPARGC1A,
GO:0000303~response to superoxide	SOD1,SOD2,UCP2,UCP3,ERCC6,
GO:0000305~response to oxygen radical	TXNRD2,
GO:0000307~cyclin-dependent protein kinase holoenzyme complex	CCNT1,CCNT2,FAM58BP,CDK4,CCND1,CCNC,CCNE1,CDK2,CCND2,CCND3,CDKN1A,CDK6,FAM58A,CCNL2,CCNL1,
GO:0000308~cytoplasmic cyclin-dependent protein kinase holoenzyme complex	CDK14,CCNY,
GO:0000309~nicotinamide-nucleotide adenylyltransferase activity	NMNAT3,NMNAT2,NMNAT1,
GO:0000320~re-entry into mitotic cell cycle	CCND1,CCNF,GSK3B,
GO:0000322~storage vacuole	CDC42,VAMP2,STX4,ARHGEF7,
GO:0000323~lytic vacuole	M6PR,
GO:0000333~telomerase catalytic core complex	TERT,SMG6,
GO:0000334~3-hydroxyanthranilate 3,4-dioxygenase activity	HAAO,
GO:0000338~protein deneddylation	TOR1A,COPS5,COPS4,
GO:0000339~RNA cap binding	NCBP2L,NCBP2,NCBP1,LSM1,EIF4G3,EIF4E2,SNUPN,EIF4E,EIF4A1,LARP1,
GO:0000340~RNA 7-methylguanosine cap binding	NCBP2,NCBP3,DCPS,AGO2,
GO:0000346~transcription export complex	ZC3H11A,SARNP,THOC5,DDX39B,THOC7,ALYREF,THOC6,THOC2,THOC1,THOC3,POLDIP3,NXF1,CHTOP,
GO:0000347~THO complex	THOC5,THOC7,THOC6,THOC2,THOC1,
GO:0000349~generation of catalytic spliceosome for first transesterification step	XAB2,
GO:0000350~generation of catalytic spliceosome for second transesterification step	WDR97,M0R3G1,CDC40,PRPF18,ISY1,
GO:0000354~cis assembly of pre-catalytic spliceosome	SNRNP200,DDX23,
GO:0000375~RNA splicing, via transesterification reactions	MPHOSPH10,GEMIN2,LSM1,PRPF4,PRPF3,SRSF10,SF3B1,BCAS2,SMNDC1,PRPF6,SLU7,TRA2B,TXNL4A,SRSF4,SF3A3,SF3B3,SF3B4,PRPF8,SRRM1,KHSRP,SNRNP40,SCAF11,WDR83,DDX23,DBR1,
GO:0000379~tRNA-type intron splice site recognition and cleavage	TSEN34,TSEN54,TSEN2,
GO:0000380~alternative mRNA splicing, via spliceosome	PQBP1,SLU7,HNRNPA1,SFPQ,PTBP1,HNRNPM,SRSF1,SFSWAP,SRSF6,CDK13,RBM17,RSRC1,CELF4,
GO:0000381~regulation of alternative mRNA splicing, via spliceosome	RBFOX3,SRRM4,SAP18,RBFOX2,RBMY1A1,MYOD1,DDX5,PTBP1,RBMX,RBM25,RBM5,RBM11,MAGOH,TRA2B,SRSF2,SRSF6,DYRK1A,WTAP,RNPS1,CELF3,RBM15B,UHMK1,SRSF12,CELF6,RBM4,CELF4,NSRP1,MBNL1,RBFOX1,THRAP3,RBM8A,
GO:0000384~first spliceosomal transesterification activity	ISY1,RBMX2,
GO:0000386~second spliceosomal transesterification activity	WDR97,M0R3G1,CDC40,SLU7,PRPF8,PRPF18,
GO:0000387~spliceosomal snRNP assembly	SNRPC,CLNS1A,PRMT5,GEMIN2,SART1,SNUPN,SNRPB,NCBP2,GEMIN4,SNRPE,SNRPF,SNRPG,SNRPD1,SNRPD2,SNRPD3,NCBP1,SART3,SMN1,GEMIN5,GEMIN6,TGS1,WDR77,PHAX,GEMIN7,PRMT7,RBM22,GEMIN8,DDX20,STRAP,LSM4,
GO:0000389~mRNA 3'-splice site recognition	SLU7,SF3A3,SF3A2,SF3A1,SF1,ISY1,
GO:0000390~spliceosomal complex disassembly	TFIP11,
GO:0000395~mRNA 5'-splice site recognition	SNRPC,PSIP1,SRSF1,SFSWAP,PRPF39,SRSF12,
GO:0000398~mRNA splicing, via spliceosome	HNRNPM,LSM7,SNRPE,NCBP2L,SNRPGP15,RBPMS,SF1,SART1,SNRPG,SNW1,TXNL4B,PRPF8,TXNL4A,K7EQG2,SNRPA,DDX39A,POLR2D,PRPF4,HNRNPR,PRPF3,PPIH,PLRG1,HTATSF1,NUDT21,AQR,SYNCRIP,CDC40,PRPF40A,SRSF10,SF3B1,SNRNP200,BCAS2,DNAJC8,PRPF6,PCF11,SLU7,CD2BP2,LSM8,SYF2,HNRNPC,SNRPB2,SNRNP70,SNRPC,HNRNPA1,SNRPA1,HSPA8,PABPC1,GTF2F2,SNRPB,HNRNPL,DDX5,POLR2C,POLR2E,HNRNPA2B1,POLR2A,U2AF2,PTBP1,POLR2B,HNRNPH3,HNRNPH1,CSTF…
GO:0000400~four-way junction DNA binding	MEN1,RAD51B,HMGB3,RAD51C,XRCC3,XRCC2,RAD51D,HMGB1,YY1,HMGB2,MSH2,MECP2,MSH6,RAD51,DMC1,
GO:0000403~Y-form DNA binding	MEN1,MSH3,MSH2,WRN,RAD18,
GO:0000404~heteroduplex DNA loop binding	MSH3,MSH2,XPC,
GO:0000405~bubble DNA binding	RECQL4,HMGB1,ERCC5,BLM,XPC,WRN,NEIL3,
GO:0000406~double-strand/single-strand DNA junction binding	MSH3,MSH2,
GO:0000407~pre-autophagosomal structure	BECN2,ATG13,ATG7,SQSTM1,BECN1,NBR1,ATG2A,WIPI1,ATG9B,ULK3,ATG9A,STX12,PIK3C3,ATG2B,VMP1,ATG101,C6orf106,ZFYVE1,TRAPPC8,WIPI2,
GO:0000408~EKC/KEOPS complex	TP53RK,
GO:0000413~protein peptidyl-prolyl isomerization	PPIAL4E,LOC105371242,FKBP1A,FKBP15,PPIAL4C,PPIAL4F,PPIH,PPP2R4,NKTR,PPIL6,PPIL3,FKBP9,PPIA,PPIG,FKBP10,CWC27,FKBP11,PPIE,FKBP2,FKBP4,PPIAL4D,PPWD1,FKBP1B,FKBP6,FKBP7,PPIF,FKBP14,PIN1,FKBP8,PPIAL4G,PPIB,PPIC,RANBP2,FKBP3,PPID,PPIL2,FKBP5,FKBP12-Exip2,FKBP1C,DKFZp781M17165,FKBP9P1,TTC9C,TTC9B,PPIL4,TTC9,FKBPL,PIN4,PPIL1,PPIAL4A,
GO:0000414~regulation of histone H3-K36 methylation	NSD1,
GO:0000415~negative regulation of histone H3-K36 methylation	BCOR,
GO:0000416~positive regulation of histone H3-K36 methylation	PAXIP1,
GO:0000421~autophagosome membrane	IRGM,MAP1LC3B2,TM9SF1,GABARAP,SNAP29,RPN2,RAB7A,STX17,GABARAPL2,CALCOCO2,WIPI1,ATG9B,ATG16L1,ATG14,ATG9A,TECPR1,ATG16L2,VMP1,TMEM74,MAP1LC3C,GABARAPL3,MAP1LC3B,GABARAPL1,MAP1LC3A,ENTPD4,SH3GLB1,
GO:0000422~mitophagy	MAP1LC3B2,PARK2,ATG13,ATG12,ATG7,GABARAPL2,BNIP3,SQSTM1,ATG2A,WDR45B,WIPI1,ATG9B,USP30,MARK2,ATG9A,ATG4D,FUNDC1,CISD2,CDKN2A,ATG4A,ATG2B,ATG4C,FUNDC2,PINK1,MAP1LC3C,GABARAPL3,MAP1LC3B,GABARAPL1,ATG5,MAP1LC3A,ATG3,PPARGC1A,FIS1,FBXO7,WDR45,ATG4B,WIPI2,
GO:0000423~macromitophagy	PARK2,ATG12,TOMM70A,MFN2,TOMM40,UBB,UBC,VDAC1,RPS27A,UBA52,SQSTM1,TOMM20,MFN1,TOMM5,TOMM6,MTERF3,PINK1,MAP1LC3B,ATG5,MAP1LC3A,TOMM22,TOMM7,
GO:0000430~regulation of transcription from RNA polymerase II promoter by glucose	USF1,USF2,
GO:0000432~positive regulation of transcription from RNA polymerase II promoter by glucose	USF1,USF2,FOXA2,
GO:0000433~negative regulation of transcription from RNA polymerase II promoter by glucose	FOXA2,
GO:0000435~positive regulation of transcription from RNA polymerase II promoter by galactose	NCOA1,
GO:0000439~core TFIIH complex	GTF2H3,GTF2H4,GTF2H2C,GTF2H1,ERCC2,ERCC3,GTF2H2,GTF2H5,
GO:0000444~MIS12/MIND type complex	DSN1,PMF1,NSL1,MIS12,
GO:0000445~THO complex part of transcription export complex	NIF3L1BP1,THOC7,THOC5,THOC6,THOC2,THOC1,THOC3,
GO:0000447~endonucleolytic cleavage in ITS1 to separate SSU-rRNA from 5.8S rRNA and LSU-rRNA from tricistronic rRNA transcript (SSU-rRNA, 5.8S rRNA, LSU-rRNA)	UTP20,RPSA,RPS21,NOP14,RRS1,ABT1,
GO:0000448~cleavage in ITS2 between 5.8S rRNA and LSU-rRNA of tricistronic rRNA transcript (SSU-rRNA, 5.8S rRNA, LSU-rRNA)	BOP1,NOL9,
GO:0000453~enzyme-directed rRNA 2'-O-methylation	MRM1,FTSJ3,FTSJ2,
GO:0000460~maturation of 5.8S rRNA	SKIV2L2,EXOSC10,C1D,NOL9,MPHOSPH6,RPF1,EXOSC4,
GO:0000461~endonucleolytic cleavage to generate mature 3'-end of SSU-rRNA from (SSU-rRNA, 5.8S rRNA, LSU-rRNA)	RPSA,RPS21,
GO:0000462~maturation of SSU-rRNA from tricistronic rRNA transcript (SSU-rRNA, 5.8S rRNA, LSU-rRNA)	WDR46,RPS19,RPS8,RPS16,RPS14,RPS24,NOP14,MRPS11,MRPS9,TBL3,BYSL,PWP2,DIEXF,NGDN,TSR2,RRP36,HEATR1,UTP3,DCAF13,UTP6,WDR3,
GO:0000463~maturation of LSU-rRNA from tricistronic rRNA transcript (SSU-rRNA, 5.8S rRNA, LSU-rRNA)	PES1,RPL7,RPL35,BOP1,RPL7L1,FTSJ3,WDR12,RPF2,
GO:0000466~maturation of 5.8S rRNA from tricistronic rRNA transcript (SSU-rRNA, 5.8S rRNA, LSU-rRNA)	PES1,FTSJ3,WDR12,
GO:0000467~exonucleolytic trimming to generate mature 3'-end of 5.8S rRNA from tricistronic rRNA transcript (SSU-rRNA, 5.8S rRNA, LSU-rRNA)	EXOSC9,EXOSC2,EXOSC7,EXOSC8,EXOSC3,
GO:0000469~cleavage involved in rRNA processing	NOB1,
GO:0000470~maturation of LSU-rRNA	RPF1,
GO:0000472~endonucleolytic cleavage to generate mature 5'-end of SSU-rRNA from (SSU-rRNA, 5.8S rRNA, LSU-rRNA)	UTP20,NOP14,ABT1,
GO:0000479~endonucleolytic cleavage of tricistronic rRNA transcript (SSU-rRNA, 5.8S rRNA, LSU-rRNA)	RCL1,
GO:0000480~endonucleolytic cleavage in 5'-ETS of tricistronic rRNA transcript (SSU-rRNA, 5.8S rRNA, LSU-rRNA)	UTP20,NOP14,ABT1,
GO:0000481~maturation of 5S rRNA	SART1,
GO:0000492~box C/D snoRNP assembly	TAF9,ZNHIT6,PIH1D1,NUFIP1,
GO:0000494~box C/D snoRNA 3'-end processing	FBLL1,FBL,
GO:0000495~box H/ACA snoRNA 3'-end processing	DKC1,
GO:0000502~proteasome complex	PSMD1,PSMD11,PSMD12,PSMD14,PSMA7,PSMD3,TXNL1,PSMD10,WFS1,HSPB1,PSMC3,PSMB1,DNAJB2,PSMA1,PSMA2,PSMA3,PSMA4,PSMB8,PSMB9,PSMA5,PSMB4,PSMB6,PSMB5,PSMC2,PSMB10,PSMC4,PSMD8,PSMB3,PSMB2,PSMD7,USP14,RAD23A,RAD23B,PSMD4,VCP,SHFM1,PSMA6,PSME3,PSMC1,PSMC5,PSMC6,UBXN1,UBE3A,PSME1,PSMD2,PSMD6,UBE3C,ADRM1,PSMD5,ECM29,UBR1,ZFAND2A,PSMB7,PAAF1,PSMG3,PSME2,UBQLN1,PSMD13,UCHL5,
GO:0000506~glycosylphosphatidylinositol-N-acetylglucosaminyltransferase (GPI-GnT) complex	DPM2,PIGA,PIGP,PIGH,PIGY,PIGC,PYURF,PIGQ,
GO:0000578~embryonic axis specification	WNT7A,COBL,WNT1,CTNNB1,FZD5,STIL,FRAT1,CITED1,
GO:0000701~purine-specific mismatch base pair DNA N-glycosylase activity	PCNA,
GO:0000703~oxidized pyrimidine nucleobase lesion DNA N-glycosylase activity	NTHL1,SMUG1,
GO:0000707~meiotic DNA recombinase assembly	RAD51B,XRCC3,XRCC2,RAD51D,
GO:0000710~meiotic mismatch repair	MSH6,
GO:0000711~meiotic DNA repair synthesis	SYCP1,SYCP3,SPATA22,TEX12,
GO:0000712~resolution of meiotic recombination intermediates	HFM1,STRA13,TOP2A,MLH1,TOP2B,FANCM,TEX11,APITD1,MEIOB,ERCC4,
GO:0000715~nucleotide-excision repair, DNA damage recognition	PARP1,UBB,UBC,CETN2,RAD23B,COPS2,RBX1,RPS27A,UBA52,XPC,GPS1,CUL4A,CUL4B,DDB1,COPS6,DDB2,COPS5,COPS8,COPS4,COPS7B,COPS7A,COPS3,
GO:0000717~nucleotide-excision repair, DNA duplex unwinding	ERCC3,
GO:0000718~nucleotide-excision repair, DNA damage removal	PNKP,
GO:0000719~photoreactive repair	CRY2,
GO:0000720~pyrimidine dimer repair by nucleotide-excision repair	HMGN1,ERCC1,SIRT1,
GO:0000722~telomere maintenance via recombination	XRCC3,POLA1,PCNA,RPA2,LIG1,RPA1,APEX1,POLD1,RPA3,RFC4,RFC2,RFC1,FEN1,RFC5,RFC3,POLD2,PRIM1,PRIM2,DNA2,POLE2,RAD51,POLE,POLA2,POLD3,SMC5,NSMCE2,SMC6,TEP1,POLD4,
GO:0000723~telomere maintenance	ATM,NBN,POT1,XRCC6,RAD50,RTEL1-TNFRSF6B,TERT,DKC1,RAD51D,PARP1,POLA1,PCNA,XRCC5,RPA2,LIG1,SP100,RPA1,APEX1,POLD1,RPA3,RFC4,RFC2,RFC1,FEN1,RFC5,RFC3,POLD2,PRIM1,PRIM2,DNA2,TERF1,POLE2,HIST1H4A,POLE,POLA2,WRN,POLD3,PTGES3,TERF2,HIST3H3,CTC1,SMG6,ERCC4,UPF1,ACD,SMG1,TINF2,PIF1,OBFC1,DCLRE1B,POLD4,TERF2IP,RTEL1,FBXO4,PARP3,
GO:0000724~double-strand break repair via homologous recombination	SMC6,RAD51B,AP5S1,NSMCE2,ZFYVE26,BRCA2,PSMD14,CHEK1,AP5Z1,RAD51C,XRCC3,XRCC2,RAD1,HUS1,NBN,POLQ,RAD51D,RAD17,RNF8,REC8,HERC2,WHSC1,ABL1,ERCC1,PARP1,UBB,UBC,RPA2,H2AFX,XRCC1,SFPQ,CDK2,YY1,RPA1,RPA3,RFC4,RFC2,BRCA1,FEN1,RFC5,RFC3,RAD52,BRCC3,LIG3,MRE11A,DNA2,BLM,PPP4C,SHFM1,UBE2N,SUMO2,HIST1H4A,RPS27A,UBA52,SUMO1,UBE2I,RNF4,RAD51,TP53BP1,ATM,TOP3A,ATR,SPIDR,WRN,MDC1,UBE2V2,HIST3H3,GEN1,ZSWIM7,SWI5,…
GO:0000725~recombinational repair	RHNO1,
GO:0000727~double-strand break repair via break-induced replication	CDC7,CDC45,GINS4,GINS2,
GO:0000729~DNA double-strand break processing	DNA2,BLM,UBE2N,UBE2V2,SETMAR,SMARCAD1,
GO:0000730~DNA recombinase assembly	RAD52,RAD51C,RAD51,DMC1,
GO:0000731~DNA synthesis involved in DNA repair	POLA1,POLD1,RFC3,CDKN2D,POLE,WRN,POLD3,SIRT1,WRNIP1,POLD4,POLH,
GO:0000733~DNA strand renaturation	RECQL4,ANXA1,TP53,SMARCA1,RECQL,BLM,ZRANB3,RAD54L,SMARCAL1,
GO:0000737~DNA catabolic process, endonucleolytic	SPO11,DNASE2,SETMAR,FBXO18,MUS81,
GO:0000738~DNA catabolic process, exonucleolytic	ISG20,XRN2,
GO:0000773~phosphatidyl-N-methylethanolamine N-methyltransferase activity	PEMT,
GO:0000774~adenyl-nucleotide exchange factor activity	GRPEL2,BAG3,PFN1,PFN2,GRPEL1,
GO:0000775~chromosome, centromeric region	CENPP,NUF2,SGOL2,ZW10,CENPN,MIS12,NDC80,BIRC5,SUV39H1,OIP5,RAD21,WDHD1,TNKS,CENPB,PKHD1,PPP2R1A,MKI67,CENPA,CENPF,CTCF,PPP2CB,PPP2CA,CBX1,CENPE,CBX3,PPP2R5C,SMC1A,PPP2R5A,PDS5A,CDCA8,CENPW,SGOL1,CENPQ,WAPL,CENPL,STAG2,HJURP,SMC1B,NGDN,STAG1,CENPT,CDCA5,KIF2C,DSCC1,SUV39H2,INCENP,HELLS,PDS5B,MIS18A,UVRAG,DAXX,STAG3,SMC3,ZNF330,DNMT3A,
GO:0000776~kinetochore	ZWINT,CENPH,CENPC,CENPT,DYNC1I1,NDC80,PPP1R12A,XPO1,ZW10,ZNF207,BUB1,BUB3,BUB1B,CLASP2,SS18L1,TPR,APC,CLIP1,PAFAH1B1,CBX5,RANGAP1,CENPF,PSEN1,PSEN2,DYNLT3,NEK2,NUP98,PLK1,SEC13,SUMO3,NUP107,DYNLL1,CENPE,NUP160,MAD2L1,DCTN2,DCTN1,SMC1A,KIF22,WDR43,WDR81,CENPW,SGOL1,CENPI,CLASP1,CENPV,PBRM1,TEX14,NUP43,NUP37,KIF18A,KAT2B,PINX1,MTBP,SEH1L,AURKB,SPAG5,SIN3A,KIF2C,NUP85,NDEL1,KAT8,ZWILCH,INCENP,NDE1,S…
GO:0000777~condensed chromosome kinetochore	MEIKIN,STRA13,DCTN6,DYNC1I1,NDC80,BIRC5,ZW10,ZNF207,BUB1,BUB3,BUB1B,CLASP2,PHF2,SS18L1,DCTN3,ZWINT,PPP1CC,RANGAP1,CSNK1A1,KNTC1,DYNLT3,NEK2,NUP107,CENPC,TP53BP1,MAD2L1,ITGB3BP,SEPT6,SMC1A,SEPT2,SEPT7,ERCC6L,SGOL2,CENPW,SGOL1,C9orf114,CENPU,KANSL1,CLASP1,CENPV,TEX14,PHF6,BOD1L2,APITD1,KIF2B,SPC24,HJURP,NUP43,NUP37,CASC5,NUP133,NUDCD2,AHCTF1,PINX1,CENPT,SEH1L,CENPN,BOD1,CHAMP1,SPAG5,KIF2C,CENPK,DCT…
GO:0000778~condensed nuclear chromosome kinetochore	BUB1B,REC8,CENPA,CENPE,MIS18BP1,
GO:0000779~condensed chromosome, centromeric region	CEBPB,NCAPD3,CENPE,CBX3,NCAPD2,SGOL1,AURKB,
GO:0000780~condensed nuclear chromosome, centromeric region	MEIKIN,AURKA,SS18L1,CENPA,CENPC,SUV420H1,SGOL1,SUV420H2,SYCP3,AURKB,AURKC,
GO:0000781~chromosome, telomeric region	NBN,HAT1,TERT,CHEK1,RAD51D,RAD17,RNF8,TNKS,CHEK2,RPA2,H2AFX,CDK2,MRE11A,BLM,TERF1,TP53BP1,ATM,DMC1,PTGES3,TERF2,RIF1,SETX,SMG6,SIRT2,SMC5,EID3,CCDC155,CCDC79,NSMCE1,DYDC1,ERCC4,DYDC2,NSMCE2,NDNL2,SMC6,TEP1,TINF2,DPY30,DHX36,DCLRE1B,POT1,NSMCE4A,TERF2IP,TELO2,SPO11,
GO:0000783~nuclear telomere cap complex	TERT,XRCC6,XRCC5,TERF1,TERF2,ACD,TINF2,POT1,TERF2IP,
GO:0000784~nuclear chromosome, telomeric region	SMCHD1,POT1,TERF2,TERT,HAT1,XRCC3,ORC5,ORC4,KDM1A,NBN,H2AFY,RAD51D,TOX4,TNKS,SSB,CDK1,ERCC1,PARP1,PCNA,XRCC6,XRCC5,RPA2,SP100,MCM3,RPA1,APEX1,POLD1,POLR2B,HIST1H2BB,MCM4,MCM5,MCM7,PPP1CC,FEN1,MSH2,CBX5,ATRX,MCM2,LIG4,MRE11A,DNA2,BRCA2,TERF1,PPP1CA,PPP1CB,HIST1H4A,HIST1H3A,PRKDC,CBX1,H3F3A,PURA,RAD51,TP53BP1,CBX3,ATM,ORC1,ORC2,ATR,THOC5,MCM6,DDB1,CTC1,C11orf85,LRIF1,THOC7,HMBOX1,CDC73,DCLRE1A,WDR8…
GO:0000785~chromatin	HMGN3,ESCO1,HMGN1,NCOR2,HMGA2,MEN1,HMGN4,CHEK1,TP73,TNRC18,HTRA2,OIP5,RAD21,ANKRD17,MAF,SF3B1,TOX4,MBD4,MYCN,HMGN2,RB1,POLA1,CDK4,RPA2,JUNB,JUND,CAPN2,SFPQ,CCND2,MCM7,TMPO,NEDD4,ARRB1,CENPF,UBE2A,MCM2,HLCS,PLK1,EIF3E,RAN,UBE2B,HMGN5,CBX1,FANCC,RAD51,REST,CBX3,HDAC1,SNW1,HIC1,KIF22,MED1,NFE2L2,PDS5A,ESCO2,NIPBL,WDR82,APTX,WAPL,UBR2,SLF2,STAG2,FBXO18,BAHD1,STAG1,AHCTF1,UPF1,MTBP,MAEL,FAM111A,PPP1R1…
GO:0000786~nucleosome	SHPRH,MYST3,H2BFM,HP1BP3,HIST1H2BE,H3F3A,H2AFY,H2AFV,CENPA,H2AFJ,H3F3B,PRM1,PRM2,HIST1H2AB,HIST1H2BJ,H1F0,TNP1,H2AFZ,HIST1H2AG,HIST1H1E,H2AFX,HIST1H1B,HIST1H1D,HIST1H1C,HIST1H2AD,HIST1H1T,HIST1H2BO,HIST1H2BB,HILS1,HIST1H4A,HIST1H2BC,HIST1H3A,HIST1H1A,TNP2,HIST3H3,HIST2H2AC,HIST2H2BE,H2AFY2,HIST2H3PS2,HIST2H2AA3,H3F3C,HIST2H3A,HIST2H2AB,H1FOO,KAT6B,H1FX,KAT6A,HIST1H2AC,HIST1H2BH,HIST1H2BA,HIST1H2A…
GO:0000788~nuclear nucleosome	HIST1H2BK,HIST1H2BJ,H2BFM,H2AFB1,H2AFB2,TCF3,HIST1H2BO,HIST1H2BB,H2BFS,HIST1H2BD,HIST1H2BC,HIST1H3A,H3F3A,IRF4,HIST3H3,HIST2H2BE,HIST2H2BF,HIST2H2BC,HIST2H2BD,HIST3H2A,H2BFWT,HIST3H2BB,HIST1H2BH,HIST1H2BA,MPHOSPH8,HIST1H2BN,HIST1H2BM,HIST1H2BL,
GO:0000789~cytoplasmic chromatin	NPM2,
GO:0000790~nuclear chromatin	CITED2,SMARCA1,DFFA,ARID1A,ENC1,PHOX2A,HAT1,T,POLR3G,KLF4,SNAI2,KDM1A,BRD4,H2AFY,NCOR1,HYPM,FOXH1,DFFB,MTA2,NFATC1,CBX7,MBD3,ACTL6A,ESR1,TP53,HIST1H2AB,POLR3D,H1F0,HNRNPC,SP1,HIST1H2AG,H2AFB2,AR,RARA,THRB,IRF1,SRF,RARG,MYOD1,TCF4,TCF3,MUC1,H2AFX,HIST1H1B,HIST1H1D,FER,JUNB,JUND,TAL1,CEBPB,SPI1,RCC1,RXRA,NR1D1,HIST1H2AD,GATA3,PAX6,HMGB2,PCGF2,SOX18,STAT3,ETV3,BUD31,STAT1,STAT6,RFX3,NRIP1,NASP,UBE2A…
GO:0000791~euchromatin	OGT,RRP1B,CBX2,UHRF1,RNF2,ANKRD2,DNMT3A,
GO:0000792~heterochromatin	SUV39H1,CBX6,CBX7,MBD3,UBA1,MECP2,SUMO1,TOP2B,ORC2,RRP1B,CBX2,PHC2,CHD5,UHRF1,SMARCAD1,CBX8,SALL1,MBD2,DAXX,SALL4,
GO:0000793~condensed chromosome	PES1,SMARCA5,H2AFY,BANF1,SMC2,TOP3B,HMBS,HMGB1,TOP2A,CDK2,HMGB2,MKI67,CTCF,LIG4,RAD51,XRCC4,NCAPD2,SETMAR,CHAMP1,FANCD2,BAZ1B,AURKC,L3MBTL1,
GO:0000794~condensed nuclear chromosome	CHEK1,RGS12,SUV39H1,RAD51C,BRD4,H2AFX,RCC1,HIST1H1T,TUBG1,BRCA1,LRPPRC,MRE11A,NEK2,RAD51,DMC1,SMC1A,RRS1,TTN,TOPBP1,P3H4,KIFAP3,CDX2,NIFK,NOL6,CHMP1A,ADD3,SUN2,
GO:0000795~synaptonemal complex	SYCP1,SYCE1,SYCE1L,MSH4,MSH5,FKBP6,MLH1,LIG3,PLK1,PMS1,HSPA2,UBE2I,PMS2P3,RNF212,WAPL,HORMAD1,TEX11,HORMAD2,P3H4,SYCP2,CCNB1IP1,MLH3,STAG3,
GO:0000796~condensin complex	SMC2,NCAPH,NCAPG,NCAPD2,SMC4,
GO:0000797~condensin core heterodimer	NCAPD2,
GO:0000799~nuclear condensin complex	NCAPD3,NCAPD2,
GO:0000800~lateral element	MEI4,STAG3,REC8,RPA1,BLM,RAD51,SYCP3,CCDC155,SMC1B,SYCP2,RAD21L1,INCENP,SMC3,
GO:0000801~central element	SYCE3,SYCP1,SYCE2,TEX11,SYCE1,TEX12,INCENP,
GO:0000802~transverse filament	STAG3,SYCP1,SYCP3,
GO:0000803~sex chromosome	SMC5,SMC6,
GO:0000805~X chromosome	SIN3B,CDK2,
GO:0000806~Y chromosome	SIN3B,CDK2,
GO:0000808~origin recognition complex	ORC2,ORC4,ORC5,ORC1,ORC4L,ORC3,ORC6,
GO:0000811~GINS complex	GINS1,GINS4,GINS2,
GO:0000812~Swr1 complex	ZNHIT1,KAT5,EP400,ANP32E,BRD8,ING3,RUVBL2,RUVBL1,TRRAP,
GO:0000813~ESCRT I complex	VPS37C,VPS37D,VPS37A,MVB12A,TSG101,MVB12B,VPS37B,UBAP1,VPS28,
GO:0000814~ESCRT II complex	VPS36,SNF8,VPS25,
GO:0000815~ESCRT III complex	CHMP1A,CHMP2A,CHMP1B,CHMP7,CHMP4C,CHMP6,CHMP4A,CHMP4B,VPS4A,CHMP2B,CHMP3,
GO:0000818~nuclear MIS12/MIND complex	MIS12,
GO:0000819~sister chromatid segregation	LATS1,TOP2A,TOP2B,
GO:0000820~regulation of glutamine family amino acid metabolic process	SIRT4,
GO:0000821~regulation of arginine metabolic process	SLC7A7,
GO:0000822~inositol hexakisphosphate binding	ITPR3,
GO:0000823~inositol-1,4,5-trisphosphate 6-kinase activity	IPMK,
GO:0000824~inositol tetrakisphosphate 3-kinase activity	IPMK,
GO:0000827~inositol-1,3,4,5,6-pentakisphosphate kinase activity	PPIP5K1,PPIP5K2,
GO:0000828~inositol hexakisphosphate kinase activity	PPIP5K2,PPIP5K1,
GO:0000831~inositol hexakisphosphate 6-kinase activity	IP6K3,
GO:0000832~inositol hexakisphosphate 5-kinase activity	PPIP5K1,PPIP5K2,IP6K1,IP6K3,IP6K2,
GO:0000835~ER ubiquitin ligase complex	MARCH6,
GO:0000836~Hrd1p ubiquitin ligase complex	SYVN1,OS9,SEL1L,
GO:0000838~Hrd1p ubiquitin ligase ERAD-M complex	AMFR,
GO:0000839~Hrd1p ubiquitin ligase ERAD-L complex	AUP1,
GO:0000900~translation repressor activity, nucleic acid binding	H3BNC9,RARA,PURA,CPEB4,CPEB2,ZNF540,CPEB3,CELF1,CPEB1,CELF4,PAIP2B,
GO:0000902~cell morphogenesis	LST1,CAP2,GJE1,ECT2,WNT8A,GREM1,UPK3A,RP2,FRYL,GP1BA,CLU,VDR,EPB42,IL7R,MSX1,IDUA,ADD1,SOX6,LIPA,VHL,BCL6,YAP1,CAPZB,CSNK1A1,WNT3,TGFB2,ADAM8,STK4,SHROOM2,SART3,SS18,MED1,TBCC,MAPK14,PTPRO,SHROOM1,FRY,KLHL10,PDPN,SIDT2,SHROOM3,SCFD1,SSH1,ARHGEF2,MAEL,P2RX7,SLC39A3,STRADB,PRDM14,NOX4,TBCCD1,TFCP2L1,SHROOM4,COL4A3BP,DMRT1,KLF2,
GO:0000904~cell morphogenesis involved in differentiation	FAT3,DKK1,RELN,LAMC3,
GO:0000910~cytokinesis	AURKC,MAP9,ECT2,KIF20A,ZFYVE26,PRC1,CIT,ARHGEF11,BIRC5,DAPK3,DIAPH2,ROCK2,RAB11FIP3,DCTN3,JTB,RHOC,RALA,RALB,SON,MYH9,ARL3,BRCA2,PLK1,IST1,RAB11A,RHOB,KIF23,BCL2L1,SEPT6,BECN1,ESPL1,RAB35,SEPT7,TTC19,RAB11FIP4,PIK3C3,NEK7,AHCTF1,NOX5,SEPT5,LZTS2,CECR2,ROPN1B,KIF13A,NEK6,INCENP,BIN3,CCDC87,KLHL9,KLHL13,
GO:0000915~actomyosin contractile ring assembly	RACGAP1,
GO:0000917~barrier septum assembly	GTPBP8,BIN3,
GO:0000920~cell separation after cytokinesis	CHMP2A,VPS4B,KIF20A,CEP55,CHMP1B,PDCD6IP,CHMP7,MITD1,CHMP4C,CHMP6,CHMP4A,CHMP4B,CHMP1A,CHMP5,VPS4A,CHMP2B,CHMP3,
GO:0000921~septin ring assembly	ANLN,
GO:0000922~spindle pole	TUBGCP3,TUBGCP5,CEP95,RASSF10,TUBGCP2,CSPP1,TUBGCP6,TUBGCP4,KIF2A,DYNC1I1,ZW10,WDR62,RGS14,PRC1,VPS4B,KATNA1,TNKS,LATS1,UMOD,CCNB1,CDC25B,CTNNB1,NUP62,RANGAP1,CENPF,KNTC1,NEK2,KIF11,PLK1,CALM1,RAB11A,PPP2CB,PPP2CA,GOLGA2,CETN1,CDC20,LRMP,MAD2L1,UNC119,CKAP5,DCTN1,NEDD9,NUMA1,MAPK14,FAM110C,PLEKHG6,ODF2,SGOL1,FRY,CEP85,WDR73,PSRC1,CEP128,CKAP2L,NIN,POC1A,DNAAF1,NEDD1,POC1B,ALMS1,NEK7,FBF1,NUDCD2,C…
GO:0000923~equatorial microtubule organizing center	TUBGCP3,TUBGCP6,TUBGCP5,TUBGCP2,TUBGCP4,
GO:0000930~gamma-tubulin complex	TUBG1,CEP290,PDE4B,CKAP5,BLOC1S2,ZNF365,MARK4,TUBG2,TOPORS,UXT,TUBGCP4,
GO:0000932~cytoplasmic mRNA processing body	PAN3,MEX3A,ZC3H12D,CNOT1,WTIP,PATL2,LSM1,POLR2D,CNOT3,EIF4E,TOP1,PSMC3,TRIM21,PSMA2,PSMA4,DDX6,PSMC2,NANOS2,NANOS3,PSMA6,LSM3,LSM6,POLR2G,SQSTM1,CAPRIN1,PUM1,TRIM71,PAN2,ZC3H12A,RC3H1,APOBEC3H,EDC4,MEX3B,PATL1,DCP2,APOBEC3F,DIS3L2,DCP1B,XRN1,LSM14A,TNRC6A,RQCD1,UPF1,APOBEC3D,EDC3,AJUBA,BTBD6,BTBD2,CPEB1,TRIM5,BTBD1,AGO3,LIN28A,RC3H2,APOBEC3G,MOV10,AGO4,DCP1A,PNRC2,EIF4ENIF1,CNOT2,CNOT8,LIMD1,CNOT…
GO:0000938~GARP complex	VPS53,VPS54,VPS51,
GO:0000939~condensed chromosome inner kinetochore	CENPA,ORC2,
GO:0000940~condensed chromosome outer kinetochore	SKA2,BUB1B,CENPF,CENPE,SKA3,NUP133,CREBBP,SKA1,SPDL1,
GO:0000942~condensed nuclear chromosome outer kinetochore	NDC80,BUB1,CCNB1,PLK1,
GO:0000956~nuclear-transcribed mRNA catabolic process	NBAS,EXOSC10,EXOSC9,DHX34,RC3H1,XRN1,UPF1,EXOSC4,AGO1,THRAP3,LSM5,LSM4,
GO:0000957~mitochondrial RNA catabolic process	PNPT1,
GO:0000958~mitochondrial mRNA catabolic process	SUPV3L1,PNPT1,
GO:0000961~negative regulation of mitochondrial RNA catabolic process	LRPPRC,SLIRP,
GO:0000962~positive regulation of mitochondrial RNA catabolic process	SUPV3L1,PNPT1,
GO:0000963~mitochondrial RNA processing	FASTKD5,
GO:0000964~mitochondrial RNA 5'-end processing	TRMT10C,PNPT1,
GO:0000965~mitochondrial RNA 3'-end processing	SUPV3L1,PNPT1,
GO:0000966~RNA 5'-end processing	PIWIL2,
GO:0000972~transcription-dependent tethering of RNA polymerase II gene DNA at nuclear periphery	LDB1,
GO:0000973~posttranscriptional tethering of RNA polymerase II gene DNA at nuclear periphery	NUP107,NUP133,
GO:0000974~Prp19 complex	PLRG1,BCAS2,SYF2,HSPA8,POLR2A,U2AF2,CTNNBL1,CDC5L,CRNKL1,XAB2,RBM22,ISY1,PRPF19,
GO:0000975~regulatory region DNA binding	IRF5,IRF6,IRF1,IRF2,IRF7,IRF4,IRF9,IRF8,IRF3,NFKB1,HMGA2,RUNX1,
GO:0000976~transcription regulatory region sequence-specific DNA binding	CRY2,CIART,ARNTL,NR5A2,PER2,SOX12,TNRC18,SUV39H1,MAFK,TBX18,TFAP2A,POU2F1,GATA1,EGR1,ATF3,NFKB1,SFPQ,GATA3,DDIT3,SOX11,SOX2,POU5F1,SOX4,NR5A1,HDAC1,NFE2L1,NONO,NFE2L2,NFE2,C1orf51,ZNF658,BTBD8,CREB3L3,DUX4L9,BAHD1,PSPC1,FOXJ1,MKL1,SIN3A,PITX2,NKX3-1,SUV39H2,BAHCC1,DUX4,NFE2L3,KDM3A,
GO:0000977~RNA polymerase II regulatory region sequence-specific DNA binding	PLAGL1,GLIS1,EHMT2,HMX3,ZNF587B,EBF4,DBP,CUX2,PHOX2A,SUV39H1,ACTN4,CREB3,AIRE,ONECUT3,LMX1B,H2AFY,NR1I2,ZBTB11,SNAI1,EOMES,SP1,ZFY,ZGLP1,RARA,RARB,LYL1,HOXD8,RARG,IRF2,MYOD1,MYOG,ATF2,NME1,GATA1,YBX3,ZFX,ZSCAN20,ZNF8,TAL1,CEBPB,XBP1,EGR1,ATF1,ATF3,ATF4,ATF6,RXRA,NFKB1,NR1D1,GATA2,GATA3,LMO2,HOXD9,MSX1,RXRB,RORA,CUX1,ETV5,ETV3,BCL6,ETV6,GATA4,NKX2-1,RXRG,POU3F4,PAX9,DLX1,PRDM15,HAND2,ESRRG,FOXK1,R…
GO:0000978~RNA polymerase II core promoter proximal region sequence-specific DNA binding	RBPJL,E2F8,FEZF1,HELT,ZNF98,ZNF716,ZNF724P,ZNF727,ZNF736,ZNF732,NR1H3,RBPJ,TCF4,UTY,NFAT5,TEAD1,ETV2,MEIS1,NR5A2,SOX1,NFIB,CUX2,CDX4,ZNF195,OVOL1,MEIS2,ZNF536,TBX3,ZBTB7B,T,TP73,FOXP2,CLOCK,NKX2-8,PER1,KDM6A,CRX,HOXC11,ZNF264,HOXA2,SMAD6,CREB3,NOBOX,ZIC3,MITF,ZNF253,ZNF217,PITX3,ZNF737,PRDM1,MTA2,DDN,ZBTB7A,ZNF682,ONECUT2,MBD3,HAND1,ACTL6A,FOS,MYC,ESR1,NR3C1,JUN,TFAP2A,PGR,HNRNPC,SP1,NFIC,POU2F2,…
GO:0000979~RNA polymerase II core promoter sequence-specific DNA binding	HNF1A,MITF,H2AFY,FOS,TP53,TFAP2A,SP1,H2AFZ,HOXB3,GATA1,TAL1,SPI1,TBP,GATA2,GATA3,PAX6,SOX11,SOX3,HNF4A,STAT1,STAT6,STAT5A,NR4A2,YAP1,CDK9,STAT5B,GBX2,MAZ,SOX8,H3F3A,SP3,RBPJ,PAX8,EP300,IKZF1,RUNX2,MTF1,SUZ12,SMAD1,NFIL3,TBR1,NLRC5,ZFPM1,KDM2B,TFAP2B,RREB1,GATA6,IRF7,WBP2,NSD1,SMAD5,ZNF335,SMYD3,HEYL,TCF7L2,ZNF277,RUVBL2,
GO:0000980~RNA polymerase II distal enhancer sequence-specific DNA binding	NR5A2,BACH1,T,PAX4,MSC,PROP1,MTA2,SIX3,NFATC1,ESRRB,MBD3,ACTL6A,JUN,HNRNPC,HOXB5,H2AFZ,NR2F6,ATF2,HIVEP1,CREB1,TAL1,SPI1,NFKB1,SFPQ,GATA2,RXRB,PBX3,CDX1,MEOX2,SMARCA4,SOX10,ACTB,H3F3A,FLI1,POU4F1,RELA,REL,ZBTB16,MEF2C,RBBP4,SMARCB1,NR5A1,IKZF1,HDAC1,NFE2L1,CHD4,NONO,NFE2L2,PTF1A,SCX,ARID3B,SMARCC2,GATAD2B,TFAP2C,HDAC2,SMARCC1,SMARCD2,MED12,SMARCE1,ARX,NR1H4,CDX2,BACH2,GZF1,MIXL1,MBD2,RUVBL2,
GO:0000981~RNA polymerase II transcription factor activity, sequence-specific DNA binding	OVOL3,ZSCAN5CP,ZSCAN5B,FOXI3,FOXO6,ZNF131,OVOL1,REST,M0R3H8,ETV2,FOXE1,NFIB,BHLHE40,KLF11,TP73,FOXN1,FOXP2,FOXS1,SOX15,FOXD2,FOXH1,SOX30,ZNF202,SPDEF,SOX14,TP53,JUN,TFAP2A,SP1,ZSCAN5D,ERG,LYL1,ETS1,ZNF18,JUNB,JUND,TAL1,XBP1,SPI1,ATF4,LMO2,PAX6,ELK4,PHB,SOX5,BMPR1A,ETV3,ETV6,ETV4,ERF,FOXG1,FOXA1,FOXA3,MAZ,SOX8,FOXL2,ELF3,SIM1,FOXK1,FOXO4,RELB,FLI1,POU5F1,SPIB,MEF2A,SP2,SP4,SP3,NHLH2,MEF2C,FOXM1,FO…
GO:0000982~transcription factor activity, RNA polymerase II core promoter proximal region sequence-specific binding	RBPJL,RBPJ,ARNTL,CLOCK,CREB3,DDN,FOS,TFAP2A,SP1,FOSL1,FOSL2,ATF3,MSX1,MSX2,FOSB,BATF,SNAI3,BATF2,ARNTL2,JDP2,IRF7,
GO:0000983~transcription factor activity, RNA polymerase II core promoter sequence-specific	SRF,PAX7,STAT1,MAX,SMAD3,MEF2C,TFAP2B,NKX3-1,HEYL,HEY2,HEY1,
GO:0000987~core promoter proximal region sequence-specific DNA binding	KLF4,TFAP2A,GATA3,SMAD3,SP3,PAX2,KLF1,SMAD4,DMRTC1,DMRTA1,DMRTC2,ZNF516,CREBBP,DMRTB1,DMRTA2,UHRF1,MIXL1,DMRT3,CXXC1,DMRT2,DMRT1,
GO:0000988~transcription factor activity, protein binding	SMAD3,SMAD4,HEYL,HEY2,HEY1,
GO:0000989~transcription factor activity, transcription factor binding	MLXIP,LDB2,PER2,PER1,MTA2,ASCL1,HMGA2,FOXO1,CRY1,HIF1A,CRY2,NEUROG1,TP63,
GO:0000991~transcription factor activity, core RNA polymerase II binding	GTF2F2,
GO:0000993~RNA polymerase II core binding	RECQL5,PCF11,IKBKAP,UVSSA,ZNF326,ELP2,CDC73,CTR9,CCAR2,PAF1,ELP4,WAC,SMYD3,ELP3,RPRD1B,SMYD2,AGO2,AGO1,C14orf166,
GO:0000994~RNA polymerase III core binding	MAF1,
GO:0001010~transcription factor activity, sequence-specific DNA binding transcription factor recruiting	KLF4,
GO:0001011~transcription factor activity, sequence-specific DNA binding, RNA polymerase recruiting	TCF4,
GO:0001012~RNA polymerase II regulatory region DNA binding	NCOR2,NCOR1,PPARG,TXK,NKX2-1,NCOA1,ATXN3L,
GO:0001013~RNA polymerase I regulatory region DNA binding	CEBPA,
GO:0001016~RNA polymerase III regulatory region DNA binding	PRDX5,
GO:0001025~RNA polymerase III transcription factor binding	HDAC4,HDAC5,
GO:0001026~TFIIIB-type transcription factor activity	BDP1,
GO:0001030~RNA polymerase III type 1 promoter DNA binding	MTOR,RPTOR,MAF1,
GO:0001031~RNA polymerase III type 2 promoter DNA binding	MTOR,RPTOR,MAF1,
GO:0001032~RNA polymerase III type 3 promoter DNA binding	MTOR,RPTOR,MAF1,
GO:0001042~RNA polymerase I core binding	ERBB2,SPTY2D1,
GO:0001046~core promoter sequence-specific DNA binding	CHD2,ARNTL,SOX1,PRMT5,CLOCK,H2AFY,ESR1,TP53,SP1,TOP1,ATF4,NR1D1,NFYA,GATA3,RORA,PPARG,SOX9,NRIP1,MEOX1,PDX1,CREM,KMT2A,MEF2C,SOX4,KLF10,REST,MTA1,ZNF234,NR1D2,ZFHX3,CRY1,NRF1,ZNF750,SOHLH1,MYOCD,CIART,ZNF431,NR4A3,ESR2,PROX1,SIRT1,SOHLH2,THRAP3,
GO:0001047~core promoter binding	POLR2A,E2F8,ARNTL,E2F3,CLOCK,KLF4,FOXO3,RB1,MYOD1,MYOG,GATA1,XBP1,SPI1,ELK1,SFPQ,GADD45A,ELK4,TCF7,RBMX,NKX2-1,NOTCH1,HMGA2,HDAC4,GTF2B,HNRNPU,IRF9,E2F1,INSM1,RUNX1,RELB,EP300,REST,MTA1,HDAC1,E2F2,MTF1,NONO,SAFB,MED1,EZH2,CRY1,IFI16,CCAR1,PSPC1,TFAP2C,HDAC2,E2F7,PARK7,NPAS2,NKX3-1,MYBBP1A,FOXP3,DHX36,CALCOCO1,HDAC6,AGO2,AGO1,HDAC5,ZNF281,KDM3A,NEUROG3,
GO:0001054~RNA polymerase I activity	POLR1C,POLR1A,POLR2E,POLR2H,POLR2K,POLR2F,POLR2L,TWISTNB,POLR1E,POLR1B,ZNRD1,POLR1D,
GO:0001055~RNA polymerase II activity	POLR2C,POLR2E,POLR2A,POLR2B,POLR2H,POLR2J,POLR2K,POLR2F,POLR2L,POLR2J2,
GO:0001056~RNA polymerase III activity	POLR3A,POLR1C,POLR3G,CRCP,POLR3D,POLR2E,POLR2H,POLR2K,POLR2F,POLR2L,POLR3GL,POLR3C,POLR3F,POLR3E,POLR3B,POLR1D,POLR3K,POLR3H,
GO:0001069~regulatory region RNA binding	MBNL1,
GO:0001071~nucleic acid binding transcription factor activity	GATA3,SOX4,
GO:0001075~transcription factor activity, RNA polymerase II core promoter sequence-specific binding involved in preinitiation complex assembly	TAF2,DACH1,
GO:0001076~transcription factor activity, RNA polymerase II transcription factor binding	SRF,ATF2,ATF4,GATA4,YAP1,LHX2,SMAD4,HIF1A,MAMSTR,MYOCD,ZNF296,TWIST2,NACC2,LHX3,
GO:0001077~transcriptional activator activity, RNA polymerase II core promoter proximal region sequence-specific binding	NR1H3,TCF4,NR4A1,HNF1A,HMGA2,TEAD1,ETV2,MEIS1,NR5A2,SOX1,NFIB,CDX4,MEIS2,ZBTB7B,PLSCR1,TP73,SOX12,NKX2-8,CRX,HOXC11,KLF4,TCF21,CREB3,ZNF292,NOBOX,ONECUT3,DLX3,ZIC3,MITF,PITX3,STK16,NFAT5,CAMTA2,ONECUT2,FOS,MYC,ESR1,NR3C1,TP53,JUN,TFAP2A,PGR,SP1,NFIC,POU2F2,GLI2,GLI3,MYB,MYBL1,MYBL2,AR,IRF1,EGR2,ESRRA,SRF,MYOG,ATF2,FOSL1,GATA1,CREB1,JUNB,CEBPB,SPI1,EGR1,ATF4,ELK1,TFE3,WT1,POU3F2,HOXA5,GATA2,GATA3,…
GO:0001078~transcriptional repressor activity, RNA polymerase II core promoter proximal region sequence-specific binding	E2F8,HELT,BHLHE40,CUX2,OVOL1,BACH1,ZNF536,TBX3,FOXP2,HOXA2,SNAI2,TCF21,ZNF217,PRDM1,ZBTB7A,SNAI1,HAND1,TFAP2A,ESRRA,SKIL,NR2C1,ETS2,TCF3,GATA1,GCFC2,ATF7,SPI1,ATF3,NR1D1,GATA3,YY1,MZF1,CTCF,YLPM1,ASCL1,HMGA2,NKX3-2,NKX6-1,BTG2,HSF1,INSM1,SP3,HHEX,RELA,MXD1,EN1,PPARA,SREBF2,FOXO1,POU4F2,NFX1,REST,TBX2,NFATC2,HES1,IRF3,NFATC4,TGIF1,NFIL3,IFI16,PROX2,KLF17,CC2D1B,HES5,ZNF746,CC2D1A,AEBP2,NFXL1,MYPOP…
GO:0001080~nitrogen catabolite activation of transcription from RNA polymerase II promoter	NR1H4,
GO:0001085~RNA polymerase II transcription factor binding	WWP2,TBX3,T,KLF4,SPOP,KDM1A,MTA2,NFATC1,TBX6,TP53,ZGLP1,AR,HCLS1,GATA1,TAL1,XBP1,SPI1,ATF4,GATA2,GATA3,CTNNB1,GATA4,ID4,GSK3B,GSC,MEF2A,DHX9,SMAD4,HDAC1,ANKRD1,GFI1B,MTDH,ZFPM1,MKX,ZFPM2,CREBBP,GATA6,TOX2,SPEN,TEAD3,PITX2,GATA5,MIXL1,DACT1,TRPS1,TBX20,
GO:0001087~transcription factor activity, TFIIB-class binding	TCF4,
GO:0001093~TFIIB-class transcription factor binding	TCF4,
GO:0001094~TFIID-class transcription factor binding	ERCC1,FBL,ERCC4,ZNHIT6,NOP58,
GO:0001100~negative regulation of exit from mitosis	RGCC,
GO:0001102~RNA polymerase II activating transcription factor binding	CITED2,BHLHE40,TBX3,T,NCOR1,EOMES,TBX6,JUN,RB1,EGR2,ATF2,CREB1,LMO2,POU1F1,CTNNB1,IFI27,HNF4A,ISL1,SMAD3,NHLH2,EP300,TP53BP1,NEUROD1,NFE2L2,SETD3,LDB1,ZFPM1,CREBBP,SIN3A,PITX2,DUSP26,BHLHE41,HIPK2,BEX1,HEY2,MAD2L2,TBX20,
GO:0001103~RNA polymerase II repressing transcription factor binding	TCERG1,MTA2,SP1,TBP,STAT3,GTF2A1,GTF2A2,GSC,RBPJ,PPARA,MTA1,HDAC1,CHD4,BBS7,BBS5,BBS1,BBS10,TTC8,HDAC2,GATA6,BBS4,SIN3A,RBBP8,BBS2,MIXL1,DMAP1,MKKS,TCF7L2,
GO:0001104~RNA polymerase II transcription cofactor activity	MED6,MED20,MED19,B8ZZF3,MED15,MED7,MED22,MED12L,MED13L,MED12,MED31,MED11,MED14,MED24,FOXH1,MED26,NKX2-5,TP53BP1,MED21,TDG,MED1,MED4,PPRC1,PPARGC1B,MED8,MED30,RBM14,TRERF1,MED10,MED18,MED17,MED9,CNOT2,PPARGC1A,MED13,THRAP3,
GO:0001105~RNA polymerase II transcription coactivator activity	CITED2,SOX12,PSIP1,POU3F2,POU1F1,SOX11,SMARCA2,SMARCA4,PRRX1,ISL1,MEF2A,POU3F1,SOX4,HYAL2,TRIM28,NEUROD1,ANKRD1,NCOA1,JADE1,MED12L,MYOCD,ZFPM2,TFAP2B,CREBBP,MED12,WBP2,MKL1,CITED4,PITX2,CITED1,HIPK2,WWOX,RERE,MKL2,TBX20,
GO:0001106~RNA polymerase II transcription corepressor activity	UXT,NFIB,TCERG1,SIN3B,URI1,TBX18,ELANE,SOX3,HDGF,TLE1,CTBP1,HDAC1,BEND6,OLIG3,TCP10L,TFAP2B,N4BP2L2,PHF12,TBX15,SIN3A,RBBP8,CITED2,HEYL,RERE,ZMYND8,
GO:0001128~RNA polymerase II transcription coactivator activity involved in preinitiation complex assembly	MED6,
GO:0001129~RNA polymerase II transcription factor activity, TBP-class protein binding, involved in preinitiation complex assembly	TAF2,
GO:0001133~RNA polymerase II transcription factor activity, sequence-specific transcription regulatory region DNA binding	NR1H2,
GO:0001135~transcription factor activity, RNA polymerase II transcription factor recruiting	LIF,NCOA3,
GO:0001147~transcription termination site sequence-specific DNA binding	SETX,XRN2,
GO:0001156~TFIIIC-class transcription factor binding	MTOR,RPTOR,
GO:0001158~enhancer sequence-specific DNA binding	TBX19,ATF2,GATA1,XBP1,GATA2,GATA3,YY1,HMGB2,SOX11,GATA4,SOX9,ISL1,LMO4,MYT1,LDB1,TFAP2B,FOXN4,GATA5,
GO:0001159~core promoter proximal region DNA binding	NKX2-2,HNF1B,
GO:0001161~intronic transcription regulatory region sequence-specific DNA binding	BCL6,NKX2-1,GRHL2,
GO:0001162~RNA polymerase II intronic transcription regulatory region sequence-specific DNA binding	HSF1,HSF2,NCOA2,VAX1,ZC3H8,ZNF350,SMYD3,VAX2,
GO:0001164~RNA polymerase I CORE element sequence-specific DNA binding	UBTF,SMARCA4,SMARCB1,TAF1C,TAF1B,PIH1D1,RRN3,BAZ2A,
GO:0001165~RNA polymerase I upstream control element sequence-specific DNA binding	UBTF,PIH1D1,
GO:0001172~transcription, RNA-templated	TERT,POLR2A,
GO:0001179~RNA polymerase I transcription factor binding	CAV1,POLR1E,
GO:0001187~transcription factor activity, RNA polymerase I CORE element binding transcription factor recruiting	TAF1B,
GO:0001189~RNA polymerase I transcriptional preinitiation complex assembly at the promoter for the nuclear large rRNA transcript	TAF1B,POLR1E,
GO:0001190~transcriptional activator activity, RNA polymerase II transcription factor binding	WWP2,ARNTL,CLOCK,KLF4,FOXH1,JUN,CREB1,LMO2,NOTCH1,GBX2,NKX2-5,SOX10,PITX1,PPARA,NFE2L1,NR1H4,MIXL1,
GO:0001191~transcriptional repressor activity, RNA polymerase II transcription factor binding	AHRR,BHLHE40,T,EOMES,TBX6,MLIP,ELP2,MINA,CREBBP,SPEN,PITX2,BHLHE41,
GO:0001193~maintenance of transcriptional fidelity during DNA-templated transcription elongation from RNA polymerase II promoter	POLR2I,
GO:0001205~transcriptional activator activity, RNA polymerase II distal enhancer sequence-specific binding	BACH1,PROP1,FOXH1,SIX3,SIX6,NFATC1,HOXB5,HMGA1,SPI1,NFKB1,CUX1,PBX3,CDX1,MEOX2,HCFC1,SUB1,POU4F1,RELA,REL,MEF2C,TARDBP,NFE2L1,NFE2L2,SCX,ARID3B,FUBP1,MIXL1,FOXA2,
GO:0001206~transcriptional repressor activity, RNA polymerase II distal enhancer sequence-specific binding	BACH1,PAX4,MSC,PROP1,HIVEP1,ZBTB16,ARX,BACH2,GZF1,
GO:0001207~histone displacement	BRDT,
GO:0001221~transcription cofactor binding	HNF1A,KLF4,FOXO3,MAFK,NFYA,NFE2L2,CHD6,
GO:0001222~transcription corepressor binding	SIX3,NR1D1,RORA,HDGF,FAM89B,PHF12,CDC5L,
GO:0001223~transcription coactivator binding	TERT,ESR1,RORA,TFAM,PPARA,FOXO1,ZBTB49,PASD1,NR4A3,
GO:0001226~RNA polymerase II transcription corepressor binding	CNOT2,
GO:0001227~transcriptional repressor activity, RNA polymerase II transcription regulatory region sequence-specific binding	FEZF1,FOXO3,MITF,NR2F6,YBX3,NFKB1,PAX6,HOXD9,MSX1,MSX2,TCF7,ZEB1,ETV3,BCL6,ETV6,ZNF280A,SATB1,POU5F1,PPARD,ARID5B,ISX,SNAI3,VAX1,E4F1,ZNF280D,ZNF280B,AEBP1,BCL6B,ZC3H8,ESX1,GLIS1,ZNF280C,DMBX1,FEZF2,JARID2,E2F7,HES6,PURB,FERD3L,MNT,CDX2,PCGF6,ZNF350,HMX1,ASCL3,ARHGAP35,CHCHD3,ZBTB4,CGGBP1,MLX,VAX2,FOXD3,KLF12,ETV7,
GO:0001228~transcriptional activator activity, RNA polymerase II transcription regulatory region sequence-specific binding	MSGN1,EBF4,MAFG,FOXO3,AIRE,RAD21,MAFK,MAF,NR1I2,TP53,ZGLP1,SRF,MYF5,HOXD8,IRF2,MYOD1,MYOG,ATF2,GATA1,ATF1,ATF3,MYF6,GATA2,GATA3,LMO2,MSX1,RXRB,PPARG,STAT3,ETV5,GATA4,CTCF,CEBPA,NKX2-5,PKNOX1,PAX9,ESRRG,RUNX1,NHLH1,HSF2,GABPA,DLX2,EP300,FOXF1,FOXF2,FOXC1,REST,NR1I3,ALX1,NEUROD2,HIF1A,SOHLH1,CREB3L3,GRHL2,BHLHA15,RFX6,MYOCD,OSR2,STAG2,GLIS1,MAFA,FEZF2,GRHL3,CREB3L4,STAG1,CSRNP3,CREBBP,GATA6,EAF2,CS…
GO:0001300~chronological cell aging	SERPINE1,ENG,
GO:0001302~replicative cell aging	CHEK2,ERCC1,ROMO1,WRN,TP63,
GO:0001306~age-dependent response to oxidative stress	SOD2,COQ7,CLN8,
GO:0001315~age-dependent response to reactive oxygen species	SOD2,
GO:0001401~mitochondrial sorting and assembly machinery complex	SAMM50,
GO:0001405~presequence translocase-associated import motor	PAM16,
GO:0001501~skeletal system development	SH3PXD2B,BMPR1B,TNFRSF11B,NCAN,LECT2,TBX3,MATN3,SHOX,PAPSS1,TLL1,SHOX2,ADAMTS4,CLEC3A,LECT1,USP1,PAPSS2,GDF11,PTH,IGF2,COL1A1,COL2A1,COL3A1,AHSG,BGLAP,IGF1,INHA,ALPL,CLEC3B,COL5A2,HEXB,COL1A2,TRAPPC2,GLI2,HAPLN1,ACP2,FGFR1,VDR,PTHLH,BMP2,BMP3,BMP1,VCAN,COL11A2,MMP9,ETS2,PAX1,ACAN,NPR3,LGALS3,BMP7,BMP5,BMP6,FGFR3,IGFBP4,EPHA2,GNA11,HOXA10,HOXA11,HOXA13,BMP8B,HOXD12,HOXD13,FBN1,SOX11,GJA5,TGFBR1,SO…
GO:0001502~cartilage condensation	UNCX,ACAN,BMPR1B,WNT7A,COL2A1,MGP,FGF4,FGF6,THRA,COL11A1,MYF5,BMP1,CTGF,SOX9,TGFB2,PKD1,ROR2,ALX1,MAPK14,OTOR,BARX2,
GO:0001503~ossification	SPP1,CASR,TMEM119,SLC26A2,TNFSF11,SUN1,FSTL3,EGFR,IGF2,AHSG,LTF,STATH,CLEC3B,COL5A2,SP1,MGP,SPARC,CSF1,BCL2,THRA,COL11A1,IFITM1,MYF5,BMP1,ACP5,MMP9,MYOG,ATP6V1B1,ALOX15,BMP7,NPR2,BMP5,NPPC,CTGF,BMP8B,MAPK8,SOX9,RASSF2,STC1,CDH11,OSTN,RPL38,GPLD1,RUNX1,SP3,SLC34A1,FOXC1,DMP1,GPM6B,RUNX3,RUNX2,TWIST1,EXT1,ECM1,DDR2,RIPPLY2,CHRDL2,IGSF10,BMP8A,PPARGC1B,OSTF1,EXT2,KAZALD1,SORT1,FOXC2,SOST,CHRDL1,TWSG…
GO:0001504~neurotransmitter uptake	GLUL,SLC1A3,ATP1A2,SNAP25,SLC38A1,
GO:0001505~regulation of neurotransmitter levels	HRH3,DVL1,GABRA2,PDE1B,ZNF219,
GO:0001507~acetylcholine catabolic process in synaptic cleft	ACHE,COLQ,
GO:0001508~action potential	AKAP7,CHRNB2,GLRA1,GNA11,SRI,CHRNB4,CHRNA4,GNAQ,AKAP6,CLN3,KCNB1,KCNMB4,KCNC2,KCNMB3,KCND2,GJD2,KCNMB2,
GO:0001510~RNA methylation	MRM1,HENMT1,FTSJ1,FTSJ2,TRMT2A,RNMTL1,MEPCE,BCDIN3D,METTL3,TRMT2B,
GO:0001514~selenocysteine incorporation	EEFSEC,SELT,PSTK,DIO2,SECISBP2,SEPSECS,TRNAU1AP,
GO:0001515~opioid peptide activity	PENK,PNOC,CDC42EP2,PDYN,ZNF106,
GO:0001516~prostaglandin biosynthetic process	FAM213B,PTGES,CD74,EDN1,MIF,EDN2,PTGS1,PTGS2,PTGDS,PTGES3,PTGIS,PLA2G4F,PTGES2,PNPLA8,
GO:0001517~N-acetylglucosamine 6-O-sulfotransferase activity	CHST1,CHST3,CHST4,CHST5,CHST6,CHST7,CHST2,
GO:0001518~voltage-gated sodium channel complex	SCN5A,SCN9A,SCN1B,SCN7A,SCN3A,SCN3B,SCN8A,SCN4A,SCN2B,SCN1A,SCN4B,SCN2A,SCN11A,SCN10A,
GO:0001519~peptide amidation	PAM,PGLYRP2,
GO:0001520~outer dense fiber	AK1,MARCKS,ODF1,ODF4,ODF2,TXNDC2,ODF3,ALS2CR12,
GO:0001522~pseudouridine synthesis	PUS3,DKC1,RPUSD3,NAF1,PUS7,RPUSD4,PUS1,PUS7L,RPUSD1,PUSL1,TRUB2,PUS10,NOP10,GAR1,
GO:0001523~retinoid metabolic process	AGRN,AKR1B10,SDC3,GPC4,DHRS3,LRAT,APOM,LDLR,APOA1,APOE,APOA2,APOC2,APOC3,RBP4,TTR,OPN1SW,OPN1LW,OPN1MW,APOB,CLPS,APOA4,LPL,RHO,ADH4,RBP1,RBP3,ADH5,RLBP1,PNLIP,AKR1C4,SDC1,SDC4,SDC2,GPC1,ADH7,AKR1C3,RBP2,GPC3,GPC5,ABCA4,HSPG2,LRP2,AKR1C1,LRP1,LRP8,RPE65,NAPEPLD,PLB1,CYP4V2,RDH10,GPC2,RDH11,RDH5,RDH12,RARRES2,STRA6,BCO2,BCO1,RDH8,GPC6,
GO:0001525~angiogenesis	NRP2,ADRA2B,ANGPT1,PLXDC1,NRP1,PLCD3,TGFA,SHC1,MEIS1,KRIT1,WNT7A,EREG,ANGPT2,LAMA5,FGF10,MAP3K7,HOXA3,TBX1,TNFSF12,FIGF,HS6ST1,SRPX2,RAMP1,RAMP2,PDCD6,FGF18,RAPGEF3,TSPAN12,HAND1,PLAU,EGF,FN1,ANG,PDGFA,HRG,THY1,APOD,SERPINE1,FGF1,JUN,ATP5B,GPI,ITGAV,ANXA2,MMP2,COL4A2,ITGA5,HMOX1,CXCL8,FGF6,FGFR1,CCL2,SCG2,CEACAM1,HOXB3,ANPEP,VEGFA,PRKCA,TAL1,XBP1,FLT1,NCL,TYMP,EFNA1,S1PR1,SAT1,EPHA1,FGFR2,WARS,PT…
GO:0001527~microfibril	MFAP5,FBN1,FBN2,MFAP2,MFAP1,MFAP4,LTBP1,ADAMTSL5,THSD4,ADAMTS10,
GO:0001530~lipopolysaccharide binding	BPI,TLR4,TLR2,CD14,HMGB1,HSPD1,SELP,LBP,PTAFR,PSMB4,CD6,DEFB114,TRIL,BPIFC,SCARB1,BPIFA2,P2RX7,SPON2,RNASE7,DROSHA,TREM2,
GO:0001532~interleukin-21 receptor activity	IL21R,
GO:0001533~cornified envelope	EVPLL,EVPL,LCE2B,SCEL,CSTA,ANXA1,IVL,DSP,SPRR1B,SPRR2E,SPRR2D,TGM1,LOR,SPRR1A,SPRR2B,SPRR2A,CDSN,CST6,LCE3C,LCE3E,XP32,LCE1C,LCE1D,LCE1E,LCE1F,LCE1A,LCE1B,PRR9,LELP1,LCE3A,LCE3B,LCE4A,LCE2A,LCE2C,LCE2D,LCE5A,KAZN,RPTN,HRNR,SPRR4,SPRR2F,CNFN,LCE3D,SPRR2G,SPRR3,CRCT1,
GO:0001534~radial spoke	RSPH4A,
GO:0001537~N-acetylgalactosamine 4-O-sulfotransferase activity	CHST9,CHST14,CHST13,CHST8,CHST11,
GO:0001539~cilium or flagellum-dependent cell motility	DNAH6,DNAH3,DNAH7,DNAH8,DNAH2,DNAH1,DNAH17,
GO:0001540~beta-amyloid binding	COL25A1,APBA1,GSAP,APBA2,APBB1,CLSTN1,APBB3,DLGAP3,APBA3,CST3,APOA1,APOE,CD74,BCHE,NGFR,IDE,ACHE,CHRNA7,BACE1,TGFB2,MAPK8IP2,FZD5,LDLRAP1,LDLRAD3,SORL1,APBB2,GPRASP2,HSD17B10,OLFM1,TM2D1,ITM2C,FBXO2,ITM2B,BACE2,
GO:0001541~ovarian follicle development	VEGFA,TAF4,VGF,FANCG,MSH4,CAPN5,NOBOX,BMP15,SOD1,ANG,INHA,ICAM1,INHBA,INHBB,BCL2,KIT,BMP4,CEBPB,ADCYAP1,KITLG,FGF7,CTNNA1,AHR,KDR,EIF2B2,MMP14,FOXL2,HNRNPK,UBE3A,BAX,BCL2L1,FOXC1,EIF2B5,DMC1,NCOA6,SOHLH1,DMRTA1,STRA8,LFNG,ESR2,ZNF830,IMMP2L,MMP19,FANCF,EIF2B4,KMT2B,SPO11,PCYT1B,
GO:0001542~ovulation from ovarian follicle	FOXO3,AFP,PGR,NOS3,LEP,PLA2G4A,SIRT1,MMP19,ADAMTS1,
GO:0001543~ovarian follicle rupture	AGT,NRIP1,
GO:0001544~initiation of primordial ovarian follicle growth	FOXO3,
GO:0001545~primary ovarian follicle growth	FSHR,
GO:0001546~preantral ovarian follicle growth	AMH,GPR149,ZNF830,
GO:0001547~antral ovarian follicle growth	FOXO3,ESR1,CCNE1,CHAT,GPR149,
GO:0001550~ovarian cumulus expansion	BMPR1B,EREG,
GO:0001552~ovarian follicle atresia	NEFH,FAS,ACSBG1,
GO:0001553~luteinization	CAPN5,SGPL1,PDGFRA,STAT5A,STAT5B,NR5A1,PTPRN,PLEKHA1,
GO:0001554~luteolysis	CASP2,MMP13,PLA2G4A,MMP19,
GO:0001555~oocyte growth	KMT2D,GDF9,FOXL2,
GO:0001556~oocyte maturation	EREG,FOXO3,REC8,ANG,CCNB1,CDC25B,INSL3,BRCA2,KIAA0196,PTK2B,PDE3A,DMC1,RPS6KA2,TRIP13,PABPC1L,RXFP2,DAZL,FBXO5,
GO:0001558~regulation of cell growth	CYR61,EPB41L3,CRIM1,IGFBP3,IGFBP1,IGFBP5,SOCS2,IGFBP6,WISP3,EPB41L1,ESM1,SGK1,EBAG9,ARHGEF11,CREB3,H2AFY,WISP2,URI1,CLSTN1,WISP1,FAM107A,AGT,TFRC,MFI2,IGFBP2,CDK11B,IGFBP4,CTGF,AGTR1,FXYD2,BCAR1,NRG3,HTRA4,HTRA3,PRKCQ,FOXM1,DDR1,SPOCK1,CAMK2D,KIF14,STK11,IGFBP7,KIAA1109,TMEM97,RASGRP2,NET1,TMC8,LTBP4,LMX1A,CHPT1,IGFBPL1,BAP1,HTRA1,SGK3,KAZALD1,ITCH,EGLN2,TSG101,CLSTN3,PAPPA2,RAB33B,BLZF1,SGK2,WFD…
GO:0001560~regulation of cell growth by extracellular stimulus	MYOCD,PPP1R9B,KIF26A,
GO:0001561~fatty acid alpha-oxidation	PHYH,SLC27A2,SLC25A17,PEX13,HACL1,HAO1,
GO:0001562~response to protozoan	SPN,IER3,VTCN1,
GO:0001567~cholesterol 25-hydroxylase activity	CH25H,CYP2C9,
GO:0001568~blood vessel development	LAMA4,PLPP3,CDX4,TBX3,TBX1,FOXS1,DLX3,PROP1,ALDH1A2,AGT,COL1A1,COL1A2,COL5A1,CHM,PAX6,GJA4,AHR,TGFBR2,CRKL,PSEN1,MDM2,ATP7A,MEF2C,FOXO1,FOXF1,RAPGEF1,GATAD2A,MIB1,CDX2,MAP3K3,STRA6,TCF7L2,SPHK2,SPHK1,DHCR7,EGFL7,RAPGEF2,FLVCR1,
GO:0001569~patterning of blood vessels	VEGFA,NRP1,SEMA3E,COL4A1,EDN1,SRF,ENG,EDNRA,CTNNB1,TGFBR2,CXCL12,GBX2,FGF8,ACVR1,NFATC3,STK4,SEMA5A,GNA13,IHH,NFATC4,SHH,NRARP,SFRP2,RBM15,NOTCH4,PITX2,FOXC2,DLL4,LEF1,GDF2,TBX20,PLXND1,
GO:0001570~vasculogenesis	MYO18B,CITED2,WT1,T,RAMP2,SGPL1,TDGF1,VEGFA,JUNB,ENG,TNNI3,RASA1,ACKR3,EPHA2,HOXA13,ADM,TIE1,SOX18,KDR,GJC1,TGFBR2,YAP1,NKX2-5,HHEX,CAV1,PTK2,ZFP36L1,FOXM1,PTPRJ,MYO1E,CUL7,SHH,TEAD2,NTRK2,AMOT,RASIP1,PAXIP1,TIPARP,MYOCD,AGGF1,HDAC7,ZFPM2,HAS2,GLMN,FBXW7,QKI,PITX2,SMO,CITED1,CCM2,SOX17,TMEM100,HEY2,WARS2,EGFL7,GDF2,HEG1,ZMIZ1,FZD4,HEY1,
GO:0001573~ganglioside metabolic process	ITGB8,CLN6,
GO:0001574~ganglioside biosynthetic process	ST8SIA3,ST8SIA6,B4GALNT1,ST3GAL1,ST3GAL3,ST3GAL4,ST3GAL2,ST6GALNAC3,ST8SIA2,ST8SIA4,ST6GALNAC6,C20orf173,ST6GALNAC5,ST6GALNAC4,ST6GALNAC1,ST6GALNAC2,ST3GAL5,ST3GAL6,
GO:0001575~globoside metabolic process	CLN3,
GO:0001576~globoside biosynthetic process	A4GALT,
GO:0001578~microtubule bundle formation	MAP2,ZNF207,KATNA1,TPPP,KIF20A,FES,CLIP1,MAP1B,PLK1,MAP1S,PSRC1,CLASP1,TTLL6,NAV1,GAS2L2,MARK4,CDK5RAP2,GAS2L1,CHP1,TPPP3,CCSER2,NCKAP5L,SPAST,MTCL1,CAPN6,
GO:0001579~medium-chain fatty acid transport	SLC27A4,SLC27A1,
GO:0001580~detection of chemical stimulus involved in sensory perception of bitter taste	CST4,CST1,PIGR,CST2,GNAT1,PIP,GNAT2,LPO,CA6,AZGP1,RTP1,TAS2R38,TAS2R39,TAS2R40,TAS2R41,TAS2R43,TAS2R31,TAS2R45,TAS2R46,TAS2R30,TAS2R19,TAS2R50,TAS2R60,RTP5,RTP2,TAS2R42,RTP4,RTP3,TAS2R16,TAS2R14,TAS2R13,TAS2R10,TAS2R8,TAS2R7,TAS2R5,TAS2R4,TAS2R3,TAS2R1,
GO:0001581~detection of chemical stimulus involved in sensory perception of sour taste	PKD1L3,PKD2L1,
GO:0001582~detection of chemical stimulus involved in sensory perception of sweet taste	TAS1R3,TAS1R2,
GO:0001587~Gq/11-coupled serotonin receptor activity	HTR2C,
GO:0001588~dopamine neurotransmitter receptor activity, coupled via Gs	DRD1,DRD4,DRD5,DRD3,GPR21,GPR52,
GO:0001591~dopamine neurotransmitter receptor activity, coupled via Gi/Go	DRD2,DRD4,DRD3,
GO:0001594~trace-amine receptor activity	TAAR8,TAAR6,TAAR9,TAAR1,TAAR3,TAAR2,
GO:0001595~angiotensin receptor activity	MAS1,GPR152,
GO:0001596~angiotensin type I receptor activity	AGTR1,
GO:0001601~peptide YY receptor activity	NPY1R,NPY2R,NPY4R,NPY5R,
GO:0001602~pancreatic polypeptide receptor activity	NPY1R,NPY4R,NPY5R,NPY6R,
GO:0001604~urotensin II receptor activity	UTS2R,
GO:0001605~adrenomedullin receptor activity	GPR182,CALCRL,
GO:0001607~neuromedin U receptor activity	NMUR2,NMUR1,
GO:0001609~G-protein coupled adenosine receptor activity	ADORA1,ADORA2A,ADORA3,ADORA2B,P2RY12,
GO:0001614~purinergic nucleotide receptor activity	P2RX3,P2RX5,P2RX6,P2RX4,P2RX7,C12orf76,P2RX1,P2RX2,
GO:0001616~growth hormone secretagogue receptor activity	GHSR,
GO:0001618~virus receptor activity	NPC1,SIVA1,HYAL3,CLDN1,LDLR,CD4,GYPA,TFRC,HLA-DRB1,ITGB3,ICAM1,ITGB1,ITGAV,CD55,ITGA5,RPSA,HSPA1A,HSPA1B,LAMP1,NCAM1,IDE,ANPEP,PVR,CD46,ITGA2,CR1,ITGB5,ITGB6,CR2,MRC1,ITGB7,DPP4,HTR2A,SERPINB3,AXL,CD80,CD86,TNFRSF4,CCR5,EFNB2,CXCR4,CXADR,TYRO3,SLC20A2,HYAL1,HYAL2,SLAMF1,SCARB2,DAG1,SELPLG,SLC10A1,PVRL1,SLC1A5,EFNB3,MOG,CLEC4G,CDHR3,SCARB1,PVRL2,TNFRSF14,HAVCR1,PVRL4,ACE2,CLEC4M,SLC52A2,CD209,SLC5…
GO:0001621~ADP receptor activity	P2RY12,
GO:0001626~nociceptin receptor activity	OPRL1,
GO:0001631~cysteinyl leukotriene receptor activity	MCHR2,CYSLTR2,CYSLTR1,
GO:0001632~leukotriene B4 receptor activity	LTB4R,LTB4R2,
GO:0001635~calcitonin gene-related peptide receptor activity	CRCP,CALCRL,
GO:0001640~adenylate cyclase inhibiting G-protein coupled glutamate receptor activity	GRIK3,
GO:0001641~group II metabotropic glutamate receptor activity	GRM2,GRM3,
GO:0001642~group III metabotropic glutamate receptor activity	GRM8,GRM6,GRM7,GRM4,
GO:0001649~osteoblast differentiation	CYR61,TMSB4Y,SNAI2,SYNCRIP,SHOX2,DNAJC13,SEMA7A,SNRNP200,RSL1D1,UFL1,SNAI1,WNT11,PENK,COL1A1,BGLAP,CAT,ALPL,ATP5B,HNRNPC,GLI1,GLI2,CCL3,SPP1,COL6A1,BMP2,BMP4,BMP3,VCAN,JUNB,GJA1,IGFBP3,NF1,IBSP,BMP6,FBL,IGFBP5,TNC,EPHA2,FGF9,AKT1,PHB,MSX2,PSMC2,RBMX,IARS,MMP13,SOX2,PCP4,FASN,HSD17B4,HIRA,GDF10,ADAR,DLX5,WNT3A,SOX8,HSPE1,RRAS2,RPS11,RPS15,GNB2L1,TPM4,ERH,CLTC,HNRNPU,MEF2C,CYP24A1,DHX9,NOG,RUNX2,CB…
GO:0001650~fibrillar center	UBTF,NCL,SUMO1,EIF3L,
GO:0001651~dense fibrillar component	NCL,FBL,
GO:0001652~granular component	SURF6,CLEC3B,FBL,CDKN2AIP,
GO:0001654~eye development	SH3PXD2B,BMPR1B,MEIS2,SCO2,SIPA1L3,SIX3,CST3,RBP4,ATF6,BMP6,PAX6,FGF9,SOX2,TGFB2,FOXC1,IFT88,BLOC1S3,SLC39A5,HIPK1,BBS7,ADAMTS18,CHRDL1,HIPK2,SMOC1,RAB18,GDF3,SALL2,MAB21L2,
GO:0001655~urogenital system development	HELLS,AMH,SRD5A1,GATA2,EPHB2,LHX1,EPHB3,PAX2,PAX8,OSR1,ACD,FOXB1,
GO:0001656~metanephros development	WT1,FGF10,HOXC11,SPRY1,SLIT2,GDF11,CTSH,GLI3,BCL2,SLC5A1,BMP7,NF1,HOXA11,HOXD11,FBN1,GDNF,ITGA8,FGF8,IRX3,ID2,ID3,SHH,NIPBL,RDH10,OSR2,APH1A,EYA1,NKX3-1,FOXC2,CITED1,ROBO2,
GO:0001657~ureteric bud development	SMAD7,SMAD9,SMAD6,SPRY1,TCF21,CRLF1,SLIT2,GDF11,CER1,TGFB1,CAT,RET,RARA,RARB,FGFR1,BMP4,EPCAM,BMP7,SDC1,WT1,FGFR2,BDNF,SDC4,LHX1,ARG2,SIM1,SMAD3,FOXC1,SIX1,SMAD2,SMAD1,NPNT,SFRP1,BMPER,OSR1,SMAD5,FOXC2,ROBO2,SALL1,
GO:0001658~branching involved in ureteric bud morphogenesis	WNT9B,LAMA5,TCF21,PSPN,GREM1,AGT,MYC,WNT1,FGF2,GLI3,BCL2,BMP2,BMP4,CD44,WT1,HOXA11,HOXD11,CTNNB1,GDNF,PBX1,SOX9,LHX1,PGF,GPC3,FGF8,WNT4,PAX2,PAX8,DLG1,ILK,SMAD4,PKD2,PTCH1,SHH,SIX1,NPNT,FAT4,ADAMTS16,DCHS1,EYA1,CITED1,GZF1,CTNNBIP1,SALL1,WNT6,
GO:0001659~temperature homeostasis	CIDEA,GPX1,ADRB1,ADRB3,DRD2,EDN2,DRD1,HTR2A,ACADL,ADORA1,NTSR1,CCKAR,STAT3,ACADVL,FOXO1,ARRDC3,FTO,NOX3,PPARGC1A,
GO:0001660~fever generation	IL1A,IL1B,IL1RN,PTGER3,TRPV1,
GO:0001661~conditioned taste aversion	FOS,CHRNB2,DRD1,GRIN1,GRM7,TBR1,
GO:0001662~behavioral fear response	GNG7,DEAF1,PDE8B,PENK,CCK,EIF4E,DBI,HTR1A,BCL2,ADCYAP1,DRD1,MDK,VDAC1,DRD4,RPS6KB1,BDNF,DPP4,HTR2C,GABRA5,NPY2R,MECP2,USP46,EIF4G1,GRIK2,GRIN2B,MAPK8IP2,GRM7,NEUROD2,CACNA1E,ESR2,FBXL20,ALS2,NR2E1,
GO:0001664~G-protein coupled receptor binding	GNAT3,NPW,NPB,GNA11,CORT,FCN1,ARHGEF11,NPFF,PARK2,S1PR2,GNA14,POMC,PPY,NPY,GNAI2,FYN,PSAP,SFTPB,GNAI3,SAA1,HSPA1A,HSPA1B,PYY,HSPA8,GNAT1,ITGB4,GNAT2,FLNA,S1PR1,AKAP5,ADORA1,GNA15,DNAJA1,ARRB2,INSL3,PROK1,GNAI1,RSPO1,NMS,PYY3,PSAPL1,UTS2B,USP33,RLN3,UCN3,PACRG,UCN2,PROK2,PICK1,PYY2,GPRC5B,ARHGEF12,GHRL,APLN,STUB1,USP20,
GO:0001665~alpha-N-acetylgalactosaminide alpha-2,6-sialyltransferase activity	ST6GALNAC3,ST6GALNAC6,ST6GALNAC5,ST6GALNAC4,ST6GALNAC1,
GO:0001666~response to hypoxia	MUC1,SOD2,WTIP,PDLIM1,PLOD2,SOCS3,APAF1,ANGPT2,GPR182,CLDN3,ACTN4,FIGF,RAMP2,NOL3,CBFA2T3,UTS2,MT-CYB,LDHA,PLAT,ADA,CST3,PDGFB,TGFB1,NPPA,PENK,LTA,IL1B,MB,CRYAB,TFRC,MT-ND4,MT-ND5,ANG,CAT,RAF1,PDGFA,CYP1A1,IGF1,ATP1B1,PRKCB,TH,THBS1,MMP2,SOD3,HMBS,LCT,TGFB3,HSPD1,LIPC,PYGM,SRF,BMP2,CCL2,ALAD,DRD2,PKM,HSP90B1,ETS1,VEGFA,CREB1,ITGA2,CAPN2,CHRNB2,ENG,FLT1,ERCC2,XRCC1,PAM,VCAM1,ERCC3,TRH,NF1,RYR1,USF…
GO:0001667~ameboidal-type cell migration	PAFAH1B1,CXCL12,CAP1,CENPV,WASF2,
GO:0001669~acrosomal vesicle	CALCR,ARSA,FAM170B,GNAT3,CAPZB,RCBTB2,TEX22,SPINK2,ACR,SPAG9,CRCP,AKAP3,SPINK1,ITGB1,HEXB,SPINK8,PATE4,KIT,SKIL,DRD2,TCP1,NCF2,RAB3A,TBXA2R,ZP3,ACRV1,CALR,CTNNA1,USP8,NOTCH1,CLK3,ITGA1,CXADR,LOXL1,FABP9,ADAM15,SPINK13,TCTEX1D4,SPACA7,TXNDC8,SPESP1,GLIPR1L1,ZPBP2,SV2B,ARC,CATSPER4,CATSPER3,TBC1D21,IQCF1,IQUB,SYT8,ACRBP,CASC5,ENKUR,SPACA4,ATP6V1E2,C9orf9,CAPZA3,BMF,LRGUK,TSSK2,SPAG8,ZPBP,TSSK1B,STK…
GO:0001671~ATPase activator activity	AHSA1,DNAJB6,ATP1B1,ATP1B2,RAB3A,RAB4A,DNAJB1,ATP1B3,MYBPC3,TOR1AIP1,DNAJC24,AHSA2,DNAJC10,TOR1AIP2,DNAJC1,
GO:0001672~regulation of chromatin assembly or disassembly	TLK2,TLK1,
GO:0001673~male germ cell nucleus	STAG3,REC8,TNP1,H2AFX,RPA1,MLH1,HSPA2,HILS1,TNP2,SYCP1,TERF2,TRIP13,KIF6,SYCP3,TOPBP1,ACTRT3,MLH3,TCFL5,ACTL7A,
GO:0001674~female germ cell nucleus	COIL,LHX8,H1FOO,
GO:0001675~acrosome assembly	PAFAH1B1,AGFG1,TBPL1,TMF1,FABP9,TXNDC8,ZPBP2,CASC5,PVRL2,TBC1D20,ZPBP,SPACA1,PLA2G3,SEC23IP,
GO:0001676~long-chain fatty acid metabolic process	SLC27A1,SLC27A6,SLC27A2,SLC27A3,SLC27A5,ACSL4,ACSL3,PAM,ACSL1,ACOT2,CPT1A,CYP4F2,CYP4A11,ACSBG2,SLC27A4,ACOT1,ACOT4,ACSBG1,CYP4F12,ACSL6,ACSL5,
GO:0001678~cellular glucose homeostasis	GCKR,HK1,GCK,HK2,HK3,PIK3R2,PIK3R1,FOXA3,MYT1,FOXO1,CARTPT,HKDC1,SIRT1,TCF7L2,PPARGC1A,
GO:0001680~tRNA 3'-terminal CCA addition	TRNT1,
GO:0001681~sialate O-acetylesterase activity	SIAE,
GO:0001682~tRNA 5'-leader removal	POP1,
GO:0001692~histamine metabolic process	TRH,
GO:0001694~histamine biosynthetic process	HDC,PRG3,
GO:0001696~gastric acid secretion	SLC26A7,CHRM5,CCKAR,CCKBR,NMU,SLC9A4,GHRL,
GO:0001697~histamine-induced gastric acid secretion	HRH2,
GO:0001698~gastrin-induced gastric acid secretion	HRH2,
GO:0001701~in utero embryonic development	MYO18B,MUC1,TTN,AR,OOEP,IFITM5,NCOR2,KIF3A,UTY,VEGFA,PRKCSH,ADAM10,KMT2D,WNT9B,TBX3,AXIN1,MAFG,KDM6A,MTSS1,BCL2L11,XRCC2,SCO2,KDM1A,PLOD3,EIF4E2,LMX1B,ICMT,GJB3,CCNK,ZFAND5,SLIT2,SEC24D,CCNB2,EPN2,SLC34A2,PCNT,SYF2,MBD3,APBA3,C5,MT-ND4,APOB,TP53,EDN1,ITGB1,TPM1,PDGFRB,GLI2,GLI3,MYB,TGFB3,FGFR1,BMP2,TDGF1,MYH6,C6,CCNB1,FOSL1,GATA1,YBX3,GJA1,DDX5,ERCC2,PLCG1,RXRA,EIF2S2,BTF3,FGFR2,GATA3,EDNRA,MGAT1…
GO:0001702~gastrulation with mouth forming second	PLPP3,UGDH,LRP5,ACVR2A,CTNNB1,GATA4,LHX1,ACVR1,ZBTB17,SMAD4,ACVR2B,AMOT,TENM4,LDB1,FRS2,RNF2,CHRD,DACT1,NAT8B,
GO:0001704~formation of primary germ layer	KIF16B,ATOH8,
GO:0001705~ectoderm formation	LHX1,FOXA2,
GO:0001706~endoderm formation	DKK1,EOMES,DUSP1,GATA4,LHX1,DUSP2,DUSP4,NOG,SMAD2,DUSP5,SOX7,SOX17,TNRC6C,TBX20,
GO:0001707~mesoderm formation	TLX2,DKK1,SNAI1,EOMES,TBX6,HAND1,PRKAR1A,SRF,BMP7,NF2,BMPR1A,WNT3,SMAD3,ACVR1,NOG,BMPR2,SMAD2,TXNRD1,CRB2,WLS,SCX,NR4A3,EXT2,TWSG1,CHRD,MACF1,POFUT2,
GO:0001708~cell fate specification	H3BNH8,TBX1,TBX6,APC2,ITGB1,APC,POU1F1,OTX2,CTNNB1,NOTCH1,SOX9,PSEN1,PSEN2,FKBP8,IHH,SHH,CDON,C8orf22,SMO,PRDM14,PPDPF,FOXA2,
GO:0001709~cell fate determination	NKX6-3,DLL1,HOXA2,GATA2,GATA3,PAX6,JAG1,PAX2,NOTCH2,MCL1,PTCH1,DSCAML1,PROX1,NOTCH4,EBF2,CYP26B1,BARHL2,PTCH2,
GO:0001710~mesodermal cell fate commitment	SMAD1,
GO:0001711~endodermal cell fate commitment	CTNNB1,CDC73,CTR9,PAF1,LEO1,RTF1,
GO:0001712~ectodermal cell fate commitment	ETS2,ELF5,
GO:0001714~endodermal cell fate specification	EOMES,HNF1B,SOX2,POU5F1,NANOG,
GO:0001716~L-amino-acid oxidase activity	IL4I1,
GO:0001725~stress fiber	SH2B2,MYL12A,MYO1C,ABLIM1,MYL12B,ACTN4,SIPA1L3,FLNB,NEBL,ABLIM3,TPM3,TPM1,ACTN1,MYH7,MYH6,LCP1,MYL9,MYH9,MYH10,PXN,TPM4,ACTA1,TEK,MST1R,PTK2,ILK,FHL3,PGM5,MYLK,ZYX,SEPT7,FSCN1,AMOT,MYH14,MICALL2,SEPT12,SYNPO,ENAH,GAS2L2,FBLIM1,FERMT2,PDLIM2,CNN2,GAS2L1,CORO1B,SORBS1,NOX4,PDLIM7,SEPT11,LIMA1,SEPT9,VANGL2,SHROOM4,DAAM1,FHOD1,
GO:0001726~ruffle	SH2B2,PSD,RAB34,MYO1C,PODXL,CIT,ITGB1BP1,SLC9A3R1,MEFV,MTSS1,WIPF1,CYTH3,KLHL41,GAS7,COBL,KLHL2,S100B,ITGB1,GSN,S100A6,ANXA2,ITGA5,VIL1,ACTN1,LCP1,EZR,PLCG1,RAB5A,RASA1,ATP6V1B2,NME2,CLIP1,S100A11,RDX,MYH9,IQGAP1,ARFIP2,BCAR1,ARF6,GNAS,FGD1,CDK6,ARHGAP1,PAK1,MYO9B,ROCK1,MTM1,PTK6,ARHGEF7,CTTN,INPP5J,FSCN1,AMOT,FGD3,LAYN,FGD5,RINL,FGD6,CYFIP1,FGD2,PDPN,MTMR14,KIF18A,ASAP3,ARAP3,PALLD,TESC,ARHGEF26…
GO:0001727~lipid kinase activity	PIK3C2B,DGKZ,
GO:0001729~ceramide kinase activity	AGK,CERK,
GO:0001730~2'-5'-oligoadenylate synthetase activity	OAS1,OAS2,OASL,OAS3,
GO:0001731~formation of translation preinitiation complex	EIF3K,EIF3H,EIF3F,EIF3L,EIF3CL,EIF3E,F8W810,EIF3D,DENR,EIF3G,EIF3J,EIF2S3,EIF2D,EIF3B,EIF3I,EIF3A,EIF2S3L,EIF3M,TICRR,EIF3C,MCTS1,
GO:0001732~formation of cytoplasmic translation initiation complex	EIF3D,CDC123,EIF3A,
GO:0001733~galactosylceramide sulfotransferase activity	GAL3ST2,GAL3ST4,GAL3ST1,GAL3ST3,
GO:0001735~prenylcysteine oxidase activity	PCYOX1,PCYOX1L,
GO:0001736~establishment of planar polarity	RPGRIP1L,FZD6,WNT5A,PTK7,GRHL3,DLG3,FUZ,TP63,C5orf42,FZD3,CELSR1,VANGL2,
GO:0001738~morphogenesis of a polarized epithelium	LAMA5,AHI1,TRAF3IP1,
GO:0001739~sex chromatin	H2AFY,EED,PCGF2,PHC1,RING1,SUZ12,RNF2,
GO:0001740~Barr body	SMCHD1,H2AFY,H2AFZ,H2AFY2,
GO:0001741~XY body	PLK4,SIN3B,H2AFX,UBE2A,UBE2B,SUMO1,SMARCB1,BIRC2,ATR,ESCO2,DMRTC2,SMARCC1,MAEL,PBX4,RAD18,DAXX,DNMT3A,
GO:0001743~optic placode formation	AXIN1,
GO:0001750~photoreceptor outer segment	C2orf71,SHANK2,RP1L1,HNF1A,TULP1,GNB5,PPEF2,CEP290,NUPL2,PROM1,CIB2,RGS9,INHA,RHO,SAG,GNAT1,PRKCA,GNAT2,MAK,PDC,PTGS1,PRPH2,GNA11,ARR3,MAP1B,GNAQ,RAB27A,RP1,MAP1A,OCRL,MERTK,MYO7A,CNGB1,IQCB1,PTPRK,GUCA2B,RGS9BP,BBS7,IFT20,AHI1,MYRIP,MYO3B,RPGR,PCDH15,BBS4,IFT140,CNGB3,ATP8A2,MYO5A,USH1C,
GO:0001754~eye photoreceptor cell differentiation	AGTPBP1,STAT3,PPP2R3A,NKD1,
GO:0001755~neural crest cell migration	SEMA3E,LAMA5,TBX1,ZEB2,SEMA7A,SEMA3D,FGF19,SEMA4F,RET,EDN3,KITLG,CFL1,PAX3,EDNRB,GDNF,HTR2B,GBX2,SOX10,SOX8,ISL1,EFNB1,ACVR1,SEMA3B,SEMA3F,SEMA5A,SEMA3A,ERBB4,SHH,HIF1A,PHACTR4,SEMA6D,SEMA4D,NRTN,SMO,SEMA3C,OVOL2,SEMA4C,SEMA6A,SEMA4A,SEMA6C,SEMA6B,SEMA4B,SEMA3G,SEMA4G,SEMA5B,LEF1,CORO1C,
GO:0001756~somitogenesis	MSGN1,DLL1,T,TCAP,XRCC2,ZEB2,PLXNA2,PCDH8,TBX18,TP53,MYF5,PAX1,MYF6,BMPR1A,WNT5A,PSEN1,PSEN2,PRKDC,SMAD3,ROR2,EP300,TCF15,FOXC1,ATM,CRB2,RIPPLY2,PALB2,MIB1,ABI1,LFNG,KAT2A,NKX3-1,FOXB1,FOXC2,SEMA3C,HES7,POFUT1,NLE1,DLL3,LEF1,NCKAP1,
GO:0001757~somite specification	DLL1,COBL,MEOX1,MEOX2,RIPPLY1,
GO:0001758~retinal dehydrogenase activity	AKR1B10,ALDH1A2,ALDH1A1,AKR1C4,AKR1C3,ALDH8A1,
GO:0001759~organ induction	FGF2,SPRY1,FGF10,HOXC11,FGF1,FGFR1,FGF3,HOXA11,HOXD11,GDNF,FGF8,SIX1,FRS2,
GO:0001760~aminocarboxymuconate-semialdehyde decarboxylase activity	ACMSD,
GO:0001763~morphogenesis of a branching structure	TCF21,PRDM1,TDGF1,FOXF1,COL13A1,ERMN,NOTCH4,SETD2,CTNND2,
GO:0001764~neuron migration	MARK1,SEMA6A,FEZF1,DRGX,PEX5,FAT3,MATN2,CHL1,SOX1,PEX7,ASTN1,NRP1,DCLK1,DCX,TLX3,GFRA3,KATNA1,CDKL5,PCNT,NTN1,FYN,CCK,FBXO45,NR2F1,MAPT,FGFR1,SRF,GJA1,GATA2,GATA3,NR2F2,ITGA3,PAX6,PEX2,AXL,CCKAR,CTNNB1,MYH10,PAFAH1B1,DCC,NR4A2,NKX2-1,CXCL12,PSEN1,MNX1,ASCL1,GPM6A,CCR4,CXCR4,YWHAE,RELN,CDK5,TOP2B,PTK2,MEF2C,BAX,SPOCK1,CDK5R2,PRKG1,GAS6,SEMA3A,CDK5R1,PCM1,TWIST1,NTRK3,NTRK2,VAX1,KIAA0319,MARK2,SDCC…
GO:0001765~membrane raft assembly	FLOT1,ANXA2,EMP2,S100A10,FLOT2,RFTN1,
GO:0001766~membrane raft polarization	CD2,MAL,DOCK2,
GO:0001768~establishment of T cell polarity	CCL21,CCR7,MYH9,DOCK2,CCL19,
GO:0001770~establishment of natural killer cell polarity	SNX27,
GO:0001771~immunological synapse formation	CCL21,NCK2,PRF1,CD6,CORO1A,EPHB1,DLG1,DOCK8,DOCK2,CCL19,
GO:0001772~immunological synapse	SCIMP,ARHGDIA,SOCS6,STX7,LAT,BCL10,ICAM1,LCK,CD3E,GZMB,PRKAR1A,CD28,CD37,GZMA,EZR,LGALS3,CD53,ITGAL,CD6,CORO1A,MYH9,ZAP70,DUSP3,CD81,PRKCQ,PTPRJ,DLG1,ALCAM,RHOH,RLTPR,PDCD6IP,SNX27,CARD11,STOML2,
GO:0001773~myeloid dendritic cell activation	HMGB1,PYCARD,
GO:0001774~microglial cell activation	IL4,JUN,CLU,AZU1,IL13,SNCA,AIF1,CX3CL1,TRPV1,TLR8,TLR7,
GO:0001775~cell activation	CST3,PDGFA,IGF1,CCL3,PDGFRA,CD24,SLURP1,
GO:0001776~leukocyte homeostasis	FLT3,NKX2-3,
GO:0001777~T cell homeostatic proliferation	BAX,
GO:0001778~plasma membrane repair	SYT7,DYSF,MYH10,CAV3,TRIM72,AHNAK2,MYOF,MYH2,
GO:0001779~natural killer cell differentiation	PIK3CD,TUSC2,TCF3,AXL,IL15,STAT5A,STAT5B,ID2,SP3,TYRO3,MERTK,IKZF1,ZNF683,HECTD1,
GO:0001780~neutrophil homeostasis	ANXA1,MTHFD1,MECOM,PDE4B,JAM3,SLC37A4,
GO:0001781~neutrophil apoptotic process	IFNG,IL6,HCAR2,
GO:0001782~B cell homeostasis	PIK3CD,TNFRSF13B,IKBKB,BCL2L11,LYN,BCL2,CASP3,NCKAP1L,MEF2C,BAX,SOS1,SOS2,PKN1,BAK1,RC3H1,SPNS2,GAPT,PPP2R3C,TNFRSF13C,FOXP3,RC3H2,TNFSF13B,IKBKG,
GO:0001783~B cell apoptotic process	BCL2L11,TRAF3IP2,TNFRSF21,BCL10,BAX,PKN1,BAK1,
GO:0001784~phosphotyrosine binding	CBLB,FGR,ACP2,CBL,PTPN3,MAPK3,MAPK1,PTPN6,SHC1,ZAP70,PTPN5,LDLRAP1,SAMSN1,CBLC,STAP1,
GO:0001785~prostaglandin J receptor activity	PTGDR,PTGDR2,
GO:0001786~phosphatidylserine binding	RS1,ANXA9,RASGRP1,CPNE6,SDPR,THBS1,HMGB1,GAP43,SYT1,ANXA13,MARCKS,AXL,PLCD1,MFGE8,FCHO2,GAS6,RPE65,TRIM72,SESTD1,SCARB1,CPNE1,SYT3,JPH2,OSBPL10,OSBPL8,OSBPL5,SYT4,SYTL2,MARK1,CD300A,SCIN,
GO:0001787~natural killer cell proliferation	ELF4,
GO:0001791~IgM binding	FCAMR,CD300LG,
GO:0001792~polymeric immunoglobulin receptor activity	PIGR,
GO:0001798~positive regulation of type IIa hypersensitivity	C3,FCER1G,
GO:0001805~positive regulation of type III hypersensitivity	FCER1G,
GO:0001806~type IV hypersensitivity	EPHB6,GATA3,
GO:0001808~negative regulation of type IV hypersensitivity	SPN,IL20RB,
GO:0001809~positive regulation of type IV hypersensitivity	ZP3,
GO:0001812~positive regulation of type I hypersensitivity	FCER1A,FCER1G,
GO:0001816~cytokine production	ZCCHC11,PIK3CD,MAF,NFAT5,RASGRP1,CD4,S100A8,S100A9,DBH,FABP4,PTAFR,LIPA,TXK,PIK3CG,REL,ITK,PLA2R1,NFATC2,CD226,BATF,NFATC2IP,S1PR3,FOXP3,IRAK4,SLC37A4,
GO:0001817~regulation of cytokine production	TRAF3,LTF,LYN,ELF1,SFTPD,CSK,IQGAP1,UBASH3A,CD83,LITAF,ACE2,ANKRD2,ZBTB32,F11R,
GO:0001818~negative regulation of cytokine production	RPS6KA5,RPS6KA4,CRYBA1,SLC11A1,BTK,NDRG2,
GO:0001819~positive regulation of cytokine production	EREG,AGPAT2,FLOT1,SOD1,AGT,TNF,ADRA2A,EIF2AK2,LEP,HTR2B,SLC11A1,WNT3A,TMF1,IFI16,NFAM1,TMIGD2,PELI1,LURAP1,AGPAT1,CARD11,IL21,HHLA2,HILPDA,
GO:0001820~serotonin secretion	FCER1A,
GO:0001821~histamine secretion	ADA,EDN1,ADCYAP1,EDNRA,
GO:0001822~kidney development	KIF3A,PKD1,VEGFA,OVOL1,TP73,BCL2L11,TCF21,LRP4,UPK3A,WFS1,ALDH1A2,SGPL1,FSTL3,WDPCP,REN,CA2,ASS1,AGT,TFAP2A,DCN,MME,PKHD1,GLI2,THRA,ODC1,BMP4,ACE,WT1,BMP6,GATA3,APC,MPST,AGTR1,HNF1B,SOX11,ARL3,TGFBR1,SERPINF1,CUX1,BAG6,KCNJ1,LHX1,ALDH9A1,CENPF,TMED10,CDKN1C,HRSP12,ITGA8,HMGCS2,WNT4,HNRNPK,PPAT,SLC34A1,PAX8,BAX,HYAL2,IFT88,SLC12A1,ACVR2B,ARID5B,SIX1,RGN,KCNJ8,TNS2,RPGRIP1L,TET2,JMJD6,RRM2B,TIPARP,…
GO:0001823~mesonephros development	WT1,FGF10,REN,BMP4,BMP7,GATA3,FGF8,PAX2,ZBTB16,PAX8,OSR2,OSR1,
GO:0001824~blastocyst development	HNF1A,BNIP2,ETV2,HAND1,CAPN2,PSMC3,TGFBR1,PSMC4,NASP,NEK2,DAD1,ELF3,POU5F1,MED21,G2E3,HORMAD1,SPIC,XAB2,
GO:0001825~blastocyst formation	SF3B1,MFN2,SKIL,ZP3,TJP1,RPL7L1,WDR74,CCNB1IP1,RRP7A,SF3B6,
GO:0001826~inner cell mass cell differentiation	HNF1B,CTR9,TET1,NLE1,
GO:0001827~inner cell mass cell fate commitment	LATS1,PRDM14,LATS2,
GO:0001828~inner cell mass cellular morphogenesis	LATS1,SOX17,LATS2,
GO:0001829~trophectodermal cell differentiation	CITED2,CNOT3,EOMES,HAND1,ADA,SP1,SRF,JUNB,SP3,BYSL,CTR9,TFAP2C,CDX2,HOPX,CNOT2,FOXD3,
GO:0001831~trophectodermal cellular morphogenesis	ESRRB,CUL3,NODAL,
GO:0001832~blastocyst growth	RAD51B,NBN,UBTFL1,CTR9,RTF1,ZNF830,
GO:0001833~inner cell mass cell proliferation	BRD4,ZPR1,BRCA2,GINS1,SETDB1,TAF8,NCAPG2,PALB2,INTS1,GINS4,NDEL1,DMBT1,SALL4,PRPF19,SBDS,
GO:0001834~trophectodermal cell proliferation	ZPR1,ESRRB,
GO:0001835~blastocyst hatching	GRN,SMARCB1,RBBP8,
GO:0001836~release of cytochrome c from mitochondria	SOD2,DNM1L,GGCT,TP53,JUN,CCK,IFI6,BCL2,CLU,SFN,MAPK9,BID,ATP7A,BAX,BCL2L1,PMAIP1,BCL2A1,BAK1,TIMM50,BAD,BBC3,MFF,ST20,FIS1,
GO:0001837~epithelial to mesenchymal transition	SNAI2,SNAI1,WNT11,TGFB1,BMP2,HGF,BMP7,FLNA,FGFR2,S100A4,CTNNB1,TGFBR1,WNT5A,NOTCH1,LIMS1,SOX9,GSK3B,HMGA2,WNT4,LOXL3,TGFB2,TGFBR3,RBPJ,FOXF2,NOG,TRIM28,CUL7,HIF1A,FAM101B,AMELX,HNRNPAB,FAM83D,EPB41L5,LEF1,LOXL2,
GO:0001838~embryonic epithelial tube formation	RET,WNT4,
GO:0001839~neural plate morphogenesis	T,FGF8,NOG,EPB41L5,
GO:0001840~neural plate development	CTNNB1,
GO:0001841~neural tube formation	MAP3K7,SOX11,SOX4,STK4,STK3,CASP8,TCTN1,MIB1,IPMK,COQ7,IFT52,
GO:0001842~neural fold formation	CECR2,CFL1,GATAD2A,NODAL,OVOL2,
GO:0001843~neural tube closure	CITED2,RGMA,CECR2,MTHFD1L,ARID1A,DVL2,APAF1,PLXNB2,T,KDM6A,SPINT1,SPINT2,LIAS,OPA1,ZEB2,FZD6,COBL,TULP3,DEAF1,LRP6,ZIC2,SEC24B,BCL10,PFN1,RARA,RALA,MTHFD1,BMP4,SKI,RARG,PRKACB,PAX3,SDC4,ADM,TSC2,LHX2,VASP,LMO4,PAX2,NOG,PTCH1,SCRIB,STIL,TEAD2,TGIF1,TWIST1,ALX1,TRIM71,GRHL2,PHACTR4,ENAH,GRHL3,SHROOM3,TSC1,KAT2A,GLMN,MED12,PRICKLE1,KIF20B,DLC1,BBS4,FUZ,SETD2,SEMA4C,IFT122,FZD3,ARHGAP35,SALL1,IFT57,M…
GO:0001844~protein insertion into mitochondrial membrane involved in apoptotic signaling pathway	BAX,MOAP1,
GO:0001845~phagolysosome assembly	CORO1A,SRPX,MYO7A,P2RX7,
GO:0001846~opsonin binding	ITGAV,
GO:0001847~opsonin receptor activity	CD14,
GO:0001848~complement binding	CFB,C8A,C8G,C4B,CD59,CD46,CR2,
GO:0001849~complement component C1q binding	CRP,APCS,C4A,PTX3,CALR,C1QBP,CD93,
GO:0001850~complement component C3a binding	PHB,C3AR1,
GO:0001851~complement component C3b binding	CR1,PHB,
GO:0001855~complement component C4b binding	MASP2,CR1,
GO:0001856~complement component C5a binding	C5AR1,
GO:0001861~complement component C4b receptor activity	CR1,
GO:0001865~NK T cell differentiation	TXK,BMX,ITK,
GO:0001866~NK T cell proliferation	IL15,ELF4,
GO:0001867~complement activation, lectin pathway	MASP2,FCN1,FCN3,KRT1,MBL2,MASP1,FCN2,
GO:0001869~negative regulation of complement activation, lectin pathway	A2M,SERPING1,
GO:0001872~(1->3)-beta-D-glucan binding	PTX3,
GO:0001875~lipopolysaccharide receptor activity	TLR4,TLR2,PTAFR,SCARB1,LY96,
GO:0001878~response to yeast	VIP,NPY,ANG,APP,MPO,IL6,CALCA,ELANE,NCF1,TAC1,PTX3,ADM,CD86,CAMP,
GO:0001880~Mullerian duct regression	AMH,BMPR1A,AMHR2,SMAD5,
GO:0001881~receptor recycling	CAMLG,RAB11B,REP15,FAM109B,LMTK2,FAM109A,ALS2,ARFGEF2,
GO:0001882~nucleoside binding	POLA1,ACTN4,PNP,CDA,
GO:0001883~purine nucleoside binding	ADA,ADORA1,OARD1,
GO:0001885~endothelial cell development	GPX1,VEZF1,CCM2,
GO:0001886~endothelial cell morphogenesis	PLOD3,LECT1,MET,HOXA13,COL18A1,ID1,STC1,ARHGEF26,NOTCH4,TNMD,HEG1,CLIC4,
GO:0001887~selenium compound metabolic process	PAPSS1,EEF1E1,INMT,PAPSS2,GSR,RPLP1,RPLP2,RPLP0,EPRS,RPS17,RPSA,DARS,RPS2,RPL35A,RPL7,RPL17,RPS4Y1,RPS3,AHCY,RPS12,RPL13,RPL10,RPL12,CTH,RPL9,RPL22,CBS,RPL4,RPS19,RPL3,NNMT,RPL13A,IARS,RPS27,RPL35,RPL27A,RPL5,RPL21,RPL28,RPS9,RPS5,RPS10,QARS,RPL29,RPL34,SARS,SEPP1,HNMT,RPL14,RARS,MARS,EEFSEC,RPS20,RPS3A,RPL26,RPL15,RPL27,RPL37A,RPL37,RPS7,RPS8,RPS15A,RPS16,RPS14,RPS23,RPS18,RPS29,RPS13,RPS11,RPL7…
GO:0001888~glucuronyl-galactosyl-proteoglycan 4-alpha-N-acetylglucosaminyltransferase activity	EXTL3,EXTL2,
GO:0001889~liver development	SLCO2B1,CITED2,SOD2,HNF1A,PRKCSH,NKX2-8,ICMT,COBL,PHF2,ALDH1A2,ATG7,ONECUT2,CP,OTC,ADA,ASS1,AFP,TK1,VWF,ALDOB,ARG1,JUN,UROD,SP1,ASNS,MET,QDPR,RARA,THRA,LIPC,IGF2R,HGF,PKM,XBP1,SRD5A1,LBP,RXRA,CAST,PTN,NF1,UGT1A1,CCND1,ACAT1,CCNE1,MPST,AK4,CAD,PSMB9,NTS,CTNNB1,HMGCL,PIK3CA,NOTCH1,ALDH9A1,CEBPA,STAT5B,PDX1,CEBPG,AK2,HMGCS2,WNT4,HNRNPK,ARF6,SMAD3,PKD1,RUNX1,HMGCS1,BDH1,SP3,TGFBR3,RELA,FPGS,FOXM1,DBP…
GO:0001890~placenta development	E2F8,PEG10,HNF1A,ETV2,DLX3,GJB3,SOD1,ADA,ANG,VWF,SERPINE1,DCN,HSP90AB1,MET,HSD17B2,PPARG,CCNF,LEP,NDP,MC2R,PTK2,BIRC2,CUL7,MAPK14,PHLDA2,PBRM1,HTRA1,LHX4,E2F7,NODAL,ASCL2,CITED1,PLAC1,ETNK2,LHX3,RTCB,MAP3K4,
GO:0001891~phagocytic cup	IRGM,MYO1G,PIP5K1C,TNF,ANXA1,LCP1,CORO1A,ABL2,DNM2,AIF1,RAC1,GNB2L1,TRIP10,PEAR1,ABCA7,MEGF10,CDC42SE2,BIN2,SNX5,
GO:0001892~embryonic placenta development	CITED2,ESRRB,EGFR,PDGFB,CSF2,SP1,CEBPB,TFEB,GATA2,ARNT,SLC8A1,TTPA,CEBPA,PKD1,HSF1,SP3,BPTF,PKD2,MED1,HIF1A,NODAL,EPAS1,FOXD3,
GO:0001893~maternal placenta development	PRDM1,RXRA,NR2F2,RXRB,PRDX3,AKT1,BMPR2,TMED2,DAZAP1,NODAL,STOX2,
GO:0001894~tissue homeostasis	CUBN,COL2A1,ITGB1,PDGFRB,AKR1B1,COL9A1,CD34,CTGF,HOXA13,KCNJ1,SOX9,PRLH,TRIM32,ACACA,STK11,COL11A2,GNAS,ANKRD11,SCX,TP53INP2,P2RX4,BARD1,
GO:0001895~retina homeostasis	POTEF,TULP1,SOD1,CST4,JCHAIN,PIGR,IGKC,IGHG3,IGHA1,IGHA2,ALB,TF,LTF,KRT1,HSPB1,ARMS2,POTEI,POTEJ,PIP,CDH3,AZGP1,LCN1,ACTB,LYZ,B2M,ACTG1,PRDX1,CNGB1,PRR4,RPE65,POTEE,BBS1,WDR36,BBS10,POC1B,ZG16B,BBS4,PROL1,SLC28A3,AIPL1,DFNB31,
GO:0001896~autolysis	CAPN3,
GO:0001909~leukocyte mediated cytotoxicity	STXBP2,
GO:0001910~regulation of leukocyte mediated cytotoxicity	ICAM1,
GO:0001912~positive regulation of leukocyte mediated cytotoxicity	CCL2,NOS2,
GO:0001913~T cell mediated cytotoxicity	CRTAM,CTSH,GZMB,CTSC,EMP2,MICB,MICA,RAET1E,CADM1,
GO:0001914~regulation of T cell mediated cytotoxicity	AGER,RIPK3,
GO:0001915~negative regulation of T cell mediated cytotoxicity	PTPRC,PPP3CB,IL7R,LILRB1,
GO:0001916~positive regulation of T cell mediated cytotoxicity	PTPRC,STX7,HLA-A,HLA-E,HLA-B,IL12A,IL12B,IL12RB1,XCL1,B2M,FADD,IL23R,P2RX7,IL23A,
GO:0001917~photoreceptor inner segment	DFNB31,SHANK2,TULP1,GNB5,PPEF2,USH2A,CIB2,RGS9,INHA,RHO,ENO2,ARMS2,SAG,GNAT1,GNAT2,MAK,PDC,NOS1,ARR3,GUCA1A,DNM2,RP1,GNB1,GNGT1,DNM1,MYO7A,USH1G,CROCC,DRAM2,PHLPP2,MYO3A,RDH11,MYO3B,BBS4,CDH23,AIPL1,GUCA1B,DNM3,USH1C,
GO:0001918~farnesylated protein binding	AIPL1,
GO:0001919~regulation of receptor recycling	LAMTOR1,ACHE,TBC1D16,KIF16B,CHMP5,
GO:0001920~negative regulation of receptor recycling	AP1AR,TRAT1,PCSK9,OPTN,
GO:0001921~positive regulation of receptor recycling	RAMP3,SNCA,NSG1,ECE1,NSF,PSEN1,SCRIB,VAMP3,BVES,ARAP1,
GO:0001922~B-1 B cell homeostasis	SH2B2,ABL1,TNFAIP3,HIF1A,
GO:0001923~B-1 B cell differentiation	MALT1,
GO:0001927~exocyst assembly	EXOC8,EXOC2,
GO:0001928~regulation of exocyst assembly	NCAM1,RALB,
GO:0001931~uropod	PIP5K1B,PSTPIP1,PIP5K1C,FLOT1,ICAM2,EZR,SPN,MSN,MYH9,SELPLG,FLOT2,
GO:0001932~regulation of protein phosphorylation	TADA2L,PPP1R9B,WNT9B,PLXNB2,SOCS1,NDUFS4,HUS1,TADA3,APOA1,FN1,LYN,FER,ITPKB,PML,ARR3,PTK2,RAD51,CCDC88A,KDM4D,ATG14,FLCN,FNIP1,PHIP,TLR8,TLR7,CELSR3,CCDC88C,FNIP2,CORO1C,
GO:0001933~negative regulation of protein phosphorylation	BAG1,MEN1,PLPP3,CTDSP2,CTDSPL,PARK2,LRP6,SLIT2,TGFB1,PRNP,MAS1,INSR,LYN,CCNB1,IGFBP3,FBLN1,PAX6,SNCA,MTOR,BDKRB1,XDH,PSEN2,PPP5C,PTEN,IL2,FKBP1A,PRKDC,SMAD3,INSM1,TARDBP,AGER,ANGPT1,NTRK3,LRRK2,DAB2IP,PRR5L,PAQR3,KIRREL2,CD109,ATG14,PID1,DNAJC10,TRAF3IP1,MICAL1,CACTIN,ZBED3,KIRREL,CDK5RAP3,MYADM,PARK7,CHP1,CIB1,INPP5K,FAM129A,CTDSP1,WWTR1,PARD6A,IBTK,IMPACT,PPARGC1A,STK39,RABGEF1,CORO1C,
GO:0001934~positive regulation of protein phosphorylation	ODAM,IL34,CAMP,CYR61,CDK2AP1,DVL1,DVL2,MUSK,AXIN1,OGT,HDAC3,TBX1,PLA2G6,ROCK2,FLOT1,RASGRP1,FGF19,CHEK2,ABL1,EGFR,F2,C3,HRAS,KRAS,TGFB1,IGF2,TNF,IL1B,ERBB2,WNT1,NTRK1,ITGB3,INSR,CRH,CSF1R,ANXA2,RAP2A,RALB,BMP2,BMP4,MMP9,VEGFA,SPN,ENG,XBP1,CCND1,EDNRB,AKAP5,MT3,CD40,ACVR2A,MAPK3,ERP29,CCND2,CCND3,AKT1,AKT2,FLT4,KDR,THPO,OPRL1,MTOR,MAPK9,P2RY1,SOX9,CSNK1D,ARRB1,FLT3LG,EFNA5,PTPN5,AIF1,WNT3A,RAC1,GN…
GO:0001935~endothelial cell proliferation	ERN1,APOA1,CALCA,HMGB1,HMOX1,XBP1,CD34,PIK3CB,MMP14,PRKX,TEK,DLG1,BMPR2,SCARB1,NOX5,THAP1,ANGPT4,LOXL2,
GO:0001936~regulation of endothelial cell proliferation	FGF16,FGF18,ALDH1A2,ACVRL1,LEP,ANGPT1,
GO:0001937~negative regulation of endothelial cell proliferation	KRIT1,LECT1,APOE,APOH,THBS1,SPARC,SCG2,GJA1,ENG,NF1,NR2F2,ATP5A1,PTPRM,TGFBR1,ACVRL1,STAT1,XDH,CXCR3,CAV2,SYNJ2BP,CAV1,AIMP1,AGER,VASH1,SULF1,ATOH8,TNMD,RGCC,GHRL,ATPIF1,GDF2,
GO:0001938~positive regulation of endothelial cell proliferation	TGFBR1,CCL24,NRP1,TNFSF12,NRP2,PDCD6,PDGFB,VIP,LRG1,ANG,ARG1,ITGB3,JUN,FGF2,WNT2,BMP2,BMP4,CYBA,CCL2,SCG2,F3,VEGFA,PRKCA,NF1,BMP6,FGFR3,NR4A1,HMGB2,ARNT,AKT1,THBS4,FLT4,KDR,ACVRL1,WNT5A,HTR2B,MTOR,CXCL12,PGF,VEGFB,CAV2,CCL11,CCR3,CDH13,TEK,CAV1,EGR3,SEMA5A,BMPR2,PRKD1,ECM1,HIF1A,RICTOR,NRARP,VASH2,RPTOR,AGGF1,PROX1,MYDGF,SIRT1,PPP1R16B,PRKD2,PDCL3,EGFL7,GDF2,ZNF580,PLXNB3,CCL26,
GO:0001939~female pronucleus	TET3,AKAP8,SLC2A1,TBP,CCNA2,CBX1,RIF1,DPPA3,
GO:0001940~male pronucleus	TET3,TBP,CCNA2,CBX1,RIF1,DPPA3,
GO:0001941~postsynaptic membrane organization	CHRNB1,GDNF,
GO:0001942~hair follicle development	LAMA5,FOXN1,LDB2,FZD6,LRP4,LGR5,DKK1,EGFR,PDGFA,DBI,INHBA,APC,HOXC13,SOX18,ACVR1B,SOX9,AARS,PSEN2,LHX2,TGFB2,RELA,NSDHL,CD109,DSG4,LDB1,ZDHHC21,APCDD1,EDARADD,TFAP2C,DNASE1L2,FUZ,LGR4,WNT10A,ALX4,SAV1,FZD3,TNFRSF19,KRT84,CELSR1,VANGL2,EDAR,SOX21,
GO:0001944~vasculature development	TCF21,ZFAND5,CALCA,SOX18,FLT4,PIK3CA,STK11,ANP32B,FBXW7,NODAL,RIC8A,B9D1,
GO:0001945~lymph vessel development	TBX1,FLT4,KDR,SYK,EFNB2,FOXC1,TMEM204,HEG1,
GO:0001946~lymphangiogenesis	VEGFA,PPP3CB,SOX18,FLT4,ACVRL1,ACVR2B,BMPR2,PTPN14,CCBE1,PDPN,PROX1,FOXC2,
GO:0001947~heart looping	CITED2,NOTO,KIF3A,DLL1,TBX3,ZIC3,FOXH1,MICAL2,HAND1,SRF,FOLR1,GJA1,ENG,SOX18,WNT5A,GATA4,NOTCH1,PSEN1,NKX2-5,LBX1,FGF8,WNT3A,HAND2,SMAD3,MEF2C,TBX2,PKD2,IHH,SHH,STIL,HIF1A,ARL13B,C2CD3,CCDC40,NPHP3,MIB1,CCDC103,BBS7,AHI1,BBS5,DNAAF1,FOXN4,BBS4,NODAL,SETDB2,SMO,MESP1,OVOL2,SOX17,MKKS,IFT57,CCDC39,IFT172,VANGL2,TBX20,SUFU,KDM2A,IFT52,
GO:0001948~glycoprotein binding	TGFA,BMPR1B,SDCBP,DNAJA2,PLAT,SERPINA1,LDLR,TGFB1,CD4,APOH,TFRC,VWF,ITGB2,ITGB1,LCK,FYN,THBS1,VIM,F7,LGALS1,HSPA5,ITGAM,FGFR1,IGF2R,PIP,CDH1,IDE,SELP,SDC1,RASA1,FLNA,AZGP1,ITGA3,CALR,CANX,BMPR1A,CSNK1D,RAB14,B2M,CSNK1G2,VLDLR,CNTN2,CNTN1,LMAN2,OS9,SHH,STX1A,LRRK2,HFE2,FOXRED2,FBXO27,EDEM1,RGMA,ERLEC1,FBXO17,BBC3,EDEM2,ACE2,LACRT,DNAJC5,CSNK1G1,FBXO6,FBXO2,TFR2,
GO:0001949~sebaceous gland cell differentiation	FA2H,
GO:0001951~intestinal D-glucose absorption	VIL1,EZR,PLS1,
GO:0001952~regulation of cell-matrix adhesion	MYOC,ONECUT2,BCL2,MYF5,NF1,PIK3CB,DDR1,MINK1,TSC1,ONECUT1,
GO:0001953~negative regulation of cell-matrix adhesion	CASK,SEMA3E,THBS1,RASA1,NF1,PIK3R1,HOXA7,NF2,BCL6,CDKN2A,ADAM15,POSTN,ACER2,PLET1,MYOC,
GO:0001954~positive regulation of cell-matrix adhesion	DMD,CCL21,CCL25,CSF1,TDGF1,CD36,EPHA1,CCR7,UTRN,VEGFC,GSK3B,EMP2,CDH13,CDK6,PRKCZ,ILK,PTK2B,SFRP1,NINJ1,CIB1,PLEKHA2,DISC1,CCL28,
GO:0001955~blood vessel maturation	CDH5,ANKRD17,RECK,MMP2,LYL1,S1PR1,DDIT3,ACVRL1,
GO:0001956~positive regulation of neurotransmitter secretion	DTNBP1,SNCA,STX1B,STX1A,GPER1,SPHK1,UNC13A,
GO:0001957~intramembranous ossification	FGF18,COL1A1,MMP2,CTSK,MN1,AXIN2,
GO:0001958~endochondral ossification	SIK3,PEX7,INPPL1,FGF18,COL1A1,COL2A1,ALPL,PTHLH,BMP4,BMP6,FGFR3,MMP13,MMP14,MMP16,DLX5,HSPG2,TEK,COL10A1,MEF2C,NAB1,RUNX2,MEF2D,NAB2,GNAS,COL13A1,SCX,PHOSPHO1,CSGALNACT1,IMPAD1,
GO:0001959~regulation of cytokine-mediated signaling pathway	CD24,IRAK2,IRAK1,
GO:0001960~negative regulation of cytokine-mediated signaling pathway	PALM3,IL36RN,PTPRC,IL1RN,CAV1,ECM1,SIGIRR,PXDN,IRAK3,
GO:0001961~positive regulation of cytokine-mediated signaling pathway	AGPAT2,RIPK2,CD74,AXL,PAFAH1B1,GAS6,AGPAT1,
GO:0001963~synaptic transmission, dopaminergic	CRH,TH,DRD2,DRD1,DRD4,DRD5,CRHBP,DRD3,CDK5,RASD2,GPR21,GPR52,
GO:0001964~startle response	PCDH15,CSMD1,GRIN2D,PARK2,KCNH1,PENK,GLRA1,GLRB,MECP2,UCN,NRG1,KCNA1,GRIN2A,GRIN2B,NPAS3,NPAS1,SLITRK6,
GO:0001965~G-protein alpha-subunit binding	GPSM1,RGS14,RGS12,RGS10,ADRB2,IGF2R,DRD1,F2R,HTR2A,OPRM1,RGS2,HTR2B,RGS19,RGS4,PPP5C,F2RL1,NUCB1,RGS1,LPAR1,RIC8A,RIC8B,LPAR3,
GO:0001967~suckling behavior	HELT,GLS,APP,CNTFR,OXTR,HAND2,POU4F1,GRIN1,APLP2,GRIN2B,UBR3,UBE2Q1,PEX13,PHF21A,DERL2,DACH1,
GO:0001968~fibronectin binding	SSC5D,FSTL3,ITGB3,ITGB1,ITGAV,CTSL,THBS1,LPA,ITGA4,VEGFA,IGFBP3,FBLN1,IGFBP5,CTSS,ITGA3,CTGF,SDC4,THBS4,CTSK,MMP13,MFAP2,HSD17B12,C6orf15,CCDC80,LRRC15,SFRP2,MYOC,LACRT,PLEKHA2,
GO:0001970~positive regulation of activation of membrane attack complex	C3,C6,
GO:0001971~negative regulation of activation of membrane attack complex	CD59,
GO:0001972~retinoic acid binding	CRABP1,CYP26A1,UGT1A9,UGT2B17,LRAT,SERPINA5,UGT2B4,RARA,IGF2R,UGT2B7,UGT1A6,UGT1A1,UGT1A4,NR2F2,CRABP2,UGT1A3,UGT2B15,LCN12,CYP26C1,UGT1A7,UGT1A10,UGT1A8,CYP26B1,
GO:0001973~adenosine receptor signaling pathway	ADORA1,ADORA2A,ADCY5,GNAI2,ADORA3,ADORA2B,P2RY1,P2RY11,P2RY12,
GO:0001974~blood vessel remodeling	CCR2,ELN,FGF10,HOXA3,TBX1,NOL3,AGT,IGF1,DBH,ACE,ITGA4,LIF,BGN,NOS3,AXL,ADRA1B,ACVRL1,AGTR2,CSRP3,FGF8,TGFB2,JAG1,MDM2,ATP7A,RBPJ,MEF2C,BAX,FOXC1,NFATC3,ACVR2B,BMPR2,BAK1,EPAS1,FOXC2,SEMA3C,ATG5,DLL4,
GO:0001975~response to amphetamine	PPP1R9B,TRDMT1,SOD1,HPRT1,OXT,ICAM1,TH,DBH,DRD2,DRD1,DRD4,DRD5,OXTR,NTS,CNR2,ADRA1B,DRD3,DDIT3,GNAL,NR4A2,RANBP2,PTPN5,CALM1,PDE1B,GRIN1,SLC18A2,PPP3CA,GRIN2A,DPYSL2,HDAC2,PPP1R1B,HDAC9,
GO:0001976~neurological system process involved in regulation of systemic arterial blood pressure	CALCA,DRD2,MECP2,
GO:0001980~regulation of systemic arterial blood pressure by ischemic conditions	TNNI3,
GO:0001984~vasodilation of artery involved in baroreceptor response to increased systemic arterial blood pressure	CALCA,
GO:0001985~negative regulation of heart rate involved in baroreceptor response to increased systemic arterial blood pressure	ADRA1A,
GO:0001986~negative regulation of the force of heart contraction involved in baroreceptor response to increased systemic arterial blood pressure	ADRA1D,
GO:0001987~vasoconstriction of artery involved in baroreceptor response to lowering of systemic arterial blood pressure	ADRA1B,
GO:0001988~positive regulation of heart rate involved in baroreceptor response to decreased systemic arterial blood pressure	CHRFAM7A,
GO:0001991~regulation of systemic arterial blood pressure by circulatory renin-angiotensin	AGTR2,
GO:0001992~regulation of systemic arterial blood pressure by vasopressin	DRD5,AVPR2,OXTR,AVPR1A,AVPR1B,
GO:0001994~norepinephrine-epinephrine vasoconstriction involved in regulation of systemic arterial blood pressure	DRD5,ADRA1D,ADRA1A,ADRA1B,
GO:0001996~positive regulation of heart rate by epinephrine-norepinephrine	ADRB1,ADRA1A,ADRA1B,
GO:0001997~positive regulation of the force of heart contraction by epinephrine-norepinephrine	ADRB1,ADRA1A,ADRA1B,
GO:0001998~angiotensin mediated vasoconstriction involved in regulation of systemic arterial blood pressure	AGT,
GO:0001999~renal response to blood flow involved in circulatory renin-angiotensin regulation of systemic arterial blood pressure	AGT,
GO:0002001~renin secretion into blood stream	PCSK5,
GO:0002002~regulation of angiotensin levels in blood	NDST2,
GO:0002003~angiotensin maturation	ATP6AP2,REN,AGT,CTSG,MME,ACE,CPA3,ANPEP,CMA1,ENPEP,ACE2,CTSZ,
GO:0002005~angiotensin catabolic process in blood	ACE,ENPEP,ACE2,
GO:0002009~morphogenesis of an epithelium	PCDH15,CA2,KRT6A,KRT16,VCL,FGFR3,CRYGS,SERPINB5,RIPK4,TBX4,CA9,FREM2,FRAS1,TBX5,TIMELESS,
GO:0002011~morphogenesis of an epithelial sheet	CHUK,SRF,HOXB2,HOXB4,LAMA1,JAG1,NOTCH2,MAP3K1,DAG1,ARHGAP12,MPP5,LIN7C,
GO:0002014~vasoconstriction of artery involved in ischemic response to lowering of systemic arterial blood pressure	MANF,
GO:0002016~regulation of blood volume by renin-angiotensin	AGT,DRD3,NKX2-1,
GO:0002017~regulation of blood volume by renal aldosterone	CYP11B2,HSD11B2,
GO:0002018~renin-angiotensin regulation of aldosterone production	REN,AGT,AGTR1,AGTR2,
GO:0002019~regulation of renal output by angiotensin	AGT,ACE,
GO:0002020~protease binding	CASP8AP2,TNFRSF10A,CHL1,CFLAR,ADAMTS4,NDUFS7,FLOT1,BCL10,SERPINC1,SERPINA1,A2M,TIMP1,CST3,CSTA,LDLR,INS,TNF,MBP,FN1,CSTB,VWF,TP53,ITGB3,SERPINE1,SERPINA5,ITGB1,ITGAV,ANXA2,ELANE,SERPINF2,ALPI,FURIN,UBC,BCL2,KIT,CD28,HSPD1,F3,SELL,IL1R1,TIMP2,XBP1,CAST,TNFAIP3,RYR1,FAS,ITGA3,DPP4,SERPINB3,BDKRB2,SRI,CD70,SERPINB6,TIMP3,CASP3,SERPINB4,COMP,SERPINB9,INSL3,BRCA2,POLG,CRADD,LCN2,SLC6A3,SEMG2,LRP1,FAP,…
GO:0002021~response to dietary excess	VGF,APOE,LEP,SLC25A25,ACVR1C,TBL1XR1,GDF3,PPARGC1A,PCSK1N,
GO:0002023~reduction of food intake in response to dietary excess	CCKAR,PRLH,NMUR2,RMI1,
GO:0002024~diet induced thermogenesis	GPR39,ADRB2,ADRB1,ADRB3,MC4R,PPARG,BMP8A,TRPV1,OMA1,CLIC5,
GO:0002025~vasodilation by norepinephrine-epinephrine involved in regulation of systemic arterial blood pressure	ADRB2,ADRB1,ADRB3,
GO:0002026~regulation of the force of heart contraction	GLRX3,IFNG,ATP1A1,MYL3,GAA,CHGA,MYL2,MYL4,MYH7,MYH6,ATP2A2,PRKCA,PLN,SLC8A1,ADM,CSRP3,ATP1A2,CAMK2D,APLN,
GO:0002027~regulation of heart rate	CASQ2,MDM4,CACNA1G,AGT,OXT,CALCA,DMD,MYH7,MYH6,DRD2,GJA1,PRKACA,HRC,SLC8A1,MC3R,CAV3,CALM1,IRX5,MDM2,ANK2,PDE4D,SNTA1,SCN5A,SEMA3A,MYBPC3,CACNA1E,TNNI3K,GPD1L,BVES,RYR2,EPAS1,POPDC2,RANGRF,HCN4,SCN10A,
GO:0002028~regulation of sodium ion transport	PER1,TGFB1,ATP1A1,DRD2,NOS3,NOS1,SLC8A1,SLC9A3,SCNN1B,SIK1,YWHAH,DMPK,NKAIN1,NKAIN2,NKAIN4,NKAIN3,P2RX4,P2RX7,SPTBN4,
GO:0002029~desensitization of G-protein coupled receptor protein signaling pathway	ADRBK1,GRK5,GRK6,GIPR,
GO:0002030~inhibitory G-protein coupled receptor phosphorylation	CAMK2B,
GO:0002031~G-protein coupled receptor internalization	PLD2,CALCA,DRD2,HTR1B,ARRB2,GRK4,ADM,DRD3,HTR2B,ARRB1,DNM2,DNM1,GTF2H2,
GO:0002032~desensitization of G-protein coupled receptor protein signaling pathway by arrestin	ADRB2,ADRB3,ARRB2,
GO:0002033~vasodilation by angiotensin involved in regulation of systemic arterial blood pressure	AGTR2,
GO:0002034~regulation of blood vessel size by renin-angiotensin	AGT,SERPINF2,AGTR1,
GO:0002035~brain renin-angiotensin system	AGTR2,RPS6KA2,
GO:0002036~regulation of L-glutamate transport	SEPT2,
GO:0002039~p53 binding	TRIM24,AXIN1,TP73,TRIAP1,NUAK1,KDM1A,BRD4,TP53,HSPD1,EEF2,MUC1,GATA1,TAF1,MSX1,HTT,GSK3B,SMARCA4,PTTG1IP,BLM,PSME3,YBX1,CDK5,MDM2,EP300,SMARCB1,TP53BP1,TP53BP2,TRIM29,USP10,ANKRD1,STK11,NTRK3,TAF9,ZNF385B,ZMAT1,RNF20,TAF3,ZNF385C,RFWD3,MAPKAPK5,CDKN2A,BANP,SETD7,RFFL,CREBBP,USP7,RNF34,SIRT1,EHMT2,RCHY1,ZNF385A,TP53RK,TEP1,DUSP26,TP63,PLK3,ZNF385D,ZMAT4,EHMT1,ZMAT3,BCL2L12,CHD8,BRD7,SETD8,SMYD2,CD…
GO:0002040~sprouting angiogenesis	E2F8,PARVA,NRP1,SEMA3E,RAMP2,THBS1,FLT4,NOTCH1,PGF,CDH13,CDC42,TEK,PTK2B,ANGPT1,JMJD6,CCBE1,E2F7,OTULIN,GPR124,ESM1,LEF1,LOXL2,
GO:0002041~intussusceptive angiogenesis	CYR61,
GO:0002042~cell migration involved in sprouting angiogenesis	NRP1,GREM1,SLIT2,ITGB1,FGF2,SRF,TDGF1,VEGFA,NR4A1,KDR,EFNB2,EPHB4,GPLD1,EGR3,ROBO1,
GO:0002043~blood vessel endothelial cell proliferation involved in sprouting angiogenesis	ITGB1BP1,BMP4,ACVRL1,SEMA5A,NRARP,BMPER,
GO:0002044~blood vessel endothelial cell migration involved in intussusceptive angiogenesis	LEMD3,
GO:0002046~opsin binding	SAG,ARR3,IFT20,
GO:0002051~osteoblast fate commitment	RUNX2,SMAD1,SMAD5,
GO:0002052~positive regulation of neuroblast proliferation	VEGFA,GLI3,DRD2,PAX6,CTNNB1,DCT,NOTCH1,SOX2,CX3CR1,VEGFC,SOX10,CX3CL1,SHH,HIF1A,OTP,SMARCD3,ASPM,DMRTA2,SMO,ZNF335,FZD3,DISC1,
GO:0002053~positive regulation of mesenchymal cell proliferation	VEGFA,FOXP2,TBX1,SHOX2,LRP5,MYC,PDGFA,WNT2,FGFR1,FGFR2,FGF9,CTNNB1,IRS1,KDR,BMPR1A,TGFBR2,WNT5A,STAT1,SOX9,PRRX1,FBXW4,ARHGAP5,IHH,PRRX2,SMO,CHRD,TP63,IRS2,
GO:0002055~adenine binding	APRT,
GO:0002058~uracil binding	DPYS,
GO:0002059~thymine binding	DPYS,
GO:0002060~purine nucleobase binding	PNP,PYGL,
GO:0002062~chondrocyte differentiation	TMEM110-MUSTN1,MUSTN1,D6R8Y8,NFIB,WNT10B,WNT7A,TGFB1,COL2A1,GLI2,FGFR1,BMP2,BMP4,PRKCA,COL9A1,FGFR3,FGF9,BMPR1A,GDF5,NOV,HMGA2,GPLD1,HSPG2,RUNX1,PTH1R,ARID5A,MEF2C,RUNX3,RUNX2,MEF2D,TGFBI,MAPK14,COL11A2,HES5,CREB3L2,SCX,OSR2,OSR1,SNX19,WNT2B,AMELX,WNT5B,SIX2,CYTL1,TRPS1,
GO:0002063~chondrocyte development	ACAN,BMPR1B,SHOX2,FGF18,COL11A1,MSX2,BMPR2,RUNX2,MIA3,CHSY1,SULF2,SULF1,SFRP2,CHST11,IMPAD1,EIF2AK3,
GO:0002064~epithelial cell development	ONECUT2,B4GALT1,CXCR4,E2F4,HYDIN,SLC9A4,SLC4A5,TP63,ONECUT1,
GO:0002066~columnar/cuboidal epithelial cell development	ROS1,SHROOM3,
GO:0002067~glandular epithelial cell differentiation	NKX6-3,IL31RA,
GO:0002068~glandular epithelial cell development	RARA,RARB,RARG,
GO:0002070~epithelial cell maturation	SIX3,PGR,GJA1,TMEM79,TFCP2L1,
GO:0002071~glandular epithelial cell maturation	GPAT4,
GO:0002072~optic cup morphogenesis involved in camera-type eye development	ALDH1A3,PAX2,
GO:0002074~extraocular skeletal muscle development	FOXL2,CACNA1S,PITX2,MYH15,
GO:0002076~osteoblast development	MEN1,HOXA2,LRP5,BGLAP,ESR1,GLI2,PTHLH,JUND,ACHE,MSX2,HDAC4,SMAD3,PTH1R,RUNX2,SHH,CLEC5A,LIMD1,SATB2,HDAC5,HEY1,
GO:0002077~acrosome matrix dispersal	ACR,
GO:0002079~inner acrosomal membrane	CD46,TRIP11,TMEM190,EQTN,
GO:0002080~acrosomal membrane	ATP8B3,SUN1,SERPINA5,BSG,CAV2,RND2,CAV1,IFT88,FLOT2,PLA1A,TMEM225,PCSK4,SPACA3,IZUMO1,TEKT3,TEX101,SPACA1,
GO:0002081~outer acrosomal membrane	FAM170B,ZP3,TRIP11,EQTN,
GO:0002082~regulation of oxidative phosphorylation	ATP7A,UQCC2,SLC25A33,SLC25A23,PINK1,
GO:0002083~4-hydroxybenzoate decaprenyltransferase activity	COQ2,
GO:0002084~protein depalmitoylation	PPT1,LYPLA1,LYPLA2,LYPLAL1,
GO:0002085~inhibition of neuroepithelial cell differentiation	NODAL,
GO:0002086~diaphragm contraction	ADRB2,GAA,TNNC1,
GO:0002087~regulation of respiratory gaseous exchange by neurological system process	TLX3,GLS,GLRA1,ADORA1,PBX3,ATP1A2,MECP2,TSHZ3,NLGN1,NLGN2,PHOX2B,GSX2,NLGN3,
GO:0002088~lens development in camera-type eye	GJE1,CTNS,PITX3,SIX3,CRYAB,CRYBA1,CRYGD,WNT2,CDK4,CRYGA,GJA1,CRYGS,GATA3,CDK2,PAX6,MIP,TGFBR1,TGFBR2,WNT5A,GJA8,CRYBA2,LIM2,DLG1,FOXE3,MED1,CDON,NHS,UNC45B,SIX5,PROX1,WNT2B,TBC1D32,PYGO2,SLITRK6,
GO:0002089~lens morphogenesis in camera-type eye	CITED2,MEIS1,SOX1,PITX3,BCAR3,SKI,FGFR3,CTNNB1,SOX11,SHROOM2,PVRL1,TDRD7,PVRL3,
GO:0002090~regulation of receptor internalization	FLOT1,DKK1,ARF1,RSPO1,SH3GL2,
GO:0002091~negative regulation of receptor internalization	SDCBP,LRRTM2,ANXA2,DLG4,MTMR2,LRRTM1,ATXN2,
GO:0002092~positive regulation of receptor internalization	GREM1,GH1,CD63,DRD2,VEGFA,SELE,PLCG2,NTF3,ARRB2,SYK,ARRB1,PTPN5,WNT3A,SYNJ2BP,HAMP,ANGPT1,SFRP4,SCYL2,MAGI2,AHI1,PCSK9,ATAD1,TBC1D5,PICK1,
GO:0002093~auditory receptor cell morphogenesis	WDPCP,RAC1,SLITRK6,
GO:0002094~polyprenyltransferase activity	DHDDS,
GO:0002095~caveolar macromolecular signaling complex	CACNA1C,
GO:0002098~tRNA wobble uridine modification	CTU2,MOCS3,CTU1,ALKBH8,URM1,ELP3,
GO:0002100~tRNA wobble adenosine to inosine editing	ADAT2,
GO:0002102~podosome	SH3PXD2B,LPXN,WDR1,SVIL,GSN,TPM3,LCP1,VCAM1,MAPK8,HNRNPK,TPM4,ADAM8,PTPN12,ARHGEF5,CTTN,FSCN1,SH3PXD2A,RHOU,FERMT3,AFAP1L1,PALLD,SH3GL1,KIF9,BIN2,DBNL,
GO:0002113~interleukin-33 binding	IL1RL1,
GO:0002114~interleukin-33 receptor activity	IL1RL1,
GO:0002115~store-operated calcium entry	STIM1,CRACR2B,ORAI1,ORAI2,ORAI3,CRACR2A,
GO:0002116~semaphorin receptor complex	NRP1,PLXNB2,PLXNB1,NRP2,PLXNC1,PLXNA2,PLXNA3,PLXNA4,PLXNA1,PLXNB3,PLXND1,
GO:0002118~aggressive behavior	PENK,TACR1,NR2E1,
GO:0002121~inter-male aggressive behavior	KIRREL3,GCNT4,
GO:0002125~maternal aggressive behavior	OXT,AVP,CRHBP,AVPR1A,
GO:0002128~tRNA nucleoside ribose methylation	FTSJ1,
GO:0002133~polycystin complex	PKD1,PKD2,
GO:0002134~UTP binding	HSP90AB1,MTPAP,
GO:0002135~CTP binding	HSP90AB1,
GO:0002138~retinoic acid biosynthetic process	RBP1,ALDH1A3,RDH10,
GO:0002141~stereocilia ankle link	PDZD7,
GO:0002142~stereocilia ankle link complex	DFNB31,USH2A,VEZT,
GO:0002143~tRNA wobble position uridine thiolation	TRMU,MOCS3,
GO:0002149~hypochlorous acid biosynthetic process	MPO,
GO:0002151~G-quadruplex RNA binding	FXR1,AFF2,DHX36,
GO:0002152~bile acid conjugation	BAAT,
GO:0002153~steroid receptor RNA activator RNA binding	THRA,
GO:0002154~thyroid hormone mediated signaling pathway	MED1,
GO:0002155~regulation of thyroid hormone mediated signaling pathway	NCOR1,THRA,PRCP,NCOA1,GPHB5,
GO:0002158~osteoclast proliferation	TNFSF11,CSF1,NPR3,
GO:0002159~desmosome assembly	JUP,PRKCA,PKP2,PKP3,
GO:0002161~aminoacyl-tRNA editing activity	IARS,VARS2,PRORSD1P,LARS2,F8W1H4,VARS,AARS,DTD1,DTD2,IARS2,LARS,
GO:0002162~dystroglycan binding	DMD,AGRN,CLASP2,AGR2,MAP2,VCL,DAG1,CLASP1,GYLTL1B,AGR3,
GO:0002175~protein localization to paranode region of axon	NFASC,CNTNAP1,UGT8,EPB41L3,
GO:0002176~male germ cell proliferation	SPINK2,EIF2S2,DMRT1,
GO:0002177~manchette	PPP1R42,SMRP1,LRGUK,SPEF2,
GO:0002178~palmitoyltransferase complex	GOLGA7,ZDHHC9,
GO:0002181~cytoplasmic translation	EIF3J,RPL35A,RPL7,RPL9,RPL22,RPL29,RPL26,RPL15,RPL31,RPL8,RPL36A,RPL6,MRPL2,RPL7L1,RPL22L1,FTSJ1,RPL26L1,RPL36,
GO:0002183~cytoplasmic translational initiation	EIF3M,
GO:0002184~cytoplasmic translational termination	GSPT1,GSPT2,
GO:0002189~ribose phosphate diphosphokinase complex	PRPSAP2,PRPS2,PRPS1,PRPSAP1,
GO:0002190~cap-independent translational initiation	RBM4,
GO:0002192~IRES-dependent translational initiation	DENR,EIF2D,EIF4EBP1,RBM4,MCTS1,
GO:0002193~MAML1-RBP-Jkappa- ICN1 complex	NOTCH1,RBPJ,MAML1,
GO:0002194~hepatocyte cell migration	PROX1,
GO:0002196~Ser-tRNA(Ala) hydrolase activity	AARSD1,
GO:0002199~zona pellucida receptor complex	TCP1,HSPA1L,CCT5,CCT3,CCT8,CCT4,CCT2,ZPBP2,CCT7,ZPBP,
GO:0002215~defense response to nematode	EPX,PRG2,TNFSF4,
GO:0002218~activation of innate immune response	TMEM173,AIM2,HMGB1,IFI16,MAVS,MB21D1,SIN3A,TRIM5,NLRC4,PYCARD,
GO:0002221~pattern recognition receptor signaling pathway	PGLYRP1,PGLYRP4,PGLYRP3,PGLYRP2,CLEC7A,TRIM5,MARCO,DMBT1,
GO:0002223~stimulatory C-type lectin receptor signaling pathway	KLRC4-KLRK1,PSMB11,PSMD11,PSMD12,PSMD9,PSMD14,PSMA7,IKBKB,CHUK,PDPK1,PSMD3,MAP3K7,RPS6KA5,PSMD10,PAK3,NFATC1,BCL10,NRAS,HRAS,KRAS,IL1B,RAF1,FYN,LYN,UBB,UBC,SRC,ICAM2,PPP3CB,PLCG2,PRKACA,PSMC3,NFKB1,PSMB1,PRKACG,PRKACB,PSMA1,PSMA2,PSMA3,PSMA4,NFKBIA,KLRK1,PSMB8,PSMB9,PSMA5,PSMB4,PSMB6,PSMB5,FCER1G,ICAM3,PSMC2,PSMB10,SYK,PSMC4,PSMD8,PSMB3,PSMB2,PSMD7,UBE2D1,PSMD4,PSMA6,UBE2M,UBE2N,PSME3,CALM1,PSMC1…
GO:0002224~toll-like receptor signaling pathway	H0Y858,TLR4,MAP2K7,IKBKB,CHUK,TLR3,IRAK2,MAP3K7,RIPK2,TLR5,TLR2,RPS6KA5,BCL10,FOS,ITGB2,JUN,CTSL,CTSB,CD14,UBB,UBC,ITGAM,HSP90B1,ATF2,CREB1,CD36,LBP,ATF1,ELK1,NFKB1,CTSS,NFKBIA,MAPK3,MAPK1,MAP3K8,CTSK,MAPK8,MAPK9,MAP2K4,MAP2K3,MAPKAPK2,DUSP3,IRAK1,UBE2D1,RPS6KA3,MAP2K6,MAPK10,TIRAP,UBE2D3,UBE2N,UBE2D2,RPS27A,UBA52,SKP1,NFKB2,MEF2A,MAP2K1,RELA,BTK,MEF2C,TRAF3,DUSP4,FADD,MAPK7,MAP3K1,UBE2V1,BIRC3,B…
GO:0002227~innate immune response in mucosa	HIST1H2BE,HIST1H2BK,LTF,PLA2G1B,IL4,APOA4,HIST1H2BJ,RNASE3,NOS2,CAMP,H2BFS,DEFA1,DEFA3,DEFB1,HIST1H2BC,FAU,RPL39,HIST2H2BE,BPIFB1,NOD2,
GO:0002228~natural killer cell mediated immunity	KLRC2,KLRD1,
GO:0002230~positive regulation of defense response to virus by host	PTPN22,MSTN,AIM2,MTSS1,TRAF3IP2,SLC37A4,CREB3,FCGR3B,SUPT3H,ZNF189,CSPG5,CLDN7,DDX58,HPR,PPY,KRT6A,ATP1B1,IL4,EIF2S1,FABP1,SNRPB2,ANXA5,COX8A,SNRPB,CPA3,FGF7,ACKR3,STOM,IL12B,PML,GABRA5,SCN1A,MDH1,IL12RB1,SLC1A3,CA7,SERPINB10,FXR2,KCNQ1,MYOM1,STAT2,IST1,PEX3,SNRPD1,UBA52,HIST1H3A,NTHL1,MAP1A,MRPS10,CHAF1B,FGFBP1,TEAD4,MYLK,PDK4,ZC3H12A,IL23R,REP15,ALKBH5,RFWD3,KIAA1549L,CHST3,MAVS,TMEM173,FAM131B…
GO:0002232~leukocyte chemotaxis involved in inflammatory response	FFAR2,LBP,
GO:0002236~detection of misfolded protein	HSPD1,
GO:0002237~response to molecule of bacterial origin	CD24,H0Y858,BCL10,CXCL8,CXCL2,TNFAIP3,IL10,TLR9,MALT1,
GO:0002238~response to molecule of fungal origin	MYD88,TLR2,
GO:0002244~hematopoietic progenitor cell differentiation	KCP,PTPRQ,WDR38,DOCK1,CITED2,RBM47,HEATR9,TCAF2,GPATCH4,MUC4,PLD4,DOCK7,EML1,TNFRSF13B,ZBTB24,SIPA1L3,FSTL3,KRT75,TGFB1,INHBA,PLEK,PTPRC,TOP2A,BMP4,EEF2,HOXB3,FST,PTPRZ1,PSEN1,PSEN2,ADAR,SLC8A3,SRSF4,HYAL2,REST,KCNAB2,ARHGEF7,RRS1,COL24A1,ESCO2,DACT2,WDR78,ARMC6,PAPD4,TMEM91,HRNR,SAMD9L,HERC6,MMP21,SFRP1,C12orf29,ZNF784,BVES,STON2,TMEM190,ARL11,TMEM143,SLC7A6OS,DHTKD1,SERPINB12,SIN3A,SSBP3,MIXL1,…
GO:0002246~wound healing involved in inflammatory response	HMOX1,CD44,
GO:0002248~connective tissue replacement involved in inflammatory response wound healing	TGFB1,IL1A,F2R,HIF1A,
GO:0002250~adaptive immune response	CD8BP,FCGR1C,PIK3CD,BTN3A1,SH2D1B,TNFRSF13B,RIPK2,LAT,JAK2,SH2D1A,LILRA1,LILRB3,LILRB5,ICOSLG,TNFRSF21,EOMES,BCL10,HMHB1,IFNA1,IFNA2,IFNA10,IFNA7,IFNA21,IFNA5,IFNA14,IFNA17,IFNB1,IFNG,JCHAIN,CD4,IGHM,FGA,FGB,ANXA1,IFNW1,IFNA6,IFNA4,IFNA16,PRKCB,CD1A,FYN,CTSL,LYN,CD7,CTSH,CD8B,CD79A,HLA-E,CD46,CD1E,RAG1,CTLA4,TFEB,TFE3,CTSS,KLRK1,CD1B,CD1C,CD6,GPR183,IFNA8,CD79B,CSK,CD86,PIK3CA,PIK3CB,TEC,TXK,ZAP7…
GO:0002260~lymphocyte homeostasis	LAT,SPTA1,SKIL,TNFRSF17,SLC40A1,
GO:0002262~myeloid cell homeostasis	BCL2L11,SOD1,ITPKB,NCKAP1L,HAMP,FANCC,BAX,BAK1,NCSTN,FOXP3,
GO:0002263~cell activation involved in immune response	GBF1,
GO:0002264~endothelial cell activation involved in immune response	C8orf4,
GO:0002268~follicular dendritic cell differentiation	BCL3,NFKB2,
GO:0002270~plasmacytoid dendritic cell activation	HMGB1,
GO:0002277~myeloid dendritic cell activation involved in immune response	SLAMF1,DOCK2,PYCARD,
GO:0002281~macrophage activation involved in immune response	TYROBP,HMGB1,LBP,ZAP70,SYK,PRKCE,TICAM1,SBNO2,
GO:0002282~microglial cell activation involved in immune response	TLR3,CX3CR1,
GO:0002283~neutrophil activation involved in immune response	TYROBP,FCER1G,ZAP70,SYK,
GO:0002286~T cell activation involved in immune response	IFNA1,IFNA2,IFNA10,IFNA7,IFNA21,IFNA5,IFNA14,IFNA17,IFNB1,IFNW1,IFNA6,IFNA4,IFNA16,LCP1,CD1C,IFNA8,PSEN1,PSEN2,F2RL1,IFNE,IFNK,EIF2AK4,
GO:0002291~T cell activation via T cell receptor contact with antigen bound to MHC molecule on antigen presenting cell	ICAM1,ITGAL,APBB1IP,
GO:0002292~T cell differentiation involved in immune response	FCER1G,CLEC4D,CLEC4E,
GO:0002295~T-helper cell lineage commitment	ZFPM1,
GO:0002296~T-helper 1 cell lineage commitment	IL4,STAT6,
GO:0002302~CD8-positive, alpha-beta T cell differentiation involved in immune response	EOMES,IFNG,
GO:0002309~T cell proliferation involved in immune response	TP53,CD86,SLC11A1,LILRB1,TNFSF18,
GO:0002312~B cell activation involved in immune response	IFNB1,GPR183,
GO:0002313~mature B cell differentiation involved in immune response	GPR183,
GO:0002314~germinal center B cell differentiation	ADA,ITFG2,
GO:0002315~marginal zone B cell differentiation	DLL1,MFNG,BCL3,NOTCH2,PTK2B,LFNG,
GO:0002316~follicular B cell differentiation	PLCG2,
GO:0002317~plasma cell differentiation	LGALS8,LGALS1,NKX2-3,
GO:0002318~myeloid progenitor cell differentiation	KIT,BRAF,FLT3,MLF1,RUNX1,TET2,JAM3,SLC37A4,
GO:0002320~lymphoid progenitor cell differentiation	BCL2,KIT,BMP4,SPI1,SHH,BATF,
GO:0002322~B cell proliferation involved in immune response	TLR4,ABL1,GAPT,CD180,PLCL2,
GO:0002323~natural killer cell activation involved in immune response	IFNA1,IFNA2,IFNA10,IFNA7,IFNA21,IFNA5,IFNA14,IFNA17,IFNB1,IFNW1,IFNA6,IFNA4,IFNA16,IL12B,IFNA8,IFNE,CD244,IFNK,
GO:0002326~B cell lineage commitment	TP53,BCL2,TCF3,RAG2,PRKDC,
GO:0002327~immature B cell differentiation	KIT,FNIP1,
GO:0002328~pro-B cell differentiation	FLT3,LIG4,PRKDC,SOX4,
GO:0002329~pre-B cell differentiation	CD24,LRRC8A,ATP11C,
GO:0002331~pre-B cell allelic exclusion	RAG1,RAG2,ATM,
GO:0002333~transitional one stage B cell differentiation	ABL1,
GO:0002335~mature B cell differentiation	POU2F2,
GO:0002337~B-1a B cell differentiation	CMTM7,PLCL2,
GO:0002347~response to tumor cell	HNMT,
GO:0002352~B cell negative selection	BAX,BAK1,
GO:0002353~plasma kallikrein-kinin cascade	F12,PRCP,
GO:0002355~detection of tumor cell	CRTAM,
GO:0002357~defense response to tumor cell	PRF1,PLK5,
GO:0002358~B cell homeostatic proliferation	RAG2,BAX,
GO:0002360~T cell lineage commitment	FOXN1,TP53,IL7,RAG2,PRKDC,
GO:0002361~CD4-positive, CD25-positive, alpha-beta regulatory T cell differentiation	FOXP3,NCOR1,FUT7,PLA2G2D,
GO:0002362~CD4-positive, CD25-positive, alpha-beta regulatory T cell lineage commitment	FOXP3,
GO:0002366~leukocyte activation involved in immune response	SH2D1B,SYK,CLEC7A,
GO:0002367~cytokine production involved in immune response	MR1,NOD2,
GO:0002368~B cell cytokine production	HSPD1,
GO:0002369~T cell cytokine production	SLC11A1,DLG1,
GO:0002371~dendritic cell cytokine production	KIT,
GO:0002372~myeloid dendritic cell cytokine production	CAMK4,
GO:0002374~cytokine secretion involved in immune response	TLR2,NOD2,TREM1,
GO:0002376~immune system process	INPPL1,KCNN4,MCM3AP,FCMR,HP,IDO1,PTMS,ADSS,BAG6,CD300C,LRMP,SQSTM1,Q4G0T1,IL31,VSTM1,CD300LG,CD300LD,IDO2,ADSSL1,CD300LF,PIBF1,RUBCN,NUDCD1,TAPBPL,CD300A,
GO:0002377~immunoglobulin production	IGKV1-5,IGKV4-1,VPREB1,IL7R,FAS,TMIGD2,VPREB3,
GO:0002378~immunoglobulin biosynthetic process	PTPRC,GALNT2,
GO:0002380~immunoglobulin secretion involved in immune response	POU2F2,
GO:0002381~immunoglobulin production involved in immunoglobulin mediated immune response	HLA-DRB1,HLA-DQB1,GAPT,NOD2,
GO:0002384~hepatic immune response	IL6,IL6R,
GO:0002385~mucosal immune response	FFAR3,FFAR2,OTUD7B,IFNLR1,IFNL2,
GO:0002397~MHC class I protein complex assembly	TAPBP,
GO:0002399~MHC class II protein complex assembly	HLA-DMB,
GO:0002407~dendritic cell chemotaxis	CCL21,HMGB1,CCL5,CXCR1,CXCR2,CCR1,CCR7,CCR2,PIK3CG,CCR5,CCR6,CXCR4,ANO6,TRPM4,CCL19,
GO:0002408~myeloid dendritic cell chemotaxis	CCR7,ARHGEF5,CCL19,
GO:0002414~immunoglobulin transcytosis in epithelial cells	CD300LG,
GO:0002415~immunoglobulin transcytosis in epithelial cells mediated by polymeric immunoglobulin receptor	PIGR,RAB17,
GO:0002416~IgG immunoglobulin transcytosis in epithelial cells mediated by FcRn immunoglobulin receptor	FCGRT,
GO:0002418~immune response to tumor cell	PRF1,MICA,
GO:0002426~immunoglobulin production in mucosal tissue	TNFSF13,GCNT3,
GO:0002429~immune response-activating cell surface receptor signaling pathway	MICB,
GO:0002430~complement receptor mediated signaling pathway	CR1,CR2,GPLD1,C3AR1,
GO:0002431~Fc receptor mediated stimulatory signaling pathway	LYN,FCER1G,
GO:0002432~granuloma formation	CEBPB,UNC13D,
GO:0002437~inflammatory response to antigenic stimulus	KDM6B,RASGRP1,IL1A,IL1B,IL2RA,HLA-DRB1,HMGB1,IL1RN,HMGB2,CCR2,NOTCH1,IL5RA,NOTCH2,RBPJ,IL20RB,PNMA1,IL1F10,AK7,IL25,IL37,IL36B,IL36G,IL36RN,IL36A,
GO:0002438~acute inflammatory response to antigenic stimulus	NPFF,ICAM1,ELANE,CXCR2,CD6,BDKRB2,OPRM1,IL31RA,
GO:0002439~chronic inflammatory response to antigenic stimulus	TNF,IL1B,AHCY,
GO:0002443~leukocyte mediated immunity	DBH,
GO:0002446~neutrophil mediated immunity	CD300LB,PLA2G1B,IL6,IL6R,ACE,ADAM17,KMT2E,JAGN1,LYST,IRAK4,
GO:0002448~mast cell mediated immunity	SERPINB9,SPON2,
GO:0002455~humoral immune response mediated by circulating immunoglobulin	IGHM,HLA-DRB1,HLA-DQB1,BCL3,ZP3,EXO1,
GO:0002456~T cell mediated immunity	MYO1G,BTN3A3,CD8A,CD46,GNL1,BTN3A2,JAG1,LYST,FOXP3,
GO:0002457~T cell antigen processing and presentation	ICAM1,RFTN1,TREML4,KDM5D,
GO:0002460~adaptive immune response based on somatic recombination of immune receptors built from immunoglobulin superfamily domains	TGFB1,
GO:0002462~tolerance induction to nonself antigen	C3AR1,
GO:0002467~germinal center formation	KLHL6,CXCL13,BCL3,BCL6,ADAM17,NFKB2,MEF2C,UNC13D,
GO:0002474~antigen processing and presentation of peptide antigen via MHC class I	HLA-C,HLA-F,HLA-A,HLA-G,PSMB11,AZGP1,B2M,HLA-B,HFE,PSMD11,PSMD12,PSMD9,PSMD14,PSMA7,TAPBP,PSMD3,PSMD10,SEC24D,SEC31A,SEC24A,SEC24B,HLA-H,CYBB,ITGAV,UBB,UBC,FCGR1A,ACE,CYBA,HLA-E,NCF1,CD36,PSMC3,ITGB5,NCF2,PSMB1,CTSS,PSMA1,PSMA2,PSMA3,PSMA4,CALR,CANX,PSMB8,PSMB9,PSMA5,PSMB4,PSMB6,PSMB5,TPP2,PDIA3,PSMC2,PSMB10,PSMC4,PSMD8,UBE2A,PSMB3,PSMB2,BCAP31,PSMD7,SEC24C,PSMD4,SEC13,NPEPPS,SEC61G,SEC61B,PSMA6,…
GO:0002476~antigen processing and presentation of endogenous peptide antigen via MHC class Ib	HLA-E,
GO:0002479~antigen processing and presentation of exogenous peptide antigen via MHC class I, TAP-dependent	TAPBP,PSMB11,PSMD11,PSMD12,PSMD9,PSMD14,PSMA7,PSMD3,PSMD10,HLA-B,HLA-A,HLA-C,CYBB,ITGAV,UBB,UBC,FCGR1A,CYBA,HLA-E,NCF1,CD36,HLA-G,PSMC3,ITGB5,NCF2,PSMB1,PSMA1,PSMA2,PSMA3,PSMA4,CALR,PSMB8,PSMB9,PSMA5,PSMB4,PSMB6,PSMB5,PDIA3,HLA-F,PSMC2,PSMB10,PSMC4,PSMD8,PSMB3,PSMB2,PSMD7,PSMD4,SEC61G,SEC61B,PSMA6,PSME3,SEC61A1,B2M,PSMC1,PSMC5,PSMC6,RPS27A,UBA52,TAP1,TAP2,PSME1,PSMD2,PSME4,PSMD6,NCF4,PSMD5,PSMA8,…
GO:0002480~antigen processing and presentation of exogenous peptide antigen via MHC class I, TAP-independent	HLA-B,HLA-A,HLA-C,HLA-E,HLA-G,CTSS,HLA-F,B2M,LNPEP,
GO:0002481~antigen processing and presentation of exogenous protein antigen via MHC class Ib, TAP-dependent	E7ENX8,ABCB1,ABCB4,B2M,TAP1,TAP2,ABCB5,ABCB9,
GO:0002485~antigen processing and presentation of endogenous peptide antigen via MHC class I via ER pathway, TAP-dependent	E7ENX8,ABCB1,ABCB4,TAP1,TAP2,ABCB5,ABCB9,
GO:0002486~antigen processing and presentation of endogenous peptide antigen via MHC class I via ER pathway, TAP-independent	HLA-A,HLA-B,HLA-C,
GO:0002489~antigen processing and presentation of endogenous peptide antigen via MHC class Ib via ER pathway, TAP-dependent	E7ENX8,ABCB1,ABCB4,TAP1,TAP2,ABCB5,ABCB9,
GO:0002495~antigen processing and presentation of peptide antigen via MHC class II	MARCH8,MARCH1,
GO:0002502~peptide antigen assembly with MHC class I protein complex	CALR,
GO:0002503~peptide antigen assembly with MHC class II protein complex	HLA-DRA,HLA-DRB1,HLA-DMA,HLA-DMB,
GO:0002504~antigen processing and presentation of peptide or polysaccharide antigen via MHC class II	HLA-DRB1,HLA-DQB2,HLA-DRA,HLA-DMB,HLA-DPB1,HLA-DRB4,HLA-DRB3,HLA-DQA1,HLA-DQB1,E7ENX8,HLA-DMA,F6UB75,HLA-DOB,HLA-DPA1,
GO:0002506~polysaccharide assembly with MHC class II protein complex	HLA-DRA,HLA-DRB1,
GO:0002507~tolerance induction	C3,CCR4,
GO:0002508~central tolerance induction	FOXJ1,
GO:0002513~tolerance induction to self antigen	TGFB1,LYN,FOXP3,
GO:0002517~T cell tolerance induction	ICOS,
GO:0002518~lymphocyte chemotaxis across high endothelial venule	CXCL13,
GO:0002519~natural killer cell tolerance induction	LGALS9,HAVCR2,
GO:0002520~immune system development	TROVE2,SMAD3,SPEF2,
GO:0002521~leukocyte differentiation	RRAS,
GO:0002522~leukocyte migration involved in immune response	HCK,FUT7,
GO:0002523~leukocyte migration involved in inflammatory response	CD24,PPBP,ITGB2,S100A8,S100A9,CCL2,SELE,ADAM8,JAM3,
GO:0002526~acute inflammatory response	PTGES,OGG1,NUPR1,VNN1,APOA2,S100A8,ADRA2A,ALOX5,B4GALT1,VCAM1,TNFSF4,TACR1,DEFB1,ACVR1,EIF2AK1,
GO:0002528~regulation of vascular permeability involved in acute inflammatory response	MYLK3,CTNNBIP1,
GO:0002532~production of molecular mediator involved in inflammatory response	IL4R,CHIA,
GO:0002534~cytokine production involved in inflammatory response	IDO1,SEH1L,
GO:0002537~nitric oxide production involved in inflammatory response	TLR4,SLC7A2,
GO:0002540~leukotriene production involved in inflammatory response	ALOX5AP,ALOX5,
GO:0002541~activation of plasma proteins involved in acute inflammatory response	F3,
GO:0002542~Factor XII activation	F12,KLKB1,
GO:0002543~activation of blood coagulation via clotting cascade	F3,ANO6,
GO:0002544~chronic inflammatory response	CCL5,PTGES,CXCL13,VNN1,S100A8,THBS1,GJA1,VCAM1,CAMP,CCL11,
GO:0002548~monocyte chemotaxis	CCL24,CCL21,CCL22,TNFSF11,CCL25,CCL16,PDGFB,CALCA,ANXA1,IL6,IL6R,CCL3,CCL4,CCL2,CCL5,FOLR2,CCL3L1,LGALS3,FLT1,CCL1,RPS19,XCL1,CCL11,CCL23,CCL18,CX3CL1,CCL20,CCL8,CCL7,S100A12,MYO9B,CCL14,CCL15,PTPRO,CCL4L1,CCL17,CCL13,CCL19,XCL2,CCL26,TNFRSF11A,
GO:0002551~mast cell chemotaxis	PIK3CD,CHGA,KIT,CCL11,RAC1,
GO:0002553~histamine secretion by mast cell	SNAP23,LYN,
GO:0002554~serotonin secretion by platelet	FCER1G,SYK,P2RX1,
GO:0002566~somatic diversification of immune receptors via somatic mutation	ADAR,
GO:0002572~pro-T cell differentiation	GATA3,FLT3,
GO:0002573~myeloid leukocyte differentiation	PSEN2,HHEX,
GO:0002575~basophil chemotaxis	VEGFA,
GO:0002576~platelet degranulation	LEFTY2,ABCC4,ACTN4,CALU,FIGF,WDR1,SOD1,F8,F13A1,CFD,PLG,SERPINA1,A2M,TIMP1,KNG1,PDGFB,EGF,TGFB1,IGF2,APOA1,FGA,FGB,FGG,FN1,ALB,PPBP,PF4,TF,ALDOA,PDGFA,HRG,VWF,IGF1,APP,ITGB3,SERPINE1,SERPING1,PROS1,PSAP,PFN1,LYN,THBS1,ITGA2B,PLEK,SERPINF2,CD63,SPARC,SRGN,TGFB3,CLU,HSPA5,F5,ACTN1,LAMP2,HGF,VEGFA,SELP,PECAM1,CD36,VCL,FLNA,CD9,CFL1,ACTN2,VEGFB,VEGFC,STXBP1,TGFB2,CALM1,TMSB4X,PPIA,TUBA4A,CAP1,MMRN1,G…
GO:0002578~negative regulation of antigen processing and presentation	LILRB2,
GO:0002581~negative regulation of antigen processing and presentation of peptide or polysaccharide antigen via MHC class II	THBS1,
GO:0002587~negative regulation of antigen processing and presentation of peptide antigen via MHC class II	HLA-DOA,HLA-DOB,
GO:0002588~positive regulation of antigen processing and presentation of peptide antigen via MHC class II	TREM2,PYCARD,
GO:0002590~negative regulation of antigen processing and presentation of peptide antigen via MHC class I	TAPBPL,
GO:0002591~positive regulation of antigen processing and presentation of peptide antigen via MHC class I	E7ENX8,ABCB1,ABCB4,TAP1,TAP2,ABCB5,ABCB9,
GO:0002605~negative regulation of dendritic cell antigen processing and presentation	THBS1,
GO:0002606~positive regulation of dendritic cell antigen processing and presentation	CCL21,CD74,CCR7,SLC11A1,CCL19,NOD2,NOD1,
GO:0002625~regulation of T cell antigen processing and presentation	WAS,
GO:0002626~negative regulation of T cell antigen processing and presentation	HFE,
GO:0002634~regulation of germinal center formation	TNFAIP3,BCL6,MEF2C,PKN1,RC3H1,
GO:0002635~negative regulation of germinal center formation	RC3H1,FOXJ1,
GO:0002636~positive regulation of germinal center formation	TNFSF13,ADA,TNFRSF13C,TNFSF13B,
GO:0002637~regulation of immunoglobulin production	PKN1,
GO:0002638~negative regulation of immunoglobulin production	PRKDC,IL13RA2,
GO:0002639~positive regulation of immunoglobulin production	SASH3,HPX,CD37,XBP1,IL4R,IL13,CLCF1,
GO:0002642~positive regulation of immunoglobulin biosynthetic process	MZB1,
GO:0002643~regulation of tolerance induction	HMGB1,MARCH7,
GO:0002644~negative regulation of tolerance induction	PDCD1,
GO:0002645~positive regulation of tolerance induction	HLA-G,LILRB2,
GO:0002651~positive regulation of tolerance induction to self antigen	TGFBR2,
GO:0002663~positive regulation of B cell tolerance induction	TGFBR2,
GO:0002664~regulation of T cell tolerance induction	IL2RA,
GO:0002666~positive regulation of T cell tolerance induction	IDO1,HLA-G,TGFBR2,LILRB2,
GO:0002667~regulation of T cell anergy	PHLPP1,HLA-B,CLC,FOXP3,
GO:0002668~negative regulation of T cell anergy	CD86,
GO:0002669~positive regulation of T cell anergy	CD3E,CBLB,ITCH,FOXP3,
GO:0002673~regulation of acute inflammatory response	FFAR2,RHBDD3,
GO:0002674~negative regulation of acute inflammatory response	INS,APCS,IL4,GSTP1,ADORA1,PPARG,NLRP3,ASH1L,
GO:0002675~positive regulation of acute inflammatory response	ALOX5AP,IL6,OSM,TAC1,IL6ST,PIK3CG,ADAM8,NPY5R,CREB3L3,OSMR,
GO:0002676~regulation of chronic inflammatory response	CCL5,
GO:0002677~negative regulation of chronic inflammatory response	IL4,CYP19A1,TNFAIP3,FOXP3,
GO:0002678~positive regulation of chronic inflammatory response	IDO1,
GO:0002679~respiratory burst involved in defense response	PIK3CD,MPO,NCF1,PIK3CG,
GO:0002682~regulation of immune system process	ORM1,PIP,GGT1,ORM2,SIAE,
GO:0002683~negative regulation of immune system process	SOX9,
GO:0002684~positive regulation of immune system process	PRKDC,AQP3,
GO:0002685~regulation of leukocyte migration	PTPN22,ANXA1,CXCR3,
GO:0002686~negative regulation of leukocyte migration	IL33,ADA,HMOX1,ADORA1,HOXA7,RABGEF1,
GO:0002687~positive regulation of leukocyte migration	TLR2,ITGA2B,VEGFA,SELP,SELE,ITGA2,KITLG,ZP3,TACR1,BDKRB1,CCL8,MADCAM1,MIA3,TNFSF18,TNFRSF18,
GO:0002688~regulation of leukocyte chemotaxis	PTK2B,
GO:0002689~negative regulation of leukocyte chemotaxis	SLIT2,
GO:0002690~positive regulation of leukocyte chemotaxis	CXCL11,PPBP,PF4,IL6,F7,IL6R,PF4V1,EDN3,EDN2,CXCL5,XCL1,F2RL1,ADAM17,CXCL6,CXCL9,ZNF580,
GO:0002691~regulation of cellular extravasation	SELP,
GO:0002692~negative regulation of cellular extravasation	BCR,ABR,
GO:0002693~positive regulation of cellular extravasation	ICAM1,CCL2,PLVAP,
GO:0002695~negative regulation of leukocyte activation	GPER1,
GO:0002696~positive regulation of leukocyte activation	TEX101,
GO:0002710~negative regulation of T cell mediated immunity	CLEC4G,NOD2,DUSP22,
GO:0002711~positive regulation of T cell mediated immunity	IL1B,ZBTB1,
GO:0002715~regulation of natural killer cell mediated immunity	HLA-E,
GO:0002717~positive regulation of natural killer cell mediated immunity	SH2D1B,HLA-E,
GO:0002718~regulation of cytokine production involved in immune response	TRIL,
GO:0002720~positive regulation of cytokine production involved in immune response	FFAR3,FFAR2,
GO:0002721~regulation of B cell cytokine production	BTK,
GO:0002724~regulation of T cell cytokine production	TRPM4,CLC,
GO:0002725~negative regulation of T cell cytokine production	XCL1,HFE,FOXP3,C10orf54,
GO:0002726~positive regulation of T cell cytokine production	MAP3K7,SASH3,HLA-A,TNFSF4,XCL1,B2M,TRAF2,FZD5,MALT1,TRAF6,
GO:0002729~positive regulation of natural killer cell cytokine production	IL21,
GO:0002730~regulation of dendritic cell cytokine production	TLR4,TLR3,TLR2,
GO:0002731~negative regulation of dendritic cell cytokine production	JAK3,
GO:0002737~negative regulation of plasmacytoid dendritic cell cytokine production	BST2,
GO:0002739~regulation of cytokine secretion involved in immune response	ATG5,
GO:0002740~negative regulation of cytokine secretion involved in immune response	TNF,APOA1,APOA2,IL10,ANGPT1,LILRB1,
GO:0002741~positive regulation of cytokine secretion involved in immune response	WNT5A,F2RL1,TEK,TNFRSF14,TRIM6,
GO:0002752~cell surface pattern recognition receptor signaling pathway	FCN1,FFAR2,TLR2,
GO:0002755~MyD88-dependent toll-like receptor signaling pathway	MYD88,TLR6,TLR1,TLR10,H0Y858,TLR4,MAP2K7,IKBKB,CHUK,IRAK2,MAP3K7,RIPK2,TLR5,TLR2,RPS6KA5,FOS,JUN,CD14,UBB,UBC,HSPD1,ATF2,CREB1,CD36,ATF1,ELK1,NFKB1,NFKBIA,MAPK3,MAPK1,MAP3K8,MAPK8,MAPK9,MAP2K4,MAP2K3,MAPKAPK2,DUSP3,IRAK1,RPS6KA3,MAP2K6,MAPK10,TIRAP,UBE2N,RPS27A,UBA52,SKP1,NFKB2,MEF2A,MAP2K1,RELA,BTK,MEF2C,DUSP4,MAPK7,MAP3K1,UBE2V1,CUL1,PPP2R5D,TNIP1,RPS6KA2,RPS6KA1,NFKBIB,TAB1,MAPK11,MAPK14,MAPKA…
GO:0002756~MyD88-independent toll-like receptor signaling pathway	TLR3,TLR4,MAP2K7,IKBKB,CHUK,IRAK2,MAP3K7,RIPK2,RPS6KA5,FOS,JUN,CD14,UBB,UBC,ATF2,CREB1,ATF1,ELK1,NFKB1,NFKBIA,MAPK3,MAPK1,MAP3K8,MAPK8,MAPK9,MAP2K4,MAP2K3,MAPKAPK2,DUSP3,IRAK1,UBE2D1,RPS6KA3,MAP2K6,MAPK10,UBE2D3,UBE2D2,RPS27A,UBA52,SKP1,NFKB2,MEF2A,MAP2K1,RELA,MEF2C,TRAF3,DUSP4,FADD,MAPK7,BIRC3,BIRC2,RIPK1,CUL1,IKBKE,IRF3,PPP2R5D,CASP8,RPS6KA2,RPS6KA1,NFKBIB,TAB1,MAPK11,MAPK14,MAPKAPK3,DUSP6,DUSP…
GO:0002757~immune response-activating signal transduction	SKAP2,
GO:0002758~innate immune response-activating signal transduction	HCK,
GO:0002759~regulation of antimicrobial humoral response	PPP2R3C,
GO:0002760~positive regulation of antimicrobial humoral response	IRG1,
GO:0002761~regulation of myeloid leukocyte differentiation	NDFIP1,
GO:0002762~negative regulation of myeloid leukocyte differentiation	LYN,NME1,
GO:0002763~positive regulation of myeloid leukocyte differentiation	IL3,KITLG,CD101,
GO:0002764~immune response-regulating signaling pathway	LAT2,CTSH,
GO:0002765~immune response-inhibiting signal transduction	IL20RB,
GO:0002767~immune response-inhibiting cell surface receptor signaling pathway	HLA-G,LILRB2,LILRB1,
GO:0002768~immune response-regulating cell surface receptor signaling pathway	LYN,FGR,CD24,CD40,BTLA,
GO:0002769~natural killer cell inhibitory signaling pathway	KIR2DL1,
GO:0002774~Fc receptor mediated inhibitory signaling pathway	LYN,LILRB2,LILRB1,
GO:0002778~antibacterial peptide production	KLK3,
GO:0002779~antibacterial peptide secretion	MMP7,
GO:0002780~antibacterial peptide biosynthetic process	MMP7,
GO:0002787~negative regulation of antibacterial peptide production	SPINK5,
GO:0002790~peptide secretion	ABCA1,TRPV1,
GO:0002792~negative regulation of peptide secretion	CD74,PTGER4,
GO:0002793~positive regulation of peptide secretion	S100A8,S100A9,ADORA1,NPY2R,
GO:0002803~positive regulation of antibacterial peptide production	PGC,KLK7,KLK5,
GO:0002819~regulation of adaptive immune response	IRF1,TNFSF4,IRF7,RIPK3,DUSP10,
GO:0002820~negative regulation of adaptive immune response	TRIM27,ALOX15,SAMSN1,
GO:0002821~positive regulation of adaptive immune response	IL6ST,FADD,SIRT1,EIF2AK4,PYCARD,
GO:0002826~negative regulation of T-helper 1 type immune response	IL33,XCL1,IL1RL1,
GO:0002827~positive regulation of T-helper 1 type immune response	IL12B,CCR2,IL12RB1,SLC11A1,IL23R,IL27RA,NLRP10,IL23A,
GO:0002828~regulation of type 2 immune response	ECM1,
GO:0002829~negative regulation of type 2 immune response	CCR2,STAT6,IL27RA,IFNL1,NDFIP1,
GO:0002830~positive regulation of type 2 immune response	IL33,CD74,IDO1,TNFSF4,NLRP3,NOD2,
GO:0002839~positive regulation of immune response to tumor cell	HRG,
GO:0002840~regulation of T cell mediated immune response to tumor cell	HMGB1,
GO:0002842~positive regulation of T cell mediated immune response to tumor cell	CD24,HSPD1,
GO:0002851~positive regulation of peripheral T cell tolerance induction	FOXP3,
GO:0002860~positive regulation of natural killer cell mediated cytotoxicity directed against tumor cell target	KLRC4-KLRK1,NCR3,CRTAM,PVR,KLRK1,IL12A,IL12B,CD226,PVRL2,
GO:0002862~negative regulation of inflammatory response to antigenic stimulus	GPX1,HLA-DRB1,PSMB4,IL12B,NLRP6,NOD2,
GO:0002863~positive regulation of inflammatory response to antigenic stimulus	CD24,CD28,
GO:0002865~negative regulation of acute inflammatory response to antigenic stimulus	ADCYAP1,VIMP,
GO:0002866~positive regulation of acute inflammatory response to antigenic stimulus	CNR1,
GO:0002875~negative regulation of chronic inflammatory response to antigenic stimulus	IL10,
GO:0002876~positive regulation of chronic inflammatory response to antigenic stimulus	LTA,TNF,
GO:0002878~negative regulation of acute inflammatory response to non-antigenic stimulus	ADCYAP1,
GO:0002879~positive regulation of acute inflammatory response to non-antigenic stimulus	FFAR3,FFAR2,
GO:0002881~negative regulation of chronic inflammatory response to non-antigenic stimulus	CX3CR1,
GO:0002882~positive regulation of chronic inflammatory response to non-antigenic stimulus	ADORA2B,
GO:0002885~positive regulation of hypersensitivity	CCR7,
GO:0002891~positive regulation of immunoglobulin mediated immune response	TNFSF4,CD226,PVRL2,
GO:0002897~positive regulation of central B cell tolerance induction	FOXJ1,
GO:0002902~regulation of B cell apoptotic process	LYN,PTEN,BTK,
GO:0002903~negative regulation of B cell apoptotic process	BCL6,IL2,AURKB,HSH2D,FOXP1,SLC39A10,NOC2L,IRS2,
GO:0002904~positive regulation of B cell apoptotic process	CD24,IL10,BAX,FNIP1,
GO:0002906~negative regulation of mature B cell apoptotic process	BCL10,ADA,CD74,MIF,
GO:0002920~regulation of humoral immune response	CXCL13,CD37,SPNS2,
GO:0002922~positive regulation of humoral immune response	ZP3,CCR7,ZP4,
GO:0002924~negative regulation of humoral immune response mediated by circulating immunoglobulin	PTPN6,FOXJ1,
GO:0002925~positive regulation of humoral immune response mediated by circulating immunoglobulin	PTPRC,LTA,TNF,HPX,FCER2,NOD2,
GO:0002930~trabecular meshwork development	FOXE3,CYP1B1,
GO:0002931~response to ischemia	CASR,RCAN1,EEF2K,PER2,NOL3,MLYCD,AIFM1,FN1,TP53,UCHL1,BCL2,EEF2,PPIF,MAP2K6,HK2,SLC26A5,CAV1,EIF4EBP1,KCNJ11,FAM175B,CPEB4,RNLS,NDNF,PANX2,PANX1,MAP3K5,CIB1,FAIM2,TIGAR,PPARGC1A,CAMK2A,HYOU1,
GO:0002932~tendon sheath development	MKX,
GO:0002934~desmosome organization	DSP,DSG2,PVRL1,PERP,
GO:0002940~tRNA N2-guanine methylation	TRMT1L,TRMT1,
GO:0002943~tRNA dihydrouridine synthesis	DUS2,DUS4L,DUS1L,DUS3L,K7EMI3,
GO:0002944~cyclin K-CDK12 complex	CCNK,CDK12,
GO:0002945~cyclin K-CDK13 complex	CCNK,CDK13,
GO:0002947~tumor necrosis factor receptor superfamily complex	RFFL,
GO:0002949~tRNA threonylcarbamoyladenosine modification	YRDC,OSGEPL1,OSGEP,
GO:0003006~developmental process involved in reproduction	PPP1R9B,ALPL,CSF1,
GO:0003007~heart morphogenesis	TTN,NCOR2,UTY,VEGFA,T,KDM6A,FLRT2,TBX1,LEFTY1,ALDH1A2,COL2A1,INSR,TH,GAA,COL5A1,SLC8A1,HTR2B,MTOR,NKX2-5,EPHB4,HAND2,TGFB2,FKBP1A,TGFBR3,PTK2,PTCH1,MYBPC3,TAB1,NIPBL,FAT4,ASXL2,ASXL1,KAT6A,DLC1,CHD7,BAZ1B,MKL2,ZMIZ1,COL4A3BP,
GO:0003009~skeletal muscle contraction	CCDC78,IKBKB,CHUK,TCAP,TNNC2,CHRNA1,MYH3,CHRNB1,MYH7,MYH8,EEF2,TNNT1,TNNI1,TNNI3,RPS6KB1,TNNT3,TNNI2,CHRNE,CHRND,RCSD1,MYH14,HOMER1,STAC3,JSRP1,
GO:0003011~involuntary skeletal muscle contraction	ATP8A2,
GO:0003012~muscle system process	SCO2,TRIM72,
GO:0003013~circulatory system process	CYSLTR1,
GO:0003014~renal system process	AGT,BCL2,BMP4,FAS,PKN1,RRM2B,LGMN,SLC4A5,PRKRIP1,
GO:0003016~respiratory system process	KDM6A,ZFAND5,ECEL1,ADH5,RAB3A,HOXA5,TCF15,STK40,NDN,SEPN1,JAG2,
GO:0003017~lymph circulation	HEG1,
GO:0003025~regulation of systemic arterial blood pressure by baroreceptor feedback	NAV2,
GO:0003026~regulation of systemic arterial blood pressure by aortic arch baroreceptor feedback	ASIC2,
GO:0003029~detection of hypoxic conditions in blood by carotid body chemoreceptor signaling	P2RX2,
GO:0003032~detection of oxygen	SOD2,SLC11A2,CYB5R4,
GO:0003050~regulation of systemic arterial blood pressure by atrial natriuretic peptide	RASL10B,CORIN,
GO:0003051~angiotensin-mediated drinking behavior	AGT,TACR1,ACE2,
GO:0003056~regulation of vascular smooth muscle contraction	ADRA2B,CHRM1,CHRM3,P2RX1,
GO:0003057~regulation of the force of heart contraction by chemical signal	NOS3,CAV1,
GO:0003058~hormonal regulation of the force of heart contraction	EDN2,
GO:0003059~positive regulation of the force of heart contraction by epinephrine	ADRB2,
GO:0003062~regulation of heart rate by chemical signal	NOS1AP,SREBF1,
GO:0003064~regulation of heart rate by hormone	YWHAE,KCNH2,
GO:0003065~positive regulation of heart rate by epinephrine	TPM1,
GO:0003069~vasodilation by acetylcholine involved in regulation of systemic arterial blood pressure	SOD2,
GO:0003073~regulation of systemic arterial blood pressure	FSHR,AR,DDAH1,GSK3A,NCALD,PLCB3,POSTN,ADAMTS16,SLC4A5,
GO:0003081~regulation of systemic arterial blood pressure by renin-angiotensin	ACE,AGTR1,ENPEP,ACE2,NOX1,
GO:0003084~positive regulation of systemic arterial blood pressure	AVP,ENG,AVPR2,ADRA1A,AVPR1A,SPX,WNK1,
GO:0003085~negative regulation of systemic arterial blood pressure	NPPA,NTSR1,PRCP,IER3,BMPR2,BBS4,KCNK6,
GO:0003091~renal water homeostasis	ADCY6,ADCY3,ADCY9,WFS1,ADCY5,AVP,PRKAR1A,PRKAR2A,PRKACA,CYP11B2,PRKACG,PRKACB,AQP1,AVPR2,PRKAR1B,PRKAR2B,ADCY8,AQP2,ADCY7,AQP4,RAB11A,GNAS,CYP4F2,CYP4A11,ADCY2,ADCY1,RAB11FIP2,ADCY4,TFAP2B,AQP3,CYP4F12,MYO5B,
GO:0003093~regulation of glomerular filtration	ADORA1,EMP2,PTPRO,
GO:0003094~glomerular filtration	JCHAIN,IGHA1,IGHA2,P18136,EDNRA,CD34,AQP1,MCAM,MYO1E,SULF2,SULF1,XPNPEP3,
GO:0003095~pressure natriuresis	CYP4F2,CYP4A11,CYP4F12,
GO:0003096~renal sodium ion transport	SLC9A3R1,
GO:0003097~renal water transport	AQP1,AQP2,
GO:0003099~positive regulation of the force of heart contraction by chemical signal	EDN2,
GO:0003100~regulation of systemic arterial blood pressure by endothelin	EDN1,EDN3,EDN2,NOS3,ECE1,
GO:0003104~positive regulation of glomerular filtration	PDGFB,GJA1,F2RL1,GAS6,
GO:0003105~negative regulation of glomerular filtration	UTS2,F2R,GJA5,PTPRO,UTS2R,
GO:0003106~negative regulation of glomerular filtration by angiotensin	CYBA,
GO:0003108~negative regulation of the force of heart contraction by chemical signal	ADRBK1,
GO:0003117~regulation of vasoconstriction by circulating norepinephrine	SNTA1,
GO:0003127~detection of nodal flow	PKD2,PKD1L1,
GO:0003130~BMP signaling pathway involved in heart induction	BMP2,BMP4,POU5F1,
GO:0003131~mesodermal-endodermal cell signaling	HMGA2,
GO:0003136~negative regulation of heart induction by canonical Wnt signaling pathway	WNT3A,
GO:0003138~primary heart field specification	MEF2C,
GO:0003139~secondary heart field specification	FOXH1,BMP4,ISL1,RBPJ,MEF2C,SMARCD3,MESP1,AXIN2,
GO:0003140~determination of left/right asymmetry in lateral mesoderm	SHH,DAND5,SMO,
GO:0003142~cardiogenic plate morphogenesis	SOX17,
GO:0003143~embryonic heart tube morphogenesis	TEAD1,YAP1,ACVR1,HES1,TEAD2,MEGF8,RYR2,MESP1,SOX17,TBX20,
GO:0003144~embryonic heart tube formation	HAND1,
GO:0003147~neural crest cell migration involved in heart formation	FOLR1,
GO:0003148~outflow tract septum morphogenesis	PARVA,TBX1,RARA,RARB,FGFR2,MSX2,NKX2-5,FGF8,ISL1,TBX2,ZFPM2,GATA6,DVL3,TBX20,
GO:0003149~membranous septum morphogenesis	WHSC1,FGFR2,ID2,FZD2,VANGL2,FZD1,
GO:0003150~muscular septum morphogenesis	FZD2,HEY2,VANGL2,FZD1,
GO:0003151~outflow tract morphogenesis	CITED2,CLDN5,DVL2,TBX3,TBX1,FOXH1,DHRS3,SEC24B,WNT11,JUN,THBS1,ATF2,VEGFA,RYR1,NPY1R,SOX18,SOX11,GJA5,NEDD4,NPY2R,ISL1,RBPJ,MEF2C,TBX2,ILK,FZD2,HES1,SIX1,NPY5R,HIF1A,NIPBL,ZFPM1,SFRP2,EYA1,SEMA3C,SOX17,HEYL,HEY2,FZD1,PLXND1,
GO:0003156~regulation of organ formation	CITED2,WT1,
GO:0003157~endocardium development	NOTCH1,STK4,STK3,
GO:0003158~endothelium development	GJA1,CD34,GJA4,KDR,GJA5,SLC40A1,
GO:0003160~endocardium morphogenesis	NOTCH1,RBPJ,
GO:0003161~cardiac conduction system development	GJA5,NKX2-5,CDC42,NRG1,
GO:0003162~atrioventricular node development	NOTCH1,MAML1,
GO:0003163~sinoatrial node development	TBX18,
GO:0003165~Purkinje myocyte development	DSG2,
GO:0003166~bundle of His development	NKX2-5,ID2,TBX5,
GO:0003167~atrioventricular bundle cell differentiation	TBX3,
GO:0003168~Purkinje myocyte differentiation	NKX2-5,
GO:0003169~coronary vein morphogenesis	VEGFA,NOTCH1,
GO:0003170~heart valve development	SMAD6,ZBTB14,SHOX2,PRDM1,SOX9,HECTD1,
GO:0003171~atrioventricular valve development	PITX2,
GO:0003174~mitral valve development	GJA5,
GO:0003175~tricuspid valve development	TBX20,
GO:0003179~heart valve morphogenesis	MTOR,SOX9,TGFB2,SCX,FGFRL1,
GO:0003180~aortic valve morphogenesis	EFNA1,GATA3,NOTCH1,TWIST1,TBX20,
GO:0003181~atrioventricular valve morphogenesis	CYR61,MDM4,BMP2,GATA4,NOTCH1,MDM2,ZFPM1,TBX5,HEYL,
GO:0003183~mitral valve morphogenesis	EFNA1,ACVR1,SOX4,TWIST1,
GO:0003184~pulmonary valve morphogenesis	NOTCH1,JAG1,NOTCH2,STRA6,HEYL,HEY2,HEY1,
GO:0003185~sinoatrial valve morphogenesis	MEF2C,
GO:0003186~tricuspid valve morphogenesis	HEY2,
GO:0003188~heart valve formation	SOX9,SCX,
GO:0003190~atrioventricular valve formation	SMAD4,OLFM1,HEY1,
GO:0003192~mitral valve formation	NOTCH1,ZFPM1,DCHS1,
GO:0003193~pulmonary valve formation	GJA5,TBX20,
GO:0003195~tricuspid valve formation	ZFPM1,HEY2,
GO:0003197~endocardial cushion development	CITED2,THBS1,ERG,BMP4,ERBB3,GATA4,NEDD4,FOXF1,CRELD1,TBX5,
GO:0003198~epithelial to mesenchymal transition involved in endocardial cushion formation	SNAI2,MSX1,MSX2,NOTCH1,FGF8,RBPJ,SMAD4,HEYL,TMEM100,HEY1,
GO:0003199~endocardial cushion to mesenchymal transition involved in heart valve formation	ERG,EFNA1,HEY2,HEY1,
GO:0003203~endocardial cushion morphogenesis	MDM4,BMP2,NOTCH1,SOX9,ISL1,MDM2,TBX2,TWIST1,HEYL,TBX20,HEY1,
GO:0003205~cardiac chamber development	ARID1A,
GO:0003207~cardiac chamber formation	NOTCH1,TBX20,
GO:0003208~cardiac ventricle morphogenesis	GATA4,NOTCH1,HIF1A,GRHL2,HEYL,DLL4,HEY2,HEY1,
GO:0003209~cardiac atrium morphogenesis	SHOX2,NOTCH1,DLL4,CCM2L,HEG1,
GO:0003210~cardiac atrium formation	MESP1,
GO:0003211~cardiac ventricle formation	SOX11,NKX2-5,MEF2C,SOX4,MESP1,
GO:0003213~cardiac right atrium morphogenesis	NOTCH1,
GO:0003214~cardiac left ventricle morphogenesis	CPE,NOTCH1,NPY2R,GSK3A,RBPJ,FOXF1,NPY5R,SFRP2,HEY2,
GO:0003215~cardiac right ventricle morphogenesis	FOXH1,GATA3,GATA4,ISL1,JAG1,SOX4,PPP1R13L,SEMA3C,HEY2,TBX20,
GO:0003218~cardiac left ventricle formation	HAND1,TBX5,
GO:0003219~cardiac right ventricle formation	HAND1,NOTCH1,HAND2,SMARCD3,
GO:0003220~left ventricular cardiac muscle tissue morphogenesis	RYR2,
GO:0003221~right ventricular cardiac muscle tissue morphogenesis	NKX2-5,ZFPM2,
GO:0003222~ventricular trabecula myocardium morphogenesis	FOXH1,NOTCH1,NKX2-5,NRG1,RBPJ,MED1,DLL4,CCM2L,HEY2,HEG1,HEY1,
GO:0003223~ventricular compact myocardium morphogenesis	DSP,POU4F1,
GO:0003229~ventricular cardiac muscle tissue development	MARCKS,GATA4,COL14A1,PPP1R13L,
GO:0003231~cardiac ventricle development	KCNK2,NACA,SCN5A,TMEM65,MYOCD,
GO:0003236~sinus venosus morphogenesis	MESP1,
GO:0003241~growth involved in heart morphogenesis	NOTCH1,MESP1,
GO:0003245~cardiac muscle tissue growth involved in heart morphogenesis	S1PR1,
GO:0003247~post-embryonic cardiac muscle cell growth involved in heart morphogenesis	SIRT6,
GO:0003251~positive regulation of cell proliferation involved in heart valve morphogenesis	SMAD4,
GO:0003253~cardiac neural crest cell migration involved in outflow tract morphogenesis	FOLR1,HAND2,TWIST1,PITX2,
GO:0003254~regulation of membrane depolarization	NPFF,NTSR1,FGF12,B2M,CAMK2D,FHL1,NEDD4L,RANGRF,HCN4,
GO:0003256~regulation of transcription from RNA polymerase II promoter involved in myocardial precursor cell differentiation	NOTCH1,RBPJ,TBX2,
GO:0003257~positive regulation of transcription from RNA polymerase II promoter involved in myocardial precursor cell differentiation	T,GREM1,SRF,MYOCD,
GO:0003259~cardioblast anterior-lateral migration	MESP1,
GO:0003266~regulation of secondary heart field cardioblast proliferation	CTNNB1,HAND2,ISL1,HES1,
GO:0003270~Notch signaling pathway involved in regulation of secondary heart field cardioblast proliferation	NOTCH1,
GO:0003272~endocardial cushion formation	BMPR1A,TBX20,
GO:0003273~cell migration involved in endocardial cushion formation	SNAI2,ENG,NOTCH1,DCHS1,
GO:0003278~apoptotic process involved in heart morphogenesis	CYR61,NKX2-5,HAND2,
GO:0003279~cardiac septum development	ZBTB14,BMP4,MYH10,NDST1,SMAD4,SNX17,TAB1,KIF7,PCSK5,CRELD1,FUZ,ADAMTS6,TBX20,PLXND1,
GO:0003281~ventricular septum development	XIRP2,CYR61,MDM4,SMAD6,PRDM1,GATA3,HOXA13,GJA5,GATA4,DNM2,LMO4,AP2B1,LRP2,MDM2,NPRL3,PTK7,HES1,LTBP1,TRIP11,CNTRL,LUZP1,DAND5,FRS2,TBX5,DCTN5,STRA6,C5orf42,SALL1,SALL4,HEG1,HECTD1,SUFU,ROBO1,
GO:0003283~atrial septum development	MDM4,GJA5,MDM2,ANK2,NPHP3,DAND5,
GO:0003284~septum primum development	GJA5,
GO:0003285~septum secundum development	NKX2-5,
GO:0003289~atrial septum primum morphogenesis	WHSC1,GATA4,ACVR1,SOX4,
GO:0003290~atrial septum secundum morphogenesis	WHSC1,GATA4,
GO:0003294~atrial ventricular junction remodeling	GJA1,GJA5,
GO:0003300~cardiac muscle hypertrophy	TCAP,LEP,HTR2B,CSRP3,TIAM1,TTN,RYR2,HDAC2,
GO:0003308~negative regulation of Wnt signaling pathway involved in heart development	BMP2,SOX17,
GO:0003309~type B pancreatic cell differentiation	MEN1,PAX6,PDX1,INSM1,VHLL,RFX6,GATA6,
GO:0003310~pancreatic A cell differentiation	INSM1,VHLL,RFX6,GATA6,
GO:0003311~pancreatic D cell differentiation	RFX6,
GO:0003322~pancreatic A cell development	PAX6,
GO:0003323~type B pancreatic cell development	DLL1,PDPK1,NKX2-2,BMP4,BMP5,BMP6,WNT5A,CDK6,INSM1,SIDT2,SMO,
GO:0003326~pancreatic A cell fate commitment	NKX2-2,NEUROD1,
GO:0003327~type B pancreatic cell fate commitment	NKX2-2,
GO:0003329~pancreatic PP cell fate commitment	NKX2-2,NEUROD1,
GO:0003331~positive regulation of extracellular matrix constituent secretion	AGT,CPB2,RGCC,
GO:0003333~amino acid transmembrane transport	SLC7A8,SLC7A5,SLC38A8,SLC6A9,SLC7A4,SLC7A7,SLC7A6,SLC7A11,SLC7A10,SLC6A6,PEX3,SLC7A9,SLC3A1,SLC38A11,SLC7A1,SLC38A6,SLC7A5P1,SLC38A9,SLC38A4,SLC6A18,SLC38A2,SLC7A5P2,SLC6A16,SLC6A17,SLC38A1,SLC32A1,SLC38A10,SLC6A20,SLC6A14,
GO:0003334~keratinocyte development	FLNB,FOSL2,SFN,CDC42,KDF1,EXPH5,PALLD,TFAP2C,IFT74,BCL11B,
GO:0003335~corneocyte development	DNASE1L2,
GO:0003337~mesenchymal to epithelial transition involved in metanephros morphogenesis	GREM1,BMP4,CTNNB1,GDNF,PAX2,PAX8,SIX2,SALL1,
GO:0003338~metanephros morphogenesis	FGF10,WNT7B,FRAS1,
GO:0003339~regulation of mesenchymal to epithelial transition involved in metanephros morphogenesis	WNT9B,
GO:0003340~negative regulation of mesenchymal to epithelial transition involved in metanephros morphogenesis	STAT1,CITED1,SALL1,
GO:0003341~cilium movement	DNAH11,CCDC151,DNAH1,HYDIN,CFAP221,CCDC40,ARMC4,RSPH4A,SPAG17,LRRC6,DNAAF5,CCDC103,DNAAF1,DNAH5,DYX1C1,DNAH7,CCDC114,DNAI2,RSPH9,CELSR2,CCDC39,DNAI1,
GO:0003342~proepicardium development	NKX2-5,ZFP36L1,
GO:0003344~pericardium morphogenesis	LRP6,NOTCH1,DLL4,TBX20,
GO:0003345~proepicardium cell migration involved in pericardium morphogenesis	FLRT3,
GO:0003350~pulmonary myocardium development	NKX2-5,PITX2,SEMA3C,
GO:0003351~epithelial cilium movement	DNAI1,CABYR,TTLL1,NME5,SPA17,CCDC40,KIF27,ULK4,ROPN1L,AK7,ADCY10,DPCD,STK36,DNAH1,NME7,
GO:0003353~positive regulation of cilium movement	TTLL6,
GO:0003356~regulation of cilium beat frequency	CCDC40,ARMC4,DNAAF1,DNAH11,CCDC39,
GO:0003357~noradrenergic neuron differentiation	PHOX2A,SOX11,HAND2,SOX4,PHOX2B,
GO:0003358~noradrenergic neuron development	ASCL1,INSM1,PHOX2B,
GO:0003359~noradrenergic neuron fate commitment	ASCL1,
GO:0003360~brainstem development	SCN5A,GART,CNTFR,ATIC,SMAD4,NLGN4X,PHOX2B,
GO:0003363~lamellipodium assembly involved in ameboidal cell migration	SRGAP2,
GO:0003365~establishment of cell polarity involved in ameboidal cell migration	AMOT,AMOTL1,
GO:0003366~cell-matrix adhesion involved in ameboidal cell migration	ITGA4,ITGB7,
GO:0003374~dynamin polymerization involved in mitochondrial fission	DNM1L,
GO:0003376~sphingosine-1-phosphate signaling pathway	S1PR5,S1PR2,S1PR4,EZR,S1PR1,GPR6,SPNS3,SPNS2,S1PR3,SPNS1,SPHK2,SPHK1,
GO:0003382~epithelial cell morphogenesis	AR,VSIG1,CLDN3,SIPA1L3,FLNB,HRH2,RAB25,RAC1,IFT88,MAP3K1,IHH,JMJD1C,RILPL1,RNASE10,DACT2,GRHL2,PALLD,RILPL2,BCL11B,CGN,
GO:0003383~apical constriction	ROCK1,PARD3,FRMD6,EPB41L5,
GO:0003401~axis elongation	PTK7,
GO:0003402~planar cell polarity pathway involved in axis elongation	WNT11,WNT5A,MAGI2,VANGL2,
GO:0003404~optic vesicle morphogenesis	SIX3,TFAP2A,
GO:0003406~retinal pigment epithelium development	RARB,RARG,PAX2,IHH,MED1,TBC1D32,
GO:0003407~neural retina development	ACTL6A,ATP2B1,ATP2B4,CASP2,PSEN1,SMARCA4,GPM6A,RPE65,SMARCD3,ATOH7,SLC17A8,SLC17A7,
GO:0003408~optic cup formation involved in camera-type eye development	ARID1A,WNT5A,WNT16,
GO:0003409~optic cup structural organization	TFAP2A,
GO:0003413~chondrocyte differentiation involved in endochondral bone morphogenesis	SOX9,AXIN2,
GO:0003415~chondrocyte hypertrophy	SOX9,MEX3C,
GO:0003416~endochondral bone growth	FGFR3,MSX2,EVC,OSTN,DDR2,BNC2,
GO:0003417~growth plate cartilage development	THBS1,RARA,RARB,COL9A1,MMP13,THBS3,COMP,
GO:0003418~growth plate cartilage chondrocyte differentiation	NPPC,
GO:0003419~growth plate cartilage chondrocyte proliferation	CER1,NPPC,
GO:0003420~regulation of growth plate cartilage chondrocyte proliferation	POR,CARM1,
GO:0003421~growth plate cartilage axis specification	STC1,
GO:0003429~growth plate cartilage chondrocyte morphogenesis	MATN1,
GO:0003430~growth plate cartilage chondrocyte growth	RARG,TGFBR2,
GO:0003431~growth plate cartilage chondrocyte development	COL27A1,
GO:0003433~chondrocyte development involved in endochondral bone morphogenesis	SERPINH1,
GO:0003674~molecular_function	TMEM129,TMEM120B,ILVBL,TARSL2,MYBPHL,SBNO1,C7orf72,FITM1,KRBA1,CCDC182,ENO4,DISP2,GRXCR1,SMAP,MATN2,NTN3,hPEPT1-RF,C2CD2L,NEMP1,LCE2B,IFIT3,DSCR3,KHNYN,CTDSPL,INE1,VGF,RER1,PIN1P1,MPPED1,NBR2,TEX28,SIPA1L1,HSPA12A,DENR,SPRY3,TLX2,C21orf2,ORC5,MFSD11,ZNF862,NUPR1,TSPAN3,HIST1H2BK,PAGE4,KERA,PLCH2,IGSF3,TMEM127,SMIM24,FRAT2,JRK,CTAG2,ARL6IP5,SERF1A,TSPAN9,C1QL1,ERC2-IT1,ZFAND5,GAGE7,SEC24D,HAUS5,SO…
GO:0003676~nucleic acid binding	CPEB1,TSEN34,ZNF187,ZNF268,KLF14,ZNF582,ZNF780A,ZNF780B,TAF15,ZNF208,ZNF595,ZNF718,ZNF100,ZNF404,ZNF43,ZNF600,ZNF628,ZNF221,ZNF195,ZNF772,ZNF248,CHD1L,ZNF479,CPSF1,ZNF732,PRDM1,ZNF714,IKZF1,PTBP1,ZNF787,RBMX2,HNRNPA2B1,ZNF516,HNRNPDL,ZNF574,PEG10,ZNF57,SLIRP,MYEF2,ZNF708,A0A087WUV0,ZNF461,TARDBP,ZNF407,ZNF429,ZNF658,ZNF33B,ZNF700,ZNF48,SSX2,ZNF229,ZNF814,ZNF568,ZNF518A,RBM15,SSX3,MAZ,KLF16,ZNF385…
GO:0003677~DNA binding	TADA2L,TCEB3,ZNF541,HELT,HOXD4,MBD3,EBF1,MYB,TADA2A,CASP8AP2,POLA1,TNFAIP3,ZNF446,ARID1A,AR,NEUROD6,TCEB3B,POLR2E,RELA,MECP2,RFC2,SATB1,TBX3,POLD2,SSH3,NFKB2,HSF1,POLQ,HNF1B,TGIF2LX,PAX1,GEN1,TTF1,POU5F1,HNF1A,SETDB2,RAD51C,REV3L,E2F3,YBX1,RFC3,NCOR1,TPRXL,ZNF274,BAZ2B,PAX2,CENPW,ZNF326,SMARCA1,APTX,BDP1,NFIB,RAD51B,SRCAP,MBD1,RFX5,BRCA1,ELMSAN1,CREM,EBF4,TCEA2,TGIF2-C20orf24,LOC105369241,POLR2J3…
GO:0003678~DNA helicase activity	MCM5,MCM2,MCM7,MCM3,RECQL5,IGHMBP2,RECQL,ATRX,DNA2,ERCC6,ERCC8,WRN,ZRANB3,SETX,SUPV3L1,FBXO18,CHD8,INO80,RUVBL2,RUVBL1,RAD54B,
GO:0003680~AT DNA binding	HMGA1,POU3F4,CRIP1,HMGA2,HAND2,KMT2A,MEF2C,HNRNPD,
GO:0003681~bent DNA binding	PIN4,
GO:0003682~chromatin binding	BAHCC1,KLF14,PRDM11,SKOR2,CITED2,HELLS,NELFA,GMNC,MSGN1,ARID3C,MCM5,TRIM66,ING2,NCOR2,MTA3,MTA1,PBRM1,TCF4,UTY,SMC1A,RERE,TNRC18,APBB1,MEN1,CBX4,SUPT5H,MEIS1,NR5A2,POLR3A,KDM6B,TRIM24,ATXN7,TP73,HDAC3,TOX3,CRX,SUV39H1,SMAD6,SNAI2,CREB3,AIRE,SOX15,KDM1A,NUPR1,DLX3,CCNT1,BRD4,MITF,CBFA2T3,ANKRD17,SIN3B,PROP1,NCOR1,POLQ,CDC45,PSIP1,TADA2A,EED,SF3B1,WDHD1,RNF8,URI1,TRIM37,CAMTA2,NKX2-2,SOX14,CBX7,EOM…
GO:0003684~damaged DNA binding	XRCC6,KDM4E,POLK,E9PIP4,E9PJ82,E9PLZ0,E9PP57,E9PQ18,XPA,XRCC1,OGG1,H0YEW9,NEIL1,REV1,POLI,ERCC1,RAD23A,RUVBL2,M0R2N6,FANCG,TP73,MSH4,MSH5,RAD1,NBN,POLQ,TP53,POLB,HMGB1,PCNA,XRCC5,UNG,RPA2,H2AFX,MGMT,ERCC3,RPS3,HMGB2,RPA1,APEX1,POLD1,MPG,RPA3,BRCA1,FEN1,RAD23B,XPC,EP300,TP53BP1,TDG,CUL4B,GTF2H3,DDB1,CRY2,DCLRE1A,Q6ZNB5,APTX,NEIL3,DDB2,CREBBP,ERCC4,NEIL2,DCLRE1C,PNKP,RBBP8,TP63,DCLRE1B,RAD18,POLH,
GO:0003688~DNA replication origin binding	MCM5,ORC5,ORC4,CDC45,HSPD1,MCM2,ORC2,MCM10,ORC3,
GO:0003689~DNA clamp loader activity	RAD17,RFC1,RFC4,RFC2,RFC5,RFC3,DSCC1,
GO:0003690~double-stranded DNA binding	STRA13,MTERF4,MTERF1,MTERF3,MTERF2,WT1,MEN1,AIM2,HNRNPDL,RAD51B,HMGB3,NKX2-8,RAD51C,XRCC3,XRCC2,AKAP8,KIN,RAD51D,DDX58,EGFR,TP53,SP1,HMGB1,XRCC6,XRCC5,YBX3,USF1,DNMT1,HMGB2,ERCC5,RBMS1,CTNNB1,FEN1,STAT1,MSH2,NUP153,MRE11A,AFF3,MSH6,YBX1,PRKDC,NTHL1,SATB1,RAD51,TEF,TARDBP,TDG,DMC1,ZNF638,SAFB,SMAD2,CRY1,HLF,IFI16,SETMAR,HES5,APTX,DDX60,APITD1,LSM14A,FBXO18,NEIL3,GTF2H4,RAD51AP1,DDX11,PNKP,PARK7,KL…
GO:0003691~double-stranded telomeric DNA binding	XRCC6,XRCC5,APEX1,TERF1,PURA,TERF2,HMBOX1,
GO:0003692~left-handed Z-DNA binding	ZBP1,
GO:0003696~satellite DNA binding	MBD4,CENPB,MBD2,MLH3,
GO:0003697~single-stranded DNA binding	ERCC5,SSBP3,SSBP2,SSBP1,PMS2P1,PMS2P5,CTC1,TEN1,HNRNPDL,RAD51B,POLR2D,RAD51C,XRCC3,XRCC2,CDC45,RAD51D,TDP2,PMS2P2,JCHAIN,IGHM,ANXA1,ERCC1,HMGB1,HNRNPA1,HSPD1,NME1,RPA2,YBX3,NCL,MSH3,HMGB2,RPA1,RBMS1,MCM4,MCM7,RPA3,LONP1,IGHMBP2,MLH1,LRPPRC,MSH2,BRCA2,SUB1,BLM,PMS1,PMS2,RAD23A,RAD23B,HNRNPK,POLR2G,CNBP,YBX1,PURA,XPC,RAD51,RPA4,PMS2P3,PMS2P11,DMC1,MCM6,PCBP1,CRY2,SETMAR,SWSAP1,MCM10,MEIOB,NUP35,FBX…
GO:0003700~transcription factor activity, sequence-specific DNA binding	ZNF187,RERE,HOXD4,TP53,PRDM1,ELF4,NR2C1,ZNF446,CREB3L2,MYC,ARNT2,RELA,TBX3,IRF5,NFKB2,ZNF518A,HSF1,RUNX1T1,NFYC,ZSCAN26,FOXK2,NFIB,PGR,POU5F1,GATA4,RXRG,E2F3,TSC22D1,ZNF445,PBX1,REST,CREB3,ELF5,FOXN2,DMRTC1,FOXP1,ELK4,DMRT2,ZNF274,TEAD4,ATF3,L3MBTL1,ZSCAN29,TAF4B,CREM,HOXD8,POU2F1,CITED2,ZSCAN9,ZSCAN25,ZSCAN2,FOXP3,TP73,ERG,ZSCAN18,ZSCAN5A,ZSCAN1,ZNF496,DDIT3,TBX6,RUNX2,PLAGL1,FOXM1,NR3C2,TBX22,R…
GO:0003705~transcription factor activity, RNA polymerase II distal enhancer sequence-specific binding	MEIS1,NR5A2,BHLHE40,T,SNAI2,MITF,NFATC1,PTH,JUN,GLI1,THRA,SRF,MYF5,MYOD1,MYOG,ATF2,CREB1,CEBPB,SPI1,ATF1,USF1,RFX1,MYF6,PAX3,ARNT,HNF1B,AHR,HNF4A,GATA4,NKX2-1,RFX3,SOX9,CEBPA,PDX1,NKX2-5,PKNOX1,SOX10,PURA,TFAP4,POU4F1,MEF2A,IRF8,RELA,TLE4,SRY,FOXF1,FOXF2,FOXC1,NR5A1,OLIG2,NFIX,TEAD2,USF2,ZFHX3,HIF1A,CIR1,PROX1,GATA6,NR1H4,FOXC2,SOX7,GATA5,FOXP3,BHLHE41,SOX17,GTF2IRD1,LEF1,
GO:0003707~steroid hormone receptor activity	PGR,HNF4A,RXRG,RORA,RXRB,RARA,NR1H3,NR1I3,NR4A2,ESRRG,RARB,ESRRB,PPARG,NR2F1,NR5A1,NR4A1,ESRRA,NR5A2,ESR1,NR1I2,NR2F2,NR2C2,NR1H2,NR2F6,PGRMC2,NR3C2,THRA,THRB,VDR,NR2C1,RARG,RXRA,NR1D1,RORC,NR0B1,PPARD,PPARA,HNF4G,NR1D2,NR6A1,NR0B2,PAQR6,PAQR9,PAQR7,NR2E3,PR,PAQR8,NR4A3,ESR2,RORB,NR1H4,OR51E2,PAQR5,NR2E1,
GO:0003708~retinoic acid receptor activity	RARA,RARB,RARG,RXRA,ESRRG,
GO:0003712~transcription cofactor activity	SUPT20H,NRIP1,TFDP2,CREBBP,DDX5,PIR,RFXANK,MEIS2,LDB2,AIRE,MED14,LPXN,MED24,TADA2A,SUPT20HL2,ZNF865,MUC1,CREB1,ELK4,MSX2,SLC26A3,MAX,PSMC5,BTG1,TMF1,NRG1,MXD1,ZNF763,NMI,NFE2L1,IRF3,ZMYND11,TAF13,TRIP13,MED1,PTPN14,POU2AF1,SUPT20HL1,ZNF667,ZNF783,ZNF662,SND1,WDR75,ZNF710,NFKBID,ZNF671,DDX1,KAT2B,MED12,PHF21A,PHF21B,MED30,HES6,NSD1,NFKBIZ,TFB2M,ANKRA2,MED4,MED17,CALCOCO1,ZNF212,MED13,ZMYND8,THRAP3…
GO:0003713~transcription coactivator activity	A0A087WV05,SAMD11,BIRC2,NCOA6,MYST3,MKL1,B8ZZF3,SP4,KAT6A,MCIDAS,TFDP1,NCOA2,CBFB,MYOCD,LPIN2,PDLIM1,AIP,PSMD9,TAF4,RFXAP,ARID1A,TCERG1,TFEC,PER2,TRIM24,TGFB1I1,MED7,MED14,PQBP1,EDF1,PHF2,NR1I2,TADA2A,SUPT3H,TADA3,TAF5L,MED6,KLF7,PIAS1,PIAS2,ACTL6B,SUPT7L,PRPF6,NKX2-2,SIX3,MED26,ESRRB,ECD,BCL10,HAND1,ACTL6A,CD3D,JUN,TFAP2A,RB1,NPM1,RARA,NR2F1,JUP,MYOD1,ATF2,TCF3,ZFX,JUNB,JUND,DDX5,PSMC3,ATF6,RXRA…
GO:0003714~transcription corepressor activity	TRIB3,RUNX1T1,SKOR2,SMYD1,E2F8,WTIP,TCF4,SKOR1,CBFA2T3,SCAI,CBX4,SAP18,ZNF593,BHLHE40,PRMT5,MEIS2,TFEC,HDAC3,RBFOX2,SIAH2,CBFA2T2,HR,SSX4,SSX5,MSC,TBL1X,NCOR1,PEX14,SAP30,E2F6,GMNN,HSBP1,CREG1,PIAS1,TDP2,HAND1,ENO1,HOXC6,RARA,THRB,SKI,SKIL,YBX3,JUNB,PSMC3,ATF3,NR1D1,SP100,CCND1,NR2F2,YY1,APEX1,POU1F1,YWHAB,DDIT3,ZEB1,ELK3,YAP1,ID4,NRIP1,LHX1,CTCF,MXI1,ERF,TOB1,SMARCA4,MECP2,NR0B1,ZNF136,HIRA,ATN1…
GO:0003720~telomerase activity	TERT,DKC1,TERF1,PTGES3,TERF2,HMBOX1,TEP1,
GO:0003721~telomerase RNA reverse transcriptase activity	TERT,
GO:0003723~RNA binding	HDLBP,KHSRP,PABPC1,SAMD4B,NOP2,DDX50,RNASET2,FMR1,PUS3,MRM1,KRR1,RBM26,HNRNPM,RBFOX1,LSM7,POP4,ANKHD1,EIF4G1,PUM2,ILF2,ELAVL2,EIF4G3,RPS15,PAPOLG,PTBP1,SMN1,RBFOX2,RBM8A,CELF2,ELAVL4,EXOSC2,DPPA5,RBMY1B,ZRSR2,PABPN1L,RBMY1E,OOEP,FBLL1,CPSF4L,DDX11L8,SNRPGP15,MIF4GD,SNU13,EXOSC1,PABPC4,HNRNPCL2,SMN2,FXR1,NXF1,CWC22,HNRNPLL,TDRKH,HNRNPCL3,MRPL2,DKC1,PCBP4,RBM6,RBMS3,PATL2,RPS4Y1,RPUSD3,FUBP1,PAIP1,…
GO:0003724~RNA helicase activity	DDX5,DHX15,DHX16,DDX6,SKIV2L2,DHX9,DDX10,DDX1,DDX17,DDX24,RAD54B,
GO:0003725~double-stranded RNA binding	OAS2,TLR3,TARBP2,OAS1,OAS3,OASL,DHX15,PRKRA,DDX58,STAU1,TFRC,SLC3A2,HSP90AB1,VIM,HMGB1,HSPD1,ACTN1,EIF2AK2,MSN,EIF4A1,TUBA1B,TUBB4B,ADARB1,CLTC,ILF2,ILF3,RFTN1,ELAVL1,LRRFIP1,DHX30,APTX,YRDC,MTDH,DDX60,SUPV3L1,LSM14A,DGCR8,DDX1,DHX58,STRBP,IFIH1,DHX36,PRKRIP1,AGO3,MRPL44,AGO4,A1CF,DDX21,MBNL1,TLR8,DROSHA,ADARB2,STAU2,DUS2,TLR7,AGO2,AGO1,ZNF346,DICER1,MYH4,
GO:0003726~double-stranded RNA adenosine deaminase activity	ADAR,ADARB1,ZBP1,
GO:0003727~single-stranded RNA binding	CBX4,POLR2D,CBX6,DDX58,CBX7,ANXA1,SNRPC,HMGB1,HNRNPA1,ZFP36,LONP1,HNRNPF,POLR2G,CNBP,DLX2,IFIT5,JMJD6,DDX60,ENDOV,LSM14A,DHX58,PIWIL1,STRBP,IFIH1,AGO3,CBX8,AGO4,A1CF,TLR8,ADARB2,TLR7,LUZP4,NXF1,AGO2,AGO1,L1RE1,
GO:0003729~mRNA binding	SNRPC,C7orf55-LUC7L2,LUC7L2,RBFOX3,RC3H2,SRRM4,LUC7L,LUC7L3,SLBP,IGF2BP2,NXF3,NUDT21,FYTTD1,ZFP36,LSM1,RBFOX2,CLUH,SF3B1,DXO,PCF11,DHFR,TYMS,SSB,SNRNP70,RBMY1A1,TPR,RPS2,RPL7,RPS3,CALR,CSTF2,RBMX,EIF4A3,RPL13A,APOBEC1,RPL35,RPS5,RBM25,FXR1,FXR2,NOVA1,MECP2,HNRNPA3,NCBP2,RBM5,NANOS2,EIF4A1,RPS13,RPS26,TRA2B,YBX1,ADARB1,FMR1,C1QBP,ZFP36L1,SRSF1,GRSF1,CSTF3,G3BP1,PCBP1,PUM3,TSN,ELAVL1,SNRNP35,CPSF6,…
GO:0003730~mRNA 3'-UTR binding	H3BNC9,IGF2BP3,HNRNPR,SYNCRIP,RNF40,PARN,HNRNPC,YBX3,HNRNPA2B1,ELAVL4,FXR1,HNRNPK,CRYZ,ELAVL2,TARDBP,AUH,CIRBP,PUM1,RNPS1,ELAVL1,CPEB4,ZC3H12A,RC3H1,ANGEL2,RNF20,LARP1,RBMS3,CPEB2,SERBP1,CPEB3,PUM2,DAZL,KHSRP,ZNF385A,SECISBP2,RBM4,RBM24,CPEB1,RBM38,TUT1,IGF2BP1,YBX2,CARHSP1,IGF2BP2,
GO:0003735~structural constituent of ribosome	RPS9,RPL41,RPS19,RPS17,MRPS21,RPL18,RPS29,RPS24,MRPS34,RPL10,MRPS30,RPL17,ZNF90,A0A096LNI8,A0A096LNY1,RPL13A,MRPL19,RPL17-C18orf32,RPL30,RPS15,RPSA,MRPL22,MRPS18B,RPS6,MRPL28,MRPS16,MRPL37,MRPL23,RPL37AP8,RPL23A,MRPL27,B4DLN1,RPS7,RPL3,RPL31,RPL23,MRPL2,RPL29,RPS27L,RPL37A,RPS4Y1,RPL22L1,RPL35A,RPL32,MRPL35,RPS3A,RPS23,RPL37,RPL9,MRPL3,MRPS18C,MRPL13,RPS14,MRPL15,RPL26L1,RPS20,RPL15,RPL14,MRPS17,…
GO:0003743~translation initiation factor activity	EIF3K,EIF3H,EIF3F,EIF3D,EIF1AY,EIF4E1B,EIF3L,EIF4E2,EIF3CL,EIF4E3,EIF3B,EIF4G2,EIF4E,EIF3E,EIF1AD,DENR,F8W810,EIF2B4,EIF2A,EIF2S1,EIF3J,EIF5,EIF3C,EIF3G,EIF1,EIF4G3,EIF1B,EIF5B,EIF2S2,EIF4B,EIF2S3,EIF2D,MTIF2,EIF1AX,EIF2B2,EIF6,EIF4A1,EIF4G1,EIF2B5,EIF3I,EIF3A,EIF2B1,EIF4A2,EIF4H,EIF2S3L,AGO3,EIF3M,DHX29,COPS5,MTIF3,EIF2B3,AGO2,MCTS1,
GO:0003746~translation elongation factor activity	ELOF1,EEF1A1,EEF1D,TCEAL4,TCEA1,TCEB2,GFM1,EEF1E1-BLOC1S5,EIF5A2,TSFM,EEF1B2,EIF5A,GTPBP1,EEF1E1,EEF2,EEF1G,TUFM,EEFSEC,EEF1A2,EEF1A1P5,EEF1DP3,EIF5AL1,TCEA2,ABTB1,GFM2,GTPBP2,HBS1L,
GO:0003747~translation release factor activity	C12orf65,ICT1,MTRF1,GSPT1,ETF1,GSPT2,
GO:0003755~peptidyl-prolyl cis-trans isomerase activity	PPIAL4E,LOC105371242,FKBP1A,FKBP15,PPIAL4C,PPIAL4F,PPIH,PPP2R4,NKTR,PPIL6,PPIL3,FKBP9,PPIA,PPIG,FKBP10,CWC27,FKBP11,PPIE,FKBP2,FKBP4,PPIAL4D,PPWD1,FKBP1B,FKBP6,FKBP7,PPIF,FKBP14,PIN1,FKBP8,PPIAL4G,PPIB,PPIC,RANBP2,FKBP3,PPID,PPIL2,FKBP5,FKBP12-Exip2,FKBP1C,DKFZp781M17165,FKBP9P1,TTC9C,TTC9B,PPIL4,TTC9,FKBPL,PIN4,PPIL1,PPIAL4A,
GO:0003756~protein disulfide isomerase activity	ERO1A,QSOX1,ITGB3,P4HB,PDIA4,ERP29,PDIA3,PDIA2,PDIA5,PDIA6,ERO1B,TXNDC11,QSOX2,TXNDC2,PDILT,TXNDC5,PIGK,ERP27,TMX3,ERP44,TMX4,TMX1,GLRX2,
GO:0003774~motor activity	MYO18B,MYO7A,MYO19,MYO5A,MYO15A,MYH7B,MYO10,MYO6,MYH14,MYO18A,MYO15B,MYO1G,MYH9,MYH11,MYO9A,MYO1A,MYO1B,MYH10,MYH2,MYO3A,MYO3B,MYO1C,MYO16,MYO1E,MYO5C,MYO1D,MYO1F,MYO9B,KIF2A,DYNC1I1,KIF3C,KIF1C,DNAL4,MYL3,MYH1,MYL6B,DYNLT3,MYL6,DYNLL1,DYNLT1,KLC1,CGNL1,KIF1A,KIF5A,PIN1,DCTN2,DCTN1,MYO7B,MYO5B,KIF18B,TCTE3,MYO1H,DYNC2H1,DYNC2LI1,CCDC102A,DYNLL2,MYH16,KIF15,DNAH9,CGN,DNAI1,MYH15,
GO:0003777~microtubule motor activity	DNAH8,DNAH10,KIF1B,KIF3C,DNAH11,KIF3A,CENPE,KIFC1,KIF16B,KIF17,KIF20B,SNX29,KIFC3,KIF18B,DNAH6,KIF5C,KIF26B,NPHP3-ACAD11,KLC2,KIF12,KIF9,DYNC1LI2,KIF28P,KLC4,KIF1A,KIF26A,DYNC1LI1,KIF15,KIF20A,KIF2A,DNAH9,KIF13B,E7EVH7,DNAH12,DNHD1,KIF27,KIF6,KIF19,KLC1,KIF7,KIF13A,KIF2C,DNAH14,DYNC2H1,KIF21A,DYNC1H1,KIF23,STARD9,KIF22,DNAH1,KIF1C,DNAH2,KIF5A,DNAH17,KLC3,DYNC1I1,DNALI1,KIF3B,KIF21B,KIF4A,KIF5B,KI…
GO:0003779~actin binding	DMD,ACTN3,SPTBN1,CNN2,WIPF1,CCDC88A,MTSS1L,CAP2,PARVB,MYH7B,NEB,LOC102723897,INF2,XIRP2,ABLIM2,FMNL1,EPB41L3,ABLIM3,ABLIM1,NRAP,GSN,WIPF3,UTRN,PLS3,FLNB,EPB41L1,SPIRE1,COBLL1,DIAPH1,PHACTR4,DAAM2,SPTBN2,KLHL33,DIAPH2,WASH1,WIPF2,WASH4P,MYO1G,CAPZB,MYO9A,ERMN,CNN1,CAPG,WASH3P,PFN2,WAS,CALD1,LMOD2,VILL,SPTBN4,ENC1,DBN1,LIMCH1,TWF2,MTSS1,EZR,DST,SSFA2,HCLS1,CNN3,EPB41L2,PLEC,CFL1,MACF1,PARVA,EPS8,PH…
GO:0003785~actin monomer binding	A0A087X1C1,MKL1,TMSB15B,TMSB4Y,MTSS1,COBL,ABL1,PFN1,MYL3,TMSB15A,MYL2,MYL4,NOS3,CORO1A,PFN2,ABL2,TMSB4X,TMSB10,PRKCE,LMOD3,TWF1,COBLL1,TWF2,PFN4,PKNOX2,LIMA1,
GO:0003796~lysozyme activity	LYZB,LYZ,LYG2,SPACA3,LYZL1,LYZL6,LYZL2,LYG1,LYZL4,SPACA5,CHIA,
GO:0003810~protein-glutamine gamma-glutamyltransferase activity	TGM5,EPB42,TGM1,TGM6,F13A1,TGM2,TGM4,TGM3,TGM7,
GO:0003823~antigen binding	IGHM,CD48,IGHD,IGLC7,IGHV4OR15-8,IGHV1OR21-1,TRDC,IGLL5,TSPAN4,LILRA1,FCN3,TGFB1,JCHAIN,P01593,P01594,P01595,P01596,P01597,P01598,P01599,P01600,IGKV1D-16,IGKV1-5,P01603,P01604,P01605,P01606,P01607,P01608,P01609,P01610,P01611,P01612,P01613,P01614,P01615,P01616,P01617,P01619,P01620,P01621,P01622,P01623,P01624,P01625,P01699,P01700,P01701,P01702,P01703,P01704,P01705,P01706,P01707,P01708,P01709,P01710…
GO:0003824~catalytic activity	ACSM2B,TYW1,SYN2,TYW1B,BCAT1,SLC3A1,PFKFB2,ADSL,SCLY,FHIT,CCBL2,PITRM1,ACSS3,TKT,GMPR2,CDYL2,PBLD,ECI2,TSTA3,NFS1,RTCA,PHKA1,RENBP,ATHL1,MED16,ACSS2,GCAT,IMPDH1,PCYT1A,OXSM,AMY2B,ACSL6,RSAD2,MEST,FAHD2A,EHHADH,CDY2A,CDYL,PIGG,DCTD,AMACR,HINT1,AADAT,ACSL1,ACSF2,ACSL4,ISOC1,AASDH,ADAT3,EPHX2,ACSM1,AZIN1,ACSM2A,DIP2C,IMPDH2,SUCLG2,ECHDC1,TALDO1,SULF1,PCYT1B,CDADC1,ACSL3,ECHDC2,ACSF3,SLC3A2,PLD4,ACSB…
GO:0003826~alpha-ketoacid dehydrogenase activity	BCKDHA,BCKDHB,
GO:0003827~alpha-1,3-mannosylglycoprotein 2-beta-N-acetylglucosaminyltransferase activity	MGAT1,
GO:0003828~alpha-N-acetylneuraminate alpha-2,8-sialyltransferase activity	ST8SIA5,ST8SIA3,ST8SIA1,ST8SIA2,ST8SIA4,
GO:0003829~beta-1,3-galactosyl-O-glycosyl-glycoprotein beta-1,6-N-acetylglucosaminyltransferase activity	GCNT3,GCNT1,GCNT4,
GO:0003830~beta-1,4-mannosylglycoprotein 4-beta-N-acetylglucosaminyltransferase activity	MGAT3,
GO:0003831~beta-N-acetylglucosaminylglycopeptide beta-1,4-galactosyltransferase activity	B4GALT3,B4GALT2,B4GALT1,WDFY3,B4GALT7,
GO:0003834~beta-carotene 15,15'-monooxygenase activity	BCO1,
GO:0003835~beta-galactoside alpha-2,6-sialyltransferase activity	ST6GAL1,ST6GAL2,
GO:0003836~beta-galactoside (CMP) alpha-2,3-sialyltransferase activity	ST3GAL1,ST3GAL3,ST3GAL4,ST3GAL2,C20orf173,ST3GAL5,ST3GAL6,
GO:0003837~beta-ureidopropionase activity	UPB1,
GO:0003839~gamma-glutamylcyclotransferase activity	GGCT,M0QZK8,GGACT,
GO:0003840~gamma-glutamyltransferase activity	GGTLC2,GGT7,GGT3P,GGT6,GGT1,GGT2,GGTLC3,GGT5,GGTA1P,GGTLC1,
GO:0003841~1-acylglycerol-3-phosphate O-acyltransferase activity	AGPAT2,GPAT3,LCLAT1,MBOAT2,LPCAT2,GPAT4,ABHD5,AGPAT1,AGPAT4,AGPAT3,AGPAT5,
GO:0003842~1-pyrroline-5-carboxylate dehydrogenase activity	ALDH4A1,
GO:0003844~1,4-alpha-glucan branching enzyme activity	GBE1,
GO:0003845~11-beta-hydroxysteroid dehydrogenase [NAD(P)] activity	HSD11B1,HSD11B2,
GO:0003846~2-acylglycerol O-acyltransferase activity	DGAT1,MOGAT2,MOGAT3,MOGAT1,DGAT2,
GO:0003847~1-alkyl-2-acetylglycerophosphocholine esterase activity	PAFAH1B2,PLA2G7,PAFAH1B3,PAFAH2,ASPG,
GO:0003851~2-hydroxyacylsphingosine 1-beta-galactosyltransferase activity	UGT8,
GO:0003854~3-beta-hydroxy-delta5-steroid dehydrogenase activity	SDR42E2,NSDHL,SDR42E1,HSD3B1,HSD3B7,HSD3B2,
GO:0003857~3-hydroxyacyl-CoA dehydrogenase activity	CRYL1,HADH,HADHA,HSD17B4,HADHB,EHHADH,HSD17B8,HSD17B10,
GO:0003858~3-hydroxybutyrate dehydrogenase activity	BDH1,BDH2,
GO:0003860~3-hydroxyisobutyryl-CoA hydrolase activity	HIBCH,
GO:0003863~3-methyl-2-oxobutanoate dehydrogenase (2-methylpropanoyl-transferring) activity	BCKDHA,BCKDHB,
GO:0003865~3-oxo-5-alpha-steroid 4-dehydrogenase activity	SRD5A1,SRD5A2,SRD5A3,
GO:0003867~4-aminobutyrate transaminase activity	ABAT,
GO:0003868~4-hydroxyphenylpyruvate dioxygenase activity	HPD,HPDL,
GO:0003870~5-aminolevulinate synthase activity	ALAS2,ALAS1,
GO:0003872~6-phosphofructokinase activity	PFKP,PFKM,PFKL,
GO:0003873~6-phosphofructo-2-kinase activity	PFKFB4,PFKFB3,PFKFB2,PFKFB1,
GO:0003874~6-pyruvoyltetrahydropterin synthase activity	PTS,
GO:0003875~ADP-ribosylarginine hydrolase activity	ADPRH,ADPRHL1,
GO:0003876~AMP deaminase activity	AMPD2,AMPD3,AMPD1,
GO:0003878~ATP citrate synthase activity	ACLY,
GO:0003880~protein C-terminal carboxyl O-methyltransferase activity	ICMT,LCMT1,
GO:0003881~CDP-diacylglycerol-inositol 3-phosphatidyltransferase activity	CDIPT,
GO:0003882~CDP-diacylglycerol-serine O-phosphatidyltransferase activity	PTDSS2,
GO:0003883~CTP synthase activity	CTPS2,CTPS1,
GO:0003884~D-amino-acid oxidase activity	DAO,DDO,
GO:0003886~DNA (cytosine-5-)-methyltransferase activity	TRDMT1,DNMT1,DNMT3B,DNMT3A,
GO:0003887~DNA-directed DNA polymerase activity	POLA1,POLE,POLD2,POLQ,POLB,POLN,POLG,POLA2,MYBBP1A,POLD1,REV3L,DNTT,POLE2,ERVK-9,POLD3,POLL,PAPD7,POLM,PAPD5,PRIMPOL,POLD4,POLE4,POLE3,CHRAC1,POLK,POLG2,POLI,POLH,
GO:0003896~DNA primase activity	PRIM2,PRIMPOL,FLJ33167,PRIM1,POLA1,
GO:0003899~DNA-directed RNA polymerase activity	POLR2E,POLR2A,POLR2J3,POLR3E,POLR1D,POLR2J2,POLR2F,POLR1A,POLR2B,POLR1B,POLR1C,POLR2K,POLR3D,POLR3H,POLR1E,POLR2D,POLR3C,POLR2G,POLR2J,POLR3B,H7C0S8,POLR2I,POLRMT,POLR3A,POLR3G,CD3EAP,CRCP,POLR2M,POLR2L,MED21,RPAP1,POLR3F,MED20,POLR3K,
GO:0003904~deoxyribodipyrimidine photo-lyase activity	CRY1,CRY2,
GO:0003905~alkylbase DNA N-glycosylase activity	MPG,
GO:0003906~DNA-(apurinic or apyrimidinic site) lyase activity	APEX1,NEIL1,HMGA1,RPS3,HMGA2,NTHL1,ALKBH1,APLF,NEIL3,NEIL2,APEX2,
GO:0003908~methylated-DNA-[protein]-cysteine S-methyltransferase activity	MGMT,
GO:0003909~DNA ligase activity	LIG1,LIG3,LIG4,
GO:0003910~DNA ligase (ATP) activity	LIG4,LIG1,LIG3,PARP1,PARP2,PARP3,
GO:0003912~DNA nucleotidylexotransferase activity	DNTT,
GO:0003914~DNA (6-4) photolyase activity	CRY1,CRY2,
GO:0003916~DNA topoisomerase activity	TOP3B,
GO:0003917~DNA topoisomerase type I activity	TOP3B,TOP1MT,TOP3A,TOP1,
GO:0003918~DNA topoisomerase type II (ATP-hydrolyzing) activity	TOP1MT,TOP2B,TOP2A,TOP1,
GO:0003919~FMN adenylyltransferase activity	FLAD1,
GO:0003920~GMP reductase activity	GMPR2,GMPR,
GO:0003921~GMP synthase activity	GMPS,
GO:0003922~GMP synthase (glutamine-hydrolyzing) activity	GMPS,
GO:0003923~GPI-anchor transamidase activity	PIGK,GPAA1,PIGT,PIGS,PIGU,
GO:0003924~GTPase activity	TUBB8,EIF5B,EEF1A1,GNA11,GNAT2,RAB18,GNAS,TUBB3,TUBE1,MFN1,RRAS2,RAB25,DNM1,GTPBP10,TUBAL3,A6NNZ2,GNAT3,GNAQ,DNM1L,RAN,ATL2,HBS1L,GFM1,TUBA8,GNA12,RALB,EEFSEC,GNAT1,TUBA4A,GNAI1,RALA,RAB34,GFM2,OPA1,DNM3,GBP5,RAB29,ATL3,TUBA1C,GBP3,TUBA1A,TUBA1B,F8W810,MX1,GPN1,GNAI2,ATL1,SRP54,GTPBP2,EFTUD1,GNAO1,GSPT1,RHOT2,RHOT1,EIF2S3,TUBB8P12,TUBG1,TUBB6,TUBD1,DNM2,GNA15,GNAL,TUBB4A,GTPBP1,RAB27B,RHOD,DDX3X,…
GO:0003934~GTP cyclohydrolase I activity	GCH1,
GO:0003937~IMP cyclohydrolase activity	ATIC,
GO:0003938~IMP dehydrogenase activity	IMPDH1,IMPDH2,
GO:0003939~L-iditol 2-dehydrogenase activity	SORD,
GO:0003940~L-iduronidase activity	IDUA,
GO:0003941~L-serine ammonia-lyase activity	SDS,SDSL,SRR,
GO:0003943~N-acetylgalactosamine-4-sulfatase activity	ARSB,GALNS,
GO:0003944~N-acetylglucosamine-1-phosphodiester alpha-N-acetylglucosaminidase activity	NAGPA,
GO:0003945~N-acetyllactosamine synthase activity	B4GALT3,B4GALT4,B4GALT2,B4GALT1,
GO:0003947~(N-acetylneuraminyl)-galactosylglucosylceramide N-acetylgalactosaminyltransferase activity	B4GALNT1,
GO:0003948~N4-(beta-N-acetylglucosaminyl)-L-asparaginase activity	AGA,ASRGL1,
GO:0003950~NAD+ ADP-ribosyltransferase activity	PARP3,PARP8,PARP15,ZC3HAV1,TIPARP,TNKS,PARP10,PARP6,PARP11,PARP2,PARP9,PARP16,PARP12,LIG1,PARP1,ART1,ART3,PARP14,SIRT2,SIRT6,SIRT1,ART5,TNKS2,SIRT3,SIRT5,PARP4,SIRT4,
GO:0003951~NAD+ kinase activity	NADK,NADK2,
GO:0003952~NAD+ synthase (glutamine-hydrolyzing) activity	NADSYN1,
GO:0003953~NAD+ nucleosidase activity	BST1,CD38,ART5,
GO:0003954~NADH dehydrogenase activity	NDUFS8,NDUFS7,NDUFS2,NDUFS3,NDUFV1,NDUFA9,NARFL,NDUFA13,NARF,
GO:0003955~NAD(P)H dehydrogenase (quinone) activity	NQO1,CBR4,
GO:0003956~NAD(P)+-protein-arginine ADP-ribosyltransferase activity	ART3,ART5,ART4,ART1,SIRT6,
GO:0003957~NAD(P)+ transhydrogenase (B-specific) activity	NNT,
GO:0003958~NADPH-hemoprotein reductase activity	POR,CYB5R4,MTRR,NDOR1,
GO:0003960~NADPH:quinone reductase activity	CRYZL1,ADH4,CRYZ,TP53I3,
GO:0003963~RNA-3'-phosphate cyclase activity	RTCA,RCL1,
GO:0003964~RNA-directed DNA polymerase activity	O00370,TERT,ERVK-10,ERVK-9,HERVK_113,ERVK-8,ERVK-7,ERVK-25,ERVK-6,ERVK-18,ERVK-11,ERVK-19,
GO:0003968~RNA-directed RNA polymerase activity	TERT,POLR2A,
GO:0003972~RNA ligase (ATP) activity	RTCB,
GO:0003973~(S)-2-hydroxy-acid oxidase activity	HAO2,HAO1,
GO:0003974~UDP-N-acetylglucosamine 4-epimerase activity	GALE,
GO:0003975~UDP-N-acetylglucosamine-dolichyl-phosphate N-acetylglucosaminephosphotransferase activity	DPAGT1,
GO:0003976~UDP-N-acetylglucosamine-lysosomal-enzyme N-acetylglucosaminephosphotransferase activity	GNPTAB,DPAGT1,GNPTG,
GO:0003977~UDP-N-acetylglucosamine diphosphorylase activity	UAP1,UAP1L1,
GO:0003978~UDP-glucose 4-epimerase activity	GALE,
GO:0003979~UDP-glucose 6-dehydrogenase activity	UGDH,
GO:0003980~UDP-glucose:glycoprotein glucosyltransferase activity	UGGT2,UGGT1,UGCGL2,
GO:0003983~UTP:glucose-1-phosphate uridylyltransferase activity	UGP2,
GO:0003985~acetyl-CoA C-acetyltransferase activity	ACAT1,HADHA,ACAT2,
GO:0003986~acetyl-CoA hydrolase activity	NUDT7,ACOT12,ACOT9,
GO:0003987~acetate-CoA ligase activity	ACSS3,ACSS2,ACSS1,
GO:0003988~acetyl-CoA C-acyltransferase activity	ACAA1,ACAA2,HADHB,
GO:0003989~acetyl-CoA carboxylase activity	PCCB,ACACB,ACACA,
GO:0003990~acetylcholinesterase activity	BCHE,ACHE,
GO:0003991~acetylglutamate kinase activity	NAGS,
GO:0003993~acid phosphatase activity	ACP6,PPIP5K2,PPIP5K1,PXYLP1,ACP2,ACPP,PAPL,ACP5,ACP1,ACPT,MINPP1,
GO:0003994~aconitate hydratase activity	ACO1,ACO2,
GO:0003995~acyl-CoA dehydrogenase activity	IVD,ACADM,ACOX2,ACADS,ACADVL,ACAD9,ACAD11,GCDH,ACOX3,ETFA,ACADL,ACADSB,ACOX1,ACAD10,ACOXL,ACAD8,
GO:0003996~acyl-CoA ligase activity	ACSM1,
GO:0003997~acyl-CoA oxidase activity	ACOXL,ACOX2,ACOX1,
GO:0003998~acylphosphatase activity	ACYP2,ACYP1,
GO:0003999~adenine phosphoribosyltransferase activity	APRT,
GO:0004000~adenosine deaminase activity	ADAD2,ADAT1,ADA,ADARB1,ADARB2,ADAL,ADAD1,CECR1,
GO:0004001~adenosine kinase activity	ADK,
GO:0004003~ATP-dependent DNA helicase activity	GTF2H4,DDX11L8,ERCC2,XRCC6,DDX11,RTEL1-TNFRSF6B,HELB,FBXO18,BRIP1,DDX3X,CHD1,CHD2,NBN,XRCC5,ERCC3,MCM4,MCM7,RECQL,MRE11A,BLM,DHX9,CHD3,G3BP1,WRN,MCM6,CHD4,CHD1L,DDX12P,RAD50,RTEL1,RUVBL2,
GO:0004004~ATP-dependent RNA helicase activity	EIF4A2,EIF4A1,DDX39A,DDX3X,DDX3Y,DHX15,DHX16,SNRNP200,DDX5,DDX6,EIF4A3,DHX9,DDX10,G3BP1,DDX39B,DHX34,DHX8,SKIV2L,TDRD12,DDX59,DHX57,DDX46,DHX30,DHX32,DHX29,DDX53,DDX42,DHX40,DHX37,SUPV3L1,DDX51,TDRD9,HELB,DDX55,DDX54,DQX1,DDX1,DHX38,DDX17,UPF1,DDX27,DDX50,DDX23,MOV10L1,DDX24,DDX47,DHX36,DHX35,DHX33,YTHDC2,DDX31,DDX4,DDX21,DDX28,DDX19A,DDX18,DDX43,DDX56,DDX20,DDX25,DDX41,DDX19B,DDX52,DDX49,
GO:0004008~copper-exporting ATPase activity	ATP7B,ATP7A,
GO:0004012~phospholipid-translocating ATPase activity	ATP11C,ATP11A,ATP9A,ATP11B,ATP9B,ATP8B3,ATP8A2,ATP10A,ATP8A1,ATP10D,ATP8B4,ATP8B1,ATP10B,ABCA4,ATP8B2,
GO:0004013~adenosylhomocysteinase activity	AHCYL2,AHCYL1,AHCY,
GO:0004014~adenosylmethionine decarboxylase activity	AMD1,
GO:0004016~adenylate cyclase activity	ADCY3,ADCY2,ADCY5,ADCY8,ADCY7,ADCY4,ADCY6,ADCY9,GUCY1B2,NPR1,NPR3,NPR2,GUCY2C,GUCY1A2,GUCY2F,GNAS,GUCY1A3,GUCY1B3,GUCY2D,ADCY1,ADCY10,
GO:0004017~adenylate kinase activity	AK4,AK2,AK1,AK7,AK8,AK3,AK6,AK5,
GO:0004018~N6-(1,2-dicarboxyethyl)AMP AMP-lyase (fumarate-forming) activity	ADSL,
GO:0004019~adenylosuccinate synthase activity	ADSSL1,ADSS,
GO:0004020~adenylylsulfate kinase activity	PAPSS1,PAPSS2,
GO:0004021~L-alanine:2-oxoglutarate aminotransferase activity	GPT,GPT2,
GO:0004022~alcohol dehydrogenase (NAD) activity	ADH1C,ADH1A,ADH4,ADH5,ADH6,ADH7,DHRS9,
GO:0004024~alcohol dehydrogenase activity, zinc-dependent	ADH4,ADH1B,ADH1A,ADH7,
GO:0004027~alcohol sulfotransferase activity	SULT2B1,SULT1C3,
GO:0004028~3-chloroallyl aldehyde dehydrogenase activity	ALDH1A2,ALDH3A1,ALDH3B1,ALDH3B2,ALDH9A1,ALDH3A2,
GO:0004029~aldehyde dehydrogenase (NAD) activity	F8VP50,ALDH1A2,ALDH1A1,ALDH2,ALDH4A1,ALDH1B1,ALDH3A1,ALDH3B1,ALDH1A3,ALDH3B2,ALDH9A1,ALDH7A1,ALDH3A2,ALDH5A1,ALDH6A1,ALDH8A1,
GO:0004030~aldehyde dehydrogenase [NAD(P)+] activity	ALDH2,ALDH3A1,ALDH3B1,ALDH1A3,ALDH3B2,ALDH3A2,
GO:0004031~aldehyde oxidase activity	ADH7,AOX1,
GO:0004032~alditol:NADP+ 1-oxidoreductase activity	AKR7A2,ADH4,AKR1A1,AKR1B1,AKR1C3,AKR1C2,AKR1C1,
GO:0004033~aldo-keto reductase (NADP) activity	AKR1B10,AKR7A3,CYB5A,AKR1B1,AKR1C4,SPR,AKR1C3,AKR1C1,KCNAB2,KCNAB1,MIOX,
GO:0004034~aldose 1-epimerase activity	GALM,
GO:0004035~alkaline phosphatase activity	ALPPL2,CILP,ALPL,ALPP,ALPI,CILP2,
GO:0004037~allantoicase activity	ALLC,
GO:0004040~amidase activity	ACR,
GO:0004042~acetyl-CoA:L-glutamate N-acetyltransferase activity	NAGS,
GO:0004043~L-aminoadipate-semialdehyde dehydrogenase activity	ALDH7A1,
GO:0004044~amidophosphoribosyltransferase activity	PPAT,
GO:0004045~aminoacyl-tRNA hydrolase activity	PTRH1,PTRH2,ICT1,PTRHD1,C12orf65,
GO:0004046~aminoacylase activity	ABHD14A-ACY1,ACY1,CAT,DARS,ASPA,ACY3,
GO:0004047~aminomethyltransferase activity	AMT,GCSH,
GO:0004051~arachidonate 5-lipoxygenase activity	ALOX5AP,ALOX5,
GO:0004052~arachidonate 12-lipoxygenase activity	ALOX12B,ALOX15,ALOX12,
GO:0004053~arginase activity	ARG1,ARG2,
GO:0004055~argininosuccinate synthase activity	ASS1,
GO:0004056~argininosuccinate lyase activity	ASL,H7C0S8,
GO:0004057~arginyltransferase activity	ATE1,
GO:0004058~aromatic-L-amino-acid decarboxylase activity	DDC,
GO:0004059~aralkylamine N-acetyltransferase activity	AANAT,
GO:0004060~arylamine N-acetyltransferase activity	NAT2,NAT1,AANAT,
GO:0004061~arylformamidase activity	AFMID,
GO:0004062~aryl sulfotransferase activity	SULT1B1,SULT1A3,SULT1A4,SULT1A1,SULT1A2,SULT1C3,
GO:0004063~aryldialkylphosphatase activity	PON1,PON3,
GO:0004064~arylesterase activity	PON2,PON3,CA1,CA2,PON1,APMAP,
GO:0004065~arylsulfatase activity	ARSA,ARSB,ARSD,ARSE,ARSF,ARSH,ARSJ,ARSI,ARSK,SULF2,SULF1,ARSG,
GO:0004066~asparagine synthase (glutamine-hydrolyzing) activity	ASNSD1,ASNS,
GO:0004067~asparaginase activity	ASPG,ASRGL1,
GO:0004068~aspartate 1-decarboxylase activity	GADL1,
GO:0004069~L-aspartate:2-oxoglutarate aminotransferase activity	GOT2,GOT1,GOT1L1,
GO:0004070~aspartate carbamoyltransferase activity	CAD,CPS1,
GO:0004074~biliverdin reductase activity	BLVRB,BLVRA,
GO:0004075~biotin carboxylase activity	ACACA,MCCC1,PC,PCCA,ACACB,
GO:0004077~biotin-[acetyl-CoA-carboxylase] ligase activity	HLCS,
GO:0004078~biotin-[methylcrotonoyl-CoA-carboxylase] ligase activity	HLCS,
GO:0004079~biotin-[methylmalonyl-CoA-carboxytransferase] ligase activity	HLCS,
GO:0004080~biotin-[propionyl-CoA-carboxylase (ATP-hydrolyzing)] ligase activity	HLCS,
GO:0004081~bis(5'-nucleosyl)-tetraphosphatase (asymmetrical) activity	NUDT2,
GO:0004082~bisphosphoglycerate mutase activity	BPGM,PGAM2,PGAM1,PGAM4,
GO:0004083~bisphosphoglycerate 2-phosphatase activity	BPGM,PGAM2,PGAM1,PGAM4,TIGAR,
GO:0004084~branched-chain-amino-acid transaminase activity	BCAT2,BCAT1,
GO:0004085~butyryl-CoA dehydrogenase activity	ACADS,
GO:0004087~carbamoyl-phosphate synthase (ammonia) activity	CAD,CPS1,
GO:0004088~carbamoyl-phosphate synthase (glutamine-hydrolyzing) activity	CAD,CPS1,
GO:0004089~carbonate dehydratase activity	CA9,CA12,CA5B,CA1,CA6,CA4,CA11,CA2,CA3,CA5A,CA8,CA7,CA13,CA14,
GO:0004090~carbonyl reductase (NADPH) activity	CBR3,CBR1,DHRS2,DHRS4,
GO:0004092~carnitine O-acetyltransferase activity	CRAT,
GO:0004095~carnitine O-palmitoyltransferase activity	CPT2,CPT1A,CPT1C,CPT1B,
GO:0004096~catalase activity	CAT,CYGB,GPX7,
GO:0004098~cerebroside-sulfatase activity	ARSA,
GO:0004102~choline O-acetyltransferase activity	CHAT,
GO:0004103~choline kinase activity	CHKA,CHKB,
GO:0004104~cholinesterase activity	ACHE,BCHE,CHKA,
GO:0004105~choline-phosphate cytidylyltransferase activity	PCYT1A,PCYT1B,
GO:0004108~citrate (Si)-synthase activity	CS,
GO:0004109~coproporphyrinogen oxidase activity	CPOX,RSAD1,
GO:0004111~creatine kinase activity	MAP4K4,CKM,CKB,CKMT1A,CKMT2,
GO:0004112~cyclic-nucleotide phosphodiesterase activity	PDE2A,PDE11A,
GO:0004113~2',3'-cyclic-nucleotide 3'-phosphodiesterase activity	CNP,
GO:0004114~3',5'-cyclic-nucleotide phosphodiesterase activity	PDE4D,PDE1C,PDE6G,PDE7B,PDE1B,PDE2A,PDE6A,PDE5A,PDE11A,PDE6B,PDE4A,PDE6D,PDE8A,PDE9A,PDE4C,PDE8B,PDE3B,PDE10A,
GO:0004115~3',5'-cyclic-AMP phosphodiesterase activity	PDE8A,PDE8B,PDE4A,PDE1B,PDE4B,PDE4C,PDE4D,PDE7A,PDE3A,PDE7B,
GO:0004117~calmodulin-dependent cyclic-nucleotide phosphodiesterase activity	PDE1A,PDE1B,PDE1C,
GO:0004118~cGMP-stimulated cyclic-nucleotide phosphodiesterase activity	PDE2A,PDE11A,PDE10A,
GO:0004119~cGMP-inhibited cyclic-nucleotide phosphodiesterase activity	PDE3B,PDE3A,
GO:0004122~cystathionine beta-synthase activity	CBS,
GO:0004123~cystathionine gamma-lyase activity	CTH,
GO:0004124~cysteine synthase activity	CBS,
GO:0004126~cytidine deaminase activity	APOBEC3A,CDA,APOBEC1,APOBEC3H,APOBEC3F,AICDA,APOBEC3G,APOBEC2,
GO:0004127~cytidylate kinase activity	CMPK1,CMPK2,AK7,AK8,
GO:0004128~cytochrome-b5 reductase activity, acting on NAD(P)H	CYB5R3,NQO1,POR,CYB5R2,CYB5RL,CYB5R4,CYB5R1,
GO:0004129~cytochrome-c oxidase activity	COX7B2,COX7A2,COX7C,COX7A2L,H0YIV9,COX4I1,COX5A,COX6B1,COX7A1,NDUFA4,COX7A2P2,CYB5A,MT-CO1,MT-CO2,MT-CO3,COX6C,COX8A,COX5B,COX6A1,COX7B,COX6A2,COX10,SURF1,COA6,COX6B2,COX15,COX8C,COX4I2,COX11,U3KQK5,
GO:0004131~cytosine deaminase activity	APOBEC1,
GO:0004132~dCMP deaminase activity	DCTD,
GO:0004133~glycogen debranching enzyme activity	AGL,
GO:0004134~4-alpha-glucanotransferase activity	AGL,
GO:0004135~amylo-alpha-1,6-glucosidase activity	AGL,
GO:0004137~deoxycytidine kinase activity	TK2,DCK,
GO:0004138~deoxyguanosine kinase activity	DGUOK,
GO:0004139~deoxyribose-phosphate aldolase activity	DERA,
GO:0004140~dephospho-CoA kinase activity	COASY,DCAKD,
GO:0004142~diacylglycerol cholinephosphotransferase activity	CHPT1,CDS1,CEPT1,
GO:0004143~diacylglycerol kinase activity	DGKD,DGKI,DGKH,DGKB,DGKZ,DGKA,DGKQ,DGKE,DGKG,AGK,DGKK,
GO:0004144~diacylglycerol O-acyltransferase activity	DGAT1,MOGAT3,MOGAT1,DGAT2,
GO:0004145~diamine N-acetyltransferase activity	SAT1,SAT2,
GO:0004146~dihydrofolate reductase activity	DHFR,DHFRL1,
GO:0004148~dihydrolipoyl dehydrogenase activity	DLD,
GO:0004149~dihydrolipoyllysine-residue succinyltransferase activity	DLST,
GO:0004151~dihydroorotase activity	CAD,CPS1,
GO:0004152~dihydroorotate dehydrogenase activity	DHODH,
GO:0004155~6,7-dihydropteridine reductase activity	QDPR,
GO:0004157~dihydropyrimidinase activity	DPYS,DPYSL2,
GO:0004161~dimethylallyltranstransferase activity	GGPS1,FDPS,TRIT1,
GO:0004163~diphosphomevalonate decarboxylase activity	MVD,
GO:0004164~diphthine synthase activity	DPH5,
GO:0004165~dodecenoyl-CoA delta-isomerase activity	ECI2,ECI1,EHHADH,
GO:0004167~dopachrome isomerase activity	MIF,DDT,DCT,
GO:0004168~dolichol kinase activity	DOLK,
GO:0004169~dolichyl-phosphate-mannose-protein mannosyltransferase activity	DPM1,SDF2,SDF2L1,POMT2,ALG5,POMT1,
GO:0004170~dUTP diphosphatase activity	DUT,
GO:0004174~electron-transferring-flavoprotein dehydrogenase activity	ETFDH,AIFM2,
GO:0004175~endopeptidase activity	PSMA8,PSMA6,PSMA3,H3BT36,ADAM10,TPP1,ADAMTS3,NAPSA,F9,MMP1,P4HB,KLK3,ELANE,MMP3,MME,CTSH,FURIN,ACE,MMP9,CD46,PSMB6,PCSK6,TPP2,CASP1,CPS1,MMP12,ECE1,PSEN1,PSEN2,HTRA4,HTRA3,FAP,PSMD2,FAM76B,TRABD2A,FAM76A,RHBDD1,TRAPPC12,NCSTN,APH1A,SENP5,PSMD1,CPNE1,TMEM59,ACE2,PARL,SENP3,SENP2,SENP1,RCE1,ATG4B,CAPN7,
GO:0004176~ATP-dependent peptidase activity	LONRF1,LONRF3,LONP2,CRBN,LONP1,CLPX,LONRF2,YME1L1,SPG7,AFG3L2,
GO:0004177~aminopeptidase activity	RNPEP,DNPEP,METAP2,METAP1,LAP3,NPEPL1,TRHDE,XPNPEP2,CTSV,CTSH,LTA4H,PEPD,ANPEP,TPP2,NPEPPS,PHEX,ENPEP,BLMH,ERAP2,METAP1D,DPP9,AOPEP,XPNPEP3,XPNPEP1,ERAP1,LNPEP,
GO:0004180~carboxypeptidase activity	ACE,CPB1,CPA5,F6X3S4,CTSA,CPM,CPE,CPA2,BLMH,AEBP1,CNDP1,CNDP2,ACE2,NAALADL1,NAALAD2,CPQ,
GO:0004181~metallocarboxypeptidase activity	CPB2,AGBL4,CPN1,CPA4,CPE,CPA1,CPB1,AGBL2,CPM,AGBL3,AEBP1,CPA5,AGTPBP1,AGBL1,CPD,CPA2,PEPD,CPA3,FOLH1,CPXM2,CPZ,CPO,CPA6,AGBL5,CPXM1,FOLH1B,
GO:0004185~serine-type carboxypeptidase activity	CPVL,SCPEP1,CPD,CTSA,CPM,CPN1,CPE,PRCP,CPZ,AEBP1,CPXM2,CPXM1,PRSS16,DPP7,
GO:0004190~aspartic-type endopeptidase activity	HM13,SPPL2B,CASP7,NAPSA,SPPL2C,PGC,PSEN2,CTSD,PGA5,PSEN1,BACE1,PGA3,SPPL3,SPPL2A,H7C469,ATP6AP2,REN,PGA4,ERVK-10,PIP,CTSE,ERVK-21,ERVK-19,HERVK_113,ERVK-8,ERVK-18,HERV-K104,ERVK-25,ERVK-9,ERVK-24,ERVK-7,ASPRV1,DDI2,DDI1,NRIP2,NRIP3,BACE2,ERVK-6,
GO:0004197~cysteine-type endopeptidase activity	CASP3,CASP4,CFLAR,CASP8,CASP1,CASP6,CTSB,CASP9,CASP5,BLMH,CTSV,USP12,USP2,USP1,CTSL,CTSH,UCHL1,CTSS,PDIA3,CASP14,USP6,USP8,CASP2,CTSO,CTSK,USP5,USP11,CTSC,USP14,CASP7,CTSW,ESPL1,USP10,CTSL3P,USP49,USP34,USP30,USP37,ATG4D,SFRP1,USP33,ATG4A,CASP10,USP13,USP9X,USP7,ATG4C,LGMN,TINAGL1,CTSZ,CTSF,MALT1,TINAG,RCE1,USP20,USP15,ATG4B,USP16,
GO:0004198~calcium-dependent cysteine-type endopeptidase activity	CAPN5,CAPN8,CAPN14,CAPN10,CAPN2,CAPN9,CAPN1,CAPN11,CAPN13,CAPN3,ADGB,CAPN7,CAPN12,PDCD6,CAPN15,CAPNS1,GCA,SRI,CAPNS2,PEF1,CAPN6,
GO:0004222~metalloendopeptidase activity	ADAMTSL4,ADAMTS9,UQCRC2,MME,NRDC,MMP28,ADAMTS10,ADAMTS13,ADAM32,ADAMTS12,ADAM9,ADAM33,ADAM17,TRABD2B,ADAMTSL2,ADAMTS18,ECE1,ADAM11,MMP23B,ADAM2,PAPLN,BMP1,MEP1A,MBTPS2,ADAM10,LMLN,ADAM7,TLL1,ADAM28,ADAMTS1,ADAM19,MMP16,ADAM18,ADAM22,KEL,ADAM23,ADAMTS20,NLN,MMP11,MMP3,MMP17,MMP10,MMP14,MMP19,PMPCB,ECE2,MMP13,ADAMTS19,ADAM8,MMP2,ADAMTS17,MMP15,SPG7,OMA1,MMP8,ECEL1,MMEL1,MEP1B,THOP1,ADAMTSL5,AFG3L2,…
GO:0004252~serine-type endopeptidase activity	KLK2,TMPRSS4,HP,TPSB2,PAMR1,PRSS1,TMPRSS13,MBTPS1,AZU1,PCSK6,PRSS33,CORIN,OVCH2,C1S,LOC646743,KLK8,KLK11,PRSS57,TMPRSS11A,HPR,CELA3B,KLK3,KLK4,TPSD1,HTRA2,GZMH,TPSAB1,TMPRSS9,TPP1,FAP,CFB,C2,TMPRSS11E,PRSS2,RHBDF1,PRSS38,PRSS37,RHBDL3,PRSS29P,PRSS47,RHBDD3,PCSK5,PRSS3,CELA3A,PLAT,C1R,B4E1Z4,TMPRSS3,F10,B9A039,RHBDD1,APEH,TMPRSS2,PREPL,PARL,F2,PRSS42,HGFAC,PCSK1,PRSS46,PRSS45,PRSS44,LONP2,PROC,LTF…
GO:0004298~threonine-type endopeptidase activity	PSMA2,PSMB3,PSMB2,PSMA8,PSMB6,PSMB9,PSMB11,B4DEV8,PSMA1,PSMA6,PSMA3,PSMA7,PSMB5,PSMA4,J3QL48,PSMB10,PSMB1,PSMB8,PSMA5,PSMB4,PSMB7,TASP1,PRSS50,PSM8,
GO:0004300~enoyl-CoA hydratase activity	ECHS1,HADHA,HADHB,EHHADH,AUH,
GO:0004301~epoxide hydrolase activity	EPHX1,LTA4H,EPHX2,RNPEP,
GO:0004303~estradiol 17-beta-dehydrogenase activity	HSD17B1,AKR1B15,RDH8,HSD17B6,HSD17B2,HSD17B7,HSD17B12,HSD17B11,HSD17B8,HSD17B10,HSD17B14,
GO:0004304~estrone sulfotransferase activity	SULT1E1,
GO:0004305~ethanolamine kinase activity	CHKA,ETNK1,ETNK2,CHKB,
GO:0004306~ethanolamine-phosphate cytidylyltransferase activity	PCYT2,
GO:0004307~ethanolaminephosphotransferase activity	PIGF,EPT1,CEPT1,
GO:0004308~exo-alpha-sialidase activity	NEU4,NEU1,NEU3,
GO:0004309~exopolyphosphatase activity	BNIP2,BNIPL,PRUNE,ATCAY,PRUNE2,
GO:0004310~farnesyl-diphosphate farnesyltransferase activity	FDFT1,
GO:0004311~farnesyltranstransferase activity	GGPS1,FNTB,COX10,
GO:0004312~fatty acid synthase activity	FASN,
GO:0004313~[acyl-carrier-protein] S-acetyltransferase activity	FASN,
GO:0004314~[acyl-carrier-protein] S-malonyltransferase activity	FASN,MCAT,
GO:0004315~3-oxoacyl-[acyl-carrier-protein] synthase activity	FASN,OXSM,
GO:0004316~3-oxoacyl-[acyl-carrier-protein] reductase (NADPH) activity	FASN,
GO:0004317~3-hydroxypalmitoyl-[acyl-carrier-protein] dehydratase activity	FASN,
GO:0004319~enoyl-[acyl-carrier-protein] reductase (NADPH, B-specific) activity	FASN,
GO:0004320~oleoyl-[acyl-carrier-protein] hydrolase activity	FASN,OLAH,
GO:0004321~fatty-acyl-CoA synthase activity	ACSM4,SLC27A3,
GO:0004322~ferroxidase activity	FXN,CP,FTH1,HEPHL1,FTMT,HEPH,
GO:0004324~ferredoxin-NADP+ reductase activity	FDXR,
GO:0004325~ferrochelatase activity	FECH,
GO:0004326~tetrahydrofolylpolyglutamate synthase activity	FPGS,
GO:0004329~formate-tetrahydrofolate ligase activity	MTHFD1L,MTHFD1,MTHFD2,MTHFD2L,
GO:0004331~fructose-2,6-bisphosphate 2-phosphatase activity	PFKFB1,PFKFB2,PFKFB3,PFKFB4,TIGAR,
GO:0004332~fructose-bisphosphate aldolase activity	ALDOB,ALDOC,ALDOA,
GO:0004333~fumarate hydratase activity	FH,
GO:0004334~fumarylacetoacetase activity	FAH,
GO:0004335~galactokinase activity	GALK2,GALK1,
GO:0004336~galactosylceramidase activity	GALC,
GO:0004337~geranyltranstransferase activity	GGPS1,FDPS,
GO:0004339~glucan 1,4-alpha-glucosidase activity	MGAM,MGAM2,
GO:0004340~glucokinase activity	HK1,GCK,HK2,HK3,HKDC1,
GO:0004341~gluconolactonase activity	RGN,
GO:0004342~glucosamine-6-phosphate deaminase activity	GNPDA1,GNPDA2,
GO:0004343~glucosamine 6-phosphate N-acetyltransferase activity	GNPNAT1,
GO:0004345~glucose-6-phosphate dehydrogenase activity	G6PD,H6PD,
GO:0004346~glucose-6-phosphatase activity	G6PC,G6PC3,G6PC2,
GO:0004347~glucose-6-phosphate isomerase activity	GPI,K7ESF4,
GO:0004348~glucosylceramidase activity	GBA2,GBA,
GO:0004349~glutamate 5-kinase activity	ALDH18A1,
GO:0004350~glutamate-5-semialdehyde dehydrogenase activity	ALDH18A1,
GO:0004351~glutamate decarboxylase activity	GLUL,GAD2,GAD1,
GO:0004352~glutamate dehydrogenase (NAD+) activity	GLUD1,GLUD2,
GO:0004353~glutamate dehydrogenase [NAD(P)+] activity	GLUD1,GLUD2,
GO:0004356~glutamate-ammonia ligase activity	GLUL,LGSN,
GO:0004357~glutamate-cysteine ligase activity	GCLC,GCLM,
GO:0004359~glutaminase activity	GLS2,GLS,NADSYN1,
GO:0004360~glutamine-fructose-6-phosphate transaminase (isomerizing) activity	GFPT2,GFPT1,
GO:0004361~glutaryl-CoA dehydrogenase activity	GCDH,
GO:0004362~glutathione-disulfide reductase activity	GSR,
GO:0004363~glutathione synthase activity	GSS,
GO:0004364~glutathione transferase activity	GSTA3,GSTA5,GSTM4,GSTM3,GSTP1,GSTM1,EEF1E1-BLOC1S5,GSTM2,CLIC1,MGST3,GSTA4,CLIC2,EEF1E1,GSTZ1,HPGDS,CLIC3,GSTA1,GSTA2,GSTT2,GSTT2B,MGST1,ALOX5AP,EEF1G,GSTT1,GSTM5,GSTO1,LTC4S,GDAP1,GDAP1L1,CLIC6,MGST2,GSTO2,CLIC5,GSTK1,CLIC4,
GO:0004365~glyceraldehyde-3-phosphate dehydrogenase (NAD+) (phosphorylating) activity	GAPDH,GAPDHS,
GO:0004366~glycerol-3-phosphate O-acyltransferase activity	GPAT3,GPAM,GPAT2,GPAT4,
GO:0004367~glycerol-3-phosphate dehydrogenase [NAD+] activity	GPD1L,GPD1,
GO:0004368~glycerol-3-phosphate dehydrogenase activity	GPD1,GPD2,
GO:0004370~glycerol kinase activity	GK,GK3P,GK2,GK5,
GO:0004371~glycerone kinase activity	TKFC,
GO:0004372~glycine hydroxymethyltransferase activity	SHMT2,SHMT1,
GO:0004373~glycogen (starch) synthase activity	GYS1,GYS2,
GO:0004375~glycine dehydrogenase (decarboxylating) activity	GLDC,
GO:0004377~GDP-Man:Man3GlcNAc2-PP-Dol alpha-1,2-mannosyltransferase activity	ALG11,
GO:0004378~GDP-Man:Man1GlcNAc2-PP-Dol alpha-1,3-mannosyltransferase activity	ALG2,
GO:0004379~glycylpeptide N-tetradecanoyltransferase activity	NMT1,NMT2,
GO:0004380~glycoprotein-fucosylgalactoside alpha-N-acetylgalactosaminyltransferase activity	ABO,
GO:0004381~fucosylgalactoside 3-alpha-galactosyltransferase activity	ABO,
GO:0004382~guanosine-diphosphatase activity	ENTPD5,CANT1,
GO:0004383~guanylate cyclase activity	GUCY1B3,NPR2,GUCY1A3,GUCY1B2,NPR1,GUCY2C,GUCY1A2,GUCY2F,GUCY2D,
GO:0004385~guanylate kinase activity	GUK1,CASK,DLG4,MPP1,DLG1,MPP3,MPP2,DLG2,MAGI3,DLG3,CARD11,TJP2,
GO:0004386~helicase activity	HELLS,DDX50,DDX24,DDX1,DDX42,TDRD9,DDX46,DDX3X,SHPRH,DDX39B,HFM1,SKIV2L,SNRNP200,CHD2,DDX27,DDX4,DDX55,DDX10,DDX25,DDX47,DHX37,DHX40,DDX19A,DDX54,DDX31,DDX56,DDX17,DDX19B,DHX57,DDX18,DHX36,DDX41,DDX5,BTAF1,SMARCA5,DDX58,ANXA1,GTF2F2,DDX6,SMARCA1,HELZ,ATRX,DNA2,SMARCA2,SMARCA4,BLM,EIF4A1,DHX33,CHD3,WRN,EIF4A2,HLTF,ERCC6L,CHD9,DDX60L,SRCAP,NAV2,DDX60,SUPV3L1,FANCM,HELQ,RAD54L,UPF1,DHX58,DDX11,EP400…
GO:0004392~heme oxygenase (decyclizing) activity	HMOX2,HMOX1,
GO:0004395~hexaprenyldihydroxybenzoate methyltransferase activity	COQ3,
GO:0004396~hexokinase activity	HK1,GCK,HK2,HK3,
GO:0004397~histidine ammonia-lyase activity	HAL,
GO:0004398~histidine decarboxylase activity	HDC,
GO:0004402~histone acetyltransferase activity	MYST3,METTL8,NCOA1,KAT6A,KAT7,NCOA2,KAT5,HAT1,KAT8,CREBBP,K7ERQ8,KAT2A,CLOCK,EDF1,MED24,TADA2A,SUPT3H,TADA3,TAF5L,SUPT7L,ATF2,TAF1,ARRB1,BRCA2,EP300,TAF10,TAF5,TAF12,TAF9,SRCAP,TADA2B,TAF1L,KAT6B,KAT2B,TADA1,ELP4,SAP130,EPC1,CSRP2BP,BAZ1A,ING3,GTF3C4,CDYL,CDY2A,CDY1,TAF6L,NCOA3,
GO:0004407~histone deacetylase activity	HDAC8,HDAC2,HDAC3,HDAC5,SIN3B,MTA2,HDAC4,HDAC1,BRMS1L,SIRT2,HDAC10,NACC2,HDAC11,SIRT1,SIN3A,ATXN3L,SUDS3,BRMS1,SALL1,HDAC6,HDAC9,
GO:0004408~holocytochrome-c synthase activity	HCCS,
GO:0004411~homogentisate 1,2-dioxygenase activity	HGD,
GO:0004415~hyalurononglucosaminidase activity	SPAM1,HYAL4,HYAL2,HYAL1,HYAL3,MGEA5,CD44,CEMIP,
GO:0004416~hydroxyacylglutathione hydrolase activity	HAGHL,HAGH,PNKD,
GO:0004418~hydroxymethylbilane synthase activity	HMBS,
GO:0004419~hydroxymethylglutaryl-CoA lyase activity	HMGCLL1,HMGCL,
GO:0004420~hydroxymethylglutaryl-CoA reductase (NADPH) activity	HMGCR,
GO:0004421~hydroxymethylglutaryl-CoA synthase activity	HMGCS1,HMGCS2,
GO:0004422~hypoxanthine phosphoribosyltransferase activity	HPRT1,PRTFDC1,
GO:0004423~iduronate-2-sulfatase activity	IDS,
GO:0004427~inorganic diphosphatase activity	PPA2,PPA1,PRUNE,LHPP,
GO:0004430~1-phosphatidylinositol 4-kinase activity	PI4KAP2,PI4KA,PI4KAP1,PI4K2B,PI4K2A,PI4KB,
GO:0004435~phosphatidylinositol phospholipase C activity	PLCB1,PLCG2,PLCL1,PLCG1,PLCH2,PLCD4,PLCD3,PLCZ1,PLCB2,PLCL2,F2RL2,CHRM5,CHRM1,CCL5,CHRM3,EDNRA,BDKRB2,CCKBR,CCR1,CASR,PLCD1,CCR5,PLCB3,PLCB4,C3AR1,PLCH1,PLD4,PLCE1,
GO:0004438~phosphatidylinositol-3-phosphatase activity	MTMR1,PTEN,MTM1,MTMR2,MTMR3,MTMR14,FIG4,MTMR8,SACM1L,
GO:0004439~phosphatidylinositol-4,5-bisphosphate 5-phosphatase activity	SYNJ1,SYNJ2,INPP5B,OCRL,PTPMT1,INPP5E,
GO:0004441~inositol-1,4-bisphosphate 1-phosphatase activity	BPNT1,INPP1,
GO:0004445~inositol-polyphosphate 5-phosphatase activity	SYNJ1,INPP5A,INPP5J,INPP5D,INPP5K,INPP5E,
GO:0004447~iodide peroxidase activity	TPO,
GO:0004449~isocitrate dehydrogenase (NAD+) activity	IDH3B,IDH3G,IDH3A,
GO:0004450~isocitrate dehydrogenase (NADP+) activity	IDH1,IDH2,
GO:0004452~isopentenyl-diphosphate delta-isomerase activity	IDI1,IDI2,
GO:0004454~ketohexokinase activity	KHK,
GO:0004458~D-lactate dehydrogenase (cytochrome) activity	LDHD,
GO:0004459~L-lactate dehydrogenase activity	LDHAL6A,LDHB,LDHC,LDHA,LDHAL6B,
GO:0004461~lactose synthase activity	LALBA,B4GALT2,B4GALT1,
GO:0004462~lactoylglutathione lyase activity	GLO1,
GO:0004463~leukotriene-A4 hydrolase activity	LTA4H,
GO:0004464~leukotriene-C4 synthase activity	ALOX5AP,LTC4S,MGST2,
GO:0004465~lipoprotein lipase activity	LIPG,LPL,AOAH,
GO:0004466~long-chain-acyl-CoA dehydrogenase activity	ACADL,ACADVL,ACAD11,
GO:0004467~long-chain fatty acid-CoA ligase activity	SLC27A1,SLC27A6,SLC27A2,SLC27A3,SLC27A5,ACSL4,ACSL3,ACSL1,ACSBG2,SLC27A4,ACSBG1,ACSL6,ACSL5,
GO:0004468~lysine N-acetyltransferase activity, acting on acetyl phosphate as donor	EP300,ESCO2,KAT2B,NAT8,NAT8B,
GO:0004470~malic enzyme activity	ME2,MDH1,ME1,ME3,
GO:0004471~malate dehydrogenase (decarboxylating) (NAD+) activity	ME3,ME2,ME1,
GO:0004473~malate dehydrogenase (decarboxylating) (NADP+) activity	ME1,ME3,
GO:0004474~malate synthase activity	CLYBL,
GO:0004475~mannose-1-phosphate guanylyltransferase activity	GMPPB,
GO:0004476~mannose-6-phosphate isomerase activity	MPI,
GO:0004477~methenyltetrahydrofolate cyclohydrolase activity	MTHFD1,MTHFD2,MTHFD1L,MTHFD2L,
GO:0004478~methionine adenosyltransferase activity	MAT1A,MAT2A,
GO:0004479~methionyl-tRNA formyltransferase activity	MTFMT,
GO:0004482~mRNA (guanine-N7-)-methyltransferase activity	RNMT,
GO:0004483~mRNA (nucleoside-2'-O-)-methyltransferase activity	CMTR1,CMTR2,
GO:0004484~mRNA guanylyltransferase activity	RNGTT,
GO:0004485~methylcrotonoyl-CoA carboxylase activity	MCCC1,MCCC2,
GO:0004486~methylenetetrahydrofolate dehydrogenase [NAD(P)+] activity	MTHFD1,
GO:0004487~methylenetetrahydrofolate dehydrogenase (NAD+) activity	MTHFD1,MTHFD2,MTHFD2L,
GO:0004488~methylenetetrahydrofolate dehydrogenase (NADP+) activity	MTHFD1L,MTHFD2L,MTHFD2,MTHFD1,
GO:0004489~methylenetetrahydrofolate reductase (NAD(P)H) activity	MTHFR,
GO:0004490~methylglutaconyl-CoA hydratase activity	AUH,
GO:0004491~methylmalonate-semialdehyde dehydrogenase (acylating) activity	ALDH6A1,
GO:0004492~methylmalonyl-CoA decarboxylase activity	ECHDC1,
GO:0004493~methylmalonyl-CoA epimerase activity	MCEE,
GO:0004494~methylmalonyl-CoA mutase activity	MUT,
GO:0004496~mevalonate kinase activity	MVK,
GO:0004497~monooxygenase activity	CYP39A1,CYP4F3,CYP4A22,CYP1B1,CYP2D7,A0A087X0B3,CYP4F2,CYP4F12,CYP4A11,TBXAS1,CYP2C8,CYP21A2,CYP2D6,A0A0G2JQZ4,A0A0G2JRN6,A0A0G2JSC5,CYP2W1,CYP3A43,CYP8B1,CYP11A1,CYP4B1,CYP26B1,CYP3A4,CYP2R1,CYP27B1,PAH,CYP2A7,CYP4F11,CYP2E1,KLKB1,CYP11B1,CYP51A1,CYP2B6,FMO6P,CYP1A1,CYP1A2,CYP2C9,TYR,CYP3A5,CYP3A7,CYP2F1,FMO3,CYP2C18,CYP2C19,FMO1,PTGIS,CYP27C1,CYP4F22,CYP20A1,CYP4V2,FOXRED2,FMO2,COQ7,COQ6,
GO:0004498~calcidiol 1-monooxygenase activity	CYP27B1,
GO:0004499~N,N-dimethylaniline monooxygenase activity	FMO2,FMO5,FMO6P,FMO4,FMO3,FMO1,
GO:0004500~dopamine beta-monooxygenase activity	DBH,
GO:0004502~kynurenine 3-monooxygenase activity	KMO,
GO:0004503~monophenol monooxygenase activity	TYR,
GO:0004504~peptidylglycine monooxygenase activity	PAM,
GO:0004505~phenylalanine 4-monooxygenase activity	PAH,PCBD1,PCBD2,
GO:0004506~squalene monooxygenase activity	SQLE,
GO:0004507~steroid 11-beta-monooxygenase activity	CYP11B1,CYP11B2,
GO:0004508~steroid 17-alpha-monooxygenase activity	CYP17A1,
GO:0004509~steroid 21-monooxygenase activity	P450-CYP21B,
GO:0004510~tryptophan 5-monooxygenase activity	TPH1,TPH2,
GO:0004511~tyrosine 3-monooxygenase activity	TH,
GO:0004512~inositol-3-phosphate synthase activity	ISYNA1,
GO:0004513~neolactotetraosylceramide alpha-2,3-sialyltransferase activity	ST3GAL5,
GO:0004514~nicotinate-nucleotide diphosphorylase (carboxylating) activity	NAPRT,NAMPT,C9JCJ5,QPRT,
GO:0004515~nicotinate-nucleotide adenylyltransferase activity	ABL1,NMNAT3,NMNAT2,NMNAT1,
GO:0004516~nicotinate phosphoribosyltransferase activity	NAPRT,
GO:0004517~nitric-oxide synthase activity	NOS3,NOS1,NOS2,
GO:0004518~nuclease activity	GEN1,DFFB,ASTE1,MUS81,FEN1,EME1,FANCM,USB1,EME2,PARN,TDP2,MRE11A,DNA2,TATDN3,PGAP1,SND1,DDX1,HARBI1,XRN2,
GO:0004519~endonuclease activity	ERCC5,PXDNL,ZC3H12D,EME2,ENDOV,ZRANB3,MRE11A,RNASE1,APEX1,ERCC1,OGG1,ENDOD1,ANG,RNASE2,RNASE3,RAG1,RNASE4,FEN1,PMS2,RNASE9,NTHL1,PPP1R8,G3BP1,ENDOG,TSN,SETMAR,RNASE13,RNASE12,RNASE10,ZC3H12B,ERN2,N4BP2,RNASE11,RNASE6,EME1,DCLRE1C,PNKP,ELAC2,PELO,ZC3H12C,RNASE7,EXOG,DIS3,BIVM-ERCC5,
GO:0004520~endodeoxyribonuclease activity	RAD51B,XRCC2,RAD51D,MBD4,RPS3,APEX1,ERCC5,MRE11A,RAD51,DMC1,ZRANB3,APLF,ERCC4,
GO:0004521~endoribonuclease activity	RNASEK,ERN1,SLFN14,ENDOU,RNASEL,ZC3H12A,SMG6,PLD6,CPSF3,AGO2,AGO1,NOB1,DICER1,RCL1,
GO:0004522~ribonuclease A activity	RNASE1,RNASE2,RNASE4,RNASE8,
GO:0004523~RNA-DNA hybrid ribonuclease activity	UBXN8,H0YFU0,RNASEH1,RNASEH2A,ERVK-10,APEX1,FEN1,ERVK-9,HERVK_113,ERVK-8,ERVK-7,ERVK-25,RNASEH2B,RNASEH2C,ERVK-6,ERVK-18,EXO1,ERVK-11,ERVK-19,
GO:0004525~ribonuclease III activity	DICER1,DGCR8,MRPL44,DROSHA,
GO:0004526~ribonuclease P activity	POP7,POP1,KIAA0391,RPP40,RPP14,POP4,RPP38,RPP30,POP5,RPP25,RPP21,
GO:0004527~exonuclease activity	ERI2,XRN1,ERI3,FEN1,WRN,TREX1,REXO1L1P,REXO1,AEN,DDX1,ISG20,44M2.3,REXO4,ISG20L2,TDP1,EXO1,
GO:0004528~phosphodiesterase I activity	ENPP2,ENPP1,ENPP3,APEX1,FAN1,
GO:0004530~deoxyribonuclease I activity	DNASE1,DICER1,
GO:0004531~deoxyribonuclease II activity	DNASE2,DNASE2B,
GO:0004532~exoribonuclease activity	EXOSC10,EXOSC9,EXOSC2,EXOSC7,ZC3H12A,EXOSC6,EXOSC8,EXOSC4,EXOSC5,EXOSC3,CNOT7,CNOT6,EXOSC1,
GO:0004534~5'-3' exoribonuclease activity	XRN2,
GO:0004535~poly(A)-specific ribonuclease activity	CNOT1,PARN,PAN2,PAN3,PDE12,TOE1,CNOT6L,CNOT2,CNOT8,CNOT7,NOCT,CNOT6,
GO:0004536~deoxyribonuclease activity	DNASE1L3,DNASE1L1,H7C1W4,DNASE1,DFFB,NME1,ENDOG,MAP1S,TATDN1,DNASE1L2,TATDN2,
GO:0004540~ribonuclease activity	POP4,ERN2,RNASET2,RNASEH1,RNASEH2A,ANG,RNASE2,RNASE3,AZGP1,RNASE4,RNASE9,ZC3H12A,RNASE13,RNASE12,RNASE10,RPP30,DIS3L2,RNASE11,RNASE6,RNASE7,
GO:0004550~nucleoside diphosphate kinase activity	NME4,NME6,NME7,NME8,NME9,NME1,NME1-NME2,NME3,NME2,NME2P1,AK1,AK4,CMPK1,NME5,TXNDC6,CMPK2,AK9,AK7,AK8,AK5,
GO:0004551~nucleotide diphosphatase activity	ENPP2,ENPP1,ENPP3,CILP,CILP2,
GO:0004553~hydrolase activity, hydrolyzing O-glycosyl compounds	GBA3,A0A087WUJ7,LOC93432,MGAM,GLB1L,GLB1,IDUA,MANBA,GBE1,CHI3L2,GANAB,CHID1,GUSB,CHI3L1,LCT,HEXB,LCTL,CHIA,GLB1L3,GAA,HEXDC,GUSBP1,HEL-248,KIAA1161,GUSBP11,KLB,ABHD10,GNE,GLA,
GO:0004555~alpha,alpha-trehalase activity	TREH,
GO:0004556~alpha-amylase activity	AMY2A,AMY1A,AMY2B,AMY1B,
GO:0004557~alpha-galactosidase activity	GLA,NAGA,
GO:0004558~alpha-1,4-glucosidase activity	MGAM,GAA,SI,GANC,
GO:0004559~alpha-mannosidase activity	MAN2A2,MAN2B2,MAN2B1,M0R2P5,MAN2C1,
GO:0004560~alpha-L-fucosidase activity	FUCA1,FUCA2,
GO:0004561~alpha-N-acetylglucosaminidase activity	NAGLU,
GO:0004563~beta-N-acetylhexosaminidase activity	HEXB,HEXA,HEXDC,
GO:0004565~beta-galactosidase activity	GLB1,GLB1L,GLB1L2,GLB1L3,GBA3,
GO:0004566~beta-glucuronidase activity	GUSB,KL,HPSE,
GO:0004567~beta-mannosidase activity	MANBA,
GO:0004568~chitinase activity	CHIT1,CHIA,CHI3L2,CHI3L1,CTBS,OVGP1,CHID1,
GO:0004569~glycoprotein endo-alpha-1,2-mannosidase activity	MANEA,EDEM3,
GO:0004571~mannosyl-oligosaccharide 1,2-alpha-mannosidase activity	MAN1C1,EDEM1,MAN1A2,MAN1B1,MAN1A1,KIAA2018,EDEM2,EDEM3,
GO:0004572~mannosyl-oligosaccharide 1,3-1,6-alpha-mannosidase activity	MAN2A2,MAN2A1,
GO:0004573~mannosyl-oligosaccharide glucosidase activity	MOGS,
GO:0004574~oligo-1,6-glucosidase activity	SI,
GO:0004575~sucrose alpha-glucosidase activity	SI,
GO:0004576~oligosaccharyl transferase activity	STT3A,DDOST,DAD1,ALG5,
GO:0004577~N-acetylglucosaminyldiphosphodolichol N-acetylglucosaminyltransferase activity	ALG13,
GO:0004578~chitobiosyldiphosphodolichol beta-mannosyltransferase activity	ALG1,
GO:0004579~dolichyl-diphosphooligosaccharide-protein glycotransferase activity	DAD1,RPN1,RPN2,DDOST,STT3A,TUSC3,STT3B,OSTC,
GO:0004581~dolichyl-phosphate beta-glucosyltransferase activity	ALG5,
GO:0004582~dolichyl-phosphate beta-D-mannosyltransferase activity	DPM1,DPM2,DPM3,ALG5,
GO:0004583~dolichyl-phosphate-glucose-glycolipid alpha-glucosyltransferase activity	ALG10,ALG10B,
GO:0004584~dolichyl-phosphate-mannose-glycolipid alpha-mannosyltransferase activity	PIGV,
GO:0004585~ornithine carbamoyltransferase activity	OTC,
GO:0004586~ornithine decarboxylase activity	AZIN1,ODC1,AZIN2,
GO:0004587~ornithine-oxo-acid transaminase activity	OAT,
GO:0004588~orotate phosphoribosyltransferase activity	UMPS,
GO:0004590~orotidine-5'-phosphate decarboxylase activity	UMPS,
GO:0004591~oxoglutarate dehydrogenase (succinyl-transferring) activity	OGDH,DHTKD1,MRPS36,OGDHL,
GO:0004594~pantothenate kinase activity	PANK4,PANK3,PANK1,PANK2,
GO:0004595~pantetheine-phosphate adenylyltransferase activity	COASY,
GO:0004596~peptide alpha-N-acetyltransferase activity	NAA10,NAA20,NAA30,NAA25,NAA16,NAT16,NAA11,NAA15,NAA50,NAA60,
GO:0004597~peptide-aspartate beta-dioxygenase activity	ASPH,
GO:0004598~peptidylamidoglycolate lyase activity	PAM,
GO:0004601~peroxidase activity	PTGS1,PXDNL,DUOX1,MPO,MGST3,TPO,EPX,PRDX5,PTGS2,HBB,HBA1,PRDX1,COX-2,GPX8,CYGB,IPCEF1,PXDN,GPX7,TXNDC17,DUOX2,
GO:0004602~glutathione peroxidase activity	GPX4,GPX2,GPX1,GPX6,GPX3,GPX8,MGST3,CLIC2,GSTZ1,GPX5,MGST1,ALOX5AP,PRDX6,GSTT1,LTC4S,GPX7,MGST2,GSTK1,
GO:0004603~phenylethanolamine N-methyltransferase activity	PNMT,
GO:0004605~phosphatidate cytidylyltransferase activity	CDS2,CDS1,TAMM41,
GO:0004607~phosphatidylcholine-sterol O-acyltransferase activity	LCAT,
GO:0004608~phosphatidylethanolamine N-methyltransferase activity	PEMT,
GO:0004609~phosphatidylserine decarboxylase activity	PISD,GOT1,
GO:0004610~phosphoacetylglucosamine mutase activity	PGM3,
GO:0004611~phosphoenolpyruvate carboxykinase activity	PCK2,
GO:0004613~phosphoenolpyruvate carboxykinase (GTP) activity	PCK2,PCK1,
GO:0004614~phosphoglucomutase activity	PGM3,PGM1,PGM5,PGM2,
GO:0004615~phosphomannomutase activity	PMM1,PMM2,
GO:0004616~phosphogluconate dehydrogenase (decarboxylating) activity	HIBADH,PGD,GLYR1,
GO:0004617~phosphoglycerate dehydrogenase activity	PHGDH,
GO:0004618~phosphoglycerate kinase activity	PGK1,PGK2,
GO:0004619~phosphoglycerate mutase activity	BPGM,PGAM2,PGAM1,PGAM4,
GO:0004620~phospholipase activity	PLA2G4C,PLA2G10,LPL,LIPC,PNLIPRP2,LIPI,LIPH,ABHD6,LIPG,
GO:0004621~glycosylphosphatidylinositol phospholipase D activity	GPLD1,
GO:0004622~lysophospholipase activity	LGALS13,ENPP2,LYPLA1,PLA2G4B,LIPC,PLA2G4A,CLC,LYPLAL1,PLA2G4F,PLB1,PNPLA7,ASPG,PNPLA6,PLA2G15,MGLL,PNPLA8,CEL,
GO:0004623~phospholipase A2 activity	PLA2G2D,PLA2G12A,PLA2G1B,PLA2G10,I6L893,PLA2G6,LCAT,PLA2G2A,PRDX6,PLA2G4A,PLA2G16,OC90,PLA2G4E,PLA2G2C,PLB1,PLA2G4D,ABHD3,PLA2G12B,PLA2G2F,PNPLA3,PLA2G2E,RARRES3,
GO:0004629~phospholipase C activity	PLCD4,PLCZ1,PLCG2,PLCG1,PDIA3,ADORA1,PLCB2,PLCB3,PLCL1,PLCB4,PLCE1,PLCH2,
GO:0004630~phospholipase D activity	PLD2,HMOX1,GPLD1,PLD1,FAM83B,PLD3,PLD4,
GO:0004631~phosphomevalonate kinase activity	PMVK,
GO:0004632~phosphopantothenate--cysteine ligase activity	PPCS,
GO:0004633~phosphopantothenoylcysteine decarboxylase activity	PPCDC,
GO:0004634~phosphopyruvate hydratase activity	ENO4,ENO3,ENO2,ENO1,
GO:0004637~phosphoribosylamine-glycine ligase activity	GART,
GO:0004638~phosphoribosylaminoimidazole carboxylase activity	PAICS,
GO:0004639~phosphoribosylaminoimidazolesuccinocarboxamide synthase activity	PAICS,
GO:0004641~phosphoribosylformylglycinamidine cyclo-ligase activity	GART,
GO:0004642~phosphoribosylformylglycinamidine synthase activity	PFAS,
GO:0004643~phosphoribosylaminoimidazolecarboxamide formyltransferase activity	ATIC,
GO:0004644~phosphoribosylglycinamide formyltransferase activity	GART,
GO:0004645~phosphorylase activity	TYMP,MTAP,
GO:0004647~phosphoserine phosphatase activity	PSPH,PSPHP1,PDXP,DUSP26,
GO:0004648~O-phospho-L-serine:2-oxoglutarate aminotransferase activity	PSAT1,
GO:0004649~poly(ADP-ribose) glycohydrolase activity	PARG,ADPRHL2,
GO:0004651~polynucleotide 5'-phosphatase activity	RNGTT,DUSP11,
GO:0004652~polynucleotide adenylyltransferase activity	PAPOLA,PAPOLG,PAPD7,PAPD4,PAPD5,TUT1,PAPOLB,MTPAP,
GO:0004653~polypeptide N-acetylgalactosaminyltransferase activity	GALNT2,GALNT1,GALNT3,GALNTL6,WBSCR17,GALNT18,GALNT5,GALNT7,GALNT10,GALNT13,GALNT12,GALNT15,GALNT16,GALNT4,GALNT6,GALNT11,C1GALT1C1,GALNT14,GALNT9,GALNT8,
GO:0004654~polyribonucleotide nucleotidyltransferase activity	PNPT1,
GO:0004655~porphobilinogen synthase activity	ALAD,
GO:0004656~procollagen-proline 4-dioxygenase activity	P4HA2,P4HA3,P4HB,P4HA1,
GO:0004657~proline dehydrogenase activity	PRODH,PRODH2,
GO:0004658~propionyl-CoA carboxylase activity	PCCA,PCCB,
GO:0004659~prenyltransferase activity	COQ2,NUS1,UBIAD1,
GO:0004660~protein farnesyltransferase activity	H0YE66,FNTA,FNTB,
GO:0004661~protein geranylgeranyltransferase activity	FNTA,PGGT1B,
GO:0004662~CAAX-protein geranylgeranyltransferase activity	H0YE66,FNTA,PGGT1B,
GO:0004663~Rab geranylgeranyltransferase activity	RABGGTA,CHM,FNTA,RABGGTB,
GO:0004666~prostaglandin-endoperoxide synthase activity	PTGS1,PTGS2,COX-2,
GO:0004667~prostaglandin-D synthase activity	HPGDS,PTGDS,
GO:0004668~protein-arginine deiminase activity	PADI4,PADI6,PADI1,PADI3,PADI2,
GO:0004671~protein C-terminal S-isoprenylcysteine carboxyl O-methyltransferase activity	ICMT,
GO:0004672~protein kinase activity	CDK1,NEK11,IKBKE,CHEK1,RYK,CLK1,STK4,MAP3K9,CSNK1G2,MAP2K5,CLK4,PRKAA2,AKT1,NEK3,CSNK2A1,EPHB6,CDK16,RPS6KC1,CDK13,CDKL5,MOK,MARK3,LMTK3,TTN,NEK10,CDK18,AURKC,ILK,DYRK4,UHMK1,TTBK2,PAN3,ULK4,PXK,STK35,STK33,CDK11B,CDK8,MAP4K4,MELK,CDK7,A0A0J9YVX5,MAPK15,DDR1,AURKA,OBSCN,MAPK10,GSK3A,MAPK12,KSR1,TRIB3,CDC7,MYO3A,PRKACB,CLK2,RPS6KA3,ERBB3,MARK1,CSNK1D,CAMKV,STK16,STK24,EPHA6,STK26,LIMK2,TRIB2,STK32…
GO:0004673~protein histidine kinase activity	NME2,
GO:0004674~protein serine/threonine kinase activity	PLK2,CAMK1D,MASTL,PRKACB,WNK3,STK3,PSKH1,ATM,MARK1,CHEK2,TRIO,SMG1,PAK3,RPS6KA5,CDC42BPA,RPS6KA4,DAPK2,LOC102724428,TRPM7,AURKA,PKMYT1,WNK2,SRPK3,CSNK1E,RPS6KA3,PAK1,STK33,RIOK3,RPS6KA2,PRKG2,CLK4,SPEG,CAMK1G,EIF2AK3,MAST4,PHKG1,PNCK,CAMK1,ROCK2,IRAK1,MOK,CDK1,CAMK2B,MAST2,CDK2,RPS6KA1,MKNK1,CHEK1,SGK1,WNK1,CAMKK2,MARK2,STK4,CDK4,CLK1,DAPK1,AKT1,PRKCH,DCLK2,STK10,CSNK1G3,LATS1,H0YJX3,CDC42BPB,MAR…
GO:0004675~transmembrane receptor protein serine/threonine kinase activity	BMPR1B,ACVR1B,TGFBR1,ACVRL1,ACVR2A,BMPR1A,TGFBR2,ACVR1,
GO:0004676~3-phosphoinositide-dependent protein kinase activity	PDPK1,
GO:0004677~DNA-dependent protein kinase activity	HMGA2,PRKDC,ATM,XRCC6BP1,
GO:0004679~AMP-activated protein kinase activity	PRKAB2,PRKAG1,PRKAA2,PRKAA1,PRKAG3,PRKAG2,PRKAB1,
GO:0004683~calmodulin-dependent protein kinase activity	CAMK2G,CAMK2D,CAMK2B,DCX,ITPKA,MAPKAPK2,DAPK1,CAMK1,PTK2B,CAMK4,MAPKAPK3,MYLK3,PNCK,CAMK1D,MAPKAPK5,CAMKK1,CAMK1G,CAMKK2,MKNK1,MYLK2,MKNK2,CAMK2A,
GO:0004686~elongation factor-2 kinase activity	EEF2K,
GO:0004687~myosin light chain kinase activity	MYLK,MYLK3,MYLK2,
GO:0004689~phosphorylase kinase activity	PHKG1,PHKG2,PHKA2,PHKA1,PHKB,
GO:0004691~cAMP-dependent protein kinase activity	AKAP13,PRKACA,PRKACG,PRKACB,PRKX,PRKAG1,PRKAA1,
GO:0004692~cGMP-dependent protein kinase activity	PRKG1,PRKG2,
GO:0004693~cyclin-dependent protein serine/threonine kinase activity	CCNK,CDKL5,CDK14,CDK1,CDK4,MAK,CDK11B,CDK2,CCND3,CDK8,CDK7,CDK9,CDK3,CDKL1,CDK6,CDK5,CDK16,CDK17,CDK18,CDK13,CDK5R1,CDK10,CDKL4,CDKL3,CDK20,CDKL2,CDK15,CDK19,CDK12,ICK,MOK,CDK11A,
GO:0004694~eukaryotic translation initiation factor 2alpha kinase activity	EIF2AK2,EIF2AK1,EIF2AK3,EIF2AK4,
GO:0004697~protein kinase C activity	PRKCQ,KSR1,PRKD2,PRKD3,PRKD1,PRKCG,PRKCB,PRKCA,PRKCH,PRKCI,PRKCE,PRKCZ,PRKCD,PKN1,PKN2,PKN3,
GO:0004698~calcium-dependent protein kinase C activity	PRKCG,CCL3,PRKCA,
GO:0004699~calcium-independent protein kinase C activity	PRKCH,PRKCE,PRKCD,
GO:0004702~receptor signaling protein serine/threonine kinase activity	ACVR1,TGFBR1,OXSR1,BMPR1B,ACVRL1,ACVR1B,AMHR2,ACVR2A,BMPR1A,TGFBR2,TGFB2,ACVR2B,BMPR2,ACVR1C,STK39,
GO:0004703~G-protein coupled receptor kinase activity	GRK1,GRK6,ADRBK1,GRK4,GRK5,ADRBK2,GRK7,
GO:0004704~NF-kappaB-inducing kinase activity	IRAK1,PPP4C,IKBKE,MAP3K14,ALK,RIPK3,
GO:0004705~JUN kinase activity	MAPK8,MAPK9,MAPK10,
GO:0004706~JUN kinase kinase kinase activity	MAP3K9,MAP3K10,MAP3K1,MAP3K11,
GO:0004707~MAP kinase activity	MAPK8,MAPK10,MAPK3,MAPK4,MAPK14,MAPK12,MAPK7,MAPK9,NLK,MAPK13,MAPK1,MAPK11,MAPK6,MAPK15,
GO:0004708~MAP kinase kinase activity	MAP2K7,MAP3K7,PAK3,MAP2K2,MAP2K3,MAP2K6,MAPK10,MAP3K9,MAP2K1,MAPK14,MAPKAPK3,LRRK2,MAPKAPK5,
GO:0004709~MAP kinase kinase kinase activity	MAP3K13,MAP3K9,MAP3K10,MAP3K7,MAP3K6,EGFR,MOS,BRAF,MAP3K8,MAP3K7CL,MAP3K12,MAP3K1,MLK4,MAP3K15,TAOK1,MAP3K14,MAP3K5,MAP3K3,STRADB,TAOK3,ZAK,TAOK2,MAP3K2,MAP3K4,
GO:0004711~ribosomal protein S6 kinase activity	RPS6KA4,RPS6KB1,RPS6KA2,RPS6KB2,
GO:0004712~protein serine/threonine/tyrosine kinase activity	TTK,DYRK1A,SGK1,AURKA,DYRK3,PRKCG,PRKACA,RPS6KB1,AKT1,MAP2K2,CLK1,CLK2,CLK3,PRKAA2,RELN,MAP2K1,TNK2,ACVR2B,RPS6KA2,RPS6KA1,TESK1,DSTYK,DYRK2,AURKB,TESK2,CLK4,DYRK4,AURKC,DYRK1B,
GO:0004713~protein tyrosine kinase activity	MUSK,MST1R,MERTK,FER,RYK,ROR2,ERBB2,PTK2,TNK2,FES,PTK7,TYRO3,ALK,FGFR2,MAP3K9,FGFR4,EPHA6,AXL,MAP2K7,DYRK3,JAK2,FGFR1OP,ABL1,EGFR,INSR,LCK,FYN,YES1,LYN,RET,IGF1R,MET,HCK,ROS1,PDGFRB,FGR,KIT,BCR,FGFR1,SRC,ERBB3,FGFR3,JAK1,EPHB2,SHC1,LTK,TYK2,WEE1,TTK,KDR,MAP2K2,CSK,MATK,ABL2,ZAP70,SYK,MAP2K4,MAP2K3,CLK2,CLK3,BLK,BMX,JAK3,MAP2K6,MAP2K1,TEK,BTK,TWF1,MAP2K5,TNK1,DYRK1A,PTK2B,ERBB4,EPHA7,TESK1,MAP3K11…
GO:0004714~transmembrane receptor protein tyrosine kinase activity	ALK,ERBB4,DDR1,ROR1,EGFR,NTRK3,ERBB3,TEK,IGF1R,FLT3,CSF1R,ERBB2,LTK,NTRK1,MUSK,RET,ROS1,KIT,TRIM27,INSRR,PDGFRA,FLT1,EPHA2,AXL,RYK,TIE1,FLT4,KDR,EPHB4,ROR2,TYRO3,MERTK,DDR2,DKFZp566H1924,NPTN,
GO:0004715~non-membrane spanning protein tyrosine kinase activity	MATK,PTK2B,LCK,BLK,TYK2,HCK,YES1,RIPK2,JAK2,STK16,ABL1,FYN,FES,LYN,FGR,WEE2,SRC,FER,EIF2AK2,JAK1,WEE1,CSK,TEC,TXK,ABL2,FRK,ZAP70,SYK,CLK1,BMX,JAK3,PTK2,PRKCD,BTK,TNK2,ITK,TNK1,DYRK1A,PTK6,MELK,PKDCC,STYK1,SGK223,SRMS,PEAK1,BAZ1B,Pe1Fe10,
GO:0004716~receptor signaling protein tyrosine kinase activity	ERBB4,ERBB2,EGFR,INSR,LYN,KIT,KDR,SYK,TYRO3,
GO:0004719~protein-L-isoaspartate (D-aspartate) O-methyltransferase activity	PCMT1,PCMTD2,PCMTD1,
GO:0004720~protein-lysine 6-oxidase activity	LOX,LOXL3,LOXL4,LOXL2,
GO:0004721~phosphoprotein phosphatase activity	PPP5D1,PPP1CC,CTDP1,PPP5C,PPP1CB,PPP2CB,PPP2CA,PPP3CA,PPP1CA,PPEF1,PPP3CC,PPP4C,PLPP3,PPP1R12A,CTDSPL,PLPP2,PHLPP1,ACP2,PTEN,CTDSPL2,PTPN11,DLG1,MTM1,DLGAP5,TIMM50,PPP3CB,PPP6C,TNS2,SSH2,PPP1R3B,PPTC7,PPP4R1,SSH1,PDXP,DUSP9,CPPED1,DUSP26,DUSP16,PPP1R3E,PHPT1,PPM1H,CDC14A,PPP2R3B,DUSP10,
GO:0004722~protein serine/threonine phosphatase activity	PPM1K,CDC14C,PP2D1,PPM1F,PPM1N,ppm1m,PPM1B,PDP1,ILKAP,PPM1A,ILKAP2,ILKAP3,PDP2,PPM1M,MTMR4,PPM1D,PPP6C,PPEF1,PPEF2,PPM1G,CDC14B,EPM2A,CTDNEP1,PPP1R3D,LCK,PPP3CB,PPP2R1A,PPP1CC,PPP5C,PTEN,PPP4C,PPP1CA,PPP2CB,PPP2R2A,CYCS,PPP3CA,MTMR3,PPP2R5D,TAB1,CDKN3,TIMM50,PPM1J,PPM1L,PPP1R15B,PHLPP2,UBLCP1,PPM1E,DUSP23,PPA2,PPM1H,CDC14A,PPP1R3C,MTMR6,PPP2R3B,
GO:0004723~calcium-dependent protein serine/threonine phosphatase activity	PPP3R1,CAMK2G,
GO:0004724~magnesium-dependent protein serine/threonine phosphatase activity	PDP1,PDP2,
GO:0004725~protein tyrosine phosphatase activity	PTPRT,PTPRC,PTEN,PTPDC1,PTPRJ,MTMR14,CDKN3,PTPRG,PTPRQ,PTPN9,PTPRS,PTPN22,PTPRK,CDC14C,EYA1,PGP,PTPN5,EYA2,EYA3,CDC25B,PTPN1,PTPN7,PTPN12,MTMR2,CDC25A,DUSP11,ACP1,CDC25C,PTPN14,PTPRN2,PTPN18,PTPRM,EYA4,SSH3,DUSP13,PTPRD,SSH2,PTPRB,PTPRR,DUSP18,MTMR1,TPTE2,MTMR3,PTPRF,EPM2A,PTPRO,PTPN21,PTPRN,CDC14B,PTPN3,PTPN4,MTMR4,DUSP3,PTPN2,RNGTT,DNAJC6,DUSP14,PTPRA,PTPRZ1,PTPN6,TPTE,DUSP2,PTPN11,PTPN13,DUSP4…
GO:0004726~non-membrane spanning protein tyrosine phosphatase activity	PTPN2,ACP1,DUSP1,PTPN4,PTPN9,PTPN12,PTPN11,PTPN18,
GO:0004727~prenylated protein tyrosine phosphatase activity	PTP4A3,PTP4A2,
GO:0004728~receptor signaling protein tyrosine phosphatase activity	MAP2K1,
GO:0004729~oxygen-dependent protoporphyrinogen oxidase activity	PPOX,
GO:0004730~pseudouridylate synthase activity	PUS1,
GO:0004731~purine-nucleoside phosphorylase activity	PNP,
GO:0004733~pyridoxamine-phosphate oxidase activity	PNPO,
GO:0004735~pyrroline-5-carboxylate reductase activity	PYCRL,PYCR2,PYCR1,NOXRED1,J3KR12,
GO:0004736~pyruvate carboxylase activity	PC,
GO:0004738~pyruvate dehydrogenase activity	PDHA1,PDHB,
GO:0004739~pyruvate dehydrogenase (acetyl-transferring) activity	PDHB,PDHA1,PDHA2,
GO:0004740~pyruvate dehydrogenase (acetyl-transferring) kinase activity	PDK1,PDK2,PDK3,PDK4,
GO:0004741~[pyruvate dehydrogenase (lipoamide)] phosphatase activity	PDP1,PDP2,
GO:0004742~dihydrolipoyllysine-residue acetyltransferase activity	DLAT,
GO:0004743~pyruvate kinase activity	PKM,PKLR,
GO:0004744~retinal isomerase activity	RPE65,
GO:0004745~retinol dehydrogenase activity	DHRS7C,RDH8,HSD17B6,RDH16,DHRS3,ADH4,BMP2,ADH7,AKR1C3,RDH10,SDR16C5,SDR9C7,RDH11,RDH5,RDH12,DHRS9,
GO:0004747~ribokinase activity	RBKS,
GO:0004748~ribonucleoside-diphosphate reductase activity, thioredoxin disulfide as acceptor	RRM1,RRM2,RRM2B,
GO:0004749~ribose phosphate diphosphokinase activity	PRPS1L1,PRPS2,PRPS1,PRPSAP1,PRPSAP2,
GO:0004750~ribulose-phosphate 3-epimerase activity	RPE,RPEL1,
GO:0004751~ribose-5-phosphate isomerase activity	RPIA,
GO:0004756~selenide, water dikinase activity	SEPHS2,SEPHS1,
GO:0004757~sepiapterin reductase activity	SPR,
GO:0004758~serine C-palmitoyltransferase activity	SPTLC1,SPTLC2,SPTSSB,SPTSSA,SPTLC3,
GO:0004760~serine-pyruvate transaminase activity	AGXT,
GO:0004766~spermidine synthase activity	SRM,
GO:0004767~sphingomyelin phosphodiesterase activity	ENPP7,SMPD2,SMPD1,SMPDL3A,SMPDL3B,SMPD4,SMPD3,
GO:0004768~stearoyl-CoA 9-desaturase activity	SCD,FADS2,SCD5,
GO:0004769~steroid delta-isomerase activity	HSD3B1,HSD3B2,EBP,
GO:0004771~sterol esterase activity	CEL,LIPA,
GO:0004772~sterol O-acyltransferase activity	SOAT1,
GO:0004773~steryl-sulfatase activity	STS,
GO:0004775~succinate-CoA ligase (ADP-forming) activity	SUCLG1,SUCLA2,
GO:0004776~succinate-CoA ligase (GDP-forming) activity	SUCLG1,SUCLG2,
GO:0004777~succinate-semialdehyde dehydrogenase (NAD+) activity	ALDH5A1,
GO:0004778~succinyl-CoA hydrolase activity	ACOT4,
GO:0004781~sulfate adenylyltransferase (ATP) activity	PAPSS1,PAPSS2,
GO:0004782~sulfinoalanine decarboxylase activity	GADL1,CSAD,
GO:0004784~superoxide dismutase activity	SOD2,CCS,SOD1,SOD3,NQO1,
GO:0004788~thiamine diphosphokinase activity	TPK1,
GO:0004790~thioether S-methyltransferase activity	INMT,
GO:0004791~thioredoxin-disulfide reductase activity	TXNRD1,TXNRD2,TXNRD3,NXN,TXNDC2,
GO:0004792~thiosulfate sulfurtransferase activity	TST,MPST,MOCS3,
GO:0004794~L-threonine ammonia-lyase activity	SDS,SDSL,
GO:0004795~threonine synthase activity	THNSL2,THNSL1,
GO:0004796~thromboxane-A synthase activity	TBXAS1,
GO:0004797~thymidine kinase activity	TK1,TK2,
GO:0004798~thymidylate kinase activity	DTYMK,CMPK2,
GO:0004799~thymidylate synthase activity	TYMS,
GO:0004800~thyroxine 5'-deiodinase activity	DIO1,DIO2,DIO3,
GO:0004801~sedoheptulose-7-phosphate:D-glyceraldehyde-3-phosphate glyceronetransferase activity	TALDO1,
GO:0004802~transketolase activity	TKT,TKTL1,TKTL2,
GO:0004803~transposase activity	ZBED1,THAP9,VRTN,
GO:0004806~triglyceride lipase activity	PNLIPRP2,LIPC,PNLIPRP1,LPL,LIPF,PNLIP,CEL,AADAC,PNPLA4,LIPE,PNLIPRP3,ABHD5,PNPLA2,PNPLA3,
GO:0004807~triose-phosphate isomerase activity	TPI1,
GO:0004809~tRNA (guanine-N2-)-methyltransferase activity	TRMT1,TRMT1L,TRMT11,
GO:0004810~tRNA adenylyltransferase activity	TRNT1,
GO:0004812~aminoacyl-tRNA ligase activity	CARS2,LARS,HARS,HARS2,VARS2,NARS2,QARS,WARS,MARS,KARS,FARSA,FARS2,
GO:0004813~alanine-tRNA ligase activity	PTGES3L-AARSD1,AARS,AARS2,AARSD1,
GO:0004814~arginine-tRNA ligase activity	DALRD3,RARS,RARS2,
GO:0004815~aspartate-tRNA ligase activity	DARS,DARS2,
GO:0004816~asparagine-tRNA ligase activity	NARS,NARS2,
GO:0004817~cysteine-tRNA ligase activity	CARS,CARS2,
GO:0004818~glutamate-tRNA ligase activity	EARS2,EPRS,
GO:0004819~glutamine-tRNA ligase activity	QARS,
GO:0004820~glycine-tRNA ligase activity	GARS,POLG2,
GO:0004821~histidine-tRNA ligase activity	HARS,HARS2,
GO:0004822~isoleucine-tRNA ligase activity	IARS,IARS2,
GO:0004823~leucine-tRNA ligase activity	LARS2,LARS,
GO:0004824~lysine-tRNA ligase activity	KARS,
GO:0004825~methionine-tRNA ligase activity	MARS,MARS2,
GO:0004826~phenylalanine-tRNA ligase activity	FARSA,FARS2,LRRC47,FDXACB1,FARSB,
GO:0004827~proline-tRNA ligase activity	EPRS,PARS2,
GO:0004828~serine-tRNA ligase activity	SARS2,M0R2C6,SARS,
GO:0004829~threonine-tRNA ligase activity	TARSL2,TARS2,TARS,
GO:0004830~tryptophan-tRNA ligase activity	WARS,WARS2,
GO:0004831~tyrosine-tRNA ligase activity	YARS,YARS2,
GO:0004832~valine-tRNA ligase activity	VARS2,VARS,YARS,
GO:0004833~tryptophan 2,3-dioxygenase activity	TDO2,IDO1,IDO2,
GO:0004835~tubulin-tyrosine ligase activity	TTL,
GO:0004838~L-tyrosine:2-oxoglutarate aminotransferase activity	TAT,
GO:0004839~ubiquitin activating enzyme activity	UBA6,ATG7,UBA1,UBA7,SAE1,
GO:0004842~ubiquitin-protein transferase activity	ARIH1,PARK2,BIRC2,HECTD1,BRCA1,RNF213,A0A0B4J293,TRAF4,RNF151,RNF19A,UBE3A,HERC2,RNF19,KLHL33,TRAF3,RC3H2,TRAF2,BTBD18,CBLB,FANCL,WDSUB1,SIAH2,ARIH2,PPIL2,RNF144A,KBTBD13,ANKIB1,RNF14,MIB2,TRIM36,RNF217,UBR5,HECTD2,HERC5,G2E3,PRPF19,UBE3B,RNF41,HECTD4,AREL1,HUWE1,HERC3,NEDD4,HACE1,WWP1,RNF31,RBBP6,STUB1,TRIP12,HECW1,ANAPC11,SMURF2,NEDD4L,NOSIP,RNF103,WWP2,TRAF5,PEX12,UBE2C,BACH1,UBE2L6,TRIM24,BIR…
GO:0004843~ubiquitin-specific protease activity	UCHL3,OTUD5,USP48,BAP1,USP4,UCHL1,OTULIN,OTUB1,USP15,USP11,UCHL5,USP33,USP10,USP32,EIF3F,USP9Y,USP12,USP2,USP1,USP19,STAMBP,TNFAIP3,USP6,USP8,USP5,BRCC3,ATXN3,USP14,USP46,OTUD4,TNIP1,OTUD3,OTUD1,MYSM1,YOD1,OTUD7B,USP17L2,USP49,USP34,USP30,USP31,USP51,USP45,OTUD6A,USP37,USP38,JOSD2,OTUD7A,UFD1L,COPS5,USP13,USP9X,USP7,OTUB2,VCPIP1,USP47,USP28,USP44,ATXN3L,ANKZF1,USP42,CYLD,USP36,USP35,ZRANB1,USP25,…
GO:0004844~uracil DNA N-glycosylase activity	UNG,CCNO,APEX1,TDG,SMUG1,DKFZp781L1143,
GO:0004849~uridine kinase activity	CMPK1,UCKL1,UPRT,UCK2,UCK1,
GO:0004850~uridine phosphorylase activity	UPP2,UPP1,
GO:0004852~uroporphyrinogen-III synthase activity	UROS,HMBS,
GO:0004853~uroporphyrinogen decarboxylase activity	UROD,
GO:0004854~xanthine dehydrogenase activity	XDH,AOX1,
GO:0004855~xanthine oxidase activity	XDH,
GO:0004856~xylulokinase activity	XYLB,
GO:0004857~enzyme inhibitor activity	GCKR,CD55,SLN,PPP1R12A,CALU,PRPSAP2,UGT1A9,APBA3,SCG5,CSN2,MRLN,CD46,PDE6G,UGT1A1,PLN,GCHFR,NOTCH1,ARRB1,DGKZ,PDE6H,PRPSAP1,FRY,CCAR2,WDTC1,ANGPTL4,TXNIP,UGT1A7,UGT1A8,HSPBP1,CABP1,ATPIF1,ANGPTL3,
GO:0004859~phospholipase inhibitor activity	PINLYP,ANXA2P2,ANXA3,ANXA2,APOC1,ANXA5,ANXA4,PDC,SNCB,ANXA1,ANGPTL3,
GO:0004860~protein kinase inhibitor activity	SOCS2,SOCS7,SOCS3,SOCS6,CHAD,SOCS1,FLRT2,GMFG,SH3BP5,SOCS5,NPM1,GP1BA,DCN,NCK1,BGN,GMFB,DNAJC3,LRRC66,PODNL1,SH3BP5L,PODN,LRRTM1,RTN4RL1,RTN4RL2,LRRTM4,LRRTM3,LRRC15,DUSP19,SOCS4,TRIB2,TESC,TRIB3,TRIB1,CHP1,ASPN,RTN4R,NYX,TAOK3,LRRC19,PRKRIP1,LRTM1,LRRC4,LRRC4C,MBIP,CISH,LRRC4B,DUS2,FLRT3,FLRT1,PPP1R1B,MAPK8IP1,
GO:0004861~cyclin-dependent protein serine/threonine kinase inhibitor activity	CDKN1C,CDKN1B,HEXIM2,HEXIM1,CDKN1A,CASP3,CDKN2A,CDKN2B,CDKN2C,CDKN2D,INCA1,KAT2B,
GO:0004862~cAMP-dependent protein kinase inhibitor activity	PRKAR1A,PRKAR2A,PRKAR1B,PRKAR2B,PKIA,PKIG,PKIB,PRKAG2,
GO:0004864~protein phosphatase inhibitor activity	PHACTR4,MKL1,PPP1R9B,PPP1R2,PPP1R14D,PHACTR2,PPP1R1A,PHACTR1,MKL2,PPP1R1B,PPP1R2P9,ENSA,PPP1R37,URI1,ELFN1,SAG,PTN,ARPP19,SET,ELFN2,PPP1R26,PPP1R2P3,PPP1R27,LMTK2,PPP1R35,SH3RF2,PPP1R1C,PPP1R14A,PPP1R14B,PHACTR3,PPP1R36,PPP1R2P1,PPP1R10,PPME1,CABIN1,
GO:0004865~protein serine/threonine phosphatase inhibitor activity	PPP1R11,PPP1R17,PPP1R2,PPP1R8,PPP1R1A,PPP1R14C,PPP1R1C,PPP1R1B,
GO:0004866~endopeptidase inhibitor activity	C4B_2,OVOS,C4A,C4B,CPAMD8,A2M,A2ML1,SPINT2,CST7,RECK,SPINK1,C3,C5,CST3,AHSG,SLPI,CSTB,SERPIND1,PROS1,LPA,SERPINF2,TFPI,ITIH2,PI3,SPINK2,PZP,CAST,RENBP,USP14,ITIH3,SPP2,WFDC2,ITIH4,C3P1,PSMF1,PROL1,PCSK1N,UCHL5,
GO:0004867~serine-type endopeptidase inhibitor activity	ITIH2,ITIH5,SERPINI2,A2ML1,HMSD,SERPINE3,ITIH1,ITIH4,WFIKKN2,TFPI,SERPINB5,SPINK1,COL6A3,SERPINB2,ITIH3,APP,PAPLN,SPINT1,SERPINB10,COL28A1,TFPI2,SPINT2,K7EQZ3,SPINK4,SERPINB7,EPPIN,RECK,SERPINC1,SERPINA1,SERPINA3,AGT,A2M,AMBP,SLPI,HRG,SERPINE1,SERPINA5,SERPING1,SERPINA7,SERPIND1,SERPINE2,SERPINA6,SERPINF2,FURIN,SPINK8,PI3,SPINK2,PZP,SERPINA2,ANOS1,SERPINB3,SERPINA4,PEBP1,SERPINB1,SERPINB6,SERPINF…
GO:0004869~cysteine-type endopeptidase inhibitor activity	CSTL1,CST8,CSTA,FETUB,AHSG,BIRC5,CST7,PTTG1,CST3,CST4,CST1,KNG1,CSTB,HRG,CST2,CST5,SERPINB3,LCN1,CARD18,SPOCK1,NAIP,WFDC2,CST6,CARD16,CST9,CST9LP1,CARD17,BIRC7,CST11,CST9L,NLRC4,BIRC6,SERPINB13,
GO:0004871~signal transducer activity	DNAJC25-GNG10,PLCB1,RGS6,GNA11,GNAT2,GNAS,PLCG2,RGS7,PLCL1,SH2B2,PSD,GNAT3,GNAQ,CTNNB1,STAT2,PTK2,CBLB,GPR89A,PLCH2,GNA12,STAT5B,JUP,GNAT1,LSP1,PLCD4,STAT4,GNGT1,PTK2B,GNAI1,STAT5A,STAT1,GNGT2,RGS9,GNAI2,GNG2,STAT6,STAT3,PLCD3,PLCZ1,BCAR1,GNAO1,SH2B1,PLCL2,GNA15,GNAL,GNG7,AIP,LGALS9,TRAF5,TRIM38,IRS4,GNB5,UNC13B,PPP1R12A,AXIN1,RIPK2,TSPAN6,TRIM13,RGS11,PLEKHG5,DKK1,IKBKAP,APOL3,GNA14,AVP,S100A9,R…
GO:0004872~receptor activity	ANTXRL,ITGB2,ITGB6,OGFR,ANTXR2,IZUMO1R,ITGB1,SCARB2,GFRA2,ITGB7,ATP6AP2,ANTXR1,H3BM21,ITGB5,TLR4,TNFRSF10A,TNFRSF11B,TNFRSF10B,UNC13B,TNFRSF13B,NCR3,NPC1,EPHB6,TLR3,PLXNB1,EXTL3,MED14,LY75,NRP2,CUBN,TLR2,RAMP1,RAMP3,LILRB3,LRRN2,MED24,CRLF1,ATRN,IL18RAP,TNFRSF6B,CRTAM,CD160,LDLR,CD4,OPN1SW,KRT1,ICAM1,CD5,CD2,THBD,RET,NGFR,PKHD1,CD7,TACSTD2,IGF2R,NR2C1,ANPEP,PVR,FOLR1,CSF2RA,CD46,CD1D,ITGB4,AOC1,C…
GO:0004873~asialoglycoprotein receptor activity	ASGR1,ASGR2,LRPAP1,
GO:0004874~aryl hydrocarbon receptor activity	ARNT,
GO:0004875~complement receptor activity	CR2,
GO:0004876~complement component C3a receptor activity	C3AR1,
GO:0004877~complement component C3b receptor activity	CR1,
GO:0004878~complement component C5a receptor activity	C5AR1,
GO:0004879~RNA polymerase II transcription factor activity, ligand-activated sequence-specific DNA binding	HNF4A,RORA,PPARA,NR1H3,NR4A2,PPARG,NR2F1,NR4A1,NR2F2,NR2F6,NR5A2,NR1I2,ESRRB,PGR,AR,ESRRA,RXRA,NR1D1,RXRB,AHR,STAT3,PTGER3,RORC,NR0B1,NR1H2,PPARD,NR5A1,HNF4G,NR1I3,NR1D2,NR6A1,GLMP,ESR2,RORB,NR1H4,NR2E3,
GO:0004882~androgen receptor activity	AR,NR1I3,NKX3-1,
GO:0004883~glucocorticoid receptor activity	NR3C1,
GO:0004886~9-cis retinoic acid receptor activity	RXRA,RXRB,RXRG,
GO:0004887~thyroid hormone receptor activity	THRB,NR1I3,NR1I2,THRA,NR2F6,NR4A3,NR1H4,BRD8,
GO:0004888~transmembrane signaling receptor activity	IGHM,FAS,SEMA6A,FCAMR,OR2A25,OR4C46,OR4C45,OR2AT4,CD3G,TLR6,TLR3,TLR1,TLR10,CD3D,CD3E,H0Y858,SMO,EPOR,TLR4,CLDN4,TNFRSF10C,NPC1,GPR182,P2RX6,CLDN3,PLXNB1,TLR5,TLR2,LILRA1,LILRB3,LILRB5,LGR5,OR4F21,OR2A4,NCR2,IGSF6,EGFR,CD4,TRGC2,ERBB2,ICAM1,CD5,THBD,NGFR,OR4A8,OR4Q2,OR10J4,OR4E1,CD79A,GP1BB,IL1R1,SPN,SELE,ENG,LAG3,CR2,NPR2,M6PR,CD247,CD72,ERBB3,EVI2A,MRC1,KLRC1,KLRC2,CD27,TNFRSF8,OR1E1,FCGR2C,RYK…
GO:0004889~acetylcholine-activated cation-selective channel activity	HTR3A,HTR3E,CHRND,CHRNA2,CHRNA1,CHRNA6,CHRNA4,CHRNA5,CHRNB1,HTR3B,CHRNG,CHRNB2,CHRNB4,CHRNA3,CHRNA7,CHRNE,CHRNB3,ZACN,HTR3D,HTR3C,CHRNA10,CHRNA9,
GO:0004890~GABA-A receptor activity	GABRG3,GABRA2,GABRR3,GABRB2,GABRP,GABRG2,GABRA1,GABRA6,GABRB3,GABRA5,GABRD,GABRB1,GABRR1,GABRR2,GABRA3,GABRA4,GABRE,GABRG1,GABRQ,
GO:0004896~cytokine receptor activity	IL6R,MPL,GHR,IL12RB2,IL5RA,IL2RG,IL7R,CSF2RA,IL11RA,IL4R,IL3RA,CD74,F3,CD44,IL12B,FLT3,IL12RB1,IL13RA1,IL1RL1,IL15RA,EBI3,IL13RA2,CNTFR,CSF2RB,IL20RB,IFNLR1,IL31RA,CSF3R,IL17RB,IL20RA,
GO:0004897~ciliary neurotrophic factor receptor activity	IL6R,CNTFR,IL6ST,LIFR,
GO:0004900~erythropoietin receptor activity	EPOR,
GO:0004902~granulocyte colony-stimulating factor receptor activity	CSF2RA,
GO:0004903~growth hormone receptor activity	GHR,
GO:0004904~interferon receptor activity	IL22RA1,
GO:0004905~type I interferon receptor activity	IFNAR1,IFNAR2,
GO:0004906~interferon-gamma receptor activity	IFNGR1,IFNGR2,
GO:0004908~interleukin-1 receptor activity	IL1RAP,IL1RL1,IL1R1,IL1R2,IL18R1,IL1RL2,IL1RAPL2,
GO:0004909~interleukin-1, Type I, activating receptor activity	IL1R1,IL1RL2,
GO:0004910~interleukin-1, Type II, blocking receptor activity	IL1R2,IL1RAPL2,
GO:0004911~interleukin-2 receptor activity	IL2RA,IL2RB,IL2RG,
GO:0004912~interleukin-3 receptor activity	IL3RA,CSF2RB,
GO:0004913~interleukin-4 receptor activity	IL4R,IL2RG,
[truncated: 14,457 more rows]
