# Supplementary material for: GeneSCF: a real-time based functional enrichment tool with support for multiple organisms
Source: BMC Bioinformatics. 2016 Sep 13;17(1):365. doi: 10.1186/s12859-016-1250-z (PMC5020511; doi:10.1186/s12859-016-1250-z)
Supplement: Additional file 13: — GeneSCF v1.1 tool, documentation and instructions to run test dataset (case study 1 and 2) used in this study. (GZ 4447 kb) [file 12859_2016_1250_MOESM13_ESM.gz › geneSCF-master-source-v1.1-p1/class/lib/Tie-IxHash-1.23/META.yml]

---
abstract: ordered associative arrays for Perl
author:
  - Gurusamy Sarathy        gsar@umich.edu
build_requires:
  Test::More: 0
dynamic_config: 1
generated_by: 'Module::Build version 0.4003, CPAN::Meta::Converter version 2.112621'
license: perl
meta-spec:
  url: http://module-build.sourceforge.net/META-spec-v1.4.html
  version: 1.4
name: Tie-IxHash
provides:
  Tie::IxHash:
    file: lib/Tie/IxHash.pm
    version: 1.23
requires:
  perl: 5.005
resources:
  license: http://dev.perl.org/licenses/
  repository: git://github.com/chorny/Tie-IxHash.git
version: 1.23
