# Supplementary material for: GeneSCF: a real-time based functional enrichment tool with support for multiple organisms
Source: BMC Bioinformatics. 2016 Sep 13;17(1):365. doi: 10.1186/s12859-016-1250-z (PMC5020511; doi:10.1186/s12859-016-1250-z)
Supplement: Additional file 13: — GeneSCF v1.1 tool, documentation and instructions to run test dataset (case study 1 and 2) used in this study. (GZ 4447 kb) [file 12859_2016_1250_MOESM13_ESM.gz › geneSCF-master-source-v1.1-p1/db_batch_config.txt]

#database:organism:background:type
#GO_BP:goa_human:20000:sym
#GO_MF:goa_human:20000:sym
GO_CC:goa_human:20000:sym
KEGG:hsa:20000:sym
#REACTOME:Hs:20000:sym
NCG:Hs:20000:sym
