# Supplementary material for: GeneSCF: a real-time based functional enrichment tool with support for multiple organisms
Source: BMC Bioinformatics. 2016 Sep 13;17(1):365. doi: 10.1186/s12859-016-1250-z (PMC5020511; doi:10.1186/s12859-016-1250-z)
Supplement: Additional file 13: — GeneSCF v1.1 tool, documentation and instructions to run test dataset (case study 1 and 2) used in this study. (GZ 4447 kb) [file 12859_2016_1250_MOESM13_ESM.gz › geneSCF-master-source-v1.1-p1/test/H0.list]

AC009299.4
AC009502.1
AC010970.2
AC068057.1
AC079949.1
AC093388.3
AC097532.2
AC134878.1
AC139712.2
AEN
AF186192.5
AL161626.1
ALG12
ART1
ATAD1
BACE2
BAX
BBC3
BICD2
BTG3
BTNL9
CACNB2
CAPN2
CCDC97
CDC27
CDC27P2
CDKN1A
CHID1
COBL
COL23A1
CRKL
CTBP2P1
CTC-497E21.5
CTD-2328D6.1
CTD-2521M24.10
CTD-2547E10.2
CTDP1
CYTH4
DCP1B
DDB2
DENND2D
DGCR6
DTWD1
ECT2
EDN2
EIF3FP1
ENC1
EPDR1
FAM115D
FER1L6
GAS7
GCC2
GDF15
GPX1
HKR1
HSPA4L
ICAM1
KCNN4
KIF5C
KLRG1
KYNU
LINC00854
LINC00910
LINC01021
MAMDC2
MAP4K4
MIR2117
MRPL23
MTATP8P2
MTND5P10
MTRNR2L12
MTRNR2L8
MTRNR2L9
NBPF2P
NKRF
PCIF1
PHLDA3
PHPT1
PHRF1
PLK2
PLK3
PMF1
POLR2E
POLRMTP1
PTK2
PVT1
QKI
RAB31
REV3L
RNA5-8SP6
RP11-1017G21.6
RP11-146D12.2
RP11-195B21.3
RP11-206L10.9
RP11-230G5.2
RP11-266L9.4
RP11-318K12.3
RP11-320M16.1
RP11-347D21.3
RP11-363L24.3
RP11-413E6.1
RP11-424D14.1
RP11-457M11.5
RP11-462G8.3
RP11-467J12.4
RP11-611D20.2
RP11-618P17.4
RP11-680H20.2
RP13-347D8.1
RP3-510D11.2
RP4-610C12.4
RP5-857K21.3
RPL5P35
RPS19
RPS27L
RRAD
RRM2B
SMEK1
SNX16
SPC25
SRSF8
SURF4
TMEM14C
TRIAP1
TRIM16L
TRIM22
TSSC2
TUBB7P
UBR7
UNC45B
USP42
USP48
VPS37D
YBX3
Y_RNA
ZDHHC4
ZMAT3
ZNF57
snoU13
