# Supplementary material for: GeneSCF: a real-time based functional enrichment tool with support for multiple organisms
Source: BMC Bioinformatics. 2016 Sep 13;17(1):365. doi: 10.1186/s12859-016-1250-z (PMC5020511; doi:10.1186/s12859-016-1250-z)
Supplement: Additional file 13: — GeneSCF v1.1 tool, documentation and instructions to run test dataset (case study 1 and 2) used in this study. (GZ 4447 kb) [file 12859_2016_1250_MOESM13_ESM.gz › geneSCF-master-source-v1.1-p1/class/lib/Tie-IxHash-1.23/META.json]

{
   "abstract" : "ordered associative arrays for Perl",
   "author" : [
      "Gurusamy Sarathy        gsar@umich.edu"
   ],
   "dynamic_config" : 1,
   "generated_by" : "Module::Build version 0.4003, CPAN::Meta::Converter version 2.112621",
   "license" : [
      "perl_5"
   ],
   "meta-spec" : {
      "url" : "http://search.cpan.org/perldoc?CPAN::Meta::Spec",
      "version" : "2"
   },
   "name" : "Tie-IxHash",
   "prereqs" : {
      "build" : {
         "requires" : {
            "Test::More" : 0
         }
      },
      "runtime" : {
         "requires" : {
            "perl" : "5.005"
         }
      }
   },
   "provides" : {
      "Tie::IxHash" : {
         "file" : "lib/Tie/IxHash.pm",
         "version" : "1.23"
      }
   },
   "release_status" : "stable",
   "resources" : {
      "license" : [
         "http://dev.perl.org/licenses/"
      ],
      "repository" : {
         "url" : "git://github.com/chorny/Tie-IxHash.git"
      }
   },
   "version" : "1.23"
}
