# Supplementary material for: GeneSCF: a real-time based functional enrichment tool with support for multiple organisms
Source: BMC Bioinformatics. 2016 Sep 13;17(1):365. doi: 10.1186/s12859-016-1250-z (PMC5020511; doi:10.1186/s12859-016-1250-z)
Supplement: Additional file 13: — GeneSCF v1.1 tool, documentation and instructions to run test dataset (case study 1 and 2) used in this study. (GZ 4447 kb) [file 12859_2016_1250_MOESM13_ESM.gz › geneSCF-master-source-v1.1-p1/README.txt]

Gene Set Clustering based on Functional annotation
----------------------------------------------------------------------------
Hosting website: https://genescf.kandurilab.org

INSTALL:

No installation of GeneSCF required. The plot function in GeneSCF needs 'ggplot2' R package (R version > 3.0).


GeneSCF USAGE: 

./geneSCF -m=[update|normal] -i=[INPUT_PATH/INPUT_FILE] -t=[gid|sym] -o=[OUTPUT_PATH/FOLDER/] -db=[GO_all|GO_BP|GO_MF|GO_CC|KEGG|REACTOME|NCG] -p=[yes|no] -bg=[#TotalGenes] -org=[see,org_codes_help]

==========
Options: ALL PARAMETERS MUST BE SPECIFIED
==========

[-m= | --mode=]		For normal mode use 'normal' and for update mode use 'update' without quotes.

[-i= | --infile=]	Input file contains list of Entrez GeneIDs or OFFICIAL GENE SYMBOLS.
			The genes must be new lines seperated (One gene per line).

[-t= | --gtype=]	Type of input in the provided list either Entrez GeneIDs 'gid'
			or OFFICIAL GENE SYMBOLS 'sym' (Without quotes, Example for 
			human 'sym' => HUGO gene symbols).

[-db= | --database=]	Database to find gene enrichment which is either 
			geneontology 'GO_all' or geneontology-biological_process 
			'GO_BP' or geneontology-molecular_function 'GO_MF' or 
			geneontology-cellular_components 'GO_CC' or kegg 'KEGG' or 
			reactome 'REACTOME' or Network of Cancer Genes 'NCG' (Without quotes).

[-o= | --outpath=]	Existing directory to save output file. The output will be with saved in the 
			provided location as {INPUT_FILE_NAME}_{database}_functional_classification.tsv 
			(tab-seperated file).

[-bg= | --background=]	Total background genes to consider (Example : ~20,000 for human).

[-org= | --organism=]	Please see organism codes(For human in KEGG ->'hsa' in Geneontology -> 'goa_human').
			For REACTOME and NCG use 'Hs' (human).

[-p= | --plot=]		For additional graphical output use 'yes' or 'no'.This requires R version > 3.0 and 
			'ggplot2' R package to be pre-installed on the system.

[-h | --help]		For displaying this help page.


prepare_database USAGE: 

./prepare_database -db=[GO_all|GO_BP|GO_MF|GO_CC|KEGG|REACTOME|NCG] -org=[see,org_codes_help]

==========
Options: ALL PARAMETERS MUST BE SPECIFIED
==========

[-db= | --database=]	Options:[GO_all|GO_BP|GO_MF|GO_CC|KEGG|REACTOME] 

[-org= | --organism=]	Options:[see,org_codes_help]


--------------------------
Cite using project website: 

https://github.com/santhilalsubhash/geneSCF


--------------------------
Author: Santhilal Subhash
santhilal.subhash@gu.se
Last Updated: 2016/01/19
https://genescf.kandurilab.org
