# Supplementary material for: GeneSCF: a real-time based functional enrichment tool with support for multiple organisms
Source: BMC Bioinformatics. 2016 Sep 13;17(1):365. doi: 10.1186/s12859-016-1250-z (PMC5020511; doi:10.1186/s12859-016-1250-z)
Supplement: Additional file 13: — GeneSCF v1.1 tool, documentation and instructions to run test dataset (case study 1 and 2) used in this study. (GZ 4447 kb) [file 12859_2016_1250_MOESM13_ESM.gz › geneSCF-master-source-v1.1-p1/class/lib/Tie-IxHash-1.23/t/each-delete.t]

use strict;
use Test::More tests=>2;
use Tie::IxHash;

my $o = tie my %h, 'Tie::IxHash';

$h{a} = 1; $h{b} = 2; $h{c} = 3; $h{d} = 4; $h{e} = 5;

while (my ($k) = each %h) { 
  if ($k =~ /b|d|e/) { delete $h{$k}; } 
}

is(scalar(keys(%h)), 2) or diag explain(\%h);
is(join(',',keys(%h)), 'a,c') or diag explain(\%h);
