# Supplementary material for: GeneSCF: a real-time based functional enrichment tool with support for multiple organisms
Source: BMC Bioinformatics. 2016 Sep 13;17(1):365. doi: 10.1186/s12859-016-1250-z (PMC5020511; doi:10.1186/s12859-016-1250-z)
Supplement: Additional file 13: — GeneSCF v1.1 tool, documentation and instructions to run test dataset (case study 1 and 2) used in this study. (GZ 4447 kb) [file 12859_2016_1250_MOESM13_ESM.gz › geneSCF-master-source-v1.1-p1/class/lib/db/goa_human/GO_MF_sym.txt]

GO:0000009~alpha-1,6-mannosyltransferase activity	ALG12,
GO:0000010~trans-hexaprenyltranstransferase activity	PDSS1,PDSS2,
GO:0000014~single-stranded DNA endodeoxyribonuclease activity	RBBP8,ERCC1,MRE11A,SETMAR,RAD50,ERCC4,DCLRE1C,
GO:0000016~lactase activity	LCT,
GO:0000026~alpha-1,2-mannosyltransferase activity	PIGZ,
GO:0000030~mannosyltransferase activity	ALG1L2,POMT2,DPY19L1,POMT1,ALG1L,DPY19L2,DPY19L2P2,DPY19L3,DPY19L4,PIGZ,PIGB,ALG1,ALG12,ALG9,PIGV,
GO:0000033~alpha-1,3-mannosyltransferase activity	ALG3,ALG8,ALG2,
GO:0000035~acyl binding	GNAT1,
GO:0000036~ACP phosphopantetheine attachment site binding involved in fatty acid biosynthetic process	NDUFAB1,
GO:0000049~tRNA binding	TYW5,SLFN11,CTU2,EARS2,FARSA,TERT,XPOT,PTCD1,TRMU,FARS2,SSB,RPL35A,IGHMBP2,AARS,CARS,RARS,YARS,MARS,EEFSEC,EEF1A1,NSUN2,AIMP1,IFIT5,KARS,AARS2,DARS2,TRMT1L,TRMT11,CTU1,YRDC,PSTK,TRMT10A,ALKBH8,TRNT1,FDXACB1,AARSD1,EIF2A,XPO5,SEPSECS,THG1L,TRMT1,EIF2AK4,METTL1,YARS2,
GO:0000062~fatty-acyl-CoA binding	DBI,ECI2,ACBD5,ACBD4,ACOT7,ACOX3,SOAT2,ACADM,ETFA,ACADS,SCP2,IVD,ACADL,SOAT1,HMGCL,HADHA,HNF4A,ACADSB,ACADVL,ALDH6A1,ACOX1,ACAD10,ACAD11,ACBD7,GCDH,ACOX2,ACBD6,ACBD3,ACAD9,ACOXL,ACAD8,
GO:0000064~L-ornithine transmembrane transporter activity	SLC7A1,SLC7A3,SLC25A15,
GO:0000095~S-adenosyl-L-methionine transmembrane transporter activity	SLC25A26,
GO:0000104~succinate dehydrogenase activity	H3BRW5,SDHD,SDHA,SDHC,
GO:0000146~microfilament motor activity	MYO1B,MYO1D,MYH3,MYH7,MYH6,MYH8,MYH9,MYH10,MYO1E,MYO7A,MYO9B,MYH14,MYO3A,MYO3B,MYH2,MYH13,MYO5B,MYO5A,MYH4,
GO:0000149~SNARE binding	STX1A,NBAS,STX17,STX1B,STX16-NPEPL1,GOSR2,STX7,YKT6,EXOC3,VAMP4,SEC22B,STX11,VAMP5,GOSR1,SNAPIN,SYT1,VAMP1,STX2,VAMP7,GABARAPL2,STXBP1,VAMP2,TNFAIP2,STX4,STX5,STX3,VAMP3,EXOC3L4,EXOC3L2,LRRK2,EXOC3L1,STX12,STX19,VTI1A,SEC22A,TSNARE1,ANKRD27,SEC22C,VAMP8,TRIM9,CAPN10,UVRAG,VTI1B,
GO:0000150~recombinase activity	RAD51B,RAD51C,XRCC3,XRCC2,RAD51D,RBPJ,RAD51,DMC1,
GO:0000155~phosphorelay sensor kinase activity	KCNH8,KCNH1,KCNH2,KCNH5,CASS4,CNTLN,KCNH3,KCNH4,
GO:0000166~nucleotide binding	CPEB1,TAF15,PABPC1,POLA1,PTBP1,RBMX2,HNRNPA2B1,HNRNPDL,SLIRP,RPS24,MYEF2,TARDBP,RBM15,SREK1,UPF3B,A0A087WYE7,RAVER1,UPF3A,REV3L,HNRNPAB,RBM26,R3HCC1L,HNRNPM,RBFOX1,SRSF3,DAZ1,ZNF638,SETD1B,RBM44,RBM10,ELAVL2,RCAN2,ADCY3,NOL8,RBM14-RBM4,NELFE,DAZ4,SCAF8,CSTF2,ADCY2,CELF4,SRSF7,RBM33,RBM48,SRSF4,R3HCC1,EWSR1,SYNJ1,HNRNPCL2,HNRNPCL4,RBFOX2,PUF60,RBM8A,CELF2,ELAVL4,RBM47,RBM34,RBMY1B,PABPN1L,RBMY1E,R…
GO:0000170~sphingosine hydroxylase activity	DEGS2,
GO:0000171~ribonuclease MRP activity	POP4,POP1,
GO:0000175~3'-5'-exoribonuclease activity	DIS3L,PNPT1,EXOSC9,EXOSC2,EXOSC7,PAN2,DIS3L2,ISG20,TOE1,USB1,EXOSC4,EXOSC5,EXOSC3,CNOT8,CNOT7,DIS3,REXO2,
GO:0000179~rRNA (adenine-N6,N6-)-dimethyltransferase activity	DIMT1,RRNAD1,TFB1M,TFB2M,
GO:0000182~rDNA binding	H2AFY,BEND3,GTF2H5,TSPYL2,DHX33,
GO:0000210~NAD+ diphosphatase activity	NUDT12,
GO:0000213~tRNA-intron endonuclease activity	TSEN34,TSEN2,TSEN15,TSEN54,
GO:0000215~tRNA 2'-phosphotransferase activity	TRPT1,
GO:0000224~peptide-N4-(N-acetyl-beta-glucosaminyl)asparagine amidase activity	NGLY1,
GO:0000225~N-acetylglucosaminylphosphatidylinositol deacetylase activity	PIGL,
GO:0000246~delta24(24-1) sterol reductase activity	DHCR24,
GO:0000247~C-8 sterol isomerase activity	SREBF2,EBP,
GO:0000248~C-5 sterol desaturase activity	FADS1,SC5D,
GO:0000250~lanosterol synthase activity	LSS,
GO:0000253~3-keto sterol reductase activity	CBR3,HSD17B7,DHRS4,
GO:0000254~C-4 methylsterol oxidase activity	MSMO1,
GO:0000257~nitrilase activity	NIT1,
GO:0000268~peroxisome targeting sequence binding	PEX5,PEX5L,BRE,
GO:0000285~1-phosphatidylinositol-3-phosphate 5-kinase activity	PIKFYVE,
GO:0000287~magnesium ion binding	ATP11C,ATP11A,IDH3B,ENO4,MARK1,RPS6KA5,ATP9A,RPS6KA4,PRPS1L1,LOC102724428,ATP11B,PPA2,ENOPH1,CIB4,ILVBL,GTPBP10,PGP,PRPS2,YDJC,PPM1N,PRPS1,ATP9B,PKM,PRPSAP1,RPS6KA2,PPM1B,NT5C3A,MAST4,NT5C1B-RDH14,HACL1,NT5C3B,PRPSAP2,PGM3,ENO3,THG1L,COMT,CASR,IDH3G,MAST2,RPS6KA1,AASDHPPT,ENO2,ATP8B3,ATP8A2,ATP10A,ITPK1,ATP8A1,ATP10D,IDH3A,IDH2,ATP8B4,NUDT7,NT5C1B,TOP2A,MAST1,ENO1,ATP8B1,EYA2,PDXK,IMPA2,MAP2K7,MA…
GO:0000293~ferric-chelate reductase activity	CYBRD1,CYB561,FRRS1,
GO:0000309~nicotinamide-nucleotide adenylyltransferase activity	NMNAT3,NMNAT2,NMNAT1,
GO:0000334~3-hydroxyanthranilate 3,4-dioxygenase activity	HAAO,
GO:0000339~RNA cap binding	NCBP2L,NCBP2,NCBP1,LSM1,EIF4G3,EIF4E2,SNUPN,EIF4E,EIF4A1,LARP1,
GO:0000340~RNA 7-methylguanosine cap binding	NCBP2,NCBP3,DCPS,AGO2,
GO:0000384~first spliceosomal transesterification activity	ISY1,RBMX2,
GO:0000386~second spliceosomal transesterification activity	WDR97,M0R3G1,CDC40,SLU7,PRPF8,PRPF18,
GO:0000400~four-way junction DNA binding	MEN1,RAD51B,HMGB3,RAD51C,XRCC3,XRCC2,RAD51D,HMGB1,YY1,HMGB2,MSH2,MECP2,MSH6,RAD51,DMC1,
GO:0000403~Y-form DNA binding	MEN1,MSH3,MSH2,WRN,RAD18,
GO:0000404~heteroduplex DNA loop binding	MSH3,MSH2,XPC,
GO:0000405~bubble DNA binding	RECQL4,HMGB1,ERCC5,BLM,XPC,WRN,NEIL3,
GO:0000406~double-strand/single-strand DNA junction binding	MSH3,MSH2,
GO:0000701~purine-specific mismatch base pair DNA N-glycosylase activity	PCNA,
GO:0000703~oxidized pyrimidine nucleobase lesion DNA N-glycosylase activity	NTHL1,SMUG1,
GO:0000773~phosphatidyl-N-methylethanolamine N-methyltransferase activity	PEMT,
GO:0000774~adenyl-nucleotide exchange factor activity	GRPEL2,BAG3,PFN1,PFN2,GRPEL1,
GO:0000822~inositol hexakisphosphate binding	ITPR3,
GO:0000823~inositol-1,4,5-trisphosphate 6-kinase activity	IPMK,
GO:0000824~inositol tetrakisphosphate 3-kinase activity	IPMK,
GO:0000827~inositol-1,3,4,5,6-pentakisphosphate kinase activity	PPIP5K1,PPIP5K2,
GO:0000828~inositol hexakisphosphate kinase activity	PPIP5K2,PPIP5K1,
GO:0000831~inositol hexakisphosphate 6-kinase activity	IP6K3,
GO:0000832~inositol hexakisphosphate 5-kinase activity	PPIP5K1,PPIP5K2,IP6K1,IP6K3,IP6K2,
GO:0000900~translation repressor activity, nucleic acid binding	H3BNC9,RARA,PURA,CPEB4,CPEB2,ZNF540,CPEB3,CELF1,CPEB1,CELF4,PAIP2B,
GO:0000975~regulatory region DNA binding	IRF5,IRF6,IRF1,IRF2,IRF7,IRF4,IRF9,IRF8,IRF3,NFKB1,HMGA2,RUNX1,
GO:0000976~transcription regulatory region sequence-specific DNA binding	CRY2,CIART,ARNTL,NR5A2,PER2,SOX12,TNRC18,SUV39H1,MAFK,TBX18,TFAP2A,POU2F1,GATA1,EGR1,ATF3,NFKB1,SFPQ,GATA3,DDIT3,SOX11,SOX2,POU5F1,SOX4,NR5A1,HDAC1,NFE2L1,NONO,NFE2L2,NFE2,C1orf51,ZNF658,BTBD8,CREB3L3,DUX4L9,BAHD1,PSPC1,FOXJ1,MKL1,SIN3A,PITX2,NKX3-1,SUV39H2,BAHCC1,DUX4,NFE2L3,KDM3A,
GO:0000977~RNA polymerase II regulatory region sequence-specific DNA binding	PLAGL1,GLIS1,EHMT2,HMX3,ZNF587B,EBF4,DBP,CUX2,PHOX2A,SUV39H1,ACTN4,CREB3,AIRE,ONECUT3,LMX1B,H2AFY,NR1I2,ZBTB11,SNAI1,EOMES,SP1,ZFY,ZGLP1,RARA,RARB,LYL1,HOXD8,RARG,IRF2,MYOD1,MYOG,ATF2,NME1,GATA1,YBX3,ZFX,ZSCAN20,ZNF8,TAL1,CEBPB,XBP1,EGR1,ATF1,ATF3,ATF4,ATF6,RXRA,NFKB1,NR1D1,GATA2,GATA3,LMO2,HOXD9,MSX1,RXRB,RORA,CUX1,ETV5,ETV3,BCL6,ETV6,GATA4,NKX2-1,RXRG,POU3F4,PAX9,DLX1,PRDM15,HAND2,ESRRG,FOXK1,R…
GO:0000978~RNA polymerase II core promoter proximal region sequence-specific DNA binding	RBPJL,E2F8,FEZF1,HELT,ZNF98,ZNF716,ZNF724P,ZNF727,ZNF736,ZNF732,NR1H3,RBPJ,TCF4,UTY,NFAT5,TEAD1,ETV2,MEIS1,NR5A2,SOX1,NFIB,CUX2,CDX4,ZNF195,OVOL1,MEIS2,ZNF536,TBX3,ZBTB7B,T,TP73,FOXP2,CLOCK,NKX2-8,PER1,KDM6A,CRX,HOXC11,ZNF264,HOXA2,SMAD6,CREB3,NOBOX,ZIC3,MITF,ZNF253,ZNF217,PITX3,ZNF737,PRDM1,MTA2,DDN,ZBTB7A,ZNF682,ONECUT2,MBD3,HAND1,ACTL6A,FOS,MYC,ESR1,NR3C1,JUN,TFAP2A,PGR,HNRNPC,SP1,NFIC,POU2F2,…
GO:0000979~RNA polymerase II core promoter sequence-specific DNA binding	HNF1A,MITF,H2AFY,FOS,TP53,TFAP2A,SP1,H2AFZ,HOXB3,GATA1,TAL1,SPI1,TBP,GATA2,GATA3,PAX6,SOX11,SOX3,HNF4A,STAT1,STAT6,STAT5A,NR4A2,YAP1,CDK9,STAT5B,GBX2,MAZ,SOX8,H3F3A,SP3,RBPJ,PAX8,EP300,IKZF1,RUNX2,MTF1,SUZ12,SMAD1,NFIL3,TBR1,NLRC5,ZFPM1,KDM2B,TFAP2B,RREB1,GATA6,IRF7,WBP2,NSD1,SMAD5,ZNF335,SMYD3,HEYL,TCF7L2,ZNF277,RUVBL2,
GO:0000980~RNA polymerase II distal enhancer sequence-specific DNA binding	NR5A2,BACH1,T,PAX4,MSC,PROP1,MTA2,SIX3,NFATC1,ESRRB,MBD3,ACTL6A,JUN,HNRNPC,HOXB5,H2AFZ,NR2F6,ATF2,HIVEP1,CREB1,TAL1,SPI1,NFKB1,SFPQ,GATA2,RXRB,PBX3,CDX1,MEOX2,SMARCA4,SOX10,ACTB,H3F3A,FLI1,POU4F1,RELA,REL,ZBTB16,MEF2C,RBBP4,SMARCB1,NR5A1,IKZF1,HDAC1,NFE2L1,CHD4,NONO,NFE2L2,PTF1A,SCX,ARID3B,SMARCC2,GATAD2B,TFAP2C,HDAC2,SMARCC1,SMARCD2,MED12,SMARCE1,ARX,NR1H4,CDX2,BACH2,GZF1,MIXL1,MBD2,RUVBL2,
GO:0000981~RNA polymerase II transcription factor activity, sequence-specific DNA binding	OVOL3,ZSCAN5CP,ZSCAN5B,FOXI3,FOXO6,ZNF131,OVOL1,REST,M0R3H8,ETV2,FOXE1,NFIB,BHLHE40,KLF11,TP73,FOXN1,FOXP2,FOXS1,SOX15,FOXD2,FOXH1,SOX30,ZNF202,SPDEF,SOX14,TP53,JUN,TFAP2A,SP1,ZSCAN5D,ERG,LYL1,ETS1,ZNF18,JUNB,JUND,TAL1,XBP1,SPI1,ATF4,LMO2,PAX6,ELK4,PHB,SOX5,BMPR1A,ETV3,ETV6,ETV4,ERF,FOXG1,FOXA1,FOXA3,MAZ,SOX8,FOXL2,ELF3,SIM1,FOXK1,FOXO4,RELB,FLI1,POU5F1,SPIB,MEF2A,SP2,SP4,SP3,NHLH2,MEF2C,FOXM1,FO…
GO:0000982~transcription factor activity, RNA polymerase II core promoter proximal region sequence-specific binding	RBPJL,RBPJ,ARNTL,CLOCK,CREB3,DDN,FOS,TFAP2A,SP1,FOSL1,FOSL2,ATF3,MSX1,MSX2,FOSB,BATF,SNAI3,BATF2,ARNTL2,JDP2,IRF7,
GO:0000983~transcription factor activity, RNA polymerase II core promoter sequence-specific	SRF,PAX7,STAT1,MAX,SMAD3,MEF2C,TFAP2B,NKX3-1,HEYL,HEY2,HEY1,
GO:0000987~core promoter proximal region sequence-specific DNA binding	KLF4,TFAP2A,GATA3,SMAD3,SP3,PAX2,KLF1,SMAD4,DMRTC1,DMRTA1,DMRTC2,ZNF516,CREBBP,DMRTB1,DMRTA2,UHRF1,MIXL1,DMRT3,CXXC1,DMRT2,DMRT1,
GO:0000988~transcription factor activity, protein binding	SMAD3,SMAD4,HEYL,HEY2,HEY1,
GO:0000989~transcription factor activity, transcription factor binding	MLXIP,LDB2,PER2,PER1,MTA2,ASCL1,HMGA2,FOXO1,CRY1,HIF1A,CRY2,NEUROG1,TP63,
GO:0000991~transcription factor activity, core RNA polymerase II binding	GTF2F2,
GO:0000993~RNA polymerase II core binding	RECQL5,PCF11,IKBKAP,UVSSA,ZNF326,ELP2,CDC73,CTR9,CCAR2,PAF1,ELP4,WAC,SMYD3,ELP3,RPRD1B,SMYD2,AGO2,AGO1,C14orf166,
GO:0000994~RNA polymerase III core binding	MAF1,
GO:0001010~transcription factor activity, sequence-specific DNA binding transcription factor recruiting	KLF4,
GO:0001011~transcription factor activity, sequence-specific DNA binding, RNA polymerase recruiting	TCF4,
GO:0001012~RNA polymerase II regulatory region DNA binding	NCOR2,NCOR1,PPARG,TXK,NKX2-1,NCOA1,ATXN3L,
GO:0001013~RNA polymerase I regulatory region DNA binding	CEBPA,
GO:0001016~RNA polymerase III regulatory region DNA binding	PRDX5,
GO:0001025~RNA polymerase III transcription factor binding	HDAC4,HDAC5,
GO:0001026~TFIIIB-type transcription factor activity	BDP1,
GO:0001030~RNA polymerase III type 1 promoter DNA binding	MTOR,RPTOR,MAF1,
GO:0001031~RNA polymerase III type 2 promoter DNA binding	MTOR,RPTOR,MAF1,
GO:0001032~RNA polymerase III type 3 promoter DNA binding	MTOR,RPTOR,MAF1,
GO:0001042~RNA polymerase I core binding	ERBB2,SPTY2D1,
GO:0001046~core promoter sequence-specific DNA binding	CHD2,ARNTL,SOX1,PRMT5,CLOCK,H2AFY,ESR1,TP53,SP1,TOP1,ATF4,NR1D1,NFYA,GATA3,RORA,PPARG,SOX9,NRIP1,MEOX1,PDX1,CREM,KMT2A,MEF2C,SOX4,KLF10,REST,MTA1,ZNF234,NR1D2,ZFHX3,CRY1,NRF1,ZNF750,SOHLH1,MYOCD,CIART,ZNF431,NR4A3,ESR2,PROX1,SIRT1,SOHLH2,THRAP3,
GO:0001047~core promoter binding	POLR2A,E2F8,ARNTL,E2F3,CLOCK,KLF4,FOXO3,RB1,MYOD1,MYOG,GATA1,XBP1,SPI1,ELK1,SFPQ,GADD45A,ELK4,TCF7,RBMX,NKX2-1,NOTCH1,HMGA2,HDAC4,GTF2B,HNRNPU,IRF9,E2F1,INSM1,RUNX1,RELB,EP300,REST,MTA1,HDAC1,E2F2,MTF1,NONO,SAFB,MED1,EZH2,CRY1,IFI16,CCAR1,PSPC1,TFAP2C,HDAC2,E2F7,PARK7,NPAS2,NKX3-1,MYBBP1A,FOXP3,DHX36,CALCOCO1,HDAC6,AGO2,AGO1,HDAC5,ZNF281,KDM3A,NEUROG3,
GO:0001054~RNA polymerase I activity	POLR1C,POLR1A,POLR2E,POLR2H,POLR2K,POLR2F,POLR2L,TWISTNB,POLR1E,POLR1B,ZNRD1,POLR1D,
GO:0001055~RNA polymerase II activity	POLR2C,POLR2E,POLR2A,POLR2B,POLR2H,POLR2J,POLR2K,POLR2F,POLR2L,POLR2J2,
GO:0001056~RNA polymerase III activity	POLR3A,POLR1C,POLR3G,CRCP,POLR3D,POLR2E,POLR2H,POLR2K,POLR2F,POLR2L,POLR3GL,POLR3C,POLR3F,POLR3E,POLR3B,POLR1D,POLR3K,POLR3H,
GO:0001069~regulatory region RNA binding	MBNL1,
GO:0001071~nucleic acid binding transcription factor activity	GATA3,SOX4,
GO:0001075~transcription factor activity, RNA polymerase II core promoter sequence-specific binding involved in preinitiation complex assembly	TAF2,DACH1,
GO:0001076~transcription factor activity, RNA polymerase II transcription factor binding	SRF,ATF2,ATF4,GATA4,YAP1,LHX2,SMAD4,HIF1A,MAMSTR,MYOCD,ZNF296,TWIST2,NACC2,LHX3,
GO:0001077~transcriptional activator activity, RNA polymerase II core promoter proximal region sequence-specific binding	NR1H3,TCF4,NR4A1,HNF1A,HMGA2,TEAD1,ETV2,MEIS1,NR5A2,SOX1,NFIB,CDX4,MEIS2,ZBTB7B,PLSCR1,TP73,SOX12,NKX2-8,CRX,HOXC11,KLF4,TCF21,CREB3,ZNF292,NOBOX,ONECUT3,DLX3,ZIC3,MITF,PITX3,STK16,NFAT5,CAMTA2,ONECUT2,FOS,MYC,ESR1,NR3C1,TP53,JUN,TFAP2A,PGR,SP1,NFIC,POU2F2,GLI2,GLI3,MYB,MYBL1,MYBL2,AR,IRF1,EGR2,ESRRA,SRF,MYOG,ATF2,FOSL1,GATA1,CREB1,JUNB,CEBPB,SPI1,EGR1,ATF4,ELK1,TFE3,WT1,POU3F2,HOXA5,GATA2,GATA3,…
GO:0001078~transcriptional repressor activity, RNA polymerase II core promoter proximal region sequence-specific binding	E2F8,HELT,BHLHE40,CUX2,OVOL1,BACH1,ZNF536,TBX3,FOXP2,HOXA2,SNAI2,TCF21,ZNF217,PRDM1,ZBTB7A,SNAI1,HAND1,TFAP2A,ESRRA,SKIL,NR2C1,ETS2,TCF3,GATA1,GCFC2,ATF7,SPI1,ATF3,NR1D1,GATA3,YY1,MZF1,CTCF,YLPM1,ASCL1,HMGA2,NKX3-2,NKX6-1,BTG2,HSF1,INSM1,SP3,HHEX,RELA,MXD1,EN1,PPARA,SREBF2,FOXO1,POU4F2,NFX1,REST,TBX2,NFATC2,HES1,IRF3,NFATC4,TGIF1,NFIL3,IFI16,PROX2,KLF17,CC2D1B,HES5,ZNF746,CC2D1A,AEBP2,NFXL1,MYPOP…
GO:0001085~RNA polymerase II transcription factor binding	WWP2,TBX3,T,KLF4,SPOP,KDM1A,MTA2,NFATC1,TBX6,TP53,ZGLP1,AR,HCLS1,GATA1,TAL1,XBP1,SPI1,ATF4,GATA2,GATA3,CTNNB1,GATA4,ID4,GSK3B,GSC,MEF2A,DHX9,SMAD4,HDAC1,ANKRD1,GFI1B,MTDH,ZFPM1,MKX,ZFPM2,CREBBP,GATA6,TOX2,SPEN,TEAD3,PITX2,GATA5,MIXL1,DACT1,TRPS1,TBX20,
GO:0001087~transcription factor activity, TFIIB-class binding	TCF4,
GO:0001093~TFIIB-class transcription factor binding	TCF4,
GO:0001094~TFIID-class transcription factor binding	ERCC1,FBL,ERCC4,ZNHIT6,NOP58,
GO:0001102~RNA polymerase II activating transcription factor binding	CITED2,BHLHE40,TBX3,T,NCOR1,EOMES,TBX6,JUN,RB1,EGR2,ATF2,CREB1,LMO2,POU1F1,CTNNB1,IFI27,HNF4A,ISL1,SMAD3,NHLH2,EP300,TP53BP1,NEUROD1,NFE2L2,SETD3,LDB1,ZFPM1,CREBBP,SIN3A,PITX2,DUSP26,BHLHE41,HIPK2,BEX1,HEY2,MAD2L2,TBX20,
GO:0001103~RNA polymerase II repressing transcription factor binding	TCERG1,MTA2,SP1,TBP,STAT3,GTF2A1,GTF2A2,GSC,RBPJ,PPARA,MTA1,HDAC1,CHD4,BBS7,BBS5,BBS1,BBS10,TTC8,HDAC2,GATA6,BBS4,SIN3A,RBBP8,BBS2,MIXL1,DMAP1,MKKS,TCF7L2,
GO:0001104~RNA polymerase II transcription cofactor activity	MED6,MED20,MED19,B8ZZF3,MED15,MED7,MED22,MED12L,MED13L,MED12,MED31,MED11,MED14,MED24,FOXH1,MED26,NKX2-5,TP53BP1,MED21,TDG,MED1,MED4,PPRC1,PPARGC1B,MED8,MED30,RBM14,TRERF1,MED10,MED18,MED17,MED9,CNOT2,PPARGC1A,MED13,THRAP3,
GO:0001105~RNA polymerase II transcription coactivator activity	CITED2,SOX12,PSIP1,POU3F2,POU1F1,SOX11,SMARCA2,SMARCA4,PRRX1,ISL1,MEF2A,POU3F1,SOX4,HYAL2,TRIM28,NEUROD1,ANKRD1,NCOA1,JADE1,MED12L,MYOCD,ZFPM2,TFAP2B,CREBBP,MED12,WBP2,MKL1,CITED4,PITX2,CITED1,HIPK2,WWOX,RERE,MKL2,TBX20,
GO:0001106~RNA polymerase II transcription corepressor activity	UXT,NFIB,TCERG1,SIN3B,URI1,TBX18,ELANE,SOX3,HDGF,TLE1,CTBP1,HDAC1,BEND6,OLIG3,TCP10L,TFAP2B,N4BP2L2,PHF12,TBX15,SIN3A,RBBP8,CITED2,HEYL,RERE,ZMYND8,
GO:0001128~RNA polymerase II transcription coactivator activity involved in preinitiation complex assembly	MED6,
GO:0001129~RNA polymerase II transcription factor activity, TBP-class protein binding, involved in preinitiation complex assembly	TAF2,
GO:0001133~RNA polymerase II transcription factor activity, sequence-specific transcription regulatory region DNA binding	NR1H2,
GO:0001135~transcription factor activity, RNA polymerase II transcription factor recruiting	LIF,NCOA3,
GO:0001147~transcription termination site sequence-specific DNA binding	SETX,XRN2,
GO:0001156~TFIIIC-class transcription factor binding	MTOR,RPTOR,
GO:0001158~enhancer sequence-specific DNA binding	TBX19,ATF2,GATA1,XBP1,GATA2,GATA3,YY1,HMGB2,SOX11,GATA4,SOX9,ISL1,LMO4,MYT1,LDB1,TFAP2B,FOXN4,GATA5,
GO:0001159~core promoter proximal region DNA binding	NKX2-2,HNF1B,
GO:0001161~intronic transcription regulatory region sequence-specific DNA binding	BCL6,NKX2-1,GRHL2,
GO:0001162~RNA polymerase II intronic transcription regulatory region sequence-specific DNA binding	HSF1,HSF2,NCOA2,VAX1,ZC3H8,ZNF350,SMYD3,VAX2,
GO:0001164~RNA polymerase I CORE element sequence-specific DNA binding	UBTF,SMARCA4,SMARCB1,TAF1C,TAF1B,PIH1D1,RRN3,BAZ2A,
GO:0001165~RNA polymerase I upstream control element sequence-specific DNA binding	UBTF,PIH1D1,
GO:0001179~RNA polymerase I transcription factor binding	CAV1,POLR1E,
GO:0001187~transcription factor activity, RNA polymerase I CORE element binding transcription factor recruiting	TAF1B,
GO:0001190~transcriptional activator activity, RNA polymerase II transcription factor binding	WWP2,ARNTL,CLOCK,KLF4,FOXH1,JUN,CREB1,LMO2,NOTCH1,GBX2,NKX2-5,SOX10,PITX1,PPARA,NFE2L1,NR1H4,MIXL1,
GO:0001191~transcriptional repressor activity, RNA polymerase II transcription factor binding	AHRR,BHLHE40,T,EOMES,TBX6,MLIP,ELP2,MINA,CREBBP,SPEN,PITX2,BHLHE41,
GO:0001205~transcriptional activator activity, RNA polymerase II distal enhancer sequence-specific binding	BACH1,PROP1,FOXH1,SIX3,SIX6,NFATC1,HOXB5,HMGA1,SPI1,NFKB1,CUX1,PBX3,CDX1,MEOX2,HCFC1,SUB1,POU4F1,RELA,REL,MEF2C,TARDBP,NFE2L1,NFE2L2,SCX,ARID3B,FUBP1,MIXL1,FOXA2,
GO:0001206~transcriptional repressor activity, RNA polymerase II distal enhancer sequence-specific binding	BACH1,PAX4,MSC,PROP1,HIVEP1,ZBTB16,ARX,BACH2,GZF1,
GO:0001221~transcription cofactor binding	HNF1A,KLF4,FOXO3,MAFK,NFYA,NFE2L2,CHD6,
GO:0001222~transcription corepressor binding	SIX3,NR1D1,RORA,HDGF,FAM89B,PHF12,CDC5L,
GO:0001223~transcription coactivator binding	TERT,ESR1,RORA,TFAM,PPARA,FOXO1,ZBTB49,PASD1,NR4A3,
GO:0001226~RNA polymerase II transcription corepressor binding	CNOT2,
GO:0001227~transcriptional repressor activity, RNA polymerase II transcription regulatory region sequence-specific binding	FEZF1,FOXO3,MITF,NR2F6,YBX3,NFKB1,PAX6,HOXD9,MSX1,MSX2,TCF7,ZEB1,ETV3,BCL6,ETV6,ZNF280A,SATB1,POU5F1,PPARD,ARID5B,ISX,SNAI3,VAX1,E4F1,ZNF280D,ZNF280B,AEBP1,BCL6B,ZC3H8,ESX1,GLIS1,ZNF280C,DMBX1,FEZF2,JARID2,E2F7,HES6,PURB,FERD3L,MNT,CDX2,PCGF6,ZNF350,HMX1,ASCL3,ARHGAP35,CHCHD3,ZBTB4,CGGBP1,MLX,VAX2,FOXD3,KLF12,ETV7,
GO:0001228~transcriptional activator activity, RNA polymerase II transcription regulatory region sequence-specific binding	MSGN1,EBF4,MAFG,FOXO3,AIRE,RAD21,MAFK,MAF,NR1I2,TP53,ZGLP1,SRF,MYF5,HOXD8,IRF2,MYOD1,MYOG,ATF2,GATA1,ATF1,ATF3,MYF6,GATA2,GATA3,LMO2,MSX1,RXRB,PPARG,STAT3,ETV5,GATA4,CTCF,CEBPA,NKX2-5,PKNOX1,PAX9,ESRRG,RUNX1,NHLH1,HSF2,GABPA,DLX2,EP300,FOXF1,FOXF2,FOXC1,REST,NR1I3,ALX1,NEUROD2,HIF1A,SOHLH1,CREB3L3,GRHL2,BHLHA15,RFX6,MYOCD,OSR2,STAG2,GLIS1,MAFA,FEZF2,GRHL3,CREB3L4,STAG1,CSRNP3,CREBBP,GATA6,EAF2,CS…
GO:0001515~opioid peptide activity	PENK,PNOC,CDC42EP2,PDYN,ZNF106,
GO:0001517~N-acetylglucosamine 6-O-sulfotransferase activity	CHST1,CHST3,CHST4,CHST5,CHST6,CHST7,CHST2,
GO:0001530~lipopolysaccharide binding	BPI,TLR4,TLR2,CD14,HMGB1,HSPD1,SELP,LBP,PTAFR,PSMB4,CD6,DEFB114,TRIL,BPIFC,SCARB1,BPIFA2,P2RX7,SPON2,RNASE7,DROSHA,TREM2,
GO:0001532~interleukin-21 receptor activity	IL21R,
GO:0001537~N-acetylgalactosamine 4-O-sulfotransferase activity	CHST9,CHST14,CHST13,CHST8,CHST11,
GO:0001540~beta-amyloid binding	COL25A1,APBA1,GSAP,APBA2,APBB1,CLSTN1,APBB3,DLGAP3,APBA3,CST3,APOA1,APOE,CD74,BCHE,NGFR,IDE,ACHE,CHRNA7,BACE1,TGFB2,MAPK8IP2,FZD5,LDLRAP1,LDLRAD3,SORL1,APBB2,GPRASP2,HSD17B10,OLFM1,TM2D1,ITM2C,FBXO2,ITM2B,BACE2,
GO:0001567~cholesterol 25-hydroxylase activity	CH25H,CYP2C9,
GO:0001587~Gq/11-coupled serotonin receptor activity	HTR2C,
GO:0001588~dopamine neurotransmitter receptor activity, coupled via Gs	DRD1,DRD4,DRD5,DRD3,GPR21,GPR52,
GO:0001591~dopamine neurotransmitter receptor activity, coupled via Gi/Go	DRD2,DRD4,DRD3,
GO:0001594~trace-amine receptor activity	TAAR8,TAAR6,TAAR9,TAAR1,TAAR3,TAAR2,
GO:0001595~angiotensin receptor activity	MAS1,GPR152,
GO:0001596~angiotensin type I receptor activity	AGTR1,
GO:0001601~peptide YY receptor activity	NPY1R,NPY2R,NPY4R,NPY5R,
GO:0001602~pancreatic polypeptide receptor activity	NPY1R,NPY4R,NPY5R,NPY6R,
GO:0001604~urotensin II receptor activity	UTS2R,
GO:0001605~adrenomedullin receptor activity	GPR182,CALCRL,
GO:0001607~neuromedin U receptor activity	NMUR2,NMUR1,
GO:0001609~G-protein coupled adenosine receptor activity	ADORA1,ADORA2A,ADORA3,ADORA2B,P2RY12,
GO:0001614~purinergic nucleotide receptor activity	P2RX3,P2RX5,P2RX6,P2RX4,P2RX7,C12orf76,P2RX1,P2RX2,
GO:0001616~growth hormone secretagogue receptor activity	GHSR,
GO:0001618~virus receptor activity	NPC1,SIVA1,HYAL3,CLDN1,LDLR,CD4,GYPA,TFRC,HLA-DRB1,ITGB3,ICAM1,ITGB1,ITGAV,CD55,ITGA5,RPSA,HSPA1A,HSPA1B,LAMP1,NCAM1,IDE,ANPEP,PVR,CD46,ITGA2,CR1,ITGB5,ITGB6,CR2,MRC1,ITGB7,DPP4,HTR2A,SERPINB3,AXL,CD80,CD86,TNFRSF4,CCR5,EFNB2,CXCR4,CXADR,TYRO3,SLC20A2,HYAL1,HYAL2,SLAMF1,SCARB2,DAG1,SELPLG,SLC10A1,PVRL1,SLC1A5,EFNB3,MOG,CLEC4G,CDHR3,SCARB1,PVRL2,TNFRSF14,HAVCR1,PVRL4,ACE2,CLEC4M,SLC52A2,CD209,SLC5…
GO:0001621~ADP receptor activity	P2RY12,
GO:0001626~nociceptin receptor activity	OPRL1,
GO:0001631~cysteinyl leukotriene receptor activity	MCHR2,CYSLTR2,CYSLTR1,
GO:0001632~leukotriene B4 receptor activity	LTB4R,LTB4R2,
GO:0001635~calcitonin gene-related peptide receptor activity	CRCP,CALCRL,
GO:0001640~adenylate cyclase inhibiting G-protein coupled glutamate receptor activity	GRIK3,
GO:0001641~group II metabotropic glutamate receptor activity	GRM2,GRM3,
GO:0001642~group III metabotropic glutamate receptor activity	GRM8,GRM6,GRM7,GRM4,
GO:0001664~G-protein coupled receptor binding	GNAT3,NPW,NPB,GNA11,CORT,FCN1,ARHGEF11,NPFF,PARK2,S1PR2,GNA14,POMC,PPY,NPY,GNAI2,FYN,PSAP,SFTPB,GNAI3,SAA1,HSPA1A,HSPA1B,PYY,HSPA8,GNAT1,ITGB4,GNAT2,FLNA,S1PR1,AKAP5,ADORA1,GNA15,DNAJA1,ARRB2,INSL3,PROK1,GNAI1,RSPO1,NMS,PYY3,PSAPL1,UTS2B,USP33,RLN3,UCN3,PACRG,UCN2,PROK2,PICK1,PYY2,GPRC5B,ARHGEF12,GHRL,APLN,STUB1,USP20,
GO:0001665~alpha-N-acetylgalactosaminide alpha-2,6-sialyltransferase activity	ST6GALNAC3,ST6GALNAC6,ST6GALNAC5,ST6GALNAC4,ST6GALNAC1,
GO:0001671~ATPase activator activity	AHSA1,DNAJB6,ATP1B1,ATP1B2,RAB3A,RAB4A,DNAJB1,ATP1B3,MYBPC3,TOR1AIP1,DNAJC24,AHSA2,DNAJC10,TOR1AIP2,DNAJC1,
GO:0001681~sialate O-acetylesterase activity	SIAE,
GO:0001716~L-amino-acid oxidase activity	IL4I1,
GO:0001727~lipid kinase activity	PIK3C2B,DGKZ,
GO:0001729~ceramide kinase activity	AGK,CERK,
GO:0001730~2'-5'-oligoadenylate synthetase activity	OAS1,OAS2,OASL,OAS3,
GO:0001733~galactosylceramide sulfotransferase activity	GAL3ST2,GAL3ST4,GAL3ST1,GAL3ST3,
GO:0001735~prenylcysteine oxidase activity	PCYOX1,PCYOX1L,
GO:0001758~retinal dehydrogenase activity	AKR1B10,ALDH1A2,ALDH1A1,AKR1C4,AKR1C3,ALDH8A1,
GO:0001760~aminocarboxymuconate-semialdehyde decarboxylase activity	ACMSD,
GO:0001784~phosphotyrosine binding	CBLB,FGR,ACP2,CBL,PTPN3,MAPK3,MAPK1,PTPN6,SHC1,ZAP70,PTPN5,LDLRAP1,SAMSN1,CBLC,STAP1,
GO:0001785~prostaglandin J receptor activity	PTGDR,PTGDR2,
GO:0001786~phosphatidylserine binding	RS1,ANXA9,RASGRP1,CPNE6,SDPR,THBS1,HMGB1,GAP43,SYT1,ANXA13,MARCKS,AXL,PLCD1,MFGE8,FCHO2,GAS6,RPE65,TRIM72,SESTD1,SCARB1,CPNE1,SYT3,JPH2,OSBPL10,OSBPL8,OSBPL5,SYT4,SYTL2,MARK1,CD300A,SCIN,
GO:0001791~IgM binding	FCAMR,CD300LG,
GO:0001792~polymeric immunoglobulin receptor activity	PIGR,
GO:0001846~opsonin binding	ITGAV,
GO:0001847~opsonin receptor activity	CD14,
GO:0001848~complement binding	CFB,C8A,C8G,C4B,CD59,CD46,CR2,
GO:0001849~complement component C1q binding	CRP,APCS,C4A,PTX3,CALR,C1QBP,CD93,
GO:0001850~complement component C3a binding	PHB,C3AR1,
GO:0001851~complement component C3b binding	CR1,PHB,
GO:0001855~complement component C4b binding	MASP2,CR1,
GO:0001856~complement component C5a binding	C5AR1,
GO:0001861~complement component C4b receptor activity	CR1,
GO:0001872~(1->3)-beta-D-glucan binding	PTX3,
GO:0001875~lipopolysaccharide receptor activity	TLR4,TLR2,PTAFR,SCARB1,LY96,
GO:0001882~nucleoside binding	POLA1,ACTN4,PNP,CDA,
GO:0001883~purine nucleoside binding	ADA,ADORA1,OARD1,
GO:0001888~glucuronyl-galactosyl-proteoglycan 4-alpha-N-acetylglucosaminyltransferase activity	EXTL3,EXTL2,
GO:0001918~farnesylated protein binding	AIPL1,
GO:0001948~glycoprotein binding	TGFA,BMPR1B,SDCBP,DNAJA2,PLAT,SERPINA1,LDLR,TGFB1,CD4,APOH,TFRC,VWF,ITGB2,ITGB1,LCK,FYN,THBS1,VIM,F7,LGALS1,HSPA5,ITGAM,FGFR1,IGF2R,PIP,CDH1,IDE,SELP,SDC1,RASA1,FLNA,AZGP1,ITGA3,CALR,CANX,BMPR1A,CSNK1D,RAB14,B2M,CSNK1G2,VLDLR,CNTN2,CNTN1,LMAN2,OS9,SHH,STX1A,LRRK2,HFE2,FOXRED2,FBXO27,EDEM1,RGMA,ERLEC1,FBXO17,BBC3,EDEM2,ACE2,LACRT,DNAJC5,CSNK1G1,FBXO6,FBXO2,TFR2,
GO:0001965~G-protein alpha-subunit binding	GPSM1,RGS14,RGS12,RGS10,ADRB2,IGF2R,DRD1,F2R,HTR2A,OPRM1,RGS2,HTR2B,RGS19,RGS4,PPP5C,F2RL1,NUCB1,RGS1,LPAR1,RIC8A,RIC8B,LPAR3,
GO:0001968~fibronectin binding	SSC5D,FSTL3,ITGB3,ITGB1,ITGAV,CTSL,THBS1,LPA,ITGA4,VEGFA,IGFBP3,FBLN1,IGFBP5,CTSS,ITGA3,CTGF,SDC4,THBS4,CTSK,MMP13,MFAP2,HSD17B12,C6orf15,CCDC80,LRRC15,SFRP2,MYOC,LACRT,PLEKHA2,
GO:0001972~retinoic acid binding	CRABP1,CYP26A1,UGT1A9,UGT2B17,LRAT,SERPINA5,UGT2B4,RARA,IGF2R,UGT2B7,UGT1A6,UGT1A1,UGT1A4,NR2F2,CRABP2,UGT1A3,UGT2B15,LCN12,CYP26C1,UGT1A7,UGT1A10,UGT1A8,CYP26B1,
GO:0002020~protease binding	CASP8AP2,TNFRSF10A,CHL1,CFLAR,ADAMTS4,NDUFS7,FLOT1,BCL10,SERPINC1,SERPINA1,A2M,TIMP1,CST3,CSTA,LDLR,INS,TNF,MBP,FN1,CSTB,VWF,TP53,ITGB3,SERPINE1,SERPINA5,ITGB1,ITGAV,ANXA2,ELANE,SERPINF2,ALPI,FURIN,UBC,BCL2,KIT,CD28,HSPD1,F3,SELL,IL1R1,TIMP2,XBP1,CAST,TNFAIP3,RYR1,FAS,ITGA3,DPP4,SERPINB3,BDKRB2,SRI,CD70,SERPINB6,TIMP3,CASP3,SERPINB4,COMP,SERPINB9,INSL3,BRCA2,POLG,CRADD,LCN2,SLC6A3,SEMG2,LRP1,FAP,…
GO:0002039~p53 binding	TRIM24,AXIN1,TP73,TRIAP1,NUAK1,KDM1A,BRD4,TP53,HSPD1,EEF2,MUC1,GATA1,TAF1,MSX1,HTT,GSK3B,SMARCA4,PTTG1IP,BLM,PSME3,YBX1,CDK5,MDM2,EP300,SMARCB1,TP53BP1,TP53BP2,TRIM29,USP10,ANKRD1,STK11,NTRK3,TAF9,ZNF385B,ZMAT1,RNF20,TAF3,ZNF385C,RFWD3,MAPKAPK5,CDKN2A,BANP,SETD7,RFFL,CREBBP,USP7,RNF34,SIRT1,EHMT2,RCHY1,ZNF385A,TP53RK,TEP1,DUSP26,TP63,PLK3,ZNF385D,ZMAT4,EHMT1,ZMAT3,BCL2L12,CHD8,BRD7,SETD8,SMYD2,CD…
GO:0002046~opsin binding	SAG,ARR3,IFT20,
GO:0002055~adenine binding	APRT,
GO:0002058~uracil binding	DPYS,
GO:0002059~thymine binding	DPYS,
GO:0002060~purine nucleobase binding	PNP,PYGL,
GO:0002083~4-hydroxybenzoate decaprenyltransferase activity	COQ2,
GO:0002094~polyprenyltransferase activity	DHDDS,
GO:0002113~interleukin-33 binding	IL1RL1,
GO:0002114~interleukin-33 receptor activity	IL1RL1,
GO:0002134~UTP binding	HSP90AB1,MTPAP,
GO:0002135~CTP binding	HSP90AB1,
GO:0002151~G-quadruplex RNA binding	FXR1,AFF2,DHX36,
GO:0002153~steroid receptor RNA activator RNA binding	THRA,
GO:0002161~aminoacyl-tRNA editing activity	IARS,VARS2,PRORSD1P,LARS2,F8W1H4,VARS,AARS,DTD1,DTD2,IARS2,LARS,
GO:0002162~dystroglycan binding	DMD,AGRN,CLASP2,AGR2,MAP2,VCL,DAG1,CLASP1,GYLTL1B,AGR3,
GO:0002196~Ser-tRNA(Ala) hydrolase activity	AARSD1,
GO:0003674~molecular_function	TMEM129,TMEM120B,ILVBL,TARSL2,MYBPHL,SBNO1,C7orf72,FITM1,KRBA1,CCDC182,ENO4,DISP2,GRXCR1,SMAP,MATN2,NTN3,hPEPT1-RF,C2CD2L,NEMP1,LCE2B,IFIT3,DSCR3,KHNYN,CTDSPL,INE1,VGF,RER1,PIN1P1,MPPED1,NBR2,TEX28,SIPA1L1,HSPA12A,DENR,SPRY3,TLX2,C21orf2,ORC5,MFSD11,ZNF862,NUPR1,TSPAN3,HIST1H2BK,PAGE4,KERA,PLCH2,IGSF3,TMEM127,SMIM24,FRAT2,JRK,CTAG2,ARL6IP5,SERF1A,TSPAN9,C1QL1,ERC2-IT1,ZFAND5,GAGE7,SEC24D,HAUS5,SO…
GO:0003676~nucleic acid binding	CPEB1,TSEN34,ZNF187,ZNF268,KLF14,ZNF582,ZNF780A,ZNF780B,TAF15,ZNF208,ZNF595,ZNF718,ZNF100,ZNF404,ZNF43,ZNF600,ZNF628,ZNF221,ZNF195,ZNF772,ZNF248,CHD1L,ZNF479,CPSF1,ZNF732,PRDM1,ZNF714,IKZF1,PTBP1,ZNF787,RBMX2,HNRNPA2B1,ZNF516,HNRNPDL,ZNF574,PEG10,ZNF57,SLIRP,MYEF2,ZNF708,A0A087WUV0,ZNF461,TARDBP,ZNF407,ZNF429,ZNF658,ZNF33B,ZNF700,ZNF48,SSX2,ZNF229,ZNF814,ZNF568,ZNF518A,RBM15,SSX3,MAZ,KLF16,ZNF385…
GO:0003677~DNA binding	TADA2L,TCEB3,ZNF541,HELT,HOXD4,MBD3,EBF1,MYB,TADA2A,CASP8AP2,POLA1,TNFAIP3,ZNF446,ARID1A,AR,NEUROD6,TCEB3B,POLR2E,RELA,MECP2,RFC2,SATB1,TBX3,POLD2,SSH3,NFKB2,HSF1,POLQ,HNF1B,TGIF2LX,PAX1,GEN1,TTF1,POU5F1,HNF1A,SETDB2,RAD51C,REV3L,E2F3,YBX1,RFC3,NCOR1,TPRXL,ZNF274,BAZ2B,PAX2,CENPW,ZNF326,SMARCA1,APTX,BDP1,NFIB,RAD51B,SRCAP,MBD1,RFX5,BRCA1,ELMSAN1,CREM,EBF4,TCEA2,TGIF2-C20orf24,LOC105369241,POLR2J3…
GO:0003678~DNA helicase activity	MCM5,MCM2,MCM7,MCM3,RECQL5,IGHMBP2,RECQL,ATRX,DNA2,ERCC6,ERCC8,WRN,ZRANB3,SETX,SUPV3L1,FBXO18,CHD8,INO80,RUVBL2,RUVBL1,RAD54B,
GO:0003680~AT DNA binding	HMGA1,POU3F4,CRIP1,HMGA2,HAND2,KMT2A,MEF2C,HNRNPD,
GO:0003681~bent DNA binding	PIN4,
GO:0003682~chromatin binding	BAHCC1,KLF14,PRDM11,SKOR2,CITED2,HELLS,NELFA,GMNC,MSGN1,ARID3C,MCM5,TRIM66,ING2,NCOR2,MTA3,MTA1,PBRM1,TCF4,UTY,SMC1A,RERE,TNRC18,APBB1,MEN1,CBX4,SUPT5H,MEIS1,NR5A2,POLR3A,KDM6B,TRIM24,ATXN7,TP73,HDAC3,TOX3,CRX,SUV39H1,SMAD6,SNAI2,CREB3,AIRE,SOX15,KDM1A,NUPR1,DLX3,CCNT1,BRD4,MITF,CBFA2T3,ANKRD17,SIN3B,PROP1,NCOR1,POLQ,CDC45,PSIP1,TADA2A,EED,SF3B1,WDHD1,RNF8,URI1,TRIM37,CAMTA2,NKX2-2,SOX14,CBX7,EOM…
GO:0003684~damaged DNA binding	XRCC6,KDM4E,POLK,E9PIP4,E9PJ82,E9PLZ0,E9PP57,E9PQ18,XPA,XRCC1,OGG1,H0YEW9,NEIL1,REV1,POLI,ERCC1,RAD23A,RUVBL2,M0R2N6,FANCG,TP73,MSH4,MSH5,RAD1,NBN,POLQ,TP53,POLB,HMGB1,PCNA,XRCC5,UNG,RPA2,H2AFX,MGMT,ERCC3,RPS3,HMGB2,RPA1,APEX1,POLD1,MPG,RPA3,BRCA1,FEN1,RAD23B,XPC,EP300,TP53BP1,TDG,CUL4B,GTF2H3,DDB1,CRY2,DCLRE1A,Q6ZNB5,APTX,NEIL3,DDB2,CREBBP,ERCC4,NEIL2,DCLRE1C,PNKP,RBBP8,TP63,DCLRE1B,RAD18,POLH,
GO:0003688~DNA replication origin binding	MCM5,ORC5,ORC4,CDC45,HSPD1,MCM2,ORC2,MCM10,ORC3,
GO:0003689~DNA clamp loader activity	RAD17,RFC1,RFC4,RFC2,RFC5,RFC3,DSCC1,
GO:0003690~double-stranded DNA binding	STRA13,MTERF4,MTERF1,MTERF3,MTERF2,WT1,MEN1,AIM2,HNRNPDL,RAD51B,HMGB3,NKX2-8,RAD51C,XRCC3,XRCC2,AKAP8,KIN,RAD51D,DDX58,EGFR,TP53,SP1,HMGB1,XRCC6,XRCC5,YBX3,USF1,DNMT1,HMGB2,ERCC5,RBMS1,CTNNB1,FEN1,STAT1,MSH2,NUP153,MRE11A,AFF3,MSH6,YBX1,PRKDC,NTHL1,SATB1,RAD51,TEF,TARDBP,TDG,DMC1,ZNF638,SAFB,SMAD2,CRY1,HLF,IFI16,SETMAR,HES5,APTX,DDX60,APITD1,LSM14A,FBXO18,NEIL3,GTF2H4,RAD51AP1,DDX11,PNKP,PARK7,KL…
GO:0003691~double-stranded telomeric DNA binding	XRCC6,XRCC5,APEX1,TERF1,PURA,TERF2,HMBOX1,
GO:0003692~left-handed Z-DNA binding	ZBP1,
GO:0003696~satellite DNA binding	MBD4,CENPB,MBD2,MLH3,
GO:0003697~single-stranded DNA binding	ERCC5,SSBP3,SSBP2,SSBP1,PMS2P1,PMS2P5,CTC1,TEN1,HNRNPDL,RAD51B,POLR2D,RAD51C,XRCC3,XRCC2,CDC45,RAD51D,TDP2,PMS2P2,JCHAIN,IGHM,ANXA1,ERCC1,HMGB1,HNRNPA1,HSPD1,NME1,RPA2,YBX3,NCL,MSH3,HMGB2,RPA1,RBMS1,MCM4,MCM7,RPA3,LONP1,IGHMBP2,MLH1,LRPPRC,MSH2,BRCA2,SUB1,BLM,PMS1,PMS2,RAD23A,RAD23B,HNRNPK,POLR2G,CNBP,YBX1,PURA,XPC,RAD51,RPA4,PMS2P3,PMS2P11,DMC1,MCM6,PCBP1,CRY2,SETMAR,SWSAP1,MCM10,MEIOB,NUP35,FBX…
GO:0003700~transcription factor activity, sequence-specific DNA binding	ZNF187,RERE,HOXD4,TP53,PRDM1,ELF4,NR2C1,ZNF446,CREB3L2,MYC,ARNT2,RELA,TBX3,IRF5,NFKB2,ZNF518A,HSF1,RUNX1T1,NFYC,ZSCAN26,FOXK2,NFIB,PGR,POU5F1,GATA4,RXRG,E2F3,TSC22D1,ZNF445,PBX1,REST,CREB3,ELF5,FOXN2,DMRTC1,FOXP1,ELK4,DMRT2,ZNF274,TEAD4,ATF3,L3MBTL1,ZSCAN29,TAF4B,CREM,HOXD8,POU2F1,CITED2,ZSCAN9,ZSCAN25,ZSCAN2,FOXP3,TP73,ERG,ZSCAN18,ZSCAN5A,ZSCAN1,ZNF496,DDIT3,TBX6,RUNX2,PLAGL1,FOXM1,NR3C2,TBX22,R…
GO:0003705~transcription factor activity, RNA polymerase II distal enhancer sequence-specific binding	MEIS1,NR5A2,BHLHE40,T,SNAI2,MITF,NFATC1,PTH,JUN,GLI1,THRA,SRF,MYF5,MYOD1,MYOG,ATF2,CREB1,CEBPB,SPI1,ATF1,USF1,RFX1,MYF6,PAX3,ARNT,HNF1B,AHR,HNF4A,GATA4,NKX2-1,RFX3,SOX9,CEBPA,PDX1,NKX2-5,PKNOX1,SOX10,PURA,TFAP4,POU4F1,MEF2A,IRF8,RELA,TLE4,SRY,FOXF1,FOXF2,FOXC1,NR5A1,OLIG2,NFIX,TEAD2,USF2,ZFHX3,HIF1A,CIR1,PROX1,GATA6,NR1H4,FOXC2,SOX7,GATA5,FOXP3,BHLHE41,SOX17,GTF2IRD1,LEF1,
GO:0003707~steroid hormone receptor activity	PGR,HNF4A,RXRG,RORA,RXRB,RARA,NR1H3,NR1I3,NR4A2,ESRRG,RARB,ESRRB,PPARG,NR2F1,NR5A1,NR4A1,ESRRA,NR5A2,ESR1,NR1I2,NR2F2,NR2C2,NR1H2,NR2F6,PGRMC2,NR3C2,THRA,THRB,VDR,NR2C1,RARG,RXRA,NR1D1,RORC,NR0B1,PPARD,PPARA,HNF4G,NR1D2,NR6A1,NR0B2,PAQR6,PAQR9,PAQR7,NR2E3,PR,PAQR8,NR4A3,ESR2,RORB,NR1H4,OR51E2,PAQR5,NR2E1,
GO:0003708~retinoic acid receptor activity	RARA,RARB,RARG,RXRA,ESRRG,
GO:0003712~transcription cofactor activity	SUPT20H,NRIP1,TFDP2,CREBBP,DDX5,PIR,RFXANK,MEIS2,LDB2,AIRE,MED14,LPXN,MED24,TADA2A,SUPT20HL2,ZNF865,MUC1,CREB1,ELK4,MSX2,SLC26A3,MAX,PSMC5,BTG1,TMF1,NRG1,MXD1,ZNF763,NMI,NFE2L1,IRF3,ZMYND11,TAF13,TRIP13,MED1,PTPN14,POU2AF1,SUPT20HL1,ZNF667,ZNF783,ZNF662,SND1,WDR75,ZNF710,NFKBID,ZNF671,DDX1,KAT2B,MED12,PHF21A,PHF21B,MED30,HES6,NSD1,NFKBIZ,TFB2M,ANKRA2,MED4,MED17,CALCOCO1,ZNF212,MED13,ZMYND8,THRAP3…
GO:0003713~transcription coactivator activity	A0A087WV05,SAMD11,BIRC2,NCOA6,MYST3,MKL1,B8ZZF3,SP4,KAT6A,MCIDAS,TFDP1,NCOA2,CBFB,MYOCD,LPIN2,PDLIM1,AIP,PSMD9,TAF4,RFXAP,ARID1A,TCERG1,TFEC,PER2,TRIM24,TGFB1I1,MED7,MED14,PQBP1,EDF1,PHF2,NR1I2,TADA2A,SUPT3H,TADA3,TAF5L,MED6,KLF7,PIAS1,PIAS2,ACTL6B,SUPT7L,PRPF6,NKX2-2,SIX3,MED26,ESRRB,ECD,BCL10,HAND1,ACTL6A,CD3D,JUN,TFAP2A,RB1,NPM1,RARA,NR2F1,JUP,MYOD1,ATF2,TCF3,ZFX,JUNB,JUND,DDX5,PSMC3,ATF6,RXRA…
GO:0003714~transcription corepressor activity	TRIB3,RUNX1T1,SKOR2,SMYD1,E2F8,WTIP,TCF4,SKOR1,CBFA2T3,SCAI,CBX4,SAP18,ZNF593,BHLHE40,PRMT5,MEIS2,TFEC,HDAC3,RBFOX2,SIAH2,CBFA2T2,HR,SSX4,SSX5,MSC,TBL1X,NCOR1,PEX14,SAP30,E2F6,GMNN,HSBP1,CREG1,PIAS1,TDP2,HAND1,ENO1,HOXC6,RARA,THRB,SKI,SKIL,YBX3,JUNB,PSMC3,ATF3,NR1D1,SP100,CCND1,NR2F2,YY1,APEX1,POU1F1,YWHAB,DDIT3,ZEB1,ELK3,YAP1,ID4,NRIP1,LHX1,CTCF,MXI1,ERF,TOB1,SMARCA4,MECP2,NR0B1,ZNF136,HIRA,ATN1…
GO:0003720~telomerase activity	TERT,DKC1,TERF1,PTGES3,TERF2,HMBOX1,TEP1,
GO:0003721~telomerase RNA reverse transcriptase activity	TERT,
GO:0003723~RNA binding	HDLBP,KHSRP,PABPC1,SAMD4B,NOP2,DDX50,RNASET2,FMR1,PUS3,MRM1,KRR1,RBM26,HNRNPM,RBFOX1,LSM7,POP4,ANKHD1,EIF4G1,PUM2,ILF2,ELAVL2,EIF4G3,RPS15,PAPOLG,PTBP1,SMN1,RBFOX2,RBM8A,CELF2,ELAVL4,EXOSC2,DPPA5,RBMY1B,ZRSR2,PABPN1L,RBMY1E,OOEP,FBLL1,CPSF4L,DDX11L8,SNRPGP15,MIF4GD,SNU13,EXOSC1,PABPC4,HNRNPCL2,SMN2,FXR1,NXF1,CWC22,HNRNPLL,TDRKH,HNRNPCL3,MRPL2,DKC1,PCBP4,RBM6,RBMS3,PATL2,RPS4Y1,RPUSD3,FUBP1,PAIP1,…
GO:0003724~RNA helicase activity	DDX5,DHX15,DHX16,DDX6,SKIV2L2,DHX9,DDX10,DDX1,DDX17,DDX24,RAD54B,
GO:0003725~double-stranded RNA binding	OAS2,TLR3,TARBP2,OAS1,OAS3,OASL,DHX15,PRKRA,DDX58,STAU1,TFRC,SLC3A2,HSP90AB1,VIM,HMGB1,HSPD1,ACTN1,EIF2AK2,MSN,EIF4A1,TUBA1B,TUBB4B,ADARB1,CLTC,ILF2,ILF3,RFTN1,ELAVL1,LRRFIP1,DHX30,APTX,YRDC,MTDH,DDX60,SUPV3L1,LSM14A,DGCR8,DDX1,DHX58,STRBP,IFIH1,DHX36,PRKRIP1,AGO3,MRPL44,AGO4,A1CF,DDX21,MBNL1,TLR8,DROSHA,ADARB2,STAU2,DUS2,TLR7,AGO2,AGO1,ZNF346,DICER1,MYH4,
GO:0003726~double-stranded RNA adenosine deaminase activity	ADAR,ADARB1,ZBP1,
GO:0003727~single-stranded RNA binding	CBX4,POLR2D,CBX6,DDX58,CBX7,ANXA1,SNRPC,HMGB1,HNRNPA1,ZFP36,LONP1,HNRNPF,POLR2G,CNBP,DLX2,IFIT5,JMJD6,DDX60,ENDOV,LSM14A,DHX58,PIWIL1,STRBP,IFIH1,AGO3,CBX8,AGO4,A1CF,TLR8,ADARB2,TLR7,LUZP4,NXF1,AGO2,AGO1,L1RE1,
GO:0003729~mRNA binding	SNRPC,C7orf55-LUC7L2,LUC7L2,RBFOX3,RC3H2,SRRM4,LUC7L,LUC7L3,SLBP,IGF2BP2,NXF3,NUDT21,FYTTD1,ZFP36,LSM1,RBFOX2,CLUH,SF3B1,DXO,PCF11,DHFR,TYMS,SSB,SNRNP70,RBMY1A1,TPR,RPS2,RPL7,RPS3,CALR,CSTF2,RBMX,EIF4A3,RPL13A,APOBEC1,RPL35,RPS5,RBM25,FXR1,FXR2,NOVA1,MECP2,HNRNPA3,NCBP2,RBM5,NANOS2,EIF4A1,RPS13,RPS26,TRA2B,YBX1,ADARB1,FMR1,C1QBP,ZFP36L1,SRSF1,GRSF1,CSTF3,G3BP1,PCBP1,PUM3,TSN,ELAVL1,SNRNP35,CPSF6,…
GO:0003730~mRNA 3'-UTR binding	H3BNC9,IGF2BP3,HNRNPR,SYNCRIP,RNF40,PARN,HNRNPC,YBX3,HNRNPA2B1,ELAVL4,FXR1,HNRNPK,CRYZ,ELAVL2,TARDBP,AUH,CIRBP,PUM1,RNPS1,ELAVL1,CPEB4,ZC3H12A,RC3H1,ANGEL2,RNF20,LARP1,RBMS3,CPEB2,SERBP1,CPEB3,PUM2,DAZL,KHSRP,ZNF385A,SECISBP2,RBM4,RBM24,CPEB1,RBM38,TUT1,IGF2BP1,YBX2,CARHSP1,IGF2BP2,
GO:0003735~structural constituent of ribosome	RPS9,RPL41,RPS19,RPS17,MRPS21,RPL18,RPS29,RPS24,MRPS34,RPL10,MRPS30,RPL17,ZNF90,A0A096LNI8,A0A096LNY1,RPL13A,MRPL19,RPL17-C18orf32,RPL30,RPS15,RPSA,MRPL22,MRPS18B,RPS6,MRPL28,MRPS16,MRPL37,MRPL23,RPL37AP8,RPL23A,MRPL27,B4DLN1,RPS7,RPL3,RPL31,RPL23,MRPL2,RPL29,RPS27L,RPL37A,RPS4Y1,RPL22L1,RPL35A,RPL32,MRPL35,RPS3A,RPS23,RPL37,RPL9,MRPL3,MRPS18C,MRPL13,RPS14,MRPL15,RPL26L1,RPS20,RPL15,RPL14,MRPS17,…
GO:0003743~translation initiation factor activity	EIF3K,EIF3H,EIF3F,EIF3D,EIF1AY,EIF4E1B,EIF3L,EIF4E2,EIF3CL,EIF4E3,EIF3B,EIF4G2,EIF4E,EIF3E,EIF1AD,DENR,F8W810,EIF2B4,EIF2A,EIF2S1,EIF3J,EIF5,EIF3C,EIF3G,EIF1,EIF4G3,EIF1B,EIF5B,EIF2S2,EIF4B,EIF2S3,EIF2D,MTIF2,EIF1AX,EIF2B2,EIF6,EIF4A1,EIF4G1,EIF2B5,EIF3I,EIF3A,EIF2B1,EIF4A2,EIF4H,EIF2S3L,AGO3,EIF3M,DHX29,COPS5,MTIF3,EIF2B3,AGO2,MCTS1,
GO:0003746~translation elongation factor activity	ELOF1,EEF1A1,EEF1D,TCEAL4,TCEA1,TCEB2,GFM1,EEF1E1-BLOC1S5,EIF5A2,TSFM,EEF1B2,EIF5A,GTPBP1,EEF1E1,EEF2,EEF1G,TUFM,EEFSEC,EEF1A2,EEF1A1P5,EEF1DP3,EIF5AL1,TCEA2,ABTB1,GFM2,GTPBP2,HBS1L,
GO:0003747~translation release factor activity	C12orf65,ICT1,MTRF1,GSPT1,ETF1,GSPT2,
GO:0003755~peptidyl-prolyl cis-trans isomerase activity	PPIAL4E,LOC105371242,FKBP1A,FKBP15,PPIAL4C,PPIAL4F,PPIH,PPP2R4,NKTR,PPIL6,PPIL3,FKBP9,PPIA,PPIG,FKBP10,CWC27,FKBP11,PPIE,FKBP2,FKBP4,PPIAL4D,PPWD1,FKBP1B,FKBP6,FKBP7,PPIF,FKBP14,PIN1,FKBP8,PPIAL4G,PPIB,PPIC,RANBP2,FKBP3,PPID,PPIL2,FKBP5,FKBP12-Exip2,FKBP1C,DKFZp781M17165,FKBP9P1,TTC9C,TTC9B,PPIL4,TTC9,FKBPL,PIN4,PPIL1,PPIAL4A,
GO:0003756~protein disulfide isomerase activity	ERO1A,QSOX1,ITGB3,P4HB,PDIA4,ERP29,PDIA3,PDIA2,PDIA5,PDIA6,ERO1B,TXNDC11,QSOX2,TXNDC2,PDILT,TXNDC5,PIGK,ERP27,TMX3,ERP44,TMX4,TMX1,GLRX2,
GO:0003774~motor activity	MYO18B,MYO7A,MYO19,MYO5A,MYO15A,MYH7B,MYO10,MYO6,MYH14,MYO18A,MYO15B,MYO1G,MYH9,MYH11,MYO9A,MYO1A,MYO1B,MYH10,MYH2,MYO3A,MYO3B,MYO1C,MYO16,MYO1E,MYO5C,MYO1D,MYO1F,MYO9B,KIF2A,DYNC1I1,KIF3C,KIF1C,DNAL4,MYL3,MYH1,MYL6B,DYNLT3,MYL6,DYNLL1,DYNLT1,KLC1,CGNL1,KIF1A,KIF5A,PIN1,DCTN2,DCTN1,MYO7B,MYO5B,KIF18B,TCTE3,MYO1H,DYNC2H1,DYNC2LI1,CCDC102A,DYNLL2,MYH16,KIF15,DNAH9,CGN,DNAI1,MYH15,
GO:0003777~microtubule motor activity	DNAH8,DNAH10,KIF1B,KIF3C,DNAH11,KIF3A,CENPE,KIFC1,KIF16B,KIF17,KIF20B,SNX29,KIFC3,KIF18B,DNAH6,KIF5C,KIF26B,NPHP3-ACAD11,KLC2,KIF12,KIF9,DYNC1LI2,KIF28P,KLC4,KIF1A,KIF26A,DYNC1LI1,KIF15,KIF20A,KIF2A,DNAH9,KIF13B,E7EVH7,DNAH12,DNHD1,KIF27,KIF6,KIF19,KLC1,KIF7,KIF13A,KIF2C,DNAH14,DYNC2H1,KIF21A,DYNC1H1,KIF23,STARD9,KIF22,DNAH1,KIF1C,DNAH2,KIF5A,DNAH17,KLC3,DYNC1I1,DNALI1,KIF3B,KIF21B,KIF4A,KIF5B,KI…
GO:0003779~actin binding	DMD,ACTN3,SPTBN1,CNN2,WIPF1,CCDC88A,MTSS1L,CAP2,PARVB,MYH7B,NEB,LOC102723897,INF2,XIRP2,ABLIM2,FMNL1,EPB41L3,ABLIM3,ABLIM1,NRAP,GSN,WIPF3,UTRN,PLS3,FLNB,EPB41L1,SPIRE1,COBLL1,DIAPH1,PHACTR4,DAAM2,SPTBN2,KLHL33,DIAPH2,WASH1,WIPF2,WASH4P,MYO1G,CAPZB,MYO9A,ERMN,CNN1,CAPG,WASH3P,PFN2,WAS,CALD1,LMOD2,VILL,SPTBN4,ENC1,DBN1,LIMCH1,TWF2,MTSS1,EZR,DST,SSFA2,HCLS1,CNN3,EPB41L2,PLEC,CFL1,MACF1,PARVA,EPS8,PH…
GO:0003785~actin monomer binding	A0A087X1C1,MKL1,TMSB15B,TMSB4Y,MTSS1,COBL,ABL1,PFN1,MYL3,TMSB15A,MYL2,MYL4,NOS3,CORO1A,PFN2,ABL2,TMSB4X,TMSB10,PRKCE,LMOD3,TWF1,COBLL1,TWF2,PFN4,PKNOX2,LIMA1,
GO:0003796~lysozyme activity	LYZB,LYZ,LYG2,SPACA3,LYZL1,LYZL6,LYZL2,LYG1,LYZL4,SPACA5,CHIA,
GO:0003810~protein-glutamine gamma-glutamyltransferase activity	TGM5,EPB42,TGM1,TGM6,F13A1,TGM2,TGM4,TGM3,TGM7,
GO:0003823~antigen binding	IGHM,CD48,IGHD,IGLC7,IGHV4OR15-8,IGHV1OR21-1,TRDC,IGLL5,TSPAN4,LILRA1,FCN3,TGFB1,JCHAIN,P01593,P01594,P01595,P01596,P01597,P01598,P01599,P01600,IGKV1D-16,IGKV1-5,P01603,P01604,P01605,P01606,P01607,P01608,P01609,P01610,P01611,P01612,P01613,P01614,P01615,P01616,P01617,P01619,P01620,P01621,P01622,P01623,P01624,P01625,P01699,P01700,P01701,P01702,P01703,P01704,P01705,P01706,P01707,P01708,P01709,P01710…
GO:0003824~catalytic activity	ACSM2B,TYW1,SYN2,TYW1B,BCAT1,SLC3A1,PFKFB2,ADSL,SCLY,FHIT,CCBL2,PITRM1,ACSS3,TKT,GMPR2,CDYL2,PBLD,ECI2,TSTA3,NFS1,RTCA,PHKA1,RENBP,ATHL1,MED16,ACSS2,GCAT,IMPDH1,PCYT1A,OXSM,AMY2B,ACSL6,RSAD2,MEST,FAHD2A,EHHADH,CDY2A,CDYL,PIGG,DCTD,AMACR,HINT1,AADAT,ACSL1,ACSF2,ACSL4,ISOC1,AASDH,ADAT3,EPHX2,ACSM1,AZIN1,ACSM2A,DIP2C,IMPDH2,SUCLG2,ECHDC1,TALDO1,SULF1,PCYT1B,CDADC1,ACSL3,ECHDC2,ACSF3,SLC3A2,PLD4,ACSB…
GO:0003826~alpha-ketoacid dehydrogenase activity	BCKDHA,BCKDHB,
GO:0003827~alpha-1,3-mannosylglycoprotein 2-beta-N-acetylglucosaminyltransferase activity	MGAT1,
GO:0003828~alpha-N-acetylneuraminate alpha-2,8-sialyltransferase activity	ST8SIA5,ST8SIA3,ST8SIA1,ST8SIA2,ST8SIA4,
GO:0003829~beta-1,3-galactosyl-O-glycosyl-glycoprotein beta-1,6-N-acetylglucosaminyltransferase activity	GCNT3,GCNT1,GCNT4,
GO:0003830~beta-1,4-mannosylglycoprotein 4-beta-N-acetylglucosaminyltransferase activity	MGAT3,
GO:0003831~beta-N-acetylglucosaminylglycopeptide beta-1,4-galactosyltransferase activity	B4GALT3,B4GALT2,B4GALT1,WDFY3,B4GALT7,
GO:0003834~beta-carotene 15,15'-monooxygenase activity	BCO1,
GO:0003835~beta-galactoside alpha-2,6-sialyltransferase activity	ST6GAL1,ST6GAL2,
GO:0003836~beta-galactoside (CMP) alpha-2,3-sialyltransferase activity	ST3GAL1,ST3GAL3,ST3GAL4,ST3GAL2,C20orf173,ST3GAL5,ST3GAL6,
GO:0003837~beta-ureidopropionase activity	UPB1,
GO:0003839~gamma-glutamylcyclotransferase activity	GGCT,M0QZK8,GGACT,
GO:0003840~gamma-glutamyltransferase activity	GGTLC2,GGT7,GGT3P,GGT6,GGT1,GGT2,GGTLC3,GGT5,GGTA1P,GGTLC1,
GO:0003841~1-acylglycerol-3-phosphate O-acyltransferase activity	AGPAT2,GPAT3,LCLAT1,MBOAT2,LPCAT2,GPAT4,ABHD5,AGPAT1,AGPAT4,AGPAT3,AGPAT5,
GO:0003842~1-pyrroline-5-carboxylate dehydrogenase activity	ALDH4A1,
GO:0003844~1,4-alpha-glucan branching enzyme activity	GBE1,
GO:0003845~11-beta-hydroxysteroid dehydrogenase [NAD(P)] activity	HSD11B1,HSD11B2,
GO:0003846~2-acylglycerol O-acyltransferase activity	DGAT1,MOGAT2,MOGAT3,MOGAT1,DGAT2,
GO:0003847~1-alkyl-2-acetylglycerophosphocholine esterase activity	PAFAH1B2,PLA2G7,PAFAH1B3,PAFAH2,ASPG,
GO:0003851~2-hydroxyacylsphingosine 1-beta-galactosyltransferase activity	UGT8,
GO:0003854~3-beta-hydroxy-delta5-steroid dehydrogenase activity	SDR42E2,NSDHL,SDR42E1,HSD3B1,HSD3B7,HSD3B2,
GO:0003857~3-hydroxyacyl-CoA dehydrogenase activity	CRYL1,HADH,HADHA,HSD17B4,HADHB,EHHADH,HSD17B8,HSD17B10,
GO:0003858~3-hydroxybutyrate dehydrogenase activity	BDH1,BDH2,
GO:0003860~3-hydroxyisobutyryl-CoA hydrolase activity	HIBCH,
GO:0003863~3-methyl-2-oxobutanoate dehydrogenase (2-methylpropanoyl-transferring) activity	BCKDHA,BCKDHB,
GO:0003865~3-oxo-5-alpha-steroid 4-dehydrogenase activity	SRD5A1,SRD5A2,SRD5A3,
GO:0003867~4-aminobutyrate transaminase activity	ABAT,
GO:0003868~4-hydroxyphenylpyruvate dioxygenase activity	HPD,HPDL,
GO:0003870~5-aminolevulinate synthase activity	ALAS2,ALAS1,
GO:0003872~6-phosphofructokinase activity	PFKP,PFKM,PFKL,
GO:0003873~6-phosphofructo-2-kinase activity	PFKFB4,PFKFB3,PFKFB2,PFKFB1,
GO:0003874~6-pyruvoyltetrahydropterin synthase activity	PTS,
GO:0003875~ADP-ribosylarginine hydrolase activity	ADPRH,ADPRHL1,
GO:0003876~AMP deaminase activity	AMPD2,AMPD3,AMPD1,
GO:0003878~ATP citrate synthase activity	ACLY,
GO:0003880~protein C-terminal carboxyl O-methyltransferase activity	ICMT,LCMT1,
GO:0003881~CDP-diacylglycerol-inositol 3-phosphatidyltransferase activity	CDIPT,
GO:0003882~CDP-diacylglycerol-serine O-phosphatidyltransferase activity	PTDSS2,
GO:0003883~CTP synthase activity	CTPS2,CTPS1,
GO:0003884~D-amino-acid oxidase activity	DAO,DDO,
GO:0003886~DNA (cytosine-5-)-methyltransferase activity	TRDMT1,DNMT1,DNMT3B,DNMT3A,
GO:0003887~DNA-directed DNA polymerase activity	POLA1,POLE,POLD2,POLQ,POLB,POLN,POLG,POLA2,MYBBP1A,POLD1,REV3L,DNTT,POLE2,ERVK-9,POLD3,POLL,PAPD7,POLM,PAPD5,PRIMPOL,POLD4,POLE4,POLE3,CHRAC1,POLK,POLG2,POLI,POLH,
GO:0003896~DNA primase activity	PRIM2,PRIMPOL,FLJ33167,PRIM1,POLA1,
GO:0003899~DNA-directed RNA polymerase activity	POLR2E,POLR2A,POLR2J3,POLR3E,POLR1D,POLR2J2,POLR2F,POLR1A,POLR2B,POLR1B,POLR1C,POLR2K,POLR3D,POLR3H,POLR1E,POLR2D,POLR3C,POLR2G,POLR2J,POLR3B,H7C0S8,POLR2I,POLRMT,POLR3A,POLR3G,CD3EAP,CRCP,POLR2M,POLR2L,MED21,RPAP1,POLR3F,MED20,POLR3K,
GO:0003904~deoxyribodipyrimidine photo-lyase activity	CRY1,CRY2,
GO:0003905~alkylbase DNA N-glycosylase activity	MPG,
GO:0003906~DNA-(apurinic or apyrimidinic site) lyase activity	APEX1,NEIL1,HMGA1,RPS3,HMGA2,NTHL1,ALKBH1,APLF,NEIL3,NEIL2,APEX2,
GO:0003908~methylated-DNA-[protein]-cysteine S-methyltransferase activity	MGMT,
GO:0003909~DNA ligase activity	LIG1,LIG3,LIG4,
GO:0003910~DNA ligase (ATP) activity	LIG4,LIG1,LIG3,PARP1,PARP2,PARP3,
GO:0003912~DNA nucleotidylexotransferase activity	DNTT,
GO:0003914~DNA (6-4) photolyase activity	CRY1,CRY2,
GO:0003916~DNA topoisomerase activity	TOP3B,
GO:0003917~DNA topoisomerase type I activity	TOP3B,TOP1MT,TOP3A,TOP1,
GO:0003918~DNA topoisomerase type II (ATP-hydrolyzing) activity	TOP1MT,TOP2B,TOP2A,TOP1,
GO:0003919~FMN adenylyltransferase activity	FLAD1,
GO:0003920~GMP reductase activity	GMPR2,GMPR,
GO:0003921~GMP synthase activity	GMPS,
GO:0003922~GMP synthase (glutamine-hydrolyzing) activity	GMPS,
GO:0003923~GPI-anchor transamidase activity	PIGK,GPAA1,PIGT,PIGS,PIGU,
GO:0003924~GTPase activity	TUBB8,EIF5B,EEF1A1,GNA11,GNAT2,RAB18,GNAS,TUBB3,TUBE1,MFN1,RRAS2,RAB25,DNM1,GTPBP10,TUBAL3,A6NNZ2,GNAT3,GNAQ,DNM1L,RAN,ATL2,HBS1L,GFM1,TUBA8,GNA12,RALB,EEFSEC,GNAT1,TUBA4A,GNAI1,RALA,RAB34,GFM2,OPA1,DNM3,GBP5,RAB29,ATL3,TUBA1C,GBP3,TUBA1A,TUBA1B,F8W810,MX1,GPN1,GNAI2,ATL1,SRP54,GTPBP2,EFTUD1,GNAO1,GSPT1,RHOT2,RHOT1,EIF2S3,TUBB8P12,TUBG1,TUBB6,TUBD1,DNM2,GNA15,GNAL,TUBB4A,GTPBP1,RAB27B,RHOD,DDX3X,…
GO:0003934~GTP cyclohydrolase I activity	GCH1,
GO:0003937~IMP cyclohydrolase activity	ATIC,
GO:0003938~IMP dehydrogenase activity	IMPDH1,IMPDH2,
GO:0003939~L-iditol 2-dehydrogenase activity	SORD,
GO:0003940~L-iduronidase activity	IDUA,
GO:0003941~L-serine ammonia-lyase activity	SDS,SDSL,SRR,
GO:0003943~N-acetylgalactosamine-4-sulfatase activity	ARSB,GALNS,
GO:0003944~N-acetylglucosamine-1-phosphodiester alpha-N-acetylglucosaminidase activity	NAGPA,
GO:0003945~N-acetyllactosamine synthase activity	B4GALT3,B4GALT4,B4GALT2,B4GALT1,
GO:0003947~(N-acetylneuraminyl)-galactosylglucosylceramide N-acetylgalactosaminyltransferase activity	B4GALNT1,
GO:0003948~N4-(beta-N-acetylglucosaminyl)-L-asparaginase activity	AGA,ASRGL1,
GO:0003950~NAD+ ADP-ribosyltransferase activity	PARP3,PARP8,PARP15,ZC3HAV1,TIPARP,TNKS,PARP10,PARP6,PARP11,PARP2,PARP9,PARP16,PARP12,LIG1,PARP1,ART1,ART3,PARP14,SIRT2,SIRT6,SIRT1,ART5,TNKS2,SIRT3,SIRT5,PARP4,SIRT4,
GO:0003951~NAD+ kinase activity	NADK,NADK2,
GO:0003952~NAD+ synthase (glutamine-hydrolyzing) activity	NADSYN1,
GO:0003953~NAD+ nucleosidase activity	BST1,CD38,ART5,
GO:0003954~NADH dehydrogenase activity	NDUFS8,NDUFS7,NDUFS2,NDUFS3,NDUFV1,NDUFA9,NARFL,NDUFA13,NARF,
GO:0003955~NAD(P)H dehydrogenase (quinone) activity	NQO1,CBR4,
GO:0003956~NAD(P)+-protein-arginine ADP-ribosyltransferase activity	ART3,ART5,ART4,ART1,SIRT6,
GO:0003957~NAD(P)+ transhydrogenase (B-specific) activity	NNT,
GO:0003958~NADPH-hemoprotein reductase activity	POR,CYB5R4,MTRR,NDOR1,
GO:0003960~NADPH:quinone reductase activity	CRYZL1,ADH4,CRYZ,TP53I3,
GO:0003963~RNA-3'-phosphate cyclase activity	RTCA,RCL1,
GO:0003964~RNA-directed DNA polymerase activity	O00370,TERT,ERVK-10,ERVK-9,HERVK_113,ERVK-8,ERVK-7,ERVK-25,ERVK-6,ERVK-18,ERVK-11,ERVK-19,
GO:0003968~RNA-directed RNA polymerase activity	TERT,POLR2A,
GO:0003972~RNA ligase (ATP) activity	RTCB,
GO:0003973~(S)-2-hydroxy-acid oxidase activity	HAO2,HAO1,
GO:0003974~UDP-N-acetylglucosamine 4-epimerase activity	GALE,
GO:0003975~UDP-N-acetylglucosamine-dolichyl-phosphate N-acetylglucosaminephosphotransferase activity	DPAGT1,
GO:0003976~UDP-N-acetylglucosamine-lysosomal-enzyme N-acetylglucosaminephosphotransferase activity	GNPTAB,DPAGT1,GNPTG,
GO:0003977~UDP-N-acetylglucosamine diphosphorylase activity	UAP1,UAP1L1,
GO:0003978~UDP-glucose 4-epimerase activity	GALE,
GO:0003979~UDP-glucose 6-dehydrogenase activity	UGDH,
GO:0003980~UDP-glucose:glycoprotein glucosyltransferase activity	UGGT2,UGGT1,UGCGL2,
GO:0003983~UTP:glucose-1-phosphate uridylyltransferase activity	UGP2,
GO:0003985~acetyl-CoA C-acetyltransferase activity	ACAT1,HADHA,ACAT2,
GO:0003986~acetyl-CoA hydrolase activity	NUDT7,ACOT12,ACOT9,
GO:0003987~acetate-CoA ligase activity	ACSS3,ACSS2,ACSS1,
GO:0003988~acetyl-CoA C-acyltransferase activity	ACAA1,ACAA2,HADHB,
GO:0003989~acetyl-CoA carboxylase activity	PCCB,ACACB,ACACA,
GO:0003990~acetylcholinesterase activity	BCHE,ACHE,
GO:0003991~acetylglutamate kinase activity	NAGS,
GO:0003993~acid phosphatase activity	ACP6,PPIP5K2,PPIP5K1,PXYLP1,ACP2,ACPP,PAPL,ACP5,ACP1,ACPT,MINPP1,
GO:0003994~aconitate hydratase activity	ACO1,ACO2,
GO:0003995~acyl-CoA dehydrogenase activity	IVD,ACADM,ACOX2,ACADS,ACADVL,ACAD9,ACAD11,GCDH,ACOX3,ETFA,ACADL,ACADSB,ACOX1,ACAD10,ACOXL,ACAD8,
GO:0003996~acyl-CoA ligase activity	ACSM1,
GO:0003997~acyl-CoA oxidase activity	ACOXL,ACOX2,ACOX1,
GO:0003998~acylphosphatase activity	ACYP2,ACYP1,
GO:0003999~adenine phosphoribosyltransferase activity	APRT,
GO:0004000~adenosine deaminase activity	ADAD2,ADAT1,ADA,ADARB1,ADARB2,ADAL,ADAD1,CECR1,
GO:0004001~adenosine kinase activity	ADK,
GO:0004003~ATP-dependent DNA helicase activity	GTF2H4,DDX11L8,ERCC2,XRCC6,DDX11,RTEL1-TNFRSF6B,HELB,FBXO18,BRIP1,DDX3X,CHD1,CHD2,NBN,XRCC5,ERCC3,MCM4,MCM7,RECQL,MRE11A,BLM,DHX9,CHD3,G3BP1,WRN,MCM6,CHD4,CHD1L,DDX12P,RAD50,RTEL1,RUVBL2,
GO:0004004~ATP-dependent RNA helicase activity	EIF4A2,EIF4A1,DDX39A,DDX3X,DDX3Y,DHX15,DHX16,SNRNP200,DDX5,DDX6,EIF4A3,DHX9,DDX10,G3BP1,DDX39B,DHX34,DHX8,SKIV2L,TDRD12,DDX59,DHX57,DDX46,DHX30,DHX32,DHX29,DDX53,DDX42,DHX40,DHX37,SUPV3L1,DDX51,TDRD9,HELB,DDX55,DDX54,DQX1,DDX1,DHX38,DDX17,UPF1,DDX27,DDX50,DDX23,MOV10L1,DDX24,DDX47,DHX36,DHX35,DHX33,YTHDC2,DDX31,DDX4,DDX21,DDX28,DDX19A,DDX18,DDX43,DDX56,DDX20,DDX25,DDX41,DDX19B,DDX52,DDX49,
GO:0004008~copper-exporting ATPase activity	ATP7B,ATP7A,
GO:0004012~phospholipid-translocating ATPase activity	ATP11C,ATP11A,ATP9A,ATP11B,ATP9B,ATP8B3,ATP8A2,ATP10A,ATP8A1,ATP10D,ATP8B4,ATP8B1,ATP10B,ABCA4,ATP8B2,
GO:0004013~adenosylhomocysteinase activity	AHCYL2,AHCYL1,AHCY,
GO:0004014~adenosylmethionine decarboxylase activity	AMD1,
GO:0004016~adenylate cyclase activity	ADCY3,ADCY2,ADCY5,ADCY8,ADCY7,ADCY4,ADCY6,ADCY9,GUCY1B2,NPR1,NPR3,NPR2,GUCY2C,GUCY1A2,GUCY2F,GNAS,GUCY1A3,GUCY1B3,GUCY2D,ADCY1,ADCY10,
GO:0004017~adenylate kinase activity	AK4,AK2,AK1,AK7,AK8,AK3,AK6,AK5,
GO:0004018~N6-(1,2-dicarboxyethyl)AMP AMP-lyase (fumarate-forming) activity	ADSL,
GO:0004019~adenylosuccinate synthase activity	ADSSL1,ADSS,
GO:0004020~adenylylsulfate kinase activity	PAPSS1,PAPSS2,
GO:0004021~L-alanine:2-oxoglutarate aminotransferase activity	GPT,GPT2,
GO:0004022~alcohol dehydrogenase (NAD) activity	ADH1C,ADH1A,ADH4,ADH5,ADH6,ADH7,DHRS9,
GO:0004024~alcohol dehydrogenase activity, zinc-dependent	ADH4,ADH1B,ADH1A,ADH7,
GO:0004027~alcohol sulfotransferase activity	SULT2B1,SULT1C3,
GO:0004028~3-chloroallyl aldehyde dehydrogenase activity	ALDH1A2,ALDH3A1,ALDH3B1,ALDH3B2,ALDH9A1,ALDH3A2,
GO:0004029~aldehyde dehydrogenase (NAD) activity	F8VP50,ALDH1A2,ALDH1A1,ALDH2,ALDH4A1,ALDH1B1,ALDH3A1,ALDH3B1,ALDH1A3,ALDH3B2,ALDH9A1,ALDH7A1,ALDH3A2,ALDH5A1,ALDH6A1,ALDH8A1,
GO:0004030~aldehyde dehydrogenase [NAD(P)+] activity	ALDH2,ALDH3A1,ALDH3B1,ALDH1A3,ALDH3B2,ALDH3A2,
GO:0004031~aldehyde oxidase activity	ADH7,AOX1,
GO:0004032~alditol:NADP+ 1-oxidoreductase activity	AKR7A2,ADH4,AKR1A1,AKR1B1,AKR1C3,AKR1C2,AKR1C1,
GO:0004033~aldo-keto reductase (NADP) activity	AKR1B10,AKR7A3,CYB5A,AKR1B1,AKR1C4,SPR,AKR1C3,AKR1C1,KCNAB2,KCNAB1,MIOX,
GO:0004034~aldose 1-epimerase activity	GALM,
GO:0004035~alkaline phosphatase activity	ALPPL2,CILP,ALPL,ALPP,ALPI,CILP2,
GO:0004037~allantoicase activity	ALLC,
GO:0004040~amidase activity	ACR,
GO:0004042~acetyl-CoA:L-glutamate N-acetyltransferase activity	NAGS,
GO:0004043~L-aminoadipate-semialdehyde dehydrogenase activity	ALDH7A1,
GO:0004044~amidophosphoribosyltransferase activity	PPAT,
GO:0004045~aminoacyl-tRNA hydrolase activity	PTRH1,PTRH2,ICT1,PTRHD1,C12orf65,
GO:0004046~aminoacylase activity	ABHD14A-ACY1,ACY1,CAT,DARS,ASPA,ACY3,
GO:0004047~aminomethyltransferase activity	AMT,GCSH,
GO:0004051~arachidonate 5-lipoxygenase activity	ALOX5AP,ALOX5,
GO:0004052~arachidonate 12-lipoxygenase activity	ALOX12B,ALOX15,ALOX12,
GO:0004053~arginase activity	ARG1,ARG2,
GO:0004055~argininosuccinate synthase activity	ASS1,
GO:0004056~argininosuccinate lyase activity	ASL,H7C0S8,
GO:0004057~arginyltransferase activity	ATE1,
GO:0004058~aromatic-L-amino-acid decarboxylase activity	DDC,
GO:0004059~aralkylamine N-acetyltransferase activity	AANAT,
GO:0004060~arylamine N-acetyltransferase activity	NAT2,NAT1,AANAT,
GO:0004061~arylformamidase activity	AFMID,
GO:0004062~aryl sulfotransferase activity	SULT1B1,SULT1A3,SULT1A4,SULT1A1,SULT1A2,SULT1C3,
GO:0004063~aryldialkylphosphatase activity	PON1,PON3,
GO:0004064~arylesterase activity	PON2,PON3,CA1,CA2,PON1,APMAP,
GO:0004065~arylsulfatase activity	ARSA,ARSB,ARSD,ARSE,ARSF,ARSH,ARSJ,ARSI,ARSK,SULF2,SULF1,ARSG,
GO:0004066~asparagine synthase (glutamine-hydrolyzing) activity	ASNSD1,ASNS,
GO:0004067~asparaginase activity	ASPG,ASRGL1,
GO:0004068~aspartate 1-decarboxylase activity	GADL1,
GO:0004069~L-aspartate:2-oxoglutarate aminotransferase activity	GOT2,GOT1,GOT1L1,
GO:0004070~aspartate carbamoyltransferase activity	CAD,CPS1,
GO:0004074~biliverdin reductase activity	BLVRB,BLVRA,
GO:0004075~biotin carboxylase activity	ACACA,MCCC1,PC,PCCA,ACACB,
GO:0004077~biotin-[acetyl-CoA-carboxylase] ligase activity	HLCS,
GO:0004078~biotin-[methylcrotonoyl-CoA-carboxylase] ligase activity	HLCS,
GO:0004079~biotin-[methylmalonyl-CoA-carboxytransferase] ligase activity	HLCS,
GO:0004080~biotin-[propionyl-CoA-carboxylase (ATP-hydrolyzing)] ligase activity	HLCS,
GO:0004081~bis(5'-nucleosyl)-tetraphosphatase (asymmetrical) activity	NUDT2,
GO:0004082~bisphosphoglycerate mutase activity	BPGM,PGAM2,PGAM1,PGAM4,
GO:0004083~bisphosphoglycerate 2-phosphatase activity	BPGM,PGAM2,PGAM1,PGAM4,TIGAR,
GO:0004084~branched-chain-amino-acid transaminase activity	BCAT2,BCAT1,
GO:0004085~butyryl-CoA dehydrogenase activity	ACADS,
GO:0004087~carbamoyl-phosphate synthase (ammonia) activity	CAD,CPS1,
GO:0004088~carbamoyl-phosphate synthase (glutamine-hydrolyzing) activity	CAD,CPS1,
GO:0004089~carbonate dehydratase activity	CA9,CA12,CA5B,CA1,CA6,CA4,CA11,CA2,CA3,CA5A,CA8,CA7,CA13,CA14,
GO:0004090~carbonyl reductase (NADPH) activity	CBR3,CBR1,DHRS2,DHRS4,
GO:0004092~carnitine O-acetyltransferase activity	CRAT,
GO:0004095~carnitine O-palmitoyltransferase activity	CPT2,CPT1A,CPT1C,CPT1B,
GO:0004096~catalase activity	CAT,CYGB,GPX7,
GO:0004098~cerebroside-sulfatase activity	ARSA,
GO:0004102~choline O-acetyltransferase activity	CHAT,
GO:0004103~choline kinase activity	CHKA,CHKB,
GO:0004104~cholinesterase activity	ACHE,BCHE,CHKA,
GO:0004105~choline-phosphate cytidylyltransferase activity	PCYT1A,PCYT1B,
GO:0004108~citrate (Si)-synthase activity	CS,
GO:0004109~coproporphyrinogen oxidase activity	CPOX,RSAD1,
GO:0004111~creatine kinase activity	MAP4K4,CKM,CKB,CKMT1A,CKMT2,
GO:0004112~cyclic-nucleotide phosphodiesterase activity	PDE2A,PDE11A,
GO:0004113~2',3'-cyclic-nucleotide 3'-phosphodiesterase activity	CNP,
GO:0004114~3',5'-cyclic-nucleotide phosphodiesterase activity	PDE4D,PDE1C,PDE6G,PDE7B,PDE1B,PDE2A,PDE6A,PDE5A,PDE11A,PDE6B,PDE4A,PDE6D,PDE8A,PDE9A,PDE4C,PDE8B,PDE3B,PDE10A,
GO:0004115~3',5'-cyclic-AMP phosphodiesterase activity	PDE8A,PDE8B,PDE4A,PDE1B,PDE4B,PDE4C,PDE4D,PDE7A,PDE3A,PDE7B,
GO:0004117~calmodulin-dependent cyclic-nucleotide phosphodiesterase activity	PDE1A,PDE1B,PDE1C,
GO:0004118~cGMP-stimulated cyclic-nucleotide phosphodiesterase activity	PDE2A,PDE11A,PDE10A,
GO:0004119~cGMP-inhibited cyclic-nucleotide phosphodiesterase activity	PDE3B,PDE3A,
GO:0004122~cystathionine beta-synthase activity	CBS,
GO:0004123~cystathionine gamma-lyase activity	CTH,
GO:0004124~cysteine synthase activity	CBS,
GO:0004126~cytidine deaminase activity	APOBEC3A,CDA,APOBEC1,APOBEC3H,APOBEC3F,AICDA,APOBEC3G,APOBEC2,
GO:0004127~cytidylate kinase activity	CMPK1,CMPK2,AK7,AK8,
GO:0004128~cytochrome-b5 reductase activity, acting on NAD(P)H	CYB5R3,NQO1,POR,CYB5R2,CYB5RL,CYB5R4,CYB5R1,
GO:0004129~cytochrome-c oxidase activity	COX7B2,COX7A2,COX7C,COX7A2L,H0YIV9,COX4I1,COX5A,COX6B1,COX7A1,NDUFA4,COX7A2P2,CYB5A,MT-CO1,MT-CO2,MT-CO3,COX6C,COX8A,COX5B,COX6A1,COX7B,COX6A2,COX10,SURF1,COA6,COX6B2,COX15,COX8C,COX4I2,COX11,U3KQK5,
GO:0004131~cytosine deaminase activity	APOBEC1,
GO:0004132~dCMP deaminase activity	DCTD,
GO:0004133~glycogen debranching enzyme activity	AGL,
GO:0004134~4-alpha-glucanotransferase activity	AGL,
GO:0004135~amylo-alpha-1,6-glucosidase activity	AGL,
GO:0004137~deoxycytidine kinase activity	TK2,DCK,
GO:0004138~deoxyguanosine kinase activity	DGUOK,
GO:0004139~deoxyribose-phosphate aldolase activity	DERA,
GO:0004140~dephospho-CoA kinase activity	COASY,DCAKD,
GO:0004142~diacylglycerol cholinephosphotransferase activity	CHPT1,CDS1,CEPT1,
GO:0004143~diacylglycerol kinase activity	DGKD,DGKI,DGKH,DGKB,DGKZ,DGKA,DGKQ,DGKE,DGKG,AGK,DGKK,
GO:0004144~diacylglycerol O-acyltransferase activity	DGAT1,MOGAT3,MOGAT1,DGAT2,
GO:0004145~diamine N-acetyltransferase activity	SAT1,SAT2,
GO:0004146~dihydrofolate reductase activity	DHFR,DHFRL1,
GO:0004148~dihydrolipoyl dehydrogenase activity	DLD,
GO:0004149~dihydrolipoyllysine-residue succinyltransferase activity	DLST,
GO:0004151~dihydroorotase activity	CAD,CPS1,
GO:0004152~dihydroorotate dehydrogenase activity	DHODH,
GO:0004155~6,7-dihydropteridine reductase activity	QDPR,
GO:0004157~dihydropyrimidinase activity	DPYS,DPYSL2,
GO:0004161~dimethylallyltranstransferase activity	GGPS1,FDPS,TRIT1,
GO:0004163~diphosphomevalonate decarboxylase activity	MVD,
GO:0004164~diphthine synthase activity	DPH5,
GO:0004165~dodecenoyl-CoA delta-isomerase activity	ECI2,ECI1,EHHADH,
GO:0004167~dopachrome isomerase activity	MIF,DDT,DCT,
GO:0004168~dolichol kinase activity	DOLK,
GO:0004169~dolichyl-phosphate-mannose-protein mannosyltransferase activity	DPM1,SDF2,SDF2L1,POMT2,ALG5,POMT1,
GO:0004170~dUTP diphosphatase activity	DUT,
GO:0004174~electron-transferring-flavoprotein dehydrogenase activity	ETFDH,AIFM2,
GO:0004175~endopeptidase activity	PSMA8,PSMA6,PSMA3,H3BT36,ADAM10,TPP1,ADAMTS3,NAPSA,F9,MMP1,P4HB,KLK3,ELANE,MMP3,MME,CTSH,FURIN,ACE,MMP9,CD46,PSMB6,PCSK6,TPP2,CASP1,CPS1,MMP12,ECE1,PSEN1,PSEN2,HTRA4,HTRA3,FAP,PSMD2,FAM76B,TRABD2A,FAM76A,RHBDD1,TRAPPC12,NCSTN,APH1A,SENP5,PSMD1,CPNE1,TMEM59,ACE2,PARL,SENP3,SENP2,SENP1,RCE1,ATG4B,CAPN7,
GO:0004176~ATP-dependent peptidase activity	LONRF1,LONRF3,LONP2,CRBN,LONP1,CLPX,LONRF2,YME1L1,SPG7,AFG3L2,
GO:0004177~aminopeptidase activity	RNPEP,DNPEP,METAP2,METAP1,LAP3,NPEPL1,TRHDE,XPNPEP2,CTSV,CTSH,LTA4H,PEPD,ANPEP,TPP2,NPEPPS,PHEX,ENPEP,BLMH,ERAP2,METAP1D,DPP9,AOPEP,XPNPEP3,XPNPEP1,ERAP1,LNPEP,
GO:0004180~carboxypeptidase activity	ACE,CPB1,CPA5,F6X3S4,CTSA,CPM,CPE,CPA2,BLMH,AEBP1,CNDP1,CNDP2,ACE2,NAALADL1,NAALAD2,CPQ,
GO:0004181~metallocarboxypeptidase activity	CPB2,AGBL4,CPN1,CPA4,CPE,CPA1,CPB1,AGBL2,CPM,AGBL3,AEBP1,CPA5,AGTPBP1,AGBL1,CPD,CPA2,PEPD,CPA3,FOLH1,CPXM2,CPZ,CPO,CPA6,AGBL5,CPXM1,FOLH1B,
GO:0004185~serine-type carboxypeptidase activity	CPVL,SCPEP1,CPD,CTSA,CPM,CPN1,CPE,PRCP,CPZ,AEBP1,CPXM2,CPXM1,PRSS16,DPP7,
GO:0004190~aspartic-type endopeptidase activity	HM13,SPPL2B,CASP7,NAPSA,SPPL2C,PGC,PSEN2,CTSD,PGA5,PSEN1,BACE1,PGA3,SPPL3,SPPL2A,H7C469,ATP6AP2,REN,PGA4,ERVK-10,PIP,CTSE,ERVK-21,ERVK-19,HERVK_113,ERVK-8,ERVK-18,HERV-K104,ERVK-25,ERVK-9,ERVK-24,ERVK-7,ASPRV1,DDI2,DDI1,NRIP2,NRIP3,BACE2,ERVK-6,
GO:0004197~cysteine-type endopeptidase activity	CASP3,CASP4,CFLAR,CASP8,CASP1,CASP6,CTSB,CASP9,CASP5,BLMH,CTSV,USP12,USP2,USP1,CTSL,CTSH,UCHL1,CTSS,PDIA3,CASP14,USP6,USP8,CASP2,CTSO,CTSK,USP5,USP11,CTSC,USP14,CASP7,CTSW,ESPL1,USP10,CTSL3P,USP49,USP34,USP30,USP37,ATG4D,SFRP1,USP33,ATG4A,CASP10,USP13,USP9X,USP7,ATG4C,LGMN,TINAGL1,CTSZ,CTSF,MALT1,TINAG,RCE1,USP20,USP15,ATG4B,USP16,
GO:0004198~calcium-dependent cysteine-type endopeptidase activity	CAPN5,CAPN8,CAPN14,CAPN10,CAPN2,CAPN9,CAPN1,CAPN11,CAPN13,CAPN3,ADGB,CAPN7,CAPN12,PDCD6,CAPN15,CAPNS1,GCA,SRI,CAPNS2,PEF1,CAPN6,
GO:0004222~metalloendopeptidase activity	ADAMTSL4,ADAMTS9,UQCRC2,MME,NRDC,MMP28,ADAMTS10,ADAMTS13,ADAM32,ADAMTS12,ADAM9,ADAM33,ADAM17,TRABD2B,ADAMTSL2,ADAMTS18,ECE1,ADAM11,MMP23B,ADAM2,PAPLN,BMP1,MEP1A,MBTPS2,ADAM10,LMLN,ADAM7,TLL1,ADAM28,ADAMTS1,ADAM19,MMP16,ADAM18,ADAM22,KEL,ADAM23,ADAMTS20,NLN,MMP11,MMP3,MMP17,MMP10,MMP14,MMP19,PMPCB,ECE2,MMP13,ADAMTS19,ADAM8,MMP2,ADAMTS17,MMP15,SPG7,OMA1,MMP8,ECEL1,MMEL1,MEP1B,THOP1,ADAMTSL5,AFG3L2,…
GO:0004252~serine-type endopeptidase activity	KLK2,TMPRSS4,HP,TPSB2,PAMR1,PRSS1,TMPRSS13,MBTPS1,AZU1,PCSK6,PRSS33,CORIN,OVCH2,C1S,LOC646743,KLK8,KLK11,PRSS57,TMPRSS11A,HPR,CELA3B,KLK3,KLK4,TPSD1,HTRA2,GZMH,TPSAB1,TMPRSS9,TPP1,FAP,CFB,C2,TMPRSS11E,PRSS2,RHBDF1,PRSS38,PRSS37,RHBDL3,PRSS29P,PRSS47,RHBDD3,PCSK5,PRSS3,CELA3A,PLAT,C1R,B4E1Z4,TMPRSS3,F10,B9A039,RHBDD1,APEH,TMPRSS2,PREPL,PARL,F2,PRSS42,HGFAC,PCSK1,PRSS46,PRSS45,PRSS44,LONP2,PROC,LTF…
GO:0004298~threonine-type endopeptidase activity	PSMA2,PSMB3,PSMB2,PSMA8,PSMB6,PSMB9,PSMB11,B4DEV8,PSMA1,PSMA6,PSMA3,PSMA7,PSMB5,PSMA4,J3QL48,PSMB10,PSMB1,PSMB8,PSMA5,PSMB4,PSMB7,TASP1,PRSS50,PSM8,
GO:0004300~enoyl-CoA hydratase activity	ECHS1,HADHA,HADHB,EHHADH,AUH,
GO:0004301~epoxide hydrolase activity	EPHX1,LTA4H,EPHX2,RNPEP,
GO:0004303~estradiol 17-beta-dehydrogenase activity	HSD17B1,AKR1B15,RDH8,HSD17B6,HSD17B2,HSD17B7,HSD17B12,HSD17B11,HSD17B8,HSD17B10,HSD17B14,
GO:0004304~estrone sulfotransferase activity	SULT1E1,
GO:0004305~ethanolamine kinase activity	CHKA,ETNK1,ETNK2,CHKB,
GO:0004306~ethanolamine-phosphate cytidylyltransferase activity	PCYT2,
GO:0004307~ethanolaminephosphotransferase activity	PIGF,EPT1,CEPT1,
GO:0004308~exo-alpha-sialidase activity	NEU4,NEU1,NEU3,
GO:0004309~exopolyphosphatase activity	BNIP2,BNIPL,PRUNE,ATCAY,PRUNE2,
GO:0004310~farnesyl-diphosphate farnesyltransferase activity	FDFT1,
GO:0004311~farnesyltranstransferase activity	GGPS1,FNTB,COX10,
GO:0004312~fatty acid synthase activity	FASN,
GO:0004313~[acyl-carrier-protein] S-acetyltransferase activity	FASN,
GO:0004314~[acyl-carrier-protein] S-malonyltransferase activity	FASN,MCAT,
GO:0004315~3-oxoacyl-[acyl-carrier-protein] synthase activity	FASN,OXSM,
GO:0004316~3-oxoacyl-[acyl-carrier-protein] reductase (NADPH) activity	FASN,
GO:0004317~3-hydroxypalmitoyl-[acyl-carrier-protein] dehydratase activity	FASN,
GO:0004319~enoyl-[acyl-carrier-protein] reductase (NADPH, B-specific) activity	FASN,
GO:0004320~oleoyl-[acyl-carrier-protein] hydrolase activity	FASN,OLAH,
GO:0004321~fatty-acyl-CoA synthase activity	ACSM4,SLC27A3,
GO:0004322~ferroxidase activity	FXN,CP,FTH1,HEPHL1,FTMT,HEPH,
GO:0004324~ferredoxin-NADP+ reductase activity	FDXR,
GO:0004325~ferrochelatase activity	FECH,
GO:0004326~tetrahydrofolylpolyglutamate synthase activity	FPGS,
GO:0004329~formate-tetrahydrofolate ligase activity	MTHFD1L,MTHFD1,MTHFD2,MTHFD2L,
GO:0004331~fructose-2,6-bisphosphate 2-phosphatase activity	PFKFB1,PFKFB2,PFKFB3,PFKFB4,TIGAR,
GO:0004332~fructose-bisphosphate aldolase activity	ALDOB,ALDOC,ALDOA,
GO:0004333~fumarate hydratase activity	FH,
GO:0004334~fumarylacetoacetase activity	FAH,
GO:0004335~galactokinase activity	GALK2,GALK1,
GO:0004336~galactosylceramidase activity	GALC,
GO:0004337~geranyltranstransferase activity	GGPS1,FDPS,
GO:0004339~glucan 1,4-alpha-glucosidase activity	MGAM,MGAM2,
GO:0004340~glucokinase activity	HK1,GCK,HK2,HK3,HKDC1,
GO:0004341~gluconolactonase activity	RGN,
GO:0004342~glucosamine-6-phosphate deaminase activity	GNPDA1,GNPDA2,
GO:0004343~glucosamine 6-phosphate N-acetyltransferase activity	GNPNAT1,
GO:0004345~glucose-6-phosphate dehydrogenase activity	G6PD,H6PD,
GO:0004346~glucose-6-phosphatase activity	G6PC,G6PC3,G6PC2,
GO:0004347~glucose-6-phosphate isomerase activity	GPI,K7ESF4,
GO:0004348~glucosylceramidase activity	GBA2,GBA,
GO:0004349~glutamate 5-kinase activity	ALDH18A1,
GO:0004350~glutamate-5-semialdehyde dehydrogenase activity	ALDH18A1,
GO:0004351~glutamate decarboxylase activity	GLUL,GAD2,GAD1,
GO:0004352~glutamate dehydrogenase (NAD+) activity	GLUD1,GLUD2,
GO:0004353~glutamate dehydrogenase [NAD(P)+] activity	GLUD1,GLUD2,
GO:0004356~glutamate-ammonia ligase activity	GLUL,LGSN,
GO:0004357~glutamate-cysteine ligase activity	GCLC,GCLM,
GO:0004359~glutaminase activity	GLS2,GLS,NADSYN1,
GO:0004360~glutamine-fructose-6-phosphate transaminase (isomerizing) activity	GFPT2,GFPT1,
GO:0004361~glutaryl-CoA dehydrogenase activity	GCDH,
GO:0004362~glutathione-disulfide reductase activity	GSR,
GO:0004363~glutathione synthase activity	GSS,
GO:0004364~glutathione transferase activity	GSTA3,GSTA5,GSTM4,GSTM3,GSTP1,GSTM1,EEF1E1-BLOC1S5,GSTM2,CLIC1,MGST3,GSTA4,CLIC2,EEF1E1,GSTZ1,HPGDS,CLIC3,GSTA1,GSTA2,GSTT2,GSTT2B,MGST1,ALOX5AP,EEF1G,GSTT1,GSTM5,GSTO1,LTC4S,GDAP1,GDAP1L1,CLIC6,MGST2,GSTO2,CLIC5,GSTK1,CLIC4,
GO:0004365~glyceraldehyde-3-phosphate dehydrogenase (NAD+) (phosphorylating) activity	GAPDH,GAPDHS,
GO:0004366~glycerol-3-phosphate O-acyltransferase activity	GPAT3,GPAM,GPAT2,GPAT4,
GO:0004367~glycerol-3-phosphate dehydrogenase [NAD+] activity	GPD1L,GPD1,
GO:0004368~glycerol-3-phosphate dehydrogenase activity	GPD1,GPD2,
GO:0004370~glycerol kinase activity	GK,GK3P,GK2,GK5,
GO:0004371~glycerone kinase activity	TKFC,
GO:0004372~glycine hydroxymethyltransferase activity	SHMT2,SHMT1,
GO:0004373~glycogen (starch) synthase activity	GYS1,GYS2,
GO:0004375~glycine dehydrogenase (decarboxylating) activity	GLDC,
GO:0004377~GDP-Man:Man3GlcNAc2-PP-Dol alpha-1,2-mannosyltransferase activity	ALG11,
GO:0004378~GDP-Man:Man1GlcNAc2-PP-Dol alpha-1,3-mannosyltransferase activity	ALG2,
GO:0004379~glycylpeptide N-tetradecanoyltransferase activity	NMT1,NMT2,
GO:0004380~glycoprotein-fucosylgalactoside alpha-N-acetylgalactosaminyltransferase activity	ABO,
GO:0004381~fucosylgalactoside 3-alpha-galactosyltransferase activity	ABO,
GO:0004382~guanosine-diphosphatase activity	ENTPD5,CANT1,
GO:0004383~guanylate cyclase activity	GUCY1B3,NPR2,GUCY1A3,GUCY1B2,NPR1,GUCY2C,GUCY1A2,GUCY2F,GUCY2D,
GO:0004385~guanylate kinase activity	GUK1,CASK,DLG4,MPP1,DLG1,MPP3,MPP2,DLG2,MAGI3,DLG3,CARD11,TJP2,
GO:0004386~helicase activity	HELLS,DDX50,DDX24,DDX1,DDX42,TDRD9,DDX46,DDX3X,SHPRH,DDX39B,HFM1,SKIV2L,SNRNP200,CHD2,DDX27,DDX4,DDX55,DDX10,DDX25,DDX47,DHX37,DHX40,DDX19A,DDX54,DDX31,DDX56,DDX17,DDX19B,DHX57,DDX18,DHX36,DDX41,DDX5,BTAF1,SMARCA5,DDX58,ANXA1,GTF2F2,DDX6,SMARCA1,HELZ,ATRX,DNA2,SMARCA2,SMARCA4,BLM,EIF4A1,DHX33,CHD3,WRN,EIF4A2,HLTF,ERCC6L,CHD9,DDX60L,SRCAP,NAV2,DDX60,SUPV3L1,FANCM,HELQ,RAD54L,UPF1,DHX58,DDX11,EP400…
GO:0004392~heme oxygenase (decyclizing) activity	HMOX2,HMOX1,
GO:0004395~hexaprenyldihydroxybenzoate methyltransferase activity	COQ3,
GO:0004396~hexokinase activity	HK1,GCK,HK2,HK3,
GO:0004397~histidine ammonia-lyase activity	HAL,
GO:0004398~histidine decarboxylase activity	HDC,
GO:0004402~histone acetyltransferase activity	MYST3,METTL8,NCOA1,KAT6A,KAT7,NCOA2,KAT5,HAT1,KAT8,CREBBP,K7ERQ8,KAT2A,CLOCK,EDF1,MED24,TADA2A,SUPT3H,TADA3,TAF5L,SUPT7L,ATF2,TAF1,ARRB1,BRCA2,EP300,TAF10,TAF5,TAF12,TAF9,SRCAP,TADA2B,TAF1L,KAT6B,KAT2B,TADA1,ELP4,SAP130,EPC1,CSRP2BP,BAZ1A,ING3,GTF3C4,CDYL,CDY2A,CDY1,TAF6L,NCOA3,
GO:0004407~histone deacetylase activity	HDAC8,HDAC2,HDAC3,HDAC5,SIN3B,MTA2,HDAC4,HDAC1,BRMS1L,SIRT2,HDAC10,NACC2,HDAC11,SIRT1,SIN3A,ATXN3L,SUDS3,BRMS1,SALL1,HDAC6,HDAC9,
GO:0004408~holocytochrome-c synthase activity	HCCS,
GO:0004411~homogentisate 1,2-dioxygenase activity	HGD,
GO:0004415~hyalurononglucosaminidase activity	SPAM1,HYAL4,HYAL2,HYAL1,HYAL3,MGEA5,CD44,CEMIP,
GO:0004416~hydroxyacylglutathione hydrolase activity	HAGHL,HAGH,PNKD,
GO:0004418~hydroxymethylbilane synthase activity	HMBS,
GO:0004419~hydroxymethylglutaryl-CoA lyase activity	HMGCLL1,HMGCL,
GO:0004420~hydroxymethylglutaryl-CoA reductase (NADPH) activity	HMGCR,
GO:0004421~hydroxymethylglutaryl-CoA synthase activity	HMGCS1,HMGCS2,
GO:0004422~hypoxanthine phosphoribosyltransferase activity	HPRT1,PRTFDC1,
GO:0004423~iduronate-2-sulfatase activity	IDS,
GO:0004427~inorganic diphosphatase activity	PPA2,PPA1,PRUNE,LHPP,
GO:0004430~1-phosphatidylinositol 4-kinase activity	PI4KAP2,PI4KA,PI4KAP1,PI4K2B,PI4K2A,PI4KB,
GO:0004435~phosphatidylinositol phospholipase C activity	PLCB1,PLCG2,PLCL1,PLCG1,PLCH2,PLCD4,PLCD3,PLCZ1,PLCB2,PLCL2,F2RL2,CHRM5,CHRM1,CCL5,CHRM3,EDNRA,BDKRB2,CCKBR,CCR1,CASR,PLCD1,CCR5,PLCB3,PLCB4,C3AR1,PLCH1,PLD4,PLCE1,
GO:0004438~phosphatidylinositol-3-phosphatase activity	MTMR1,PTEN,MTM1,MTMR2,MTMR3,MTMR14,FIG4,MTMR8,SACM1L,
GO:0004439~phosphatidylinositol-4,5-bisphosphate 5-phosphatase activity	SYNJ1,SYNJ2,INPP5B,OCRL,PTPMT1,INPP5E,
GO:0004441~inositol-1,4-bisphosphate 1-phosphatase activity	BPNT1,INPP1,
GO:0004445~inositol-polyphosphate 5-phosphatase activity	SYNJ1,INPP5A,INPP5J,INPP5D,INPP5K,INPP5E,
GO:0004447~iodide peroxidase activity	TPO,
GO:0004449~isocitrate dehydrogenase (NAD+) activity	IDH3B,IDH3G,IDH3A,
GO:0004450~isocitrate dehydrogenase (NADP+) activity	IDH1,IDH2,
GO:0004452~isopentenyl-diphosphate delta-isomerase activity	IDI1,IDI2,
GO:0004454~ketohexokinase activity	KHK,
GO:0004458~D-lactate dehydrogenase (cytochrome) activity	LDHD,
GO:0004459~L-lactate dehydrogenase activity	LDHAL6A,LDHB,LDHC,LDHA,LDHAL6B,
GO:0004461~lactose synthase activity	LALBA,B4GALT2,B4GALT1,
GO:0004462~lactoylglutathione lyase activity	GLO1,
GO:0004463~leukotriene-A4 hydrolase activity	LTA4H,
GO:0004464~leukotriene-C4 synthase activity	ALOX5AP,LTC4S,MGST2,
GO:0004465~lipoprotein lipase activity	LIPG,LPL,AOAH,
GO:0004466~long-chain-acyl-CoA dehydrogenase activity	ACADL,ACADVL,ACAD11,
GO:0004467~long-chain fatty acid-CoA ligase activity	SLC27A1,SLC27A6,SLC27A2,SLC27A3,SLC27A5,ACSL4,ACSL3,ACSL1,ACSBG2,SLC27A4,ACSBG1,ACSL6,ACSL5,
GO:0004468~lysine N-acetyltransferase activity, acting on acetyl phosphate as donor	EP300,ESCO2,KAT2B,NAT8,NAT8B,
GO:0004470~malic enzyme activity	ME2,MDH1,ME1,ME3,
GO:0004471~malate dehydrogenase (decarboxylating) (NAD+) activity	ME3,ME2,ME1,
GO:0004473~malate dehydrogenase (decarboxylating) (NADP+) activity	ME1,ME3,
GO:0004474~malate synthase activity	CLYBL,
GO:0004475~mannose-1-phosphate guanylyltransferase activity	GMPPB,
GO:0004476~mannose-6-phosphate isomerase activity	MPI,
GO:0004477~methenyltetrahydrofolate cyclohydrolase activity	MTHFD1,MTHFD2,MTHFD1L,MTHFD2L,
GO:0004478~methionine adenosyltransferase activity	MAT1A,MAT2A,
GO:0004479~methionyl-tRNA formyltransferase activity	MTFMT,
GO:0004482~mRNA (guanine-N7-)-methyltransferase activity	RNMT,
GO:0004483~mRNA (nucleoside-2'-O-)-methyltransferase activity	CMTR1,CMTR2,
GO:0004484~mRNA guanylyltransferase activity	RNGTT,
GO:0004485~methylcrotonoyl-CoA carboxylase activity	MCCC1,MCCC2,
GO:0004486~methylenetetrahydrofolate dehydrogenase [NAD(P)+] activity	MTHFD1,
GO:0004487~methylenetetrahydrofolate dehydrogenase (NAD+) activity	MTHFD1,MTHFD2,MTHFD2L,
GO:0004488~methylenetetrahydrofolate dehydrogenase (NADP+) activity	MTHFD1L,MTHFD2L,MTHFD2,MTHFD1,
GO:0004489~methylenetetrahydrofolate reductase (NAD(P)H) activity	MTHFR,
GO:0004490~methylglutaconyl-CoA hydratase activity	AUH,
GO:0004491~methylmalonate-semialdehyde dehydrogenase (acylating) activity	ALDH6A1,
GO:0004492~methylmalonyl-CoA decarboxylase activity	ECHDC1,
GO:0004493~methylmalonyl-CoA epimerase activity	MCEE,
GO:0004494~methylmalonyl-CoA mutase activity	MUT,
GO:0004496~mevalonate kinase activity	MVK,
GO:0004497~monooxygenase activity	CYP39A1,CYP4F3,CYP4A22,CYP1B1,CYP2D7,A0A087X0B3,CYP4F2,CYP4F12,CYP4A11,TBXAS1,CYP2C8,CYP21A2,CYP2D6,A0A0G2JQZ4,A0A0G2JRN6,A0A0G2JSC5,CYP2W1,CYP3A43,CYP8B1,CYP11A1,CYP4B1,CYP26B1,CYP3A4,CYP2R1,CYP27B1,PAH,CYP2A7,CYP4F11,CYP2E1,KLKB1,CYP11B1,CYP51A1,CYP2B6,FMO6P,CYP1A1,CYP1A2,CYP2C9,TYR,CYP3A5,CYP3A7,CYP2F1,FMO3,CYP2C18,CYP2C19,FMO1,PTGIS,CYP27C1,CYP4F22,CYP20A1,CYP4V2,FOXRED2,FMO2,COQ7,COQ6,
GO:0004498~calcidiol 1-monooxygenase activity	CYP27B1,
GO:0004499~N,N-dimethylaniline monooxygenase activity	FMO2,FMO5,FMO6P,FMO4,FMO3,FMO1,
GO:0004500~dopamine beta-monooxygenase activity	DBH,
GO:0004502~kynurenine 3-monooxygenase activity	KMO,
GO:0004503~monophenol monooxygenase activity	TYR,
GO:0004504~peptidylglycine monooxygenase activity	PAM,
GO:0004505~phenylalanine 4-monooxygenase activity	PAH,PCBD1,PCBD2,
GO:0004506~squalene monooxygenase activity	SQLE,
GO:0004507~steroid 11-beta-monooxygenase activity	CYP11B1,CYP11B2,
GO:0004508~steroid 17-alpha-monooxygenase activity	CYP17A1,
GO:0004509~steroid 21-monooxygenase activity	P450-CYP21B,
GO:0004510~tryptophan 5-monooxygenase activity	TPH1,TPH2,
GO:0004511~tyrosine 3-monooxygenase activity	TH,
GO:0004512~inositol-3-phosphate synthase activity	ISYNA1,
GO:0004513~neolactotetraosylceramide alpha-2,3-sialyltransferase activity	ST3GAL5,
GO:0004514~nicotinate-nucleotide diphosphorylase (carboxylating) activity	NAPRT,NAMPT,C9JCJ5,QPRT,
GO:0004515~nicotinate-nucleotide adenylyltransferase activity	ABL1,NMNAT3,NMNAT2,NMNAT1,
GO:0004516~nicotinate phosphoribosyltransferase activity	NAPRT,
GO:0004517~nitric-oxide synthase activity	NOS3,NOS1,NOS2,
GO:0004518~nuclease activity	GEN1,DFFB,ASTE1,MUS81,FEN1,EME1,FANCM,USB1,EME2,PARN,TDP2,MRE11A,DNA2,TATDN3,PGAP1,SND1,DDX1,HARBI1,XRN2,
GO:0004519~endonuclease activity	ERCC5,PXDNL,ZC3H12D,EME2,ENDOV,ZRANB3,MRE11A,RNASE1,APEX1,ERCC1,OGG1,ENDOD1,ANG,RNASE2,RNASE3,RAG1,RNASE4,FEN1,PMS2,RNASE9,NTHL1,PPP1R8,G3BP1,ENDOG,TSN,SETMAR,RNASE13,RNASE12,RNASE10,ZC3H12B,ERN2,N4BP2,RNASE11,RNASE6,EME1,DCLRE1C,PNKP,ELAC2,PELO,ZC3H12C,RNASE7,EXOG,DIS3,BIVM-ERCC5,
GO:0004520~endodeoxyribonuclease activity	RAD51B,XRCC2,RAD51D,MBD4,RPS3,APEX1,ERCC5,MRE11A,RAD51,DMC1,ZRANB3,APLF,ERCC4,
GO:0004521~endoribonuclease activity	RNASEK,ERN1,SLFN14,ENDOU,RNASEL,ZC3H12A,SMG6,PLD6,CPSF3,AGO2,AGO1,NOB1,DICER1,RCL1,
GO:0004522~ribonuclease A activity	RNASE1,RNASE2,RNASE4,RNASE8,
GO:0004523~RNA-DNA hybrid ribonuclease activity	UBXN8,H0YFU0,RNASEH1,RNASEH2A,ERVK-10,APEX1,FEN1,ERVK-9,HERVK_113,ERVK-8,ERVK-7,ERVK-25,RNASEH2B,RNASEH2C,ERVK-6,ERVK-18,EXO1,ERVK-11,ERVK-19,
GO:0004525~ribonuclease III activity	DICER1,DGCR8,MRPL44,DROSHA,
GO:0004526~ribonuclease P activity	POP7,POP1,KIAA0391,RPP40,RPP14,POP4,RPP38,RPP30,POP5,RPP25,RPP21,
GO:0004527~exonuclease activity	ERI2,XRN1,ERI3,FEN1,WRN,TREX1,REXO1L1P,REXO1,AEN,DDX1,ISG20,44M2.3,REXO4,ISG20L2,TDP1,EXO1,
GO:0004528~phosphodiesterase I activity	ENPP2,ENPP1,ENPP3,APEX1,FAN1,
GO:0004530~deoxyribonuclease I activity	DNASE1,DICER1,
GO:0004531~deoxyribonuclease II activity	DNASE2,DNASE2B,
GO:0004532~exoribonuclease activity	EXOSC10,EXOSC9,EXOSC2,EXOSC7,ZC3H12A,EXOSC6,EXOSC8,EXOSC4,EXOSC5,EXOSC3,CNOT7,CNOT6,EXOSC1,
GO:0004534~5'-3' exoribonuclease activity	XRN2,
GO:0004535~poly(A)-specific ribonuclease activity	CNOT1,PARN,PAN2,PAN3,PDE12,TOE1,CNOT6L,CNOT2,CNOT8,CNOT7,NOCT,CNOT6,
GO:0004536~deoxyribonuclease activity	DNASE1L3,DNASE1L1,H7C1W4,DNASE1,DFFB,NME1,ENDOG,MAP1S,TATDN1,DNASE1L2,TATDN2,
GO:0004540~ribonuclease activity	POP4,ERN2,RNASET2,RNASEH1,RNASEH2A,ANG,RNASE2,RNASE3,AZGP1,RNASE4,RNASE9,ZC3H12A,RNASE13,RNASE12,RNASE10,RPP30,DIS3L2,RNASE11,RNASE6,RNASE7,
GO:0004550~nucleoside diphosphate kinase activity	NME4,NME6,NME7,NME8,NME9,NME1,NME1-NME2,NME3,NME2,NME2P1,AK1,AK4,CMPK1,NME5,TXNDC6,CMPK2,AK9,AK7,AK8,AK5,
GO:0004551~nucleotide diphosphatase activity	ENPP2,ENPP1,ENPP3,CILP,CILP2,
GO:0004553~hydrolase activity, hydrolyzing O-glycosyl compounds	GBA3,A0A087WUJ7,LOC93432,MGAM,GLB1L,GLB1,IDUA,MANBA,GBE1,CHI3L2,GANAB,CHID1,GUSB,CHI3L1,LCT,HEXB,LCTL,CHIA,GLB1L3,GAA,HEXDC,GUSBP1,HEL-248,KIAA1161,GUSBP11,KLB,ABHD10,GNE,GLA,
GO:0004555~alpha,alpha-trehalase activity	TREH,
GO:0004556~alpha-amylase activity	AMY2A,AMY1A,AMY2B,AMY1B,
GO:0004557~alpha-galactosidase activity	GLA,NAGA,
GO:0004558~alpha-1,4-glucosidase activity	MGAM,GAA,SI,GANC,
GO:0004559~alpha-mannosidase activity	MAN2A2,MAN2B2,MAN2B1,M0R2P5,MAN2C1,
GO:0004560~alpha-L-fucosidase activity	FUCA1,FUCA2,
GO:0004561~alpha-N-acetylglucosaminidase activity	NAGLU,
GO:0004563~beta-N-acetylhexosaminidase activity	HEXB,HEXA,HEXDC,
GO:0004565~beta-galactosidase activity	GLB1,GLB1L,GLB1L2,GLB1L3,GBA3,
GO:0004566~beta-glucuronidase activity	GUSB,KL,HPSE,
GO:0004567~beta-mannosidase activity	MANBA,
GO:0004568~chitinase activity	CHIT1,CHIA,CHI3L2,CHI3L1,CTBS,OVGP1,CHID1,
GO:0004569~glycoprotein endo-alpha-1,2-mannosidase activity	MANEA,EDEM3,
GO:0004571~mannosyl-oligosaccharide 1,2-alpha-mannosidase activity	MAN1C1,EDEM1,MAN1A2,MAN1B1,MAN1A1,KIAA2018,EDEM2,EDEM3,
GO:0004572~mannosyl-oligosaccharide 1,3-1,6-alpha-mannosidase activity	MAN2A2,MAN2A1,
GO:0004573~mannosyl-oligosaccharide glucosidase activity	MOGS,
GO:0004574~oligo-1,6-glucosidase activity	SI,
GO:0004575~sucrose alpha-glucosidase activity	SI,
GO:0004576~oligosaccharyl transferase activity	STT3A,DDOST,DAD1,ALG5,
GO:0004577~N-acetylglucosaminyldiphosphodolichol N-acetylglucosaminyltransferase activity	ALG13,
GO:0004578~chitobiosyldiphosphodolichol beta-mannosyltransferase activity	ALG1,
GO:0004579~dolichyl-diphosphooligosaccharide-protein glycotransferase activity	DAD1,RPN1,RPN2,DDOST,STT3A,TUSC3,STT3B,OSTC,
GO:0004581~dolichyl-phosphate beta-glucosyltransferase activity	ALG5,
GO:0004582~dolichyl-phosphate beta-D-mannosyltransferase activity	DPM1,DPM2,DPM3,ALG5,
GO:0004583~dolichyl-phosphate-glucose-glycolipid alpha-glucosyltransferase activity	ALG10,ALG10B,
GO:0004584~dolichyl-phosphate-mannose-glycolipid alpha-mannosyltransferase activity	PIGV,
GO:0004585~ornithine carbamoyltransferase activity	OTC,
GO:0004586~ornithine decarboxylase activity	AZIN1,ODC1,AZIN2,
GO:0004587~ornithine-oxo-acid transaminase activity	OAT,
GO:0004588~orotate phosphoribosyltransferase activity	UMPS,
GO:0004590~orotidine-5'-phosphate decarboxylase activity	UMPS,
GO:0004591~oxoglutarate dehydrogenase (succinyl-transferring) activity	OGDH,DHTKD1,MRPS36,OGDHL,
GO:0004594~pantothenate kinase activity	PANK4,PANK3,PANK1,PANK2,
GO:0004595~pantetheine-phosphate adenylyltransferase activity	COASY,
GO:0004596~peptide alpha-N-acetyltransferase activity	NAA10,NAA20,NAA30,NAA25,NAA16,NAT16,NAA11,NAA15,NAA50,NAA60,
GO:0004597~peptide-aspartate beta-dioxygenase activity	ASPH,
GO:0004598~peptidylamidoglycolate lyase activity	PAM,
GO:0004601~peroxidase activity	PTGS1,PXDNL,DUOX1,MPO,MGST3,TPO,EPX,PRDX5,PTGS2,HBB,HBA1,PRDX1,COX-2,GPX8,CYGB,IPCEF1,PXDN,GPX7,TXNDC17,DUOX2,
GO:0004602~glutathione peroxidase activity	GPX4,GPX2,GPX1,GPX6,GPX3,GPX8,MGST3,CLIC2,GSTZ1,GPX5,MGST1,ALOX5AP,PRDX6,GSTT1,LTC4S,GPX7,MGST2,GSTK1,
GO:0004603~phenylethanolamine N-methyltransferase activity	PNMT,
GO:0004605~phosphatidate cytidylyltransferase activity	CDS2,CDS1,TAMM41,
GO:0004607~phosphatidylcholine-sterol O-acyltransferase activity	LCAT,
GO:0004608~phosphatidylethanolamine N-methyltransferase activity	PEMT,
GO:0004609~phosphatidylserine decarboxylase activity	PISD,GOT1,
GO:0004610~phosphoacetylglucosamine mutase activity	PGM3,
GO:0004611~phosphoenolpyruvate carboxykinase activity	PCK2,
GO:0004613~phosphoenolpyruvate carboxykinase (GTP) activity	PCK2,PCK1,
GO:0004614~phosphoglucomutase activity	PGM3,PGM1,PGM5,PGM2,
GO:0004615~phosphomannomutase activity	PMM1,PMM2,
GO:0004616~phosphogluconate dehydrogenase (decarboxylating) activity	HIBADH,PGD,GLYR1,
GO:0004617~phosphoglycerate dehydrogenase activity	PHGDH,
GO:0004618~phosphoglycerate kinase activity	PGK1,PGK2,
GO:0004619~phosphoglycerate mutase activity	BPGM,PGAM2,PGAM1,PGAM4,
GO:0004620~phospholipase activity	PLA2G4C,PLA2G10,LPL,LIPC,PNLIPRP2,LIPI,LIPH,ABHD6,LIPG,
GO:0004621~glycosylphosphatidylinositol phospholipase D activity	GPLD1,
GO:0004622~lysophospholipase activity	LGALS13,ENPP2,LYPLA1,PLA2G4B,LIPC,PLA2G4A,CLC,LYPLAL1,PLA2G4F,PLB1,PNPLA7,ASPG,PNPLA6,PLA2G15,MGLL,PNPLA8,CEL,
GO:0004623~phospholipase A2 activity	PLA2G2D,PLA2G12A,PLA2G1B,PLA2G10,I6L893,PLA2G6,LCAT,PLA2G2A,PRDX6,PLA2G4A,PLA2G16,OC90,PLA2G4E,PLA2G2C,PLB1,PLA2G4D,ABHD3,PLA2G12B,PLA2G2F,PNPLA3,PLA2G2E,RARRES3,
GO:0004629~phospholipase C activity	PLCD4,PLCZ1,PLCG2,PLCG1,PDIA3,ADORA1,PLCB2,PLCB3,PLCL1,PLCB4,PLCE1,PLCH2,
GO:0004630~phospholipase D activity	PLD2,HMOX1,GPLD1,PLD1,FAM83B,PLD3,PLD4,
GO:0004631~phosphomevalonate kinase activity	PMVK,
GO:0004632~phosphopantothenate--cysteine ligase activity	PPCS,
GO:0004633~phosphopantothenoylcysteine decarboxylase activity	PPCDC,
GO:0004634~phosphopyruvate hydratase activity	ENO4,ENO3,ENO2,ENO1,
GO:0004637~phosphoribosylamine-glycine ligase activity	GART,
GO:0004638~phosphoribosylaminoimidazole carboxylase activity	PAICS,
GO:0004639~phosphoribosylaminoimidazolesuccinocarboxamide synthase activity	PAICS,
GO:0004641~phosphoribosylformylglycinamidine cyclo-ligase activity	GART,
GO:0004642~phosphoribosylformylglycinamidine synthase activity	PFAS,
GO:0004643~phosphoribosylaminoimidazolecarboxamide formyltransferase activity	ATIC,
GO:0004644~phosphoribosylglycinamide formyltransferase activity	GART,
GO:0004645~phosphorylase activity	TYMP,MTAP,
GO:0004647~phosphoserine phosphatase activity	PSPH,PSPHP1,PDXP,DUSP26,
GO:0004648~O-phospho-L-serine:2-oxoglutarate aminotransferase activity	PSAT1,
GO:0004649~poly(ADP-ribose) glycohydrolase activity	PARG,ADPRHL2,
GO:0004651~polynucleotide 5'-phosphatase activity	RNGTT,DUSP11,
GO:0004652~polynucleotide adenylyltransferase activity	PAPOLA,PAPOLG,PAPD7,PAPD4,PAPD5,TUT1,PAPOLB,MTPAP,
GO:0004653~polypeptide N-acetylgalactosaminyltransferase activity	GALNT2,GALNT1,GALNT3,GALNTL6,WBSCR17,GALNT18,GALNT5,GALNT7,GALNT10,GALNT13,GALNT12,GALNT15,GALNT16,GALNT4,GALNT6,GALNT11,C1GALT1C1,GALNT14,GALNT9,GALNT8,
GO:0004654~polyribonucleotide nucleotidyltransferase activity	PNPT1,
GO:0004655~porphobilinogen synthase activity	ALAD,
GO:0004656~procollagen-proline 4-dioxygenase activity	P4HA2,P4HA3,P4HB,P4HA1,
GO:0004657~proline dehydrogenase activity	PRODH,PRODH2,
GO:0004658~propionyl-CoA carboxylase activity	PCCA,PCCB,
GO:0004659~prenyltransferase activity	COQ2,NUS1,UBIAD1,
GO:0004660~protein farnesyltransferase activity	H0YE66,FNTA,FNTB,
GO:0004661~protein geranylgeranyltransferase activity	FNTA,PGGT1B,
GO:0004662~CAAX-protein geranylgeranyltransferase activity	H0YE66,FNTA,PGGT1B,
GO:0004663~Rab geranylgeranyltransferase activity	RABGGTA,CHM,FNTA,RABGGTB,
GO:0004666~prostaglandin-endoperoxide synthase activity	PTGS1,PTGS2,COX-2,
GO:0004667~prostaglandin-D synthase activity	HPGDS,PTGDS,
GO:0004668~protein-arginine deiminase activity	PADI4,PADI6,PADI1,PADI3,PADI2,
GO:0004671~protein C-terminal S-isoprenylcysteine carboxyl O-methyltransferase activity	ICMT,
GO:0004672~protein kinase activity	CDK1,NEK11,IKBKE,CHEK1,RYK,CLK1,STK4,MAP3K9,CSNK1G2,MAP2K5,CLK4,PRKAA2,AKT1,NEK3,CSNK2A1,EPHB6,CDK16,RPS6KC1,CDK13,CDKL5,MOK,MARK3,LMTK3,TTN,NEK10,CDK18,AURKC,ILK,DYRK4,UHMK1,TTBK2,PAN3,ULK4,PXK,STK35,STK33,CDK11B,CDK8,MAP4K4,MELK,CDK7,A0A0J9YVX5,MAPK15,DDR1,AURKA,OBSCN,MAPK10,GSK3A,MAPK12,KSR1,TRIB3,CDC7,MYO3A,PRKACB,CLK2,RPS6KA3,ERBB3,MARK1,CSNK1D,CAMKV,STK16,STK24,EPHA6,STK26,LIMK2,TRIB2,STK32…
GO:0004673~protein histidine kinase activity	NME2,
GO:0004674~protein serine/threonine kinase activity	PLK2,CAMK1D,MASTL,PRKACB,WNK3,STK3,PSKH1,ATM,MARK1,CHEK2,TRIO,SMG1,PAK3,RPS6KA5,CDC42BPA,RPS6KA4,DAPK2,LOC102724428,TRPM7,AURKA,PKMYT1,WNK2,SRPK3,CSNK1E,RPS6KA3,PAK1,STK33,RIOK3,RPS6KA2,PRKG2,CLK4,SPEG,CAMK1G,EIF2AK3,MAST4,PHKG1,PNCK,CAMK1,ROCK2,IRAK1,MOK,CDK1,CAMK2B,MAST2,CDK2,RPS6KA1,MKNK1,CHEK1,SGK1,WNK1,CAMKK2,MARK2,STK4,CDK4,CLK1,DAPK1,AKT1,PRKCH,DCLK2,STK10,CSNK1G3,LATS1,H0YJX3,CDC42BPB,MAR…
GO:0004675~transmembrane receptor protein serine/threonine kinase activity	BMPR1B,ACVR1B,TGFBR1,ACVRL1,ACVR2A,BMPR1A,TGFBR2,ACVR1,
GO:0004676~3-phosphoinositide-dependent protein kinase activity	PDPK1,
GO:0004677~DNA-dependent protein kinase activity	HMGA2,PRKDC,ATM,XRCC6BP1,
GO:0004679~AMP-activated protein kinase activity	PRKAB2,PRKAG1,PRKAA2,PRKAA1,PRKAG3,PRKAG2,PRKAB1,
GO:0004683~calmodulin-dependent protein kinase activity	CAMK2G,CAMK2D,CAMK2B,DCX,ITPKA,MAPKAPK2,DAPK1,CAMK1,PTK2B,CAMK4,MAPKAPK3,MYLK3,PNCK,CAMK1D,MAPKAPK5,CAMKK1,CAMK1G,CAMKK2,MKNK1,MYLK2,MKNK2,CAMK2A,
GO:0004686~elongation factor-2 kinase activity	EEF2K,
GO:0004687~myosin light chain kinase activity	MYLK,MYLK3,MYLK2,
GO:0004689~phosphorylase kinase activity	PHKG1,PHKG2,PHKA2,PHKA1,PHKB,
GO:0004691~cAMP-dependent protein kinase activity	AKAP13,PRKACA,PRKACG,PRKACB,PRKX,PRKAG1,PRKAA1,
GO:0004692~cGMP-dependent protein kinase activity	PRKG1,PRKG2,
GO:0004693~cyclin-dependent protein serine/threonine kinase activity	CCNK,CDKL5,CDK14,CDK1,CDK4,MAK,CDK11B,CDK2,CCND3,CDK8,CDK7,CDK9,CDK3,CDKL1,CDK6,CDK5,CDK16,CDK17,CDK18,CDK13,CDK5R1,CDK10,CDKL4,CDKL3,CDK20,CDKL2,CDK15,CDK19,CDK12,ICK,MOK,CDK11A,
GO:0004694~eukaryotic translation initiation factor 2alpha kinase activity	EIF2AK2,EIF2AK1,EIF2AK3,EIF2AK4,
GO:0004697~protein kinase C activity	PRKCQ,KSR1,PRKD2,PRKD3,PRKD1,PRKCG,PRKCB,PRKCA,PRKCH,PRKCI,PRKCE,PRKCZ,PRKCD,PKN1,PKN2,PKN3,
GO:0004698~calcium-dependent protein kinase C activity	PRKCG,CCL3,PRKCA,
GO:0004699~calcium-independent protein kinase C activity	PRKCH,PRKCE,PRKCD,
GO:0004702~receptor signaling protein serine/threonine kinase activity	ACVR1,TGFBR1,OXSR1,BMPR1B,ACVRL1,ACVR1B,AMHR2,ACVR2A,BMPR1A,TGFBR2,TGFB2,ACVR2B,BMPR2,ACVR1C,STK39,
GO:0004703~G-protein coupled receptor kinase activity	GRK1,GRK6,ADRBK1,GRK4,GRK5,ADRBK2,GRK7,
GO:0004704~NF-kappaB-inducing kinase activity	IRAK1,PPP4C,IKBKE,MAP3K14,ALK,RIPK3,
GO:0004705~JUN kinase activity	MAPK8,MAPK9,MAPK10,
GO:0004706~JUN kinase kinase kinase activity	MAP3K9,MAP3K10,MAP3K1,MAP3K11,
GO:0004707~MAP kinase activity	MAPK8,MAPK10,MAPK3,MAPK4,MAPK14,MAPK12,MAPK7,MAPK9,NLK,MAPK13,MAPK1,MAPK11,MAPK6,MAPK15,
GO:0004708~MAP kinase kinase activity	MAP2K7,MAP3K7,PAK3,MAP2K2,MAP2K3,MAP2K6,MAPK10,MAP3K9,MAP2K1,MAPK14,MAPKAPK3,LRRK2,MAPKAPK5,
GO:0004709~MAP kinase kinase kinase activity	MAP3K13,MAP3K9,MAP3K10,MAP3K7,MAP3K6,EGFR,MOS,BRAF,MAP3K8,MAP3K7CL,MAP3K12,MAP3K1,MLK4,MAP3K15,TAOK1,MAP3K14,MAP3K5,MAP3K3,STRADB,TAOK3,ZAK,TAOK2,MAP3K2,MAP3K4,
GO:0004711~ribosomal protein S6 kinase activity	RPS6KA4,RPS6KB1,RPS6KA2,RPS6KB2,
GO:0004712~protein serine/threonine/tyrosine kinase activity	TTK,DYRK1A,SGK1,AURKA,DYRK3,PRKCG,PRKACA,RPS6KB1,AKT1,MAP2K2,CLK1,CLK2,CLK3,PRKAA2,RELN,MAP2K1,TNK2,ACVR2B,RPS6KA2,RPS6KA1,TESK1,DSTYK,DYRK2,AURKB,TESK2,CLK4,DYRK4,AURKC,DYRK1B,
GO:0004713~protein tyrosine kinase activity	MUSK,MST1R,MERTK,FER,RYK,ROR2,ERBB2,PTK2,TNK2,FES,PTK7,TYRO3,ALK,FGFR2,MAP3K9,FGFR4,EPHA6,AXL,MAP2K7,DYRK3,JAK2,FGFR1OP,ABL1,EGFR,INSR,LCK,FYN,YES1,LYN,RET,IGF1R,MET,HCK,ROS1,PDGFRB,FGR,KIT,BCR,FGFR1,SRC,ERBB3,FGFR3,JAK1,EPHB2,SHC1,LTK,TYK2,WEE1,TTK,KDR,MAP2K2,CSK,MATK,ABL2,ZAP70,SYK,MAP2K4,MAP2K3,CLK2,CLK3,BLK,BMX,JAK3,MAP2K6,MAP2K1,TEK,BTK,TWF1,MAP2K5,TNK1,DYRK1A,PTK2B,ERBB4,EPHA7,TESK1,MAP3K11…
GO:0004714~transmembrane receptor protein tyrosine kinase activity	ALK,ERBB4,DDR1,ROR1,EGFR,NTRK3,ERBB3,TEK,IGF1R,FLT3,CSF1R,ERBB2,LTK,NTRK1,MUSK,RET,ROS1,KIT,TRIM27,INSRR,PDGFRA,FLT1,EPHA2,AXL,RYK,TIE1,FLT4,KDR,EPHB4,ROR2,TYRO3,MERTK,DDR2,DKFZp566H1924,NPTN,
GO:0004715~non-membrane spanning protein tyrosine kinase activity	MATK,PTK2B,LCK,BLK,TYK2,HCK,YES1,RIPK2,JAK2,STK16,ABL1,FYN,FES,LYN,FGR,WEE2,SRC,FER,EIF2AK2,JAK1,WEE1,CSK,TEC,TXK,ABL2,FRK,ZAP70,SYK,CLK1,BMX,JAK3,PTK2,PRKCD,BTK,TNK2,ITK,TNK1,DYRK1A,PTK6,MELK,PKDCC,STYK1,SGK223,SRMS,PEAK1,BAZ1B,Pe1Fe10,
GO:0004716~receptor signaling protein tyrosine kinase activity	ERBB4,ERBB2,EGFR,INSR,LYN,KIT,KDR,SYK,TYRO3,
GO:0004719~protein-L-isoaspartate (D-aspartate) O-methyltransferase activity	PCMT1,PCMTD2,PCMTD1,
GO:0004720~protein-lysine 6-oxidase activity	LOX,LOXL3,LOXL4,LOXL2,
GO:0004721~phosphoprotein phosphatase activity	PPP5D1,PPP1CC,CTDP1,PPP5C,PPP1CB,PPP2CB,PPP2CA,PPP3CA,PPP1CA,PPEF1,PPP3CC,PPP4C,PLPP3,PPP1R12A,CTDSPL,PLPP2,PHLPP1,ACP2,PTEN,CTDSPL2,PTPN11,DLG1,MTM1,DLGAP5,TIMM50,PPP3CB,PPP6C,TNS2,SSH2,PPP1R3B,PPTC7,PPP4R1,SSH1,PDXP,DUSP9,CPPED1,DUSP26,DUSP16,PPP1R3E,PHPT1,PPM1H,CDC14A,PPP2R3B,DUSP10,
GO:0004722~protein serine/threonine phosphatase activity	PPM1K,CDC14C,PP2D1,PPM1F,PPM1N,ppm1m,PPM1B,PDP1,ILKAP,PPM1A,ILKAP2,ILKAP3,PDP2,PPM1M,MTMR4,PPM1D,PPP6C,PPEF1,PPEF2,PPM1G,CDC14B,EPM2A,CTDNEP1,PPP1R3D,LCK,PPP3CB,PPP2R1A,PPP1CC,PPP5C,PTEN,PPP4C,PPP1CA,PPP2CB,PPP2R2A,CYCS,PPP3CA,MTMR3,PPP2R5D,TAB1,CDKN3,TIMM50,PPM1J,PPM1L,PPP1R15B,PHLPP2,UBLCP1,PPM1E,DUSP23,PPA2,PPM1H,CDC14A,PPP1R3C,MTMR6,PPP2R3B,
GO:0004723~calcium-dependent protein serine/threonine phosphatase activity	PPP3R1,CAMK2G,
GO:0004724~magnesium-dependent protein serine/threonine phosphatase activity	PDP1,PDP2,
GO:0004725~protein tyrosine phosphatase activity	PTPRT,PTPRC,PTEN,PTPDC1,PTPRJ,MTMR14,CDKN3,PTPRG,PTPRQ,PTPN9,PTPRS,PTPN22,PTPRK,CDC14C,EYA1,PGP,PTPN5,EYA2,EYA3,CDC25B,PTPN1,PTPN7,PTPN12,MTMR2,CDC25A,DUSP11,ACP1,CDC25C,PTPN14,PTPRN2,PTPN18,PTPRM,EYA4,SSH3,DUSP13,PTPRD,SSH2,PTPRB,PTPRR,DUSP18,MTMR1,TPTE2,MTMR3,PTPRF,EPM2A,PTPRO,PTPN21,PTPRN,CDC14B,PTPN3,PTPN4,MTMR4,DUSP3,PTPN2,RNGTT,DNAJC6,DUSP14,PTPRA,PTPRZ1,PTPN6,TPTE,DUSP2,PTPN11,PTPN13,DUSP4…
GO:0004726~non-membrane spanning protein tyrosine phosphatase activity	PTPN2,ACP1,DUSP1,PTPN4,PTPN9,PTPN12,PTPN11,PTPN18,
GO:0004727~prenylated protein tyrosine phosphatase activity	PTP4A3,PTP4A2,
GO:0004728~receptor signaling protein tyrosine phosphatase activity	MAP2K1,
GO:0004729~oxygen-dependent protoporphyrinogen oxidase activity	PPOX,
GO:0004730~pseudouridylate synthase activity	PUS1,
GO:0004731~purine-nucleoside phosphorylase activity	PNP,
GO:0004733~pyridoxamine-phosphate oxidase activity	PNPO,
GO:0004735~pyrroline-5-carboxylate reductase activity	PYCRL,PYCR2,PYCR1,NOXRED1,J3KR12,
GO:0004736~pyruvate carboxylase activity	PC,
GO:0004738~pyruvate dehydrogenase activity	PDHA1,PDHB,
GO:0004739~pyruvate dehydrogenase (acetyl-transferring) activity	PDHB,PDHA1,PDHA2,
GO:0004740~pyruvate dehydrogenase (acetyl-transferring) kinase activity	PDK1,PDK2,PDK3,PDK4,
GO:0004741~[pyruvate dehydrogenase (lipoamide)] phosphatase activity	PDP1,PDP2,
GO:0004742~dihydrolipoyllysine-residue acetyltransferase activity	DLAT,
GO:0004743~pyruvate kinase activity	PKM,PKLR,
GO:0004744~retinal isomerase activity	RPE65,
GO:0004745~retinol dehydrogenase activity	DHRS7C,RDH8,HSD17B6,RDH16,DHRS3,ADH4,BMP2,ADH7,AKR1C3,RDH10,SDR16C5,SDR9C7,RDH11,RDH5,RDH12,DHRS9,
GO:0004747~ribokinase activity	RBKS,
GO:0004748~ribonucleoside-diphosphate reductase activity, thioredoxin disulfide as acceptor	RRM1,RRM2,RRM2B,
GO:0004749~ribose phosphate diphosphokinase activity	PRPS1L1,PRPS2,PRPS1,PRPSAP1,PRPSAP2,
GO:0004750~ribulose-phosphate 3-epimerase activity	RPE,RPEL1,
GO:0004751~ribose-5-phosphate isomerase activity	RPIA,
GO:0004756~selenide, water dikinase activity	SEPHS2,SEPHS1,
GO:0004757~sepiapterin reductase activity	SPR,
GO:0004758~serine C-palmitoyltransferase activity	SPTLC1,SPTLC2,SPTSSB,SPTSSA,SPTLC3,
GO:0004760~serine-pyruvate transaminase activity	AGXT,
GO:0004766~spermidine synthase activity	SRM,
GO:0004767~sphingomyelin phosphodiesterase activity	ENPP7,SMPD2,SMPD1,SMPDL3A,SMPDL3B,SMPD4,SMPD3,
GO:0004768~stearoyl-CoA 9-desaturase activity	SCD,FADS2,SCD5,
GO:0004769~steroid delta-isomerase activity	HSD3B1,HSD3B2,EBP,
GO:0004771~sterol esterase activity	CEL,LIPA,
GO:0004772~sterol O-acyltransferase activity	SOAT1,
GO:0004773~steryl-sulfatase activity	STS,
GO:0004775~succinate-CoA ligase (ADP-forming) activity	SUCLG1,SUCLA2,
GO:0004776~succinate-CoA ligase (GDP-forming) activity	SUCLG1,SUCLG2,
GO:0004777~succinate-semialdehyde dehydrogenase (NAD+) activity	ALDH5A1,
GO:0004778~succinyl-CoA hydrolase activity	ACOT4,
GO:0004781~sulfate adenylyltransferase (ATP) activity	PAPSS1,PAPSS2,
GO:0004782~sulfinoalanine decarboxylase activity	GADL1,CSAD,
GO:0004784~superoxide dismutase activity	SOD2,CCS,SOD1,SOD3,NQO1,
GO:0004788~thiamine diphosphokinase activity	TPK1,
GO:0004790~thioether S-methyltransferase activity	INMT,
GO:0004791~thioredoxin-disulfide reductase activity	TXNRD1,TXNRD2,TXNRD3,NXN,TXNDC2,
GO:0004792~thiosulfate sulfurtransferase activity	TST,MPST,MOCS3,
GO:0004794~L-threonine ammonia-lyase activity	SDS,SDSL,
GO:0004795~threonine synthase activity	THNSL2,THNSL1,
GO:0004796~thromboxane-A synthase activity	TBXAS1,
GO:0004797~thymidine kinase activity	TK1,TK2,
GO:0004798~thymidylate kinase activity	DTYMK,CMPK2,
GO:0004799~thymidylate synthase activity	TYMS,
GO:0004800~thyroxine 5'-deiodinase activity	DIO1,DIO2,DIO3,
GO:0004801~sedoheptulose-7-phosphate:D-glyceraldehyde-3-phosphate glyceronetransferase activity	TALDO1,
GO:0004802~transketolase activity	TKT,TKTL1,TKTL2,
GO:0004803~transposase activity	ZBED1,THAP9,VRTN,
GO:0004806~triglyceride lipase activity	PNLIPRP2,LIPC,PNLIPRP1,LPL,LIPF,PNLIP,CEL,AADAC,PNPLA4,LIPE,PNLIPRP3,ABHD5,PNPLA2,PNPLA3,
GO:0004807~triose-phosphate isomerase activity	TPI1,
GO:0004809~tRNA (guanine-N2-)-methyltransferase activity	TRMT1,TRMT1L,TRMT11,
GO:0004810~tRNA adenylyltransferase activity	TRNT1,
GO:0004812~aminoacyl-tRNA ligase activity	CARS2,LARS,HARS,HARS2,VARS2,NARS2,QARS,WARS,MARS,KARS,FARSA,FARS2,
GO:0004813~alanine-tRNA ligase activity	PTGES3L-AARSD1,AARS,AARS2,AARSD1,
GO:0004814~arginine-tRNA ligase activity	DALRD3,RARS,RARS2,
GO:0004815~aspartate-tRNA ligase activity	DARS,DARS2,
GO:0004816~asparagine-tRNA ligase activity	NARS,NARS2,
GO:0004817~cysteine-tRNA ligase activity	CARS,CARS2,
GO:0004818~glutamate-tRNA ligase activity	EARS2,EPRS,
GO:0004819~glutamine-tRNA ligase activity	QARS,
GO:0004820~glycine-tRNA ligase activity	GARS,POLG2,
GO:0004821~histidine-tRNA ligase activity	HARS,HARS2,
GO:0004822~isoleucine-tRNA ligase activity	IARS,IARS2,
GO:0004823~leucine-tRNA ligase activity	LARS2,LARS,
GO:0004824~lysine-tRNA ligase activity	KARS,
GO:0004825~methionine-tRNA ligase activity	MARS,MARS2,
GO:0004826~phenylalanine-tRNA ligase activity	FARSA,FARS2,LRRC47,FDXACB1,FARSB,
GO:0004827~proline-tRNA ligase activity	EPRS,PARS2,
GO:0004828~serine-tRNA ligase activity	SARS2,M0R2C6,SARS,
GO:0004829~threonine-tRNA ligase activity	TARSL2,TARS2,TARS,
GO:0004830~tryptophan-tRNA ligase activity	WARS,WARS2,
GO:0004831~tyrosine-tRNA ligase activity	YARS,YARS2,
GO:0004832~valine-tRNA ligase activity	VARS2,VARS,YARS,
GO:0004833~tryptophan 2,3-dioxygenase activity	TDO2,IDO1,IDO2,
GO:0004835~tubulin-tyrosine ligase activity	TTL,
GO:0004838~L-tyrosine:2-oxoglutarate aminotransferase activity	TAT,
GO:0004839~ubiquitin activating enzyme activity	UBA6,ATG7,UBA1,UBA7,SAE1,
GO:0004842~ubiquitin-protein transferase activity	ARIH1,PARK2,BIRC2,HECTD1,BRCA1,RNF213,A0A0B4J293,TRAF4,RNF151,RNF19A,UBE3A,HERC2,RNF19,KLHL33,TRAF3,RC3H2,TRAF2,BTBD18,CBLB,FANCL,WDSUB1,SIAH2,ARIH2,PPIL2,RNF144A,KBTBD13,ANKIB1,RNF14,MIB2,TRIM36,RNF217,UBR5,HECTD2,HERC5,G2E3,PRPF19,UBE3B,RNF41,HECTD4,AREL1,HUWE1,HERC3,NEDD4,HACE1,WWP1,RNF31,RBBP6,STUB1,TRIP12,HECW1,ANAPC11,SMURF2,NEDD4L,NOSIP,RNF103,WWP2,TRAF5,PEX12,UBE2C,BACH1,UBE2L6,TRIM24,BIR…
GO:0004843~ubiquitin-specific protease activity	UCHL3,OTUD5,USP48,BAP1,USP4,UCHL1,OTULIN,OTUB1,USP15,USP11,UCHL5,USP33,USP10,USP32,EIF3F,USP9Y,USP12,USP2,USP1,USP19,STAMBP,TNFAIP3,USP6,USP8,USP5,BRCC3,ATXN3,USP14,USP46,OTUD4,TNIP1,OTUD3,OTUD1,MYSM1,YOD1,OTUD7B,USP17L2,USP49,USP34,USP30,USP31,USP51,USP45,OTUD6A,USP37,USP38,JOSD2,OTUD7A,UFD1L,COPS5,USP13,USP9X,USP7,OTUB2,VCPIP1,USP47,USP28,USP44,ATXN3L,ANKZF1,USP42,CYLD,USP36,USP35,ZRANB1,USP25,…
GO:0004844~uracil DNA N-glycosylase activity	UNG,CCNO,APEX1,TDG,SMUG1,DKFZp781L1143,
GO:0004849~uridine kinase activity	CMPK1,UCKL1,UPRT,UCK2,UCK1,
GO:0004850~uridine phosphorylase activity	UPP2,UPP1,
GO:0004852~uroporphyrinogen-III synthase activity	UROS,HMBS,
GO:0004853~uroporphyrinogen decarboxylase activity	UROD,
GO:0004854~xanthine dehydrogenase activity	XDH,AOX1,
GO:0004855~xanthine oxidase activity	XDH,
GO:0004856~xylulokinase activity	XYLB,
GO:0004857~enzyme inhibitor activity	GCKR,CD55,SLN,PPP1R12A,CALU,PRPSAP2,UGT1A9,APBA3,SCG5,CSN2,MRLN,CD46,PDE6G,UGT1A1,PLN,GCHFR,NOTCH1,ARRB1,DGKZ,PDE6H,PRPSAP1,FRY,CCAR2,WDTC1,ANGPTL4,TXNIP,UGT1A7,UGT1A8,HSPBP1,CABP1,ATPIF1,ANGPTL3,
GO:0004859~phospholipase inhibitor activity	PINLYP,ANXA2P2,ANXA3,ANXA2,APOC1,ANXA5,ANXA4,PDC,SNCB,ANXA1,ANGPTL3,
GO:0004860~protein kinase inhibitor activity	SOCS2,SOCS7,SOCS3,SOCS6,CHAD,SOCS1,FLRT2,GMFG,SH3BP5,SOCS5,NPM1,GP1BA,DCN,NCK1,BGN,GMFB,DNAJC3,LRRC66,PODNL1,SH3BP5L,PODN,LRRTM1,RTN4RL1,RTN4RL2,LRRTM4,LRRTM3,LRRC15,DUSP19,SOCS4,TRIB2,TESC,TRIB3,TRIB1,CHP1,ASPN,RTN4R,NYX,TAOK3,LRRC19,PRKRIP1,LRTM1,LRRC4,LRRC4C,MBIP,CISH,LRRC4B,DUS2,FLRT3,FLRT1,PPP1R1B,MAPK8IP1,
GO:0004861~cyclin-dependent protein serine/threonine kinase inhibitor activity	CDKN1C,CDKN1B,HEXIM2,HEXIM1,CDKN1A,CASP3,CDKN2A,CDKN2B,CDKN2C,CDKN2D,INCA1,KAT2B,
GO:0004862~cAMP-dependent protein kinase inhibitor activity	PRKAR1A,PRKAR2A,PRKAR1B,PRKAR2B,PKIA,PKIG,PKIB,PRKAG2,
GO:0004864~protein phosphatase inhibitor activity	PHACTR4,MKL1,PPP1R9B,PPP1R2,PPP1R14D,PHACTR2,PPP1R1A,PHACTR1,MKL2,PPP1R1B,PPP1R2P9,ENSA,PPP1R37,URI1,ELFN1,SAG,PTN,ARPP19,SET,ELFN2,PPP1R26,PPP1R2P3,PPP1R27,LMTK2,PPP1R35,SH3RF2,PPP1R1C,PPP1R14A,PPP1R14B,PHACTR3,PPP1R36,PPP1R2P1,PPP1R10,PPME1,CABIN1,
GO:0004865~protein serine/threonine phosphatase inhibitor activity	PPP1R11,PPP1R17,PPP1R2,PPP1R8,PPP1R1A,PPP1R14C,PPP1R1C,PPP1R1B,
GO:0004866~endopeptidase inhibitor activity	C4B_2,OVOS,C4A,C4B,CPAMD8,A2M,A2ML1,SPINT2,CST7,RECK,SPINK1,C3,C5,CST3,AHSG,SLPI,CSTB,SERPIND1,PROS1,LPA,SERPINF2,TFPI,ITIH2,PI3,SPINK2,PZP,CAST,RENBP,USP14,ITIH3,SPP2,WFDC2,ITIH4,C3P1,PSMF1,PROL1,PCSK1N,UCHL5,
GO:0004867~serine-type endopeptidase inhibitor activity	ITIH2,ITIH5,SERPINI2,A2ML1,HMSD,SERPINE3,ITIH1,ITIH4,WFIKKN2,TFPI,SERPINB5,SPINK1,COL6A3,SERPINB2,ITIH3,APP,PAPLN,SPINT1,SERPINB10,COL28A1,TFPI2,SPINT2,K7EQZ3,SPINK4,SERPINB7,EPPIN,RECK,SERPINC1,SERPINA1,SERPINA3,AGT,A2M,AMBP,SLPI,HRG,SERPINE1,SERPINA5,SERPING1,SERPINA7,SERPIND1,SERPINE2,SERPINA6,SERPINF2,FURIN,SPINK8,PI3,SPINK2,PZP,SERPINA2,ANOS1,SERPINB3,SERPINA4,PEBP1,SERPINB1,SERPINB6,SERPINF…
GO:0004869~cysteine-type endopeptidase inhibitor activity	CSTL1,CST8,CSTA,FETUB,AHSG,BIRC5,CST7,PTTG1,CST3,CST4,CST1,KNG1,CSTB,HRG,CST2,CST5,SERPINB3,LCN1,CARD18,SPOCK1,NAIP,WFDC2,CST6,CARD16,CST9,CST9LP1,CARD17,BIRC7,CST11,CST9L,NLRC4,BIRC6,SERPINB13,
GO:0004871~signal transducer activity	DNAJC25-GNG10,PLCB1,RGS6,GNA11,GNAT2,GNAS,PLCG2,RGS7,PLCL1,SH2B2,PSD,GNAT3,GNAQ,CTNNB1,STAT2,PTK2,CBLB,GPR89A,PLCH2,GNA12,STAT5B,JUP,GNAT1,LSP1,PLCD4,STAT4,GNGT1,PTK2B,GNAI1,STAT5A,STAT1,GNGT2,RGS9,GNAI2,GNG2,STAT6,STAT3,PLCD3,PLCZ1,BCAR1,GNAO1,SH2B1,PLCL2,GNA15,GNAL,GNG7,AIP,LGALS9,TRAF5,TRIM38,IRS4,GNB5,UNC13B,PPP1R12A,AXIN1,RIPK2,TSPAN6,TRIM13,RGS11,PLEKHG5,DKK1,IKBKAP,APOL3,GNA14,AVP,S100A9,R…
GO:0004872~receptor activity	ANTXRL,ITGB2,ITGB6,OGFR,ANTXR2,IZUMO1R,ITGB1,SCARB2,GFRA2,ITGB7,ATP6AP2,ANTXR1,H3BM21,ITGB5,TLR4,TNFRSF10A,TNFRSF11B,TNFRSF10B,UNC13B,TNFRSF13B,NCR3,NPC1,EPHB6,TLR3,PLXNB1,EXTL3,MED14,LY75,NRP2,CUBN,TLR2,RAMP1,RAMP3,LILRB3,LRRN2,MED24,CRLF1,ATRN,IL18RAP,TNFRSF6B,CRTAM,CD160,LDLR,CD4,OPN1SW,KRT1,ICAM1,CD5,CD2,THBD,RET,NGFR,PKHD1,CD7,TACSTD2,IGF2R,NR2C1,ANPEP,PVR,FOLR1,CSF2RA,CD46,CD1D,ITGB4,AOC1,C…
GO:0004873~asialoglycoprotein receptor activity	ASGR1,ASGR2,LRPAP1,
GO:0004874~aryl hydrocarbon receptor activity	ARNT,
GO:0004875~complement receptor activity	CR2,
GO:0004876~complement component C3a receptor activity	C3AR1,
GO:0004877~complement component C3b receptor activity	CR1,
GO:0004878~complement component C5a receptor activity	C5AR1,
GO:0004879~RNA polymerase II transcription factor activity, ligand-activated sequence-specific DNA binding	HNF4A,RORA,PPARA,NR1H3,NR4A2,PPARG,NR2F1,NR4A1,NR2F2,NR2F6,NR5A2,NR1I2,ESRRB,PGR,AR,ESRRA,RXRA,NR1D1,RXRB,AHR,STAT3,PTGER3,RORC,NR0B1,NR1H2,PPARD,NR5A1,HNF4G,NR1I3,NR1D2,NR6A1,GLMP,ESR2,RORB,NR1H4,NR2E3,
GO:0004882~androgen receptor activity	AR,NR1I3,NKX3-1,
GO:0004883~glucocorticoid receptor activity	NR3C1,
GO:0004886~9-cis retinoic acid receptor activity	RXRA,RXRB,RXRG,
GO:0004887~thyroid hormone receptor activity	THRB,NR1I3,NR1I2,THRA,NR2F6,NR4A3,NR1H4,BRD8,
GO:0004888~transmembrane signaling receptor activity	IGHM,FAS,SEMA6A,FCAMR,OR2A25,OR4C46,OR4C45,OR2AT4,CD3G,TLR6,TLR3,TLR1,TLR10,CD3D,CD3E,H0Y858,SMO,EPOR,TLR4,CLDN4,TNFRSF10C,NPC1,GPR182,P2RX6,CLDN3,PLXNB1,TLR5,TLR2,LILRA1,LILRB3,LILRB5,LGR5,OR4F21,OR2A4,NCR2,IGSF6,EGFR,CD4,TRGC2,ERBB2,ICAM1,CD5,THBD,NGFR,OR4A8,OR4Q2,OR10J4,OR4E1,CD79A,GP1BB,IL1R1,SPN,SELE,ENG,LAG3,CR2,NPR2,M6PR,CD247,CD72,ERBB3,EVI2A,MRC1,KLRC1,KLRC2,CD27,TNFRSF8,OR1E1,FCGR2C,RYK…
GO:0004889~acetylcholine-activated cation-selective channel activity	HTR3A,HTR3E,CHRND,CHRNA2,CHRNA1,CHRNA6,CHRNA4,CHRNA5,CHRNB1,HTR3B,CHRNG,CHRNB2,CHRNB4,CHRNA3,CHRNA7,CHRNE,CHRNB3,ZACN,HTR3D,HTR3C,CHRNA10,CHRNA9,
GO:0004890~GABA-A receptor activity	GABRG3,GABRA2,GABRR3,GABRB2,GABRP,GABRG2,GABRA1,GABRA6,GABRB3,GABRA5,GABRD,GABRB1,GABRR1,GABRR2,GABRA3,GABRA4,GABRE,GABRG1,GABRQ,
GO:0004896~cytokine receptor activity	IL6R,MPL,GHR,IL12RB2,IL5RA,IL2RG,IL7R,CSF2RA,IL11RA,IL4R,IL3RA,CD74,F3,CD44,IL12B,FLT3,IL12RB1,IL13RA1,IL1RL1,IL15RA,EBI3,IL13RA2,CNTFR,CSF2RB,IL20RB,IFNLR1,IL31RA,CSF3R,IL17RB,IL20RA,
GO:0004897~ciliary neurotrophic factor receptor activity	IL6R,CNTFR,IL6ST,LIFR,
GO:0004900~erythropoietin receptor activity	EPOR,
GO:0004902~granulocyte colony-stimulating factor receptor activity	CSF2RA,
GO:0004903~growth hormone receptor activity	GHR,
GO:0004904~interferon receptor activity	IL22RA1,
GO:0004905~type I interferon receptor activity	IFNAR1,IFNAR2,
GO:0004906~interferon-gamma receptor activity	IFNGR1,IFNGR2,
GO:0004908~interleukin-1 receptor activity	IL1RAP,IL1RL1,IL1R1,IL1R2,IL18R1,IL1RL2,IL1RAPL2,
GO:0004909~interleukin-1, Type I, activating receptor activity	IL1R1,IL1RL2,
GO:0004910~interleukin-1, Type II, blocking receptor activity	IL1R2,IL1RAPL2,
GO:0004911~interleukin-2 receptor activity	IL2RA,IL2RB,IL2RG,
GO:0004912~interleukin-3 receptor activity	IL3RA,CSF2RB,
GO:0004913~interleukin-4 receptor activity	IL4R,IL2RG,
GO:0004914~interleukin-5 receptor activity	CSF2RB,IL5RA,
GO:0004915~interleukin-6 receptor activity	IL6R,IL6ST,
GO:0004917~interleukin-7 receptor activity	IL7R,IL2RG,
GO:0004918~interleukin-8 receptor activity	CXCR1,CXCR2,
GO:0004919~interleukin-9 receptor activity	IL9R,
GO:0004920~interleukin-10 receptor activity	H0Y3Z8,IL10RB,IL10RA,
GO:0004921~interleukin-11 receptor activity	IL6ST,
GO:0004923~leukemia inhibitory factor receptor activity	IL6ST,LIFR,
GO:0004924~oncostatin-M receptor activity	IL6ST,LIFR,OSMR,
GO:0004925~prolactin receptor activity	PRLR,
GO:0004930~G-protein coupled receptor activity	GPR39,TAS2R30,OR56A5,GPER1,GPR179,ADGRD2,RXFP1,OR5H15,OR1N1,OR10C1,OR4F15,ADGRD1,MRGPRX4,OR8H2,OR8I2,OR1N2,OR8H1,OR4C3,OR3A1,OR4Q2,OR52Z1,TAS2R43,LOC105369274,GPR161,CRHR1,TAS1R1,GRM7,GRM8,ADGRL3,OR1L1,PPAN-P2RY11,TUBB3,PTGIR,OR1L6,OR2K2,OR6K3,ADGRF4,OR51T1,GPRC5C,ADGRF1,OR2A14,SCTR,OR12D3,TAS2R19,OR4M2,TAS2R31,OR2J3,TAS2R46,TAS2R42,ADORA3,TAS2R20,ADGRB2,OR2M5,OR2A25,OR6C74,OR14I1,OR6C68,OR5K3,OR…
GO:0004931~extracellular ATP-gated cation channel activity	P2RX3,P2RX5,P2RX6,P2RX4,P2RX7,C12orf76,P2RX1,P2RX2,
GO:0004935~adrenergic receptor activity	OR56A5,DRD2,OR5T1,OR56A1,OR56A4,OR13F1,GPR101,
GO:0004937~alpha1-adrenergic receptor activity	ADRA1A,ADRA1D,ADRA1B,
GO:0004938~alpha2-adrenergic receptor activity	ADRA2B,ADRA2C,ADRA2A,
GO:0004939~beta-adrenergic receptor activity	ADRB1,ADRB3,
GO:0004940~beta1-adrenergic receptor activity	ADRB1,
GO:0004941~beta2-adrenergic receptor activity	ADRB2,
GO:0004943~C3a anaphylatoxin receptor activity	C3AR1,
GO:0004944~C5a anaphylatoxin receptor activity	C5AR1,C5AR2,
GO:0004945~angiotensin type II receptor activity	AGTR1,MAS1,AGTR2,AGTRAP,RXFP4,
GO:0004946~bombesin receptor activity	NMBR,BRS3,
GO:0004947~bradykinin receptor activity	BDKRB1,BDKRB2,
GO:0004948~calcitonin receptor activity	CALCR,CALCRL,RAMP1,
GO:0004949~cannabinoid receptor activity	CNR1,CNR2,GPR55,
GO:0004950~chemokine receptor activity	CCRL2,ACKR2,CXCR1,CCR1,CCR2,XCR1,CX3CR1,CXCR3,CCR3,CCR4,CCR5,CCR6,CCR8,CCR9,GPR17,CMKLR1,ACKR4,
GO:0004951~cholecystokinin receptor activity	CCKAR,CCKBR,
GO:0004952~dopamine neurotransmitter receptor activity	DRD4,DRD3,DRD2,DRD1,DRD5,
GO:0004955~prostaglandin receptor activity	PPARG,
GO:0004956~prostaglandin D receptor activity	PTGDR,PTGDR2,
GO:0004957~prostaglandin E receptor activity	PTGER3,PTGER2,HPGD,PTGER1,PTGER4,
GO:0004958~prostaglandin F receptor activity	PTGFR,PTGDR2,
GO:0004960~thromboxane receptor activity	TBXA2R,
GO:0004961~thromboxane A2 receptor activity	TBXA2R,
GO:0004962~endothelin receptor activity	EDNRB,EDNRA,
GO:0004963~follicle-stimulating hormone receptor activity	FSHR,
GO:0004964~luteinizing hormone receptor activity	LHCGR,R4GN57,
GO:0004965~G-protein coupled GABA receptor activity	GABBR1,GABBR2,GPR156,
GO:0004966~galanin receptor activity	GALR2,GALR3,GAL,GALR1,
GO:0004967~glucagon receptor activity	GCGR,GLP2R,GLP1R,
GO:0004968~gonadotropin-releasing hormone receptor activity	GNRHR,GNRHR2,GPR173,
GO:0004969~histamine receptor activity	HRH3,HRH2,HRH1,HTR6,HRH4,ZNF219,
GO:0004970~ionotropic glutamate receptor activity	GRIA3,GRID2,GRIK2,GRIN2A,GRIK1,GRID1,GRIA2,GRIA4,GRIN2C,GRIK3,GRIN1,
GO:0004971~AMPA glutamate receptor activity	GRIA1,GRIA2,GRIA3,GRIA4,
GO:0004972~NMDA glutamate receptor activity	GRIN2D,GRIN3B,GRIN1,GRIN2A,GRIN2B,PTK2B,GRIN2C,GRIN3A,
GO:0004974~leukotriene receptor activity	LTB4R2,LTB4R,CYSLTR2,CYSLTR1,
GO:0004977~melanocortin receptor activity	MC5R,MC4R,MC3R,MC2R,MC1R,
GO:0004978~corticotropin receptor activity	MC2R,
GO:0004979~beta-endorphin receptor activity	OPRM1,
GO:0004980~melanocyte-stimulating hormone receptor activity	MC1R,MC4R,MC3R,
GO:0004982~N-formyl peptide receptor activity	FPR2,FPR1,FPR3,
GO:0004983~neuropeptide Y receptor activity	NPY1R,QRFPR,NPY2R,PRLHR,NPY5R,PROKR2,PROKR1,NPY6R,GPR83,
GO:0004984~olfactory receptor activity	OR56A5,OR5H15,OR1N1,OR10C1,OR4F15,OR8H2,OR8I2,OR1N2,OR8H1,OR4C3,OR3A1,OR4Q2,OR52Z1,LOC105369274,OR1L1,OR1L6,OR2K2,OR6K3,OR51T1,OR2A14,OR12D3,OR4M2,OR2J3,OR2M5,OR2A25,OR6C74,OR14I1,OR6C68,OR5K3,OR6C6,OR2W5,OR51F1,OR2T8,OR4C46,OR5H14,OR6C70,OR6C65,OR5H1,OR6C75,OR5B21,OR2AG2,OR6C76,OR5K4,OR52A4P,OR4C45,OR2AT4,OR11H12,OR5AP2,OR4N2,OR52E6,OR52I1,OR7A17,OR1F1,OR2T1,OR10H2,OR10H3,OR7C2,OR1I1,OR2B3,OR2J2…
GO:0004985~opioid receptor activity	OPRD1,OPRK1,NPBWR1,NPBWR2,SIGMAR1,OGFR,
GO:0004990~oxytocin receptor activity	OXTR,
GO:0004991~parathyroid hormone receptor activity	PTH1R,PTH2R,
GO:0004992~platelet activating factor receptor activity	PDGFRB,PTAFR,PDGFRL,
GO:0004993~G-protein coupled serotonin receptor activity	HTR2A,HTR3E,HTR1A,HTR4,HTR3B,HTR1D,HTR1B,HTR2C,HTR1E,HTR1F,HTR7,HTR2B,HTR3A,HTR5A,HTR6,ZACN,HTR3D,HTR3C,
GO:0004994~somatostatin receptor activity	SSTR1,SSTR2,SSTR4,SSTR3,SSTR5,
GO:0004995~tachykinin receptor activity	TACR2,TACR1,TACR3,
GO:0004996~thyroid-stimulating hormone receptor activity	TSHR,PAX8,
GO:0004997~thyrotropin-releasing hormone receptor activity	TRHR,
GO:0004998~transferrin receptor activity	TFRC,TFR2,
GO:0004999~vasoactive intestinal polypeptide receptor activity	VIPR2,VIPR1,ADCYAP1R1,
GO:0005000~vasopressin receptor activity	OXTR,AVPR2,AVPR1A,AVPR1B,NLRP6,NPSR1,INPP5K,
GO:0005001~transmembrane receptor protein tyrosine phosphatase activity	PTPRC,PTPRF,PTPRA,PTPRB,PTPRD,PTPRE,PTPRG,PTPRZ1,PTPRM,PTPN6,PTPRS,PTPRR,PTPRK,PTPRO,PTPRU,PTPRN2,PTPRH,
GO:0005003~ephrin receptor activity	EPHA6,EPHB6,EPHB2,EPHA5,EPHA3,EPHA4,EPHB1,EPHA10,EPHA2,EPHB3,EPHB4,
GO:0005004~GPI-linked ephrin receptor activity	EPHA5,NTRK1,EPHA3,EPHA8,EPHA4,EPHA7,NTRK3,
GO:0005005~transmembrane-ephrin receptor activity	EPHA1,EPHB2,EFNA3,EFNA4,EPHA5,EPHB1,EPHA4,EFNB3,EPHA10,
GO:0005006~epidermal growth factor-activated receptor activity	EGFR,EFEMP1,
GO:0005007~fibroblast growth factor-activated receptor activity	FGFR2,FGFR1,FGFR3,FGFR4,FGFRL1,
GO:0005008~hepatocyte growth factor-activated receptor activity	MET,
GO:0005009~insulin-activated receptor activity	INSR,
GO:0005010~insulin-like growth factor-activated receptor activity	IGF1R,IGF2R,CRIM1,
GO:0005011~macrophage colony-stimulating factor receptor activity	CSF1R,MST1R,
GO:0005017~platelet-derived growth factor-activated receptor activity	PDGFRB,
GO:0005018~platelet-derived growth factor alpha-receptor activity	A0A0B4J203,PDGFRA,
GO:0005019~platelet-derived growth factor beta-receptor activity	PDGFRB,PDGFRL,
GO:0005020~stem cell factor receptor activity	KIT,
GO:0005021~vascular endothelial growth factor-activated receptor activity	NRP2,VEGFR3,FLT4,NRP1,PDGFRA,FLT1,KDR,FLT3,
GO:0005024~transforming growth factor beta-activated receptor activity	ENG,TGFBR1,ACVRL1,TGFBR2,TGFBR3,LTBP1,LTBP4,
GO:0005025~transforming growth factor beta receptor activity, type I	TGFBR1,BMPR1B,ACVRL1,ACVR1,
GO:0005026~transforming growth factor beta receptor activity, type II	TGFBR2,AMHR2,
GO:0005030~neurotrophin receptor activity	NTRK3,NTRK1,
GO:0005031~tumor necrosis factor-activated receptor activity	TNFRSF1A,TNFRSF10A,TNFRSF11B,TNFRSF10B,TNFRSF10C,TNFRSF21,TNFRSF6B,NGFR,TNFRSF1B,FAS,CD40,CD27,TNFRSF8,LTBR,TNFRSF4,TNFRSF9,TNFRSF14,TNFRSF25,RELT,EDA2R,TNFRSF19,TNFRSF10D,TNFRSF18,TNFRSF11A,
GO:0005034~osmosensor activity	TRPV4,
GO:0005035~death receptor activity	TNFRSF10A,
GO:0005041~low-density lipoprotein receptor activity	CXCL16,LRP6,LDLR,CD36,OLR1,VLDLR,STAB2,STAB1,LRP1B,LRP12,
GO:0005042~netrin receptor activity	UNC5C,
GO:0005044~scavenger receptor activity	TMPRSS4,SSC5D,TMPRSS13,CFI,SCARF2,MSR1,TMPRSS3,LOXL3,TMPRSS2,CD163,LOXL2,ENPP2,CD6,ENPP1,PRG4,VTN,TMPRSS5,CD5,CD163L1,ENPP3,CXCL16,LGALS3BP,ACKR2,CD5L,ENDOU,ACKR3,PRSS12,TMPRSS15,SCARF1,Q4G0T1,COLEC12,TINAG,SCARA3,SCARA5,SBSPON,SSC4D,STAB2,LOXL4,HHIPL1,PGBD1,TINAGL1,ACKR4,STAB1,MARCO,DMBT1,SUSD2,
GO:0005046~KDEL sequence binding	KDELR1,KDELR2,
GO:0005047~signal recognition particle binding	SRP72,SRPR,SRP9,SRP68,SRPRB,
GO:0005048~signal sequence binding	AP2B1,AP2M1,
GO:0005049~nuclear export signal receptor activity	NUPL2,CSE1L,XPO4,RANBP17,XPO7,
GO:0005052~peroxisome matrix targeting signal-1 binding	PEX5,PEX5L,
GO:0005053~peroxisome matrix targeting signal-2 binding	PEX7,
GO:0005055~laminin receptor activity	RPSA,BCAM,
GO:0005057~receptor signaling protein activity	TGFBR1,TIAM2,RAPGEFL1,RGS14,RAF1,BRAF,RGS12,DCLK1,FLRT2,TYROBP,DOK2,NCR1,BAG4,NGF,CD3E,ADRB1,ARAF,FCGR1A,IFITM1,CD19,ADCYAP1,GNAZ,PLCG1,IL4R,PIP4K2B,ARF1,IL1RL1,TIAM1,PDCL,SMAD1,DOK4,NSMAF,DOK1,SMAD5,BAG1,TRAIP,FLRT3,FLRT1,DOK5,PLCE1,DAXX,
GO:0005068~transmembrane receptor protein tyrosine kinase adaptor activity	SH2B2,DOK2,PIK3R1,SHC1,IRS1,TRAT1,FRS2,BLNK,STAP1,GAB2,
GO:0005070~SH3/SH2 adaptor activity	SH2B2,SOCS2,IRS4,ARHGAP6,LAT,NCK2,SH2D1A,SH3BGRL,SKAP2,GRAP2,CD28,SRC,CHN1,NCK1,CRK,CRKL,TOB1,CHN2,SH3BGR,GRB2,SH3BP2,CNTNAP1,ARHGAP4,PTPN11,KHDRBS1,ARHGAP1,EPS8,SLA,GRB10,GAB1,GRAP,TP53BP2,GRB14,GRB7,LASP1,SHB,CLNK,SKAP1,SH2D3C,BLNK,STAM,HSH2D,FCRL2,SH2D3A,RUSC1,SORBS1,SLA2,SH2D2A,PAG1,ITSN2,VAV3,STAP1,
GO:0005072~transforming growth factor beta receptor, cytoplasmic mediator activity	ENG,CDKN1B,
GO:0005078~MAP-kinase scaffold activity	KSR2,SPAG9,MAPK8IP2,KSR1,DUSP19,MAPK8IP3,MAPK8IP1,
GO:0005080~protein kinase C binding	LDB3,GLRX3,SDPR,HSPB1,PRKCB,ITGAV,PLEK,TOP2A,SRC,PRKCSH,DSP,FLNA,MARCKS,SDC4,AKT1,AKT2,GRK5,IRS1,AVPR1A,AVPR1B,HINT1,TIRAP,YWHAG,GNB2L1,TOP2B,C1QBP,ADAM9,SQSTM1,TDG,PKN1,DACT2,TWF2,PARD3,HDAC7,PRKCDBP,DACT3,PDLIM5,PAWR,NELL2,FEZ1,PKP2,RBCK1,UGT1A7,UGT1A10,TRPV4,PARD6A,PICK1,DACT1,ADD3,HDAC9,HDAC5,
GO:0005085~guanyl-nucleotide exchange factor activity	RAPGEFL1,RGL4,DOCK9,DOCK1,RAPGEF6,RALGPS2,RASGRP3,DOCK7,DOCK11,DOCK8,RAPGEF5,RAPGEF4,DOCK5,RASGRP4,ECT2,DOCK4,RASGEF1B,DOCK2,RASGRP2,E9PCH4,RASGRP1,RAPGEF3,DOCK10,RAPGEF1,RASGEF1A,KALRN,RASGEF1C,DOCK6,FFAR1,LAMTOR5,BCAR3,TRIO,HERC2,CHRM4,VAV1,TBXA2R,PTGIR,RABIF,GCGR,EIF2B2,VAV2,FGD1,LAMTOR4,ARHGEF5,RALGDS,TIAM1,EIF2B5,RASGRF1,ARHGEF7,EIF2B1,GAPVD1,ITSN1,RALGPS1,FGD3,LAMTOR1,FGD5,GDPGP1,RINL,ARHGE…
GO:0005086~ARF guanyl-nucleotide exchange factor activity	IQSEC1,FBXO8,CYTH2,IQSEC3,PSD,CYTH4,PSD3,ARFGEF1,CYTH1,M0QZ92,NCK2,CYTH3,NCK1,AMPH,TRIP10,HERC1,IQSEC2,FNBP1L,ARFGEF3,PSD4,GBF1,FNBP1,PSD2,ARFGEF2,
GO:0005087~Ran guanyl-nucleotide exchange factor activity	RCBTB2,RCC1,ALS2,RANGRF,SERGEF,
GO:0005088~Ras guanyl-nucleotide exchange factor activity	RGL2,RASGRP1,ADRB1,SOS1,RASGEF1B,RASGRF1,KNDC1,RASGRP3,RASGEF1A,RASGRP4,RAPGEF4,RAPGEF5,RAPGEF2,
GO:0005089~Rho guanyl-nucleotide exchange factor activity	AKAP13,ITSN2,A0A087WZG4,TRIO,SOS2,ARHGEF9,VAV1,A0A0A0MRY4,ARHGEF4,ABR,ARHGEF37,PLEKHG3,OBSCN,ARHGEF33,ARHGEF16,ARHGEF7,FGD4,FGD5,KALRN,ARHGEF3,PLEKHG2,NGEF,RASGRF2,ARHGEF10,SPATA13,TIAM2,ARHGEF12,PLEKHG6,FGD6,SOS1,ALS2CL,ITSN1,ARHGEF19,BCR,MCF2,ALS2,FARP1,ARHGEF5,PLEKHG1,VAV3,ARHGEF17,MCF2L,FARP2,ECT2,ARHGEF1,ARHGEF18,M0R150,ARHGEF11,PLEKHG5,ARHGEF15,VAV2,FGD1,ECT2L,TIAM1,RASGRF1,ARHGEF6,PLEKHG4,…
GO:0005092~GDP-dissociation inhibitor activity	GPSM1,RGS14,ITGB1BP1,GDI1,RANBP1,GPSM2,SH3BP4,
GO:0005093~Rab GDP-dissociation inhibitor activity	GDI1,GDI2,
GO:0005094~Rho GDP-dissociation inhibitor activity	ARHGDIG,ARHGDIB,ARHGDIA,
GO:0005095~GTPase inhibitor activity	IPO5,PDE6D,DGKI,SLIT2,ARL2,IQGAP1,TNK2,GPS1,GPS2,IQGAP2,RHOH,CPEB2,RTKN,CDC42SE1,
GO:0005096~GTPase activator activity	AGAP4,SMAP2,TBC1D3D,TBC1D3I,RALGAPA2,RABEP1,AGAP6,AGAP5,ASAP3,TBC1D3E,TBC1D3K,ACAP2,AGAP1,SMAP1,DOCK1,AGAP14P,RAP1GAP,ASAP1,ARAP1,RASA2,RASGRP3,GARNL3,AGFG2,ARHGAP27,GIT1,ARAP2,ARFGAP2,RALGAPB,ARHGAP10,RGSL1,TBC1D3B,TBC1D3F,ARHGAP42,ARHGAP22,ARHGAP32,C15orf62,CTGLF11P,RANGAP1,ARFGAP3,MYO9A,RABEP2,ABR,ARHGAP25,ELMOD3,AGFG1,TBC1D3L,ECT2,RAB3GAP1,ARHGAP26,RASA4B,ADAP1,RAPGEF2,ELMOD2,ARFGAP1,RASA4,IQ…
GO:0005102~receptor binding	FGA,WNT5A,TESPA1,LAMA2,WNT1,LAMA4,LAMA3,NRG1,PLG,WNT7B,NUDT19,WNT4,WNT10B,NRIP1,RARRES2,FGG,WNT2,WNT8A,WNT9B,CCDC129,WNT16,SSFA2,WNT5B,TENM2,HFE,BTNL2,TRDN,WNT10A,WNT11,MYO1C,AGRP,NTN3,WNT7A,NRG2,ADAM10,ACOT8,SLC9A3R1,MSTN,GIPC1,NCR3,SLC27A2,FYB,ANGPT2,NPFF,TRIM24,GNPAT,LEPROT,ACOX3,ADCY6,MTSS1,RIPK2,TNFSF12,TNFSF14,TRAF3IP2,ENSA,TYROBP,TRAK2,PLXNC1,PSPN,GFRA3,DIAPH1,JAK2,SRPX2,CTNND1,DIAPH2,ICOS…
GO:0005104~fibroblast growth factor receptor binding	FGF2,FGF8,FGF1,FGF10,FGF5,FGF20,FGF6,FGF7,FGF22,FLRT2,FGF16,FRS3,FGF19,FGF4,FGF3,FGF9,FGF12,KLB,FRS2,FGF14,FGF21,FLRT3,FLRT1,KL,
GO:0005105~type 1 fibroblast growth factor receptor binding	FGF17,FGF18,FGF8,FGF23,NPTN,
GO:0005109~frizzled binding	RYK,SDCBP,WNT10B,WNT7A,DVL1,DVL2,WNT9A,WNT9B,FZD7,LRP6,WNT11,WNT1,WNT2,WNT5A,DVL1P1,WNT3,WNT3A,WNT4,WNT7B,NDP,ROR2,BAMBI,MAGI3,RNF43,SFRP1,DVL3,WNT2B,WNT8B,CTHRC1,MYOC,RSPO3,WNT10A,WNT8A,WNT5B,WNT16,ZNRF3,FZD1,WNT6,
GO:0005110~frizzled-2 binding	WNT5A,WNT3A,
GO:0005111~type 2 fibroblast growth factor receptor binding	FGF10,FGF17,FGF18,FGF7,FGF8,
GO:0005112~Notch binding	DLL1,NOTCH1,NOV,JAG1,ADAM17,SNW1,AAK1,DTX1,GALNT11,DNER,NOTCH4,CHAC1,C8orf4,DLL4,HIF1AN,DLL3,EGFL7,JAG2,NCOR2,
GO:0005113~patched binding	DHH,CCNB1,CAV1,PTCH1,IHH,SHH,BBS1,SMO,
GO:0005114~type II transforming growth factor beta receptor binding	TGFB1,TGFB3,ENG,TGFBR1,TGFB2,TGFBR3,BAMBI,
GO:0005115~receptor tyrosine kinase-like orphan receptor binding	WNT5A,
GO:0005119~smoothened binding	PTCH1,BBS1,PTCH2,
GO:0005121~Toll binding	MYD88,
GO:0005123~death receptor binding	CFLAR,NOL3,CASP3,BID,FADD,RIPK1,CASP8,DAB2IP,MADD,TMBIM1,MYD88,PIDD1,FEM1B,CASP8AP2,PRDM4,
GO:0005124~scavenger receptor binding	PDZK1,
GO:0005125~cytokine activity	IFNA13,IL17D,IFNL4,IFNA17,IFNA1,IFNA6,IL7,TNFSF12-TNFSF13,TSLP,IFNL3,HMGB1P1,IL6,OSM,CSF1,THPO,IL16,CSF3,TNFSF13,FLT3LG,LEFTY2,TNFRSF11B,WNT7A,TNFSF11,MSTN,TNFSF12,TNFSF14,GDF9,GREM1,CRLF1,LEFTY1,TNFSF15,GDF11,BMP10,IL33,CER1,BMP15,TIMP1,TGFB1,LTA,TNF,IFNA2,IFNA10,IFNA7,IFNA21,IFNA5,IFNA14,IFNB1,IFNG,IL1A,IL1B,CSF2,WNT1,IFNW1,IFNA4,IFNA16,INHA,IL4,IL5,EDN1,GPI,INHBA,IL3,FGF2,HMGB1,INHBB,WNT2,SPP1…
GO:0005126~cytokine receptor binding	IL13,IFNA13,IFNA17,IFNA1,IFNA6,IFNA21,IFNA5,IFNA14,IFNW1,MIF,IFNA8,IL15,IL17A,IL17D,IL17F,IL21,IL17C,IL17B,
GO:0005127~ciliary neurotrophic factor receptor binding	CRLF1,CNTF,IL6ST,LIFR,CLCF1,
GO:0005128~erythropoietin receptor binding	EPO,RNF41,
GO:0005129~granulocyte macrophage colony-stimulating factor receptor binding	CSF2,
GO:0005130~granulocyte colony-stimulating factor receptor binding	CSF3,
GO:0005131~growth hormone receptor binding	SOCS2,JAK2,GH1,JAK1,TYK2,
GO:0005132~type I interferon receptor binding	IFNA1,IFNA2,IFNA10,IFNA7,IFNA21,IFNA5,IFNA14,IFNA17,IFNB1,IFNW1,IFNA6,IFNA4,IFNA16,IFNA8,IFNE,IFNK,
GO:0005133~interferon-gamma receptor binding	IFNG,DNAJA3,
GO:0005134~interleukin-2 receptor binding	GATA3,IL2,ECM1,TIMM50,IL21,
GO:0005135~interleukin-3 receptor binding	IL3,RNF41,
GO:0005136~interleukin-4 receptor binding	IL4,PIBF1,
GO:0005137~interleukin-5 receptor binding	IL5,SDCBP,
GO:0005138~interleukin-6 receptor binding	IL6,IL6R,CNTF,IL6ST,ADAM17,ERAP1,PYCARD,
GO:0005139~interleukin-7 receptor binding	IL7,
GO:0005140~interleukin-9 receptor binding	IL9,
GO:0005141~interleukin-10 receptor binding	IL10,
GO:0005142~interleukin-11 receptor binding	IL11,
GO:0005143~interleukin-12 receptor binding	IL12A,JAK2,IL12B,IL12RB1,IL23R,
GO:0005144~interleukin-13 receptor binding	IL13,
GO:0005146~leukemia inhibitory factor receptor binding	LIF,CTF1,
GO:0005147~oncostatin-M receptor binding	OSM,IL31,
GO:0005148~prolactin receptor binding	PRL,GH1,
GO:0005149~interleukin-1 receptor binding	MYD88,IL1B,IL36RN,H0Y858,TLR5,IL1A,IL1RN,IRAK1,TRIP6,IL1F10,TLR9,IRAK4,IL37,IL36B,IL36G,IL36A,
GO:0005150~interleukin-1, Type I receptor binding	IL1RN,TOLLIP,
GO:0005151~interleukin-1, Type II receptor binding	IL1RN,ERAP1,
GO:0005152~interleukin-1 receptor antagonist activity	IL36RN,IL1RN,PXDN,
GO:0005153~interleukin-8 receptor binding	CXCL8,YARS,
GO:0005154~epidermal growth factor receptor binding	FER,EREG,PLSCR1,SNX2,SOCS5,SNX4,AGR2,EGF,TGFA,YES1,ITGA5,MS4A1,AREG,ARF4,SHC1,BTC,VAV2,GRB2,TNK2,EFEMP1,SNX1,ERBB4,FAM83B,EPGN,LINGO1,HBEGF,ATXN2,RNF126,VAV3,CBLC,Pe1Fe10,
GO:0005157~macrophage colony-stimulating factor receptor binding	IL34,CSF1,STAP1,
GO:0005158~insulin receptor binding	FRS3,DOK3,DOK2,FRS2,DOK4,DOK6,IRS4,PDPK1,SNX2,SNX4,INS,IGF2,IGF1,IGF1R,SLC2A2,SRC,PTPN1,ENPP1,PIK3R1,SHC1,IRS1,INSL3,PTPN11,GRB10,SNX1,DOK7,PHIP,DOK1,SORBS1,LMBRD1,DOK5,IRS2,
GO:0005159~insulin-like growth factor receptor binding	INS,SOCS2,SOCS1,REN,IGF2,IGF1,INSR,PIK3R1,SHC1,IRS1,ARRB1,YWHAG,YWHAH,INSL4,GNAS,
GO:0005160~transforming growth factor beta receptor binding	LEFTY1,LEFTY2,MSTN,GDF9,GDF11,BMP10,BMP15,LRG1,AMH,INHA,INHBA,INHBB,BMP2,BMP4,BMP3,BMP1,BMP7,BMP5,BMP6,GDF1,BMP8B,GDF5,INHBC,GDF10,INHBE,TGFB2,FKBP1A,SMAD3,TGFBR3,SMAD2,GDF6,GDF7,BMP8A,TGFBRAP1,NODAL,GDF15,RASL11B,SMURF2,GDF3,GDF2,USP15,
GO:0005161~platelet-derived growth factor receptor binding	PDGFC,PDGFD,FIGF,PDGFB,PDGFA,ITGB3,LYN,ITGA5,PDGFRB,IL1R1,VEGFA,PDGFRA,TYMP,PTEN,PTPRJ,
GO:0005163~nerve growth factor receptor binding	NGF,NGFRAP1,
GO:0005164~tumor necrosis factor receptor binding	TNFSF12-TNFSF13,EDA,TNFSF13,TNFSF11,TNFSF12,TNFSF14,TRIM37,TNFSF15,LTA,TNF,TNFSF4,CD40LG,CD70,TNFSF8,TNFSF9,STAT1,FASLG,TNFSF10,LTB,TRAP1,TRAF2,TRAF1,TRAF3,FADD,CASP8,TRADD,TNFSF5,TRAF4,BRE,ERAP1,TNFSF13B,TRAF6,HEL-S-109,
GO:0005166~neurotrophin p75 receptor binding	NTRK1,NTF3,NTF4,ZNF274,
GO:0005168~neurotrophin TRKA receptor binding	NGFR,PLCG1,PIK3R1,SHC1,EFNA5,GRB2,FRS2,
GO:0005169~neurotrophin TRKB receptor binding	BDNF,EFNA5,
GO:0005170~neurotrophin TRKC receptor binding	EFNA5,
GO:0005171~hepatocyte growth factor receptor binding	GLMN,ESM1,
GO:0005172~vascular endothelial growth factor receptor binding	FIGF,VEGFA,CD2AP,
GO:0005173~stem cell factor receptor binding	KITLG,SPRED2,SPRED1,
GO:0005174~CD40 receptor binding	CD40LG,TRAF2,
GO:0005175~CD27 receptor binding	SIVA1,
GO:0005176~ErbB-2 class receptor binding	CDK5,NRG1,ERBB2IP,MUC4,
GO:0005178~integrin binding	TNN,CASR,CYR61,PLPP3,ADAM10,ITGB1BP1,TSPAN4,LAMA5,ACTN4,EDIL3,ADAM23,ADAM11,SEMA7A,CIB2,WISP2,ECM2,S1PR2,WISP1,WISP3,COL3A1,FN1,VTN,THY1,VWF,IGF1,ICAM1,ITGB1,FCER2,P4HB,LAMB1,LYN,THBS1,ITGA5,ACTN1,SRC,ICAM2,GFAP,TIMP2,ITGA2,PTPN2,ITGB5,ITGB6,TSPAN8,VCAM1,ANXA7,COL5A1,CD9,TNXB,FBLN1,ITGA6,ITGA3,CALR,CTGF,L1CAM,ICAM3,NF2,THBS4,FBN1,ACTN2,KDR,SYK,UTRN,CD151,NOV,PXN,GSK3B,MMP14,EMP2,LAMB2,CXADR,ADAM1…
GO:0005179~hormone activity	APITD1-CORT,CSH1,CSH2,GH2,CGA,NPPA,CSHL1,CGB1,INS,PRL,GH1,STC2,CALCB,POMC,ADM,PTHLH,IAPP,THPO,INS-IGF2,VIP,CGB2,LHB,PPY,RLN3,INSL3,VGF,CCL25,GNRH2,BMP10,UTS2,AGT,GNRH1,TSHB,FSHB,CGB,CALCA,TG,PTH,GCG,IGF2,GAST,EPO,TTR,AMH,RLN2,RLN1,IGF1,CHGB,INHA,EDN1,CCK,CRH,INHBA,NMB,INHBB,GIP,SCT,C1QTNF9,APELA,PYY,MLN,EDN3,NPPB,EDN2,NPPC,LEP,STC1,COPA,INHBC,INHBE,SST,OSTN,HAMP,PRLH,GUCA2A,CRHR2,IGF-I,INSL4,ADIP…
GO:0005183~gonadotropin hormone-releasing hormone activity	GNRH1,
GO:0005184~neuropeptide hormone activity	TRH,SPX,NTS,CORT,AGRP,NPFF,VGF,NPPA,AVP,PENK,VIP,PPY,NPY,CCK,CRH,GRP,PYY,CALCB,ADCYAP1,GAL,UCN,PRLH,QRFP,PNOC,PYY3,PYY2,
GO:0005185~neurohypophyseal hormone activity	OXT,AVP,
GO:0005198~structural molecule activity	CLTC,CLTCL1,INA,COPE,COL15A1,NEFL,KRT81,KRT33B,EPB41L3,LMNA,EPB41L1,LMNB1,SNTB2,SNTG2,CLDN16,KRT87P,CLDN24,KRT15,CLDN12,EVPLL,VIM,CLDN11,GFAP,CLTB,KRT35,OTOG,CLDN15,JUP,CLTA,CLDN25,KRT19,CLDN5,SNTG1,CTNNA1,NEFM,EPB41L2,KRT17,KRT85,LMNTD1,CLDN7,KRT8,KRT77,KRT78,KRT5,KRT4,KRT18,KRT74,PRPH,CLDN18,KRT40,IFFO2,COPG1,COPB2,KRT72,KRT73,KRT79,H3BQV1,COL18A1,CLDN34,I3L3M4,KRT222,KRT23,KRT39,LMNB2,EVPL,KRT…
GO:0005199~structural constituent of cell wall	JUP,
GO:0005200~structural constituent of cytoskeleton	DMD,TUBB8,SYNM,SPTBN1,CYLC1,TUBB3,TUBAL3,A6NNZ2,TUBA8,TUBA4A,SPTBN4,TUBA1C,TUBA1A,TUBA1B,TUBB8P12,TUBB6,TUBD1,TUBB4A,HIP1,AGRN,NDC80,SPTBN2,ARPC1B,ARPC2,ARPC3,VILL,ARPC5,PPL,SORBS3,ACTL6B,SORBS2,YEATS4,KRT14,KRT6A,SPTA1,KRT6B,NEFL,NEFM,TUBB,VIM,KRT19,KRT16,TPM1,MAPT,EPB41,SPTB,NEFH,KRT5,GFAP,DSP,ANK1,EPB42,DES,KRT15,TUBG1,LOR,MSN,CTNNA2,KRT9,KRT20,KRT2,TNNT2,ARPC4,ACTB,ACTR3,ACTR2,ACTG1,ACTA1,TUB…
GO:0005201~extracellular matrix structural constituent	COL1A2,FBN2,COL5A1,COL5A2,COL4A6,COL11A2,ELN,FBN1,COL4A5,COL24A1,UMOD,FBN3,MATN3,EFEMP2,CD4,COL1A1,COL3A1,COL4A1,LAMB1,MGP,COL4A2,LAMC1,COL11A1,ACAN,BGN,MATN1,FBLN1,ANOS1,COL8A2,LAMA1,COL5A3,CHI3L1,COL15A1,TFPI2,COMP,LUM,PRELP,COL4A4,MUC5AC,FBLN2,COL4A3,MUC3A,COL14A1,MFAP5,COL19A1,LAMA4,IMPG1,MUC6,COL27A1,PXDN,IMPG2,TINAGL1,MEPE,DSPP,OPTC,
GO:0005212~structural constituent of eye lens	CRYAB,CRYAA,HSPB6,CRYBA1,CRYGC,CRYGB,CRYGD,VIM,CRYGA,CRYGS,CRYBB3,MIP,CPOX,CRYBB2,CRYBA2,CRYBA4,CRYBB1,LIM2,BFSP1,BFSP2,
GO:0005215~transporter activity	SLC22A18,LOC100509620,ABCA8,ABCA5,ABCA7,ABCA2,LCN9,SLC15A4,RBP1,SLC13A3,SLC23A3,ABCA13,SLCO4A1,SLCO2B1,A0A0A6YYJ9,AQP8,RBP4,CSN1S1,SLC5A10,FABP12,CRYM-AS1,AQP12B,FABP5P3,FABP1,SLC25A17,ABCA1,RBP7,SYNPR,SLCO1A2,SEC14L6,AQP7,SLC15A2,SLCO6A1,AQP12A,APOD,SYPL1,SEC14L2,RBP2,ABCA10,PMP2,SLC5A6,SLCO2A1,ABCA12,SLC5A12,SLCO5A1,SYP,SLC13A2,SLC13A1,SLC15A3,F5H094,SLCO1B3,F6QWF9,AQP2,SLC11A2,AQP6,SLC5A9,SLCO…
GO:0005216~ion channel activity	FXYD6,TRPV3,TRPM8,FXYD6-FXYD2,TRPM5,KCNU1,TRPV1,CLCN4,FXYD5,TRPV4,TRPA1,TRPM7,TRPV2,FXYD7,FXYD1,KCNK3,HTR3B,CHRNA1,GJC1,SCNN1G,FXYD2,FXYD6P3,GJD3,P2RX5,ASIC4,CCDC109B,FXYD3,
GO:0005218~intracellular ligand-gated calcium channel activity	TRPA1,ITPR3,ITPR1,RYR2,
GO:0005219~ryanodine-sensitive calcium-release channel activity	RYR3,RYR1,RYR2,FKBP1B,
GO:0005220~inositol 1,4,5-trisphosphate-sensitive calcium-release channel activity	ITPR1,ITPR2,ITPR3,
GO:0005221~intracellular cyclic nucleotide activated cation channel activity	KCNA10,
GO:0005222~intracellular cAMP activated cation channel activity	HCN1,CNGA1,CNGB1,CNGA2,CNGA3,CNGA4,CNGB3,HCN2,HCN4,
GO:0005223~intracellular cGMP activated cation channel activity	AQP1,CNGA1,CNGB1,CNGA2,CNGA3,CNGA4,CNGB3,
GO:0005224~ATP-binding and phosphorylation-dependent chloride channel activity	CFTR,
GO:0005227~calcium activated cation channel activity	CATSPER4,TRPM3,CATSPER2,TRPM5,TRPM4,ANO6,ANO1,CALHM1,CATSPER1,ANO10,PKD2L1,TMEM63C,
GO:0005229~intracellular calcium activated chloride channel activity	ANO9,CLCA1,ANO2,CLCA4,ANO4,ANO6,ANO1,DKFZp434P102,ANO7,ANO5,ANO3,TTYH3,NMUR2,ANO8,ANO10,CLCA2,
GO:0005230~extracellular ligand-gated ion channel activity	GABRG3,GABRA2,CHRFAM7A,CHRNA4,GABRR3,GABRB2,CHRNA1,HTR3E,GLRA2,CHRND,GABRB1,GABRP,GABRG2,GABRA1,CHRNA2,GABRA6,CHRNA10,GABRB3,GABRA5,HTR3B,CHRNA7,CHRNB4,GABRD,GABRR1,GABRR2,GABRA3,GABRA4,GABRE,GABRG1,GABRQ,
GO:0005231~excitatory extracellular ligand-gated ion channel activity	TRPV1,
GO:0005232~serotonin-activated cation-selective channel activity	HTR3E,HTR3B,HTR3A,ZACN,HTR3D,HTR3C,
GO:0005234~extracellular-glutamate-gated ion channel activity	GRIA3,GRID2,GRIK2,GRIN2A,GRIK1,GRID1,GRIA2,GRIA4,GRIN2C,GRIN2D,GRIN3B,GRIA1,GRIN1,GRIK3,GRIN2B,GRIK4,GRIK5,GRIN3A,
GO:0005237~inhibitory extracellular ligand-gated ion channel activity	GABRB2,
GO:0005242~inward rectifier potassium channel activity	KCNJ1,KCNJ15,KCNJ18,KCNJ13,KCNJ16,KCNK1,KCNJ4,KCNJ6,KCNJ5,KCNJ3,KCNJ2,KCNH2,KCNJ12,KCNJ8,KCNJ9,KCNQ5,KCNJ14,KCNK6,KCNE2,
GO:0005243~gap junction channel activity	GJB3,GJB1,GJA1,GJB2,GJC1,GJA8,GJC2,GJD3,GJA10,GJD2,GJA3,
GO:0005244~voltage-gated ion channel activity	CATSPER4,SCN2A,CACNG6,TPCN1,SCN3A,TMEM37,TPCN2,HVCN1,CATSPER2,CACNA1A,CACNA1G,CLIC1,CLIC2,CLIC3,CYBB,GPR89B,KCNA3,KCNK10,PKD2,ANO6,KCNIP4,SCN5A,CALHM1,NALCN,CACNA2D3,CLIC6,KCNK17,KCNK16,TMEM109,KCNK15,KCNK13,KCNK12,KCNK4,CLIC5,KCNIP1,TRPM5,KCNK7,KCNIP3,CLIC4,CLCA3P,
GO:0005245~voltage-gated calcium channel activity	CACNB2,CACNA1C,CACNA1A,CACNA1S,CACNA1B,CACNB4,CACNA1E,CACNB3,CACNA1D,CACNG3,CACNA1F,ITGAV,RYR1,OPRM1,CACNA2D1,NCS1,CACNG7,CACNB1,CACNG1,PKD2,GAS6,GRM7,CATSPER4,CACNA2D4,CATSPER3,CALHM1,CATSPER1,TPCN2,TMC2,TMC1,CACNG8,CATSPER2,CACNG6,CACNA2D2,IL1RAPL1,CACNA1I,CACNG4,CACNG5,TPCN1,CACNG2,
GO:0005246~calcium channel regulator activity	HPCAL4,STIM1,STIM2,SGK1,TSPAN13,NPY,PRKCB,PLN,SRI,NPY2R,CRISP1,CAV3,GNB2,CACNB2,PRKG1,GRM2,GRM7,GRM3,CACNA2D4,TMEM110,CACNA2D3,SGK3,SGK2,NRXN2,NRXN1,NRXN3,
GO:0005247~voltage-gated chloride channel activity	CLCN3,CLCNKB,CLCN4,CLCN7,CLCN1,CLCN2,CLCN5,CLCN6,CLCNKA,ANO6,ANO1,
GO:0005248~voltage-gated sodium channel activity	SCN5A,SCN9A,SCN7A,SCN3A,SCN8A,SCN4A,HCN1,SCN1A,SCN1B,PKD2,CATSPER4,SCN4B,SCN2A,SCN3B,HCN3,SCN11A,HCN2,HCN4,SCN10A,
GO:0005249~voltage-gated potassium channel activity	KCNG1,LOC102723475,KCNQ3,KCNH7,KCNMA1,KCNQ5,KCNQ2,KCNQ1,KCNU1,KCNS3,KCNC3,KCNE3,KCNQ4,KCNC4,KCND1,KCND2,KCNH6,KCNK1,KCNAB3,HCN1,KCNK5,KCNE1,KCNA2,KCNA6,KCNA4,CNGA1,HTR3A,KCNC1,KCNA1,KCNH2,KCNAB2,CNGB1,KCNJ11,KCNAB1,CNGA2,CNGA3,KCNT1,KCNT2,CNGA4,KCNH5,KCNE4,KCNH8,KCNC2,KCNK9,CNGB3,HCN3,KCNE5,HCN2,KCNH3,KCNH4,HCN4,
GO:0005250~A-type (transient outward) potassium channel activity	KCNIP2,KCND1,KCND2,KCND3,
GO:0005251~delayed rectifier potassium channel activity	KCNQ3,KCNQ2,KCNH1,KCNE1,KCNA2,KCNA6,KCNA3,KCNA4,KCNA5,KCNC1,KCNQ1,KCNQ4,KCNC4,KCNA1,KCNH2,KCNC3,KCNB1,KCNA10,KCNV1,KCNG3,KCNG4,KCNV2,KCNB2,KCNS1,KCNC2,KCNA7,KCNS3,KCNF1,KCNQ5,KCND1,KCND2,KCNG1,KCNG2,KCND3,KCNS2,KCNE2,
GO:0005252~open rectifier potassium channel activity	KCNK3,
GO:0005253~anion channel activity	AQP6,LRRC8A,CCT8L2,
GO:0005254~chloride channel activity	TTYH1,CLIC2,CLCA1,GABRR3,TTYH3,TTYH2,CFTR,FXYD1,CLIC1,GABRD,APOL1,SLC26A4,BEST1,CLIC3,GABRA1,GABRB1,GABRG2,GABRR1,GABRR2,GABRA5,GABRA3,CLCN1,SLC26A3,SLC1A4,GABRA2,GABRB2,GABRA4,SLC26A2,CLCN3,CLCN4,CLCN5,CLCN7,SLC26A5,GABRE,FXYD3,CLCA4,GABRA6,ANO1,SLC26A9,SLC26A11,GABRG1,BEST3,BEST4,BEST2,SLC26A10,SLC26A7,BSND,CLIC6,SLC26A8,CLCC1,GABRG3,SLC26A6,SLC26A1,CLIC5,GABRQ,CLCA2,CLIC4,CLCA3P,
GO:0005260~channel-conductance-controlling ATPase activity	CFTR,
GO:0005261~cation channel activity	TRPM2,TMEM38B,TRPM1,TRPM3,TMEM38A,GRIN3B,TRPC1,P2RX1,GRIN2C,FAM26D,FAM26F,PKD1L3,CALHM3,CATSPER3,NALCN,FAM26E,PIEZO1,TRPM6,MCOLN1,PIEZO2,CALHM2,TRPV4,GAR1,PKD2L1,ASIC3,TRPV2,
GO:0005262~calcium channel activity	TRPV6,TRPV5,TRPC7,CACNG6,TRPC3,TMEM37,TRPC6,RYR1,PDE2A,GRIN3B,SLC24A1,TRPM2,TRPC1,PSEN1,P2RX1,GPM6A,PKD1,GRIN1,CACNB2,GRIN2A,GRIN2B,TRPC4,DENND5A,DENND5B,SLC24A5,TRPM8,PKD1L2,PKD1L3,TRPM1,LOXHD1,CACNA2D3,MCU,TRPV1,TRPV3,SLC24A4,GRIN3A,TRPM4,PKD1L1,RYR2,CUL5,TRPM7,PANX1,TRPM6,CHRNA10,TRPV4,SLC24A3,TRPM3,PKDREJ,CCDC109B,PKD2L2,PKD2L1,CHRNA9,CACFD1,SLC24A2,TRPC5,TRPV2,CLCA3P,
GO:0005267~potassium channel activity	KCNU1,KCNK2,MGC4618,TMEM175,KCNK16,KCNK4,KCNK10,KCNK1,KCNK3,KCNQ3,KCNQ2,ABCC9,HCN1,KCNK5,KCNA2,AQP1,KCNQ4,FXYD4,KCNC4,ABCC8,KCNA1,PKD2,KCNIP4,KCNK18,KCNK17,KCNF1,TMEM38A,KCNK13,TMEM38B,KCNIP1,TRPM5,KCNG1,KCNK7,KCNIP3,
GO:0005272~sodium channel activity	SCNN1B,A0A0G2JLG4,SCNN1A,SCNN1D,ASIC1,ASIC3,KCNK1,TRPM2,SCNN1G,NALCN,SLC4A11,ASIC4,TRPM5,PKD2L1,
GO:0005275~amine transmembrane transporter activity	AQP9,SLC18A2,SLC22A16,
GO:0005277~acetylcholine transmembrane transporter activity	SLC22A1,SLC18A3,
GO:0005280~hydrogen:amino acid symporter activity	SLC36A2,SLC36A3,SLC36A1,
GO:0005283~sodium:amino acid symporter activity	SLC6A9,SLC38A1,
GO:0005289~high-affinity arginine transmembrane transporter activity	SLC7A2,
GO:0005290~L-histidine transmembrane transporter activity	SLC38A3,SLC38A1,SLC38A7,
GO:0005292~high-affinity lysine transmembrane transporter activity	SLC7A2,
GO:0005298~proline:sodium symporter activity	SLC6A15,
GO:0005302~L-tyrosine transmembrane transporter activity	OCA2,
GO:0005307~choline:sodium symporter activity	SLC5A7,
GO:0005308~creatine transmembrane transporter activity	SLC6A8,SLC16A12,
GO:0005309~creatine:sodium symporter activity	SLC6A8,
GO:0005310~dicarboxylic acid transmembrane transporter activity	SLC25A10,
GO:0005313~L-glutamate transmembrane transporter activity	SLC1A7,SLC25A12,SLC1A3,SLC1A2,SLC1A1,SLC1A6,SLC17A8,SLC25A22,SLC38A7,SLC17A7,SLC17A6,SLC25A13,
GO:0005314~high-affinity glutamate transmembrane transporter activity	SLC1A3,
GO:0005315~inorganic phosphate transmembrane transporter activity	SLC20A2,SLC20A1,ANKH,SLC17A7,
GO:0005316~high-affinity inorganic phosphate:sodium symporter activity	SLC20A1,
GO:0005319~lipid transporter activity	APOB,MTTP,RFT1,M0QZD8,APOL3,APOM,APOE,APOA2,APOD,APOA4,CETP,GM2A,APOC4,APOF,ABCA12,SFTPA1,CFHR4,SLCO2A1,U3KQE9,U3KQG8,U3KQK6,
GO:0005324~long-chain fatty acid transporter activity	FABP3,FABP1,ABCD3,
GO:0005325~peroxisomal fatty-acyl-CoA transporter activity	ABCD1,
GO:0005326~neurotransmitter transporter activity	CPLX1,CPLX3,SLC6A16,SLC6A15,GABRQ,
GO:0005328~neurotransmitter:sodium symporter activity	SLC6A6,SLC6A9,SLC6A20,SLC6A7,SLC6A19,SLC6A13,SLC6A12,SLC6A15,SLC6A2,SLC6A8,SLC6A4,SLC6A16,SLC6A1,SLC6A11,SLC6A18,SLC6A17,SLC6A14,SLC6A5,
GO:0005329~dopamine transmembrane transporter activity	SLC22A2,SLC22A1,SLC22A3,SLC6A3,
GO:0005330~dopamine:sodium symporter activity	SLC6A2,SLC6A3,
GO:0005332~gamma-aminobutyric acid:sodium symporter activity	SLC6A1,SLC6A12,SLC6A11,SLC6A13,
GO:0005333~norepinephrine transmembrane transporter activity	SLC22A1,
GO:0005334~norepinephrine:sodium symporter activity	SLC6A2,
GO:0005335~serotonin:sodium symporter activity	SLC6A4,
GO:0005337~nucleoside transmembrane transporter activity	SLC28A1,SLC29A4,SLC29A2,SLC29A1,SLC29A3,
GO:0005338~nucleotide-sugar transmembrane transporter activity	SLC35D2,SLC35E3,
GO:0005344~oxygen transporter activity	HBE1,MB,HBD,HBG2,HBB,HBA2,CYGB,HBZ,HBQ1,HBG1,HBA1,HBM,IPCEF1,NGB,
GO:0005345~purine nucleobase transmembrane transporter activity	AQP9,
GO:0005347~ATP transmembrane transporter activity	SLC25A17,SLC25A24,SLC25A42,
GO:0005350~pyrimidine nucleobase transmembrane transporter activity	AQP9,
GO:0005351~sugar:proton symporter activity	SLC35A1,SLC35A2,SLC35A5,SLC35A3,SLC2A10,SLC2A12,SLC35A4,SLC2A13,SLC17A5,SLC2A9,SLC2A8,SLC2A6,
GO:0005353~fructose transmembrane transporter activity	SLC2A5,
GO:0005355~glucose transmembrane transporter activity	SLC45A1,SLC2A2,SLC2A14,SLC2A4,SLC2A10,PPBP,SLC2A1,SLC2A3,SLC2A5,SLC2A12,SLC2A13,SLC2A9,SLC2A8,SLC2A6,
GO:0005362~low-affinity glucose:sodium symporter activity	SLC5A2,
GO:0005367~myo-inositol:sodium symporter activity	SLC5A3,
GO:0005369~taurine:sodium symporter activity	SLC6A6,
GO:0005372~water transmembrane transporter activity	AQP9,AQP1,AQP2,AQP4,SLC14A1,PDPN,
GO:0005375~copper ion transmembrane transporter activity	ATOX1,SLC31A1,SLC31A2,SLC11A2,ATP7A,
GO:0005381~iron ion transmembrane transporter activity	SLC40A1,TTYH1,SLC25A37,
GO:0005384~manganese ion transmembrane transporter activity	TRPM2,ZP3,SLC11A1,SLC11A2,
GO:0005385~zinc ion transmembrane transporter activity	K7EQS6,SLC30A4,SLC11A2,SLC39A6,SLC39A14,SLC39A12,SLC30A6,SLC39A4,SLC30A10,SLC30A8,SLC39A11,SLC30A7,SLC30A5,SLC39A7,SLC39A13,SLC30A2,SLC39A3,SLC39A2,SLC39A1,SLC39A10,SLC30A1,
GO:0005388~calcium-transporting ATPase activity	ATP2C2,ATP2A3,ATP2A2,ATP2C1,ATP2B1,ATP2B2,ATP2B4,ATP2A1,ANXA5,ATP2B3,
GO:0005391~sodium:potassium-exchanging ATPase activity	ATP1A3,ATP1A2,ATP1A1,ATP1B1,ATP1B2,ATP4A,ATP12A,ATP1B3,FXYD2,ATP1A4,
GO:0005412~glucose:sodium symporter activity	SLC5A1,
GO:0005415~nucleoside:sodium symporter activity	SLC28A2,
GO:0005427~proton-dependent oligopeptide secondary active transmembrane transporter activity	SLC15A1,CDH17,
GO:0005432~calcium:sodium antiporter activity	SLC8A1,SLC8A3,SLC8A2,SLC3A2,SLC8B1,
GO:0005436~sodium:phosphate symporter activity	SLC17A3,SLC17A2,SLC34A2,SLC20A2,SLC17A1,SLC34A3,SLC20A1,SLC17A4,
GO:0005451~monovalent cation:proton antiporter activity	SLC47A1,
GO:0005452~inorganic anion exchanger activity	SLC4A1,SLC4A7,SLC22A20,SLC4A2,SLC4A10,SLC4A5,SLC4A3,SLC4A8,SLC22A6,SLC22A10,SLC22A25,SLC22A9,SLC22A24,SLC4A11,SLC22A8,SLC4A9,SLC22A12,SLC22A11,SLC4A4,
GO:0005456~CMP-N-acetylneuraminate transmembrane transporter activity	SLC35A1,
GO:0005459~UDP-galactose transmembrane transporter activity	SLC35A2,SLC35B1,
GO:0005461~UDP-glucuronic acid transmembrane transporter activity	SLC35D1,
GO:0005462~UDP-N-acetylglucosamine transmembrane transporter activity	SLC35B4,SLC35A3,
GO:0005464~UDP-xylose transmembrane transporter activity	SLC35B4,
GO:0005471~ATP:ADP antiporter activity	SLC25A6,
GO:0005477~pyruvate secondary active transmembrane transporter activity	SLC16A7,
GO:0005483~soluble NSF attachment protein activity	NAPA,NAPG,NAPB,
GO:0005484~SNAP receptor activity	STX3,STX16,STX18,E7EQ34,STX1B,STX16-NPEPL1,GOSR2,STX10,L7N2F9,SNAP23,STX7,YKT6,STX6,VAMP4,SEC22B,STX11,VAMP5,GOSR1,SNAP29,VAMP1,STX2,VAMP7,STX17,SNAP25,VAMP2,STX4,BNIP1,STX5,VAMP3,STX1A,SNAP47,STX12,STX19,VTI1A,SEC22A,TSNARE1,SEC22C,VAMP8,BET1L,VTI1B,STX8,
GO:0005487~nucleocytoplasmic transporter activity	XPO1,TPR,NUP214,NUP62,NUP153,NUP107,NUP160,NUP54,NUP35,NUP133,NUP58,UPF3B,UPF3A,RBM22,
GO:0005496~steroid binding	AR,PGR,NR3C2,ESRRG,NR3C1,ESRRB,ESR2,ESR1,PGRMC1,PGRMC2,SLC22A2,IGF1,SERPINA6,CYP3A4,CYP21A2,ESRRA,UGT1A1,SULT1E1,AKR1D1,HSD11B2,PDIA2,PAQR6,PAQR9,PAQR7,PR,PAQR8,GPER1,HSD17B10,UGT1A8,PAQR5,
GO:0005497~androgen binding	TSPO,ALDH1A1,SHBG,AR,
GO:0005499~vitamin D binding	GC,CALB1,S100G,IRX5,KL,
GO:0005501~retinoid binding	RBP4,RBP1,RBP3,CRABP2,CRABP1,PTGDS,RBP2,RBP5,
GO:0005502~11-cis retinal binding	RLBP1,OPN5,OPN4,
GO:0005503~all-trans retinal binding	ADH4,
GO:0005504~fatty acid binding	SH3GLB1,ARHGDIA,NDUFAB1,APOC1,PMP2,ALB,FABP1,ADH5,FABP2,FABP4,SNCA,PTGDS,HNF4A,FABP5,FFAR4,ACOX2,UGT1A8,
GO:0005506~iron ion binding	CYP2F1,CYP39A1,CYP2A6,CYP4F8,CYP4F3,CYP1B1,TYW1,CYP4A22,CYP3A7-CYP3A51P,CYP2D7,TYW1B,A0A087X0B3,ALOX5,CYP2C19,CYP26C1,CYP26A1,CYP4F2,CYP4F12,TBXAS1,NOS3,OGFOD1,CYP51A1,CYP4A11,EGLN2,CYP2C8,CYP21A2,CYP2D6,A0A0G2JQS4,A0A0G2JQZ4,A0A0G2JRN6,A0A0G2JRU3,A0A0G2JSC5,TYW5,CYP1A1,CYP2W1,MIOX,HBE1,ISCU,HAAO,CYP27A1,NOS1,CYP20A1,NFU1,CYP3A43,CYP3A4,CYP8B1,CYP11A1,POR,MSMO1,MTRR,CYP26B1,CYP4B1,TPH1,CYP19A1,LT…
GO:0005507~copper ion binding	AOC1,F5,CUTC,HEPH,MOXD2P,F8,COX11,METTL17,LOXL3,TYRP1,CP,ATP7B,AOC3,ATOX1,CCS,SCO2,AOC2,SCO1,MT-CO2,SOD1,IL1A,ALB,ANG,PRNP,TP53,APOA4,SOD3,DBH,ACR,TYR,PAM,MT3,LOX,S100A5,GPC1,SNCA,DCT,S100A12,HAMP,ATP7A,LOXL1,COX17,SNAI3,COA6,HEPHL1,MOXD1,COMMD1,LOXL4,PARK7,P2RX4,S100A13,ADNP,RNF7,PRND,LOXL2,
GO:0005509~calcium ion binding	PDCD6,EHD1,CRB1,ANXA8L1,ANXA8,CAPNS1,NUCB2,PCDHA4,ACTN3,PCDHGA4,PLCB1,PCDH15,CDH24,KCNIP1,CDH1,PCDHGC4,EHD4,LRP1B,CLSTN2,LTBP4,NOTCH2,FBN2,ITSN2,FAT1,LRP8,CDH23,CDH4,PAMR1,JAG1,RAB44,PCDH17,PCDHGA3,SLIT2,MAN1C1,SPTA1,CDH13,NID2,PLA2G2D,DOC2B,A0A087X002,RYR3,LPCAT2,PCDHGB3,ANXA10,PKD1L2,PCDHGC3,EFHD1,AGRN,CDH11,C1S,SCUBE1,PCDH7,DCHS2,PCDH11X,EFCAB8,PCDHB6,CDHR1,A0A096LNW5,HMCN2,PCDHB9,PCDHB16,PCDH…
GO:0005515~protein binding	TTC21A,WNK1,SELPLG,ING3,ZBTB32,HYKK,LAMTOR5,ZNF671,CCDC102B,E2F8,UBA6,ESYT2,ESYT3,MED19,SHTN1,CIB4,SHISA3,TMEM120B,ARHGAP10,LINC01588,KRTAP23-1,SLC22A23,CCDC64B,ODAM,ILVBL,ERICH2,UBE2QL1,SYCE3,ELOVL7,MT1DP,GAGE12B,SSC5D,FSD2,SH3PXD2B,FAM92A1,ZC3H12D,EHMT2,ZNF320,WDR7,WDR27,TARSL2,TMEM218,SMCO3,MYBPHL,DCDC2B,GTPBP10,CLEC18A,VPS37C,CCDC151,PSD,TRAPPC13,HTR3E,CNOT1,GOLGA8O,IZUMO1R,FAM83G,PALM3,RBMY1…
GO:0005516~calmodulin binding	KCNN3,MARCKS,CNN2,KCNN1,CAMK2G,KCNN2,PHKA1,SMTNL1,MYO1G,CNN1,NOS1,IQCB1,CALD1,MAP6D1,KCNN4,CAMK2D,NOS3,CNN3,PHKG1,PHKB,CAMK2B,PHKG2,MYO1C,MYO1F,EEF2K,RASGRF2,CASK,RGS16,KCNQ3,KCNQ2,DCX,MYO1B,STRN,ADCY3,PLA2G6,EDF1,REM1,MYO1D,KCNH1,PCNT,MYH3,MAP2,EPB41,MYH1,MYH7,MYH6,MYH8,PPP3CB,GAP43,DDX5,SLC9A1,ATP2B1,SYT1,RYR1,ATP2B4,ITPKA,AKAP5,ITPKB,MIP,SLC8A1,CTH,USP6,NOS2,MYH9,MYH10,ADD1,ADD2,MYH11,RGS2,PHK…
GO:0005518~collagen binding	DCN,SMAD7,COCH,TLL1,USH2A,ITGA10,PDGFB,FN1,PDGFA,VWF,CTSL,CTSB,SPARC,SRGN,NID1,MMP9,CD44,ITGA2,TNXB,ACHE,PPIB,CTSS,COL5A3,ITGA3,THBS4,GP5,CTSK,MMP13,COMP,SERPINH1,LUM,ITGA1,MAP1A,SMAD3,COL14A1,DDR1,PAK1,ADAM9,SMAD4,ITGA9,NID2,PCOLCE,TGFBI,DDR2,P3H1,HSD17B12,ASPN,CHADL,CCBE1,PODN,ABI3BP,GPR126,RELL2,LRRC15,C1QTNF1,LACRT,ANTXR1,GP6,DSPP,MRC2,ITGA11,PCOLCE2,GPR56,
GO:0005519~cytoskeletal regulatory protein binding	CDC42EP3,
GO:0005520~insulin-like growth factor binding	CYR61,CRIM1,IGFBP3,IGF1R,IGFBP1,IGFBP2,IGFBP5,IGFBP6,WISP3,ESM1,WISP2,WISP1,GIG44,CTGF,IGFALS,NOV,HTRA4,HTRA3,IGFBP7,IGFBPL1,HTRA1,KAZALD1,
GO:0005521~lamin binding	BNIP3L,SUN1,PRNP,PPP1CC,IFI27,TMPO,PPP4C,HNRNPK,PKP1,LBR,TOR1AIP1,TMEM201,SYNE1,PLCB1,SUN2,NARF,
GO:0005522~profilin binding	WIPF1,DIAPH1,FMNL1,RHOQ,HTT,VASP,CTTN,DBN1,EVL,PCLO,
GO:0005523~tropomyosin binding	LMOD2,TMOD2,TMOD3,TMOD4,NEBL,S100A6,TNNT1,TMOD1,LMOD1,TNNT3,TNNT2,CALD1,LMOD3,PYCARD,
GO:0005524~ATP binding	CDK1,MSH5,ATP11C,DNAH8,MYO18B,ATAD5,ABCA8,NEK11,IKBKE,AK9,HELLS,MUSK,CHEK1,MYO7A,RAD54L,SYN3,CHD1L,HSPA4,MYO19,PLK2,RYK,TKFC,ATP13A2,MATK,CAMK1D,MASTL,DGKD,DGKI,IQCA1L,DDX50,PRKACB,ATP11A,CLK1,MTHFD1L,STK4,NME4,UBE2D1,ABCB7,MAP3K9,SYN2,KIF1B,CSNK1G2,HYOU1,MSH6,CARS2,MAP2K5,KIF3C,CLK4,ABCA2,POLQ,NLRP5,ASNA1,DDX24,PRKAA2,LARS,MYO5A,AKT1,NEK3,CSNK2A1,UBE2D3,MYO15A,DNAH11,TAP2,WNK3,DHX29,ATP13A3,STK3…
GO:0005525~GTP binding	EHD1,RAP1A,TUBB8,RAB1B,GIMAP1-GIMAP5,EHD4,GTPBP8,EIF5B,ARL15,EEF1A1,ARL17B,RAB13,SEPT5,RAB44,ARL17A,RAB4A,GNAT2,AGAP1,SEPT8,RAB18,RAP2C,ARL8A,RAB7B,GNAS,PCK2,ARHGAP5,NKIRAS2,TUBB3,TUBE1,MFN1,RRAS2,RAB25,RHOQ,A0A0C4DH77,EHD3,DNM1,SRP54,LOC100294341,GIMAP5,A0A0J9YXB3,ARL6,SEPT2,IRGM,GRLF1,GTPBP10,RAB19,ARL5C,TUBAL3,A6NIZ1,A6NNZ2,RAB37,GNAT3,RABL2B,RAB34,DRG2,IFT27,RAC2,SEPT3,SEPT6,DNM1L,GIMAP6,RAB1…
GO:0005527~macrolide binding	FKBP1A,
GO:0005528~FK506 binding	FKBP4,FKBP6,FKBP9,NFATC1,FKBP2,FKBP1A,FKBP1B,FKBP3,FKBP5,FKBP8,FKBP1C,FKBP9P1,TTC9C,TTC9B,TTC9,FKBP10,FKBP14,FKBP11,FKBPL,FKBP7,
GO:0005534~galactose binding	LGALS9,ENG,GALK1,COLEC12,
GO:0005536~glucose binding	HK1,GCK,HK2,HK3,PYGL,SLC2A3,G6PD,GYS1,GYS2,UGP2,HKDC1,SLC2A8,
GO:0005537~mannose binding	M6PR,MANBA,MAN2B1,DPM1,CLN5,ACR,MBL2,IGF2R,MRC1,BSG,LMAN1,LMAN2,CLEC17A,COLEC11,LMAN2L,CLEC4M,CD209,CD207,COLEC10,
GO:0005539~glycosaminoglycan binding	SERPINA5,SERPINE2,DCN,VCAN,ENG,BGN,TGFBR2,TGFBR3,HABP2,SHH,EGFLAM,VIT,LTBP4,NDNF,SPOCK2,EPYC,SPOCK3,PODXL2,
GO:0005540~hyaluronic acid binding	ACAN,HAPLN1,VCAN,HMMR,CD44,HAPLN3,SUSD5,NCAN,TNFAIP6,C1QBP,HYAL2,BCAN,HAPLN2,LAYN,C6orf15,HAPLN4,CEMIP,STAB2,IMPG2,CHODL,STAB1,LYVE1,
GO:0005542~folic acid binding	FTCD,IZUMO1R,FTCDNL1,DHFR,TYMS,FOLR2,FOLR1,FOLR3,SLC19A1,MTHFS,GNMT,SLC46A1,SARDH,
GO:0005543~phospholipid binding	SPTBN1,SPTBN2,PSD,PSD3,SPTBN4,NR5A2,OPHN1,DYSF,ANXA9,SEC14L2,RASAL1,APOM,ABCA1,SDPR,OTC,GOT2,F10,APOA1,APOE,APOA2,APOC3,APOH,ANXA1,APOB,FABP1,ANXA5,F3,PLA2G2A,DGKA,PTAFR,PON1,SHC1,CPS1,GRK5,SNCA,PRKCI,TEC,ABCG1,AMPH,VAMP2,BDH1,TIAM1,PLA2G7,NR5A1,ARHGAP44,CPTP,APOA5,BAIAP2L2,NBEAL2,NBEAL1,WDFY4,TICAM2,PLA2G15,PSD4,NOXO1,NUP35,BPIFC,PREX1,NSMAF,BAD,SYTL4,PAFAH2,SGIP1,PSD2,OSBPL1A,PACSIN1,ARL6,MAP1L…
GO:0005544~calcium-dependent phospholipid binding	ANXA8L1,ANXA8,DOC2B,ANXA10,ESYT2,C2CD4B,ANXA2P2,C2CD4D,ANXA3,ANXA5,ANXA6,ANXA13,ANXA11,ANXA2,DOC2A,SYT5,SYT7,CPNE3,DYSF,ANXA9,ANXA1,ANXA4,PLA2G4B,ANXA7,SYT1,PLA2G4A,SYT16,SYTL3,SYT14P1,SYT6,MCTP2,MCTP1,SYT10,SYT13,SYT9,C2CD5,SYT12,SYTL1,SYT2,TC2N,SYT14,SYT8,C2CD4A,SYTL5,C2CD4C,SYTL4,CPNE1,SYT3,SYT15,SYT17,SYT11,SYT4,SYTL2,RPH3AL,RPH3A,PCLO,
GO:0005545~1-phosphatidylinositol binding	SNAP91,PLEKHA2,PICALM,MCF2L,ZFYVE9,EPB41,SYT1,EEA1,FRMPD2,ZFYVE16,SESTD1,WDFY1,WDFY3,SCARB1,PLEKHA4,PLEKHA5,PLEKHA3,ZFYVE1,SNX10,SNX9,SCIN,
GO:0005546~phosphatidylinositol-4,5-bisphosphate binding	MYO1G,VIL1,TULP1,KRIT1,RS1,MYO1B,TULP3,ANXA2,PFN1,ANXA8,ALOX15,SLC9A1,SYT1,PFN2,ACTN2,KCNJ1,TTPA,KCNQ1,RAG2,TIRAP,KCNJ2,APBA1,FCHO2,TWF1,FRMPD4,RAB35,AMER1,LDLRAP1,TWF2,SNX20,SESTD1,COMMD1,AMER2,STXBP6,PARD3,SNX21,SNX18,MAPKAP1,JPH2,SYTL2,ADAP2,PLCB1,EXOC1,MARK1,ASAP1,RPH3A,FAM21C,PHLDA3,SCIN,
GO:0005547~phosphatidylinositol-3,4,5-trisphosphate binding	MYO1G,OGT,RS1,CYTH3,MYO1B,ANXA8,AKT1,IQGAP1,RAG2,BTK,IQGAP2,ZFYVE16,COMMD1,PARD3,ARAP3,ARAP2,GBF1,NRGN,FERMT2,KIF16B,ARAP1,MAPKAP1,JPH2,ARHGAP9,RACGAP1,ZFYVE1,MYO10,ADAP2,ASAP1,DAPP1,GAB2,FAM21C,PHLDA3,
GO:0005548~phospholipid transporter activity	ABCA1,APOA1,CETP,ABCG1,MTTP,CPTP,ABCA7,MFSD2A,OSBPL8,OSBPL5,
GO:0005549~odorant binding	OR14I1,OR5H15,OR5K3,OR5H14,OR5H1,OR5B21,OR5K4,OR5F1,OR5AL1,OR5G3,OR5AC1,OR8U8,OR8U9,OR5I1,OR8G1,OR8B8,OR5M10,OR6B2,OR8I2,OR5AS1,OR8H3,OR8H2,OR8G5,OR5AU1,OR9K2,OR9Q2,OR5AP2,OR10W1,OR5B17,OR8J3,OR8J2,OR8H1,OR8K1,OR8B12,OR8A1,OR8B3,OR10V1,OR5AN1,OR5A2,OR5A1,OR5D16,OR5L2,OR5D18,OR5L1,OR5D14,OR5D13,OR8D4,OR8J1,OR5M9,OR5M3,OR5M8,OR5M1,OR5AR1,OR9G4,OR10Q1,OR9Q1,OR9I1,OR13A1,OR5C1,OR5H6,OR5H2,OR6B3,OR11L…
GO:0005550~pheromone binding	LCN9,
GO:0008009~chemokine activity	CCL5,CCL16,CCL14,CCL15,CCL15-CCL14,CXCL14,CCL4L2,CCL3,CXCL8,CCL25,CCL28,CXCL6,CX3CL1,CXCL16,CCL2,CCL13,CCL24,CCL21,CCL22,CXCL11,CXCL13,C5,PPBP,PF4,CXCL10,CXCL1,PF4V1,CCL4,CCL3L1,CXCL2,CXCL3,CCL1,CXCL5,XCL1,CXCL12,CCL11,CCL23,CCL18,CCL20,CCL8,CCL7,CXCL9,CCL19,CCL4L1,CCL17,XCL2,CKLF,CCL26,CCL27,
GO:0008013~beta-catenin binding	CTNNA1,APC,TCF7L2,APC2,TCF7,MED12L,H3BNH8,MED12,LZIC,BCL9,PTPRT,SLC9A3R1,TAX1BP3,SETD1A,KDM6B,SMAD7,AXIN1,KLF4,FOXO3,PARK2,TBL1X,PROP1,RGS20,ESR1,GLI3,AR,CDH1,VCL,CDH2,CDH5,NF2,RORA,NR4A2,SOX9,PXN,NUMB,PSEN1,RGS19,GSK3B,SKP1,CXADR,SMAD3,FOXO4,EP300,FOXO1,PTPRJ,PIN1,SHROOM2,KANK1,PTPRK,SLC9A3R2,AMER1,DACT2,TNRC11,CDH24,BCL9L,CARM1,DLG5,PTPRU,DVL3,DACT3,TBL1XR1,SOX17,CDHR5,CHD8,TCF7L1,CTNNBIP1,SALL…
GO:0008017~microtubule binding	MGC50722,KIF1B,KIF3C,KIF3A,CENPE,KIFC1,KIF17,KIF20B,FMN2,CHD4,KIFC3,KIF18B,MAPT,KIF5C,KIF26B,MAP4,CEP350,MAP1LC3B2,MAP2,KIF12,KIF9,KIF28P,SPAG8,MAPRE3,KIF1A,KIF26A,MAP6D1,KIF20A,KIF2A,MAP1B,KIF15,DPYSL2,CEP57L1,CETN3,KIF13B,DPYSL5,MACF1,JAKMIP1,KIF27,CEP57,GAS2L3,KIF19,KIF7,PRC1,KIF2C,KIF6,RGS14,DST,CAMSAP2,KIF21A,KIF23,FMN1,KATNB1,KIF22,TRAF3IP1,KIF1C,KIF5A,SKA2,MAPRE2,MAP1S,EML1,KRIT1,DYNC1I1,K…
GO:0008020~G-protein coupled photoreceptor activity	GNAT2,ELOVL4,OPN3,OPN4,
GO:0008022~protein C-terminus binding	PEX12,GRIP2,VGLL3,MIF4GD,PPP1R9B,SYNJ1,MYO1C,FOXN3,KPNA3,SDCBP,KCNK3,MAP2K7,TAX1BP3,AXIN1,DAPK3,PEX1,JAK2,PEX10,PQBP1,TBL1X,VPS4B,PROP1,TRIM3,MPDZ,BAIAP3,SASH1,YEATS4,AP2A1,EML2,BCL10,ABL1,HRAS,SLC4A1,ERBB2,ATP1B1,LCK,NEFL,ERCC1,SP1,PFKM,VIM,TOP2A,PABPC1,SRC,XRCC6,XRCC5,TCF4,ATP2A2,ERCC2,SDC1,ATF4,NCL,ERCC3,NCF2,RAB3A,SYT1,FBLN1,YWHAQ,CTGF,PRDX3,CORO1A,YWHAB,STIP1,CIITA,CTNNB1,PHB,OPRM1,PPP1CC,CO…
GO:0008026~ATP-dependent helicase activity	CHD1L,DHX29,RECQL4,CHD4,DHX36,CHD5,DHX8,DDX11,BLM,DHX30,DHX33,RECQL5,DHX40,BRIP1,SNRNP200,DHX16,ERCC6L2,DHX35,CHD6,DDX1,DDX23,TTF2,RTEL1,
GO:0008028~monocarboxylic acid transmembrane transporter activity	SLC16A7,SLC16A5,SLC16A4,SLC16A6,SLC16A3,SLC16A2,SLC16A1,SLC16A14,SLC16A9,
GO:0008035~high-density lipoprotein particle binding	APOA1,APOA2,CD36,LRP8,GPIHBP1,SCARB1,APOL2,APOL5,
GO:0008046~axon guidance receptor activity	GFRA3,EPHB3,SEMA5A,EPHA7,ROBO2,ROBO1,
GO:0008047~enzyme activator activity	APOC2,DCP1A,ALOX5AP,LRCOL1,CLPS,CLPSL1,DCP1B,GM2A,CYB5B,APOC4-APOC2,OGT,CTAGE5,CFLAR,ASAP2,GMFG,PPP1R12B,PRKRA,SEC14L2,PSAP,SFTPB,CXCL1,CTSA,TIMP2,RFC1,TRIM23,ARL1,APOBEC1,MMP15,MMP16,CASP9,DAOA,GMFB,PRKCE,PRKCD,TAB1,HSPB2,LTC4S,PITRM1,PSAPL1,APOA5,RICTOR,CLPSL2,SLX4,MGST2,RAB3GAP2,SAE1,UBA2,DBF4,DBNL,DNMT3L,GTF3C4,MMP17,MMP24,
GO:0008048~calcium sensitive guanylate cyclase activator activity	GUCA1C,RCVRN,GUCA1A,GUCA2B,GUCA1B,
GO:0008061~chitin binding	CHI3L2,CHI3L1,CTBS,OVGP1,CHIT1,CHIA,FIBCD1,CHID1,
GO:0008066~glutamate receptor activity	GRM8,GRM6,GRID2,GRM5,GRIA1,GRIK3,GRM1,GRM2,GRM7,GRM3,GRM4,
GO:0008068~extracellular-glutamate-gated chloride channel activity	GABRP,SLC17A7,
GO:0008073~ornithine decarboxylase inhibitor activity	A0A087WYN8,OAZ3,OAZ2,OAZ1,
GO:0008079~translation termination factor activity	ETF1,
GO:0008080~N-acetyltransferase activity	CSRP2BP,NAT10,NAT8L,NAA10,NAA20,NAA50,NAT12,ELP3,NAT16,SAT1,GNPNAT1,SAT2,NAA60,NAA30,NAT9,KAT2A,NAT14,NAA40,SATL1,NAT6,SMARCE1,NAT8B,
GO:0008081~phosphoric diester hydrolase activity	PLCXD1,GPCPD1,PLCXD2,TDP1,PLCG2,GDE1,APEX1,MPPE1,PLCXD3,ENPP6,
GO:0008083~growth factor activity	CERS1,VEGFA,FGF2,RABEP1,GDF6,LEFTY2,FGF8,PDGFA,IL7,PDGFB,FGF13,BMP7,RABEP2,GDF9,FGF1,FGF12,MDK,IL5,PTN,FGF10,IL12A,CSF1,TDGF1,INHBE,PGF,FGF5,FGF20,FGF6,GDF11,BMP4,FGF7,NODAL,FGF11,FGF22,NTF4,TGFB1,NRG2,MSTN,EREG,VGF,FGF16,FIGF,GMFG,FGF17,PSPN,LEFTY1,FGF18,DKK1,CSPG5,WISP3,BMP10,FGF19,BMP15,F2,AGT,TIMP1,EGF,TGFA,NGF,GH1,IGF2,PPBP,AMH,CSF2,TFF1,IGF1,INHA,IL4,IL6,REG1A,GPI,INHBA,FGF4,IL3,CXCL1,INHBB…
GO:0008092~cytoskeletal protein binding	EPB41L3,DST,FRMD3,ANXA2P2,FRMD5,FARP1,EPB41L2,RDX,PLEC,MACF1,ANXA2,PTPN3,PTPN4,TOR1A,LDB3,NEBL,FARP2,ALDOA,ALDOB,FABP3,CAPN1,TPM1,ALDOC,B4GALT1,CAPN2,DES,CORO1A,SLC8A1,ACTN2,CDK5,ANK3,DLG1,MAP3K1,PKD2,FLNC,EPB41L1,PDLIM3,TOR1AIP1,MYPN,ABI1,DLG5,MYLIP,DYNLL2,SORBS1,PACSIN1,EPB41L4B,CAPN10,EPB41L5,EPB41L4A,LIN7C,NCKIPSD,PKD2L1,PACSIN3,RPH3AL,PACSIN2,MSN,
GO:0008093~cytoskeletal adaptor activity	GAS2L1,BAIAP2,SDCBP,NCK2,OBSL1,SORBS2,ANK1,NCK1,BAIAP2L2,GAS2L2,BICD1,BIN3,ABI2,BAIAP2L1,
GO:0008094~DNA-dependent ATPase activity	RAD51C,RAD51B,MYO18A,DMC1,RAD51,XRCC3,RAD51D,K7EIL6,hCG_2039718,K7EQU8,XRCC2,TOP2A,ERCC2,ERCC3,SMARCA1,GTF2H1,IGHMBP2,CDK7,SMARCA2,SMARCA4,CCNH,MNAT1,ERCC6,RBBP4,BPTF,ERCC8,GTF2H2,GTF2H3,CHD6,GTF2H4,DDX11,DHX36,CHD8,SMARCAL1,TTF2,
GO:0008097~5S rRNA binding	EEF2,RPL5,TST,MRPL18,
GO:0008106~alcohol dehydrogenase (NADP+) activity	ALDH3A1,RDH14,
GO:0008107~galactoside 2-alpha-L-fucosyltransferase activity	FUT2,FUT1,
GO:0008108~UDP-glucose:hexose-1-phosphate uridylyltransferase activity	GALT,G3V4G9,
GO:0008109~N-acetyllactosaminide beta-1,6-N-acetylglucosaminyltransferase activity	GCNT3,GCNT2,GCNT4,
GO:0008111~alpha-methylacyl-CoA racemase activity	AMACR,
GO:0008112~nicotinamide N-methyltransferase activity	NNMT,
GO:0008113~peptide-methionine (S)-S-oxide reductase activity	MSRA,TXN2,
GO:0008115~sarcosine oxidase activity	PIPOX,
GO:0008116~prostaglandin-I synthase activity	PTGIS,
GO:0008117~sphinganine-1-phosphate aldolase activity	SGPL1,
GO:0008118~N-acetyllactosaminide alpha-2,3-sialyltransferase activity	ST3GAL3,
GO:0008119~thiopurine S-methyltransferase activity	TPMT,OCLN,
GO:0008120~ceramide glucosyltransferase activity	UGCG,
GO:0008121~ubiquinol-cytochrome-c reductase activity	UQCRHL,UQCRQ,UQCR11,MT-CYB,UQCRH,UQCRFS1P1,UQCRC1,UQCRFS1,UQCR10,
GO:0008123~cholesterol 7-alpha-monooxygenase activity	CYP7A1,
GO:0008124~4-alpha-hydroxytetrahydrobiopterin dehydratase activity	PCBD2,PCBD1,
GO:0008127~quercetin 2,3-dioxygenase activity	PIR,
GO:0008131~primary amine oxidase activity	AOC1,AOC3,AOC2,VCAM1,MAOA,MAOB,
GO:0008134~transcription factor binding	PPP1R13L,TPT1,RNF222,TFDP2,DIP2C,EBF4,NR4A1,TFDP1,PPP1R13B,MLX,KEAP1,DNMT1,FOXA3,AIP,APBB1,TNFRSF10A,WWP2,DDX3X,MEIS2,OGT,TP73,HDAC3,PER1,RBFOX2,KDM1A,SORBS3,TBL1X,NBN,MED6,CREG1,PSMD10,PIAS1,PIAS2,UBXN7,CAMTA2,NKX2-2,ATG7,APBB3,ESRRB,BCL10,HAND1,FOS,MYC,ESR1,TP53,JUN,TFAP2A,RB1,SP1,HMGB1,PARP1,TRAPPC2,AR,RARA,BCL2,THRA,PIM1,SRF,ETS1,MYOD1,TCF3,HMGA1,JUNB,JUND,ATF7,CEBPB,ERCC3,NFKB1,TBP,BCL3,FLNA…
GO:0008135~translation factor activity, RNA binding	H3BNC9,EEF2K,EIF4G3,EIF4E2,GATB,EIF2S2,EEF1D,SOX11,EIF2S3,EIF1,MTIF2,EIF1AX,EIF5,EIF4A1,EIF4G2,EIF4G1,EEF1A2,GTF2H2,GTF2H3,EIF4H,CPEB4,CPEB2,CPEB3,ABCF1,GCN1L1,CPEB1,MTIF3,EIF2B3,
GO:0008137~NADH dehydrogenase (ubiquinone) activity	KCTD14,NDUFV1,NDUFS1,NDUFB4,NDUFB8,NDUFC2,NDUFC2-KCTD14,E9PQ68,NDUFS7,NDUFA12,K9J7I2,NDUFA7,NDUFS8,NDUFA4,NDUFAB1,NDUFA1,NDUFS4,NDUFB5,NDUFB3,NDUFC1,NDUFA2,NDUFS5,NDUFS2,NDUFS6,NDUFB1,NDUFS3,NDUFB6,NDUFA3,NDUFB2,NDUFA10,NDUFB10,MT-ND1,MT-ND2,MT-ND3,MT-ND4L,MT-ND4,MT-ND5,MT-ND6,NDUFB7,NDUFV2,NDUFA8,NDUFV3,NDUFA6,NDUFA5,NDUFA9,NDUFAF2,NDUFA13,NDUFB9,
GO:0008138~protein tyrosine/serine/threonine phosphatase activity	PTEN,PTPDC1,CDC14C,STYXL1,DUSP11,DUSP26,SSH3,DUSP13,SSH2,TPTE2,EPM2A,DUSP28,CDC14B,DUSP3,RNGTT,PTP4A3,SBF1,TPTE,MTMR2,CDKN3,DUSP27,DUPD1,STYX,PTPMT1,SSH1,PTP4A1,EYA3,DUSP23,DUSP15,DUSP22,CDC14A,DUSP12,
GO:0008139~nuclear localization sequence binding	KPNA7,IPO5,KPNA3,KPNA4,TNPO2,KPNA5,RANBP6,KPNA6,IPO13,NFKBIA,NUP214,NUP153,KPNA2,KPNA1,NUP98,KPNB1,BRAP,IPO4,TNPO1,NUP58,CABP1,TNPO3,
GO:0008140~cAMP response element binding protein binding	CRTC3,CRTC2,DAPK3,CREB3,ICMT,ATF2,DDIT3,SIK1,CREM,CRTC1,
GO:0008142~oxysterol binding	OSBP,GPR183,RORA,RORC,OSBPL5,
GO:0008143~poly(A) binding	DDX3X,HNRNPDL,SYNCRIP,PABPC1,TIA1,EIF4A3,KHDRBS1,PABPC4,KHDRBS2,ZC3H14,DDX1,RBPMS,PABPC3,
GO:0008144~drug binding	MTOR,CASR,PDE2A,NR1I2,DHFR,PNP,IL2RA,ALB,MT2A,TYMS,ATP1B1,PYGL,FABP1,ADRB2,CHRM2,GSTP1,RARA,ACR,CYP2D6,RARB,PYGM,CHRM1,TOP2A,CYP2C9,ACE,CYP4B1,FOLR2,DRD2,GABRA1,FOLR1,PPP3CB,CHRNB2,AOC1,CHRM3,CNR1,DRD1,DRD4,MT3,HMGB2,DCK,HTR1B,HTR2A,HTR2C,CHRNB4,CHRNA3,DRD3,CHKA,PPARG,HTR2B,NAMPT,ATP5O,GLRB,FASN,FNTB,ATP1A2,P2RX1,PGGT1B,SRP54,CXCR4,HMGCS1,SLC6A3,DHODH,PPARD,CHRNB3,SLC18A2,PPARA,PPP3CA,PDE4C,PDE4D…
GO:0008146~sulfotransferase activity	CHST13,HS6ST3,CHST9,SULT1A4,SULT6B1,SULT1C2,CHST10,CHST12,SULT1B1,SULT1A2,CHST11,SULT1E1,CHST14,HS3ST2,SULT1A3,SULT1A1,NDST2,WSCD1,HS3ST3A1,CHST8,HS2ST1,HS3ST1,CHST1,HS6ST1,SULT1C4,SULT2A1,CHST3,CHST4,GAL3ST1,SULT4A1,CHST5,GAL3ST2,UST,CHST2,
GO:0008147~structural constituent of bone	BGLAP,MGP,
GO:0008157~protein phosphatase 1 binding	PHACTR4,PPP1R9B,SMTNL1,PHACTR1,PPP1R15A,STAU1,LMNA,FER,PPP1CC,KCNQ1,PPP1CA,TCTEX1D4,LILRB2,LILRB1,SH3RF2,PAWR,PHACTR3,CDC5L,AKAP11,PPP1R9A,SHOC2,
GO:0008158~hedgehog receptor activity	PTCHD3,NPC1L1,PTCHD4,NPC1,PTCH1,DISP1,PTCHD1,PTCHD2,B9D1,PTCH2,
GO:0008160~protein tyrosine phosphatase activator activity	IGFBP3,PPP2R4,
GO:0008168~methyltransferase activity	EMG1,METTL10,A0A087WWQ2,DPH5,CMTR2,PRMT2,METTL7B,PRMT1,SETD1B,PRMT3,TRDMT1,METTL21EP,FAM86C2P,PNMT,METTL12,NDUFAF5,WBSCR22,METTL8,METTL6,COQ5,METTL17,METTL3,METTL15,FTSJ1,METTL5,ALDH1L1,ALKBH8,PRMT5,METTL14,PRMT9,FTSJ2,RRP8,NOP2,METTL7A,INMT-FAM188B,SUV39H2,KMT2C,TRMT11,ZCCHC4,KMT2D,PRMT7,CIAPIN1,H3BQF6,LCMT1,METTL16,METTL4,KDM2A,CARM1,DNMT1,FBL,ECE2,EDF1,PRDM1,METTL18,FAM86B2,MGMT,GART,PRDM15,GA…
GO:0008170~N-methyltransferase activity	PEMT,PRMT1,HEMK1,
GO:0008171~O-methyltransferase activity	HENMT1,COMT,ASMT,ASMTL,BCDIN3D,COMTD1,COQ3,
GO:0008173~RNA methyltransferase activity	MRM1,HENMT1,TRMT2A,RNMTL1,MEPCE,BCDIN3D,METTL3,
GO:0008175~tRNA methyltransferase activity	TRDMT1,LCMT2,TRMT13,FTSJ1,
GO:0008176~tRNA (guanine-N7-)-methyltransferase activity	METTL1,WDR4,
GO:0008177~succinate dehydrogenase (ubiquinone) activity	SDHB,SDHA,
GO:0008179~adenylate cyclase binding	ADCY5,ADRB2,AKAP5,ADCYAP1R1,CALM1,AKAP12,ADCY2,AKAP6,
GO:0008184~glycogen phosphorylase activity	PYGL,PYGB,PYGM,
GO:0008186~RNA-dependent ATPase activity	IGHMBP2,DDX39B,DDX17,YTHDC2,
GO:0008187~poly-pyrimidine tract binding	U2AF2,PTBP1,IKZF1,CPEB2,
GO:0008188~neuropeptide receptor activity	HCRTR1,HCRTR2,NPBWR1,NPBWR2,PRLHR,GPR139,NPSR1,SORCS1,KISS1R,SORCS2,MCHR1,NPFFR1,NMUR1,SORCS3,NPFFR2,
GO:0008190~eukaryotic initiation factor 4E binding	EIF4G1,DDX3X,EIF4EBP3,C8orf88,OTX2,HHEX,EIF4EBP1,EIF4EBP2,LARP1,ANGEL1,
GO:0008191~metalloendopeptidase inhibitor activity	TIMP2,TIMP1,CEP295NL,RECK,NGF,TIMP3,COL4A3,SPOCK1,BST2,WFIKKN2,WFIKKN1,TIMP4,SPOCK3,LXN,FETUB,
GO:0008192~RNA guanylyltransferase activity	RNGTT,
GO:0008193~tRNA guanylyltransferase activity	THG1L,USP14,
GO:0008194~UDP-glycosyltransferase activity	PIGA,UGT3A2,UGT3A1,
GO:0008195~phosphatidate phosphatase activity	LPIN1,PLPP4,PLPP2,PLPP1,LPIN2,PLPP3,LPPR3,LPPR4,PLPP5,LPPR2,LPIN3,
GO:0008198~ferrous iron binding	TF,UROD,TH,ACP5,NT5E,FECH,SNCA,HAAO,PLOD1,ALKBH1,FXN,CDO1,TET2,ALKBH2,DNAJC24,ISCA2,EGLN2,ALKBH3,HEPH,ISCA1,FTO,ISCU,
GO:0008199~ferric iron binding	FTL,FXN,FTH1,TF,TH,FTH1P19,ACP5,FTMT,FTHL17,MIOX,
GO:0008200~ion channel inhibitor activity	ENSA,GNB2L1,ANKRD36C,KCNV1,PDZD3,RSC1A1,STOML1,KCNMB2,
GO:0008201~heparin binding	APP,VEGFA,PTPRC,THBS1,THBS3,APLP1,CCL5,APLP2,CYR61,CXCL11,PDCD5,NRP1,MSTN,ADAMTS3,FGF10,ZNF207,CXCL13,NRP2,SLIT1,SLIT3,WISP2,ECM2,SLIT2,WISP1,WISP3,G6B,SERPINC1,KNG1,APOE,APOH,FN1,PF4,CXCL10,LTF,ANG,F11,VTN,APOB,HRG,SERPINA5,MPO,FGF1,CLEC3B,SERPIND1,LPL,SERPINE2,ELANE,SOD3,CTSG,LPA,CFH,FGF4,FGF2,MMP7,SAA1,TPBGL,PTPRF,PF4V1,LIPC,FGFR1,BMP4,CCL2,PRG2,SELL,SELP,BMP7,AOC1,CEL,AZU1,OGN,COL5A1,PTN,MDK,…
GO:0008233~peptidase activity	SPCS2,PCSK6,PIGK,STAMBPL1,FAP,SPCS1,ABHD5,LGMN,CFAP46,ESPL1,MASP2,TPP1,DHH,HTRA2,TMPRSS11D,ADAMTS4,CAPN15,NAPSA,REN,HPN,CTSB,ELANE,CTSG,CELA3B,CTSH,FURIN,LTA4H,BMP1,UCHL3,AZU1,CAPN3,AGA,CASP3,MASP1,KLK7,CASP9,BACE1,SPCS3,DCD,FOLH1,IHH,CASP8,SHH,PCSK7,CLPP,PM20D1,ASTL,DESI1,LONP2,UNC5CL,MPND,KY,HM13,APH1B,BAP1,PCSK5,PPP2R5C,ATG4C,HMCES,IMMP2L,PARK7,CTRC,DESI2,TMPRSS5,MALT1,USP25,KLK12,CAPN11,SPG7,…
GO:0008234~cysteine-type peptidase activity	SENP3,CTSH,SENP3-EIF4A1,ATG4A,USP17L3,PGPEP1L,ATG4C,USP27X,USP17L5,ATG4B,USP17L15,SENP5,USP17L10,USP17L13,USP17L12,USP17L11,USP17L21,USP17L18,USP17L22,USP17L17,USP45,USP17L19,USP17L20,CTSW,USP33,CTSF,TINAGL1,USP44,SENP6,CTSC,USP3,SENP8,SENP2,SENP7,ATG4D,USP9Y,CTSV,CAPN15,CTSL,CTSB,CAPN2,CAPN3,CTSK,CASP5,CASP7,CASP6,USP17L24,BLMH,ESPL1,CASP8,USP41,USP49,TINAG,OTUD7B,USP17L6P,USP43,USP17L1,OTUD6B,P…
GO:0008235~metalloexopeptidase activity	DPEP2,METAP2,METAP1,LAP3,ZMPSTE24,DPEP1,METAP1D,NPEPL1,NUDT16,RNPEP,DPEP3,ERAP1,
GO:0008236~serine-type peptidase activity	SEC11C,IMMP1L,IMMP2L,SEC11L3,PRSS16,TPP1,DPP6,PRCP,FAP,DPP8,SEC11A,DPP9,TMPRSS2,KLK10,HTRA2,ZFYVE9,C1R,CFD,PLG,HPN,KLK3,F7,SEC11B,GZMB,RBP3,TPSB2,ENDOU,CMA1,PRTN3,DPP4,PRSS3,PREP,KLK7,GZMK,GZMM,PRSS12,RELN,HTRA3,HGFAC,TPSAB1,PRSS8,TMPRSS7,TMPRSS11B,DPP10,HTRA1,TPSD1,KLK15,TPSG1,KLK11,DPP7,KLK12,TMPRSS11E,KLK5,NAALAD2,KLK4,ST14,PRSS21,
GO:0008237~metallopeptidase activity	RNPEP,ADAMTSL5,LVRN,ACE,C9orf3,AQPEP,ADAMTSL1,CLCA1,LTA4H,ADAM10,DNPEP,ABHD14A-ACY1,ACY1,ERAP1,ERAP2,NPEPPS,ADAMTS13,F6X3S4,TRHDE,ANPEP,DPEP1,RNPEPL1,DPEP2,CNDP1,CNDP2,THOP1,PSMD14,ADAM12,ADAM20,XPNPEP2,ADAM23,ADAM11,ADAMTS4,MMP23A,ADAMTS2,STAMBP,ECEL1,MMP2,BMP1,MMP9,BRCC3,ADAM8,ADAM17,ADAMTSL3,ENPEP,PAPPA,ADAM9,ADAM15,CLCA4,AMZ1,MYSM1,TAF2,ERMP1,AMZ2,AOPEP,COPS5,STAMBPL1,YME1L1,ADAM2,PAPPA2,ACE2…
GO:0008238~exopeptidase activity	MME,ACE,GGH,
GO:0008239~dipeptidyl-peptidase activity	DPEP2,DPP3,DPEP1,DPP4,DPP6,PRCP,FAP,DPP8,DPP10,DPEP3,PRSS16,DPP7,NAALAD2,
GO:0008240~tripeptidyl-peptidase activity	TPP1,ACE,TPP2,
GO:0008241~peptidyl-dipeptidase activity	ACE,F6X3S4,ACE2,TMEM27,
GO:0008242~omega peptidase activity	ATXN3L,ATXN3,JOSD1,SHMT1,JOSD2,UCHL1,APEH,USP5,UCHL5,GGH,USP13,
GO:0008251~tRNA-specific adenosine deaminase activity	ADAT1,
GO:0008252~nucleotidase activity	NT5C,NT5M,
GO:0008253~5'-nucleotidase activity	NT5C3A,NT5C1B-RDH14,NT5C3B,NT5C1B,NT5C,ACPP,NT5E,NT5C2,NT5M,NT5DC1,NT5DC3,NT5DC4,NT5C1A,NT5DC2,
GO:0008254~3'-nucleotidase activity	IMPAD1,
GO:0008260~3-oxoacid CoA-transferase activity	OXCT1,OXCT2,
GO:0008263~pyrimidine-specific mismatch base pair DNA N-glycosylase activity	MBD4,TDG,
GO:0008265~Mo-molybdopterin cofactor sulfurase activity	MOCOS,
GO:0008266~poly(U) RNA binding	MSI1,HNRNPC,PABPC1,HNRNPH1,ATXN1,RBM11,KHDRBS1,PABPC4,KHDRBS2,PATL1,DIS3L2,PNPT1,MSI2,
GO:0008267~poly-glutamine tract binding	RERE,
GO:0008269~JAK pathway signal transduction adaptor activity	SOCS2,SH2B2,
GO:0008270~zinc ion binding	TADA2L,PCGF2,DMD,RERE,PEX12,TAF15,CPB2,UBR1,RNF34,MDM4,ADAMTS9,UHRF1,RNPEP,TNFAIP3,ADH1C,TRIM46,NR2C1,PEG10,PCGF1,PIAS2,ZMYND8,PDLIM2,TRIM49D1,MLLT6,POLE,PHF2,C19orf68,APOBEC3D,ZNF385C,NEURL3,ZCCHC17,VPS11,INTS12,BFAR,PGR,HNF4A,SREK1IP1,MEFV,RBBP6,LMO3,PDLIM3,TRIM64C,CA9,KMT2E,SETDB2,GATA4,BARD1,AR,PHF11,RXRG,LPP,APOBEC3H,ADAMTSL5,ZFAND2B,ZCCHC4,TRIM41,MID1,ZMIZ2,ZMYM2,PHF19,TRIM15,USP39,TRIM24,M…
GO:0008271~secondary active sulfate transmembrane transporter activity	SLC26A7,SLC26A6,SLC26A3,SLC26A8,SLC26A4,SLC26A5,SLC26A10,SLC26A2,SLC26A11,SLC26A9,PRES,SLC26A1,
GO:0008273~calcium, potassium:sodium antiporter activity	SLC24A1,SLC24A4,SLC24A5,SLC24A3,SLC24A2,
GO:0008276~protein methyltransferase activity	N6AMT1,CARM1,PRMT1,NTMT1,TRMT112,HEMK1,
GO:0008281~sulfonylurea receptor activity	ABCC8,ABCC9,
GO:0008289~lipid binding	STARD10,ESYT2,AP2M1,COL4A3BP,RBP1,APOL5,ESYT3,BPIFB1,FABP12,UNC119B,FABP5P3,FABP1,APOL2,APOC3,APOL1,APOL4,RBP7,ACBD5,APOD,STARD7,APOA5,PMP2,FABP4,ATP5G1,APOE,ESYT1,APOA1,CETP,PCTP,FABP5,STARD3,DNM1L,NME4,FFAR1,FFAR3,ALOX15B,INPP4B,FABP7,FFAR2,PLIN1,COQ9,AP2A2,S1PR2,EPN2,APOL3,RASGRP1,S1PR4,C3,APOA2,APOC2,APOH,APOA4,LIPF,DBI,PSAP,ANXA6,CD55,LIPC,FER,CD36,MAL,PTGS1,PTGS2,ATP5G3,PITPNB,PCYT1A,FABP6,…
GO:0008294~calcium- and calmodulin-responsive adenylate cyclase activity	ADCY6,ADCY3,ADCY8,ADCY1,
GO:0008296~3'-5'-exodeoxyribonuclease activity	POLD1,TREX2,TREX1,
GO:0008297~single-stranded DNA exodeoxyribonuclease activity	MGME1,
GO:0008301~DNA binding, bending	TOP2B,TOP2A,HMGB3,HMGB1,GATA1,HMGB2,CRIP1,HMGA2,TERF1,TFAM,HHEX,SRY,FOXC1,FOXD4,FOXI1,FOXL1,FOXD1,TRERF1,LEF1,
GO:0008307~structural constituent of muscle	SYNM,TCAP,NEBL,SORBS2,MYL1,TPM2,MYL3,KRT19,TPM1,MYL2,DMD,MYH8,MYL6B,CAPN3,NEB,MYL9,ACTN2,MYH11,CSRP3,MYOM1,SMTN,MYOM2,MYL6,TPM4,MYBPC1,MYL5,ACTN3,NEXN,ASPH,MYBPH,DAG1,MYBPC2,MYBPC3,PLEC,OBSCN,TTN,MYLPF,ANKRD2,JPH1,MYOT,
GO:0008308~voltage-gated anion channel activity	VDAC2,GPR89A,VDAC1,VDAC3,SLC17A3,
GO:0008309~double-stranded DNA exodeoxyribonuclease activity	APEX1,FEN1,
GO:0008310~single-stranded DNA 3'-5' exodeoxyribonuclease activity	MEIOB,ISG20,EXO5,
GO:0008311~double-stranded DNA 3'-5' exodeoxyribonuclease activity	APEX1,APEX2,
GO:0008312~7S RNA binding	SRP19,D6RBG4,SRP9,SRP54,SRP14,SRP72,EXOSC2,SRP68,
GO:0008318~protein prenyltransferase activity	FNTA,RABGGTA,PTAR1,
GO:0008320~protein transmembrane transporter activity	TOMM70A,TOMM40,AZGP1,BLOC1S3,GPIHBP1,TOMM22,TOMM7,
GO:0008321~Ral guanyl-nucleotide exchange factor activity	RGL3,RALGPS1,RGL1,
GO:0008324~cation transmembrane transporter activity	SLC30A6,SLC30A3,SLC41A3,SLC30A8,SLC30A7,SLC30A5,CHRNE,SLC30A9,PKD1L3,SLC41A1,SLC41A2,PKD2L1,
GO:0008327~methyl-CpG binding	MBD3L4,MBD3L3,MBD3L5,PRMT5,MBD3,DNMT1,MECP2,ERH,ZBTB33,ZBTB38,MBD3L2,MBD3L1,UHRF1,PRMT1,WDR77,ZBTB4,MBD2,LRWD1,MBD1,ZBTB21,CHTOP,
GO:0008329~signaling pattern recognition receptor activity	FCN1,TLR2,COLEC12,CLEC7A,TRIM5,MARCO,DMBT1,
GO:0008330~protein tyrosine/threonine phosphatase activity	DUSP1,DUSP2,DUSP4,DUSP19,
GO:0008331~high voltage-gated calcium channel activity	CACNA1F,CACNB4,CACNA1A,CACNB3,CACNA1B,CACNA1D,CACNB1,CACNB2,CACNA1S,CACNA1C,CACNA1E,
GO:0008332~low voltage-gated calcium channel activity	CACNA1G,CACNA1H,CACNA1I,
GO:0008336~gamma-butyrobetaine dioxygenase activity	BBOX1,
GO:0008349~MAP kinase kinase kinase kinase activity	MAP4K5,MAP4K2,MAP4K3,MAP4K1,MAP4K4,MINK1,MAP3K14,TNIK,
GO:0008353~RNA polymerase II carboxy-terminal domain kinase activity	CCNK,CDK1,ERCC2,ERCC3,MAPK1,GTF2H1,CDK8,CDK7,CDK9,CCNH,MNAT1,GTF2H2,GTF2H3,CDK13,GTF2H4,CDK12,
GO:0008373~sialyltransferase activity	ST6GALNAC3,ST3GAL6,ST6GALNAC4,ST8SIA2,ST6GAL1,ST3GAL1,ST3GAL4,ST6GALNAC5,ST8SIA5,ST6GALNAC1,ST8SIA6,ST3GAL3,ST8SIA1,ST6GAL2,ST6GALNAC2,ST8SIA3,ST6GALNAC6,ST3GAL5,
GO:0008374~O-acyltransferase activity	DGAT1,SOAT1,PLA2G15,GPAT2,SOAT2,LCAT,GNPAT,
GO:0008375~acetylglucosaminyltransferase activity	GCNT7,XYLT2,MGAT1,EXTL3,OGT,LARGE,HEXA,HEXB,EXT1,GCNT6,DKFZp761B182,XYLT1,POMGNT2,B3GALNT2,EXT2,A4GNT,
GO:0008376~acetylgalactosaminyltransferase activity	CHPF,CHPF2,B4GALNT3,B4GALNT4,CSGALNACT2,B3GALNT2,B4GALNT2,CSGALNACT1,
GO:0008378~galactosyltransferase activity	B3GALNT2,B3GALT5,A8MXE2,B3GNT5,B3GALNT1,B3GNT6,B3GNT3,B4GALT5,B4GALT3,B4GALT4,B4GALT2,B4GALT1,B3GNT9,B3GNT8,B3GNT7,B3GNT4,A4GALT,B3GNT2,B4GALT7,B4GALT6,
GO:0008379~thioredoxin peroxidase activity	PRDX3,PRDX2,PRDX1,PRDX4,
GO:0008381~mechanically-gated ion channel activity	PIEZO1,PIEZO2,
GO:0008384~IkappaB kinase activity	IKBKB,CHUK,IKBKE,
GO:0008386~cholesterol monooxygenase (side-chain-cleaving) activity	CYP11A1,
GO:0008387~steroid 7-alpha-hydroxylase activity	CYP39A1,
GO:0008389~coumarin 7-hydroxylase activity	CYP2A6,
GO:0008392~arachidonic acid epoxygenase activity	CYP2E1,CYP2C8,CYP2D6,CYP2A6,CYP2C9,CYP2B6,CYP2A7,CYP2F1,CYP2C18,CYP2C19,CYP2J2,CYP4F2,CYP4A11,CYP2A13,CYP4F12,
GO:0008395~steroid hydroxylase activity	CH25H,CYP1A1,CYP2E1,CYP3A4,CYP21A2,CYP2C8,CYP2D6,CYP2A6,CYP2C9,CYP2B6,CYP2A7,CYP2F1,CYP2C18,CYP2C19,CYP2J2,CYP27A1,CYP2A13,CYP2R1,CYP2U1,CYP2W1,CYP2S1,CYP46A1,
GO:0008396~oxysterol 7-alpha-hydroxylase activity	CYP7B1,CYP39A1,
GO:0008397~sterol 12-alpha-hydroxylase activity	CYP8B1,
GO:0008398~sterol 14-demethylase activity	CYP51A1,
GO:0008401~retinoic acid 4-hydroxylase activity	CYP26A1,CYP26C1,CYP26B1,
GO:0008403~25-hydroxycholecalciferol-24-hydroxylase activity	CYP24A1,
GO:0008404~arachidonic acid 14,15-epoxygenase activity	CYP2J2,
GO:0008405~arachidonic acid 11,12-epoxygenase activity	CYP2J2,
GO:0008408~3'-5' exonuclease activity	POLA1,EXD2,POLE,MRE11A,POLD1,RAD1,REV3L,APEX1,POLG,EXOSC10,WRN,RAD9B,ERI1,APLF,EXD3,EXD1,RAD50,RAD9A,TREX1,REXO2,
GO:0008409~5'-3' exonuclease activity	DXO,FEN1,POLN,DCLRE1C,XRN2,DCLRE1B,CPSF3,EXO1,FAN1,
GO:0008410~CoA-transferase activity	OXCT1,
GO:0008413~8-oxo-7,8-dihydroguanosine triphosphate pyrophosphatase activity	NUDT1,NUDT15,
GO:0008417~fucosyltransferase activity	FUT6,FUT5,FUT3,FUT1,FUT4,FUT2,FUT7,POFUT1,FUT9,
GO:0008418~protein-N-terminal asparagine amidohydrolase activity	NTAN1,
GO:0008419~RNA lariat debranching enzyme activity	DBR1,
GO:0008420~CTD phosphatase activity	CTDSP2,RPAP2,PPM1M,CTDSP1,SSU72,CTDP1,
GO:0008422~beta-glucosidase activity	GBA3,GBA2,KL,
GO:0008424~glycoprotein 6-alpha-L-fucosyltransferase activity	FUT8,
GO:0008425~2-polyprenyl-6-methoxy-1,4-benzoquinone methyltransferase activity	COQ3,
GO:0008426~protein kinase C inhibitor activity	HSPB1,SFN,YWHAG,
GO:0008427~calcium-dependent protein kinase inhibitor activity	CAMK2N1,CAMK2N2,CIB1,
GO:0008428~ribonuclease inhibitor activity	RNH1,ABCE1,
GO:0008429~phosphatidylethanolamine binding	ESYT2,NF1,PEBP1,ANXA11,MFGE8,MAP1LC3A,PEMT,CD300A,
GO:0008430~selenium binding	SELENBP1,SEP15,GPX3,DIO1,SEPP1,SELT,DIO2,RPH3A,
GO:0008431~vitamin E binding	SEC14L2,AFM,TTPA,
GO:0008432~JUN kinase binding	SPAG9,GSTP1,PTK2,MAD2L2,MAPK8IP3,MAPK8IP1,
GO:0008434~calcitriol receptor activity	VDR,
GO:0008437~thyrotropin-releasing hormone activity	TRH,
GO:0008440~inositol-1,4,5-trisphosphate 3-kinase activity	IP6K2,ITPKA,IP6K1,ITPKC,ITPKB,IPMK,IP6K3,
GO:0008441~3'(2'),5'-bisphosphate nucleotidase activity	BPNT1,IMPAD1,
GO:0008442~3-hydroxyisobutyrate dehydrogenase activity	HIBADH,
GO:0008444~CDP-diacylglycerol-glycerol-3-phosphate 3-phosphatidyltransferase activity	PGS1,
GO:0008445~D-aspartate oxidase activity	DDO,
GO:0008446~GDP-mannose 4,6-dehydratase activity	GMDS,
GO:0008448~N-acetylglucosamine-6-phosphate deacetylase activity	H3BQ15,AMDHD2,
GO:0008449~N-acetylglucosamine-6-sulfatase activity	GNS,SULF2,SULF1,
GO:0008453~alanine-glyoxylate transaminase activity	AGXT,AGXT2,
GO:0008454~alpha-1,3-mannosylglycoprotein 4-beta-N-acetylglucosaminyltransferase activity	MGAT4D,MGAT4C,MGAT4A,MGAT4B,
GO:0008455~alpha-1,6-mannosylglycoprotein 2-beta-N-acetylglucosaminyltransferase activity	MGAT2,
GO:0008456~alpha-N-acetylgalactosaminidase activity	NAGA,
GO:0008457~beta-galactosyl-N-acetylglucosaminylgalactosylglucosyl-ceramide beta-1,3-acetylglucosaminyltransferase activity	B3GNT5,
GO:0008458~carnitine O-octanoyltransferase activity	CROT,
GO:0008459~chondroitin 6-sulfotransferase activity	CHST3,CHST7,
GO:0008460~dTDP-glucose 4,6-dehydratase activity	TGDS,
GO:0008465~glycerate dehydrogenase activity	GRHPR,
GO:0008466~glycogenin glucosyltransferase activity	GYG2,GYG1,
GO:0008467~[heparan sulfate]-glucosamine 3-sulfotransferase 1 activity	HS3ST6,HS3ST1,HS3ST5,HS3ST4,HS3ST3B1,
GO:0008469~histone-arginine N-methyltransferase activity	PRMT5,PRMT3,PRMT2,CARM1,PRMT6,PRMT8,PRMT7,
GO:0008470~isovaleryl-CoA dehydrogenase activity	IVD,
GO:0008474~palmitoyl-(protein) hydrolase activity	PPT2,A0A0G2JLA3,A0A0G2JLL3,PPT1,PPT2-EGFL8,LYPLA1,LYPLA2,LYPLAL1,
GO:0008475~procollagen-lysine 5-dioxygenase activity	PLOD2,PLOD3,PLOD1,
GO:0008476~protein-tyrosine sulfotransferase activity	TPST2,TPST1,
GO:0008478~pyridoxal kinase activity	PDXK,
GO:0008479~queuine tRNA-ribosyltransferase activity	QTRTD1,QTRT1,TXNDC9,PDC,PDCL,PDCL2,PDCL3,
GO:0008480~sarcosine dehydrogenase activity	SARDH,
GO:0008481~sphinganine kinase activity	SPHK2,SPHK1,
GO:0008482~sulfite oxidase activity	SUOX,
GO:0008483~transaminase activity	SPTLC3,ETNPPL,PHYKPL,GOT1L1,AMT,ABAT,AGXT,CCBL1,
GO:0008484~sulfuric ester hydrolase activity	SULF1,SULF2,IDS,ARSE,ARSK,ARSI,ARSJ,GALNS,SGSH,ARSG,STS,ARSA,GNS,
GO:0008486~diphosphoinositol-polyphosphate diphosphatase activity	NUDT3,NUDT10,NUDT11,NUDT4,
GO:0008488~gamma-glutamyl carboxylase activity	GGCX,
GO:0008489~UDP-galactose:glucosylceramide beta-1,4-galactosyltransferase activity	UGT8,
GO:0008493~tetracycline transporter activity	MFSD10,
GO:0008494~translation activator activity	PABPC1,LARP1,RPS27L,BOLL,ABCF1,DAZL,PAIP1,DAZ1,
GO:0008495~protoheme IX farnesyltransferase activity	COX10,
GO:0008499~UDP-galactose:beta-N-acetylglucosamine beta-1,3-galactosyltransferase activity	B3GALT2,B3GALNT1,B3GALT4,B3GALT6,B3GAT1,B3GALT5,B3GALT1,
GO:0008502~melatonin receptor activity	GPR50,MTNR1B,H0Y8X5,MTNR1A,RORB,
GO:0008503~benzodiazepine receptor activity	TSPO,GABRG2,GABRA3,GABRA2,GABRA4,GABRA6,
GO:0008504~monoamine transmembrane transporter activity	SLC29A4,SLC6A2,SLC6A4,SLC18A1,SLC6A3,SLC18A2,
GO:0008507~sodium:iodide symporter activity	SLC5A5,
GO:0008508~bile acid:sodium symporter activity	SLC10A3,SLC10A2,SLC10A1,SLC10A6,SLC10A5,SLC10A4,
GO:0008509~anion transmembrane transporter activity	ABCA1,SLC4A1,SLC4A2,SLC4A8,SLC4A10,SLC26A11,SLC4A9,SLC4A5,SLC4A7,
GO:0008510~sodium:bicarbonate symporter activity	SLC4A5,SLC4A7,SLC4A4,
GO:0008511~sodium:potassium:chloride symporter activity	SLC12A2,SLC12A1,
GO:0008513~secondary active organic cation transmembrane transporter activity	SLC22A1,SLC22A4,
GO:0008514~organic anion transmembrane transporter activity	SLC22A23,ABCC5,SLC22A31,SLC17A3,ABCC3,SLCO2B1,SLCO1A2,MFSD10,SLC22A6,ABCC2,SLC22A17,ABCC11,SLCO1B3,SLC22A11,
GO:0008517~folic acid transporter activity	SLC19A1,SLC19A2,FOLR2,FOLR1,PDPN,SLC46A1,SLC25A32,
GO:0008518~reduced folate carrier activity	SLC19A1,
GO:0008519~ammonium transmembrane transporter activity	RHD,RHAG,RHCE,RHCG,K7N7A8,AQP1,SLC12A2,RHBG,
GO:0008520~L-ascorbate:sodium symporter activity	SLC23A1,
GO:0008521~acetyl-CoA transporter activity	SLC33A1,MFSD3,
GO:0008523~sodium-dependent multivitamin transmembrane transporter activity	SLC23A2,SLC5A6,
GO:0008525~phosphatidylcholine transporter activity	ABCB4,PITPNA,PCTP,
GO:0008526~phosphatidylinositol transporter activity	PITPNM1,SCP2,PITPNA,TNFAIP8L3,PITPNM3,PITPNC1,
GO:0008527~taste receptor activity	TAS2R43,FFAR4,TAS1R3,TAS1R1,TAS1R2,TAS2R14,TAS2R13,TAS2R10,TAS2R9,TAS2R8,TAS2R7,TAS2R5,TAS2R4,TAS2R3,TAS2R1,
GO:0008528~G-protein coupled peptide receptor activity	GPR37,GPR37L1,NPR1,TSHR,NPR3,LHCGR,FSHR,GRPR,MC1R,LTB4R,RXFP4,MCHR2,LTB4R2,GPR84,CYSLTR2,RXFP3,CYSLTR1,
GO:0008531~riboflavin kinase activity	RFK,
GO:0008532~N-acetyllactosaminide beta-1,3-N-acetylglucosaminyltransferase activity	B4GAT1,GCNT2,B3GNT4,B3GNT2,B3GNT3,
GO:0008534~oxidized purine nucleobase lesion DNA N-glycosylase activity	OGG1,RPS3,
GO:0008536~Ran GTPase binding	TNPO2,XPO1,IPO5,IPO11,XPO7,TNPO1,IPO7,IPO8,XPOT,RANBP17,IPO4,XPO6,KPNB1,RGPD8,BIRC5,IPO13,RANBP1,RANGAP1,NUP153,RANBP2,CSE1L,NUTF2,IPO9,RANBP9,XPO4,RANBP3,XPO5,RANGRF,NXT1,
GO:0008545~JUN kinase kinase activity	MAP2K7,
GO:0008553~hydrogen-exporting ATPase activity, phosphorylative mechanism	ATP6V1G1,ATP6V1C1,ATP6V1E1,ATP6V0D1,ATP6V1C2,ATP6V1E2,ATP6V1G3,
GO:0008554~sodium-exporting ATPase activity, phosphorylative mechanism	ABCB11,
GO:0008555~chloride-transporting ATPase activity	PCYOX1,
GO:0008559~xenobiotic-transporting ATPase activity	ABCB1,ABCB4,ABCG2,
GO:0008565~protein transporter activity	AP2B1,AP3S2,A0A0D9SFP9,AP2A2,AP1S2,KPNA7,AP4B1,AP1S3,AP1B1,KPNA1,TMCO6,RAMP1,AP3S1,SEC62,AP4S1,C15orf38-AP3S2,SNUPN,AP1S1,RAMP3,KPNA2,RAMP2,AP2S1,IPO5,KPNA3,KPNA4,ITGB1BP1,TNPO2,DSCR3,XPO1,KPNA5,IPO8,AP1G1,RANBP6,KPNA6,USO1,VPS26A,AP1G2,IPO13,IPO7,AP2A1,RAB4A,CALCR,SEC61G,TIMM10,RAP1A,COG2,KPNB1,MLC1,CALCRL,VPS26B,C11orf73,ZFYVE16,TOMM5,COX18,IPO4,CHMP7,CCT6B,TNPO1,COG3,IPO9,VPS35,XPO6,RUFY1,TSNA…
GO:0008568~microtubule-severing ATPase activity	FIGNL2,I3L4J1,VPS4B,KATNA1,FIGN,FIGNL1,KATNAL2,ATAD1,KATNB1,KATNAL1,SPAST,VPS4A,
GO:0008574~ATP-dependent microtubule motor activity, plus-end-directed	KIF3B,KIF5C,KIF5B,KIF11,KIF5A,KIF14,KIF26B,KIF19,KIF18B,KIF18A,KIF16B,KIF20B,KIF17,KIF26A,KIF3A,
GO:0008579~JUN kinase phosphatase activity	DUSP19,
GO:0008597~calcium-dependent protein serine/threonine phosphatase regulator activity	RCAN1,RCAN2,RCAN3,
GO:0008599~protein phosphatase type 1 regulator activity	PHACTR4,PHACTR1,PPP1R15A,UBXN2A,PPP1R8,UBXN2B,PPP1R7,PPP1R14B,PPP1R16A,PHACTR3,PPP1R16B,PPP1R1B,NSFL1C,WBP11,
GO:0008601~protein phosphatase type 2A regulator activity	PPP2R2A,PPP2R1A,PPP2R2B,PPP2R5D,PPP2R1B,PPP2R5B,PPP2R5C,PPP2R2D,ENSA,EIF2AK2,ARPP19,IGBP1,SET,PPP2R3A,PPP2R5A,PPP2R4,PPP2R5E,ANKLE2,PPP2R2C,PPME1,PPP2R3B,
GO:0008603~cAMP-dependent protein kinase regulator activity	CXCL10,PRKAR1A,PRKAR2A,PRKAR1B,PRKAR2B,PRKAG1,PRKAG2,
GO:0008607~phosphorylase kinase regulator activity	IKBKAP,ELP4,ELP3,PRKAG2,
GO:0008609~alkylglycerone-phosphate synthase activity	AGPS,
GO:0008613~diuretic hormone activity	NPPB,
GO:0008641~small protein activating enzyme activity	SAE1,UBA5,UBA6,NAE1,UBA2,UBA1,
GO:0008649~rRNA methyltransferase activity	FBLL1,FTSJ3,FBL,
GO:0008650~rRNA (uridine-2'-O-)-methyltransferase activity	FTSJ3,FTSJ2,
GO:0008656~cysteine-type endopeptidase activator activity involved in apoptotic process	CASP8AP2,APAF1,CTSH,CASP1,MAPK9,CDKN1B,NLRP12,GNB2L1,NGFRAP1,RPS27L,BAD,NKX3-1,BCL2L13,NLRP1,PYCARD,NOD1,CARD8,
GO:0008665~2'-phosphotransferase activity	NT5C3A,
GO:0008667~2,3-dihydro-2,3-dihydroxybenzoate dehydrogenase activity	BDH2,
GO:0008670~2,4-dienoyl-CoA reductase (NADPH) activity	DECR1,PECR,DECR2,
GO:0008689~3-demethylubiquinone-9 3-O-methyltransferase activity	COQ3,
GO:0008700~4-hydroxy-2-oxoglutarate aldolase activity	HOGA1,
GO:0008705~methionine synthase activity	MTR,
GO:0008709~cholate 7-alpha-dehydrogenase activity	HSD17B10,
GO:0008721~D-serine ammonia-lyase activity	SRR,
GO:0008725~DNA-3-methyladenine glycosylase activity	MPG,
GO:0008728~GTP diphosphokinase activity	HDDC3,
GO:0008732~L-allo-threonine aldolase activity	SHMT1,SHMT2,
GO:0008745~N-acetylmuramoyl-L-alanine amidase activity	PGLYRP2,PGLYRP1,PGLYRP4,PGLYRP3,
GO:0008746~NAD(P)+ transhydrogenase activity	NNT,DHDH,
GO:0008747~N-acetylneuraminate lyase activity	NPL,
GO:0008750~NAD(P)+ transhydrogenase (AB-specific) activity	NNT,
GO:0008753~NADPH dehydrogenase (quinone) activity	NQO2,CBR4,
GO:0008757~S-adenosylmethionine-dependent methyltransferase activity	NOP2,PPP2R2A,RRP8,SUV39H1,LCMT2,COQ5,METTL7B,MEPCE,WBSCR27,METTL7A,ARMT1,AS3MT,PRMT8,PRMT7,COQ3,LCMT1,
GO:0008761~UDP-N-acetylglucosamine 2-epimerase activity	GNE,
GO:0008768~UDP-sugar diphosphatase activity	NUDT14,
GO:0008781~N-acylneuraminate cytidylyltransferase activity	CMAS,NANS,
GO:0008783~agmatinase activity	AGMAT,
GO:0008785~alkyl hydroperoxide reductase activity	PRDX3,
GO:0008794~arsenate reductase (glutaredoxin) activity	GLRX2,
GO:0008798~beta-aspartyl-peptidase activity	BACE1,ASRGL1,
GO:0008802~betaine-aldehyde dehydrogenase activity	ALDH7A1,
GO:0008803~bis(5'-nucleosyl)-tetraphosphatase (symmetrical) activity	NUDT2,
GO:0008808~cardiolipin synthase activity	PLD6,CRLS1,
GO:0008811~chloramphenicol O-acetyltransferase activity	IFNB1,
GO:0008812~choline dehydrogenase activity	CHDH,
GO:0008817~cob(I)yrinic acid a,c-diamide adenosyltransferase activity	MMAB,
GO:0008821~crossover junction endodeoxyribonuclease activity	RAD51C,XRCC3,GEN1,SLX4,TEFM,SLX1A,
GO:0008823~cupric reductase activity	STEAP3,STEAP4,STEAP1B,STEAP2,STEAP1,
GO:0008832~dGTPase activity	SAMHD1,
GO:0008843~endochitinase activity	CHIT1,
GO:0008853~exodeoxyribonuclease III activity	RAD1,RAD9A,TREX2,TREX1,
GO:0008859~exoribonuclease II activity	ISG20,
GO:0008865~fructokinase activity	HK1,GCK,HK2,HK3,HKDC1,
GO:0008887~glycerate kinase activity	GLYCTK,
GO:0008889~glycerophosphodiester phosphodiesterase activity	GDPD5,GDE1,GDPD3,GDPD1,ENPP6,GDPD4,DKFZp434D0316,GDPD2,GPCPD1,
GO:0008890~glycine C-acetyltransferase activity	GCAT,
GO:0008891~glycolate oxidase activity	HAO1,
GO:0008892~guanine deaminase activity	GDA,
GO:0008893~guanosine-3',5'-bis(diphosphate) 3'-diphosphatase activity	HDDC3,
GO:0008894~guanosine-5'-triphosphate,3'-diphosphate diphosphatase activity	ENTPD6,
GO:0008897~holo-[acyl-carrier-protein] synthase activity	AASDHPPT,
GO:0008898~S-adenosylmethionine-homocysteine S-methyltransferase activity	MTR,BHMT,BHMT2,
GO:0008900~hydrogen:potassium-exchanging ATPase activity	ATP4A,ATP4B,ATP12A,
GO:0008903~hydroxypyruvate isomerase activity	HYI,
GO:0008934~inositol monophosphate 1-phosphatase activity	IMPA2,IMPA1,IMPAD1,
GO:0008940~nitrate reductase activity	MARC1,MARC2,
GO:0008941~nitric oxide dioxygenase activity	POR,CYGB,
GO:0008948~oxaloacetate decarboxylase activity	ME2,ME1,ME3,FAHD1,
GO:0008955~peptidoglycan glycosyltransferase activity	CSGALNACT1,
GO:0008962~phosphatidylglycerophosphatase activity	PTPMT1,
GO:0008963~phospho-N-acetylmuramoyl-pentapeptide-transferase activity	DPAGT1,
GO:0008967~phosphoglycolate phosphatase activity	PGP,APTX,
GO:0008969~phosphohistidine phosphatase activity	LHPP,PHPT1,MINPP1,
GO:0008970~phosphatidylcholine 1-acylhydrolase activity	LIPC,PLA2G16,PLA1A,ABHD3,LIPG,
GO:0008973~phosphopentomutase activity	PGM2,
GO:0008995~ribonuclease E activity	PPP1R8,
GO:0009000~selenocysteine lyase activity	SCLY,
GO:0009008~DNA-methyltransferase activity	DNMT3A,MGMT,DNMT1,DNMT3B,
GO:0009013~succinate-semialdehyde dehydrogenase [NAD(P)+] activity	ALDH5A1,
GO:0009019~tRNA (guanine-N1-)-methyltransferase activity	TRMT10C,
GO:0009032~thymidine phosphorylase activity	TYMP,
GO:0009036~Type II site-specific deoxyribonuclease activity	O00370,
GO:0009041~uridylate kinase activity	DTYMK,CMPK1,
GO:0009055~electron carrier activity	TXNRD1,SH3BGRL3,SDHB,FDX1L,GRXCR1,AOX1,CYCS,NDUFS1,E7EQL1,NDUFA12,TXNRD3,ETFA,ETFB,SDHD,HSD17B6,UQCR11,DEGS1,ACOX3,P4HA2,PHGDH,AKR7A2,IDH3B,UGDH,AOC2,NDUFS2,NDUFS6,RDH16,NDUFS3,DHRS3,GLRX3,AKR7A3,AIFM1,MT-CYB,GSR,CYBB,ALDH2,CYP1A2,QDPR,FDX1,ACADM,CYP19A1,ADH5,CYBA,AKR1A1,NCF1,IDO1,AKR1B1,NQO2,ACADS,POR,AKR1C4,GPX2,SRD5A1,NDUFV2,NCF2,COX5A,ME2,GLDC,IVD,MAOB,ACADL,ALDH4A1,GLRX,ACADSB,HAAO,XDH,ME1,A…
GO:0009374~biotin binding	PCCA,PC,HLCS,MCCC1,
GO:0009378~four-way junction helicase activity	BLM,WRN,
GO:0009384~N-acylmannosamine kinase activity	NAGK,GNE,
GO:0009400~receptor signaling protein serine/threonine phosphatase activity	PGAM5,
GO:0009673~low-affinity phosphate transmembrane transporter activity	ADAMTS8,
GO:0009881~photoreceptor activity	OPN4,OPN5,RRH,OPN1SW,OPN1LW,OPN1MW,RHO,RGR,OPN3,
GO:0009882~blue light photoreceptor activity	CRY1,CRY2,
GO:0009917~sterol 5-alpha reductase activity	SRD5A2,
GO:0009922~fatty acid elongase activity	ELOVL1,ELOVL2,ELOVL5,
GO:0009931~calcium-dependent protein serine/threonine kinase activity	DCX,MAPKAPK2,CAMK4,MAPKAPK3,MAPKAPK5,MKNK1,MKNK2,
GO:0009982~pseudouridine synthase activity	PUS3,DKC1,RPUSD3,PUS7,RPUSD4,PUS1,PUS7L,RPUSD1,PUSL1,TRUB2,PUS10,RPUSD2,TRUB1,
GO:0010181~FMN binding	TYW1,TYW1B,NOS3,NDUFV1,NOS1,POR,MTRR,PNPO,CREG1,NOS2,DHODH,HAO2,CREG2,NDOR1,HAO1,
GO:0010309~acireductone dioxygenase [iron(II)-requiring] activity	ADI1,
GO:0010314~phosphatidylinositol-5-phosphate binding	SH3PXD2B,RS1,SNX3,SESTD1,PLEKHF1,JPH2,PLEKHA5,LANCL2,SNX24,FAM21C,WIPI2,PHLDA3,
GO:0010385~double-stranded methylated DNA binding	MECP2,H2AFY,MBD1,
GO:0010428~methyl-CpNpG binding	ZBTB4,
GO:0010465~nerve growth factor receptor activity	NTRK1,SORT1,
GO:0010484~H3 histone acetyltransferase activity	BRCA2,KAT2A,ELP3,
GO:0010485~H4 histone acetyltransferase activity	HAT1,BRCA2,NAA50,NAA60,ELP3,USP22,
GO:0010521~telomerase inhibitor activity	CTC1,TEN1,PINX1,MCRS1,TINF2,PIF1,OBFC1,POT1,
GO:0010577~metalloenzyme activator activity	SFRP2,
GO:0010698~acetyltransferase activator activity	PDCD5,BCAS3,
GO:0010736~serum response element binding	SRF,NKX2-5,
GO:0010844~recombination hotspot binding	PRDM9,
GO:0010855~adenylate cyclase inhibitor activity	GRM7,
GO:0010857~calcium-dependent protein kinase activity	PINK1,
GO:0010859~calcium-dependent cysteine-type endopeptidase inhibitor activity	CAST,
GO:0010997~anaphase-promoting complex binding	PLK1,PTEN,CLSPN,
GO:0015016~[heparan sulfate]-glucosamine N-sulfotransferase activity	NDST1,NDST3,NDST2,NDST4,
GO:0015018~galactosylgalactosylxylosylprotein 3-beta-glucuronosyltransferase activity	B3GAT2,B3GAT3,B3GAT1,
GO:0015019~heparan-alpha-glucosaminide N-acetyltransferase activity	HGSNAT,
GO:0015020~glucuronosyltransferase activity	UGT2B28,UGT2B15,UGT1A6,UGT3A1,UGT2A1,UGT2B7,EXT2,EXT1,B4GAT1,UGT1A9,UGT2B11,UGT2B17,B3GAT3,LARGE,UGT2B4,UGT1A1,UGT1A4,UGT1A3,UGT1A5,UGT2B10,UGT8,UGT3A2,UGT2A3,GYLTL1B,CSGALNACT1,UGT1A7,UGT1A10,UGT1A8,
GO:0015026~coreceptor activity	RGMA,CXCR6,NRP1,RAMP1,RAMP2,RAMP3,CD4,CD8A,CD28,CD8B,ACKR3,ACVR2A,CD80,CD86,CCR5,CCR8,CXCR4,TGFBR3,ZP2,PVRL1,RGMB,HFE2,IGSF1,PVRL2,TMIGD2,LY96,
GO:0015035~protein disulfide oxidoreductase activity	TXNRD1,SH3BGRL3,GRXCR1,TXNDC8,GSTK1,TXN2,TXNRD3,TXNL1,CCS,GLRX3,TXN,GFER,ENOX2,GLRX5,TXNDC2,ERO1B,DNAJC10,CHCHD4,STAB2,ERO1A,PTGES2,GLRX2,STAB1,
GO:0015036~disulfide oxidoreductase activity	TXNL1,PDIA3,COIL,PDIA2,DNAJC10,TMX1,
GO:0015037~peptide disulfide oxidoreductase activity	TXNDC12,TXN,
GO:0015038~glutathione disulfide oxidoreductase activity	GLRX,GLRX2,
GO:0015039~NADPH-adrenodoxin reductase activity	FDXR,
GO:0015052~beta3-adrenergic receptor activity	ADRB3,
GO:0015054~gastrin receptor activity	CCKBR,
GO:0015055~secretin receptor activity	SCTR,
GO:0015056~corticotrophin-releasing factor receptor activity	CRHR1,CRHR2,
GO:0015057~thrombin receptor activity	F2RL1,F2RL3,F2RL2,GP1BA,F2R,
GO:0015065~uridine nucleotide receptor activity	P2RY4,
GO:0015068~glycine amidinotransferase activity	GATM,
GO:0015075~ion transmembrane transporter activity	SFXN3,SFXN2,SFXN4,SFXN5,SFXN1,S100A6,GJA1,PLP2,LASP1,CACNG5,ATP11B,TRPV2,
GO:0015077~monovalent inorganic cation transmembrane transporter activity	ATP1B4,
GO:0015078~hydrogen ion transmembrane transporter activity	ATP5J,ATP6V0A1,ATP5G1,ATP6V0D2,ATP6V0E1,ATP6V1C1,ATP6V0E2,TCIRG1,ATP6V0B,ATP5L,ATP6V0A2,ATP6V0D1,ATP5H,ATP6V0C,MT-ATP6,MT-ATP8,ATP6V1B1,ATP6V1B2,ATP5G3,SLC11A2,ATP5I,ATP5G2,ATP6V1F,SLC36A2,SLC36A3,ATP5F1,SLC36A1,ATP5L2,SLC46A1,ATP5S,
GO:0015079~potassium ion transmembrane transporter activity	AQP1,KCNA1,SLC12A6,
GO:0015081~sodium ion transmembrane transporter activity	TRAPPC10,CNNM4,ASIC4,SLC23A1,
GO:0015085~calcium ion transmembrane transporter activity	SLC11A2,ITPR2,ITPR1,
GO:0015086~cadmium ion transmembrane transporter activity	SLC11A2,
GO:0015087~cobalt ion transmembrane transporter activity	SLC11A2,
GO:0015088~copper uptake transmembrane transporter activity	SLC31A1,
GO:0015091~ferric iron transmembrane transporter activity	TF,
GO:0015093~ferrous iron transmembrane transporter activity	SLC11A2,SLC39A14,SLC40A1,
GO:0015094~lead ion transmembrane transporter activity	SLC11A2,
GO:0015095~magnesium ion transmembrane transporter activity	NIPAL3,NIPAL1,ZDHHC17,NIPA1,NIPA2,NIPAL4,TUSC3,CNNM4,ZDHHC13,MMGT1,MAGT1,NIPAL2,MRS2,CLDN16,
GO:0015098~molybdate ion transmembrane transporter activity	MFSD5,
GO:0015099~nickel cation transmembrane transporter activity	SLC11A2,
GO:0015100~vanadium ion transmembrane transporter activity	SLC11A2,
GO:0015101~organic cation transmembrane transporter activity	SLC22A2,SLC22A1,SLC22A3,SLC22A16,SLC7A8,SLC22A13,SLC22A14,
GO:0015105~arsenite transmembrane transporter activity	ASNA1,
GO:0015106~bicarbonate transmembrane transporter activity	SLC26A4,SLC4A1,CFTR,SLC26A3,SLC26A2,SLC26A5,SLC26A9,SLC26A11,SLC4A11,SLC26A10,SLC26A7,SLC26A8,SLC26A6,SLC26A1,
GO:0015108~chloride transmembrane transporter activity	SLC26A4,SLC4A1,CFTR,SLC26A3,SLC26A6,SLC26A1,SLC12A5,
GO:0015111~iodide transmembrane transporter activity	SLC26A4,ANO1,SLC5A5,
GO:0015112~nitrate transmembrane transporter activity	AQP6,
GO:0015114~phosphate ion transmembrane transporter activity	ANKH,
GO:0015116~sulfate transmembrane transporter activity	SLC26A11,SLC26A4,SLC26A3,SLC26A2,SLC26A5,SLC26A9,SLC26A10,SLC26A7,SLC26A8,SLC26A6,SLC26A1,
GO:0015125~bile acid transmembrane transporter activity	SLCO2B1,AKR1C4,SLCO1A2,SLCO1B3,SLCO1C1,SLCO1B1,
GO:0015126~canalicular bile acid transmembrane transporter activity	ABCB11,
GO:0015129~lactate transmembrane transporter activity	SLC16A8,SLC16A3,SLC16A4,SLC16A5,SLC16A6,SLC16A7,SLC16A1,SLC5A12,SLC16A12,SLC16A13,SLC16A11,
GO:0015130~mevalonate transmembrane transporter activity	SLC16A1,
GO:0015132~prostaglandin transmembrane transporter activity	SLCO2A1,
GO:0015136~sialic acid transmembrane transporter activity	SLC17A5,
GO:0015137~citrate transmembrane transporter activity	SLC25A1,SLC13A5,SFXN5,SLC13A3,
GO:0015141~succinate transmembrane transporter activity	SLC13A5,SLC13A3,
GO:0015143~urate transmembrane transporter activity	SLC17A3,SLC22A12,
GO:0015149~hexose transmembrane transporter activity	SLC2A2,
GO:0015152~glucose-6-phosphate transmembrane transporter activity	SLC37A4,
GO:0015165~pyrimidine nucleotide-sugar transmembrane transporter activity	SLC35D2,SLC35D1,
GO:0015166~polyol transmembrane transporter activity	AQP9,
GO:0015168~glycerol transmembrane transporter activity	AQP1,AQP2,
GO:0015171~amino acid transmembrane transporter activity	SLC7A8,SLC7A5,SLC38A8,SLC7A4,SLC7A7,SLC7A6,SLC7A11,SLC7A10,PEX3,SLC3A1,SLC38A11,SLC7A1,PDPN,SLC38A6,SLC7A5P1,SLC38A9,SLC38A4,SLC6A18,SLC38A2,SLC7A5P2,SLC6A16,SLC6A17,SLC32A1,SLC38A10,SLC6A20,SLC6A14,
GO:0015173~aromatic amino acid transmembrane transporter activity	SLC16A10,
GO:0015174~basic amino acid transmembrane transporter activity	SLC7A4,SLC7A2,SLC3A1,PQLC2,SLC7A7,
GO:0015175~neutral amino acid transmembrane transporter activity	SLC43A1,SLC3A2,SLC7A9,SLC7A5,SLC1A5,SLC6A19,SLC43A2,SLC7A13,SLC38A1,SLC7A10,SLC7A8,
GO:0015179~L-amino acid transmembrane transporter activity	SLC7A4,SLC43A1,SLC7A2,SLC7A5,SLC43A2,SLC7A14,SLC7A13,SLC7A6,SLC38A7,SLC7A8,SLC7A7,
GO:0015180~L-alanine transmembrane transporter activity	SLC1A4,SLC36A2,SLC36A3,SLC36A4,SLC36A1,SLC38A3,SLC38A7,
GO:0015181~arginine transmembrane transporter activity	SLC7A1,PQLC2,SLC7A3,
GO:0015182~L-asparagine transmembrane transporter activity	SLC38A3,SLC38A1,SLC38A7,
GO:0015183~L-aspartate transmembrane transporter activity	SLC25A12,SLC1A6,SLC13A3,SLC38A7,SLC25A13,
GO:0015184~L-cystine transmembrane transporter activity	CTNS,SLC1A4,SLC7A9,SLC3A1,
GO:0015186~L-glutamine transmembrane transporter activity	SLC38A1,SLC1A4,SLC1A5,SLC38A3,SLC38A7,
GO:0015187~glycine transmembrane transporter activity	SLC36A2,SLC36A3,SLC36A1,SLC38A5,SLC32A1,
GO:0015189~L-lysine transmembrane transporter activity	SLC7A1,PQLC2,SLC7A3,
GO:0015190~L-leucine transmembrane transporter activity	SLC38A7,
GO:0015191~L-methionine transmembrane transporter activity	SLC38A7,
GO:0015193~L-proline transmembrane transporter activity	SLC1A4,SLC36A2,SLC36A3,SLC36A4,SLC36A1,SLC6A7,
GO:0015194~L-serine transmembrane transporter activity	SERINC5,SERINC4,H7C423,SLC1A4,SERINC3,SERINC2,SERINC1,SLC7A10,SLC38A7,
GO:0015195~L-threonine transmembrane transporter activity	SLC1A4,
GO:0015196~L-tryptophan transmembrane transporter activity	SLC36A4,
GO:0015197~peptide transporter activity	TAP1,TAP2,DISP1,
GO:0015198~oligopeptide transporter activity	SLC15A1,
GO:0015204~urea transmembrane transporter activity	AQP7P3,SLC14A1,SLC14A2,AQP7,AQP9,AQP3,AQP10,
GO:0015205~nucleobase transmembrane transporter activity	SLC23A2,SLC23A1,
GO:0015207~adenine transmembrane transporter activity	SLC25A5,SLC25A4,
GO:0015211~purine nucleoside transmembrane transporter activity	SLC28A2,
GO:0015216~purine nucleotide transmembrane transporter activity	ABCC11,
GO:0015217~ADP transmembrane transporter activity	SLC25A17,SLC25A42,
GO:0015218~pyrimidine nucleotide transmembrane transporter activity	SLC25A36,SLC25A33,
GO:0015220~choline transmembrane transporter activity	SLC22A2,SLC44A2,SLC44A1,SLC5A7,
GO:0015222~serotonin transmembrane transporter activity	SLC6A4,SLC18A1,SLC18A2,
GO:0015226~carnitine transmembrane transporter activity	SLC22A5,SLC22A16,SLC22A4,
GO:0015227~acyl carnitine transmembrane transporter activity	SLC25A29,
GO:0015228~coenzyme A transmembrane transporter activity	SLC25A17,SLC25A42,
GO:0015229~L-ascorbic acid transporter activity	SLC23A2,SLC23A1,
GO:0015230~FAD transmembrane transporter activity	SLC25A17,
GO:0015232~heme transporter activity	SLC48A1,ABCB7,HPX,SLC46A1,ABCB6,ABCG2,FLVCR2,FLVCR1,
GO:0015234~thiamine transmembrane transporter activity	SLC19A2,
GO:0015238~drug transmembrane transporter activity	SLC47A2,SLC47A1,SLC17A3,SLC22A5,SLC18A1,EBP,SLC22A18,
GO:0015245~fatty acid transporter activity	SLC27A1,SLC27A5,SLC27A2,SLC27A4,
GO:0015248~sterol transporter activity	NPC1,OSBP,SCP2,SCP2D1,
GO:0015250~water channel activity	AQP7P3,K7N7A8,AQP7,AQP9,AQP8,AQP1,MIP,AQP2,AQP5,AQP4,AQP6,PDPN,AQP3,AQP10,
GO:0015252~hydrogen ion channel activity	SLC4A11,NOX5,ASIC5,
GO:0015254~glycerol channel activity	AQP7P3,K7N7A8,AQP7,AQP9,AQP8,AQP1,MIP,AQP2,AQP5,AQP4,AQP6,AQP3,AQP10,
GO:0015265~urea channel activity	SLC14A1,SLC14A2,
GO:0015266~protein channel activity	TIMM23,TIMM17B,TOMM40,MCL1,TOMM20,TIMM23B,TOMM20L,TOMM40L,TIMM17A,TOMM22,TOMM7,TIMM22,
GO:0015267~channel activity	P2RX6,TRPA1,CHRNG,BCL2,CHRNB1,MAL,GJA8,CHRNB3,BAX,BCL2A1,ST20,STEAP1,
GO:0015269~calcium-activated potassium channel activity	KCNMB3,KCNMA1,KCNT1,KCNMB2,KCNU1,KCNMB4,KCNN4,HPN,KCNMB1,KCNT2,KCNK18,KCNN1,CCT8L2,KCNN2,PKD2L1,MTMR6,
GO:0015271~outward rectifier potassium channel activity	KCNK2,KCNA3,KCNA5,KCNQ1,REST,KCNK18,
GO:0015272~ATP-activated inward rectifier potassium channel activity	KCNJ11,KCNJ8,KCNJ1,KCNJ10,
GO:0015275~stretch-activated, cation-selective, calcium channel activity	TRPV4,
GO:0015276~ligand-gated ion channel activity	ANXA6,CHRNB1,CHRNB2,GABRB1,CHRNA5,CHRNB4,CHRNA3,CHRNA4,CNGB1,CNGA3,ZACN,P2RX2,CLCA2,
GO:0015277~kainate selective glutamate receptor activity	GRIK1,GRIK2,GRIK3,GRIK4,GRIK5,
GO:0015278~calcium-release channel activity	RYR1,RASA3,RYR3,TRPV1,JPH3,RYR2,JPH2,
GO:0015279~store-operated calcium channel activity	ZP3,TRPC1,TRPC3,ORAI1,ORAI2,ORAI3,TRPC7,STIM2,TRPC4,TRPC5,TRPC6,
GO:0015280~ligand-gated sodium channel activity	SCNN1D,SCNN1A,SCNN1B,ASIC1,SCNN1G,SHROOM2,ASIC2,ASIC5,ASIC3,
GO:0015288~porin activity	AQP9,TOMM40,VDAC1,VDAC2,TOMM40L,VDAC3,
GO:0015292~uniporter activity	MCU,CCDC109B,
GO:0015293~symporter activity	SLC12A8,SLC15A5,SLC16A4,SLC16A5,SLC16A6,SLC16A3,SLC16A7,SLC24A1,SLC22A5,SLC16A8,SLC16A2,SLC16A1,SLC25A3,SLC34A1,SLC10A7,SLC5A12,NAGLT1,SLC4A10,SLC36A4,SLC16A12,SLC24A5,SLC16A14,SLC16A13,SLC16A9,SLC15A3,SLC5A8,SLC15A4,MFSD2A,SLC4A11,SLC16A11,SLC17A8,SLC24A4,SLC5A11,SLC38A4,SLC22A18,SLC38A2,SLC38A3,SLC46A2,SLC22A4,SLC25A18,SLC25A22,SLC24A3,SLC5A4,SLC17A6,SLC24A2,SLC45A1,
GO:0015295~solute:proton symporter activity	SLC33A1,SLC11A2,MFSD3,
GO:0015297~antiporter activity	SLC47A2,SLC47A1,SLC7A4,SLC25A16,SLC7A1,CLCN3,CLCN4,CLCN5,CLCN6,CLCN7,SLC7A2,SLC7A9,SLC7A5,SLC7A14,SLC7A13,SLC7A3,SLC7A6,SLC38A3,SLC7A10,SLC7A8,SLC7A7,
GO:0015299~solute:proton antiporter activity	TMCO3,SLC9B2,SLC9A6,SLC9A3,SLC9B1P1,SLC9C1,SLC9B1,SLC9A5,SLC9A1,SLC9C2,
GO:0015301~anion:anion antiporter activity	SLC26A6,SLC26A3,SLC26A4,SLC4A1,SLC26A2,SLC26A5,SLC26A9,SLC26A11,SLC22A9,SLC26A10,SLC26A7,SLC26A8,SLC26A1,
GO:0015319~sodium:inorganic phosphate symporter activity	SLC20A2,SLC20A1,SLC17A7,
GO:0015320~phosphate ion carrier activity	SLC25A3,
GO:0015321~sodium-dependent phosphate transmembrane transporter activity	SLC34A2,SLC34A1,SLC17A3,SLC17A2,SLC17A1,SLC34A3,SLC17A7,SLC17A4,
GO:0015327~cystine:glutamate antiporter activity	SLC7A11,
GO:0015333~peptide:proton symporter activity	SLC15A1,SLC15A2,
GO:0015334~high-affinity oligopeptide transporter activity	SLC15A2,
GO:0015347~sodium-independent organic anion transmembrane transporter activity	SLCO2B1,SLC22A20,SLCO1A2,SLC22A6,SLC22A10,SLC22A25,SLCO4C1,SLCO6A1,SLC22A9,SLC22A24,SLC22A8,SLCO2A1,SLCO4A1,SLC22A12,SLCO5A1,SLCO1B3,SLC22A11,SLCO1C1,SLCO3A1,SLC22A7,SLCO1B1,
GO:0015349~thyroid hormone transmembrane transporter activity	SLC16A10,SLC16A2,SLCO4A1,SLCO1C1,
GO:0015350~methotrexate transporter activity	SLC19A1,SLC46A1,
GO:0015361~low-affinity sodium:dicarboxylate symporter activity	SLC13A2,
GO:0015362~high-affinity sodium:dicarboxylate symporter activity	SLC13A3,
GO:0015367~oxoglutarate:malate antiporter activity	SLC25A11,
GO:0015375~glycine:sodium symporter activity	SLC6A9,SLC6A20,SLC6A5,
GO:0015377~cation:chloride symporter activity	SLC12A2,SLC12A1,SLC12A3,SLC12A9,
GO:0015378~sodium:chloride symporter activity	SLC12A3,
GO:0015379~potassium:chloride symporter activity	SLC12A5,SLC12A7,SLC12A6,SLC12A4,SLC12A9,
GO:0015382~sodium:sulfate symporter activity	SLC13A1,SLC13A4,
GO:0015385~sodium:proton antiporter activity	SLC9A7,SLC9A6,SLC9A1,SLC9A9,SLC9A5,SLC9A3,SLC9A4,SLC9A2,SLC9A8,
GO:0015386~potassium:proton antiporter activity	SLC9A7,SLC9A8,
GO:0015389~pyrimidine- and adenine-specific:sodium symporter activity	SLC28A1,SLC28A3,
GO:0015390~purine-specific nucleoside:sodium symporter activity	SLC28A3,
GO:0015403~thiamine uptake transmembrane transporter activity	SLC19A2,C2orf83,SLC19A3,
GO:0015410~manganese-transporting ATPase activity	ATP2C2,ATP2C1,
GO:0015421~oligopeptide-transporting ATPase activity	ABCB9,
GO:0015432~bile acid-exporting ATPase activity	ABCB11,
GO:0015433~peptide antigen-transporting ATPase activity	TAPBP,TAP2,
GO:0015439~heme-transporting ATPase activity	ABCB6,
GO:0015440~peptide-transporting ATPase activity	TAP2,E7ENX8,ABCB9,TAP1,
GO:0015450~P-P-bond-hydrolysis-driven protein transmembrane transporter activity	TIMM23,TIMM17B,SEC61G,TOMM20,TIMM23B,TOMM20L,TIMM17A,
GO:0015459~potassium channel regulator activity	KCNIP2,SGK1,KCNAB3,ABCC9,ADRB2,DRD2,KCNE1,DRD4,DPP6,ARPP19,YWHAE,SUMO1,ANK2,PRKCZ,DLG1,KCNAB2,KCNAB1,KCNMB1,LRRC26,KCNIP4,KCNV1,KCNMB4,AMIGO1,DPP10,SGK3,KCNS1,NEDD4L,CHP1,AKAP9,KCNS3,SGK2,KCNMB3,KCNIP1,KCNE5,KCNIP3,KCNMB2,KCNE3,KCNE2,PIAS3,
GO:0015464~acetylcholine receptor activity	HTR3E,ANXA9,HTR3B,CHRNA1,CHRNG,CHRNB1,CHRNB2,CHRNA5,CHRNB4,CHRNA3,CHRNA7,CHRNA4,HTR3A,CHRNE,CHRNB3,CHRND,CHRNA2,CHRNA6,ZACN,HTR3D,HTR3C,CHRNA10,CHRNA9,
GO:0015467~G-protein activated inward rectifier potassium channel activity	KCNJ6,KCNJ5,KCNJ3,KCNJ9,
GO:0015485~cholesterol binding	SCAP,STAR,NPC1,ERLIN1,SOAT2,ERLIN2,ABCA1,APOA1,APOE,APOA2,APOC3,PMP2,APOD,APOA4,ANXA6,SYP,CETP,SCP2,TSPO,SOAT1,ABCG1,NPC2,CAV1,NR1H3,PTCH1,APOF,STARD3,TSPO2,APOA5,PROM2,OSBP2,OSBPL10,OSBPL1A,OSBPL8,OSBPL7,OSBPL5,OSBPL2,OSBPL3,
GO:0015489~putrescine transmembrane transporter activity	AZIN2,OAZ3,
GO:0015491~cation:cation antiporter activity	SLC22A5,SLC22A4,
GO:0015495~gamma-aminobutyric acid:proton symporter activity	SLC32A1,
GO:0015499~formate transmembrane transporter activity	SLC26A6,
GO:0015501~glutamate:sodium symporter activity	SLC1A2,SLC1A1,
GO:0015562~efflux transmembrane transporter activity	SLC17A3,ABCB5,SLC26A6,ABCB6,
GO:0015578~mannose transmembrane transporter activity	M6PR,
GO:0015616~DNA translocase activity	ATRX,FBXO18,RAD54B,
GO:0015631~tubulin binding	RITA1,STMN3,TBCA,IFT81,AGTPBP1,EML1,BIRC5,GPAA1,PARK2,TPPP,EML2,ALDOA,PRNP,FYN,TPR,STMN1,RPS3,CLIP1,BRCA1,NCALD,VBP1,DAG1,TTLL4,KIF14,TBCC,LRRK2,AGBL4,MAP1S,PPP1R42,MAP7D3,PHF6,TTLL6,AGBL5,STMN2,AGBL1,CDK5RAP2,TPPP3,STMN4,CENPJ,ATF5,HDGFRP3,RABGAP1,
GO:0015633~zinc transporting ATPase activity	SLC30A3,
GO:0015636~short-chain fatty acid uptake transporter activity	SLC22A9,
GO:0015639~ferrous iron uptake transmembrane transporter activity	SLC11A2,
GO:0015643~toxic substance binding	ASS1,ALB,NEFH,CYP4B1,AZU1,GUCY2C,EPHX2,CHRNA7,DSG1,PHAX,A4GALT,TMEM181,
GO:0015645~fatty acid ligase activity	ACSM1,ACSM3,
GO:0015651~quaternary ammonium group transmembrane transporter activity	SLC22A2,SLC22A1,SLC22A3,SLC22A5,SLC22A4,
GO:0015659~formate uptake transmembrane transporter activity	SLC26A6,
GO:0015660~formate efflux transmembrane transporter activity	SLC26A6,
GO:0015923~mannosidase activity	MAN2C1,MAN2A2,M0QZ24,MAN2B1,MAN1A1,
GO:0015926~glucosidase activity	MOGS,
GO:0015932~nucleobase-containing compound transmembrane transporter activity	XPOT,
GO:0016004~phospholipase activator activity	PDPK1,ARHGAP6,APOC2,CCL3,CCL5,GM2A,CCL8,
GO:0016005~phospholipase A2 activator activity	CASP3,PLAA,
GO:0016015~morphogen activity	GREM1,CER1,NBL1,SHH,DAND5,NODAL,
GO:0016018~cyclosporin A binding	PPIH,PPIF,NKTR,PPIC,PPID,PPIG,PPIE,
GO:0016019~peptidoglycan receptor activity	PGLYRP1,CD14,PGLYRP4,PGLYRP3,PGLYRP2,
GO:0016034~maleylacetoacetate isomerase activity	GSTZ1,
GO:0016149~translation release factor activity, codon specific	MTRF1,ETF1,ICT1,MTRF1L,C12orf65,
GO:0016150~translation release factor activity, codon nonspecific	ICT1,C12orf65,
GO:0016151~nickel cation binding	CA3,SLC24A2,
GO:0016153~urocanate hydratase activity	UROC1,
GO:0016154~pyrimidine-nucleoside phosphorylase activity	TYMP,
GO:0016155~formyltetrahydrofolate dehydrogenase activity	ALDH1L1,ALDH1L2,
GO:0016160~amylase activity	MGAM,
GO:0016165~linoleate 13S-lipoxygenase activity	ALOX15B,ALOX12,
GO:0016167~glial cell-derived neurotrophic factor receptor activity	GFRA2,GFRA1,GFRA4,
GO:0016174~NAD(P)H oxidase activity	KMO,AIFM1,CYB5R4,NOX4,DUOX2,DUOX1,
GO:0016175~superoxide-generating NADPH oxidase activity	NOX5,NOX1,NCF1B,NCF1C,NCF1,CYBB,CYBA,PAX2,NOX3,NOX4,
GO:0016176~superoxide-generating NADPH oxidase activator activity	AGT,PDGFB,NCF4,NOXA1,NOXO1,
GO:0016206~catechol O-methyltransferase activity	COMT,LRTOMT,
GO:0016208~AMP binding	CYB5R3,PYGL,APRT,FBP1,PYGM,PRPS2,PRKAG1,PRPS1,ACSS2,ACSS1,PRKAG2,
GO:0016209~antioxidant activity	PRDX1,PRDX4,PRDX2,APOM,HP,APOE,ALB,CAT,S100A9,APOA4,FABP1,MT3,PRDX6,PRDX5,SEPW1,KDM3B,TP53INP1,VIMP,FAM213A,UBIAD1,
GO:0016212~kynurenine-oxoglutarate transaminase activity	GOT2,CCBL1,CCBL2,AADAT,
GO:0016213~linoleoyl-CoA desaturase activity	FADS2,
GO:0016223~beta-alanine-pyruvate transaminase activity	AGXT2,
GO:0016229~steroid dehydrogenase activity	HSD17B11,
GO:0016230~sphingomyelin phosphodiesterase activator activity	STX4,NSMAF,
GO:0016231~beta-N-acetylglucosaminidase activity	MGEA5,
GO:0016232~HNK-1 sulfotransferase activity	CHST10,
GO:0016247~channel regulator activity	CACNG3,CACNG7,SLC9A3R2,CNIH3,CACNG8,SNF8,CACNG4,CACNG5,CACNG2,
GO:0016248~channel inhibitor activity	BCL2,
GO:0016250~N-sulfoglucosamine sulfohydrolase activity	SGSH,
GO:0016262~protein N-acetylglucosaminyltransferase activity	OGT,EOGT,B3GNT8,
GO:0016263~glycoprotein-N-acetylgalactosamine 3-beta-galactosyltransferase activity	C1GALT1,C1GALT1C1,
GO:0016274~protein-arginine N-methyltransferase activity	PRMT5,PRMT3,PRMT2,CARM1,FBXO11,PRMT1,
GO:0016277~[myelin basic protein]-arginine N-methyltransferase activity	PRMT7,
GO:0016279~protein-lysine N-methyltransferase activity	IRF4,EZH2,METTL10,METTL21C,METTL20,SETD6,SETD7,N6AMT2,METTL21A,EEF2KMT,EHMT2,VCPKMT,EHMT1,SETD8,SMYD2,SETD4,
GO:0016286~small conductance calcium-activated potassium channel activity	KCNN3,KCNN1,KCNN2,KCNN4,
GO:0016287~glycerone-phosphate O-acyltransferase activity	GNPAT,
GO:0016290~palmitoyl-CoA hydrolase activity	ACOT7,ACOT8,GNPAT,HNF4A,ACOT2,PPT1,BAAT,THEM4,ACOT7L,ACOT1,THEM5,ACOT4,
GO:0016295~myristoyl-[acyl-carrier-protein] hydrolase activity	FASN,OLAH,
GO:0016296~palmitoyl-[acyl-carrier-protein] hydrolase activity	FASN,OLAH,
GO:0016298~lipase activity	PLB1,LIPE,LYPLA1,AADAC,LIPA,PNLIPRP1,LDAH,
GO:0016300~tRNA (uracil) methyltransferase activity	TRMT44,ALKBH8,
GO:0016301~kinase activity	SPHK2,CSNK1A1,PI4KB,PIK3C3,GCKR,MAGI2,MARK3,PMS2P1,PI4KA,MTOR,PKN2,NMRK1,TLK1,ALPK1,EPS8L1,PKM,PRKAG3,PCK2,CDKL3,CNKSR1,GKAP1,NRK,YWHAZ,PRPS1,STK19,CKMT1B,CKMT1A,CKMT2,GAK,MAPK9,TK2,AGK,PIK3CG,PIK3C2B,PIK3C2G,ILKAP2,ILKAP3,PIK3CD,CERK,TAOK3,WDR83,BEGAIN,CKB,CDKN2A,DTYMK,PRKRA,PI4K2B,PIK3CB,ATR,ADPGK,CHKB-CPT1B,DGKD,FUK,SPHK1,CALM3,CDC7,BCKDK,FAM20B,CDKL5,PRKD3,CCL3,BCR,PRPS2,SRC,PRPS1L1,CCNE1,PKL…
GO:0016303~1-phosphatidylinositol-3-kinase activity	PIK3C3,PIK3CD,PIK3C2A,PIK3R2,PIK3C2B,PIK3C2G,PIK3CA,PIK3CB,PIK3CG,ATM,PIK3R3,
GO:0016307~phosphatidylinositol phosphate kinase activity	PIP4K2B,PIP5K1B,PIPSL,PIP5K1A,PIP4K2C,PIP4K2A,PIK3C2G,
GO:0016308~1-phosphatidylinositol-4-phosphate 5-kinase activity	PIP5K1B,PIP5K1C,PIP4K2A,PIP4K2B,PIP5KL1,PIP4K2C,PIP5K1A,PIKFYVE,
GO:0016309~1-phosphatidylinositol-5-phosphate 4-kinase activity	PIP4K2A,PIP4K2B,PIP4K2C,
GO:0016312~inositol bisphosphate phosphatase activity	INPP5K,
GO:0016314~phosphatidylinositol-3,4,5-trisphosphate 3-phosphatase activity	PTEN,TPTE2,
GO:0016316~phosphatidylinositol-3,4-bisphosphate 4-phosphatase activity	INPP4B,INPP4A,
GO:0016361~activin receptor activity, type I	ACVR1B,ACVRL1,ACVR1,ACVR1C,
GO:0016362~activin receptor activity, type II	ACVR2B,BMPR2,
GO:0016401~palmitoyl-CoA oxidase activity	ACAA1,ACADL,ACOX1,
GO:0016402~pristanoyl-CoA oxidase activity	ACOX3,ACOX2,
GO:0016403~dimethylargininase activity	DDAH1,DDAH2,
GO:0016404~15-hydroxyprostaglandin dehydrogenase (NAD+) activity	ABCC4,HPGD,
GO:0016407~acetyltransferase activity	NAT2,NAT1,NAA10,EP300,MOGAT2,NAA16,KAT6B,CREBBP,KAT6A,KAT2B,KAT5,NAA15,KAT8,
GO:0016409~palmitoyltransferase activity	ZDHHC17,HHAT,ZDHHC20,ZDHHC13,ZDHHC21,ZDHHC14,ZDHHC1,ZDHHC16,ZDHHC12,ZDHHC15,ZDHHC5,ZDHHC6,ZDHHC18,ZDHHC7,ZDHHC3,ZDHHC2,ZDHHC8,ZDHHC9,
GO:0016410~N-acyltransferase activity	BAAT,HRASLS5,
GO:0016412~serine O-acyltransferase activity	MBOAT4,
GO:0016415~octanoyltransferase activity	LIPT2,
GO:0016422~mRNA (2'-O-methyladenosine-N6-)-methyltransferase activity	METTL3,METTL14,
GO:0016423~tRNA (guanine) methyltransferase activity	TARBP1,
GO:0016427~tRNA (cytosine) methyltransferase activity	METTL2B,METTL2A,
GO:0016428~tRNA (cytosine-5-)-methyltransferase activity	NSUN2,
GO:0016429~tRNA (adenine-N1-)-methyltransferase activity	TRMT61B,TRMT61A,TRMT10C,
GO:0016430~tRNA (adenine-N6-)-methyltransferase activity	C9orf156,
GO:0016433~rRNA (adenine) methyltransferase activity	C7orf60,
GO:0016435~rRNA (guanine) methyltransferase activity	FTSJ3,
GO:0016462~pyrophosphatase activity	PRUNE2,CANT1,ALPL,GMPS,PRUNE,PHOSPHO1,
GO:0016491~oxidoreductase activity	DHRS4L2,GFOD2,ALDH3B1,HSD11B1,ADH1C,HSD11B1L,SDHB,DHRS11,DHRS7,SDHA,SARDH,TXNRD2,ADH6,AKR1C2,PRDX1,AKR1C3,FDXR,AKR1C1,DCT,CRYZL1,HEPH,ADH7,DHRS7B,RRM2B,BDH1,ALDH7A1,DECR2,SQRDL,DHRS12,PRDX4,PRDX2,CRYZ,PDPR,CBR1,FADS2P1,FOXRED2,CYB5R3,PYROXD1,ADHFE1,PECR,HSD17B1,BLVRA,AOX1,NT5C1B-RDH14,MICAL3,DHRSX,ALDH3A2,OXNAD1,AIFM3,L2HGDH,RRM2,IYD,DHRS2,MSMO1,ADH5,SLC9B2,HPGD,ETFDH,CBR4,BDH2,RFESD,HSD17B11,ADH…
GO:0016492~G-protein coupled neurotensin receptor activity	NTSR2,NTSR1,
GO:0016493~C-C chemokine receptor activity	CCR2,CCR7,CCR10,ACKR2,GPR75,CCR1,CCR3,CCR4,CCR5,CCR6,CCR8,CCR9,
GO:0016494~C-X-C chemokine receptor activity	CXCR2,CXCR6,ACKR2,ACKR3,CXCR5,CXCR3,CXCR4,
GO:0016495~C-X3-C chemokine receptor activity	CX3CR1,
GO:0016496~substance P receptor activity	TACR1,
GO:0016497~substance K receptor activity	TACR2,
GO:0016499~orexin receptor activity	HCRTR1,HCRTR2,
GO:0016500~protein-hormone receptor activity	RXFP2,
GO:0016503~pheromone receptor activity	VN1R5,VN1R4,VN1R2,VN1R17P,VN1R3,VN1R1,
GO:0016504~peptidase activator activity	FBLN1,CLPX,FN1,APP,MMP14,CAV1,PSME4,PCOLCE,PINK1,PCOLCE2,
GO:0016505~peptidase activator activity involved in apoptotic process	EBAG9,MAL,CTSC,CASP8AP2,
GO:0016508~long-chain-enoyl-CoA hydratase activity	HADHA,HSD17B4,
GO:0016509~long-chain-3-hydroxyacyl-CoA dehydrogenase activity	HADHA,HADHB,
GO:0016517~interleukin-12 receptor activity	IL12RB1,
GO:0016519~gastric inhibitory peptide receptor activity	GIPR,
GO:0016520~growth hormone-releasing hormone receptor activity	MLNR,GHRHR,TAPT1,GHSR,
GO:0016521~pituitary adenylate cyclase activating polypeptide activity	ADCYAP1,
GO:0016524~latrotoxin receptor activity	ADGRL1,ADGRL2,
GO:0016530~metallochaperone activity	ATOX1,
GO:0016531~copper chaperone activity	COX17,ATOX1,
GO:0016532~superoxide dismutase copper chaperone activity	CCS,ATP7A,PARK7,
GO:0016534~cyclin-dependent protein kinase 5 activator activity	CDK5R1,CDK5R2,
GO:0016538~cyclin-dependent protein serine/threonine kinase regulator activity	CCNH,CCNT1,CCNT2,CCNK,CCNE2,FAM58BP,CDK4,CCND1,CCNC,CCNE1,CKS2,CKS1B,FAM58A,CCNY,CCNL2,CCNL1,
GO:0016594~glycine binding	GLRA2,GRIN3B,GLRA3,ALAS2,GLDC,GLRA1,GLRB,GSS,GRIN1,GRIN2B,GNMT,GLRA4,GRIN3A,SRR,
GO:0016595~glutamate binding	GLUL,CPS1,SLC1A3,SLC1A1,GCLC,GAD2,GRIN1,GRM7,GAD1,
GO:0016597~amino acid binding	TPH1,CAD,PAH,DDAH1,DDAH2,OTC,GOT2,ASS1,TH,TAT,DDC,AGXT,GCHFR,FMO3,SHMT2,TDO2,AARS,GFPT1,DPYS,KARS,AARS2,TPH2,
GO:0016603~glutaminyl-peptide cyclotransferase activity	QPCT,QPCTL,
GO:0016608~growth hormone-releasing hormone activity	GHRL,GHRH,
GO:0016614~oxidoreductase activity, acting on CH-OH group of donors	D2HGDH,CHDH,AGPS,XDH,AOX1,DHCR24,Nbla03646,
GO:0016615~malate dehydrogenase activity	MDH1B,MDH1,LIPF,
GO:0016616~oxidoreductase activity, acting on the CH-OH group of donors, NAD or NADP as acceptor	CTBP2,FAM213B,IDH3B,MDH1,LDHB,MDH1B,AKR1B15,CTBP1,UGDH,LDHC,LDHA,IDH3G,IDH3A,UEVLD,GRHPR,
GO:0016618~hydroxypyruvate reductase activity	GRHPR,
GO:0016620~oxidoreductase activity, acting on the aldehyde or oxo group of donors, NAD or NADP as acceptor	ALDH3B1,ALDH3A1,HTATIP2,ALDH16A1,ALDH7A1,ALDH1A3,ALDH3B2,ALDH8A1,ALDH1L2,ALDH1A2,ALDH3A2,GAPDHS,ADH4,ALDH2,
GO:0016624~oxidoreductase activity, acting on the aldehyde or oxo group of donors, disulfide as acceptor	BCKDHA,F5H5P2,PDHA1,
GO:0016627~oxidoreductase activity, acting on the CH-CH group of donors	TECR,ACOX2,ACAD9,ACAD11,ACOX3,TECRL,ACADM,ACAD8,ACAD10,SRD5A3,ACOXL,ACOX1,ACADVL,GCDH,TM7SF2,LBR,COX15,
GO:0016628~oxidoreductase activity, acting on the CH-CH group of donors, NAD or NADP as acceptor	TM7SF2,DHCR7,LBR,DHCR24,BDH2,SRD5A3,
GO:0016641~oxidoreductase activity, acting on the CH-NH2 group of donors, oxygen as acceptor	LOXL3,LOXL1,
GO:0016651~oxidoreductase activity, acting on NAD(P)H	NDUFA5,WDR93,NDUFS4,NDUFS8,AIFM1,DECR1,ECSIT,MIOX,
GO:0016653~oxidoreductase activity, acting on NAD(P)H, heme protein as acceptor	COX15,CYB5R4,
GO:0016655~oxidoreductase activity, acting on NAD(P)H, quinone or similar compound as acceptor	NDUFS7,CBR1,AKR1C4,AKR1C3,AKR1C2,AKR1C1,DCXR,DHRS4,
GO:0016667~oxidoreductase activity, acting on a sulfur group of donors	IFI30,SRXN1,
GO:0016668~oxidoreductase activity, acting on a sulfur group of donors, NAD(P) as acceptor	TXNRD1,TXNRD2,DLD,GSR,
GO:0016671~oxidoreductase activity, acting on a sulfur group of donors, disulfide as acceptor	ERO1A,TXNL1,TXN,ERO1B,TXNDC8,TXNDC2,DNAJC10,TXN2,
GO:0016679~oxidoreductase activity, acting on diphenols and related substances as donors	CYP1A1,
GO:0016684~oxidoreductase activity, acting on peroxide as acceptor	CAT,PARK7,
GO:0016701~oxidoreductase activity, acting on single donors with incorporation of molecular oxygen	MIOX,
GO:0016702~oxidoreductase activity, acting on single donors with incorporation of molecular oxygen, incorporation of two atoms of oxygen	ALOX5,P4HA2,P4HA3,ALOX15,ALOX15B,ALOXE3,ALOX12,ALOX12B,P4HA1,BCO2,TMLHE,
GO:0016705~oxidoreductase activity, acting on paired donors, with incorporation or reduction of molecular oxygen	CYP2F1,CYP39A1,CYP4F8,CYP4F3,CYP1B1,CYP4A22,CYP2D7,A0A087X0B3,CYP2C19,CYP26C1,CYP26A1,CYP4F2,CYP4F12,TBXAS1,CYP4A11,EGLN2,CYP2C8,CYP21A2,CYP2D6,A0A0G2JQZ4,A0A0G2JRN6,A0A0G2JSC5,CYP2W1,CYP27A1,CYP20A1,CYP3A43,CYP3A4,CYP8B1,CYP11A1,CYP26B1,CYP4B1,CYP19A1,CYP2R1,OGFOD2,CYP27B1,EGLN3,CYP2A7,CYP4F11,CYP46A1,CYP2E1,KLKB1,CYP11B1,OGFOD1,CYP51A1,OGFOD3,CYP2B6,CYP2S1,CYP2A6,PTGIS,CYP27C1,CYP4F22,CYP2G1P,C…
GO:0016706~oxidoreductase activity, acting on paired donors, with incorporation or reduction of molecular oxygen, 2-oxoglutarate as one donor, and incorporation of one atom each of oxygen into both donors	OGFOD1,TYW5,JARID1B,ALKBH8,KDM5A,KDM5D,KDM5C,ALKBH5,KDM7A,EGLN2,EGLN1,NO66,EGLN3,HIF1AN,P4HTM,ALKBH4,KDM5B,PHF8,
GO:0016709~oxidoreductase activity, acting on paired donors, with incorporation or reduction of molecular oxygen, NAD(P)H as one donor, and incorporation of one atom of oxygen	COQ6,MICAL2,CYP11A1,CYP2E1,CYP11B1,CYP11B2,CYP4F2,MICAL3,MICAL1,CYP4F11,
GO:0016711~flavonoid 3'-monooxygenase activity	CYP1A1,
GO:0016712~oxidoreductase activity, acting on paired donors, with incorporation or reduction of molecular oxygen, reduced flavin or flavoprotein as one donor, and incorporation of one atom of oxygen	CYP2A6,CYP3A7-CYP3A51P,CYP2D7,A0A0G2JQS4,A0A0G2JRU3,CYP2D6,CYP1A1,CYP2U1,CYP2E1,CYP1A2,CYP19A1,CYP2B6,CYP2F1,CYP1B1,
GO:0016714~oxidoreductase activity, acting on paired donors, with incorporation or reduction of molecular oxygen, reduced pteridine as one donor, and incorporation of one atom of oxygen	TPH1,PAH,TH,
GO:0016715~oxidoreductase activity, acting on paired donors, with incorporation or reduction of molecular oxygen, reduced ascorbate as one donor, and incorporation of one atom of oxygen	MOXD2P,PAM,NLRP11,DBH,MOXD1,
GO:0016716~oxidoreductase activity, acting on paired donors, with incorporation or reduction of molecular oxygen, another compound as one donor, and incorporation of one atom of oxygen	TYRP1,
GO:0016717~oxidoreductase activity, acting on paired donors, with oxidation of a pair of donors resulting in the reduction of molecular oxygen to two molecules of water	FADS1,
GO:0016722~oxidoreductase activity, oxidizing metal ions	CYBRD1,
GO:0016723~oxidoreductase activity, oxidizing metal ions, NAD or NADP as acceptor	MTRR,
GO:0016740~transferase activity	NDUFAF6,SHMT1,FDPS,ILF2,ELOVL5,GSTZ1,GSTT1,FTCD,ILVBL,ELOVL7,LARGE,HHAT,CDIPT,TRIT1,CHURC1-FNTB,B4GALNT1,GATB,GALNT11,DLST,MRPL2,GGPS1,GALNTL5,SEPSECS,ELOVL6,FTCDNL1,FDFT1,OAS2,OAS1,OAS3,SHMT2,GSTT2,PDSS1,SPTLC2,APRT,PIGN,NAGS,CPT1C,FKTN,LCT,CD38,PTDSS1,BST1,TRMT12,ART3,IBA57,Em:AP000351.3,TAOK1,MCAT,UHMK1,MOCOS,SCLY,SAMD8,ELOVL4,TAOK3,THAP9,FKRP,ELOVL3,HRASLS,
GO:0016742~hydroxymethyl-, formyl- and related transferase activity	ALDH1L1,MTFMT,ALDH1L2,
GO:0016743~carboxyl- or carbamoyltransferase activity	CAD,
GO:0016746~transferase activity, transferring acyl groups	TAZ,PIGW,LPCAT4,LPCAT1,CRAT,LPCAT3,CROT,LCLAT1,CPT1B,AGPAT3,TMEM68,PDHX,AGPAT4,CPT1A,LPCAT2,CPT1C,MCM3AP,DGAT1,SOAT2,LRAT,LIPC,CIITA,TGM3,EP300,ESCO1,DBT,HGSNAT,GLYAT,DLST,CHAC2,LPGAT1,CHAC1,HRASLS2,LIPT1,
GO:0016747~transferase activity, transferring acyl groups other than amino-acyl groups	ACAA2,ACAA1,HADHB,ACAT1,SCP2,KAT5,AWAT2,DGAT2L7P,MBOAT1,DGAT2L6,ELOVL6,DGAT2,
GO:0016757~transferase activity, transferring glycosyl groups	ALG9,WBSCR17,A0A087WV58,A0A087WZ62,ALG1L,GALNTL6,LFNG,GLT8D1,DDOST,MFNG,LARGE,B4GALT4,GALNT15,GYG1,PIGZ,B4GALT7,GYG2,GYLTL1B,PIGB,RFNG,POC1B-GALNT4,B4GALT6,FUT8,GALNT7,ALG12,GALNT9,ALG1,EXT1,GTDC1,B3GNTL1,DPY19L2P1,B3GLCT,GALNTL5,B4GALT1,EXT2,GLT1D1,GLT8D2,DPAGT1,POFUT2,
GO:0016758~transferase activity, transferring hexosyl groups	ALG13,UGT2B11,GLT6D1,UGT2B7,ABO,UGT2A3,ALG6,MGAT4D,ALG3,UGT1A6,UGT3A2,UGT8,UGT2B4,UGT2A1,MGAT4B,ALG8,MGAT4C,UGT1A7,GGTA1P,GBGT1,PIGM,MGAT4A,A3GALT2,
GO:0016763~transferase activity, transferring pentosyl groups	UPP1,TYMP,XXYLT1,
GO:0016765~transferase activity, transferring alkyl or aryl (other than methyl) groups	DHDDS,SEC14L2,
GO:0016768~spermine synthase activity	SMS,
GO:0016772~transferase activity, transferring phosphorus-containing groups	FPGT,CKMT1B,TRPT1,CKMT1A,FUK,
GO:0016773~phosphotransferase activity, alcohol group as acceptor	PI4KB,TRPV1,PIK3C3,GK,PI4KA,MTOR,FGGY,E9PAM4,PIK3CG,TRRAP,PIK3C2B,PIK3C2G,PIK3CD,GK5,PI4K2B,PIK3CB,ATR,PRKDC,ADPGK,FUK,FAM20B,G6PC,DKFZp779K1237,POMK,
GO:0016779~nucleotidyltransferase activity	GMPPA,OAS2,ZCCHC11,EIF2B3,NMNAT1,NMNAT3,PAPD5,OAS1,CTU2,TERT,PAPSS1,PAPSS2,MOCS3,GDPGP1,CTU1,YRDC,ZCCHC6,
GO:0016780~phosphotransferase activity, for other substituted phosphate groups	EPT1,CEPT1,CHPT1,CDIPT,PGS1,PIGG,CRLS1,
GO:0016783~sulfurtransferase activity	TRMU,MOCS3,URM1,
GO:0016784~3-mercaptopyruvate sulfurtransferase activity	MPST,
GO:0016785~transferase activity, transferring selenium-containing groups	SEPSECS,
GO:0016787~hydrolase activity	CES2,ASRGL1,ATP13A2,NUDT7,CNDP2,INPP5J,NUDT18,RBBP9,NUDT13,LYPLA1,PSMC6,MPPE1,INPPL1,CES3,CES4A,NUDT4,IRGM,MBLAC1,NUDT5,NUDT19,SERHL2,BPHL,ABHD14B,DDAH1,HDAC11,ENTPD3,HDAC10,IDI1,DHX58,NOTUM,INPP5K,AADAC,GNPDA1,NUDT9,MUTYH,CES5A,EPHX2,NDST1,ENTPD4,PPP3CC,NUDT12,SYNJ2,INPP5B,DAGLB,HDAC3,SMPD1,PSMC3,ATP1A4,MRE11A,ATP7B,PA2G4,PPP1CC,ACAD10,DBR1,ABHD1,EXOG,ENTPD5,INPP5A,ENTPD6,NT5E,PPP1CB,INPP5D,AGA,…
GO:0016788~hydrolase activity, acting on ester bonds	DTD1,PGAP1,IAH1,TATDN1,TATDN3,ACY3,H7C1D0,ASPA,ESD,OLAH,LIPN,LIPK,LIPM,LIPJ,NT5E,PTER,PGAP3,SERAC1,C11orf54,
GO:0016790~thiolester hydrolase activity	PTPRT,ACOT2,ALDH6A1,UFSP1,UFSP2,PPT2,
GO:0016791~phosphatase activity	CTDSP2,PTP4A1,ALPL,PHOSPHO2,PHOSPHO1,NEDD8-MDP1,SSH1,CTDSP1,CTDSPL,CTDNEP1,DUSP11,ATP1A1,CA3,ACPP,EPHX2,PPP1CC,PPM1F,PPP1CA,PPP1CB,PTPRJ,PTPRO,PXYLP1,PGAM5,SACM1L,PTPN22,DUSP10,
GO:0016798~hydrolase activity, acting on glycosyl bonds	HPSE2,MACROD2,HPSE,SMPD1,ATHL1,SMPDL3A,SMPDL3B,NEIL1,MACROD1,
GO:0016799~hydrolase activity, hydrolyzing N-glycosyl compounds	TDG,NEIL1,MAN2A2,MAN2A1,NEIL2,
GO:0016805~dipeptidase activity	SCRN3,DPEP2,SCRN1,DPEP1,CNDP1,SCRN2,PEPD,FOLH1,CNDP2,DPEP3,FOLH1B,NAALADL1,NAALAD2,
GO:0016807~cysteine-type carboxypeptidase activity	CTSV,
GO:0016810~hydrolase activity, acting on carbon-nitrogen (but not peptide) bonds	YDJC,DPYSL3,DPYSL2,DPYS,DPYSL5,CRMP1,NADSYN1,NIT2,AMDHD1,AMDHD2,CAD,DPYSL4,BTD,NAAA,DKFZp779O1248,
GO:0016811~hydrolase activity, acting on carbon-nitrogen (but not peptide) bonds, in linear amides	VNN2,ACER3,BTD,WDYHV1,SIRT3,VNN3,KLK3,
GO:0016812~hydrolase activity, acting on carbon-nitrogen (but not peptide) bonds, in cyclic amides	CAD,CD101,
GO:0016814~hydrolase activity, acting on carbon-nitrogen (but not peptide) bonds, in cyclic amidines	APOBEC3D,APOBEC3H,APOBEC3B,AICDA,bK150C2.9,APOBEC4,APOBEC3C,
GO:0016817~hydrolase activity, acting on acid anhydrides	CHD9,DDX58,
GO:0016818~hydrolase activity, acting on acid anhydrides, in phosphorus-containing anhydrides	CHD4,DDX54,NUDT7,CHD3,CHD5,
GO:0016820~hydrolase activity, acting on acid anhydrides, catalyzing transmembrane movement of substances	ATP6V1B1,ATP6V1G2-DDX39B,ATP5B,ATP6V1G2,ATP6V1B2,
GO:0016829~lyase activity	TSEN34,NPL,DDTL,HACD1,PHYH2,ADSL,HOGA1,IRG1,POLB,HMGB1,GLDC,RPP14,TYW1B,ECHDC2,PHYKPL,TSEN2,MOCOS,ALOXE3,PTGES2,TYW1,POLL,
GO:0016830~carbon-carbon lyase activity	HACL1,
GO:0016831~carboxy-lyase activity	DDC,MVD,URAD,CSAD,GAD1,HDC,PDXDC1,SGPL1,BCKDHA,BCKDHB,GAD2,PDXDC2P,GADL1,ECHDC1,
GO:0016836~hydro-lyase activity	HIBCH,CA1,L3HYPDH,
GO:0016841~ammonia-lyase activity	HAL,
GO:0016844~strictosidine synthase activity	APMAP,
GO:0016846~carbon-sulfur lyase activity	CENPV,CTH,
GO:0016847~1-aminocyclopropane-1-carboxylate synthase activity	ACCS,
GO:0016849~phosphorus-oxygen lyase activity	ADCY1,ADCY3,ADCY5,ADCY2,ADCY8,ADCY7,ADCY4,NPR2,ADCY9,CD38,BST1,
GO:0016853~isomerase activity	GSTZ1,TMX3,GALM,LRR1,P4HB,PDIA3,PBLD,HSD17B4,HMGCS1,ECH1,ITPK1,TSTA3,PDIA2,ACADM,ENOSF1,TXNDC5,DCI,FUOM,
GO:0016854~racemase and epimerase activity	DHRS9,
GO:0016857~racemase and epimerase activity, acting on carbohydrates and derivatives	FUOM,RPE,GLCE,
GO:0016860~intramolecular oxidoreductase activity	ECI1,
GO:0016866~intramolecular transferase activity	LSS,GPI,
GO:0016868~intramolecular transferase activity, phosphotransferases	PGM3,PGM2,PGM5,PGM2L1,
GO:0016874~ligase activity	UBE2D1,UBE2D3,UBE2E2,HECTD1,UBE2D2,UBE2U,UBE2A,UBE3A,MCCC2,HERC2,TMEM129,LIPT2,MARCH11,TTLL13P,NEURL1B,UBE2I,MGRN1,TTLL9,ACSL1,UBE2F,UBE2E1,UBE2H,SIAH2,UBE2D4,PCCB,UCHL1,UBR5,HECTD2,HERC5,UBE2L6,G2E3,UBE3B,UBE2N,HECTD4,AREL1,HUWE1,HERC3,NEDD4,UBE2B,HACE1,WWP1,TRIP12,HECW1,UBE2G1,SMURF2,NEDD4L,UBE2S,UBE2M,RNF103,CBX4,WWP2,TRIM38,TRIM24,MID1,PJA2,RNF13,PARK2,MARCH6,TRIM13,RNF40,MYCBP2,PIAS1,PIAS2,N…
GO:0016876~ligase activity, forming aminoacyl-tRNA and related compounds	TARSL2,AARSD1,
GO:0016878~acid-thiol ligase activity	ACSF3,AASDH,
GO:0016881~acid-amino acid ligase activity	RNF41,UBA3,RAG1,TRIM25,
GO:0016884~carbon-nitrogen ligase activity, with glutamine as amido-N-donor	GATB,FAAH,FAAH2,QRSL1,
GO:0016887~ATPase activity	DNAH8,ABCA8,ABCA2,ASNA1,DNAH11,ATP13A3,ABCA7,INO80,SMARCA1,SMARCA2,ABCA13,SMARCA4,RNF213,ATAD2,HLTF,DNAH6,ABCF1,DNAH10,VWA8,PMS2P1,CARNS1,PMS2P5,ATP13A4,KIF28P,ABCF2,ABCG1,RAD50,ATP13A5,RHOBTB3,ABCE1,ABCA10,ABCG5,DNAH9,DNAH12,ABCG4,MACF1,ABCA3,ABCA9,ATP13A2,DST,ABCD4,ATP13A1,DNAH1,OLA1,ABCA5,DNAH17,MDN1,CFTR,KIF2A,DDX3X,TOR1A,TOR1B,KIF3C,KIF1C,SMARCA5,KIF1B,KIF21B,VPS4B,ATP5H,ATP5L,CLPX,KIF20A,KI…
GO:0016888~endodeoxyribonuclease activity, producing 5'-phosphomonoesters	DNASE1L3,TATDN1,DNASE1L1,DNASE1L2,TATDN2,H7C1W4,DNASE1,ENDOV,
GO:0016890~site-specific endodeoxyribonuclease activity, specific for altered base	APEX1,DNA2,
GO:0016891~endoribonuclease activity, producing 5'-phosphomonoesters	ENDOV,
GO:0016892~endoribonuclease activity, producing 3'-phosphomonoesters	HRSP12,
GO:0016896~exoribonuclease activity, producing 5'-phosphomonoesters	DCP2,
GO:0016901~oxidoreductase activity, acting on the CH-OH group of donors, quinone or similar compound as acceptor	HHIPL2,HHIPL1,HHIP,
GO:0016903~oxidoreductase activity, acting on the aldehyde or oxo group of donors	XDH,
GO:0016907~G-protein coupled acetylcholine receptor activity	CHRM3,CHRM1,CHRM2,CHRM4,CHRM5,HRH4,HRH3,
GO:0016913~follicle-stimulating hormone activity	FSHB,
GO:0016917~GABA receptor activity	GABRA1,
GO:0016918~retinal binding	RBP5,RBP2,ALDH1A2,RBP4,RHO,RBP1,RBP3,CRABP2,CRABP1,RBP7,
GO:0016920~pyroglutamyl-peptidase activity	PGPEP1,
GO:0016922~ligand-dependent nuclear receptor binding	NCOR2,ARID1A,TRIM24,NCOR1,TADA3,JUND,ISL1,C1D,NCOA6,NCOA2,MED1,TRIP4,NCOA1,SLC30A9,SMARCD3,UBA3,PROX1,SMARCE1,NR1H4,SRA1,PPARGC1A,BAZ2A,NCOA3,
GO:0016929~SUMO-specific protease activity	FAM76B,FAM76A,SENP5,SENP6,SENP3,SENP2,SENP1,
GO:0016933~extracellular-glycine-gated ion channel activity	GLRB,
GO:0016934~extracellular-glycine-gated chloride channel activity	GLRA3,GLRA1,GLRA2,GLRB,GLRA4,
GO:0016936~galactoside binding	LGALS2,GLA,GLB1,LGALS4,
GO:0016941~natriuretic peptide receptor activity	NPR1,NPR3,NPR2,
GO:0016971~flavin-linked sulfhydryl oxidase activity	QSOX1,QSOX2,
GO:0016972~thiol oxidase activity	QSOX2,GFER,TMX3,
GO:0016990~arginine deiminase activity	PADI4,
GO:0016992~lipoate synthase activity	LIAS,
GO:0016997~alpha-sialidase activity	NEU3,
GO:0017002~activin-activated receptor activity	ACVR2A,ACVR1B,
GO:0017005~3'-tyrosyl-DNA phosphodiesterase activity	TDP1,
GO:0017016~Ras GTPase binding	DGKI,RAP1GAP,MLLT4,RAP1A,RIN1,RGL3,RASGRP3,RAPGEF6,RAPGEF4,CIB1,MAPKAP1,SPHK2,SH3BP4,PLCE1,
GO:0017017~MAP kinase tyrosine/serine/threonine phosphatase activity	DUSP18,DUSP6,DUSP7,DUSP14,DUSP1,DUSP2,DUSP4,DUSP8,DUSP5,DUSP9,DUSP16,DUSP21,DUSP10,
GO:0017018~myosin phosphatase activity	PPP1CB,
GO:0017020~myosin phosphatase regulator activity	DMPK,
GO:0017022~myosin binding	CALD1,VEZT,GIPC1,NPHS1,USH2A,RALA,DMD,SLC6A4,RHOA,VAMP2,ACTC1,ACTA1,STX4,TRIM32,MYBPC3,STX1A,KIRREL,TRPM7,ARFGEF2,ARFGEF1,
GO:0017024~myosin I binding	PYCARD,
GO:0017025~TBP-class protein binding	BRF1,GTF2B,CAND2,THRA,PSMC3,TAF1,PSMC2,PSMC4,HNRNPF,GTF2A1,GTF2A2,PSMC1,PSMC5,PSMC6,DR1,HHEX,TAF1B,CAND1,TAF1L,YEATS2,
GO:0017034~Rap guanyl-nucleotide exchange factor activity	RAPGEF2,RAPGEF3,RAP1A,RAPGEF1,RAPGEF5,
GO:0017040~ceramidase activity	ASAH1,ACER2,ACER1,ASAH2,
GO:0017042~glycosylceramidase activity	LCT,GBA3,
GO:0017046~peptide hormone binding	FSHR,GALR2,HCRTR1,HCRTR2,GALR3,MAS1,INHBA,ANXA5,GHR,NPR1,PRLR,NPR3,NPR2,EDNRB,OXTR,MC4R,AVPR1A,MC3R,ECE1,GALR1,GCGR,GIPR,AGTR2,GHRHR,PTH1R,ACVR1,CRHR2,RXFP2,GHSR,SLC40A1,
GO:0017048~Rho GTPase binding	DIAPH1,DAAM2,DIAPH2,ROCK2,FMNL3,DAAM1,ARHGDIA,KIF3B,DAPK3,PFN1,YBX3,FLNA,AKAP13,IQGAP2,RHOH,INF2,DOCK11,LRRK2,ARHGEF16,IQGAP3,ARHGEF2,DOCK10,FMNL2,DOCK9,ECT2,PARD6A,DIAPH3,CDC42BPB,
GO:0017049~GTP-Rho binding	C15orf62,ROCK1,CDC42EP2,CDC42EP1,TNFAIP1,PKN1,CDC42EP5,NET1,STXBP6,WHAMM,KCTD13,RTKN,TRIOBP,CDC42EP4,EXOC1,CDC42EP3,
GO:0017050~D-erythro-sphingosine kinase activity	SPHK2,SPHK1,
GO:0017056~structural constituent of nuclear pore	NUP62,NUP155,NUP62CL,NUP153,NUP98,TMEM33,NUP107,NUP188,NUP54,NUP93,NUP133,NUP205,NDC1,NUP85,
GO:0017057~6-phosphogluconolactonase activity	PGLS,H6PD,
GO:0017060~3-galactosyl-N-acetylglucosaminide 4-alpha-L-fucosyltransferase activity	FUT3,FUT6,FUT5,
GO:0017061~S-methyl-5-thioadenosine phosphorylase activity	MTAP,F2Z2F3,
GO:0017064~fatty acid amide hydrolase activity	FAAH,
GO:0017065~single-strand selective uracil DNA N-glycosylase activity	SMUG1,
GO:0017069~snRNA binding	RBPMS,HEXIM2,SNRPA,CCNT1,HEXIM1,CDK9,NCBP2,SNRNP35,GEMIN5,
GO:0017070~U6 snRNA binding	PRPF8,PRPF4,LSM8,EIF5A,DDX39B,SART3,RBM22,LSM7,LSM2,LSM4,
[truncated: 1,848 more rows]
