# Supplementary material for: GeneSCF: a real-time based functional enrichment tool with support for multiple organisms
Source: BMC Bioinformatics. 2016 Sep 13;17(1):365. doi: 10.1186/s12859-016-1250-z (PMC5020511; doi:10.1186/s12859-016-1250-z)
Supplement: Additional file 13: — GeneSCF v1.1 tool, documentation and instructions to run test dataset (case study 1 and 2) used in this study. (GZ 4447 kb) [file 12859_2016_1250_MOESM13_ESM.gz › geneSCF-master-source-v1.1-p1/test/TumorNormal_fc2.list]

DPM1
C1orf112
FGR
FUCA2
GCLC
NFYA
NIPAL3
ANKIB1
CYP51A1
KRIT1
HS3ST1
SNX11
M6PR
CASP10
PLXND1
AK2
PDK4
SKAP2
CCDC109B
RPAP3
BZRAP1
ABCB4
RHBDD2
PDK2
ITGA3
GGNBP2
CCL3
RALA
DBF4
TBXA2R
IFRD1
VPS41
ARHGAP44
ARSD
CEACAM21
CRAMP1L
NADK
CYTH3
CYB561
SS18L2
CRY1
ST3GAL1
RHOBTB2
HEATR5B
RPS20
TRAF3IP3
CD9
NCAPD2
IFFO1
BTK
HIVEP2
TCEB3
MKS1
QPCTL
CEP68
TYROBP
ERCC1
KDM5D
CALCOCO1
EHD3
ANGEL1
CD6
COX15
YAF2
ZMYND11
MATR3
CHDH
RALBP1
CXorf56
NCDN
ZFP64
RUNX3
PLEKHB1
SPAST
RNF10
GRAMD1B
RB1CC1
DERA
STRAP
HSF2
PHF20
NCAPH2
TOMM34
KPNA6
CD44
IFNGR1
TNFRSF1B
POU2F2
SNX1
TBPL1
TFB1M
ARID4A
STAP1
TIMP2
TUBG2
MRI1
MAT2B
TRIO
ZFYVE16
PHLPP2
STAU2
PARP3
RETSAT
ADAM28
DCUN1D1
LCP2
CTNNA1
CTPS2
POLR2B
SCML1
WWC3
GOPC
COL9A2
ADAMTS6
H6PD
NFE2L3
HERPUD1
RRP12
SC4MOL
AKR7A2
ANAPC4
KCNQ1
LY75
ARID4B
SYNE2
RELT
NOP58
C1orf144
KCNH2
USP36
C4orf27
TRAF1
IL17RB
SOAT1
GDI2
ATG5
TMCC3
CDK14
RASGRF1
ATP2B4
DGKG
UNKL
ALDH18A1
CDK17
SLC2A3
CSDA
QSER1
GPBP1
VMP1
SLC6A16
RPL18
ZNF275
HAGH
RNF4
TM7SF3
TSPAN32
CNN2
DDX20
BTBD1
CHI3L2
PMS1
NTHL1
WDR18
TRAM2
DGKA
ZC3H15
SLK
TBC1D1
SLC9A7
YBX1
PDE4A
CD84
ZBTB11
LRRC40
IDI1
KLF6
TRAM1
TNFRSF1A
RHOA
DHX8
IFI35
HEATR6
TFE3
ATP11A
LAPTM4A
TTC7A
PSME4
IFT80
SDK2
BCL3
CLEC2D
RORA
TGFBR3
UFD1L
PFN2
C14orf101
DGCR2
JMJD6
POLB
GBA2
C16orf80
CAMK2A
CDC42
ATP2B1
NCK2
MAP4K4
RPL31
VASH1
TRIB2
CPSF1
CYBRD1
RPS6KA6
PTPN18
ALDH3A2
FCGR2B
NFATC3
NDE1
AP1M1
CLCN4
GSDMB
KDM5A
FRY
CLNS1A
TEAD2
ARHGEF10L
CELSR1
ZNF638
SLC25A40
ADD2
ZNF37A
SLC25A3
RAB7A
UNG
FMO4
TRAF4
PAG1
MBNL3
XAB2
NFKB2
IL4R
EXOSC5
APBB1IP
LRCH4
UBE2A
CST7
MAP2
MCCC1
NRD1
TNRC6C
CBFA2T2
TP53INP2
XRCC5
SP140
SAR1A
CDC14A
RAPGEF3
CEACAM1
LRRC16A
EPB41L2
STX7
RABL2B
SLC35C2
RAB21
HSP90AA1
RBL1
DLGAP4
RSBN1
OSTM1
STK17B
ZNF506
KIAA0141
PHLPP1
BZW1
TRAF5
NFE2L1
RNF13
BCKDHB
MYST3
P2RX5
DIS3
RRAGB
CYLD
RPS5
YTHDC1
APLP2
WBP11
CAD
RRN3
MTIF2
ATG16L1
POMGNT1
DNAJA1
SNX10
ITPKC
ZFAND6
TXLNG
MYBPC2
ACOX3
PPP1R15A
NLK
PIGS
ATXN7L3
SH3BP2
C14orf166
CASS4
PDRG1
COQ9
ATRN
FKBP1A
C20orf194
MAVS
RP5-1187M17.10
XRN2
DYNLL1
TESC
P2RX7
SLC23A2
C20orf30
OAS1
RPLP0
PXN
BRAP
ZNF302
C16orf5
RBM41
DDX24
NECAP1
CCNK
ICAM1
STRN4
LYZ
MUL1
TFAP4
SPG21
GNPTG
GOLGA3
AARS
PLEKHG2
PITPNM2
RBM27
DLD
CMTM6
CDV3
ALKBH5
CD200
TRPM7
WDR76
CAPN3
COL9A3
EZR
CECR1
ECHDC1
SEC22C
AAAS
C1orf9
MSH2
TMEM38B
PTGS1
SH2D3C
DFNB31
BLNK
WAC
FKBP5
TMEM14A
CDC5L
JAK2
CDC7
SCD
ABLIM1
RAB18
MZF1
OCEL1
SETD1A
CYorf15A
HNRNPM
TECR
TIMM13
MTAP
POLR2E
MKNK2
ZDHHC8
CRKL
BCL2L13
YPEL1
DGCR14
HIRA
NHP2L1
TTC28
DDX17
TOMM22
C22orf28
JOSD1
FBXO7
GTPBP1
PPP6R2
HMOX1
CBX7
RPL3
TNRC6B
IFT27
KIAA0930
SLC25A17
IL2RB
RANGAP1
PHF5A
KHNYN
FKBP3
GZMB
COCH
METTL21D
CDKL1
CGRRF1
PIGH
TIMM9
GSTZ1
KIAA0586
LGMN
SNW1
PPM1A
HIF1A
ZFYVE21
TCL1A
PSMC1
PCK2
DCAF11
NFKBIA
NINL
UQCC
ZMYND8
NDRG3
C20orf24
NFATC2
PABPC1L
DNAJC5
CTSZ
SLMO2
GTPBP5
SLCO4A1
TCFL5
GMEB2
CDC25B
ARFRP1
C20orf7
RASSF2
CDS2
MYL9
HCK
SAMHD1
MAPRE1
SNTA1
RPRD1B
CHMP4B
ACOT8
C20orf3
ZNF516
ADNP2
USP14
VAPA
METTL4
RNMT
SMAD7
POLI
MIB1
RBBP8
RIOK3
STS
NKAP
ALG13
PRPS2
SUV39H1
STAG2
ATP11C
RENBP
ZC3H12B
SLC35A2
MAGT1
PHEX
EEA1
RP2
CDK16
MAGED2
KLF8
C13orf18
FNDC3A
DNAJC3
PARP4
FAM48A
KPNA3
PHKB
CENPT
ARL2BP
ZNF821
TMCO7
COG4
PLA2G15
ESRP2
NPRL3
MLYCD
HSDL1
USP10
MTHFSD
SLC7A5
DNAJA3
CORO7
RBL2
XYLT1
CDIPT
IL21R
SYT17
AAGAB
LACTB
CSK
HERC1
CTSH
RPAP1
HOMER2
GABPB1
SPG11
VPS18
SGK3
ZDHHC2
RIPK2
DECR1
NIPAL2
IKBKB
NDRG1
FAM164A
GSDMD
SQLE
MTMR9
DCTN6
KCNN4
NUCB1
GYS1
ECH1
HNRNPL
NFKBIB
RELB
FCGRT
RNASEH2A
OAZ1
FCER2
TBC1D17
LILRB1
AKAP8
RPS16
PLD3
EBI3
CCDC94
TGFB1
DENND3
RPS19
GLTSCR2
NKG7
PTPRS
GRWD1
CARD8
ZNF175
GCDH
DNASE2
RPL18A
CRTC1
ARMC6
GAPDHS
PBX4
ZNF85
C19orf61
CDK6
DNAJC2
BET1
NAMPT
TWISTNB
WDR91
CBLL1
MTPN
MPP6
OGDH
TFEC
LFNG
HIBADH
GARS
BUD31
ZKSCAN1
USP42
AGFG2
AP1S1
CLDN15
GLCCI1
NRF1
EZH2
ZNF862
ANKMY2
TSPAN13
AHR
GIMAP2
RHEB
AEBP1
BCL7B
YKT6
CLIP2
EIF4H
FKTN
TRIM14
TGFBR1
SEC61B
SUSD1
DDX58
DNMBP
C10orf54
PPP3CB
BMPR1A
LIPA
SFXN3
TNKS2
LHPP
LARP4B
GTPBP4
MAP3K8
XPNPEP1
SMC3
SHOC2
CCNY
RPL28
ZMIZ1
PPIF
TSPAN14
TADA2A
CWC25
FBXL20
WNT3
P2RX1
DHX40
TUBD1
GOSR2
RPS6KB1
CDK5RAP3
RECQL5
RNF167
SLC25A11
C1QBP
CCDC47
ICAM2
SYNGR2
PSMD11
LGALS3BP
RAB5C
CNTNAP1
EZH1
MRPL27
VAT1
LRRC59
LUC7L3
YWHAE
MMD
MAP2K6
UNC119
RAB34
CHIC2
NFKB1
UBE2D3
ZNF330
GAB1
DHX15
CLNK
KLF3
UGDH
ELP4
FNBP4
HSPA8
SIAE
LPXN
DTX4
OSBP
SUV420H1
CPT1A
TMEM109
IL10RA
FBXO3
CD5
ACCS
C11orf21
RPS13
NUP98
GTF2H1
POU2AF1
PRDM4
CLEC2B
COQ5
SELPLG
CAPRIN2
SLC11A2
CSRNP2
CAMKK2
BIN2
ATP5B
METAP2
LTA4H
FOXM1
PARP11
SH2B3
CREBL2
ACAD10
OGFOD2
OAS3
OAS2
ARHGDIB
ENDOU
RFC5
RAB5B
TIMELESS
MRPL51
NOP2
CHD4
UHRF1BP1L
ING4
CHPT1
TPI1
PTPN6
RIC8B
BTN3A3
DSE
RWDD1
RSPH4A
MAK
TMEM14C
C6orf162
C6orf105
ASF1A
MAN1A1
HDDC2
HINT3
FAM65B
KCTD20
MCM3
PHACTR1
CD83
BACH2
TREML2
ZNF451
KHDRBS2
FBXL4
PTP4A1
GPLD1
ALDH5A1
VNN2
SOBP
HBS1L
FIG4
HECA
EPM2A
PHF1
CCND3
BYSL
KIAA0240
SRF
C6orf108
DUSP22
HMGCS1
BRD8
HSPA9
MRPS27
HMGCR
FAF2
RNF130
CNOT6
DROSHA
SUB1
LNPEP
SLC12A7
RAD50
ST8SIA4
GNPDA1
NUP155
PPP2CA
TXNDC15
BNIP1
RP11-884K10.5
TBCCD1
NPHP3
OGG1
KPNA1
RNF7
PRKAR2A
HES1
TFG
USP9Y
GNB4
IQCG
KLHL18
HEMK1
WDR48
GORASP1
ABCC5
EIF1B
VIPR1
EIF4G1
EEF1B2
DGUOK
TTL
PIKFYVE
SLC35F5
ZAP70
ACTR3
TP53I3
GPD2
MPV17
ITGA4
IFIH1
TTC31
CCDC88A
FANCL
STAT1
ELMOD3
GNLY
ST3GAL5
MOBKL3
CNPPD1
HPCAL1
ODC1
NOL10
PLEKHB2
GORASP2
CEBPZ
PRKD3
SOS1
ORC2
PNO1
PLEK
TRAK2
TIA1
SUMO1
EPHA4
DNAJC16
RALGPS2
CEP104
TCEANC2
QSOX1
EDEM3
WDR77
MEF2D
IVNS1ABP
KIAA2013
NCF2
RGS2
BCAS2
AGMAT
PLEKHM2
CRYZ
PHTF1
KIF21B
MAP7D1
AL591845.1
RRAGC
TBCE
RLF
KMO
AKT3
ACADM
SDHB
RPF1
KDM5B
UAP1
ECE1
HMGCL
ID3
CD46
SLC2A1
AKR1A1
PRDX1
DR1
CNN3
PRRC2C
DARS2
SYF2
C1orf63
STMN1
FAM54B
RPS6KA1
DHDDS
RCN2
CTSD
RPS25
MREG
KLF7
CA14
HMGN3
TNFAIP3
SGK1
RNF146
SLC16A7
C2orf43
ELL2
CCDC92
RAD23B
FKBP15
RAB14
PHF19
BSPRY
PPP6C
RBM18
HSDL2
MAPKAP1
NR4A3
C19orf25
NEK9
ACYP1
IRF2BPL
KIAA0317
DLST
ALDH6A1
ZNF410
KLHL29
TMEM214
ATL2
YIPF4
BCL11A
FAM178A
C10orf88
WDR11
C10orf95
GNA13
DUSP1
NUP43
CXorf21
MRPS14
GORAB
C11orf61
PDZD11
MASTL
CCDC77
ELF1
ETF1
TGFBI
EGR1
ZFP30
MTERFD3
SORBS3
RNF170
TRIM25
SCPEP1
FAM117A
ADCY7
ECHDC2
PLBD1
ZSCAN18
TRMT1L
NAA50
CD80
KIF18A
MAPK8IP1
CRY2
CAT
TBC1D15
POLR3GL
ZNF639
PIK3CA
LIAS
CLCC1
FLT3
RPL21
MTIF3
FYTTD1
MTERFD2
SASH3
FMOD
LAX1
RBBP6
ANXA11
CCDC76
PQLC1
HNRNPA2B1
ARL4A
SRGN
RBM19
HVCN1
DDX54
RNF11
BHLHE41
DDX39A
CD97
ATF1
ARHGAP9
NR4A1
C12orf44
SMUG1
ATPAF1
AMD1
NDUFAF4
METTL8
B9D2
PIGT
PLCG1
TOX2
GTSF1L
ARFGEF2
ZNFX1
ZNF831
RAB22A
STAU1
PPP4R1L
PMEPA1
DDX27
BCAS4
PEPD
STAMBP
NAGK
PAIP2B
USP9X
SIRT5
ABCC10
NQO2
RPS10
MAD2L1BP
MEA1
CDKN1A
SOX4
CPNE5
RIOK1
SLC35B3
ATXN1
NUP153
LRRFIP1
IRF1
SEPT6
ATP5S
ARMC7
SLC25A19
GTF3C4
MBOAT7
CCDC93
PSD4
GTF2F1
RPL23
ATG4C
CD70
FOSB
EML2
GZF1
SNRPB
RRBP1
ZNF133
MKKS
DSTN
ITPA
MCM8
ID1
PSMB2
IGFLR1
HCST
FFAR1
THRA
CCR7
BCL2L12
IRF3
PRR12
SBDS
STAT5A
C14orf149
SGPP1
EVI2A
FAM78A
ZC4H2
FGD3
TAS2R5
EPS15L1
KLF2
SYNGR3
TICAM1
ECHS1
PTPN12
FGL2
STYXL1
CASD1
ZNF780B
ASPHD2
VPREB3
YWHAH
MGAT3
ATF4
RFPL3
TPST2
APOL2
RAC2
APOBEC3F
POT1
ATP6V1F
SMO
MTX2
OSGEPL1
ORMDL1
PSMG2
ELL3
C15orf57
NARG2
IVD
DUT
ARPP19
VPS13C
SUMF2
CCL4
PUS7L
KRI1
ILF3
NGDN
RIPK3
C14orf126
HEATR5A
EAPP
DAD1
RHBDF2
ARHGEF6
CBFA2T3
SAT1
CDC16
APOE
RPL36
LSM7
SNX9
QRSL1
MLLT1
ARPC1B
ZSWIM6
MAP1S
PGPEP1
JUND
LSP1
TNNI2
ATXN10
PNPLA7
TAF4
ATPIF1
HIP1R
ZNF317
ZNF331
NOL11
CASZ1
SLC35D2
CYorf15B
PPIL4
AKAP12
LILRB2
ARHGEF9
ZNF227
ZNF141
COX4I1
COX4NB
SH3BGRL
PRR7
PPT1
ABCB7
TRAF3
SH3BP5
KCNC3
NR1H2
MGAT1
PSME3
RPL27
ACAP3
NINJ1
RARA
CHSY1
SNRPA1
FCRLA
HSD17B7
EMILIN2
TRIM5
EFR3A
ILKAP
PER2
PTPRE
INPP5K
RPA1
SERPINF1
IGJ
EIF5A
KDM6B
XAF1
HRSP12
PCBD2
FLOT2
PRMT7
PCNA
NXT1
KIAA0907
FCRL2
RBM38
POMP
CDK8
ALOX5AP
PIK3C2B
SPG20
TPT1
BEX2
HSPBP1
RARRES3
LARGE
SLC2A11
C1QTNF6
KRAS
LARS
ARNTL
HSD17B4
MEN1
MED6
ELP3
CDK7
CAMK1
ARL8B
C15orf29
C15orf24
PTPN22
HBXIP
CEPT1
ROCK2
LPIN1
IL6ST
RPS15A
FBXO18
IL2RA
CABLES1
SOX5
DDB2
FAM127A
PUM1
EIF2C4
RNF138
C18orf10
TMEM165
CARS2
TMED7
OSTF1
UBQLN1
ANXA1
USP30
CCDC64
PNPLA8
TES
MDFIC
KIAA1009
NT5E
ORC3
GLS2
KIAA0748
CDK4
TFCP2
LTV1
SEMA4F
CCT7
GNS
MPHOSPH6
URB2
ABCB10
STX6
RNASEL
DHX9
LAMC1
SP110
DOCK10
ITM2C
WNT10A
TMBIM1
USP44
PLXNC1
PWP1
NEK3
VPS36
LRCH1
MED4
LMO7
SPRY2
SETDB2
IL6
DBNL
CCM2
RSAD1
DCAF7
NDUFB5
MRPL47
SKIL
VPS45
RASSF5
SMPD4
GYPC
YME1L1
ODF2
C9orf78
KLF4
RALGPS1
ZNF189
PRPF4
RPL35
ARPC5L
ENPP2
DERL1
MYC
PLAA
TLN1
CD72
HINT2
FOXP4
ZNF193
PIM1
TMEM63B
C6orf125
HMGA1
TCF19
ATAT1
FHDC1
IL18BP
NUMA1
CREBZF
DDX60
RDX
ARHGAP20
SQRDL
CTDSPL2
NDUFAF1
RPLP1
PAK6
ZNF280D
RSL24D1
GCHFR
CCBL2
GTF2B
RABGGTB
ADCY3
THUMPD2
RAB1A
PREB
SLC5A6
PREPL
CENPO
STAMBPL1
KIF20B
ENTPD1
DNAJC13
ANXA7
TIMM23
SMARCAL1
ALS2CR8
SSB
NAB1
PPIG
FASTKD1
CIR1
SSFA2
ABI2
SLC35A5
DIRC2
APH1B
SEMA7A
ARHGAP24
AP1AR
RASGEF1B
NUP54
SEPT11
CNOT6L
USO1
CASP6
LEF1
SEC24B
C22orf13
METTL20
C1RL
VAMP1
TAPBPL
CD27
AMIGO2
TMEM19
SNRPF
SLC15A4
C12orf52
TCHP
NUPL1
MTMR6
SLC46A3
NPFF
RP11-298P3.4
ESYT1
WDFY2
RB1
VPS37B
RHOF
MBNL2
ABHD13
CDH24
REM2
NAA30
WDR89
GPR65
PTGR2
NIPA2
AC091565.1
SORD
SERF2
BNIP2
PSTPIP1
BCL2A1
HMG20A
WDR61
NEIL1
MESDC1
TPM1
IGF1R
ARRDC4
USP3
BBS4
ULK3
HAPLN3
DET1
ZNF710
UNC45A
MCTP2
EFTUD1
ITGAX
PARN
CMTM3
RPS2
GALNS
COPS3
KSR1
CIRH1A
CTRL
NOB1
DDX52
C17orf80
SKAP1
SCRN2
TAF4B
RPRD1A
C18orf21
GALNT1
SLC14A1
PIK3R5
ARHGDIA
SLC16A3
CSNK1D
TBCD
SECTM1
WDR45L
PIP4K2B
IGFBP4
PRDM15
FAM125A
SH3GL1
DUS3L
ZFP14
ATHL1
SIK1
EMP3
RPS11
SPIB
RPL13A
NOSIP
RCN3
EFHD2
RPL11
KIAA0319L
FAM176B
ITGB3BP
PRKACB
PIGK
MOBKL2C
IGSF3
CD53
CREG1
PPOX
SDHC
PFDN2
FCRL5
RRNAD1
MRPL24
PIGM
CRABP2
RGS16
ZNF687
SNX27
MCL1
FAM63A
MRPL9
ARNT
GABPB2
INTS7
SMYD2
DUSP10
TP53BP2
S100A8
SNAPIN
CREB3L4
ILF2
INTS3
SCCPDH
DEGS1
ARF1
GUK1
LBR
EPHX1
ARL8A
GDF7
PDIA6
RHOB
HNRPLL
EML4
ASXL2
ZNF514
THNSL2
RALB
RABL2A
UBXN4
AMMECR1L
C2orf67
RHBDD1
CTDSP1
RQCD1
GMPPA
C3orf39
CSRNP1
IQSEC1
TMF1
RP11-977G19.10
LIMD1
ATG3
NCEH1
LPP
TMEM44
TCTA
CCDC39
EAF2
CENPC1
ATP10D
TBCK
CAMK2D
SETD7
NAF1
MARCH1
CBR4
CYP4V2
SRD5A1
RPL37
RASA1
BTF3
FEM1C
GABRB2
N4BP3
RMND5B
GFOD1
KIAA1949
CRIP3
NFKBIE
C6orf115
C6orf192
TMEM181
WTAP
GNA12
ZNF92
TMEM168
TLK2
LUC7L2
CASK
KDM6A
ZNF41
OGT
IL2RG
ZNF711
CXorf57
MFHAS1
RPL10
CSGALNACT1
BIN3
DOK2
TACC1
PPAPDC1B
ADHFE1
RPL7
EIF3H
ZCCHC7
SIGMAR1
AUH
UGCG
SNX30
ALAD
POLE3
SH3GLB2
RSU1
ZEB1
HERC4
C10orf116
FRA10AC1
ADD3
ITPRIP
RGS10
TNKS1BP1
PTPRJ
C11orf73
RPS3
TTC12
C20orf94
DAK
MTA2
CHEK1
KIAA0889
YTHDF1
TRPT1
FAU
PPP4C
ITGB1
ARID5B
GPM6A
MTMR12
FAM173B
UBC
OXSM
C12orf23
UBE3B
CSNK1G3
AKAP6
NEK7
VIPAR
CDC123
PTPRO
THYN1
FAM160B1
FLI1
AMN1
BICD1
CENPJ
FBXO4
PARP8
MZT2B
FAM168B
ARL11
HAUS1
UHMK1
JMY
SUV39H2
USP12
CCDC50
PFKM
GPD1L
SLC30A6
RASGRP3
PRDM8
HHEX
PTPRK
ZNF117
SREK1IP1
BANK1
TXNDC11
BCL2L11
BMP6
RANBP2
AHCTF1
NR4A2
NMRAL1
C14orf109
CMTM7
JAZF1
CEBPG
MCOLN2
SREK1
CHD1
HS2ST1
MSI2
ZUFSP
C6orf57
C16orf74
TBCEL
UBASH3B
NRGN
GPR15
PITPNC1
ABCA9
ABCA6
ABCA5
DISP1
FAM167A
LONRF1
C2orf77
FAM69A
TMSB4Y
BTG3
FLCN
PLCL2
PPP4R1
AKD1
KLF10
ATP6V1C1
MARCKS
AGPAT5
MMS19
PI4K2A
SLC25A28
HSPA13
RHOC
PPM1J
SLC16A1
CNOT8
MIER3
PIK3AP1
TTN
PDIA4
JMJD5
SLC26A2
SLA
TMBIM4
EFHA2
BATF
DPY19L4
WHAMM
N6AMT1
C21orf7
BACH1
RPGR
RPL30
SUPV3L1
FAM122B
EEF1A1
TYSND1
PHF6
UBE2L6
ZDHHC5
SAMD8
MS4A1
ATAD2
FBRS
HIAT1
B3GNT7
PDE6D
BRPF1
FCHO2
GATAD1
DDX19B
MYO1E
DYRK1A
SLC38A10
C9orf91
UBN2
BRAF
RER1
SKI
LDLRAP1
C9orf21
EYA3
CUL4B
HIST1H2BD
HIST1H4H
MITD1
TSPAN33
CD1D
SPATA2
NCF1
GDPD5
PPP1R15B
COPG2
C11orf30
TAGLN2
B4GALT3
FCER1G
EPB41
IFNAR2
IFNGR2
PTMS
ADIPOR1
HK2
STARD9
AMFR
ATP6V0D1
ZYX
ABR
ZNF233
ZNF235
GNE
GRLF1
TMEM234
SLC37A1
G6PD
AGPAT3
C21orf33
ICOSLG
RALGDS
DIP2A
PRMT2
SLC2A6
TOR2A
TAOK1
NEK8
IL6R
CRTC2
LMNA
FCRL3
IER2
MUM1
LRRC14
RPL8
NAPEPLD
PSMC2
C19orf28
AP2M1
ZNF382
SAP30BP
PRPSAP1
ZNF577
TMEM143
CCL5
ZNF385A
ASB16
DBF4B
FMNL3
RACGAP1
GRASP
MED11
C17orf87
C17orf49
POLR3K
AMDHD2
FLYWCH2
CYBASC3
UBXN1
TTC9C
STX5
SLC25A45
RPL29
C1orf123
MAGOH
ZSWIM5
LZIC
OMA1
HENMT1
GBP2
ZNF326
ZNF281
ARPC5
ZNF496
PEA15
SLAMF6
ATF3
RBM15
DENND2D
IER5
SNED1
BPNT1
C1orf115
ACP6
TFB2M
MAPKAPK2
IL24
FAIM3
PIGR
WDR26
REL
PQLC3
SGPP2
CTSS
VPS72
S100A11
S100A9
MRPS18C
FAM175A
GPR155
PBXIP1
HIPK1
KBTBD8
TMEM183A
ARPC2
TMEM79
CCDC141
ANKZF1
FCRL1
SERPINI1
MNDA
PYHIN1
IFI16
AIM2
AC090699.1
CTLA4
RYBP
KIAA1407
C4orf34
APBB2
MTMR14
TTC14
PPBP
HPS3
WDR43
C3orf75
C1orf212
ZC3H12A
SNIP1
BAP1
RFT1
SFMBT1
C3orf63
ARHGEF3
SLBP
ZNF691
ZNF589
SHISA5
APEH
MFSD8
C4orf29
PPM1M
ANXA5
MAP9
IL15
ARFIP1
KIAA0947
ANAPC10
OTUD4
LMBRD2
NIPBL
STARD4
ANKRD33B
SERINC5
CCDC111
KIAA1430
RICTOR
EBF1
LEAP2
SLC35A1
MB21D1
TXLNB
PDSS2
STK17A
TRA2A
RPS14
CAMLG
CDCA7L
MIOS
PGAM2
BRI3
PHKG1
INTS1
COX6C
KIAA1429
SNAPC3
UBAP1
SYK
NIPSNAP3B
TMEM71
CYBB
DYNLT3
PIGA
STRBP
RG9MTD3
PIGO
ARHGAP12
HECTD2
MARCH8
CFL2
GTF2A1
REEP3
RPUSD4
ARF6
NUDT5
DACT1
FAM175B
ENOX2
SDCCAG3
DDX21
BMS1
NELF
CASP7
METTL3
PSMC3
AGBL2
TC2N
CLMN
PTER
CACNB2
PTPLA
JAM3
GPT2
RAB8B
SPINT1
POLL
COPS2
CCT2
PCBD1
ARIH1
COX11
C10orf26
C10orf32
ANAPC16
TRIM44
TPP1
ZMYND17
PPFIBP2
PLD4
ZMAT1
TRIM66
PRKCB
ATF7IP2
ZNF606
AP1G1
SLFN5
CATSPER2
FAM96A
FAM111A
TMEM170A
DCTN5
ZBTB39
TMEM194A
STAT6
PATL1
PIP4K2C
SMAD3
RCCD1
AKTIP
MAPRE2
MARS
MBD6
SGSM1
PBX3
SNRPD1
COQ4
C17orf69
C15orf39
COQ7
FBXO22
TBC1D2B
NOD2
SNX20
HDHD2
ZNF91
RNF214
DPEP2
DUS2L
POP5
ACAA2
TRIM68
IRGQ
ZNF226
MIDN
TRAPPC2L
ZNF641
ZNF528
ZNF701
NFKBID
LENG8
ZNF283
AC011498.1
KLK2
ZNF83
OTUB1
CDK2AP2
PRDX2
GHDC
ECI1
BEST1
FTH1
TTC21A
RPSA
LTBP3
PNOC
DDIT4
UBTD2
IRF2BP2
PCMTD1
KCTD6
IRF2
DEGS2
FILIP1L
TAP1
ING5
ATG4B
RAB31
C17orf65
STAT3
ADAM9
AXIN2
FAM84B
ABHD15
ZBTB5
SNTB2
SFTPB
USP39
TNIP2
C2orf68
MAT2A
C6orf145
UQCRFS1
UPF3A
HSPBAP1
PARM1
ZBTB43
NSMCE1
RGS14
NMD3
ADRB2
SIN3A
PTPN9
RNASE6
RASSF6
CLIC4
GPR183
METTL15
DTWD2
INO80E
DFFB
RGPD8
LUZP1
UGP2
TRIM56
TPST1
TMEM42
MAP3K2
SF3B5
IFFO2
TMEM154
USP38
SLC16A5
PDCD6IP
C5orf4
STX8
FAM115C
LRRN2
SLC30A1
DCLK2
ZNF804A
WIBG
NUDT9
SMAGP
STAT2
ARMC10
TMEM133
ATF7
POLH
CDCA4
TRIAP1
MTSS1
PAQR8
TANC2
DNAJC24
ZNF415
PDGFD
PKIA
C11orf24
CCBL1
C1GALT1C1
ZNF692
TMEM126B
CLDN20
SCAND1
JUNB
ZNF439
ZNF440
ZDHHC16
KSR2
POLR1C
ZNF318
WIPF2
RSL1D1
LRRC8D
BCL2L1
CLSTN1
SLC25A33
GATM
BCL2
CTPS
ZNF540
TTC15
RPS21
RPS7
PRNP
C20orf196
JMJD1C
SYNPO
EIF2AK3
MOBKL2A
KRCC1
NME6
CYCS
C17orf42
MBOAT1
PAIP1
DPAGT1
BSG
SUCLG2
STARD5
IL16
CLP1
TCEAL1
NIPAL4
KLHL6
MRPL52
RND1
RAD9A
AGAP5
ZNF738
CORO1B
RPL38
RARG
ZNF621
LCLAT1
DCAKD
RELA
ZNF680
KDM2A
PARP14
ABCD2
AHSA2
ZNF295
ARV1
ZNF417
AC087465.1
GMPPB
ZNF622
NUDT18
CHD2
CXorf23
C11orf80
TOMM20
AGFG1
JUP
EIF1
NET1
SPTBN2
RBM4B
CCS
KLHL15
SELP
PIGG
ZNF80
RPL4
CNTNAP2
BBS1
DENND4A
AKIRIN1
ZNF266
C12orf35
NR1D2
THAP6
CEP135
CNIH2
P2RY14
FBXW8
KLC2
CHST2
ZDHHC14
TRAF6
YPEL2
ZNF408
ATG13
AGXT2L2
EIF1AD
SMAD2
ARL10
CCDC14
SART1
CLCF1
LONRF3
UCP2
C11orf68
PAAF1
RAB6A
TOM1L2
ZNF77
SLC35E3
ZNF169
C9orf119
ARL4D
AC127496.1
LRRN1
ORAI3
TUBB6
AMIGO3
MBLAC2
IP6K1
CSTF3
CHMP6
ZNF404
ZNF135
KCMF1
SPRYD4
DIRAS1
CTD-2368P22.1
FAM82B
ACSF3
BASP1
VSIG10
METRNL
FAM91A1
WSB2
C19orf18
TMEM80
ZDHHC13
RHOG
TALDO1
PDDC1
KCNA3
ZBTB38
AP002478.1
TIMM22
MAGEF1
SAMD9L
ATOX1
RPLP2
GBA
THAP5
AC011944.1
SOX12
HNRNPA0
BET1L
MLF1
C2orf69
PDE4DIP
NDUFV2
VN1R1
WDR6
TMEM11
ZNF354B
ZNF223
C7orf70
NT5DC1
DTX3
SLC25A20
PARP10
C15orf17
ZHX2
MPI
C17orf57
DPY19L3
HYI
C17orf62
SEPW1
SNX18
TMEM107
PER1
FARSA
EDC3
HNRNPCL1
ARID3B
AC009996.1
CIITA
ZFPM1
FAM113B
MYADM
ZNF154
CRIPAK
ZADH2
OAZ2
ZNF609
PAK2
NRIP1
TSPYL5
HIST1H2AC
ZNF594
PRF1
YOD1
ZFP3
DHTKD1
ZNF322A
ZNF678
ACBD4
PLAG1
C5orf30
TIGIT
ZNF101
CHCHD8
CHST15
DEXI
KIAA0174
CREB3L2
FAM159A
SHMT2
BACE2
AC068353.1
KCNJ14
TRAPPC6B
CAPN12
EXOC7
KPNA2
XKRX
ORAI1
MFSD5
C5orf53
CRIP2
LCK
RPL35A
LENG9
C11orf54
SRPR
ZNF320
AP2A2
ABAT
ZNF623
EPHA10
KIAA2026
C19orf71
ASB7
MX2
C22orf25
SFXN4
THOC4
TRIM52
TBK1
CBX6
RBM12B
TOB2
ARSI
UTY
PRKX
CCDC56
ACTG1
NIPSNAP1
SNRNP35
IRAK1
PCDH9
CLECL1
PLA2G6
SS18L1
TOP1MT
THAP7
KNTC1
WDR27
TXNRD2
HDDC3
DUSP8
SOCS3
LPAR5
KRBA2
SEPT9
C11orf89
SERINC4
ARMCX2
SUMO3
IMMP2L
AL513013.1
FMNL1
ZFP90
TMEM106A
SIVA1
BRI3BP
CA13
SEMA4B
CIB1
RPS27L
PURA
IFITM2
ZNF445
PGBD2
FAM100B
RGPD2
ARL15
CDK10
TNFAIP8L1
RAD51L3
TARSL2
METTL7A
IL28RA
ROR1
C17orf70
C3orf54
EP400NL
MYBL1
IKZF1
BCAP31
RNPC3
BICD2
LRCH3
ZNF566
ZNF224
ZNF284
AIDA
PION
ANKRD46
PIP5K1C
MKL2
BTLA
ZNF17
TOR3A
RXRA
BTN3A2
ARHGAP30
SMYD4
ARAP1
ZFP91
LYRM7
SPIN4
ZNF397
ZSCAN30
LILRB4
C2orf89
ENTPD5
SPATA21
ZNF546
RSBN1L
KCNJ11
PTMA
TET3
C2orf88
SEMA4D
ZNF642
TMEM220
EIF4EBP1
TTC24
CLEC17A
RINL
ARL4C
MYO15B
ZNF626
ZNF793
C15orf62
ZNF383
ZNF559
PDCD1
SELL
CHM
CERKL
NBR1
ZNF177
MAFIP
TMEM120B
RBM34
MTF1
NHLRC3
RPL14
BEND4
LRRK2
TRMT2B
PTPLAD2
COBRA1
RNFT1
FAM111B
APOD
ZNF33A
SLC35E2B
PAX5
SPATS2L
S100A4
ZNF681
ACADSB
TMEM63A
SEMA4A
MPHOSPH8
C20orf177
SUPT5H
ZNF107
ZNF493
SUPT3H
CD55
ZNF140
EVL
XRCC6
KIAA0649
NPIPL2
ZNF777
ZNF605
C20orf96
PRPF40A
C1orf186
ZNF846
TCF4
ZFP62
TOMM7
ZNF33B
VKORC1L1
ZNF418
HLA-DQA1
GM2A
ZNF700
STRN3
ARID5A
PPTC7
NHLRC2
ZFP28
ARHGEF12
ZNF252
ZNF585A
ZNF138
ZNF429
ANXA6
ZNF441
ZNF763
ZMYM1
IGF2R
ZNF772
ACSL5
ZNF785
PELI1
ADARB1
ZNF860
IPP
MAP3K5
STMN3
SPN
C5orf56
PIGN
HHLA3
KLHL14
RPE
RPL37A
KLHDC1
ZNF81
TAF13
ZNF780A
AC011450.1
ZNF181
ZNF790
FAM49A
MYO1C
MDS2
ZNF347
RPL12
MBP
IRAK4
PRIM1
MARCH5
ZNF248
HIBCH
ZNF544
AC135178.1
MIER1
TFDP1
CLEC4C
ZNF607
QRICH1
RPL23A
SLC29A3
STYX
TMEM116
UCKL1
PIM3
ZNF69
ZNF808
NBR2
C4orf43
HLA-DRB5
ZNF789
MMP17
CCDC69
SLC9A6
EIF1AY
C1orf85
DLL1
C19orf45
SMURF1
GPATCH3
CDC42BPB
RCSD1
FAM169A
INPP5F
OPA1
RP11-392O18.1
GRK5
SREBF2
RPL39
L3MBTL3
DMD
NAGA
PJA2
ZNF525
RP11-176H8.1
CR1
FCGR3A
C6orf164
PCMTD2
C9orf37
CHIC1
TMEM57
ZDBF2
BMPR2
RING1
HSD17B8
HLA-DOA
SPIN3
AC021593.1
BTNL2
AGPAT1
HLA-C
DHX16
ABCF1
TRIM39
AC008676.1
ATXN2
TCTN1
C12orf24
TRIM13
AC118344.1
SLFN12L
AC010536.1
CLLU1OS
ZBTB10
C4orf46
SAMD9
FAM165B
CRYZL1
ARRDC5
RFPL3-AS1
CEMP1
AC005841.1
HN1L
METTL6
C11orf31
STK38L
SLC48A1
TAS2R14
AL161915.1
C17orf100
AC120194.1
ZNF580
C1orf220
SCAF8
CCDC19
CRYGS
CRIP1
TCL1B
CHUK
SIPA1
ERV3-1
SYNJ2BP
C8orf82
HEXA
LBH
PPP1CB
NCKIPSD
ATF6B
C20orf107
RPS29
GTF2H4
DDX47
C8orf44
DNASE1
GALT
AP1G2
GANC
ZNF891
C19orf42
CPNE1
ARL16
AC093726.6
SH3D21
HAUS3
AC091132.2
EML6
AC007956.1
ZSWIM7
AC027763.2
DDX3X
TMEM167B
TSTD1
AC009403.2
CKLF
AC006465.3
FADS3
UBA52
ATXN1L
AC009892.10
RP11-419C5.2
LTA
CR392039.1
SCAMP4
LTB
DHFR
AC012123.1
AC091167.2
PATL2
RPS18
AC104942.1
TAPBP
AC012313.1
MCTS1
TNF
AC090186.1
C7orf40
RPS28
TRIM26
AL162407.1
HLA-B
C12orf75
PPP1R3E
AP001468.1
ZBED5
SLFN14
ZNF737
C2orf74
CDRT4
WBP1
LILRA4
AMY2B
PSMB9
NSUN6
HLA-DOB
RPL36A
PDXP
C22orf39
PEG10
CNTF
EFNA4
WDR92
RP11-244H3.2
APOBEC3D
ZNF512
APOBEC3C
N4BP2L2
ZNF585B
AF131216.6
TRIM39-RPP21
AP001055.7
CTC-236F12.4
AL357673.1
RNF103-VPS24
PDCD6
GLI4
RP11-295K3.1
ZNF345
TMEM200B
KB-1507C5.2
ZNF260
LRRC24
CTD-2517M22.16
TNNI3K
RP11-148O21.3
CKLF-CMTM1
MEF2BNB
AF131215.3
RP11-80H18.3
AP006621.5
AF131215.2
TAS2R20
ZNF225
CTD-3074O7.11
POLG2
ZNF253
