# Supplementary material for: GeneSCF: a real-time based functional enrichment tool with support for multiple organisms
Source: BMC Bioinformatics. 2016 Sep 13;17(1):365. doi: 10.1186/s12859-016-1250-z (PMC5020511; doi:10.1186/s12859-016-1250-z)
Supplement: Additional file 13: — GeneSCF v1.1 tool, documentation and instructions to run test dataset (case study 1 and 2) used in this study. (GZ 4447 kb) [file 12859_2016_1250_MOESM13_ESM.gz › geneSCF-master-source-v1.1-p1/class/lib/db/Hs/REACTOME_gid.txt]

NS1 Mediated Effects on Host Pathways	8086,10898,5610,9636,3836,3838,3839,3840,3841,402569,3837,55706,57122,55746,9972,9631,23279,23511,23165,23225,8021,129401,79023,348995,10762,53371,23636,79902,4927,9688,4928,11097,8106,9883,100101267,8480,5903,81929,7175,
2-LTR circle formation	8815,3159,3981,11168,7518,7520,2547,
3' -UTR-mediated translational regulation	1964,1965,8894,1968,8661,8662,8663,8664,3646,8665,8666,8667,8668,8669,27335,51386,10480,1973,1974,1975,1977,1981,7458,2197,26986,6134,4736,6135,6136,6137,23521,9045,6138,6139,6141,6142,6143,6144,6146,9349,6147,6152,6154,51121,6155,6157,6158,6159,6122,6156,6160,6161,6164,11224,6165,25873,6173,6167,6168,6169,6170,6123,6124,6171,6125,6128,6129,6130,6132,6133,6175,6176,6181,6204,6205,6206,6207,6208,6…
5-Phosphoribose 1-diphosphate biosynthesis	5631,221823,5634,
A tetrasaccharide linker sequence is required for GAG synthesis	375790,126792,27087,135152,26229,11285,63827,633,1464,10675,1634,2817,221914,2719,2239,2262,10082,283464,727936,3339,1463,6382,6383,9672,6385,1462,
A third proteolytic cleavage releases NICD	51107,83464,23385,4851,4853,4854,4855,5664,55851,
ABC transporter disorders	6833,1080,3767,653509,729238,6439,6440,6441,
ABC transporters in lipid homeostasis	10349,26154,20,21,23460,10347,10350,215,225,5825,9619,64137,64240,64241,335,5824,8504,
ABC-family proteins mediated transport	10349,26154,20,21,24,23460,10347,10351,10350,5243,23456,5244,340273,10058,22,11194,23457,4363,89845,85320,1244,8714,10257,10057,368,6833,10060,215,225,5825,6059,23,9619,64137,64240,64241,335,1080,1965,8894,1968,3767,5824,8504,6041,
ADP signalling through P2Y purinoceptor 1	2767,9630,2769,2776,2782,2783,2784,59345,10681,2790,2791,55970,51764,54331,2785,2786,2787,2788,94235,2792,2793,1432,5028,5321,6714,
ADP signalling through P2Y purinoceptor 12	2770,2771,2773,346562,2782,2783,2784,59345,10681,2790,2791,55970,51764,54331,2785,2786,2787,2788,94235,2792,2793,64805,
AKT phosphorylates targets in the cytosol	207,84335,208,10000,572,842,1026,1027,1147,2931,2932,4193,7249,
AKT phosphorylates targets in the nucleus	207,208,10000,1385,2308,2309,4303,3164,6199,
AKT-mediated inactivation of FOXO1A	207,208,10000,2308,
ALKBH2 mediated reversal of alkylation damage	121642,
ALKBH3 mediated reversal of alkylation damage	221120,51008,84164,10973,
AMER1 mutants destabilize the destruction complex	139285,324,8312,1452,2932,5515,5516,5518,5519,5525,5526,5527,5528,5529,
AMPK inhibits chREBP transcriptional activation activity	51085,5563,5565,51422,6794,
APC truncation mutants are not K63 polyubiquitinated	324,
APC truncation mutants have impaired AXIN binding	139285,324,8312,1452,2932,5515,5516,5518,5519,5525,5526,5527,5528,5529,
APC-Cdc20 mediated degradation of Nek2A	64682,10393,51529,25906,119504,29882,29945,51433,51434,701,9184,8881,991,8697,246184,996,4085,4751,6233,7311,7314,7316,11065,7321,7324,
APC/C-mediated degradation of cell cycle proteins	64682,10393,51529,25906,119504,29882,29945,51433,51434,6790,9212,8945,701,9184,8900,890,891,8556,8881,991,8697,246184,996,983,1017,8454,26271,51343,4085,4751,5347,5682,5683,5684,5685,5686,5687,5688,143471,5689,5699,122706,5690,5691,5692,5693,5694,5695,5696,5698,5700,5701,5702,5704,5705,5706,5707,5716,5717,5718,5719,10213,5708,5709,5710,5711,9861,5713,5714,5715,5720,5721,10197,23198,9491,9232,6233…
APC/C:Cdc20 mediated degradation of Cyclin B	64682,10393,51529,25906,119504,29882,29945,51433,51434,891,8881,991,8697,246184,996,983,6233,7311,7314,7316,11065,7321,7324,
APC/C:Cdc20 mediated degradation of Securin	64682,10393,51529,25906,119504,29882,29945,51433,51434,8881,991,8697,246184,996,5682,5683,5684,5685,5686,5687,5688,143471,5689,5699,122706,5690,5691,5692,5693,5694,5695,5696,5698,5700,5701,5702,5704,5705,5706,5707,5716,5717,5718,5719,10213,5708,5709,5710,5711,9861,5713,5714,5715,5720,5721,10197,23198,9491,9232,6233,7311,7314,7316,11065,7321,7324,
APC/C:Cdc20 mediated degradation of mitotic proteins	64682,10393,51529,25906,119504,29882,29945,51433,51434,701,9184,8900,890,891,8881,991,8697,246184,996,983,4085,4751,5682,5683,5684,5685,5686,5687,5688,143471,5689,5699,122706,5690,5691,5692,5693,5694,5695,5696,5698,5700,5701,5702,5704,5705,5706,5707,5716,5717,5718,5719,10213,5708,5709,5710,5711,9861,5713,5714,5715,5720,5721,10197,23198,9491,9232,6233,7311,7314,7316,11065,7321,7324,
APC/C:Cdh1 mediated degradation of Cdc20 and other APC/C:Cdh1 targeted proteins in late mitosis/early G1	64682,10393,51529,25906,119504,29882,29945,51433,51434,6790,9212,8881,991,8697,246184,996,51343,5347,5682,5683,5684,5685,5686,5687,5688,143471,5689,5699,122706,5690,5691,5692,5693,5694,5695,5696,5698,5700,5701,5702,5704,5705,5706,5707,5716,5717,5718,5719,10213,5708,5709,5710,5711,9861,5713,5714,5715,5720,5721,10197,23198,9491,9232,6233,6502,7311,7314,7316,11065,7321,7324,
APC:Cdc20 mediated degradation of cell cycle proteins prior to satisfation of the cell cycle checkpoint	64682,10393,51529,25906,119504,29882,29945,51433,51434,701,9184,8900,890,8881,991,8697,246184,996,983,4085,4751,5682,5683,5684,5685,5686,5687,5688,143471,5689,5699,122706,5690,5691,5692,5693,5694,5695,5696,5698,5700,5701,5702,5704,5705,5706,5707,5716,5717,5718,5719,10213,5708,5709,5710,5711,9861,5713,5714,5715,5720,5721,10197,23198,9491,6233,7311,7314,7316,11065,7321,7324,
APEX1-Independent Resolution of AP Sites via the Single Nucleotide Replacement Pathway	3980,79661,252969,4968,11284,5423,7515,
APOBEC3G mediated resistance to HIV-1 infection	60489,8815,3159,5478,11168,
ARL13B-mediated ciliary trafficking of INPP5E	200894,56623,5147,
ARMS-mediated activation	88,10142,284,54518,369,408,409,673,8315,685,801,815,816,817,818,10256,22866,1398,1437,1438,1439,1445,8452,153090,1742,1843,11221,80824,1844,1846,1847,1848,1849,1850,1852,1950,1956,2064,2065,2066,2069,2243,2244,2246,2255,8823,8822,8817,9965,2247,26281,27006,8074,2248,2249,2250,2251,2252,2253,2254,2260,2263,2261,2264,2266,2335,10818,10817,2534,2885,2902,2903,2904,2905,2906,1839,3265,54756,3558,3559…
ATF4 activates genes	440,467,468,22926,6347,3576,167227,1649,22894,51013,23404,51010,54512,56915,118460,23016,11340,5393,9709,3484,8570,4800,4801,4802,5073,
ATF6-alpha activates chaperone genes	468,22926,811,1649,7184,3309,4800,4801,4802,7494,
ATF6-alpha activates chaperones	468,22926,811,1649,7184,3309,8720,51360,4800,4801,4802,7494,
ATP sensitive Potassium channels	6833,10060,3767,3764,
AUF1 (hnRNP D0) binds and destabilizes mRNA	1981,3184,3303,3312,3315,26986,5682,5683,5684,5685,5686,5687,5688,143471,5689,5699,122706,5690,5691,5692,5693,5694,5695,5696,5698,5700,5701,5702,5704,5705,5706,5707,5716,5717,5718,5719,10213,5708,5709,5710,5711,9861,5713,5714,5715,5720,5721,10197,23198,9491,6233,7311,7314,7316,
AXIN missense mutants destabilize the destruction complex	139285,324,8312,1452,2932,5515,5516,5518,5519,5525,5526,5527,5528,5529,
AXIN mutants destabilize the destruction complex, activating WNT signaling	139285,324,8312,1452,2932,5515,5516,5518,5519,5525,5526,5527,5528,5529,
Abacavir metabolism	161823,124,2987,22978,5105,
Abacavir transmembrane transport	5243,9429,6580,6582,6581,
Abacavir transport and metabolism	5243,9429,161823,124,2987,22978,5105,6580,6582,6581,
Abasic sugar-phosphate removal via the single-nucleotide replacement pathway	328,5423,
Abnormal conversion of 2-oxoglutarate to 2-hydroxyglutarate	3417,
Abortive elongation of HIV-1 transcript in the absence of Tat	9150,2962,2963,4686,22916,7469,25920,51497,7936,5430,5431,5432,5433,5434,5435,5436,5437,5438,5439,5440,5441,6827,6829,
Acetylation	9,10,
Acetylcholine Binding And Downstream Events	1134,1135,1136,1137,1138,8973,1139,55584,1141,1142,1143,1144,1145,1146,
Acetylcholine Neurotransmitter Release Cycle	9256,1103,10815,8500,8499,8541,8497,5864,22999,6572,60482,6616,6804,6812,6857,10497,6844,
Acetylcholine regulates insulin secretion	1131,2767,9630,2769,2776,4082,23236,5330,5331,5578,
Acrosome Reaction	49,
Activated NOTCH1 Transmits Signal to the Nucleus	102,6868,51107,83464,408,409,1272,8788,28514,54567,92737,1840,113878,23220,83737,182,3714,57534,142678,23385,9148,54492,4851,8650,5664,55851,6233,7311,7314,7316,
Activated PKN1 stimulates transcription of AR (androgen receptor) regulated genes KLK2 and KLK3	367,474382,3014,3015,54145,3020,8335,8334,3013,8331,255626,3018,8347,3017,8345,8970,85236,8340,8342,8341,8348,8350,8359,8337,8338,8349,333932,128312,23028,23081,3817,354,10499,5585,
Activated TLR4 signalling	177,351,466,1386,329,330,695,8945,841,929,948,1147,1385,8454,1660,1845,1846,1848,1849,51295,2002,8772,23291,2353,3146,3551,9641,8517,3654,3656,11213,51135,3661,3665,3725,23643,5604,5606,6416,5608,5609,4214,6885,1326,5594,5602,5600,1432,5595,5598,5599,5601,9261,7867,4205,4208,4615,4790,4791,4792,4793,10392,64127,57162,57161,246330,5515,5516,5518,5519,5528,5781,5970,8737,8767,11035,6233,6195,6196,6…
Activated point mutants of FGFR2	2246,2255,8823,8822,8817,2247,26281,27006,8074,2248,2249,2250,2251,2252,2253,2254,2263,
Activation and oligomerization of BAK protein	578,637,
Activation of AKT2	208,5170,117145,57761,
Activation of AMPA receptors	2890,2891,2892,2893,
Activation of APC/C and APC/C:Cdc20 mediated degradation of mitotic proteins	64682,10393,51529,25906,119504,29882,29945,51433,51434,701,9184,8900,890,891,8881,991,8697,246184,996,983,4085,4751,5347,5682,5683,5684,5685,5686,5687,5688,143471,5689,5699,122706,5690,5691,5692,5693,5694,5695,5696,5698,5700,5701,5702,5704,5705,5706,5707,5716,5717,5718,5719,10213,5708,5709,5710,5711,9861,5713,5714,5715,5720,5721,10197,23198,9491,9232,6233,7311,7314,7316,11065,7321,7324,
Activation of ATR in response to replication stress	545,84126,993,995,8318,990,8317,1017,1111,63967,10926,3364,55388,4171,4172,4173,4174,4175,4176,84515,4998,4999,23595,5000,5001,23594,5810,5884,5883,144715,5982,5983,5984,5985,6117,6118,6119,
Activation of BAD and translocation to mitochondria	207,208,10000,572,596,637,5533,5534,2810,7529,7531,7532,7533,10971,7534,
Activation of BH3-only proteins	207,208,10000,572,27113,596,10018,637,90427,8655,140735,1869,5599,5366,5533,5534,2810,7027,7157,7529,7531,7532,7533,10971,7534,
Activation of BIM and translocation to mitochondria	10018,8655,5599,
Activation of BMF and translocation to mitochondria	90427,140735,5599,
Activation of C3 and C5	717,718,720,721,727,629,
Activation of Ca-permeable Kainate Receptor	801,1739,1741,1742,2897,2898,2899,2900,2901,83988,
Activation of CaMK IV	801,814,
Activation of DNA fragmentation factor	836,1676,1677,3005,3024,3009,3006,3007,3008,3146,3148,3836,3837,
Activation of G protein gated Potassium channels	2550,9568,2782,2783,2784,2790,55970,54331,2785,2786,2787,2788,94235,2792,2793,3766,3768,3772,3773,3759,3760,3761,3762,3763,3765,
Activation of GABAB receptors	107,108,109,196883,111,112,113,114,115,2550,9568,2770,2771,2773,2774,346562,2782,2783,2784,2790,55970,54331,2785,2786,2787,2788,94235,2792,2793,3766,3768,3772,3773,3759,3760,3761,3762,3763,3765,
Activation of HOX genes during differentiation	84962,9070,57472,1387,10664,8726,1959,2033,2146,474382,3014,3015,54145,3020,8841,8335,8334,3013,8331,255626,3018,8347,3017,8345,8970,85236,8340,8342,8341,8348,8350,8359,8337,8338,8349,333932,128312,3198,3199,3200,3201,3211,3212,3213,3214,3221,3231,3232,3233,3725,7403,58508,8085,9935,4211,8202,23054,9611,79447,5080,22976,5087,7703,9063,5316,5430,5431,5432,5433,5434,5435,5436,5437,5438,5439,5440,54…
Activation of IRF3/IRF7 mediated by TBK1/IKK epsilon	929,9641,3661,3665,23643,5781,6233,23098,10010,29110,148022,353376,7098,7099,7187,7311,7314,7316,
Activation of Kainate Receptors upon glutamate binding	801,1739,1741,1742,2782,2783,2784,59345,10681,2790,2791,55970,51764,54331,2785,2786,2787,2788,94235,2792,2793,2897,2898,2899,2900,2901,83988,23236,5330,5331,
Activation of Matrix Metalloproteinases	1215,80781,1504,440387,1511,1513,1515,1991,5045,3817,3818,4312,4319,4320,4322,4323,4324,4325,4326,4313,10893,64386,4314,4316,4317,4318,5340,5644,5645,7076,7077,7177,
Activation of NF-kappaB in B cells	8915,8945,84433,1147,8454,23291,3551,8517,10892,6885,4790,4792,4793,4794,5579,5682,5683,5684,5685,5686,5687,5688,143471,5689,5699,122706,5690,5691,5692,5693,5694,5695,5696,5698,5700,5701,5702,5704,5705,5706,5707,5716,5717,5718,5719,10213,5708,5709,5710,5711,9861,5713,5714,5715,5720,5721,10197,23198,9491,5966,5970,6233,6500,7311,7314,7316,
Activation of NIMA Kinases NEK9, NEK6, NEK7	891,9133,983,10783,140609,91754,5347,
Activation of NMDA receptor upon glutamate binding and postsynaptic events	88,107,109,114,10142,673,801,815,816,817,818,814,84254,1385,1742,2890,2891,2892,2893,2902,2903,2904,2905,2906,3265,5594,4747,5170,5566,5567,5568,5894,5923,5924,6195,6196,6197,27330,6237,
Activation of NOXA and translocation to mitochondria	1869,5366,7027,7157,
Activation of Na-permeable Kainate Receptors	2897,2898,
Activation of Nicotinic Acetylcholine Receptors	1134,1135,1136,1137,1138,8973,1139,55584,1141,1142,1143,1144,1145,1146,
Activation of PPARGC1A (PGC-1alpha) by phosphorylation	5600,6300,1432,10891,5563,5564,5565,5571,51422,53632,
Activation of PUMA and translocation to mitochondria	27113,1869,7027,7157,
Activation of RAS in B cells	3265,3845,4893,10125,25780,
Activation of Rac	2817,4690,8440,5058,5062,5063,10298,56924,57144,5879,6091,9353,6654,6655,
Activation of SMO	156,408,409,91653,50937,1452,50846,84455,2121,132884,2619,2622,3549,23288,11127,5727,6469,6608,
Activation of TRKA receptors	116,117,135,4803,4914,4915,
Activation of anterior HOX genes in hindbrain development during early embryogenesis	84962,9070,57472,1387,10664,8726,1959,2033,2146,474382,3014,3015,54145,3020,8841,8335,8334,3013,8331,255626,3018,8347,3017,8345,8970,85236,8340,8342,8341,8348,8350,8359,8337,8338,8349,333932,128312,3198,3199,3200,3201,3211,3212,3213,3214,3221,3231,3232,3233,3725,7403,58508,8085,9935,4211,8202,23054,9611,79447,5080,22976,5087,7703,9063,5316,5430,5431,5432,5433,5434,5435,5436,5437,5438,5439,5440,54…
Activation of caspases through apoptosome-mediated cleavage	317,836,840,842,54205,
Activation of gene expression by SREBF (SREBP)	31,32,10498,80205,1387,1595,1717,79071,2194,2222,2224,9453,57678,85441,3156,3157,3422,4047,5469,4520,4597,4598,8648,10499,23054,4800,4801,4802,10654,5465,6256,6309,6319,6604,6667,6713,6720,6721,6907,79718,96764,7108,
Activation of the AP-1 family of transcription factors	1386,2353,3725,5594,5602,5600,1432,5595,5599,5601,
Activation of the mRNA upon binding of the cap-binding complex and eIFs, and subsequent binding to 43S	1964,1965,8894,1968,8661,8662,8663,8664,3646,8665,8666,8667,8668,8669,27335,51386,10480,1973,1974,1975,1977,1978,1981,7458,2197,26986,6204,6205,6206,6207,6208,6209,6210,6217,6218,6222,6223,6187,6224,6227,6228,6229,6230,6231,6232,6233,6234,6235,6188,6189,6191,6192,6193,6194,6201,6202,6203,3921,
Activation of the phototransduction cascade	1259,1258,2779,2782,2792,5145,5158,5148,6010,6295,9187,
Activation of the pre-replicative complex	8318,990,8317,1017,81620,10926,55388,4171,4172,4173,4174,4175,4176,84515,4998,4999,23595,5000,5001,23594,5422,23649,5426,5427,5557,5558,6117,6118,6119,29935,
Activation, myristolyation of BID and translocation to mitochondria	637,841,3002,4836,
Activation, translocation and oligomerization of BAX	581,637,
Acyl chain remodeling of CL	3030,3032,253558,5321,8398,6901,
Acyl chain remodeling of DAG and TAG	158833,8694,84649,11343,57104,80339,
Acyl chain remodelling of PC	79888,54947,10162,254531,129642,8399,81579,11145,5319,5320,26279,30814,64600,50487,5321,100137049,8605,283748,123745,255189,5322,8398,151056,79887,50640,
Acyl chain remodelling of PE	10162,254531,154141,129642,8399,81579,11145,5319,5320,26279,30814,64600,50487,5321,100137049,8605,283748,123745,255189,5322,8398,79887,50640,
Acyl chain remodelling of PG	54675,79888,254531,9926,8399,81579,5319,5320,26279,30814,64600,50487,5321,100137049,283748,255189,5322,
Acyl chain remodelling of PI	79143,8399,81579,11145,5319,5320,26279,30814,64600,5321,8605,283748,123745,255189,5322,79887,
Acyl chain remodelling of PS	10162,254531,154141,8399,81579,11145,5319,5320,26279,30814,64600,5321,100137049,283748,123745,255189,5322,
Adaptive Immune System	10121,10120,26523,27161,192669,192670,10768,207,84335,208,10000,64682,10393,51529,25847,29882,29945,51433,51434,162,164,8907,10053,1174,8905,130340,160,161,163,1173,1175,375,10425,51665,136371,140456,142689,79754,142686,142685,92591,127247,401036,51676,51130,51666,140458,140459,140460,140461,140462,10533,567,572,8915,640,642,29760,685,695,151888,8945,718,801,811,821,84433,842,867,868,11126,930,43…
Adenosine P1 receptors	134,135,136,140,
Adenylate cyclase activating pathway	107,108,109,196883,111,112,113,114,115,2774,
Adenylate cyclase inhibitory pathway	107,108,109,196883,111,112,113,114,115,2770,2771,2773,2774,346562,
Adherens junctions interactions	283,23705,253559,57863,999,1008,1009,1010,1012,1013,1015,1016,1000,64403,1001,1002,1003,1004,1005,1006,1007,1495,1499,1500,3728,4301,5817,5818,5819,25945,81607,
Adrenaline signalling through Alpha-2 adrenergic receptor	150,151,152,
Adrenaline,noradrenaline inhibits insulin secretion	111,112,150,152,775,776,9254,783,784,2770,2771,2782,2783,2784,59345,10681,2790,2791,55970,51764,54331,2785,2786,2787,2788,94235,2792,2793,
Adrenoceptors	148,147,146,150,151,152,153,154,155,
Advanced glycosylation endproduct receptor signaling	177,351,829,830,1650,3146,3958,5594,5595,5589,6283,6285,6288,
Aflatoxin activation and detoxification	95,91703,8574,22977,246181,1544,1553,1576,1577,1800,64174,64180,2678,728441,2679,2687,124975,2686,4257,4258,4259,
Agmatine biosynthesis	79814,113451,
Alpha-defensins	417,920,1667,1668,1669,1670,1671,5645,5646,
Alpha-oxidation of phytanate	26061,5264,10478,11001,
Alternative complement activation	718,629,1675,3004,
Amine Oxidase reactions	4128,4129,196743,54498,
Amine compound SLC transporters	6005,57127,51458,6563,8170,6570,6571,6580,6582,23446,57153,126969,80736,204962,60482,6529,6538,6539,6540,11254,55117,348932,340024,6530,54716,6531,9152,6533,6534,6536,
Amine ligand-binding receptors	148,147,146,150,151,152,153,154,155,1128,1129,1131,1132,1133,1812,1813,1814,1815,1816,3269,3274,11255,59340,3350,3351,3352,3354,3355,3356,3357,3358,3360,3361,3362,3363,134864,9287,9288,9038,319100,83551,134860,
Amine-derived hormones	15,438,1081,1621,1644,1733,1734,1735,53905,50506,389434,5409,6528,7054,7166,121278,7173,7252,
Amino Acid conjugation	116285,123876,348158,341392,54988,10249,92292,219970,389396,
Amino acid and oligopeptide SLC transporters	6564,6565,51296,121260,117247,6568,26503,57084,57030,246213,6505,6506,6507,6509,6510,6511,6512,1468,140679,206358,153201,81539,54407,10991,55089,92745,6519,6520,8501,124935,6528,160728,6539,11254,55117,348932,340024,54716,6533,6541,56301,23657,6542,84889,8140,9057,9056,23428,11136,
Amino acid synthesis and interconversion (transamination)	5832,440,443,883,2346,219595,339896,2744,27165,2746,2747,2752,2805,2806,2875,84706,10003,4942,26227,29968,5723,5831,29920,65263,
Amino acid transport across the plasma membrane	117247,6509,6510,206358,153201,81539,54407,10991,55089,92745,6519,6520,8501,124935,6539,11254,55117,348932,340024,54716,6533,6541,56301,23657,6542,84889,8140,9057,9056,23428,11136,
Amplification of signal from unattached kinetochores via a MAD2 inhibitory signal	8379,4085,
Amplification of signal from the kinetochores	8379,4085,
Amyloid fiber formation	325,335,337,351,567,23621,796,1471,2243,5045,26088,23062,23163,2934,474382,3014,3015,54145,3020,8335,8334,3013,8331,255626,3018,8347,3017,8345,8970,85236,8340,8342,8341,8348,8350,8359,8337,8338,8349,333932,128312,3339,3375,3630,9445,4057,4069,4240,9027,51471,4878,54959,5071,5617,6233,6288,6406,6477,6478,6622,9627,7045,7276,7311,7314,9246,8239,
Anchoring fibril formation	649,1294,3909,3914,3918,7092,7093,
Anchoring of the basal body to the plasma membrane	10121,54806,10142,7840,27077,80776,26005,57545,9738,983,55755,55835,22994,9662,22995,22832,22897,55125,11190,80184,95681,9702,80254,80321,55722,79959,84131,51134,84902,79598,1069,9793,23332,11064,1453,1454,1639,10540,11258,1778,1781,8655,85302,11116,55142,3320,9657,347240,22919,57787,54903,54820,121441,4751,22981,4867,261734,4957,8481,5048,5108,5116,5347,10733,5518,5566,5577,8766,117177,4218,2332…
Androgen biosynthesis	1081,1586,51144,3293,3283,3284,3972,5443,6715,6716,79644,
Antagonism of Activin by Follistatin	10468,10272,3624,3625,
Antigen Presentation: Folding, assembly and peptide loading of class I MHC	567,811,821,51752,64167,3105,3106,3107,3133,3134,3135,3309,2923,51128,6396,10484,10802,10427,9632,9871,22872,6890,6891,6892,
Antigen activates B Cell Receptor (BCR) leading to generation of second messengers	10768,640,29760,695,801,867,868,930,933,973,974,27071,2534,2885,3495,3507,28442,28378,3514,28299,28901,28908,3537,3538,3539,3542,28834,3708,3709,3710,4067,4690,84876,118788,5293,5295,5335,5336,5777,30011,6464,6654,6725,6786,6850,7220,7409,
Antigen processing-Cross presentation	567,811,50489,948,1514,1520,1515,1535,1536,2209,2210,3105,3106,3107,3133,3134,3135,3685,3693,4012,4360,9902,653361,4688,4689,2923,5682,5683,5684,5685,5686,5687,5688,143471,5689,5699,122706,5690,5691,5692,5693,5694,5695,5696,5698,5700,5701,5702,5704,5705,5706,5707,5716,5717,5718,5719,10213,5708,5709,5710,5711,9861,5713,5714,5715,5720,5721,10197,23198,9491,6233,29927,55176,10952,23480,6890,6891,689…
Antigen processing: Ubiquitination & Proteasome degradation	64682,10393,51529,25847,29882,29945,51433,51434,10425,51665,136371,140456,142689,79754,142686,142685,92591,127247,401036,51676,51130,51666,140458,140459,140460,140461,140462,10533,642,8945,868,8881,991,8697,246184,996,997,8454,8453,8452,8065,9820,55070,151636,9666,115290,26232,126433,26273,26272,93611,26270,23291,55294,26259,51343,8139,25831,79654,8924,10075,83737,9817,90293,27252,9903,55958,4012…
Antiviral mechanism by IFN-stimulated genes	8086,25820,23586,5610,1973,1974,9775,1977,9470,317649,1981,1982,8672,2317,51191,3434,3661,9636,3716,3836,3838,3839,3840,3841,402569,3837,5595,4599,4600,55706,4734,57122,55746,9972,9631,23279,23511,23165,23225,8021,129401,79023,348995,10762,53371,23636,79902,4927,9688,4928,11097,5300,5335,9883,100101267,5495,8480,5903,6233,81929,6772,7175,7706,7311,7318,7314,7316,7324,9246,7334,11274,373856,
Apoptosis	22985,118,207,208,10000,317,324,26060,79658,572,578,581,27113,10134,596,598,10018,637,329,90427,660,836,839,840,841,842,929,999,8837,63967,1499,54205,1612,23604,1613,28988,1630,1676,1677,56616,10059,1828,1829,1830,1832,8655,140735,1869,8772,355,356,2339,2620,2934,3002,3005,3024,3009,3006,3007,3008,3146,3148,3836,3837,4000,4001,23643,9500,5599,4137,4836,100506658,5062,5317,5339,5366,5533,5534,5580…
Apoptosis induced DNA fragmentation	836,1676,1677,3005,3024,3009,3006,3007,3008,3146,3148,3836,3837,
Apoptotic cleavage of cell adhesion proteins	836,999,1499,1828,1829,1830,1832,100506658,5317,7082,9414,
Apoptotic cleavage of cellular proteins	22985,118,324,10134,329,660,836,839,840,841,999,63967,1499,28988,1828,1829,1830,1832,2339,2620,2934,4000,4001,4137,100506658,5317,5339,5580,5588,5747,6093,6304,6709,8428,51765,7082,9414,7431,
Apoptotic execution phase	22985,118,324,10134,329,660,836,839,840,841,999,63967,1499,28988,1676,1677,10059,1828,1829,1830,1832,2339,2620,2934,3005,3024,3009,3006,3007,3008,3146,3148,3836,3837,4000,4001,4137,100506658,5062,5317,5339,5580,5588,5747,6093,6304,6709,8428,51765,7082,9414,7431,
Apoptotic factor-mediated response	317,836,840,842,54205,56616,331,
Aquaporin-mediated transport	107,108,109,196883,111,112,113,114,115,358,89872,282679,359,360,361,362,363,364,343,366,551,554,2778,2782,2783,2784,59345,10681,2790,2791,55970,51764,54331,2785,2786,2787,2788,94235,2792,2793,4284,4645,5566,5567,5568,5573,5575,5576,5577,8766,22841,
Arachidonate production from DAG	26090,57406,747,221955,11343,
Arachidonic acid metabolism	4363,8644,239,242,246,247,240,241,158833,873,1543,1544,1545,1557,1558,1559,1573,113612,1579,284541,1580,57834,8529,126410,4051,11283,1582,1800,64174,64180,2053,2166,158584,127281,2678,2687,2876,2877,2879,3248,27306,4048,4056,9261,5321,5730,9536,10728,5740,22949,5742,5743,6916,
Aromatic amines can be N-hydroxylated or N-dealkylated by CYP1A2	1544,
Asparagine N-linked glycosylation	56052,84920,144245,440138,79087,79868,199857,85365,10195,29880,29929,79053,79796,286,287,288,23243,372,374,375,377,378,381,55738,84364,26286,2683,8704,8703,8702,9334,9331,10282,51272,811,821,1604,966,1081,9486,64377,55907,10175,254263,149111,9382,22796,83548,25839,10466,57511,91949,84342,1294,1314,1315,9276,11316,22820,26958,22818,51226,1453,4253,5476,1075,1522,1603,1639,10540,11258,51164,84516,1…
Assembly Of The HIV Virion	5045,9397,5478,6233,7251,7311,7314,7316,51160,137492,79720,55048,155382,
Assembly of Viral Components at the Budding Site	811,821,
Assembly of collagen fibrils and other multimeric structures	649,977,1300,1301,1302,1306,80781,1277,1278,255631,85301,1280,1281,1282,1284,1285,1286,1287,1288,1289,1290,50509,1291,1292,1293,256076,131873,1294,1295,1296,1508,1514,1520,1515,667,3655,3691,3909,3914,3918,4015,4016,4017,84695,84171,4322,9313,4314,4316,4318,5118,5339,7092,7093,
Assembly of the ORC complex at the origin of replication	4998,4999,23595,5000,5001,23594,
Assembly of the pre-replicative complex	990,81620,1869,1870,1871,51053,4171,4172,4173,4174,4175,4176,84515,4998,4999,23595,5000,5001,23594,5682,5683,5684,5685,5686,5687,5688,143471,5689,5699,122706,5690,5691,5692,5693,5694,5695,5696,5698,5700,5701,5702,5704,5705,5706,5707,5716,5717,5718,5719,10213,5708,5709,5710,5711,9861,5713,5714,5715,5720,5721,10197,23198,9491,6233,7311,7314,7316,
Assembly of the primary cilium	10121,54806,10142,7840,378,200894,403,84100,50807,79969,27077,80776,92482,582,79738,166379,583,585,129880,55212,27241,26005,57545,9738,10576,7203,10575,22948,10694,983,55755,55835,22994,9662,22995,22832,22897,55125,11190,80184,95681,9702,80254,80321,55722,79959,84131,51134,84902,79598,1069,9793,23332,23059,1260,1262,1258,11064,1453,1454,192668,1639,10540,11258,1778,1781,79659,51626,8655,140735,83…
Association of TriC/CCT with target proteins during biosynthesis	26985,10564,10576,7203,10575,22948,908,10574,10694,26224,26234,26272,26270,10517,26190,6468,54461,55294,84261,11328,63971,3801,83752,10528,6499,8877,6950,8237,22803,
Association of licensing factors with the pre-replicative complex	990,81620,1869,1870,1871,51053,4998,4999,23595,5000,5001,6233,7311,7314,7316,
Astrocytic Glutamate-Glutamine Uptake And Metabolism	2752,6506,6507,81539,
Asymmetric localization of PCP proteins	1856,8321,2535,7976,8322,7855,8324,8325,50855,144165,5682,5683,5684,5685,5686,5687,5688,143471,5689,5699,122706,5690,5691,5692,5693,5694,5695,5696,5698,5700,5701,5702,5704,5705,5706,5707,5716,5717,5718,5719,10213,5708,5709,5710,5711,9861,5713,5714,5715,5720,5721,10197,23198,9491,6233,23513,57154,64750,7311,7314,7316,57216,7474,
Attachment of GPI anchor to uPAR	8733,80055,10026,94005,51604,128869,5329,
Attenuation phase	1288,1387,1413,162989,3337,10049,2033,2288,2765,3281,3297,3320,3326,3303,3304,3305,3306,3310,3312,10808,29074,10728,6013,871,27242,7314,
Autodegradation of Cdh1 by Cdh1:APC/C	64682,10393,51529,25906,119504,29882,29945,51433,51434,8881,8697,246184,996,51343,5682,5683,5684,5685,5686,5687,5688,5689,5699,5690,5691,5692,5693,5694,5695,5696,5698,5700,5701,5702,5704,5705,5706,5707,5716,5717,5718,5719,10213,5708,5709,5710,5711,9861,5713,5714,5715,5720,5721,10197,9491,6233,7311,7314,7316,11065,7321,7324,
Autodegradation of the E3 ubiquitin ligase COP1	472,5682,5683,5684,5685,5686,5687,5688,143471,5689,5699,122706,5690,5691,5692,5693,5694,5695,5696,5698,5700,5701,5702,5704,5705,5706,5707,5716,5717,5718,5719,10213,5708,5709,5710,5711,9861,5713,5714,5715,5720,5721,10197,23198,9491,64326,6233,7157,7311,7314,7316,
Autointegration results in viral DNA circles	8815,3159,11168,
Axon guidance	25,27,3983,84448,22885,60,71,88,10097,10096,102,116986,375790,10142,214,284,286,287,288,160,161,163,1173,1175,54518,51107,83464,369,2909,80728,9826,23365,64283,8874,10552,10095,10109,10094,10093,10092,408,409,9048,673,8315,685,775,776,8913,8912,8911,779,782,783,784,785,801,815,816,817,818,10487,10486,100133941,971,998,1020,8851,1072,10752,23332,23122,1211,1212,1213,8218,10256,22866,1272,6900,2725…
Axonal growth inhibition (RHOA activation)	396,9138,84894,4099,4804,4974,387,57142,
Axonal growth stimulation	396,4803,4804,387,
B-WICH complex positively regulates rRNA expression	60,9031,10849,9188,7913,2033,2074,2932,474382,3014,3015,54145,3020,8335,8334,3013,8331,255626,3018,8347,3017,8345,8970,85236,8340,8342,8341,8348,8350,8359,8337,8338,8349,333932,128312,2648,8850,10514,4641,25885,84172,9533,51082,64425,5434,5435,5437,5440,5441,23451,8467,9015,9014,9013,79101,6908,221830,30834,
BBSome-mediated cargo-targeting to cilium	84100,92482,582,79738,166379,583,585,129880,55212,27241,10576,7203,10575,22948,10694,54585,2847,8195,117177,6608,6753,6950,123016,
BH3-only proteins associate with and inactivate anti-apoptotic BCL-2 members	572,27113,596,598,10018,637,90427,5366,
BMAL1:CLOCK,NPAS2 activates circadian gene expression	406,56938,551,8553,79365,10498,80205,9575,1385,1387,23373,1407,1408,1628,2033,2155,8841,85441,3091,5469,10135,8648,10499,23054,9611,4862,9572,2908,8204,5187,8864,5465,10891,6095,6256,5054,150094,6604,6907,79718,96764,
Base Excision Repair	328,2237,3978,3980,8930,4350,4595,79661,252969,4913,4968,8505,142,10038,5111,11284,5423,5424,5425,10714,57804,5426,5427,5981,5982,5983,5984,5985,6117,6118,6119,23583,6996,7374,7515,
Base-Excision Repair, AP Site Formation	8930,4350,4595,79661,252969,4913,4968,23583,6996,7374,
Basigin interactions	481,482,483,682,857,3675,3655,3688,3897,4099,4312,5478,23759,6566,9123,23539,6520,56301,23657,8140,9057,9056,23428,11136,6693,
Beta defensins	729230,1235,1672,414325,140596,245908,245909,245910,245911,245913,245915,245927,245928,245929,245930,245931,117285,245932,245934,245936,245937,245938,81623,140850,245939,140881,245940,644414,400830,403339,613211,613209,613210,1673,7096,7097,
Beta oxidation of butanoyl-CoA to acetyl-CoA	35,1892,3033,
Beta oxidation of decanoyl-CoA to octanoyl-CoA-CoA	34,1892,3033,3030,3032,
Beta oxidation of hexanoyl-CoA to butanoyl-CoA	35,1892,3033,3030,3032,
Beta oxidation of lauroyl-CoA to decanoyl-CoA-CoA	33,1892,3033,3030,3032,
Beta oxidation of myristoyl-CoA to lauroyl-CoA	33,3030,3032,
Beta oxidation of octanoyl-CoA to hexanoyl-CoA	34,1892,3033,3030,3032,
Beta oxidation of palmitoyl-CoA to myristoyl-CoA	37,3030,3032,
Beta-catenin independent WNT signaling	26523,27161,192669,192670,160,161,163,1173,1175,409,8313,801,815,1211,1212,1213,1499,23002,1855,1856,1857,8321,2535,7976,8322,7855,8323,8324,8325,2775,2780,2782,2783,2784,59345,10681,2790,2791,55970,51764,54331,2785,2786,2787,2788,94235,2792,2793,3708,3709,3710,51176,6885,4343,4772,51701,50855,5145,5158,5148,5216,23236,5330,5331,5530,5532,5534,144165,5578,5579,5582,5592,5593,5682,5683,5684,5685,5…
Beta-catenin phosphorylation cascade	139285,324,8312,1452,1499,10023,23401,2932,5515,5516,5518,5519,5525,5526,5527,5528,5529,
Beta-oxidation of pristanoyl-CoA	10005,8309,8310,23600,1384,54677,3295,6342,
Beta-oxidation of very long chain fatty acids	215,30,10005,51,1384,3295,
Bicarbonate transporters	6521,57282,6522,6508,8671,57835,9497,9498,83697,
Bile acid and bile salt metabolism	8647,8714,10005,8309,1645,1646,8644,1109,6718,213,23600,570,9023,1593,51302,10858,1581,9420,1582,2172,3295,80270,8648,10499,9971,5740,6256,6342,6554,6555,11001,10998,6579,10599,28234,
Bile salt and organic anion SLC transporters	345274,6561,9058,64849,26266,284111,6566,9123,9194,23539,55244,146802,
Binding and Uptake of Ligands by Scavenger Receptors	213,259,335,338,348,8542,811,9332,948,1277,1278,1281,1282,1284,78989,81035,2495,2512,3039,3043,3240,3250,3263,3320,7184,10808,10525,3493,3494,28442,28378,3514,28299,28901,28908,3537,3538,3539,3542,28834,28826,28825,28823,28772,28770,28816,28814,28813,28811,28802,28799,28795,28793,28791,28786,28785,28784,28783,28781,28776,28775,28774,4035,8685,5648,4481,6288,286133,949,8578,117156,6678,23166,55576,
Binding and entry of HIV virion	1234,920,7852,5478,
Binding of TCF/LEF:CTNNB1 to target gene promoters	8313,1499,51176,4609,6932,83439,6934,
Biogenic amines are oxidatively deaminated to aldehydes by MAOA and MAOB	4128,4129,
Biological oxidations	13,55347,84836,116285,123876,348158,341392,54988,84532,55902,95,91703,124,125,126,127,128,130,131,191,10327,8574,22977,246181,216,219,217,218,26,314,8639,57412,670,10380,1066,8824,79094,494143,134147,55748,1312,1583,1584,1585,1586,1588,1543,1544,1545,1589,1591,1592,56603,340665,1593,1594,1553,1548,1549,1555,1562,1557,1558,1559,1565,1571,1572,1573,120227,29785,113612,54905,51302,1576,64816,1577,15…
Biosynthesis of A2E, implicated in retinal degradation	222236,
Biosynthesis of the N-glycan precursor (dolichol lipid-linked oligosaccharide, LLO) and transfer to a nascent protein	56052,84920,144245,440138,79087,79868,199857,85365,10195,29880,29929,79053,79796,55907,5476,79947,22845,57171,1798,8813,8818,54344,8790,197258,282969,2673,9945,2720,2762,29926,29925,10020,64841,9526,4351,4597,140838,54187,4758,4759,10825,129807,80896,116150,5238,5372,5373,91869,26503,10559,55343,79644,6482,6483,6487,6484,8869,10402,6480,84620,55808,10610,256435,27090,81849,30815,6489,8128,51046,7…
Biotin transport and metabolism	31,32,686,3141,56922,64087,5091,5095,5096,51248,8884,
Branched-chain amino acid catabolism	27034,36,38,4329,223,549,8424,586,587,593,594,10295,1629,1738,11112,26275,3028,3712,56922,64087,152926,6470,55217,
Breakdown of the nuclear lamina	839,4000,4001,
Budding
Budding and maturation of HIV virion	27243,25978,51652,29082,128866,92421,51510,79643,91782,23327,10015,5478,6233,7251,7311,7314,7316,51160,137492,79720,55048,155382,27183,9525,51534,
Butyrate Response Factor 1 (BRF1) binds and destabilizes mRNA	207,55802,167227,22894,51013,23404,51010,54512,56915,118460,23016,11340,5393,9261,54464,7529,677,
C-type lectin receptors (CLRs)	10768,8915,8945,801,84433,64170,841,6361,6367,30835,997,1147,50856,170482,338339,26253,93978,64581,1387,8454,2033,23291,2207,2534,3265,3384,3385,3551,8517,3553,3708,3709,3710,3845,4067,10892,9020,6885,4772,4773,4775,4790,4791,4792,4893,5058,5062,5063,5170,5336,5530,5532,5534,5566,5567,5568,5580,5682,5683,5684,5685,5686,5687,5688,143471,5689,5699,122706,5690,5691,5692,5693,5694,5695,5696,5698,5700…
C6 deamination of adenosine	103,104,
CASP8 activity is inhibited	841,8837,8772,355,356,8737,8797,8795,8743,8717,7186,
CD209 (DC-SIGN) signaling	30835,1387,2033,2534,3265,3384,3385,3845,4067,4790,4893,5058,5062,5063,5566,5567,5568,5894,5970,5971,9252,
CD22 mediated BCR regulation	933,973,974,3495,3507,28442,28378,3514,28299,28901,28908,3537,3538,3539,3542,28834,4067,5777,
CD28 co-stimulation	207,208,10000,940,941,942,998,2534,9402,2885,3932,4067,9020,1326,79109,64223,2475,5058,5062,5063,5170,5290,5295,5296,8503,55615,5879,253260,6714,117145,57761,7409,7525,
CD28 dependent PI3K/Akt signaling	207,208,10000,940,941,942,2534,3932,9020,1326,79109,64223,2475,5170,5290,5295,5296,8503,55615,253260,117145,57761,
CD28 dependent Vav1 pathway	940,941,942,998,2534,2885,3932,5058,5062,5063,5879,7409,
CDC6 association with the ORC:origin complex	990,1869,1870,1871,84515,4998,4999,23595,5000,5001,23594,
CDK-mediated phosphorylation and removal of Cdc6	990,1017,5682,5683,5684,5685,5686,5687,5688,143471,5689,5699,122706,5690,5691,5692,5693,5694,5695,5696,5698,5700,5701,5702,5704,5705,5706,5707,5716,5717,5718,5719,10213,5708,5709,5710,5711,9861,5713,5714,5715,5720,5721,10197,23198,9491,6233,7311,7314,7316,
CDO in myogenesis	25,663,91653,998,1013,1000,1002,50937,1495,1496,1499,5608,5600,6300,1432,4205,100271849,4208,4209,4617,4618,4654,4656,4756,4917,9043,6938,6929,6925,
CDT1 association with the CDC6:ORC:origin complex	990,81620,51053,84515,4998,4999,23595,5000,5001,23594,5682,5683,5684,5685,5686,5687,5688,143471,5689,5699,122706,5690,5691,5692,5693,5694,5695,5696,5698,5700,5701,5702,5704,5705,5706,5707,5716,5717,5718,5719,10213,5708,5709,5710,5711,9861,5713,5714,5715,5720,5721,10197,23198,9491,6233,7311,7314,7316,
CHL1 interactions	286,10752,27255,3312,3672,8515,3673,3688,8829,
CLEC7A (Dectin-1) induces NFAT activation	10768,801,3708,3709,3710,4772,4773,4775,5530,5532,5534,
CLEC7A (Dectin-1) signaling	10768,8915,8945,801,84433,64170,841,6361,6367,997,1147,64581,8454,23291,3551,8517,3553,3708,3709,3710,10892,9020,6885,4772,4773,4775,4790,4791,4792,5170,5336,5530,5532,5534,5580,5682,5683,5684,5685,5686,5687,5688,143471,5689,5699,122706,5690,5691,5692,5693,5694,5695,5696,5698,5700,5701,5702,5704,5705,5706,5707,5716,5717,5718,5719,10213,5708,5709,5710,5711,9861,5713,5714,5715,5720,5721,10197,23198…
CLEC7A/inflammasome pathway	841,3553,10892,4790,29108,5970,
COPI Mediated Transport	372,375,55738,26286,1314,1315,9276,11316,22820,22818,8729,
COPI-mediated anterograde transport	286,287,288,372,375,377,378,381,55738,84364,26286,10282,51272,1604,966,9382,22796,83548,25839,10466,57511,91949,84342,1314,1315,9276,11316,22820,26958,22818,51226,1639,10540,11258,51164,84516,10671,1778,1780,1781,1783,79659,51626,8655,140735,2348,8729,2801,2804,64689,9527,9570,3630,10945,11014,11015,8775,63908,8774,4905,5861,81876,6708,6709,6710,6711,6712,57731,51332,6811,10972,10959,23423,51014,…
COPII (Coat Protein 2) Mediated Vesicle Transport	23243,374,10282,966,10175,254263,149111,1294,1453,1075,1522,2153,2157,2348,2801,64689,9570,2890,3998,79748,10960,81562,90411,8775,63908,8774,4905,5537,22870,55291,10113,5861,81876,51128,23256,6396,9919,89866,26984,9554,9117,10484,11196,10802,10427,9632,9871,22872,5265,55014,6811,10342,7039,10972,10959,58485,7109,6399,51693,27095,51399,126003,79090,122553,83696,8615,10652,
COX reactions	5742,
CREB phosphorylation	466,1385,9261,6195,6196,6197,9252,
CREB phosphorylation through the activation of Adenylate Cyclase	107,109,114,1385,5566,5567,5568,
CREB phosphorylation through the activation of CaMKII	88,10142,801,815,816,817,818,1385,1742,2902,2903,2904,2905,2906,4747,
CREB phosphorylation through the activation of CaMKK	801,814,84254,1385,
CREB phosphorylation through the activation of Ras	88,10142,673,801,815,816,817,818,1385,1742,2902,2903,2904,2905,2906,3265,5594,4747,5170,5894,5923,5924,6195,6196,6197,27330,6237,
CRMPs in Sema3A signaling	1020,8851,1400,1808,1809,10570,56896,2242,2534,2932,8829,5361,5362,55558,91584,10371,
CS/DS degradation	411,63827,633,1464,10675,1634,3073,3074,3373,8372,3423,3425,1463,1462,
CTLA4 inhibitory signaling	207,208,10000,941,942,1493,2534,3932,4067,5170,5515,5516,5518,5519,5525,5526,5527,5528,5529,5781,6714,7525,
CYP2E1 reactions	1553,1548,1549,1555,1557,1558,1559,1565,1571,1572,29785,
Ca-dependent events	107,108,109,196883,111,112,113,114,115,156,801,814,1385,5594,5136,5153,5137,5321,5566,5567,5568,5573,5575,5576,5577,5578,5580,5582,
Ca2+ activated K+ channels	3778,3779,10242,27094,27345,3780,3781,3782,3783,
Ca2+ pathway	26523,27161,192669,192670,8313,801,815,1499,2535,7976,8322,7855,8323,2775,2780,2782,2783,2784,59345,10681,2790,2791,55970,51764,54331,2785,2786,2787,2788,94235,2792,2793,3708,3709,3710,51176,6885,4343,4772,51701,5145,5158,5148,23236,5330,5331,5530,5532,5534,5578,5592,5593,6932,83439,6934,27327,23112,57690,7481,7474,
CaM pathway	107,108,109,196883,111,112,113,114,115,156,801,814,1385,5136,5153,5137,5566,5567,5568,5573,5575,5576,5577,5578,5580,5582,
CaMK IV-mediated phosphorylation of CREB	801,814,1385,
Calcitonin-like ligand receptors	133,79924,796,797,799,10203,3375,10267,10266,10268,
Calmodulin induced events	107,108,109,196883,111,112,113,114,115,156,801,814,1385,5136,5153,5137,5566,5567,5568,5573,5575,5576,5577,5578,5580,5582,
Calnexin/calreticulin cycle	811,821,51009,9695,55741,80267,23193,11253,10956,2923,5589,6400,84447,56886,55757,
Cam-PDE 1 activation	801,5136,5153,5137,
Cap-dependent Translation Initiation	1964,1967,8892,8891,8890,8893,1965,8894,1968,8661,8662,8663,8664,3646,8665,8666,8667,8668,8669,27335,51386,10480,1973,1974,1975,1977,1978,1981,7458,1983,9669,2197,26986,6134,4736,6135,6136,6137,23521,9045,6138,6139,6141,6142,6143,6144,6146,9349,6147,6152,6154,51121,6155,6157,6158,6159,6122,6156,6160,6161,6164,11224,6165,25873,6173,6167,6168,6169,6170,6123,6124,6171,6125,6128,6129,6130,6132,6133,6…
Cardiac conduction	10060,10768,10142,444,476,477,478,480,481,482,483,487,488,489,490,491,492,493,775,776,778,779,781,9254,55799,93589,782,783,784,785,786,10369,10368,27092,27091,59285,59284,59283,801,815,816,817,818,1193,10699,1760,2256,2257,2258,2259,2281,5348,486,5349,53828,53826,53822,2626,204851,28996,3708,3709,3710,8850,3750,3751,3752,3753,9992,10008,23704,23630,3757,30820,30819,30818,80333,3767,3768,3770,3759…
Cargo concentration in the ER	374,966,10175,254263,149111,1294,4253,1075,1522,2153,2157,2348,9570,2890,3998,79748,10960,81562,90411,375056,10113,51128,9554,10484,10802,10427,9632,9871,5265,6811,7039,10972,10959,
Cargo trafficking to the periciliary membrane	378,200894,403,84100,50807,92482,582,79738,166379,583,585,129880,55212,27241,10576,7203,10575,22948,10694,1260,1262,1258,192668,55763,55770,11336,60412,10640,54536,23265,149371,8729,56623,54585,2847,8195,27031,5147,5310,5311,8766,9727,117177,4218,6010,6102,6608,6753,6950,123016,84747,
Carnitine synthesis	223,8424,6470,55217,
Caspase activation via extrinsic apoptotic signalig pathway	26060,836,841,842,929,8837,1612,23604,1613,1630,8772,355,356,23643,9500,8737,148022,353376,7098,7099,8797,8795,8743,8717,7186,90249,219699,
Caspase-mediated cleavage of cytoskeletal proteins	118,836,839,840,841,28988,2620,2934,4137,5339,6709,7431,
Catabolism of glucuronate to xylulose-5-phosphate	10327,51084,51181,6652,9942,
Catecholamine biosynthesis	1621,1644,5409,7054,
Cation-coupled Chloride cotransporters	6557,6558,6559,6560,57468,9990,10723,
Cdc20:Phospho-APC/C mediated degradation of Cyclin A	64682,10393,51529,25906,119504,29882,29945,51433,51434,701,9184,8900,890,8881,991,8697,246184,996,983,4085,5682,5683,5684,5685,5686,5687,5688,143471,5689,5699,122706,5690,5691,5692,5693,5694,5695,5696,5698,5700,5701,5702,5704,5705,5706,5707,5716,5717,5718,5719,10213,5708,5709,5710,5711,9861,5713,5714,5715,5720,5721,10197,23198,9491,6233,7311,7314,7316,11065,7321,7324,
Cell Cycle	8086,65057,10121,25909,84962,10142,7840,64682,10393,51529,25906,119504,29882,29945,51433,51434,23141,328,378708,10776,472,545,84126,6790,9212,80776,29086,8815,580,332,641,8548,79866,672,675,79184,9577,8945,699,701,9184,57082,8900,890,891,9133,595,894,896,898,9134,902,9738,8556,8881,991,8697,993,994,995,246184,996,8318,990,8317,113130,55143,983,728642,984,1017,1019,55755,1021,1022,1026,1027,1029,1…
Cell Cycle Checkpoints	64682,10393,51529,25906,119504,29882,29945,51433,51434,472,545,84126,29086,580,672,79184,9577,701,9184,891,9133,898,9134,8881,991,8697,993,995,246184,996,8318,990,8317,983,1017,1026,1027,1111,11200,63967,10926,84142,3014,54145,8924,255626,3018,8347,3017,8345,8970,85236,8340,8342,8341,8348,8359,8349,128312,8290,3364,10524,8379,4085,55388,4171,4172,4173,4174,4175,4176,84515,9656,4193,4361,4683,4998…
Cell Cycle, Mitotic	8086,10121,25909,84962,10142,7840,64682,10393,51529,25906,119504,29882,29945,51433,51434,23141,328,378708,10776,6790,9212,80776,8815,332,8548,79866,8945,699,701,9184,57082,8900,890,891,9133,595,894,896,898,9134,902,9738,8556,8881,991,8697,993,994,995,246184,996,8318,990,8317,113130,55143,983,728642,984,1017,1019,55755,1021,1022,1026,1027,1029,1030,1031,1032,81620,1058,1060,1062,1063,64946,2491,55…
Cell death signalling via NRAGE, NRIF and NADE	26574,29,11214,51107,83464,393,9826,23365,27237,9828,23370,9181,50650,50649,9459,8874,23229,572,10018,835,836,1894,2245,221472,89846,121512,23421,6453,8997,9500,5599,4168,23263,23385,10276,25791,4803,4804,27018,84033,64857,57449,5664,55851,5879,5924,6233,6654,6655,8878,7074,26230,7189,7204,7311,7314,7316,7409,7410,10451,7531,
Cell junction organization	87,283,9459,23705,253559,57863,977,999,1008,1009,1010,1012,1013,1015,1016,1000,64403,1001,1002,1003,1004,1005,1006,1007,9076,9071,5010,9069,23562,24146,10686,26285,51208,149461,9075,49861,53842,137075,1365,1364,7122,9074,1366,9073,9080,1308,92359,1495,1499,1500,667,50848,54751,10979,2316,2318,3611,10207,3655,3688,3691,3728,3909,3914,3918,3987,55679,4301,64398,56288,50855,84612,84552,55742,29780,5…
Cell redox homeostasis
Cell surface interactions at the vascular wall	284,285,51378,338,481,482,483,682,857,57126,914,51744,960,961,962,965,972,8832,634,4680,1088,1525,9046,90952,50848,2147,2207,2335,2534,2621,2734,51206,2888,2885,2886,3265,3635,3675,3676,3678,3655,3683,3684,3685,3687,3688,3689,3690,58494,83700,3845,3897,3932,4067,4099,10461,4282,4312,4893,4973,5175,5196,5197,5290,5291,5295,5296,5335,5478,23759,5624,10544,5627,5781,5777,6401,6402,6403,6404,6464,140…
Cell-Cell communication	87,88,89,81,283,9459,23705,253559,57863,8573,977,23607,961,999,1008,1009,1010,1012,1013,1015,1016,1000,64403,1001,1002,1003,1004,1005,1006,1007,9076,9071,5010,9069,23562,24146,10686,26285,51208,149461,9075,49861,53842,137075,1365,1364,7122,9074,1366,9073,9080,1308,92359,1495,1499,1500,1630,1826,57453,667,50848,54751,10979,2316,2318,2533,2534,2885,3611,10207,8826,3655,3688,3691,3728,55243,84063,84…
Cell-cell junction organization	283,23705,253559,57863,999,1008,1009,1010,1012,1013,1015,1016,1000,64403,1001,1002,1003,1004,1005,1006,1007,9076,9071,5010,9069,23562,24146,10686,26285,51208,149461,9075,49861,53842,137075,1365,1364,7122,9074,1366,9073,9080,92359,1495,1499,1500,50848,10207,3728,4301,64398,56288,50855,84612,84552,5584,5817,5818,5819,25945,81607,
Cell-extracellular matrix interactions	87,9459,54751,10979,2316,2318,3611,3688,3987,55679,55742,29780,5829,6251,7016,7408,
Cellular Senescence	65057,26523,192669,192670,64682,10393,51529,25906,119504,29882,29945,51433,51434,25842,472,648,23523,84733,8535,23466,57332,8900,890,898,9134,8881,8697,246184,996,1017,1019,1021,1026,1027,1029,1030,1031,1032,1051,3576,1869,1870,1871,8726,79813,10919,57634,2077,2113,2114,2146,2353,51343,3005,474382,3014,3015,54145,3020,7290,3024,3009,3006,3007,3008,8335,8334,3013,8331,255626,3018,8347,3017,8345,89…
Cellular response to heat stress	8086,84335,472,545,573,9532,9531,9530,9529,51501,815,816,817,818,57805,1288,1387,1413,162989,3337,10049,27000,7266,1915,2033,2288,2765,2932,10013,3281,3297,3320,3326,259217,116835,6782,51182,3303,3304,3305,3306,3308,22824,3309,3310,3311,3312,3313,10808,5594,5595,9261,64223,29074,2475,55706,57122,55746,9972,9631,23279,23511,23165,23225,8021,129401,79023,348995,10762,53371,23636,79902,4927,9688,492…
Cellular response to hypoxia	405,768,10370,1387,8453,54583,112398,112399,2033,2034,2056,3091,55662,64344,9978,6233,6921,6923,7311,7314,7316,7321,7322,7323,7422,7428,
Cellular responses to stress	8086,65057,26523,192669,192670,84335,55626,64682,10393,51529,25906,119504,29882,29945,51433,51434,343,405,25842,83734,60673,9140,9776,22863,55054,64422,115201,23192,84938,84971,9474,10533,79065,285973,472,475,538,545,573,9532,9531,9530,9529,8678,648,51501,768,23523,815,816,817,818,847,84733,8535,23466,57332,57805,8900,890,898,9134,9973,8881,8697,246184,996,1017,1019,1021,1026,1027,1029,1030,1031,…
Centrosome maturation	10121,10142,7840,891,9738,983,728642,984,55755,55835,22994,9662,22995,22897,55125,11190,80184,95681,9702,80254,80321,55722,79959,84131,1069,9793,23332,11064,1453,1454,1639,10540,11258,1778,1781,8655,11116,55142,3320,22919,54820,121441,4751,22981,4926,4957,8481,5048,5108,5116,5347,10733,5518,5566,5577,10806,9814,8636,7846,7277,203068,10382,10383,7283,27175,10844,10426,27229,114791,85378,7531,7532,
Ceramide signalling	4803,4804,6610,
ChREBP activates metabolic gene expression	31,32,47,10554,2194,6945,51085,5313,
Chaperonin-mediated protein folding	60,26985,10564,10576,7203,10575,22948,908,10574,10694,26224,26234,26272,26270,10517,26190,6468,54461,55294,84261,11328,63971,3801,83752,10528,5201,5202,5203,5204,10471,6499,8877,6950,7846,10376,84790,7278,112714,7277,80086,51807,79861,81027,7280,347733,10381,10382,10383,84617,8237,7411,22803,
Chemokine receptors bind chemokines	1238,57007,51554,6356,6360,6361,6363,6347,6364,6366,6367,6370,10850,56477,6348,6349,6351,6352,6354,1230,2826,729230,1232,1233,1234,1235,1236,1237,10803,9034,6376,1524,2919,3627,6373,6387,10563,58191,2920,2921,6374,6372,3576,4283,3577,3579,2833,7852,643,10663,5196,5473,6375,6846,2829,
Chk1/Chk2(Cds1) mediated inactivation of Cyclin B:Cdk1 complex	891,995,983,1111,2810,7465,7529,7531,7532,7533,10971,7534,
Cholesterol biosynthesis	64801,1595,1718,1717,10682,2222,2224,9453,3156,3157,51478,3422,91734,3930,4047,6307,4597,4598,50814,10654,6309,6713,7108,
Cholesterol biosynthesis via desmosterol	1718,1717,10682,6309,
Cholesterol biosynthesis via lathosterol	1718,1717,10682,6309,
Chondroitin sulfate biosynthesis	63827,633,79586,54480,50515,55501,166012,51363,9469,56548,83539,22856,337876,55790,55454,1464,10675,1634,1463,1462,
Chondroitin sulfate/dermatan sulfate metabolism	375790,411,126792,27087,135152,26229,11285,63827,633,79586,54480,50515,55501,166012,113189,51363,9469,56548,83539,22856,337876,55790,55454,1464,10675,1634,29940,92126,2817,221914,2719,2239,2262,10082,283464,727936,3073,3074,3339,3373,8372,3423,3425,1463,6382,6383,9672,6385,10090,1462,
Chromatin modifying enzymes	60,86,51412,121536,8289,57492,196528,5926,51742,84159,9070,1386,55729,6314,56970,23774,10902,25855,7862,27154,10498,595,1019,1107,1108,9575,55352,1387,57325,55929,1788,84444,84661,1810,8726,79813,10919,55250,55140,26610,23587,54859,56943,2033,57634,80314,2146,54815,57459,2874,474382,3014,3015,8520,3054,3065,83933,3066,8841,55869,221613,8335,8334,3013,8969,85235,8331,255626,3018,8347,3017,8345,897…
Chromatin organization	60,86,51412,121536,8289,57492,196528,5926,51742,84159,9070,1386,55729,6314,56970,23774,10902,25855,7862,27154,10498,595,1019,1107,1108,9575,55352,1387,57325,55929,1788,84444,84661,1810,8726,79813,10919,55250,55140,26610,23587,54859,56943,2033,57634,80314,2146,54815,57459,2874,474382,3014,3015,8520,3054,3065,83933,3066,8841,55869,221613,8335,8334,3013,8969,85235,8331,255626,3018,8347,3017,8345,897…
Chromosome Maintenance	65057,328,378708,57082,1058,1060,64946,2491,64105,91687,79019,55839,79172,401541,55166,80152,79682,387103,1736,1763,2237,474382,3014,3015,54145,8335,8334,3013,8331,255626,3018,8347,3017,8345,8970,85236,8340,8342,8341,8348,8359,8337,8338,8349,128312,8290,55355,23421,3978,54069,55320,55651,4869,11339,5111,5422,23649,5424,5425,10714,57804,5426,5427,25913,5557,5558,5928,5931,5981,5982,5983,5984,5985,…
Chylomicron-mediated lipid transport	335,336,337,116519,338,344,345,348,3339,3949,26119,3990,4023,4547,5034,51128,6382,
Circadian Clock	406,56938,1386,551,8553,79365,8945,10498,80205,9575,1374,1385,1387,23373,1407,1408,1453,1454,8454,1628,83401,2033,2155,26224,8841,85441,3091,5469,4208,4209,10135,8648,10499,23054,9611,4862,9572,2908,8204,5187,8864,5465,10891,5499,5500,5501,10743,6095,6233,6256,5054,150094,23411,6500,6604,6720,6907,79718,96764,7311,7314,7316,
Citric acid cycle (TCA cycle)	50,1431,1738,1743,2271,3418,3419,3420,3421,4191,23530,4967,6389,6390,6391,6392,8803,8802,8801,
Class A/1 (Rhodopsin-like receptors)	2532,1238,57007,51554,134,135,136,140,148,147,146,150,151,152,153,154,155,183,185,186,301,8862,187,351,551,552,553,554,623,624,680,718,719,727,728,27202,885,886,887,6356,6360,6361,6363,6347,6364,6366,6367,6368,6370,10850,56477,6348,6349,6351,6352,6354,1230,2826,729230,1232,1233,1234,1235,1236,1237,10803,9034,1081,1128,1129,1131,1132,1133,1268,1269,6376,1524,2919,3627,6373,6387,10563,58191,2920,29…
Class B/2 (Secretin family receptors)	116,117,2015,30817,84658,133,79924,796,797,799,10203,1604,1392,1394,1395,50846,8321,11211,2535,7976,8322,7855,8323,8324,8325,8326,2641,2642,2691,2692,2695,2696,2740,9340,2778,2782,2783,2784,59345,10681,2790,2791,55970,51764,54331,2785,2786,2787,2788,94235,2792,2793,3375,3549,5727,8643,5741,5745,113091,5746,5744,10267,10266,10268,6343,6344,6469,6608,7471,80326,7480,7481,51384,7472,7482,7473,89780,…
Class C/3 (Metabotropic glutamate/pheromone receptors)	846,2550,9568,222545,2911,2912,2913,2914,2915,2916,2917,2918,80835,80834,83756,50834,50839,50838,50840,50833,259294,259295,50831,259293,259290,5726,259285,50832,259286,259287,353164,259289,259291,259292,54429,259296,338398,50837,50836,50835,
Class I MHC mediated antigen processing & presentation	64682,10393,51529,25847,29882,29945,51433,51434,10425,51665,136371,140456,142689,79754,142686,142685,92591,127247,401036,51676,51130,51666,140458,140459,140460,140461,140462,10533,567,642,8945,811,821,868,50489,948,8881,991,8697,246184,996,997,1514,1520,1515,8454,8453,8452,8065,9820,1535,1536,55070,151636,9666,51752,64167,115290,26232,126433,26273,26272,93611,26270,23291,55294,26259,2209,2210,513…
Class II GLUTs	66035,6518,155184,56606,
Classical Kir channels	3768,3770,3759,3761,
Classical antibody-mediated complement activation	712,713,714,715,716,1401,3500,3501,3502,3503,28442,28378,3514,28299,28901,28908,3537,3538,3539,3542,28834,28826,28825,28823,28772,28770,28816,28814,28813,28811,28802,28799,28795,28793,28791,28786,28785,28784,28783,28781,28776,28775,28774,
Clathrin derived vesicle budding	162,164,8906,8907,10053,1174,8905,130340,8546,1176,10717,23431,9179,11154,351,375,408,2647,388552,55330,26258,27243,9685,1211,1212,1213,157807,134829,1362,1522,9829,1777,1785,84062,2495,2512,2580,8729,2799,9146,9026,3312,3482,4074,8775,25977,4952,8301,5286,9698,5878,152503,6456,8773,23557,6643,27131,51429,6272,6810,54885,7037,10618,7163,7164,81567,6844,6845,8673,286451,
Clearance of Nuclear Envelope Membranes from Chromatin	8815,2010,221496,23592,7112,7443,7444,
Cleavage of Growing Transcript in the Termination Region	10189,51362,10978,29894,53981,51692,79869,1477,1478,1479,9785,81608,84967,134353,4116,4686,22916,11051,8106,10914,51585,9939,10921,7884,6628,6634,6635,6636,6637,10250,6426,9295,6427,6428,6429,6430,6431,6432,8683,7307,11338,65109,25888,
Cleavage of the damaged purine	4350,4595,4968,
Cleavage of the damaged pyrimidine	8930,79661,252969,4913,4968,23583,6996,7374,
Cobalamin (Cbl, vitamin B12) transport and metabolism	4363,5826,81693,51293,1504,440387,11330,8029,2694,55788,166785,326625,25974,27249,4548,4552,4594,5644,5646,6947,6948,
Coenzyme A biosynthesis	80347,53354,80025,79646,55229,60490,79717,8034,
Cohesin Loading onto Chromatin	23383,25836,23244,23047,5885,8243,9126,10274,10735,
Collagen biosynthesis and modifying enzymes	140766,9509,9508,649,1300,1301,1302,1303,1305,7373,1306,1307,1308,80781,1310,1277,1278,57642,81578,169044,91522,255631,84570,136227,85301,340267,1280,1281,1282,1284,1285,1286,1287,1288,1289,1290,50509,1291,1292,1293,256076,131873,1294,1295,1296,1297,1298,1299,79709,23127,10491,64175,55214,10536,5034,5118,26577,5351,5352,8985,5479,871,7092,7093,
Collagen degradation	102,6868,8754,1303,1305,7373,1306,1307,1308,80781,1310,91522,84570,136227,1297,1298,1299,1508,1509,1513,1514,1991,5045,4312,4319,4320,4321,4322,4323,4324,4327,4313,9313,4314,4316,4317,4318,85007,5645,
Collagen formation	140766,9509,9508,649,977,1300,1301,1302,1303,1305,7373,1306,1307,1308,80781,1310,1277,1278,57642,81578,169044,91522,255631,84570,136227,85301,340267,1280,1281,1282,1284,1285,1286,1287,1288,1289,1290,50509,1291,1292,1293,256076,131873,1294,1295,1296,1297,1298,1299,79709,23127,10491,1508,1514,1520,1515,667,3655,3691,3909,3914,3918,4015,4016,4017,84695,84171,4322,9313,4314,4316,4318,64175,55214,1053…
Common Pathway of Fibrin Clot Formation	57126,2159,2162,2165,2147,2149,2153,2157,2243,2244,2266,5196,5197,5624,10544,5627,5657,5104,462,3053,5270,7056,
Complement cascade	712,713,714,715,716,717,718,720,721,722,725,727,729,730,731,732,733,735,4179,1604,966,629,1675,3075,10878,3426,1378,1401,2219,2220,8547,3004,3500,3501,3502,3503,28442,28378,3514,28299,28901,28908,3537,3538,3539,3542,28834,28826,28825,28823,28772,28770,28816,28814,28813,28811,28802,28799,28795,28793,28791,28786,28785,28784,28783,28781,28776,28775,28774,5648,10747,4153,5627,7448,
Complex I biogenesis	28976,51295,4694,4705,126328,55967,51079,4695,4696,4698,4700,4701,4702,4704,4706,51103,91942,25915,29078,79133,137682,55471,4707,4716,54539,4708,4709,4710,4711,4712,4713,4714,4715,4717,4718,4719,4720,4722,4724,4725,4726,374291,4728,4723,4729,4731,80224,51300,55863,
Condensation of Prometaphase Chromosomes	891,9133,983,1457,1459,1460,9918,64151,23397,10592,10051,
Condensation of Prophase Chromosomes	891,983,474382,3014,3015,54145,3020,8335,8334,3013,8331,255626,3018,8347,3017,8345,8970,85236,8340,8342,8341,8348,8350,8359,8337,8338,8349,333932,128312,8290,79648,23310,54892,29781,23133,5347,5925,6418,10592,10051,
Conjugation of benzoate with glycine	116285,348158,10249,92292,219970,389396,
Conjugation of carboxylic acids	116285,123876,348158,341392,54988,10249,92292,219970,389396,
Conjugation of phenylacetate with glutamine	116285,348158,
Conjugation of salicylate with glycine	123876,348158,341392,54988,10249,92292,219970,389396,
Constitutive Signaling by AKT1 E17K in Cancer	207,84335,208,10000,572,842,1026,1027,1147,1385,2308,2309,4303,2931,2932,79109,4193,64223,2475,3164,5170,55615,253260,6199,7249,
Constitutive Signaling by Aberrant PI3K in Cancer	685,930,940,941,942,1950,1956,2064,2065,2066,2069,2246,2255,8823,8822,8817,9965,2247,26281,27006,8074,2248,2249,2250,2251,2252,2253,2254,2260,2263,2261,2264,10818,2534,2549,2885,1839,3667,8660,3815,4254,9365,152831,3932,3084,9542,10718,145957,5154,5155,5156,5159,5290,5291,5293,5295,5296,8503,5781,50852,7409,
Constitutive Signaling by EGFRvIII	867,11140,1950,1956,2549,2885,3265,3320,3845,4893,5290,5295,5335,6464,6654,
Constitutive Signaling by Ligand-Responsive EGFR Cancer Variants	867,11140,1950,1956,2549,2885,3265,3320,3845,4893,5290,5295,5335,6233,6464,6654,7311,7314,7316,
Constitutive Signaling by NOTCH1 HD Domain Mutants	102,6868,28514,54567,182,3714,57534,142678,9148,54492,4851,6233,7311,7314,7316,
Constitutive Signaling by NOTCH1 HD+PEST Domain Mutants	102,6868,51107,83464,892,1024,1387,8454,28514,54567,2033,55294,3065,83933,79885,3066,8841,9759,10014,10013,51564,55869,9734,3280,388585,23462,23493,26508,182,3714,2648,8850,9794,84441,55534,10046,57534,142678,4609,9611,9612,23385,9148,54492,4851,5664,55851,3516,9978,6233,6500,22938,6907,79718,7311,7314,7316,
Constitutive Signaling by NOTCH1 PEST Domain Mutants	102,6868,51107,83464,892,1024,1387,8454,28514,54567,2033,55294,3065,83933,79885,3066,8841,9759,10014,10013,51564,55869,9734,3280,388585,23462,23493,26508,182,3714,2648,8850,9794,84441,55534,10046,57534,142678,4609,9611,9612,23385,9148,54492,4851,5664,55851,3516,9978,6233,6500,22938,6907,79718,7311,7314,7316,
Constitutive Signaling by NOTCH1 t(7;9)(NOTCH1:M1580_K2555) Translocation Mutant	102,6868,28514,54567,182,3714,4851,
Conversion from APC/C:Cdc20 to APC/C:Cdh1 in late anaphase	64682,10393,51529,25906,119504,29882,29945,51433,51434,8556,8881,991,8697,246184,996,51343,11065,7321,7324,
Cooperation of Prefoldin and TriC/CCT in actin and tubulin folding	60,10576,7203,10575,22948,908,10574,10694,5201,5202,5203,5204,10471,6950,7846,10376,84790,7278,112714,7277,80086,51807,79861,81027,7280,347733,10381,10382,10383,84617,7411,
Costimulation by the CD28 family	207,208,10000,151888,919,29126,940,915,916,917,920,941,942,998,1445,1493,2534,9402,2885,3113,3115,3117,3118,3119,3120,3122,3123,3125,3126,3127,29851,23308,3932,4067,9020,1326,79109,64223,2475,5058,5062,5063,5133,80380,5170,5290,5295,5296,8503,5515,5516,5518,5519,5525,5526,5527,5528,5529,55615,5781,5777,5879,253260,6714,117145,8764,28755,28639,28577,57761,7409,7525,
Creatine metabolism	1152,1158,548596,1160,2593,2628,6538,6539,6534,6535,
Creation of C4 and C2 activators	712,713,714,715,716,1401,2219,2220,8547,3500,3501,3502,3503,28442,28378,3514,28299,28901,28908,3537,3538,3539,3542,28834,28826,28825,28823,28772,28770,28816,28814,28813,28811,28802,28799,28795,28793,28791,28786,28785,28784,28783,28781,28776,28775,28774,5648,10747,4153,
Cross-presentation of particulate exogenous antigens (phagosomes)	948,1535,1536,3685,3693,653361,4688,4689,
Cross-presentation of soluble exogenous antigens (endosomes)	50489,2209,2210,4360,9902,5682,5683,5684,5685,5686,5687,5688,143471,5689,5699,122706,5690,5691,5692,5693,5694,5695,5696,5698,5700,5701,5702,5704,5705,5706,5707,5716,5717,5718,5719,10213,5708,5709,5710,5711,9861,5713,5714,5715,5720,5721,10197,23198,9491,
Crosslinking of collagen fibrils	649,4015,4016,4017,84695,84171,5118,7092,7093,
Cyclin A/B1 associated events during G2/M transition	8900,890,891,9133,902,993,994,995,983,1017,1022,2305,4331,9088,5347,5515,5516,5518,5519,5520,7465,7514,
Cyclin A:Cdk2-associated events at S phase entry	8900,890,898,9134,902,993,994,1017,1022,1026,1027,1163,8454,51343,4149,4331,4609,5682,5683,5684,5685,5686,5687,5688,5689,5699,5690,5691,5692,5693,5694,5695,5696,5698,5700,5701,5702,5704,5705,5706,5707,5716,5717,5718,5719,10213,5708,5709,5710,5711,9861,5713,5714,5715,5720,5721,10197,9491,5925,6233,6500,6502,7311,7314,7316,7465,
Cyclin B2 mediated events	9133,993,994,995,983,
Cyclin D associated events in G1	595,894,896,902,1019,1021,1022,1026,1027,1029,1030,1031,1032,1163,8454,1869,1870,1871,1874,1875,4331,5515,5516,5518,5519,5520,28227,5925,5933,5934,6233,6500,6502,7027,7029,7311,7314,7316,
Cyclin E associated events during G1/S transition	8900,890,898,9134,902,993,1017,1022,1026,1027,1163,8454,4149,4331,4609,9088,5682,5683,5684,5685,5686,5687,5688,5689,5699,5690,5691,5692,5693,5694,5695,5696,5698,5700,5701,5702,5704,5705,5706,5707,5716,5717,5718,5719,10213,5708,5709,5710,5711,9861,5713,5714,5715,5720,5721,10197,9491,5925,6233,6500,6502,7311,7314,7316,7465,
Cysteine formation from homocysteine	875,1491,
Cytochrome P450 - arranged by substrate type	1583,1584,1585,1586,1588,1543,1544,1545,1589,1591,1592,56603,340665,1593,1594,1553,1548,1549,1555,1562,1557,1558,1559,1565,1571,1572,1573,120227,29785,113612,54905,51302,1576,64816,1577,1551,10858,1579,284541,1580,57834,66002,8529,126410,4051,11283,285440,1595,1581,9420,1582,2230,112812,2232,8648,10499,9971,5443,5740,6256,6916,
Cytochrome c-mediated apoptotic response	317,836,840,842,54205,
Cytokine Signaling in Immune system	8086,88,6868,103,10142,284,54518,369,25820,408,409,567,329,330,29760,673,8315,684,685,8945,801,815,816,817,818,834,867,939,958,959,960,970,1147,4261,1154,23529,10256,22866,1270,1271,1398,1399,9244,1437,1438,1439,1442,1445,1489,8454,8452,153090,23586,1742,1843,11221,80824,1844,1846,1847,1848,1849,1850,1852,10148,1896,60401,10913,128178,1950,1956,1958,5610,1973,1974,9775,1977,9470,317649,1981,1982,…
Cytosolic iron-sulfur cluster assembly	22,83990,9391,57019,2068,51647,64210,64428,27158,4682,10101,5424,51750,
Cytosolic sensors of pathogen-associated DNA	177,351,1147,27297,1387,1499,51428,170506,1660,23220,2033,3146,3428,3551,8517,3661,3665,9208,115004,4361,4615,4790,4791,4792,4793,147945,9533,51082,5434,5435,5437,5440,5441,11128,55703,10623,661,55718,10621,10622,84265,171568,51728,5591,5970,8737,11035,6233,6283,6285,6288,6778,29110,148022,7098,340061,11277,6737,22954,81844,7311,7314,7316,7520,2547,81030,
Cytosolic sulfonation of small molecules	84836,10380,9061,9060,10861,1836,347734,51000,6817,6799,6818,27284,6819,27233,6783,6822,6820,25830,
Cytosolic tRNA aminoacylation	16,9255,7965,833,1615,9521,2058,2193,10056,2617,3035,3376,3735,51520,4141,4677,5464,5859,5917,6301,6897,7407,7453,8565,
DAG and IP3 signaling	107,108,109,196883,111,112,113,114,115,156,10768,801,814,1385,3708,3709,3710,5136,5153,5137,5335,5566,5567,5568,5573,5575,5576,5577,5578,5580,5581,5582,
DAP12 interactions	88,107,108,109,196883,111,112,113,114,115,156,26523,27161,192669,192670,10768,10142,207,84335,208,10000,284,54518,369,408,409,567,572,673,8315,685,695,801,815,816,817,818,814,842,930,940,342510,124599,941,942,1026,1027,1147,23601,10256,22866,1385,1437,1438,1439,1445,8452,153090,1742,1843,11221,80824,1844,1846,1847,1848,1849,1850,1852,1950,1956,2064,2065,2066,2069,2243,2244,2246,2255,8823,8822,881…
DAP12 signaling	88,107,108,109,196883,111,112,113,114,115,156,26523,27161,192669,192670,10768,10142,207,84335,208,10000,284,54518,369,408,409,567,572,673,8315,685,695,801,815,816,817,818,814,842,930,940,941,942,1026,1027,1147,10256,22866,1385,1437,1438,1439,1445,8452,153090,1742,1843,11221,80824,1844,1846,1847,1848,1849,1850,1852,1950,1956,2064,2065,2066,2069,2243,2244,2246,2255,8823,8822,8817,9965,2247,26281,27…
DARPP-32 events	801,1020,5141,5142,5143,5144,5499,84152,5515,5516,5518,5519,5528,5530,5532,5533,5534,5566,5567,5568,5573,5575,5576,5577,
DCC mediated attractive signaling	3983,84448,22885,998,1630,1793,2534,4690,9423,5747,5879,6714,7204,8976,
DEx/H-box helicases activate type I IFN and inflammatory cytokines production	177,351,170506,1660,3146,3665,4615,4790,4791,5970,6283,6285,6288,
DNA Damage Bypass	8451,8450,1642,51514,9636,9768,10459,55666,5111,5424,5425,10714,57804,5426,5427,5429,11201,51426,56852,9978,25898,51455,5980,5981,5982,5983,5984,5985,6117,6118,6119,6233,83932,7706,7311,7318,7314,7316,7320,9246,7353,7398,9100,124739,7415,27033,
DNA Damage Recognition in GG-NER	60,86,79913,93973,1069,9318,8533,51138,10987,10980,50813,64708,10920,8451,8450,1642,1643,2873,54617,83444,125476,54891,283899,10445,4798,142,10038,5886,5887,9978,6233,8607,29844,7311,7314,7316,7508,7528,
DNA Damage Reversal	121642,221120,51008,84164,10973,4255,
DNA Damage/Telomere Stress Induced Senescence	65057,25842,472,23523,8900,890,898,9134,1017,1026,1027,57634,3005,474382,3014,3015,54145,7290,3024,3009,3006,3007,3008,8335,8334,3013,8331,255626,3018,8347,3017,8345,8970,85236,8340,8342,8341,8348,8359,8337,8338,8349,128312,8290,3159,8091,10524,4001,4361,4683,25913,10111,5925,7013,7014,54386,26277,7157,29855,
DNA Double Strand Break Response	25,322,472,29086,580,9031,672,79184,9577,11200,2138,2139,2140,2070,84142,3014,54145,8924,255626,3018,8347,3017,8345,8970,85236,8340,8342,8341,8348,8359,8349,128312,8290,10524,9682,23030,3838,5599,9656,4361,4683,51588,5536,10111,165918,9025,6233,8467,7341,7157,7158,7311,7314,7316,7329,7334,7336,51720,7468,
DNA Double-Strand Break Repair	25,322,472,545,84126,29086,580,9031,641,672,675,79184,9577,83990,8900,890,1017,1111,11200,63967,64421,1763,146956,197342,2067,2072,9156,2138,2139,2140,2070,84142,2237,348654,3014,54145,8924,255626,3018,8347,3017,8345,8970,85236,8340,8342,8341,8348,8359,8349,128312,8290,3364,10524,9682,23030,3838,3980,3981,5599,9656,4361,80198,4683,79840,79728,142,10038,22976,5111,51588,5424,5425,10714,57804,5426,…
DNA Repair	25,60,86,79913,93973,121642,221120,322,328,378708,9716,51008,84164,10973,472,545,84126,29086,580,9031,641,672,675,79184,9577,83990,8900,890,902,1017,1022,1069,9557,1111,11200,63967,9318,8533,51138,10987,10980,50813,64708,10920,8451,8450,9937,64858,64421,1642,1643,1763,51514,8178,146956,197342,2033,2067,2068,2071,2072,2073,2074,1161,9156,2138,2139,2140,2070,80233,199990,91442,84142,22909,2175,2187…
DNA Replication	328,8900,890,8318,990,8317,1017,1026,1027,81620,10926,1763,1869,1870,1871,2237,51343,9837,51659,64785,84296,51053,3978,55388,4171,4172,4173,4174,4175,4176,84515,4998,4999,23595,5000,5001,23594,5111,5422,23649,5424,5425,10714,57804,5426,5427,5557,5558,5682,5683,5684,5685,5686,5687,5688,143471,5689,5699,122706,5690,5691,5692,5693,5694,5695,5696,5698,5700,5701,5702,5704,5705,5706,5707,5716,5717,5718…
DNA Replication Pre-Initiation	8318,990,8317,1017,81620,10926,1869,1870,1871,51053,55388,4171,4172,4173,4174,4175,4176,84515,4998,4999,23595,5000,5001,23594,5422,23649,5426,5427,5557,5558,5682,5683,5684,5685,5686,5687,5688,143471,5689,5699,122706,5690,5691,5692,5693,5694,5695,5696,5698,5700,5701,5702,5704,5705,5706,5707,5716,5717,5718,5719,10213,5708,5709,5710,5711,9861,5713,5714,5715,5720,5721,10197,23198,9491,6117,6118,6119,…
DNA methylation	1786,1788,1789,29947,474382,3014,3015,54145,3020,8335,8334,3013,8331,255626,3018,8347,3017,8345,8970,85236,8340,8342,8341,8348,8350,8359,8337,8338,8349,333932,128312,29128,
DNA replication initiation	5422,23649,5426,5427,5557,5558,
DNA strand elongation	328,8318,1763,2237,9837,51659,64785,84296,3978,4171,4172,4173,4174,4175,4176,84515,5111,5422,23649,5424,5425,10714,57804,5557,5558,5981,5982,5983,5984,5985,6117,6118,6119,
DSCAM interactions	1630,1826,57453,5600,6300,5603,1432,5599,9423,5058,5879,
Deactivation of the beta-catenin transactivating complex	207,208,324,9070,607,283149,8945,25776,57680,1487,1499,56998,3065,8085,51176,4221,26108,90780,5929,6233,9580,64321,6657,6658,6659,55553,83595,6662,6736,6932,83439,6934,7088,7089,7090,7091,7311,7314,7316,331,7514,7534,
Deadenylation of mRNA	23019,25904,55571,4848,4849,4850,57472,246175,29883,9337,1973,1974,9775,1975,1977,1981,26986,10605,9924,255967,5073,9125,85456,
Deadenylation-dependent mRNA decay	23019,25904,55571,4848,4849,4850,57472,246175,29883,9337,55802,196513,167227,28960,1656,22894,80153,23644,1973,1974,9775,1975,1977,1981,51013,23404,51010,54512,56915,118460,23016,11340,5393,27257,57819,27258,25804,23658,11157,51690,115024,26986,10605,9924,255967,5073,219988,9125,85456,54464,
Death Receptor Signalling	6868,9530,329,330,843,841,8837,1147,25999,1540,8772,355,356,3551,8517,8567,6885,8439,56957,90268,10616,8737,55072,6233,81858,6610,55512,10454,23118,257397,8887,7124,7128,8797,8795,7132,8743,8717,7185,7186,7311,7314,7316,9099,27005,7375,331,
Dectin-1 mediated noncanonical NF-kB signaling	8945,6361,6367,1147,8454,23291,9020,4791,5682,5683,5684,5685,5686,5687,5688,143471,5689,5699,122706,5690,5691,5692,5693,5694,5695,5696,5698,5700,5701,5702,5704,5705,5706,5707,5716,5717,5718,5719,10213,5708,5709,5710,5711,9861,5713,5714,5715,5720,5721,10197,23198,9491,5970,5971,6233,6500,9039,7311,7314,7316,9040,
Dectin-2 family	50856,170482,338339,26253,93978,2207,2534,4067,5336,6850,
Defective ABCA3 causes pulmonary surfactant metabolism dysfunction type 3 (SMDP3)	653509,729238,6439,6440,6441,
Defective ABCC8 can cause hypoglycemias and hyperglycemias	6833,3767,
Defective ACTH causes Obesity and Pro-opiomelanocortinin deficiency (POMCD)	4158,5443,
Defective AMN causes hereditary megaloblastic anemia 1	81693,8029,2694,
Defective AVP causes neurohypophyseal diabetes insipidus (NDI)	551,552,553,554,
Defective B3GALT6 causes EDSP2 and SEMDJL1	375790,63827,633,1464,10675,1634,2817,221914,2719,2239,2262,10082,3339,1463,6382,6383,9672,6385,1462,
Defective B3GAT3 causes JDSSDHD	375790,63827,633,1464,10675,1634,2817,221914,2719,2239,2262,10082,3339,1463,6382,6383,9672,6385,1462,
Defective B4GALT1 causes B4GALT1-CDG (CDG-2d)	176,2331,11081,4060,4969,4958,5549,
Defective B4GALT7 causes EDS, progeroid type	375790,63827,633,1464,10675,1634,2817,221914,2719,2239,2262,10082,3339,1463,6382,6383,9672,6385,1462,
Defective CD320 causes methylmalonic aciduria	51293,6948,
Defective CFTR causes cystic fibrosis	1080,
Defective CHST14 causes EDS, musculocontractural type	63827,633,1464,10675,1634,1463,1462,
Defective CHST3 causes SEDCJD	63827,633,1464,10675,1634,1463,1462,
Defective CHST6 causes MCDC1	176,2331,11081,4060,4969,4958,5549,
Defective CHSY1 causes TPBS	63827,633,1464,10675,1634,1463,1462,
Defective CSF2RA causes pulmonary surfactant metabolism dysfunction 4 (SMDP4)	1438,1439,253970,653509,729238,6439,6440,6441,
Defective CSF2RB causes pulmonary surfactant metabolism dysfunction 5 (SMDP5)	1438,1439,253970,653509,729238,6439,6440,6441,
Defective CUBN causes hereditary megaloblastic anemia 1	81693,8029,2694,
Defective CYP11A1 causes Adrenal insufficiency, congenital, with 46,XY sex reversal (AICSR)	1583,2230,112812,2232,
Defective EXT1 causes exostoses 1, TRPS2 and CHDS	375790,2817,221914,2719,2239,2262,10082,3339,6382,6383,9672,6385,
Defective EXT2 causes exostoses 2	375790,2817,221914,2719,2239,2262,10082,3339,6382,6383,9672,6385,
Defective GIF causes intrinsic factor deficiency	2694,
Defective HLCS causes multiple carboxylase deficiency	31,32,56922,64087,5091,5095,5096,
Defective MMAA causes methylmalonic aciduria type cblA	166785,4594,
Defective MMACHC causes methylmalonic aciduria and homocystinuria type cblC	25974,
Defective MMADHC causes methylmalonic aciduria and homocystinuria type cblD	25974,27249,
Defective MTR causes methylmalonic aciduria and homocystinuria type cblG	4548,4552,
Defective MTRR causes methylmalonic aciduria and homocystinuria type cblE	4548,4552,
Defective MUT causes methylmalonic aciduria mut type	166785,4594,
Defective SFTPA2 causes idiopathic pulmonary fibrosis (IPF)	729238,6441,
Defective SLCO1B1 causes hyperbilirubinemia, Rotor type (HBLRR)	213,
Defective SLCO1B3 causes hyperbilirubinemia, Rotor type (HBLRR)	213,
Defective ST3GAL3 causes MCT12 and EIEE15	176,2331,11081,4060,4969,4958,5549,
Defective TCN2 causes hereditary megaloblastic anemia	6948,
Defective TRP may confer susceptibility towards thyroid papillary carcinoma (TPC)	2645,2646,
Defective pro-SFTPB causes pulmonary surfactant metabolism dysfunction 1 (SMDP1) and respiratory distress syndrome (RDS)	29080,6439,7270,
Defective pro-SFTPC causes pulmonary surfactant metabolism dysfunction 2 (SMDP2) and respiratory distress syndrome (RDS)	6439,6440,
Defects in biotin (Btn) metabolism	31,32,56922,64087,5091,5095,5096,
Defects in cobalamin (B12) metabolism	81693,51293,8029,2694,166785,25974,27249,4548,4552,4594,6948,
Defects in vitamin and cofactor metabolism	31,32,81693,51293,8029,2694,56922,64087,166785,25974,27249,4548,4552,4594,5091,5095,5096,6948,
Defensins	417,729230,1235,920,1667,1668,1669,1670,1671,1672,414325,140596,245908,245909,245910,245911,245913,245915,245927,245928,245929,245930,245931,117285,245932,245934,245936,245937,245938,81623,140850,245939,140881,245940,644414,400830,403339,613211,613209,613210,1673,5645,5646,7096,7097,
Degradation of AXIN	8312,8313,5682,5683,5684,5685,5686,5687,5688,143471,5689,5699,122706,5690,5691,5692,5693,5694,5695,5696,5698,5700,5701,5702,5704,5705,5706,5707,5716,5717,5718,5719,10213,5708,5709,5710,5711,9861,5713,5714,5715,5720,5721,10197,23198,9491,81847,6233,64750,8658,80351,7311,7314,7316,
Degradation of DVL	8452,51339,1855,1856,1857,23072,59349,5682,5683,5684,5685,5686,5687,5688,143471,5689,5699,122706,5690,5691,5692,5693,5694,5695,5696,5698,5700,5701,5702,5704,5705,5706,5707,5716,5717,5718,5719,10213,5708,5709,5710,5711,9861,5713,5714,5715,5720,5721,10197,23198,9491,9978,6233,7311,7314,7316,
Degradation of GABA	18,7915,
Degradation of GLI1 by the proteasome	8945,8454,2735,83737,8650,5566,5567,5568,5682,5683,5684,5685,5686,5687,5688,143471,5689,5699,122706,5690,5691,5692,5693,5694,5695,5696,5698,5700,5701,5702,5704,5705,5706,5707,5716,5717,5718,5719,10213,5708,5709,5710,5711,9861,5713,5714,5715,5720,5721,10197,23198,9491,9978,6233,6500,51684,7311,7314,7316,
Degradation of GLI2 by the proteasome	8945,1452,8454,2736,2932,5566,5567,5568,5682,5683,5684,5685,5686,5687,5688,143471,5689,5699,122706,5690,5691,5692,5693,5694,5695,5696,5698,5700,5701,5702,5704,5705,5706,5707,5716,5717,5718,5719,10213,5708,5709,5710,5711,9861,5713,5714,5715,5720,5721,10197,23198,9491,9978,6233,6500,51684,7311,7314,7316,
Degradation of beta-catenin by the destruction complex	166,139285,324,8312,8313,8945,1452,1487,1488,1499,8454,10023,23401,2932,3065,51176,5515,5516,5518,5519,5525,5526,5527,5528,5529,5682,5683,5684,5685,5686,5687,5688,143471,5689,5699,122706,5690,5691,5692,5693,5694,5695,5696,5698,5700,5701,5702,5704,5705,5706,5707,5716,5717,5718,5719,10213,5708,5709,5710,5711,9861,5713,5714,5715,5720,5721,10197,23198,9491,9978,6233,6500,6932,83439,6934,7088,7089,709…
Degradation of cysteine and homocysteine	1036,51380,1491,23474,1468,58472,6821,7263,
Degradation of the extracellular matrix	2,176,102,8751,6868,101,8754,9510,170690,170692,9507,11096,11095,56999,63827,649,682,823,826,836,960,999,1215,1303,1305,7373,1306,1307,1308,80781,1310,91522,84570,136227,1297,1298,1299,1504,440387,1508,1509,1511,1513,1514,1520,1515,1634,1991,5045,3339,3817,5650,3818,3909,3911,3912,3914,3915,3918,4312,4319,4320,4321,4322,4323,4324,4325,4326,4327,4313,9313,10893,64386,4314,4316,4317,4318,23385,4811…
Deletions in the AMER1 gene destabilize the destruction complex	139285,
Deletions in the AXIN genes in hepatocellular carcinoma result in elevated WNT signaling	8312,
Depolarization of the Presynaptic Terminal Triggers the Opening of Calcium Channels	11094,773,774,777,781,9254,55799,782,783,784,785,10369,27092,
Depolymerisation of the Nuclear Lamina	891,983,255919,23399,2010,221496,23592,4000,4001,23175,9663,64900,5578,5579,7112,
Deposition of new CENPA-containing nucleosomes at the centromere	378708,57082,1058,1060,64946,2491,64105,91687,79019,55839,79172,401541,55166,80152,79682,387103,474382,3014,3015,54145,8335,8334,3013,8331,255626,3018,8347,3017,8345,8970,85236,8340,8342,8341,8348,8359,8337,8338,8349,128312,55355,23421,54069,55320,4869,11339,5928,5931,51773,8607,8467,201254,
Depurination	4350,4595,4968,
Depyrimidination	8930,79661,252969,4913,4968,23583,6996,7374,
Dermatan sulfate biosynthesis	63827,633,113189,1464,10675,1634,29940,92126,1463,10090,1462,
Detoxification of Reactive Oxygen Species	343,475,538,847,9973,54205,2876,2877,2878,2882,493869,2936,2950,318,5034,5052,7001,10935,25824,9588,6647,6648,6649,7295,25828,7296,10587,
Developmental Biology	25,27,3983,84448,22885,60,71,88,10097,10096,91,130399,92,93,102,4185,53616,8745,9370,116986,375790,84962,10142,207,208,10000,214,284,51129,286,287,288,160,161,163,1173,1175,54518,51107,83464,369,2909,80728,9826,23365,64283,8874,10552,10095,10109,10094,10093,10092,408,409,9048,9070,663,91653,673,8315,685,775,776,8913,8912,8911,779,782,783,784,785,10369,10368,27092,59283,801,815,816,817,818,10487,1…
Digestion of dietary carbohydrate	276,277,279,280,3938,8972,6476,11181,
Digestion of dietary lipid	1056,1208,3990,8513,9388,200879,149998,142910,643414,340654,643418,64788,91289,5406,5407,5408,119548,
Dimerization of procaspase-8	841,8837,8772,355,356,8737,8797,8795,8743,8717,7186,
Disassembly of the destruction complex and recruitment of AXIN to the membrane	139285,324,8312,857,1452,1455,1499,1855,1856,1857,10023,23401,8321,2535,7855,2932,4041,4040,5515,5516,5518,5519,5525,5526,5527,5528,5529,7471,89780,7478,7479,
Disease	8086,6833,31,32,176,102,6868,375790,207,84335,208,10000,213,139285,81693,84168,118429,162,164,8907,10053,1174,8905,130340,160,161,163,1173,1175,324,51107,83464,60489,375,51606,551,552,553,554,8312,567,572,8815,63827,613,633,685,695,8945,801,811,821,842,867,29080,892,902,8812,904,905,1234,929,930,919,940,51293,948,920,941,942,926,928,11140,1022,1024,1025,1026,1027,1080,27243,25978,51652,29082,1288…
Diseases associated with glycosaminoglycan metabolism	176,375790,63827,633,1464,10675,1634,2331,2817,221914,2719,2239,2262,10082,3339,11081,4060,1463,4969,4958,5549,6382,6383,9672,6385,1462,
Diseases associated with surfactant metabolism	29080,1438,1439,253970,653509,729238,6439,6440,6441,7270,
Diseases associated with the TLR signaling cascade	695,929,948,1147,3551,8517,51135,23643,4615,4790,4791,4792,4793,5970,148022,114609,7096,81793,7097,7098,7099,7100,10333,7187,
Diseases associated with visual transduction	222236,5956,2652,611,5947,5950,6017,64220,7276,
Diseases of Immune System	695,929,948,1147,3551,8517,51135,23643,4615,4790,4791,4792,4793,5970,148022,114609,7096,81793,7097,7098,7099,7100,10333,7187,
Diseases of carbohydrate metabolism	7957,2992,8908,2997,2998,5507,6233,7311,7314,7316,
Diseases of glycosylation	176,375790,63827,633,1464,10675,1634,2331,2817,221914,2719,2239,2262,10082,3339,11081,4060,1463,4969,4958,5549,6382,6383,9672,6385,1462,
Diseases of metabolism	31,32,81693,29080,51293,1438,1439,8029,1583,7957,2230,112812,2232,2694,2992,8908,2997,2998,3417,4158,56922,64087,166785,25974,27249,4548,4552,4594,5091,5095,5096,5443,5507,6233,253970,653509,729238,6439,6440,6441,6948,7270,7311,7314,7316,
Diseases of signal transduction	102,6868,207,84335,208,10000,139285,324,51107,83464,8312,572,613,685,842,867,892,930,940,941,942,11140,1024,1026,1027,1147,11064,11052,1385,1387,1452,1487,1488,1499,8454,1523,51009,50846,22943,27123,27121,28514,54567,1950,1956,2033,2064,2065,2066,2069,27248,55294,2246,2255,8823,8822,8817,9965,2247,26281,27006,8074,2248,2249,2250,2251,2252,2253,2254,2260,11116,26127,2263,2261,2264,2280,2308,2309,4…
Disinhibition of SNARE formation	5578,5579,5582,6810,6814,
Disorders of transmembrane transporters	6833,213,551,552,553,554,1080,2645,2646,3767,653509,729238,6439,6440,6441,
Displacement of DNA glycosylase by APEX1	328,8930,4350,4595,4913,4968,23583,6996,7374,
Dissolution of Fibrin Clot	302,3273,5327,5328,5329,5340,6281,5055,5269,5271,5054,5270,5345,
Dopamine Neurotransmitter Release Cycle	320,9256,8573,10815,8825,64130,55327,8500,8499,8541,8497,5864,22999,6571,6616,6804,6812,6853,6854,8224,6857,10497,6844,
Dopamine clearance from the synaptic cleft	1312,4128,6531,
Dopamine receptors	1812,1813,1814,1815,1816,
Downregulation of ERBB2:ERBB3 signaling	207,208,10000,2064,2065,3084,9542,10193,6233,7311,7314,7316,9101,
Downregulation of ERBB4 signaling	2066,83737,4734,6233,7311,7314,7316,11059,
Downregulation of SMAD2/3:SMAD4 transcriptional activity	3065,9611,9612,23327,142,5494,54778,6233,6497,6498,4087,4088,4089,64750,7050,60436,51592,7311,7314,7316,7321,7323,8239,
Downregulation of TGF-beta receptor signaling	25805,9110,23327,56937,5499,5500,5501,23645,6233,4087,4088,4092,57154,64750,11171,10273,7040,7046,7048,7311,7314,7316,51377,9958,7514,9372,
Downstream TCR signaling	8915,8945,84433,919,915,916,917,920,997,1147,8454,23291,3113,3115,3117,3118,3119,3120,3122,3123,3125,3126,3127,3551,8517,3635,3932,10892,6885,4790,4792,5170,5290,5291,5295,5296,5588,5682,5683,5684,5685,5686,5687,5688,143471,5689,5699,122706,5690,5691,5692,5693,5694,5695,5696,5698,5700,5701,5702,5704,5705,5706,5707,5716,5717,5718,5719,10213,5708,5709,5710,5711,9861,5713,5714,5715,5720,5721,10197,2…
Downstream signal transduction	88,107,108,109,196883,111,112,113,114,115,156,26523,27161,192669,192670,10768,10142,207,84335,208,10000,284,54518,369,408,409,572,9564,673,8315,685,801,815,816,817,818,814,842,930,940,941,942,1026,1027,1147,10256,22866,1385,1398,1399,1437,1438,1439,1445,8452,153090,1742,1843,11221,80824,1844,1846,1847,1848,1849,1850,1852,1950,1956,2064,2065,2066,2069,2243,2244,2246,2255,8823,8822,8817,9965,2247,2…
Downstream signaling events of B Cell Receptor (BCR)	26523,27161,192669,192670,207,84335,208,10000,572,8915,685,8945,84433,842,930,940,941,942,1026,1027,1147,1385,8454,1950,1956,2064,2065,2066,2069,23291,2246,2255,8823,8822,8817,9965,2247,26281,27006,8074,2248,2249,2250,2251,2252,2253,2254,2260,2263,2261,2264,2308,2309,4303,10818,2534,2549,2885,2931,2932,1839,3265,3551,8517,3667,8660,3815,4254,9365,152831,3845,3932,10892,6885,79109,4193,407015,4070…
Downstream signaling of activated FGFR1	88,107,108,109,196883,111,112,113,114,115,156,26523,27161,192669,192670,10768,10142,207,84335,208,10000,284,54518,369,408,409,572,673,8315,685,801,815,816,817,818,814,842,930,940,941,942,1026,1027,1147,10256,22866,1385,1437,1438,1439,1445,8452,153090,1742,1843,11221,80824,1844,1846,1847,1848,1849,1850,1852,1950,1956,2064,2065,2066,2069,2243,2244,2246,2255,8823,8822,8817,9965,2247,26281,27006,8074…
Downstream signaling of activated FGFR2	88,107,108,109,196883,111,112,113,114,115,156,26523,27161,192669,192670,10768,10142,207,84335,208,10000,284,54518,369,408,409,572,673,8315,685,801,815,816,817,818,814,842,930,940,941,942,1026,1027,1147,10256,22866,1385,1437,1438,1439,1445,8452,153090,1742,1843,11221,80824,1844,1846,1847,1848,1849,1850,1852,1950,1956,2064,2065,2066,2069,2243,2244,2246,2255,8823,8822,8817,9965,2247,26281,27006,8074…
Downstream signaling of activated FGFR3	88,107,108,109,196883,111,112,113,114,115,156,26523,27161,192669,192670,10768,10142,207,84335,208,10000,284,54518,369,408,409,572,673,8315,685,801,815,816,817,818,814,842,930,940,941,942,1026,1027,1147,10256,22866,1385,1437,1438,1439,1445,8452,153090,1742,1843,11221,80824,1844,1846,1847,1848,1849,1850,1852,1950,1956,2064,2065,2066,2069,2243,2244,2246,2255,8823,8822,8817,9965,2247,26281,27006,8074…
Downstream signaling of activated FGFR4	88,107,108,109,196883,111,112,113,114,115,156,26523,27161,192669,192670,10768,10142,207,84335,208,10000,284,54518,369,408,409,572,673,8315,685,801,815,816,817,818,814,842,930,940,941,942,1026,1027,1147,10256,22866,1385,1437,1438,1439,1445,8452,153090,1742,1843,11221,80824,1844,1846,1847,1848,1849,1850,1852,1950,1956,2064,2065,2066,2069,2243,2244,2246,2255,8823,8822,8817,9965,2247,26281,27006,8074…
Dual Incision in GG-NER	9557,8451,8450,1642,1643,2067,2068,2071,2072,2073,2965,2966,2967,2968,404672,142,10038,5111,5424,5425,10714,57804,5426,5427,51426,9978,5981,5982,5983,5984,5985,6117,6118,6119,6233,7311,7314,7316,7507,
Dual incision in TC-NER	9716,902,1022,8451,8450,1642,2033,2067,2068,2071,2072,2073,2074,1161,2965,2966,2967,2968,404672,3150,57461,4331,5111,5424,5425,10714,57804,5426,5427,51426,5430,5431,5432,5433,5434,5435,5436,5437,5438,5439,5440,5441,10450,27339,9978,5981,5982,5983,5984,5985,6117,6118,6119,6233,6917,7311,7314,7316,7874,57654,56949,7507,91603,
E2F mediated regulation of DNA replication	8900,891,898,993,8318,990,983,81620,1719,1869,26271,84515,4998,4999,23595,5000,5001,23594,5111,5422,23649,5515,5516,5518,5519,28227,5557,5558,5925,6241,7027,7084,7298,
E2F-enabled inhibition of pre-replication complex formation	891,993,983,84515,4998,4999,23595,5000,5001,23594,
ECM proteoglycans	176,375790,54829,63827,633,1297,1298,1299,1311,1605,1634,1758,1834,2331,1404,3381,3673,3674,3679,8516,3680,3685,3687,3688,3690,3693,3694,284217,3908,3909,3910,3911,3912,3913,3915,4038,4060,4146,4148,8785,4593,4684,1463,5802,5054,6678,7040,7042,7043,3371,63923,7143,7148,1462,7448,
EGFR Transactivation by Gastrin	1956,2885,1839,3265,3845,4314,4893,5578,6654,
EGFR downregulation	160,161,163,1173,1175,8874,867,998,1211,1950,1956,29924,2060,58513,2885,9146,5796,6233,6456,30011,10252,10253,8027,10254,7311,7314,7316,
EGFR interacts with phospholipase C-gamma	107,108,109,196883,111,112,113,114,115,156,10768,801,814,1385,1950,1956,3708,3709,3710,5136,5153,5137,5335,5566,5567,5568,5573,5575,5576,5577,5578,5580,5581,5582,
EPH-Ephrin signaling	60,71,10097,10096,102,160,161,163,1173,1175,51107,83464,64283,8874,10552,10095,10109,10094,10093,10092,998,1072,1211,1212,1213,8218,1759,1942,1943,1944,1945,1946,1947,1948,1949,2041,284656,1969,2042,2043,2044,285220,2045,2046,2047,2048,2049,2050,2051,2534,28964,2902,2904,3265,3320,6453,8997,3791,3984,3985,4067,4313,4318,4628,4629,79784,4627,10627,103910,4637,10398,8440,23385,25791,5058,5062,5063,…
EPH-ephrin mediated repulsion of cells	102,160,161,163,1173,1175,51107,83464,1211,1212,1213,8218,1759,1942,1943,1944,1945,1946,1947,1948,1949,2041,284656,1969,2042,2043,2044,285220,2045,2046,2047,2048,2049,2050,2051,2534,4067,4313,4318,23385,5664,55851,5879,6714,7074,7410,10451,7525,
EPHA-mediated growth cone collapse	1942,1943,1944,1945,1946,2041,284656,1969,2042,2043,2044,285220,2045,2046,2534,3320,3791,4067,4628,4629,79784,4627,103910,4637,10398,25791,5747,387,6093,9475,6461,6714,7422,7525,
EPHB-mediated forward signaling	60,71,10097,10096,64283,10552,10095,10109,10094,10093,10092,998,1072,1947,1948,1949,2047,2048,2049,2050,2051,2534,2902,2904,3265,6453,8997,3984,3985,4067,5058,5747,5879,5921,387,6093,9475,6383,6714,7074,8976,7525,
ER Quality Control Compartment (ERQC)	51009,9695,55741,80267,11253,10956,6400,84447,56886,55757,
ER to Golgi Anterograde Transport	286,287,288,23243,372,374,375,377,378,381,55738,84364,26286,10282,51272,1604,966,10175,254263,149111,9382,22796,83548,25839,10466,57511,91949,84342,1294,1314,1315,9276,11316,22820,26958,22818,51226,1453,4253,1075,1522,1639,10540,11258,51164,84516,10671,1778,1780,1781,1783,79659,51626,8655,140735,2153,2157,2348,8729,2801,2804,64689,9527,9570,2890,3630,10945,11014,11015,3998,79748,10960,81562,90411…
ER-Phagosome pathway	567,811,3105,3106,3107,3133,3134,3135,2923,5682,5683,5684,5685,5686,5687,5688,143471,5689,5699,122706,5690,5691,5692,5693,5694,5695,5696,5698,5700,5701,5702,5704,5705,5706,5707,5716,5717,5718,5719,10213,5708,5709,5710,5711,9861,5713,5714,5715,5720,5721,10197,23198,9491,6233,29927,55176,10952,23480,6890,6891,6892,7311,7314,7316,
ERK/MAPK targets	1845,1846,1848,1849,2002,5594,5600,1432,5595,5598,4205,4208,5515,5516,5518,5519,5528,6195,6196,6197,9252,
ERKs are inactivated	1845,1846,1848,1849,5594,5595,5598,5515,5516,5518,5519,5528,
Early Phase of HIV Life Cycle	8815,1234,920,7852,2237,3159,3836,3978,3981,5478,11168,7518,7520,2547,
Effects of PIP2 hydrolysis	26090,57406,747,221955,1606,1607,8527,8526,1608,160851,9162,139189,1609,8525,3708,3709,3710,11343,5580,5581,5583,5588,10125,10235,7222,7225,57113,
Eicosanoid ligand-binding receptors	10800,57105,2840,1241,56413,165140,5729,11251,5731,5732,5733,5734,5737,5739,6915,
Eicosanoids	1579,284541,1580,57834,66002,8529,126410,4051,11283,1582,5740,6916,
Elastic fibre formation	27302,650,652,655,2202,30008,2006,2192,2199,10516,2200,2201,84467,5045,8200,3678,8516,3685,3688,3690,3693,3694,3696,4015,4016,4017,84695,84171,4052,4053,4054,8425,4236,4237,4238,4239,8076,7040,7042,7043,7448,
Electric Transmission Across Gap Junctions	84694,10052,57369,24145,56666,
Electron transport from NADPH to Ferredoxin	2230,112812,2232,
Elevation of cytosolic Ca2+ levels	3708,3709,3710,84876,5023,6786,7222,7225,57113,
Elongation arrest and recovery	8812,904,905,1025,9150,8178,2962,2963,7469,25920,51497,7936,5430,5431,5432,5433,5434,5435,5436,5437,5438,5439,5440,5441,6749,11198,6827,6829,6917,6921,6923,6924,
Endogenous sterols	1583,1584,1585,1586,1588,1545,1589,1593,51302,10858,285440,1595,1581,9420,1582,2230,112812,2232,8648,10499,9971,5443,5740,6256,
Endosomal Sorting Complex Required For Transport (ESCRT)	27243,25978,51652,29082,128866,92421,51510,79643,91782,9146,6233,11267,8027,10254,7251,7311,7314,7316,84313,51160,51028,137492,79720,55048,155382,27183,9525,51534,
Endosomal/Vacuolar pathway	567,1514,1520,1515,3105,3106,3107,3133,3134,3135,4012,
Energy dependent regulation of mTOR by LKB1-AMPK	51719,81617,55004,28956,8649,389541,10542,64223,2475,5494,5562,5563,5564,5565,5571,51422,53632,6009,57521,10670,10325,64121,58528,6794,92335,55437,7248,7249,
Entry of Influenza Virion into Host Cell via Endocytosis	1211,
Enzymatic degradation of Dopamine by monoamine oxidase	1312,4128,
Enzymatic degradation of dopamine by COMT	1312,4128,
Ephrin signaling	8874,1947,1948,1949,2047,2048,2049,2050,2051,2534,28964,10627,8440,5058,5062,5063,5879,6386,6714,
Epigenetic regulation of gene expression	60,121536,51742,9031,11176,902,10849,1022,9188,7913,1786,1788,1789,29947,8726,2033,2068,2071,2074,2146,2932,2965,2966,2967,2968,404672,474382,3014,3015,54145,3020,3065,3066,8335,8334,3013,8331,255626,3018,8347,3017,8345,8970,85236,8340,8342,8341,8348,8350,8359,8337,8338,8349,333932,128312,3720,2648,8850,8932,4331,22823,10514,4641,5252,26147,25885,84172,9533,51082,64425,5434,5435,5437,5440,5441,59…
Erythrocytes take up carbon dioxide and release oxygen	358,759,760,762,3039,3043,6005,6521,
Erythrocytes take up oxygen and release carbon dioxide	358,759,760,762,3039,3043,6005,6521,
Establishment of Sister Chromatid Cohesion	113130,114799,157570,23244,23047,5885,8243,9126,10274,10735,
Estrogen biosynthesis	441282,1588,3292,51170,
Ethanol oxidation	84532,55902,124,125,126,127,128,130,131,216,219,217,
Eukaryotic Translation Elongation	1915,158078,1917,1933,1936,1937,1938,2197,6134,4736,6135,6136,6137,23521,9045,6138,6139,6141,6142,6143,6144,6146,9349,6147,6152,6154,51121,6155,6157,6158,6159,6122,6156,6160,6161,6164,11224,6165,25873,6173,6167,6168,6169,6170,6123,6124,6171,6125,6128,6129,6130,6132,6133,6175,6176,6181,6204,6205,6206,6207,6208,6209,6210,6217,6218,6222,6223,6187,6224,6227,6228,6229,6230,6231,6232,6233,6234,6235,618…
Eukaryotic Translation Initiation	1964,1967,8892,8891,8890,8893,1965,8894,1968,8661,8662,8663,8664,3646,8665,8666,8667,8668,8669,27335,51386,10480,1973,1974,1975,1977,1978,1981,7458,1983,9669,2197,26986,6134,4736,6135,6136,6137,23521,9045,6138,6139,6141,6142,6143,6144,6146,9349,6147,6152,6154,51121,6155,6157,6158,6159,6122,6156,6160,6161,6164,11224,6165,25873,6173,6167,6168,6169,6170,6123,6124,6171,6125,6128,6129,6130,6132,6133,6…
Eukaryotic Translation Termination	327,2107,2197,23708,6134,4736,6135,6136,6137,23521,9045,6138,6139,6141,6142,6143,6144,6146,9349,6147,6152,6154,51121,6155,6157,6158,6159,6122,6156,6160,6161,6164,11224,6165,25873,6173,6167,6168,6169,6170,6123,6124,6171,6125,6128,6129,6130,6132,6133,6175,6176,6181,6204,6205,6206,6207,6208,6209,6210,6217,6218,6222,6223,6187,6224,6227,6228,6229,6230,6231,6232,6233,6234,6235,6188,6189,6191,6192,6193,…
Export of Viral Ribonucleoproteins from Nucleus	8086,3303,55706,57122,55746,9972,9631,23279,23511,23165,23225,8021,129401,79023,348995,10762,53371,23636,79902,4927,9688,4928,11097,9883,100101267,8480,5901,5903,81929,7175,7514,
Extension of Telomeres	328,1736,1763,2237,3978,55651,5111,5422,23649,5424,5425,10714,57804,5426,5427,5557,5558,5981,5982,5983,5984,5985,6117,6118,6119,8607,10856,7015,55135,
Extracellular matrix organization	2,176,87,102,8751,6868,101,8754,9510,140766,170690,170692,9509,9508,9507,11096,11095,56999,375790,54829,63827,633,649,27302,650,652,655,682,823,826,8573,836,977,960,961,999,634,4680,1088,1215,1300,1301,1302,1303,1305,7373,1306,1307,1308,80781,1310,1277,1278,57642,81578,169044,91522,255631,84570,136227,85301,340267,1280,1281,1282,1284,1285,1286,1287,1288,1289,1290,50509,1291,1292,1293,256076,13187…
Extrinsic Pathway of Fibrin Clot Formation	2159,2152,2155,2158,7035,
FBXW7 Mutants and NOTCH1 in Cancer	8454,55294,4851,9978,6500,
FCERI mediated Ca+2 mobilization	10768,695,801,9402,2885,3497,28442,28378,3514,28299,28901,28908,3537,3538,3539,3542,28834,28826,28825,28823,28772,28770,28816,28814,28813,28811,28802,28799,28795,28793,28791,28786,28785,28784,28783,28781,28776,28775,28774,3702,3708,3709,3710,27040,3937,4067,4772,4773,4775,5335,5336,5530,5532,5534,6464,6654,6850,7006,100124696,7294,7409,7410,10451,
FCERI mediated MAPK activation	88,10142,284,54518,369,408,409,673,8315,685,801,815,816,817,818,10256,22866,1437,1438,1439,1445,8452,153090,1742,1843,11221,80824,1844,1846,1847,1848,1849,1850,1852,1950,1956,2064,2065,2066,2069,2243,2244,2246,2255,8823,8822,8817,9965,2247,26281,27006,8074,2248,2249,2250,2251,2252,2253,2254,2260,2263,2261,2264,2266,2335,2353,10818,10817,2534,9402,2885,2902,2903,2904,2905,2906,1839,3265,3497,28442…
FCERI mediated NF-kB activation	8915,8945,84433,997,1147,8454,23291,3497,28442,28378,3514,28299,28901,28908,3537,3538,3539,3542,28834,28826,28825,28823,28772,28770,28816,28814,28813,28811,28802,28799,28795,28793,28791,28786,28785,28784,28783,28781,28776,28775,28774,3551,8517,4067,10892,6885,4790,4792,5170,5588,5682,5683,5684,5685,5686,5687,5688,143471,5689,5699,122706,5690,5691,5692,5693,5694,5695,5696,5698,5700,5701,5702,5704,…
FCGR activation	919,917,2209,2212,2214,2268,2534,3055,3500,3501,3502,3503,28442,28378,3514,28299,28901,28908,3537,3538,3539,3542,28834,28826,28825,28823,28772,28770,28816,28814,28813,28811,28802,28799,28795,28793,28791,28786,28785,28784,28783,28781,28776,28775,28774,4067,6714,6850,7525,
FGFR1 ligand binding and activation	3730,2246,2255,8822,2247,26281,27006,8074,2248,2249,2250,2251,2253,2254,2260,9365,
FGFR1 mutant receptor activation	613,11064,11052,1523,2246,8822,2247,26281,8074,2249,2250,2251,2253,2254,2260,11116,26127,9846,2885,9208,399687,5290,5295,6772,6774,6776,6777,8805,7750,
FGFR1b ligand binding and activation	2246,2255,2247,27006,2248,2260,
FGFR1c and Klotho ligand binding and activation	8074,2260,9365,
FGFR1c ligand binding and activation	3730,2246,8822,2247,26281,8074,2249,2250,2251,2253,2254,2260,
FGFR2 ligand binding and activation	2246,2255,8823,8822,8817,2247,26281,27006,8074,2248,2249,2250,2251,2252,2253,2254,9982,83888,143282,2263,
FGFR2 mutant receptor activation	2246,2255,8823,8822,8817,2247,26281,27006,8074,2248,2249,2250,2251,2252,2253,2254,2263,
FGFR2b ligand binding and activation	2246,2255,2247,27006,2248,2252,9982,83888,143282,2263,
FGFR2c ligand binding and activation	2246,8823,8822,8817,2247,26281,8074,2249,2250,2251,2253,2254,2263,
FGFR3 ligand binding and activation	2246,8823,8822,8817,2247,26281,8074,2249,2250,2253,2254,2261,
FGFR3 mutant receptor activation	2246,8823,8822,8817,2247,26281,8074,2249,2250,2253,2254,2261,
FGFR3b ligand binding and activation	2246,8822,8817,26281,2253,2254,2261,
FGFR3c ligand binding and activation	2246,8823,8822,8817,2247,26281,8074,2249,2250,2253,2254,2261,
FGFR4 ligand binding and activation	2246,8823,8822,8817,9965,2247,26281,8074,2249,2251,2253,2254,2264,152831,
FGFR4 mutant receptor activation	2264,
FMO oxidises nucleophiles	2326,2327,2328,
FRS-mediated FGFR1 signaling	88,10142,284,54518,369,408,409,673,8315,685,801,815,816,817,818,10256,22866,1437,1438,1439,1445,8452,153090,1742,1843,11221,80824,1844,1846,1847,1848,1849,1850,1852,1950,1956,2064,2065,2066,2069,2243,2244,2246,2255,8823,8822,8817,9965,2247,26281,27006,8074,2248,2249,2250,2251,2252,2253,2254,2260,2263,2261,2264,2266,2335,10818,10817,2534,2885,2902,2903,2904,2905,2906,1839,3265,54756,3558,3559,3560…
FRS-mediated FGFR2 signaling	88,10142,284,54518,369,408,409,673,8315,685,801,815,816,817,818,10256,22866,1437,1438,1439,1445,8452,153090,1742,1843,11221,80824,1844,1846,1847,1848,1849,1850,1852,1950,1956,2064,2065,2066,2069,2243,2244,2246,2255,8823,8822,8817,9965,2247,26281,27006,8074,2248,2249,2250,2251,2252,2253,2254,2260,2263,2261,2264,2266,2335,10818,10817,2534,2885,2902,2903,2904,2905,2906,1839,3265,54756,3558,3559,3560…
FRS-mediated FGFR3 signaling	88,10142,284,54518,369,408,409,673,8315,685,801,815,816,817,818,10256,22866,1437,1438,1439,1445,8452,153090,1742,1843,11221,80824,1844,1846,1847,1848,1849,1850,1852,1950,1956,2064,2065,2066,2069,2243,2244,2246,2255,8823,8822,8817,9965,2247,26281,27006,8074,2248,2249,2250,2251,2252,2253,2254,2260,2263,2261,2264,2266,2335,10818,10817,2534,2885,2902,2903,2904,2905,2906,1839,3265,54756,3558,3559,3560…
FRS-mediated FGFR4 signaling	88,10142,284,54518,369,408,409,673,8315,685,801,815,816,817,818,10256,22866,1437,1438,1439,1445,8452,153090,1742,1843,11221,80824,1844,1846,1847,1848,1849,1850,1852,1950,1956,2064,2065,2066,2069,2243,2244,2246,2255,8823,8822,8817,9965,2247,26281,27006,8074,2248,2249,2250,2251,2252,2253,2254,2260,2263,2261,2264,2266,2335,10818,10817,2534,2885,2902,2903,2904,2905,2906,1839,3265,54756,3558,3559,3560…
Facilitative Na+-independent glucose transporters	26291,6513,81031,66035,154091,6514,6515,6517,6518,11182,155184,29988,56606,
Factors involved in megakaryocyte development and platelet production	25,50808,8165,11216,91768,81928,829,830,832,23468,998,1017,1020,1062,1387,1793,55619,139818,1794,1795,9732,80005,57572,85440,81704,23348,10938,30846,30845,2033,2623,2624,2625,2626,140628,2627,3020,3043,3045,100187828,3046,3047,3048,3065,3066,8350,333932,10362,3439,3446,3448,3449,3451,3440,3452,3441,3442,3443,3444,3445,3456,3659,3660,3661,3665,3705,3717,221037,23028,3832,56992,81930,10112,3835,949…
Fanconi Anemia Pathway	378708,545,84126,9937,64858,146956,197342,2067,2072,80233,199990,91442,22909,2175,2187,2176,2177,2178,2188,2189,55215,55120,57697,80198,353497,6117,6118,6119,6233,548593,84464,201254,7311,7314,7316,29089,7398,27033,
FasL/ CD95L signaling	843,841,8772,355,356,
Fatty Acids bound to GPR40 (FFAR1) regulate insulin secretion	2864,2767,9630,2769,2776,23236,5330,5331,
Fatty Acyl-CoA Biosynthesis	31,47,641371,26027,134526,55856,10965,122970,641372,11332,10005,23597,23205,81616,80221,197322,2180,2181,2182,51703,23305,55750,64834,54898,83401,6785,60481,79071,79993,2194,9200,201562,51495,401494,51144,3293,55301,5538,9374,6319,6576,9524,253017,117145,284486,
Fatty acid, triacylglycerol, and ketone body metabolism	65985,19,5244,31,32,80724,84129,33,34,35,37,38,47,641371,26027,134526,55856,10965,122970,641372,11332,10005,23597,51,23205,81616,80221,197322,2180,2181,2182,51703,23305,55750,392636,10554,10555,56894,56895,55326,183,211,51129,27063,335,336,116519,406,622,56898,10498,892,948,23097,1024,80205,9575,1374,1375,1376,1387,1490,1543,1579,1581,1666,26063,8694,84649,1892,1632,64834,54898,83401,6785,60481,7…
Fatty acids	1553,1549,1555,1565,1572,1573,1579,284541,1580,57834,66002,8529,126410,4051,11283,
Fc epsilon receptor (FCERI) signaling	88,26523,27161,192669,192670,10768,10142,207,84335,208,10000,284,54518,369,408,409,572,8915,673,8315,685,695,8945,801,815,816,817,818,84433,842,930,940,941,942,997,1026,1027,1147,10256,22866,1385,1437,1438,1439,1445,8454,8452,153090,1742,1843,11221,80824,1844,1846,1847,1848,1849,1850,1852,1950,1956,2064,2065,2066,2069,23291,2205,2207,2243,2244,2246,2255,8823,8822,8817,9965,2247,26281,27006,8074,2…
Fcgamma receptor (FCGR) dependent phagocytosis	10006,10152,25,60,71,10097,10096,10768,10552,10095,10109,10094,10093,10092,10458,55845,695,919,917,998,1072,1398,23191,26999,1793,9844,63916,2209,2212,2214,2268,2534,2885,3055,3320,3326,3500,3501,3502,3503,28442,28378,3514,28299,28901,28908,3537,3538,3539,3542,28834,28826,28825,28823,28772,28770,28816,28814,28813,28811,28802,28799,28795,28793,28791,28786,28785,28784,28783,28781,28776,28775,28774,…
Fertilization	49,2515,8748,8747,11085,2683,117144,117155,347732,378807,79820,257062,57828,928,84329,284359,126123,100129669,113177,157855,5016,6677,22917,7783,7784,57829,
Fibronectin matrix formation	634,4680,1088,2335,3678,3688,
Ficolins bind to repetitive carbohydrate structures on the target cell surface	2219,2220,8547,5648,10747,
Folding of actin by CCT/TriC	60,10576,7203,10575,22948,908,10574,10694,6950,
Formation of ATP by chemiosmotic coupling	498,506,509,513,514,515,516,517,518,10476,521,522,9551,10632,539,27109,
Formation of Fibrin Clot (Clotting Cascade)	2,708,57126,2159,2160,2161,2162,2165,2147,2149,2152,2153,2155,2157,2158,2243,2244,2266,2811,2812,2814,2815,3818,3827,5196,5197,5547,5624,10544,5627,5657,5104,462,3053,5270,710,7035,7056,7450,
Formation of HIV elongation complex in the absence of HIV Tat	902,8812,904,905,1022,1025,9150,8178,2068,2071,2962,2963,2965,2966,2967,2968,404672,4331,4686,22916,7469,25920,51497,7936,5430,5431,5432,5433,5434,5435,5436,5437,5438,5439,5440,5441,6749,11198,6827,6829,6917,6921,6923,6924,
Formation of HIV-1 elongation complex containing HIV-1 Tat	902,904,1022,1025,9150,8178,2068,2071,2962,2963,2965,2966,2967,2968,404672,4331,4686,22916,7469,25920,51497,7936,5430,5431,5432,5433,5434,5435,5436,5437,5438,5439,5440,5441,6749,11198,6827,6829,6917,6921,6923,6924,
Formation of Incision Complex in GG-NER	902,1022,1069,9557,8451,8450,1642,1643,2067,2068,2071,2072,2073,2965,2966,2967,2968,404672,4331,142,10038,8554,10401,5886,5887,9978,54778,6117,6118,6119,6233,7341,6613,6612,7311,7314,7316,7329,7334,7336,85015,7507,7508,
Formation of RNA Pol II elongation complex	902,8812,904,905,1022,1025,9150,8178,2068,2071,2962,2963,2965,2966,2967,2968,404672,4331,4686,22916,7469,25920,51497,7936,5430,5431,5432,5433,5434,5435,5436,5437,5438,5439,5440,5441,6749,11198,6827,6829,6917,6921,6923,6924,
Formation of Senescence-Associated Heterochromatin Foci (SAHF)	25842,23523,1026,57634,3005,7290,3024,3009,3006,3007,3008,3159,8091,4001,5925,7157,29855,
Formation of TC-NER Pre-Incision Complex	9716,902,1022,9318,8533,51138,10987,10980,50813,64708,10920,8451,8450,1642,2033,2068,2071,2074,1161,2873,2965,2966,2967,2968,404672,3150,57461,4331,5430,5431,5432,5433,5434,5435,5436,5437,5438,5439,5440,5441,10450,27339,9978,6233,6917,7311,7314,7316,7874,57654,56949,7507,91603,
Formation of a pool of free 40S subunits	1964,8661,8662,8663,8664,3646,8665,8666,8667,8668,8669,27335,51386,10480,2197,6134,4736,6135,6136,6137,23521,9045,6138,6139,6141,6142,6143,6144,6146,9349,6147,6152,6154,51121,6155,6157,6158,6159,6122,6156,6160,6161,6164,11224,6165,25873,6173,6167,6168,6169,6170,6123,6124,6171,6125,6128,6129,6130,6132,6133,6175,6176,6181,6204,6205,6206,6207,6208,6209,6210,6217,6218,6222,6223,6187,6224,6227,6228,62…
Formation of annular gap junctions	1173,1211,1212,1213,8218,1601,1759,1785,2697,
Formation of apoptosome	317,842,54205,
Formation of editosomes by ADAR proteins	103,104,
Formation of the Early Elongation Complex	902,1022,9150,2068,2071,2962,2963,2965,2966,2967,2968,404672,4331,4686,22916,7469,25920,51497,7936,5430,5431,5432,5433,5434,5435,5436,5437,5438,5439,5440,5441,6827,6829,
Formation of the Editosome	29974,339,
Formation of the HIV-1 Early Elongation Complex	902,1022,9150,2068,2071,2962,2963,2965,2966,2967,2968,404672,4331,4686,22916,7469,25920,51497,7936,5430,5431,5432,5433,5434,5435,5436,5437,5438,5439,5440,5441,6827,6829,
Formation of the active cofactor, UDP-glucuronate	23169,7358,7360,
Formation of the beta-catenin:TCF transactivating complex	9070,8313,607,283149,79577,1387,1499,2033,474382,3014,3015,54145,3020,3065,8335,8334,3013,8331,255626,3018,8347,3017,8345,8970,85236,8340,8342,8341,8348,8350,8359,8337,8338,8349,333932,128312,8290,10524,8085,51176,123169,4221,4609,26108,90780,5929,8607,6597,6925,6932,83439,6934,7015,7088,7089,7090,7091,8295,
Formation of the ternary complex, and subsequently, the 43S complex	1964,1965,8894,1968,8661,8662,8663,8664,3646,8665,8666,8667,8668,8669,27335,51386,10480,2197,6204,6205,6206,6207,6208,6209,6210,6217,6218,6222,6223,6187,6224,6227,6228,6229,6230,6231,6232,6233,6234,6235,6188,6189,6191,6192,6193,6194,6201,6202,6203,3921,
Formation of tubulin folding intermediates by CCT/TriC	10576,7203,10575,22948,908,10574,10694,6950,7846,10376,84790,7278,112714,7277,80086,51807,79861,81027,7280,347733,10381,10382,10383,84617,
Formyl peptide receptors bind formyl peptides and many other ligands	301,351,6368,2357,2358,2359,50865,6288,
Free fatty acid receptors	2864,2867,2865,338557,2853,
Free fatty acids regulate insulin secretion	2864,2767,9630,2769,2776,23236,5330,5331,
Frs2-mediated activation	88,10142,284,54518,369,408,409,673,8315,685,801,815,816,817,818,10256,22866,1399,1437,1438,1439,1445,8452,153090,1742,1843,11221,80824,1844,1846,1847,1848,1849,1850,1852,1950,1956,2064,2065,2066,2069,2243,2244,2246,2255,8823,8822,8817,9965,2247,26281,27006,8074,2248,2249,2250,2251,2252,2253,2254,2260,2263,2261,2264,2266,2335,10818,10817,2534,2885,2902,2903,2904,2905,2906,1839,3265,54756,3558,3559…
Fructose biosynthesis	231,6652,
Fructose catabolism	229,3795,26007,
Fructose metabolism	231,229,3795,6652,26007,
Fusion and Uncoating of the Influenza Virion
Fusion of the Influenza Virion to the Host Cell Endosome
G alpha (12/13) signalling events	29,148,147,146,11214,393,9138,9826,23365,27237,9828,23370,9181,50650,50649,9459,8874,23229,998,1894,2245,221472,89846,121512,2768,10672,2782,2783,2784,59345,10681,2790,2791,55970,51764,54331,2785,2786,2787,2788,94235,2792,2793,6453,8997,4168,23263,10276,25791,84033,5290,5295,5296,8503,64857,57449,5364,5879,5880,5924,387,388,389,391,6093,9475,6654,6655,6915,7074,26230,7204,7409,7410,10451,
G alpha (i) signalling events	57007,107,108,109,196883,111,112,113,114,115,134,140,150,151,152,183,186,301,8862,187,351,623,624,718,719,727,728,846,6360,6363,6364,6366,6368,6370,10850,56477,6352,1230,2826,729230,1232,1233,1234,1235,1236,1237,10803,1129,1132,1268,1269,2919,3627,6373,6387,10563,58191,2920,2921,6374,6372,3576,4283,3577,3579,2833,7852,643,10663,1813,1814,1815,2357,2358,2359,2550,9568,51083,2587,8811,8484,2770,277…
G alpha (q) signalling events	26090,57406,148,147,146,156,183,185,301,351,115557,551,552,553,623,624,680,846,885,886,887,6368,1128,1131,1133,10800,57105,747,221955,1606,1607,8527,8526,1608,160851,9162,139189,1609,8525,1906,1907,1908,1909,1910,2147,2149,2150,2151,9002,2864,2867,2865,2358,2520,2641,2642,51738,2693,2767,9630,2769,2776,2782,2783,2784,59345,10681,2790,2791,55970,51764,54331,2785,2786,2787,2788,94235,2792,2793,2796…
G alpha (s) signalling events	107,108,109,196883,111,112,113,114,115,116,117,133,79924,135,136,153,154,155,551,554,796,797,799,10203,1081,1392,1394,1395,1812,1816,2488,2492,2641,2642,2691,2692,2695,2696,2740,9340,2770,2771,2773,2778,346562,2781,2782,2783,2784,59345,10681,2790,2791,55970,51764,54331,2785,2786,2787,2788,94235,2792,2793,151306,2838,285601,11245,2843,2848,2850,2854,11250,10888,53831,3274,3360,3362,3363,3375,3640,…
G alpha (z) signalling events	107,108,109,196883,111,112,113,114,115,150,151,152,2770,2771,2773,2778,346562,2781,2782,2783,2784,59345,10681,2790,2791,55970,51764,54331,2785,2786,2787,2788,94235,2792,2793,5578,5579,5580,5581,5582,5583,5588,26575,10287,8601,5999,
G beta:gamma signalling through PI3Kgamma	207,208,10000,1437,1438,1439,9846,2782,2783,2784,59345,10681,2790,2791,55970,51764,54331,2785,2786,2787,2788,94235,2792,2793,2885,3558,3559,3560,3561,3562,3563,3567,3568,3716,3717,3718,5170,5290,5291,5293,5294,5295,5296,8503,23533,146850,387,6464,
G beta:gamma signalling through PLC beta	2782,2783,2784,59345,10681,2790,2791,55970,51764,54331,2785,2786,2787,2788,94235,2792,2793,23236,5330,5331,
G protein gated Potassium channels	2550,9568,2782,2783,2784,2790,55970,54331,2785,2786,2787,2788,94235,2792,2793,3766,3768,3772,3773,3759,3760,3761,3762,3763,3765,
G-protein activation	2770,2771,2773,2775,2779,2780,346562,2781,2782,2783,2784,59345,10681,2790,2791,55970,51764,54331,2785,2786,2787,2788,94235,2792,2793,4988,5173,5443,
G-protein beta:gamma signalling	207,208,10000,1437,1438,1439,9846,2782,2783,2784,59345,10681,2790,2791,55970,51764,54331,2785,2786,2787,2788,94235,2792,2793,2885,3558,3559,3560,3561,3562,3563,3567,3568,3716,3717,3718,5170,5290,5291,5293,5294,5295,5296,8503,23533,146850,23236,5330,5331,387,6464,
G-protein mediated events	107,108,109,196883,111,112,113,114,115,156,10768,801,814,1385,2770,2771,2773,2774,2775,2779,2780,346562,2781,3708,3709,3710,5594,5136,5153,5137,5321,23236,5330,5331,5332,5566,5567,5568,5573,5575,5576,5577,5578,5580,5582,
G0 and Early G1	8900,890,898,9134,993,990,983,1017,1859,1869,1874,1875,3065,55957,91750,132660,286826,4605,5111,5928,5933,5934,7027,7029,7153,
G1 Phase	595,894,896,902,1019,1021,1022,1026,1027,1029,1030,1031,1032,1163,8454,1869,1870,1871,1874,1875,4331,5515,5516,5518,5519,5520,28227,5925,5933,5934,6233,6500,6502,7027,7029,7311,7314,7316,
G1/S DNA Damage Checkpoints	472,898,9134,993,1017,1026,1027,1111,11200,4193,5682,5683,5684,5685,5686,5687,5688,143471,5689,5699,122706,5690,5691,5692,5693,5694,5695,5696,5698,5700,5701,5702,5704,5705,5706,5707,5716,5717,5718,5719,10213,5708,5709,5710,5711,9861,5713,5714,5715,5720,5721,10197,23198,9491,64326,6233,7157,7311,7314,7316,
G1/S Transition	8900,890,891,898,9134,902,993,8318,990,8317,983,1017,1022,1026,1027,81620,1163,8454,10926,1719,1869,26271,4149,55388,4171,4172,4173,4174,4175,4176,84515,4331,4609,4998,4999,23595,5000,5001,23594,5111,9088,5422,23649,5426,5427,5515,5516,5518,5519,28227,5557,5558,5682,5683,5684,5685,5686,5687,5688,5689,5699,5690,5691,5692,5693,5694,5695,5696,5698,5700,5701,5702,5704,5705,5706,5707,5716,5717,5718,57…
G1/S-Specific Transcription	8900,898,993,8318,990,983,81620,1719,1869,26271,4998,5111,5422,6241,7027,7084,7298,
G2 Phase	8900,890,1017,1869,1871,
G2/M Checkpoints	472,545,84126,29086,580,672,79184,9577,891,9133,993,995,8318,990,8317,983,1017,1111,11200,63967,10926,84142,3014,54145,8924,255626,3018,8347,3017,8345,8970,85236,8340,8342,8341,8348,8359,8349,128312,8290,3364,10524,55388,4171,4172,4173,4174,4175,4176,84515,9656,4361,4683,4998,4999,23595,5000,5001,23594,51588,9088,5810,5884,10111,5883,144715,5982,5983,5984,5985,165918,9025,6117,6118,6119,2810,7341…
G2/M DNA damage checkpoint	472,545,84126,29086,580,672,79184,9577,891,995,983,1111,11200,84142,3014,54145,8924,255626,3018,8347,3017,8345,8970,85236,8340,8342,8341,8348,8359,8349,128312,8290,10524,9656,4361,4683,51588,10111,165918,9025,2810,7341,7158,7334,7336,51720,7465,7468,7529,7531,7532,7533,10971,7534,
G2/M DNA replication checkpoint	891,9133,983,9088,7465,
G2/M Transition	10121,84962,10142,7840,6790,79866,8945,8900,890,891,9133,902,9738,993,994,995,983,728642,984,1017,55755,1022,1063,55835,22994,9662,22995,22897,55125,11190,80184,95681,9702,80254,80321,55722,79959,84131,1069,9793,23332,11064,1453,1454,8454,1639,10540,11258,1778,1781,8655,2033,23291,11116,2305,55142,3320,55957,91750,132660,286826,22919,4331,4605,54820,121441,4751,22981,4926,4957,8481,10133,5048,510…
GAB1 signalosome	26523,27161,192669,192670,207,84335,208,10000,572,685,842,930,940,941,942,1026,1027,1147,1385,1445,1950,1956,2064,2065,2066,2069,2246,2255,8823,8822,8817,9965,2247,26281,27006,8074,2248,2249,2250,2251,2252,2253,2254,2260,2263,2261,2264,2308,2309,4303,10818,2534,2549,2885,2931,2932,1839,3667,8660,3815,4254,9365,152831,3932,79109,4193,407015,407016,64223,4343,2475,3164,3084,9542,10718,145957,55824,…
GABA A (rho) receptor activation	2569,2570,200959,
GABA A receptor activation	23229,2554,2555,2556,2557,2558,2559,2560,2561,2562,2566,2567,55879,
GABA B receptor activation	107,108,109,196883,111,112,113,114,115,2550,9568,2770,2771,2773,2774,346562,2782,2783,2784,2790,55970,54331,2785,2786,2787,2788,94235,2792,2793,3766,3768,3772,3773,3759,3760,3761,3762,3763,3765,
GABA receptor activation	107,108,109,196883,111,112,113,114,115,23229,2550,9568,2554,2555,2556,2557,2558,2559,2560,2561,2562,2566,2567,55879,2569,2570,200959,2770,2771,2773,2774,346562,2782,2783,2784,2790,55970,54331,2785,2786,2787,2788,94235,2792,2793,3766,3768,3772,3773,3759,3760,3761,3762,3763,3765,
GABA synthesis	2571,2572,
GABA synthesis, release, reuptake and degradation	18,7915,10815,80331,2571,2572,3312,5864,22999,140679,6529,6538,6539,6540,6616,6804,6812,6857,6844,
GDP-fucose biosynthesis	8790,197258,282969,2762,55343,7264,
GLI proteins bind promoters of Hh responsive genes to promote transcription	91653,2735,2736,2737,64399,5727,8643,
GLI3 is processed to GLI3R by the proteasome	8945,1452,8454,2737,2932,5566,5567,5568,5682,5683,5684,5685,5686,5687,5688,143471,5689,5699,122706,5690,5691,5692,5693,5694,5695,5696,5698,5700,5701,5702,5704,5705,5706,5707,5716,5717,5718,5719,10213,5708,5709,5710,5711,9861,5713,5714,5715,5720,5721,10197,23198,9491,9978,6233,6500,51684,7311,7314,7316,
GP1b-IX-V activation signalling	2316,2811,2812,2814,2815,5295,5894,6714,7450,7534,
GPCR downstream signaling	26090,57406,29,57007,107,108,109,196883,111,112,113,114,115,116,117,133,79924,134,135,136,140,148,147,146,150,151,152,153,154,155,156,183,185,186,11214,207,208,10000,301,8862,187,351,393,9138,9826,23365,27237,9828,23370,9181,115557,50650,50649,9459,8874,23229,551,552,553,554,623,624,680,718,719,727,728,796,797,799,10203,846,885,886,887,6360,6363,6364,6366,6368,6370,10850,56477,6352,1230,2826,7292…
GPCR ligand binding	2532,1238,57007,51554,116,117,2015,30817,84658,133,79924,134,135,136,140,148,147,146,150,151,152,153,154,155,183,185,186,301,8862,187,351,551,552,553,554,623,624,680,718,719,727,728,27202,796,797,799,10203,846,885,886,887,6356,6360,6361,6363,6347,6364,6366,6367,6368,6370,10850,56477,6348,6349,6351,6352,6354,1230,2826,729230,1232,1233,1234,1235,1236,1237,10803,9034,1604,1081,1128,1129,1131,1132,11…
GPVI-mediated activation cascade	207,208,10000,998,51266,1437,1438,1439,2207,2534,9846,51206,2885,3558,3559,3560,3561,3562,3563,3567,3568,3716,3717,3718,27040,3932,3937,4067,5170,10630,5290,5291,5293,5294,5295,5296,8503,23533,146850,5336,5590,5781,5777,5879,5880,387,388,391,6464,6850,7409,7410,10451,
GRB2 events in EGFR signaling	88,10142,284,54518,369,408,409,673,8315,685,801,815,816,817,818,10256,22866,1437,1438,1439,1445,8452,153090,1742,1843,11221,80824,1844,1846,1847,1848,1849,1850,1852,1950,1956,2064,2065,2066,2069,2243,2244,2246,2255,8823,8822,8817,9965,2247,26281,27006,8074,2248,2249,2250,2251,2252,2253,2254,2260,2263,2261,2264,2266,2335,10818,10817,2534,2885,2902,2903,2904,2905,2906,1839,3265,54756,3558,3559,3560…
GRB2 events in ERBB2 signaling	88,10142,284,54518,369,408,409,673,8315,685,801,815,816,817,818,10256,22866,1437,1438,1439,1445,8452,153090,1742,1843,11221,80824,1844,1846,1847,1848,1849,1850,1852,1950,1956,2064,2065,2066,2069,2243,2244,2246,2255,8823,8822,8817,9965,2247,26281,27006,8074,2248,2249,2250,2251,2252,2253,2254,2260,2263,2261,2264,2266,2335,10818,10817,2534,2885,2902,2903,2904,2905,2906,1839,3265,54756,3558,3559,3560…
GRB2:SOS provides linkage to MAPK signaling for Integrins	54518,2243,2244,2266,2335,2885,3674,3690,5747,5906,5908,6654,6714,7094,7450,
GRB7 events in ERBB2 signaling	2064,2065,2886,3084,9542,
GTP hydrolysis and joining of the 60S ribosomal subunit	1964,1965,8894,1968,8661,8662,8663,8664,3646,8665,8666,8667,8668,8669,27335,51386,10480,1973,1974,1975,1977,1981,7458,1983,9669,2197,6134,4736,6135,6136,6137,23521,9045,6138,6139,6141,6142,6143,6144,6146,9349,6147,6152,6154,51121,6155,6157,6158,6159,6122,6156,6160,6161,6164,11224,6165,25873,6173,6167,6168,6169,6170,6123,6124,6171,6125,6128,6129,6130,6132,6133,6175,6176,6181,6204,6205,6206,6207,62…
Galactose catabolism	2582,2584,2592,5236,55276,
Gamma carboxylation, hypusine formation and arylsulfatase activation	410,411,414,415,416,22901,347527,340075,79642,153642,632,1725,120526,83475,1801,1802,285381,51611,89978,92715,1938,1984,56648,2159,2147,2155,2158,64122,79672,5045,2621,2677,23463,5624,5627,8858,412,285362,25870,
Gamma-carboxylation of protein precursors	632,2159,2147,2155,2158,2621,2677,5624,5627,8858,
Gamma-carboxylation, transport, and amino-terminal cleavage of proteins	632,2159,2147,2155,2158,5045,2621,2677,5624,5627,8858,
Gap junction assembly	2697,84694,2700,2701,2702,2703,81025,2705,2706,2707,127534,2709,10804,375519,10052,57165,57369,125111,219770,
Gap junction degradation	1173,1211,1212,1213,8218,1601,1759,1785,2697,4646,
Gap junction trafficking	1173,1211,1212,1213,8218,1601,1759,1785,2697,84694,2700,2701,2702,2703,81025,2705,2706,2707,127534,2709,10804,375519,10052,57165,57369,125111,219770,4646,
Gap junction trafficking and regulation	1173,1211,1212,1213,8218,1601,1759,1785,2697,84694,2700,2701,2702,2703,81025,2705,2706,2707,127534,2709,10804,375519,10052,57165,57369,125111,219770,4646,6714,7082,
Gap-filling DNA repair synthesis and ligation in GG-NER	3978,3980,5111,5424,5425,10714,57804,5426,5427,51426,5981,5982,5983,5984,5985,6117,6118,6119,6233,7311,7314,7316,7515,
Gap-filling DNA repair synthesis and ligation in TC-NER	9716,902,1022,8451,8450,1642,2033,2068,2071,2074,1161,2965,2966,2967,2968,404672,3150,57461,3978,3980,4331,5111,5424,5425,10714,57804,5426,5427,51426,5430,5431,5432,5433,5434,5435,5436,5437,5438,5439,5440,5441,10450,27339,9978,5981,5982,5983,5984,5985,6117,6118,6119,6233,6917,7311,7314,7316,7874,57654,56949,7515,91603,
Gastrin-CREB signalling pathway via PKC and MAPK	26090,57406,88,148,147,146,156,183,185,10142,284,301,54518,351,369,115557,408,409,551,552,553,623,624,673,8315,680,685,801,815,816,817,818,846,885,886,887,6368,1128,1131,1133,10256,22866,1385,1437,1438,1439,1445,8452,10800,57105,153090,747,221955,1606,1607,8527,8526,1608,160851,9162,139189,1609,8525,1742,1843,11221,80824,1844,1846,1847,1848,1849,1850,1852,1906,1907,1908,1909,1910,1950,1956,2064,2…
Gene Expression	29974,8086,16,57505,60,103,104,23536,134637,113179,121536,26523,27161,192669,192670,9255,7965,207,208,10000,91801,10189,8125,327,339,367,51742,136991,23439,9031,11176,10286,55814,2972,55290,51637,79074,10498,833,79587,22794,11335,55749,892,902,8812,904,905,10421,10849,960,51362,988,1022,1024,1025,54901,1030,1107,1108,80205,1207,10978,23019,25904,55571,4848,4849,4850,57472,246175,29883,9337,1353,8…
Gene Silencing by RNA	8086,26523,27161,192669,192670,136991,54514,54487,23405,29102,8468,474382,3014,3015,54145,3020,113802,8335,8334,3013,8331,255626,3018,8347,3017,8345,8970,85236,8340,8342,8341,8348,8350,8359,8337,8338,8349,333932,128312,3320,10526,84944,54456,4603,55706,57122,55746,9972,9631,23279,23511,23165,23225,8021,129401,79023,348995,10762,53371,23636,79902,4927,9688,4928,11097,9271,55124,143689,201164,5430,…
Generation of second messenger molecules	919,915,916,917,920,55740,51466,2533,9402,3113,3115,3117,3118,3119,3120,3122,3123,3125,3126,3127,3702,27040,3932,3937,4690,5058,5062,5063,5335,28755,28639,28577,7408,7454,7535,
Generic Transcription Pathway	207,208,10000,367,23439,10498,892,8812,904,905,1024,1025,1030,80205,1353,84987,51241,285521,90639,116228,1327,9377,1329,1337,1340,1345,9167,1349,1350,1351,1387,1490,54205,54541,1874,1875,2099,2100,2101,2103,2104,2539,2626,2744,27165,2821,2877,2936,3065,85441,204851,28996,284459,3172,3174,3726,2648,8850,84626,55634,55004,28956,8649,389541,10542,10128,9794,84441,55534,10046,5469,84246,9968,9969,928…
Global Genome Nucleotide Excision Repair (GG-NER)	60,86,79913,93973,902,1022,1069,9557,9318,8533,51138,10987,10980,50813,64708,10920,8451,8450,1642,1643,2067,2068,2071,2072,2073,2873,2965,2966,2967,2968,404672,54617,83444,125476,54891,283899,3978,3980,10445,4331,4798,142,10038,5111,8554,10401,5424,5425,10714,57804,5426,5427,51426,5886,5887,9978,5981,5982,5983,5984,5985,54778,6117,6118,6119,6233,8607,7341,6613,6612,29844,7311,7314,7316,7329,7334,…
Glucagon signaling in metabolic regulation	107,108,109,196883,111,112,113,114,115,2641,2642,2778,2782,2783,2784,59345,2790,2791,55970,51764,54331,2785,2786,2787,2788,94235,5566,5567,5568,5573,5575,5576,5577,
Glucagon-like Peptide-1 (GLP1) regulates insulin secretion	111,112,114,9495,2641,2740,2778,2782,2783,2784,59345,10681,2790,2791,55970,51764,54331,2785,2786,2787,2788,94235,2792,2793,8826,3708,3709,3710,3745,3747,26251,3790,5566,5567,5568,5573,5575,5576,5577,5906,10411,11069,
Glucagon-type ligand receptors	116,117,2641,2642,2691,2692,2695,2696,2740,9340,2778,2782,2783,2784,59345,10681,2790,2791,55970,51764,54331,2785,2786,2787,2788,94235,2792,2793,6343,6344,
Glucocorticoid biosynthesis	1584,1585,1586,1589,3290,3291,3283,3284,5443,
Gluconeogenesis	226,229,230,2023,2026,2027,2203,8789,2597,26330,2805,2806,2821,4190,4191,5091,5105,5106,5207,5223,5224,5230,5232,5566,5567,5568,6576,1468,8402,8604,10165,7167,
Glucose metabolism	83440,178,226,229,230,801,2023,2026,2027,7957,2203,8789,2548,2597,26330,2632,2645,2805,2806,2821,2992,8908,2997,2998,3098,3099,3101,4190,4191,378884,5091,5105,5106,5207,5208,5209,5210,5211,5213,5214,5223,5224,5230,5232,5236,55276,5255,5256,5257,5260,5261,5313,5315,5507,5515,5516,5518,5519,5528,5566,5567,5568,5834,5836,5837,6233,6576,1468,8402,8604,10165,7167,7311,7314,7316,7360,
Glucose transport	8086,26291,2538,57818,92579,2645,2646,3098,3099,3101,55706,57122,55746,9972,9631,23279,23511,23165,23225,8021,129401,79023,348995,10762,53371,23636,79902,4927,9688,4928,11097,9883,100101267,8480,5903,81929,6513,6514,6515,6517,2542,7175,
Glucuronidation	55347,23169,7358,7360,54658,54659,54657,54579,54578,54577,54576,54600,10941,7365,10720,7366,7367,54490,7363,7364,
Glutamate Binding, Activation of AMPA Receptors and Synaptic Plasticity	9495,160,161,163,1173,1175,10369,10368,27092,59283,815,816,817,818,1739,1742,2036,2890,2891,2892,2893,23426,80852,4193,4646,4905,9463,5578,5579,5582,
Glutamate Neurotransmitter Release Cycle	10550,9256,10815,2744,27165,8500,8499,8541,8497,5864,22999,57030,6505,6506,6507,6511,6512,54407,6616,6804,6812,6857,10497,6844,
Glutathione conjugation	10327,79094,494143,55748,2098,2729,2730,79017,2678,728441,2679,2687,124975,2686,2937,2938,2939,2940,2941,221357,373156,2944,2946,2947,2948,2949,9446,119391,2950,2952,2953,653689,2954,27306,4257,4258,4259,26873,
Glutathione synthesis and recycling	79094,494143,55748,2729,2730,79017,2678,728441,2679,2687,124975,2686,2937,26873,
Glycerophospholipid biosynthesis	171586,63874,43,10554,10555,56894,56895,55326,158833,590,10423,1040,8760,10390,1103,1119,1120,56994,8904,8895,9362,27132,54675,80821,23259,8694,84649,85465,55500,55224,64850,8443,57678,150763,56261,2819,23171,3030,3032,253558,79888,54947,10162,254531,9926,23175,9663,64900,154141,129642,79143,11343,5130,9468,5833,10400,9489,162466,23761,23760,8399,81579,11145,5319,5320,26279,30814,64600,50487,5321…
Glycine degradation	275,1738,2653,2731,
Glycogen breakdown (glycogenolysis)	178,801,2548,2992,8908,5236,55276,5255,5256,5257,5260,5261,5834,5836,5837,
Glycogen storage disease type 0 (liver GYS2)	8908,2998,
Glycogen storage disease type 0 (muscle GYS1)	2992,2997,
Glycogen storage disease type II (GAA)	2992,8908,
Glycogen storage disease type IV (GBE1)	2992,8908,2997,2998,
Glycogen storage disease type XV (GYG1)	2992,2997,
Glycogen storage diseases	7957,2992,8908,2997,2998,5507,6233,7311,7314,7316,
Glycogen synthesis	7957,2632,2992,8908,2997,2998,378884,5236,55276,5507,6233,7311,7314,7316,7360,
Glycolysis	226,229,230,2023,2026,2027,2597,26330,2645,2821,3098,3099,3101,5207,5208,5209,5210,5211,5213,5214,5223,5224,5230,5232,5313,5315,5515,5516,5518,5519,5528,7167,
Glycoprotein hormones	1081,2488,3623,3624,3625,3626,83729,3972,7252,
Glycosaminoglycan metabolism	10057,176,375790,411,126792,27087,135152,26229,10678,10331,79369,93010,2683,8704,8703,8702,9334,9331,11285,11041,63827,633,960,57214,11261,79586,54480,8534,50515,55501,166012,113189,51363,9435,9469,23563,4166,56548,83539,22856,337876,55790,55454,1464,10675,1634,29940,92126,2131,2132,2331,2720,79411,26035,2799,2817,221914,2719,2239,2262,10082,2990,283464,727936,3036,3037,3038,3073,3074,3161,10855,…
Glycosphingolipid metabolism	410,411,414,415,416,22901,347527,340075,79642,153642,427,56624,64781,80772,5476,339221,2581,2629,57704,57733,2717,2720,79411,51228,2760,3073,3074,4758,4759,10825,129807,5660,6609,6610,55512,55627,412,285362,25870,7357,7368,
Glyoxylate metabolism and glycine degradation	189,64902,275,593,594,1610,1629,55526,1737,1738,1743,2653,2731,9380,54363,11019,51601,387787,4706,4967,5160,5162,8050,
Golgi Associated Vesicle Biogenesis	162,164,8907,10053,1174,8905,130340,8546,1176,10717,23431,375,408,2647,388552,55330,26258,9685,1211,1213,1362,9829,1785,84062,2495,2512,2580,9026,3312,3482,8775,25977,4952,8301,5286,9698,5878,152503,6456,23557,6643,27131,51429,6272,54885,7037,10618,7163,7164,81567,6844,6845,8673,286451,
Golgi Cisternae Pericentriolar Stack Reorganization	8548,891,9133,983,2801,64689,26003,5594,5595,5347,5861,81876,5862,8615,
Golgi to ER Retrograde Transport	372,375,55738,26286,1314,1315,9276,11316,22820,22818,8729,
Growth hormone receptor signaling	6868,1154,1442,2688,2689,2690,3667,8660,3717,4067,5594,5595,5617,5618,5770,5777,25970,8651,8835,9021,6772,6774,6776,6777,
HATs acetylate histones	60,86,1386,6314,56970,23774,10902,7862,27154,9575,1387,57325,55929,1810,55250,55140,26610,23587,54859,56943,2033,57634,80314,8520,3054,221613,8335,8334,3013,8969,85235,8331,255626,3018,8347,3017,8345,8970,85236,8340,8342,8341,8348,8350,8359,8337,317772,8338,8349,440689,333932,92815,128312,8518,54556,51147,84289,79960,23338,9767,284058,54934,55683,2648,8850,10524,7994,23522,11143,84148,51562,10445…
HCN channels	348980,610,57657,10021,
HDACs deacetylate histones	5926,51742,25855,1107,1108,54815,57459,2874,3065,83933,3066,8841,55869,221613,8335,8334,3013,8969,85235,8331,255626,3018,8347,3017,8345,8970,85236,8340,8342,8341,8348,8350,8359,8337,317772,8338,8349,440689,333932,92815,128312,10362,23028,53615,9112,9219,57504,9611,9612,51317,5928,5931,23186,5978,10284,8819,79685,64426,6907,79718,
HDL-mediated lipid transport	2,19,9619,213,81693,335,344,345,348,649,1071,8029,3931,5360,949,
HDMs demethylate histones	84159,8350,8359,333932,23210,23028,221656,22992,84678,55818,51780,9682,23030,23081,55693,5927,10765,8242,8284,7403,23135,80853,5253,23133,
HDR through Homologous Recombination (HR) or Single Strand Annealing (SSA)	25,472,545,84126,29086,580,641,672,675,79184,9577,83990,8900,890,1017,1111,63967,1763,146956,197342,2067,2072,9156,84142,348654,3014,54145,8924,255626,3018,8347,3017,8345,8970,85236,8340,8342,8341,8348,8359,8349,128312,8290,3364,10524,9656,4361,80198,4683,79728,5111,51588,5424,5425,10714,57804,5426,5427,5429,51426,5531,151987,5810,5884,10111,5888,10635,5890,5889,5892,5893,5883,144715,5932,5981,59…
HDR through Homologous Recombination (HRR)	472,545,84126,580,641,672,675,83990,1111,1763,146956,197342,9156,348654,3364,10524,4361,80198,4683,79728,5111,5424,5425,10714,57804,5426,5427,5429,51426,5810,5884,10111,5888,10635,5890,5889,5892,5883,144715,5932,5981,5982,5983,5984,5985,83695,80010,116028,6117,6118,6119,6233,51750,548593,84464,23514,7156,11073,7311,7314,7316,7486,7516,7517,
HDR through MMEJ (alt-NHEJ)	2237,3980,4361,4683,142,10038,10721,10111,5932,7515,
HDR through Single Strand Annealing (SSA)	25,472,545,84126,580,641,672,83990,1763,2067,2072,9156,3364,10524,4361,4683,5810,5884,10111,5888,5893,5883,144715,5932,5982,5983,5984,5985,83695,80010,116028,6117,6118,6119,7156,11073,7486,
HHAT G278V abrogates palmitoylation of Hh-Np	50846,3549,6469,
HIV Infection	8086,162,164,8907,10053,1174,8905,130340,160,161,163,1173,1175,60489,375,51606,567,8815,8945,902,8812,904,905,1234,919,940,920,926,1022,1025,27243,25978,51652,29082,128866,92421,51510,79643,91782,9150,8065,7852,1794,8178,9844,2068,2071,2237,5045,2534,2957,2958,2959,2960,2961,2962,2963,2965,2966,2967,2968,404672,3055,3105,3159,3836,3837,3932,3978,3981,4331,4686,22916,55706,23327,7469,25920,51497,7…
HIV Life Cycle	8086,8815,902,8812,904,905,1234,920,1022,1025,27243,25978,51652,29082,128866,92421,51510,79643,91782,9150,7852,8178,2068,2071,2237,5045,2957,2958,2959,2960,2961,2962,2963,2965,2966,2967,2968,404672,3159,3836,3978,3981,4331,4686,22916,55706,23327,7469,25920,51497,7936,4836,9397,57122,55746,9972,9631,23279,23511,23165,23225,8021,129401,79023,348995,10762,53371,23636,79902,4927,9688,4928,11097,10015…
HIV Transcription Elongation	902,904,1022,1025,9150,8178,2068,2071,2962,2963,2965,2966,2967,2968,404672,4331,4686,22916,7469,25920,51497,7936,5430,5431,5432,5433,5434,5435,5436,5437,5438,5439,5440,5441,6749,11198,6827,6829,6917,6921,6923,6924,
HIV Transcription Initiation	902,1022,2068,2071,2957,2958,2959,2960,2961,2962,2963,2965,2966,2967,2968,404672,4331,5430,5431,5432,5433,5434,5435,5436,5437,5438,5439,5440,5441,6872,6881,6882,6883,6884,138474,6873,83860,6874,6875,6877,6878,6880,51616,6908,
HIV elongation arrest and recovery	8812,904,905,1025,9150,8178,2962,2963,7469,25920,51497,7936,5430,5431,5432,5433,5434,5435,5436,5437,5438,5439,5440,5441,6749,11198,6827,6829,6917,6921,6923,6924,
HS-GAG biosynthesis	375790,2131,2132,26035,2817,221914,2719,2239,2262,10082,9653,9957,9956,9955,9953,9951,222537,64711,9394,90161,266722,3339,3340,8509,9348,64579,6382,6383,9672,6385,11046,
HS-GAG degradation	375790,2720,79411,2817,221914,2719,2239,2262,10082,2990,10855,60495,3339,3423,3425,4669,6382,6383,9672,6385,6448,
HSF1 activation	1288,1413,162989,3337,10049,1915,2288,2765,10013,3281,3297,3320,3326,3303,3304,3305,3310,10808,29074,10728,6013,6117,6118,6119,871,27242,7314,7415,7531,
HSF1-dependent transactivation	84335,815,816,817,818,1288,1387,1413,162989,3337,10049,2033,2288,2765,3281,3297,3320,3326,3303,3304,3305,3306,3310,3312,10808,64223,29074,2475,10728,6013,57521,871,27242,7314,
Hedgehog 'off' state	107,55811,108,109,196883,111,112,113,114,115,8945,1452,8454,79659,80199,2735,2736,2737,2778,23432,2932,55764,9742,26160,51098,55081,8100,27152,83737,11127,374654,54903,8650,8481,5566,5567,5568,5573,5575,5576,5577,5682,5683,5684,5685,5686,5687,5688,143471,5689,5699,122706,5690,5691,5692,5693,5694,5695,5696,5698,5700,5701,5702,5704,5705,5706,5707,5716,5717,5718,5719,10213,5708,5709,5710,5711,9861,5…
Hedgehog 'on' state	156,408,409,91653,79577,50937,1452,8452,50846,22873,84455,2121,132884,2619,2622,2735,2736,2737,23432,64399,3549,23288,83737,11127,374654,8650,5682,5683,5684,5685,5686,5687,5688,143471,5689,5699,122706,5690,5691,5692,5693,5694,5695,5696,5698,5700,5701,5702,5704,5705,5706,5707,5716,5717,5718,5719,10213,5708,5709,5710,5711,9861,5713,5714,5715,5720,5721,10197,23198,9491,5727,8643,9978,6233,6469,6608,…
Hedgehog ligand biogenesis	6868,51009,50846,85455,27248,2262,55733,3549,147111,10956,5034,5682,5683,5684,5685,5686,5687,5688,143471,5689,5699,122706,5690,5691,5692,5693,5694,5695,5696,5698,5700,5701,5702,5704,5705,5706,5707,5716,5717,5718,5719,10213,5708,5709,5710,5711,9861,5713,5714,5715,5720,5721,10197,23198,9491,6233,57758,6400,6469,84447,7311,7314,7316,7415,
Heme biosynthesis	210,211,212,1352,1355,1371,2235,3145,5498,7389,7390,
Heme degradation	644,645,3162,3163,54658,54657,
Hemostasis	2,10257,26090,57406,25,87,88,81,150,151,152,50808,8165,11216,207,208,10000,213,226,284,285,51378,302,54518,335,338,351,408,409,481,482,483,487,488,489,490,491,492,493,9564,27154,682,708,91768,81928,801,813,10487,829,830,832,857,23468,57126,914,51744,948,960,961,962,965,967,972,8832,928,998,1017,1020,634,4680,1088,1062,1675,1072,51266,1191,1387,1398,1437,1438,1439,1445,1525,747,221955,1606,1607,85…
Heparan sulfate/heparin (HS-GAG) metabolism	375790,126792,27087,135152,26229,11285,63827,633,1464,10675,1634,2131,2132,2720,79411,26035,2817,221914,2719,2239,2262,10082,2990,283464,727936,10855,60495,9653,9957,9956,9955,9953,9951,222537,64711,9394,90161,266722,3339,3423,3425,4669,1463,3340,8509,9348,64579,6382,6383,9672,6385,6448,11046,1462,
Hexose transport	8086,26291,2538,57818,92579,2645,2646,3098,3099,3101,55706,57122,55746,9972,9631,23279,23511,23165,23225,8021,129401,79023,348995,10762,53371,23636,79902,4927,9688,4928,11097,9883,100101267,8480,5903,81929,6513,6514,6515,6517,6518,2542,6523,6524,6526,6527,200010,7175,
Hh mutants abrogate ligand secretion	51009,50846,27248,3549,10956,5682,5683,5684,5685,5686,5687,5688,143471,5689,5699,122706,5690,5691,5692,5693,5694,5695,5696,5698,5700,5701,5702,5704,5705,5706,5707,5716,5717,5718,5719,10213,5708,5709,5710,5711,9861,5713,5714,5715,5720,5721,10197,23198,9491,6233,6400,6469,84447,7311,7314,7316,7415,
Hh mutants that don't undergo autocatalytic processing are degraded by ERAD	51009,27248,10956,5682,5683,5684,5685,5686,5687,5688,143471,5689,5699,122706,5690,5691,5692,5693,5694,5695,5696,5698,5700,5701,5702,5704,5705,5706,5707,5716,5717,5718,5719,10213,5708,5709,5710,5711,9861,5713,5714,5715,5720,5721,10197,23198,9491,6233,6400,6469,84447,7311,7314,7316,7415,
Highly calcium permeable nicotinic acetylcholine receptors	1134,1135,1136,1137,1138,8973,1141,1142,1143,
Highly calcium permeable postsynaptic nicotinic acetylcholine receptors	1134,1135,1136,1137,1138,8973,1139,55584,1141,1142,1143,
Highly sodium permeable acetylcholine nicotinic receptors	1136,1137,1141,1143,1144,1145,1146,
Histamine receptors	3269,3274,11255,59340,
Histidine catabolism	144193,57571,10841,3034,3067,3176,131669,
Histidine, lysine, phenylalanine, tyrosine, proline and tryptophan catabolism	51166,10157,130013,125061,8659,501,144193,80150,57571,883,56267,1428,1738,1743,2184,10841,2639,2954,23498,3034,3067,3081,3176,3242,123688,3620,169355,259307,8564,8942,4967,5053,5092,85007,51268,5625,5860,89874,6898,6999,131669,
Homologous DNA Pairing and Strand Exchange	472,545,84126,580,641,672,675,83990,1111,1763,9156,3364,10524,4361,4683,79728,5810,5884,10111,5888,10635,5890,5889,5892,5883,144715,5932,5982,5983,5984,5985,83695,80010,116028,6117,6118,6119,7156,11073,7486,7516,7517,
Homology Directed Repair	25,472,545,84126,29086,580,641,672,675,79184,9577,83990,8900,890,1017,1111,63967,1763,146956,197342,2067,2072,9156,84142,2237,348654,3014,54145,8924,255626,3018,8347,3017,8345,8970,85236,8340,8342,8341,8348,8359,8349,128312,8290,3364,10524,3980,9656,4361,80198,4683,79728,142,10038,5111,51588,5424,5425,10714,57804,5426,5427,5429,51426,10721,5531,151987,5810,5884,10111,5888,10635,5890,5889,5892,589…
Hormone ligand-binding receptors	1081,2488,2492,2796,2797,2798,114814,3972,3973,7252,7253,
Hormone-sensitive lipase (HSL)-mediated triacylglycerol hydrolysis	51099,857,2168,646486,2169,2170,2167,2171,2172,2173,646480,3991,11343,5346,5499,5500,5501,5566,5567,5568,
Host Interactions of HIV factors	8086,162,164,8907,10053,1174,8905,130340,160,161,163,1173,1175,60489,375,51606,567,8815,8945,904,919,940,920,926,1025,8065,1794,9844,2534,3055,3105,3159,3836,3837,3932,55706,4869,57122,55746,9972,9631,23279,23511,23165,23225,8021,129401,79023,348995,10762,53371,23636,79902,4927,9688,4928,11097,55690,5062,9883,100101267,5478,11168,5682,5683,5684,5685,5686,5687,5688,143471,5689,5699,122706,5690,569…
Host Interactions with Influenza Factors	8086,10898,5610,9636,3836,3838,3839,3840,3841,402569,3837,55706,57122,55746,9972,9631,23279,23511,23165,23225,8021,129401,79023,348995,10762,53371,23636,79902,4927,9688,4928,11097,8106,9883,100101267,8480,5903,81929,293,7040,7175,
HuR (ELAVL1) binds and stabilizes mRNA	8125,1994,8021,5578,5580,6418,8741,7514,
Hyaluronan biosynthesis and export	10057,57214,3036,3037,3038,
Hyaluronan metabolism	10057,960,57214,11261,2990,3036,3037,3038,3073,3074,3161,3373,8692,8372,10894,6548,55576,
Hyaluronan uptake and degradation	960,11261,2990,3073,3074,3161,3373,8692,8372,10894,6548,55576,
Hydrolysis of LPC	56261,5321,100137049,8605,283748,123745,255189,79887,
Hydrolysis of LPE	63874,56261,8605,
Hydroxycarboxylic acid-binding receptors	27198,338442,8843,
Hypusine synthesis from eIF5A-lysine	1725,83475,1984,56648,
IGF1R signaling cascade	88,10142,207,84335,208,284,54518,369,408,409,673,8315,685,51719,81617,801,815,816,817,818,10256,22866,1437,1438,1439,1445,8452,153090,1742,1843,11221,80824,1844,1846,1847,1848,1849,1850,1852,29904,1950,1956,1975,1977,1978,1981,2064,2065,2066,2069,2243,2244,2246,2255,8823,8822,8817,9965,2247,26281,27006,8074,2248,2249,2250,2251,2252,2253,2254,2260,2263,2261,2264,2266,2335,10818,10817,2534,2549,288…
IKBKB deficiency causes SCID	1147,8517,
IKBKG deficiency causes anhidrotic ectodermal dysplasia with immunodeficiency (EDA-ID) (via TLR)	1147,3551,8517,4790,4791,4792,4793,5970,
IKK complex recruitment mediated by RIP1	329,330,929,1147,3551,8517,23643,8737,11035,6233,23098,148022,353376,7098,7099,7189,7311,7314,7316,7321,7322,7323,7334,7335,
IL-6-type cytokine receptor ligand interactions	23529,1270,1271,9244,1489,10148,3589,3590,3592,3595,246778,9466,3572,3716,3717,3976,3977,5008,9180,7297,
IRAK1 recruits IKK complex	1147,3551,8517,3654,57162,57161,246330,7189,7334,7335,
IRAK1 recruits IKK complex upon TLR7/8 or 9 stimulation	1147,3551,8517,3654,57162,57161,246330,7189,7334,7335,
IRAK2 mediated activation of TAK1 complex	3656,6885,6233,10454,23118,257397,7189,7311,7314,7316,
IRAK2 mediated activation of TAK1 complex upon TLR7/8 or 9 stimulation	3656,6885,6233,10454,23118,257397,7189,7311,7314,7316,
IRAK4 deficiency (TLR2/4)	695,929,948,51135,23643,4615,114609,7096,7097,7099,10333,
IRAK4 deficiency (TLR5)	51135,4615,81793,7100,
IRE1alpha activates chaperones	37,118,55738,439,9114,10106,9820,30827,1639,1663,51726,4189,5611,9695,2081,2137,55033,2673,9570,2931,3068,3309,10525,11015,116138,4000,56005,10954,10130,100137049,5526,10113,22872,29927,55176,10952,23480,7095,11231,27230,6464,58477,6745,6818,84447,9797,7094,1200,64061,7466,55062,7494,10897,7709,
IRF3 mediated activation of type 1 IFN	23220,3661,147945,29110,340061,81030,
IRF3-mediated induction of type I IFN	51428,23220,3428,3661,4361,147945,5591,29110,340061,11277,7520,2547,81030,
IRS activation	2887,3630,3643,3667,8660,
IRS-mediated signalling	88,10142,207,84335,208,284,54518,369,408,409,673,8315,685,51719,81617,801,815,816,817,818,10256,22866,1437,1438,1439,1445,8452,153090,1742,1843,11221,80824,1844,1846,1847,1848,1849,1850,1852,29904,1950,1956,1975,1977,1978,1981,2064,2065,2066,2069,2243,2244,2246,2255,8823,8822,8817,9965,2247,26281,27006,8074,2248,2249,2250,2251,2252,2253,2254,2260,2263,2261,2264,2266,2335,10818,10817,2534,2549,288…
IRS-related events triggered by IGF1R	88,10142,207,84335,208,284,54518,369,408,409,673,8315,685,51719,81617,801,815,816,817,818,10256,22866,1437,1438,1439,1445,8452,153090,1742,1843,11221,80824,1844,1846,1847,1848,1849,1850,1852,29904,1950,1956,1975,1977,1978,1981,2064,2065,2066,2069,2243,2244,2246,2255,8823,8822,8817,9965,2247,26281,27006,8074,2248,2249,2250,2251,2252,2253,2254,2260,2263,2261,2264,2266,2335,10818,10817,2534,2549,288…
ISG15 antiviral mechanism	8086,25820,23586,5610,1973,1974,9775,1977,9470,317649,1981,1982,8672,2317,51191,3434,3661,9636,3716,3836,3838,3839,3840,3841,402569,3837,5595,4599,4600,55706,4734,57122,55746,9972,9631,23279,23511,23165,23225,8021,129401,79023,348995,10762,53371,23636,79902,4927,9688,4928,11097,5300,5335,9883,100101267,5495,8480,5903,6233,81929,6772,7175,7706,7311,7318,7314,7316,7324,9246,7334,11274,373856,
IkBA variant leads to EDA-ID	1147,3551,8517,4790,4791,4792,5970,
Immune System	8086,10006,10152,25,60,71,88,10121,10120,10097,10096,6868,103,107,108,109,196883,111,112,113,114,115,156,177,26523,27161,192669,192670,10768,9447,10142,207,84335,208,10000,64682,10393,51529,25847,29882,29945,51433,51434,284,162,164,8907,10053,1174,8905,130340,160,161,163,1173,1175,54518,351,369,375,25820,10425,10552,10095,10109,10094,10093,10092,408,409,417,51665,136371,140456,142689,79754,142686…
Immunoregulatory interactions between a Lymphoid and a non-Lymphoid cell	567,718,11126,930,4345,131450,933,10666,919,11314,10871,342510,124599,100131439,146722,146894,945,947,915,916,917,958,959,975,925,926,10225,999,9976,29121,56253,1525,2209,2213,2214,644076,10870,3105,3106,3107,3133,3134,3135,3383,3384,3385,3386,8519,28442,28378,3514,28299,28901,28908,3537,3538,3539,3542,28834,28826,28825,28823,28772,28770,28816,28814,28813,28811,28802,28799,28795,28793,28791,28786…
Import of palmitoyl-CoA into the mitochondrial matrix	31,32,1374,1375,1376,5467,5563,5565,51422,6256,788,
Inactivation of APC/C via direct inhibition of the APC/C complex	64682,10393,51529,25906,119504,29882,29945,51433,51434,701,9184,8881,991,8697,246184,996,4085,11065,7321,7324,
Inactivation of Cdc42 and Rac	80728,998,2817,5879,6091,9353,57522,23380,9901,
Inactivation, recovery and regulation of the phototransduction cascade	801,79823,1259,1258,2339,2342,2779,2782,10681,2792,6011,2868,131890,2978,2979,9626,3000,2986,23173,10988,4836,9397,5145,5158,5148,5475,5578,5588,5957,8787,388531,6010,6295,
Incretin synthesis, secretion, and inactivation	1045,1499,1803,2864,338557,2626,2641,2695,346562,2784,51764,139760,2922,3670,3952,5080,5122,23478,90701,28972,9789,60559,6934,
Infectious disease	8086,84168,118429,162,164,8907,10053,1174,8905,130340,160,161,163,1173,1175,60489,375,51606,567,8815,8945,801,811,821,902,8812,904,905,1234,919,940,920,926,928,1022,1025,27243,25978,51652,29082,128866,92421,51510,79643,91782,1211,10898,9150,8065,7852,5611,1794,1938,5610,8178,9844,2068,2071,2197,2237,5045,2534,2926,2957,2958,2959,2960,2961,2962,2963,2965,2966,2967,2968,404672,1839,3055,3105,3159,3…
Inflammasomes	9447,351,596,598,834,3326,4210,58484,22861,114548,5027,24145,9051,29108,10910,7295,10628,
Influenza Infection	8086,811,821,1211,10898,5611,5610,2197,2926,2962,2963,3320,3303,3843,9636,3836,3838,3839,3840,3841,402569,3837,55706,57122,55746,9972,9631,23279,23511,23165,23225,8021,129401,79023,348995,10762,53371,23636,79902,4927,9688,4928,11097,8106,5430,5431,5432,5433,5434,5435,5436,5437,5438,5439,5440,5441,9883,100101267,8480,5901,5903,6134,4736,6135,6136,6137,23521,9045,6138,6139,6141,6142,6143,6144,6146,…
Influenza Life Cycle	8086,811,821,1211,5611,2197,2926,2962,2963,3320,3303,3843,3836,3837,55706,57122,55746,9972,9631,23279,23511,23165,23225,8021,129401,79023,348995,10762,53371,23636,79902,4927,9688,4928,11097,5430,5431,5432,5433,5434,5435,5436,5437,5438,5439,5440,5441,9883,100101267,8480,5901,5903,6134,4736,6135,6136,6137,23521,9045,6138,6139,6141,6142,6143,6144,6146,9349,6147,6152,6154,51121,6155,6157,6158,6159,61…
Influenza Viral RNA Transcription and Replication	8086,5611,2197,2926,2962,2963,3320,3843,55706,57122,55746,9972,9631,23279,23511,23165,23225,8021,129401,79023,348995,10762,53371,23636,79902,4927,9688,4928,11097,5430,5431,5432,5433,5434,5435,5436,5437,5438,5439,5440,5441,9883,100101267,8480,5903,6134,4736,6135,6136,6137,23521,9045,6138,6139,6141,6142,6143,6144,6146,9349,6147,6152,6154,51121,6155,6157,6158,6159,6122,6156,6160,6161,6164,11224,6165…
Influenza Virus Induced Apoptosis	293,7040,
Inhibition of voltage gated Ca2+ channels via Gbeta/gamma subunits	2550,9568,2782,2783,2784,2790,55970,54331,2785,2786,2787,2788,94235,2792,2793,3766,3768,3772,3773,3759,3760,3761,3762,3763,3765,
Inhibition of HSL	208,5140,
Inhibition of Host mRNA Processing and RNA Silencing	10898,8106,
Inhibition of IFN-beta
Inhibition of Interferon Synthesis
Inhibition of PKR	5610,
Inhibition of Signaling by Overexpressed EGFR	1950,1956,
Inhibition of TSC complex formation by PKB	208,7248,7249,
Inhibition of adenylate cyclase pathway	107,108,109,196883,111,112,113,114,115,2770,2771,2773,2774,346562,
Inhibition of replication initiation of damaged DNA by RB1/E2F1	1869,5422,23649,5515,5516,5518,5519,28227,5557,5558,5925,7027,
Inhibition of the proteolytic activity of APC/C required for the onset of anaphase by mitotic spindle checkpoint components	64682,10393,51529,25906,119504,29882,29945,51433,51434,701,9184,8881,991,8697,246184,996,4085,11065,7321,7324,
Initial triggering of complement	712,713,714,715,716,717,718,720,721,629,1675,1401,2219,2220,8547,3004,3500,3501,3502,3503,28442,28378,3514,28299,28901,28908,3537,3538,3539,3542,28834,28826,28825,28823,28772,28770,28816,28814,28813,28811,28802,28799,28795,28793,28791,28786,28785,28784,28783,28781,28776,28775,28774,5648,10747,4153,
Initiation of Nuclear Envelope Reformation	23141,8815,2010,221496,23592,4000,4001,5515,5518,5520,7112,7443,7444,
Innate Immune System	10006,10152,25,60,71,88,10097,10096,107,108,109,196883,111,112,113,114,115,156,177,26523,27161,192669,192670,10768,9447,10142,207,84335,208,10000,284,54518,351,369,10552,10095,10109,10094,10093,10092,408,409,417,466,1386,9140,9474,567,572,10458,8915,596,598,329,330,671,673,8315,55845,685,695,8945,712,713,714,715,716,717,718,720,721,722,725,727,729,730,731,732,733,735,801,815,816,817,818,814,829,8…
Inositol phosphate metabolism	801,3612,3613,3628,3631,8821,3632,3633,3635,27124,3636,9807,51447,117283,253430,64768,51477,3705,3706,3707,80271,9562,170685,55190,11165,11163,4952,23236,5330,5331,5332,5333,113026,51196,5335,5336,23007,9651,89869,122618,9677,23262,5728,8867,
Inositol transporters	114134,6523,115584,6524,6526,6527,200010,
Insulin effects increased synthesis of Xylulose-5-Phosphate	6888,7086,
Insulin processing	1363,1369,55763,55770,11336,60412,10640,54536,23265,149371,3630,3798,3799,3800,4644,5122,5126,5873,64924,55676,148867,169026,6804,6844,
Insulin receptor recycling	537,535,23545,50617,533,527,9114,245972,8992,155066,523,525,526,528,245973,51382,529,90423,9296,9550,534,127124,51606,3630,3643,10312,
Insulin receptor signalling cascade	88,10142,207,84335,208,284,54518,369,408,409,673,8315,685,51719,81617,801,815,816,817,818,10256,22866,1437,1438,1439,1445,8452,153090,1742,1843,11221,80824,1844,1846,1847,1848,1849,1850,1852,29904,1950,1956,1975,1977,1978,1981,2064,2065,2066,2069,2243,2244,2246,2255,8823,8822,8817,9965,2247,26281,27006,8074,2248,2249,2250,2251,2252,2253,2254,2260,2263,2261,2264,2266,2335,10818,10817,2534,2549,288…
Insulin-like Growth Factor-2 mRNA Binding Proteins (IGF2BPs/IMPs/VICKZs) bind RNA	60,960,283120,3481,10642,10644,10643,4609,
Integration of energy metabolism	6833,31,32,47,107,108,109,196883,111,112,113,114,115,150,152,10554,10768,9495,402,23568,773,775,776,777,9254,783,784,1131,2194,2864,2641,2642,2740,2767,9630,2769,2770,2771,2776,2778,2782,2783,2784,59345,10681,2790,2791,55970,51764,54331,2785,2786,2787,2788,94235,2792,2793,3630,8826,3708,3709,3710,3745,3747,26251,3767,3790,4082,6945,51085,5207,5313,23236,5330,5331,5515,5516,5518,5519,5528,5563,556…
Integration of provirus	8815,3159,3836,3981,5478,11168,7518,7520,2547,
Integration of viral DNA into host genomic DNA	8815,3159,11168,
Integrin alphaIIb beta3 signaling	207,54518,9564,1398,1445,2243,2244,2266,2335,2885,3674,3690,5170,5747,5770,5906,5908,10411,11069,10125,10235,6464,6654,6714,6850,7094,7450,
Integrin cell surface interactions	375790,682,960,961,999,1305,1307,80781,91522,1282,1284,1285,1286,1297,1298,1299,1311,1605,50848,2200,2243,2244,2266,2335,3339,3381,3383,3384,3385,3386,3672,8515,22801,3673,3674,3675,3676,3678,3655,3679,8516,3680,3681,3682,3683,3684,3685,3687,3688,3689,3690,3693,3694,3695,3696,58494,83700,3791,4060,8174,5175,6696,7057,3371,7412,7448,
Interaction With Cumulus Cells	6677,
Interaction With The Zona Pellucida	2515,8748,8747,11085,2683,5016,22917,7783,7784,57829,
Interaction between L1 and Ankyrins	286,287,288,3785,3786,3897,23114,4897,6336,11280,6323,6324,6326,6327,6328,55800,6329,6330,6331,6332,6334,6335,6708,6709,6710,6711,6712,57731,51332,
Interactions of Rev with host cellular proteins	8086,3837,55706,4869,57122,55746,9972,9631,23279,23511,23165,23225,8021,129401,79023,348995,10762,53371,23636,79902,4927,9688,4928,11097,9883,100101267,8480,5901,5902,5903,5905,1104,81929,7175,7514,
Interactions of Tat with host cellular proteins	904,1025,
Interactions of Vpr with host cellular proteins	8086,8815,3159,3836,55706,57122,55746,9972,9631,23279,23511,23165,23225,8021,129401,79023,348995,10762,53371,23636,79902,4927,9688,4928,11097,9883,100101267,11168,8480,5903,81929,291,292,293,7175,
Interconversion of 2-oxoglutarate and 2-hydroxyglutarate	137872,728294,79944,
Interconversion of polyamines	196743,6303,54498,
Interferon Signaling	8086,103,25820,567,684,815,816,817,818,960,4261,23586,1958,5610,1973,1974,9775,1977,9470,317649,1981,1982,8672,2209,2210,2317,2633,2634,2635,115361,115362,163351,388646,51191,3105,3106,3107,3113,3115,3117,3118,3119,3120,3122,3123,3125,3126,3127,3133,3134,3135,3383,3429,10437,3430,2537,3434,3433,3437,8519,10581,10410,3439,3446,3448,3449,3451,3440,3452,3441,3442,3443,3444,3445,3454,3455,3456,3458,3…
Interferon alpha/beta signaling	103,684,1958,2634,3105,3106,3107,3133,3134,3135,3429,3430,2537,3434,3433,3437,8519,10581,10410,3439,3446,3448,3449,3451,3440,3452,3441,3442,3443,3444,3445,3454,3455,3456,51447,3659,3660,3661,3662,3663,3664,3665,3394,10379,9636,3669,3716,4599,4600,4938,4939,4940,8638,5696,5770,5781,5777,6041,91543,25939,8651,9021,6772,6773,7297,11274,54739,
Interferon gamma signaling	567,815,816,817,818,960,4261,2209,2210,2633,2634,2635,115361,115362,163351,388646,3105,3106,3107,3113,3115,3117,3118,3119,3120,3122,3123,3125,3126,3127,3133,3134,3135,3383,10437,3458,3459,3460,3659,3660,3661,3662,3663,3664,3665,3394,10379,3716,3717,4281,4502,4684,4938,4939,4940,8638,8554,5371,5580,5724,5770,5781,5771,5777,8651,9021,6672,6772,7341,10107,9830,51127,23321,6737,10346,7706,7726,23650,…
Interleukin receptor SHC signaling	88,10142,284,54518,369,408,409,673,8315,685,801,815,816,817,818,10256,22866,1437,1438,1439,1445,8452,153090,1742,1843,11221,80824,1844,1846,1847,1848,1849,1850,1852,1950,1956,2064,2065,2066,2069,2243,2244,2246,2255,8823,8822,8817,9965,2247,26281,27006,8074,2248,2249,2250,2251,2252,2253,2254,2260,2263,2261,2264,2266,2335,10818,10817,2534,9846,2885,2902,2903,2904,2905,2906,1839,3265,54756,3558,3559…
Interleukin-1 processing	834,3606,3552,3553,4790,4791,5970,
Interleukin-1 signaling	8945,1147,8454,23291,3551,8517,3552,3553,3554,7850,3556,3557,3654,3656,11213,51135,5604,6416,5608,4215,6885,1326,4615,4790,10392,64127,57162,57161,246330,8767,6233,6500,8878,10454,23118,257397,79155,54472,7189,7311,7314,7316,7334,7335,
Interleukin-2 signaling	88,10142,284,54518,369,408,409,673,8315,685,801,815,816,817,818,10256,22866,1437,1438,1439,1445,8452,153090,1742,1843,11221,80824,1844,1846,1847,1848,1849,1850,1852,1950,1956,2064,2065,2066,2069,2243,2244,2246,2255,8823,8822,8817,9965,2247,26281,27006,8074,2248,2249,2250,2251,2252,2253,2254,2260,2263,2261,2264,2266,2335,10818,10817,2534,9846,2885,2902,2903,2904,2905,2906,84868,1839,3265,54756,355…
Interleukin-3, 5 and GM-CSF signaling	88,10142,284,54518,369,408,409,29760,673,8315,685,801,815,816,817,818,867,10256,22866,1398,1399,1437,1438,1439,1445,8452,153090,1742,1843,11221,80824,1844,1846,1847,1848,1849,1850,1852,1950,1956,2064,2065,2066,2069,2243,2244,2246,2255,8823,8822,8817,9965,2247,26281,27006,8074,2248,2249,2250,2251,2252,2253,2254,2260,2263,2261,2264,2266,2335,10818,10817,2534,9846,2885,2902,2903,2904,2905,2906,1839,…
Interleukin-6 family signaling	867,23529,1270,1271,9244,1489,10148,3589,3590,3592,3595,246778,9466,3569,3570,3572,3716,3717,3976,3977,5008,9180,5781,9021,6772,6774,7297,
Interleukin-6 signaling	867,3569,3570,3572,3716,3717,5781,9021,6772,6774,7297,
Interleukin-7 signaling	3082,3561,3574,3575,3716,3718,5295,5296,8503,6776,6777,
Intraflagellar transport	23059,79659,51626,8655,140735,83658,83657,51668,55764,9742,26160,90410,64792,11020,112752,56912,51098,55081,80173,57560,28981,8100,57576,11127,9371,3797,22920,6991,200132,255758,3842,26146,9321,79809,79989,92104,150737,57728,89891,57539,55112,
Intrinsic Pathway for Apoptosis	207,208,10000,317,572,578,581,27113,596,598,10018,637,90427,836,840,841,842,54205,56616,8655,140735,1869,3002,5599,4836,5366,5533,5534,2810,7027,7157,331,7529,7531,7532,7533,10971,7534,
Intrinsic Pathway of Fibrin Clot Formation	2,708,2159,2160,2161,2147,2157,2158,2811,2812,2814,2815,3818,3827,5547,5624,5104,462,3053,5270,710,7450,
Inwardly rectifying K+ channels	6833,10060,2550,9568,2782,2783,2784,2790,55970,54331,2785,2786,2787,2788,94235,2792,2793,3758,3766,3767,3768,3770,3772,3773,3759,3760,3761,3762,3763,3764,3765,
Ion channel transport	55107,55129,57101,63982,121601,203859,196527,50636,57719,338440,23229,41,40,9311,55515,51802,444,57194,23120,57205,23250,23200,286410,479,57130,23400,84239,344905,476,477,478,480,481,482,483,487,488,489,490,491,492,493,27032,9914,495,496,537,535,23545,50617,533,527,9114,245972,8992,155066,523,525,526,528,245973,51382,529,90423,9296,9550,534,127124,51606,538,540,10396,51761,5205,57198,148229,79895…
Ion homeostasis	10060,10768,444,476,477,478,480,481,482,483,487,488,489,490,491,492,493,801,815,816,817,818,1193,1760,2281,5348,486,5349,53828,53826,53822,3708,3709,3710,3767,4842,84876,5350,5566,6261,6262,6263,6546,6543,6547,6588,6717,6786,7137,10345,7220,
Ion transport by P-type ATPases	57194,23120,57205,23250,23200,286410,479,57130,23400,84239,344905,476,477,478,480,481,482,483,487,488,489,490,491,492,493,27032,9914,495,496,538,540,10396,51761,5205,57198,148229,79895,10079,374868,801,815,816,817,818,51076,5348,486,5349,53828,53826,53822,51248,5350,6588,6717,
Ionotropic activity of Kainate Receptors	801,1739,1741,1742,2897,2898,2899,2900,2901,83988,
Iron uptake and transport	9429,537,535,23545,50617,533,527,9114,245972,8992,155066,523,525,526,528,245973,51382,529,90423,9296,9550,534,127124,51606,1356,79901,28982,2495,2512,9843,3162,3163,3934,57192,4891,51310,30061,113235,261729,55240,10312,7018,7037,
JNK (c-Jun kinases) phosphorylation and activation mediated by activated human TAK1	8517,3654,3656,6416,5609,6885,5602,5599,5601,10392,64127,8767,10454,23118,257397,7189,
KSRP (KHSRP) binds and destabilizes mRNA	207,167227,22894,51013,23404,51010,54512,56915,118460,23016,11340,5393,8570,5600,1432,5073,7534,
Keratan sulfate biosynthesis	176,10678,10331,79369,93010,2683,8704,8703,8702,9334,9331,11041,8534,9435,23563,4166,2331,11081,4060,4969,4958,5549,11046,6482,6483,6487,6484,10402,
Keratan sulfate degradation	176,2331,2720,79411,2799,3073,3074,11081,4060,4969,4958,5549,
Keratan sulfate/keratin metabolism	176,10678,10331,79369,93010,2683,8704,8703,8702,9334,9331,11041,8534,9435,23563,4166,2331,2720,79411,2799,3073,3074,11081,4060,4969,4958,5549,11046,6482,6483,6487,6484,10402,
Ketone body metabolism	65985,38,622,56898,3155,54511,3158,5019,
Kinesins	1062,3832,56992,81930,10112,3835,9493,26153,3796,84643,11004,11127,9371,3797,24137,285643,3798,3799,3800,64147,22920,3833,3831,64837,147700,89953,29127,
L13a-mediated translational silencing of Ceruloplasmin expression	1964,1965,8894,1968,8661,8662,8663,8664,3646,8665,8666,8667,8668,8669,27335,51386,10480,1973,1974,1975,1977,1981,7458,2197,26986,6134,4736,6135,6136,6137,23521,9045,6138,6139,6141,6142,6143,6144,6146,9349,6147,6152,6154,51121,6155,6157,6158,6159,6122,6156,6160,6161,6164,11224,6165,25873,6173,6167,6168,6169,6170,6123,6124,6171,6125,6128,6129,6130,6132,6133,6175,6176,6181,6204,6205,6206,6207,6208,6…
L1CAM interactions	214,286,287,288,160,161,163,1173,1175,100133941,10752,1211,1272,6900,27255,8506,1457,1459,1460,1641,1739,1741,1742,1759,1785,26052,1808,1956,2048,7430,2260,3312,3672,8515,3673,3674,3678,3680,3685,3688,3690,3785,3786,24137,285643,3897,284217,3912,3915,5604,5605,5594,5595,4478,4684,1463,23114,4897,8829,8828,8650,5058,5879,10048,5962,6195,6196,6197,8986,9252,27330,6336,11280,6323,6324,6326,6327,6328…
LDL-mediated lipid transport	338,319,1071,3949,26119,4018,
LGI-ADAM interactions	4185,53616,8745,10369,10368,27092,59283,1742,9211,55203,203190,163175,6804,112755,
LRR FLII-interacting protein 1 (LRRFIP1) activates type I IFN production	1387,1499,2033,3661,9208,
Lactose synthesis	2683,3906,6513,
Lagging Strand Synthesis	328,1763,2237,3978,5111,5422,23649,5424,5425,10714,57804,5557,5558,5981,5982,5983,5984,5985,6117,6118,6119,
Laminin interactions	80781,3339,3672,3673,3675,3655,3679,3685,3688,3691,284217,3908,3909,3910,3911,3912,3913,3914,3915,3918,10319,4811,22795,
Late Phase of HIV Life Cycle	8086,902,8812,904,905,1022,1025,27243,25978,51652,29082,128866,92421,51510,79643,91782,9150,8178,2068,2071,5045,2957,2958,2959,2960,2961,2962,2963,2965,2966,2967,2968,404672,4331,4686,22916,55706,23327,7469,25920,51497,7936,4836,9397,57122,55746,9972,9631,23279,23511,23165,23225,8021,129401,79023,348995,10762,53371,23636,79902,4927,9688,4928,11097,10015,5430,5431,5432,5433,5434,5435,5436,5437,543…
Latent infection of Homo sapiens with Mycobacterium tuberculosis	4057,
Leading Strand Synthesis	5111,5422,23649,5424,5425,10714,57804,5557,5558,5981,5982,5983,5984,5985,
Lectin pathway of complement activation	2219,2220,8547,5648,10747,4153,
Leukotriene receptors	10800,57105,2840,1241,56413,
Ligand-dependent caspase activation	841,929,8837,8772,355,356,23643,8737,148022,353376,7098,7099,8797,8795,8743,8717,7186,
Ligand-gated ion channel transport	23229,2554,2555,2556,2557,2558,2559,2560,2561,2562,2566,2567,55879,2569,2570,200959,2741,2742,8001,441509,2743,3359,9177,170572,200909,285242,
Ligand-independent caspase activation via DCC	26060,836,842,1612,23604,1613,1630,9500,90249,219699,
Ligand-receptor interactions	91653,50937,50846,2619,64399,3549,5727,6469,
Linoleic acid (LA) metabolism	215,2180,64834,54898,83401,60481,3992,9415,
Lipid digestion, mobilization, and transport	2,19,9619,64240,64241,51099,213,81693,335,336,337,116519,338,344,345,348,319,649,857,1056,1071,1208,8029,2168,646486,2169,2170,2167,2171,2172,2173,646480,3339,3931,3949,26119,3990,3991,8513,9388,200879,149998,142910,643414,340654,643418,64788,91289,4018,4023,11343,4547,29881,5034,5346,5360,5406,5407,5408,119548,5499,5500,5501,5566,5567,5568,51128,949,6382,
Lipoprotein metabolism	2,19,9619,213,81693,335,336,337,116519,338,344,345,348,319,649,1071,8029,3339,3931,3949,26119,3990,4018,4023,4547,5034,5360,51128,949,6382,
Localization of the PINCH-ILK-PARVIN complex to focal adhesions	3611,3688,55742,5829,
Loss of Function of FBXW7 in Cancer and NOTCH1 Signaling	8454,55294,4851,9978,6500,
Loss of Function of SMAD2/3 in Cancer	4087,4088,4089,7040,7046,7048,9372,
Loss of Function of SMAD4 in Cancer	4087,4088,4089,
Loss of Function of TGFBR1 in Cancer	2280,4087,4088,7040,7046,7048,9372,
Loss of Function of TGFBR2 in Cancer	2280,7040,7046,7048,
Loss of Nlp from mitotic centrosomes	10121,10142,7840,9738,983,55755,55835,22994,9662,22995,22897,55125,11190,80184,95681,9702,80254,80321,55722,79959,84131,1069,9793,23332,11064,1453,1454,1639,10540,11258,1778,1781,8655,11116,55142,3320,22919,54820,121441,4751,22981,4957,8481,5048,5108,5116,5347,10733,5518,5566,5577,10806,9814,8636,7846,7277,203068,10382,10383,7283,7531,7532,
Loss of proteins required for interphase microtubule organization from the centrosome	10121,10142,7840,9738,983,55755,55835,22994,9662,22995,22897,55125,11190,80184,95681,9702,80254,80321,55722,79959,84131,1069,9793,23332,11064,1453,1454,1639,10540,11258,1778,1781,8655,11116,55142,3320,22919,54820,121441,4751,22981,4957,8481,5048,5108,5116,5347,10733,5518,5566,5577,10806,9814,8636,7846,7277,203068,10382,10383,7283,7531,7532,
Lysine catabolism	51166,10157,501,1428,1738,1743,2639,123688,4967,85007,51268,89874,
Lysosomal glycogen catabolism	2548,2992,8908,
Lysosome Vesicle Biogenesis	162,164,8906,8907,10053,1174,8905,130340,10717,23431,9179,11154,351,375,408,2647,27243,1211,1212,1213,157807,134829,1522,9829,1777,1785,2799,9146,3312,4074,6456,81567,6844,6845,8673,
Lysosphingolipid and LPA receptors	1902,9170,23566,57121,1901,9294,1903,8698,53637,
M Phase	8086,25909,64682,10393,51529,25906,119504,29882,29945,51433,51434,23141,378708,10776,9212,80776,8815,332,8548,699,701,9184,57082,891,9133,8881,991,8697,246184,996,113130,55143,983,1058,1060,1062,1063,64946,2491,64105,91687,79019,55839,79172,401541,55166,80152,79682,9793,23332,23122,6249,255919,1457,1459,1460,23399,79980,2010,2029,54821,9700,26271,2801,64689,26003,474382,3014,3015,54145,3020,55869…
M/G1 Transition	8318,990,8317,1017,81620,10926,1869,1870,1871,51053,55388,4171,4172,4173,4174,4175,4176,84515,4998,4999,23595,5000,5001,23594,5422,23649,5426,5427,5557,5558,5682,5683,5684,5685,5686,5687,5688,143471,5689,5699,122706,5690,5691,5692,5693,5694,5695,5696,5698,5700,5701,5702,5704,5705,5706,5707,5716,5717,5718,5719,10213,5708,5709,5710,5711,9861,5713,5714,5715,5720,5721,10197,23198,9491,6117,6118,6119,…
MAP kinase activation in TLR cascade	466,1386,8945,1147,1385,8454,1845,1846,1848,1849,2002,23291,2353,3551,8517,3654,3656,3725,5604,5606,6416,5608,5609,6885,1326,5594,5602,5600,1432,5595,5598,5599,5601,9261,7867,4205,4208,4790,10392,64127,5515,5516,5518,5519,5528,8767,6233,6195,6196,6197,9252,6500,10454,23118,257397,79155,7189,7311,7314,7316,
MAP2K and MAPK activation	54518,369,408,409,673,10256,22866,1445,2243,2244,2266,2335,3265,54756,8826,3674,3690,3845,8844,283455,28956,8649,5604,5605,5594,5595,4140,4893,5037,5894,5906,5908,6714,7094,7414,7450,84292,7529,
MAP3K8 (TPL2)-dependent MAPK1/3 activation	8945,1147,8454,23291,3551,8517,5604,6416,1326,4790,6233,6500,79155,7311,7314,7316,
MAPK family signaling cascades	88,26523,27161,192669,192670,10142,284,54518,369,408,409,673,8315,685,801,815,816,817,818,896,8556,8555,998,10435,10602,148170,983,10256,22866,1437,1438,1439,1445,8452,153090,1742,3337,1843,11221,80824,1844,1846,1847,1848,1849,1850,1852,1950,1956,2064,2065,2066,2069,2118,2243,2244,2246,2255,8823,8822,8817,9965,2247,26281,27006,8074,2248,2249,2250,2251,2252,2253,2254,2260,2263,2261,2264,2266,2335,…
MAPK targets/ Nuclear events mediated by MAP kinases	466,1386,1385,1845,1846,1848,1849,2002,2353,3725,5594,5602,5600,1432,5595,5598,5599,5601,9261,4205,4208,5515,5516,5518,5519,5528,6195,6196,6197,9252,
MAPK1 (ERK2) activation	3569,3570,3572,3716,3717,5605,5594,5781,7297,
MAPK1/MAPK3 signaling	88,10142,284,54518,369,408,409,673,8315,685,801,815,816,817,818,983,10256,22866,1437,1438,1439,1445,8452,153090,1742,1843,11221,80824,1844,1846,1847,1848,1849,1850,1852,1950,1956,2064,2065,2066,2069,2243,2244,2246,2255,8823,8822,8817,9965,2247,26281,27006,8074,2248,2249,2250,2251,2252,2253,2254,2260,2263,2261,2264,2266,2335,10818,10817,2534,2885,2902,2903,2904,2905,2906,1839,3265,54756,3558,3559,…
MAPK3 (ERK1) activation	983,3569,3570,3572,3716,3717,5604,5595,5781,7297,
MAPK6/MAPK4 signaling	26523,27161,192669,192670,896,8556,8555,998,10435,10602,148170,983,3337,2118,2308,2309,3315,10642,3725,8997,5596,5597,8550,407041,407042,4319,4313,4343,4609,8202,5058,5062,5063,5566,5567,5568,5682,5683,5684,5685,5686,5687,5688,143471,5689,5699,122706,5690,5691,5692,5693,5694,5695,5696,5698,5700,5701,5702,5704,5705,5706,5707,5716,5717,5718,5719,10213,5708,5709,5710,5711,9861,5713,5714,5715,5720,57…
MASTL Facilitates Mitotic Progression	10776,891,983,2029,84930,5515,5516,5518,5519,55844,
MGMT-mediated DNA damage reversal	4255,
MHC class II antigen presentation	10121,10120,162,164,8907,10053,1174,8905,130340,160,161,163,1173,1175,375,821,972,1062,1211,1213,5476,1508,1075,1509,1510,8722,1512,1513,1514,1519,1520,1515,1639,10540,11258,51164,84516,10671,1759,1785,26052,1778,1780,1781,1783,79659,51626,8655,140735,3108,3109,3111,3112,3113,3115,3117,3118,3119,3120,3122,3123,3125,3126,3127,10437,3832,56992,81930,10112,3835,9493,26153,3796,84643,11004,11127,9371…
Macroautophagy	55626,83734,60673,9140,9776,22863,55054,64422,115201,23192,84938,84971,9474,10533,79065,285973,8678,27243,25978,51652,29082,128866,92421,79643,91782,8655,140735,11337,23710,11345,23766,55004,28956,8649,389541,10542,84557,81631,440738,64223,64419,8897,2475,5289,30849,5562,5563,5564,5565,5571,51422,53632,9821,6009,57521,10670,10325,64121,58528,7248,7249,8408,7405,11152,56270,55062,26100,
Meiosis	65057,472,545,641,672,675,1017,1019,11083,11144,8468,474382,3014,3015,54145,3020,8335,8334,3013,8331,255626,3018,8347,3017,8345,8970,85236,8340,8342,8341,8348,8350,8359,8337,8338,8349,333932,128312,8290,3306,4000,4001,4292,27030,84057,4361,4438,4439,4683,25913,56979,29893,5885,10111,5888,5889,5932,9985,6117,6118,6119,8243,27127,9126,23626,10274,10735,10734,23353,25777,93426,256126,6847,10388,5051…
Meiotic recombination	472,641,672,675,1017,1019,11144,474382,3014,3015,54145,3020,8335,8334,3013,8331,255626,3018,8347,3017,8345,8970,85236,8340,8342,8341,8348,8350,8359,8337,8338,8349,333932,128312,8290,4292,27030,84057,4361,4438,4439,4683,56979,29893,10111,5888,5889,5932,6117,6118,6119,23626,56154,7156,
Meiotic synapsis	65057,545,672,11083,8468,474382,3014,3015,54145,8335,8334,3013,8331,255626,3018,8347,3017,8345,8970,85236,8340,8342,8341,8348,8359,8337,8338,8349,128312,8290,3306,4000,4001,25913,5885,9985,8243,27127,9126,10274,10735,10734,23353,25777,93426,256126,6847,10388,50511,23345,23224,7013,7014,54386,56158,26277,7329,
Melanin biosynthesis	1638,7299,
Membrane Trafficking	207,208,286,287,288,23243,162,164,8906,8907,10053,1174,8905,130340,1173,8546,1176,10717,23431,9179,11154,351,372,374,375,377,378,381,55738,84364,26286,408,79058,10282,51272,2647,388552,55330,26258,9847,801,1604,966,27243,25978,51652,29082,128866,92421,51510,79643,91782,9685,1211,1212,1213,8218,157807,134829,10175,254263,149111,9382,22796,83548,25839,10466,57511,91949,84342,1294,1314,1315,9276,113…
Membrane binding and targetting of GAG proteins	9397,6233,7251,7311,7314,7316,51160,137492,79720,55048,155382,
Metabolic disorders of biological oxidation enzymes	1583,2230,112812,2232,4158,5443,
Metabolism	2,8086,65985,13,51166,15,60496,10157,19,5243,8647,5244,22,4363,8714,10057,6833,215,5826,9619,9429,64240,64241,55347,84836,171586,63874,51099,30,31,32,80724,84129,27034,28976,33,34,35,36,37,176,38,125981,340485,55331,43,47,130013,50,641371,26027,134526,55856,10965,122970,641372,11332,10005,23597,51,8309,8310,54,23205,81616,80221,197322,2180,2181,2182,51703,23305,116285,123876,348158,341392,54988,8…
Metabolism of Angiotensinogen to Angiotensins	1636,59272,183,290,10159,1215,1359,1360,1361,1509,1511,1522,2028,2999,4311,5972,
Metabolism of amino acids and derivatives	51166,15,10157,27034,36,38,130013,55256,125061,79814,189,64902,191,9255,7965,5832,8659,4329,501,223,262,144193,275,51074,383,384,435,438,440,443,80150,445,549,51582,113451,8424,586,587,593,594,10295,635,23743,57571,875,883,56267,1036,1081,1152,1158,548596,1160,55748,1373,1428,51380,1491,1610,1615,1621,1629,1638,1644,55526,1733,1734,1735,1737,1738,1743,53905,50506,9521,60678,58478,2058,23474,2184,…
Metabolism of carbohydrates	8086,10057,176,83440,178,375790,10327,231,226,229,230,276,277,279,280,411,126792,27087,135152,26229,10678,10331,79369,93010,2683,8704,8703,8702,9334,9331,11285,11041,63827,633,801,960,57214,27159,1118,11261,79586,54480,8534,50515,55501,166012,113189,51363,9435,9469,23563,4166,56548,83539,22856,337876,51084,55790,55454,1464,10675,1634,51181,51071,29940,92126,2023,2026,2027,7957,2131,2132,2203,8789…
Metabolism of fat-soluble vitamins	375790,57016,1645,8644,1109,335,336,337,338,344,345,348,55937,53630,83875,1208,8029,1591,1594,120227,2638,2817,221914,2719,2239,2262,10082,3339,3949,5641,4023,9227,4035,26020,29967,4036,7804,151056,5406,5947,5948,5950,51109,6382,6383,9672,6385,7276,29914,79001,154807,
Metabolism of folate and pterines	1719,200895,2356,4522,25902,4524,6470,6472,6573,81034,113235,
Metabolism of ingested H2SeO4 and H2SeO3 into H2Se	2936,9061,9060,7296,
Metabolism of ingested MeSeO2H into MeSeH	7296,
Metabolism of ingested SeMet, Sec, MeSec into H2Se	191,875,1491,27232,3176,4143,4837,51540,
Metabolism of lipids and lipoproteins	2,65985,19,8647,5244,4363,8714,215,9619,64240,64241,171586,63874,51099,30,31,32,80724,84129,33,34,35,37,38,125981,340485,55331,43,47,641371,26027,134526,55856,10965,122970,641372,11332,10005,23597,51,8309,8310,23205,81616,80221,197322,2180,2181,2182,51703,23305,55750,392636,10554,10555,56894,56895,55326,8540,183,231,441282,1645,1646,8644,1109,6718,211,213,224,221,239,242,246,247,240,241,23600,816…
Metabolism of nitric oxide	207,801,857,114757,23576,23564,1719,1785,2643,2644,3320,10434,4846,51070,115677,5593,5805,6697,8976,340481,
Metabolism of non-coding RNA	8086,1207,11218,8487,50628,25929,79833,79760,4686,22916,55706,57122,55746,9972,9631,23279,23511,23165,23225,8021,129401,79023,348995,10762,53371,23636,79902,4927,9688,4928,11097,51808,9883,100101267,10419,8480,5903,81929,6606,6628,6632,6633,6634,6635,6636,6637,10073,96764,7175,79084,
Metabolism of nucleotides	100,161823,132,56985,158,159,122622,64902,203,204,205,26289,102157402,122481,158067,221264,270,271,272,353,471,790,847,978,51727,1503,56474,1633,1635,79077,1716,1723,1806,1807,1841,1854,2618,9615,2745,2766,51292,8833,2876,2936,2987,3251,3614,3615,3704,64077,4830,4831,4833,30833,84618,93034,22978,51251,4907,56953,4521,55270,131870,79873,11164,53343,10606,5198,4860,5471,6240,6241,50484,7083,7084,72…
Metabolism of polyamines	55256,79814,262,51074,383,384,435,445,51582,113451,1152,1158,548596,1160,1373,58478,2593,2628,2805,84245,4507,162417,1728,4946,4947,51686,4953,5009,196743,5682,5683,5684,5685,5686,5687,5688,143471,5689,5699,122706,5690,5691,5692,5693,5694,5695,5696,5698,5700,5701,5702,5704,5705,5706,5707,5716,5717,5718,5719,10213,5708,5709,5710,5711,9861,5713,5714,5715,5720,5721,10197,23198,9491,6303,10166,83884,…
Metabolism of porphyrins	210,211,212,644,645,1352,1355,1371,2235,3145,3162,3163,5498,54658,54657,7389,7390,
Metabolism of proteins	51146,8086,21,37,1636,59272,43,50,60,9510,81794,81792,11093,140766,170689,170690,170691,170692,171019,9509,80070,9508,9507,11096,11174,11173,11095,56999,92949,9719,57188,54507,339366,118,221395,135,136,150,152,183,56052,84920,144245,440138,79087,79868,199857,85365,10195,29880,29929,79053,79796,286,287,288,23243,290,26985,325,327,335,337,351,372,374,375,377,378,381,55738,84364,26286,10564,402,410,…
Metabolism of serotonin	217,4128,
Metabolism of steroid hormones	231,441282,1081,1583,1584,1585,1586,1588,1589,2230,112812,2232,3290,3291,3292,51170,51144,3293,3283,3284,3972,5443,6715,6716,79644,6770,134429,80765,147323,
Metabolism of vitamin K	29914,79001,154807,
Metabolism of vitamins and cofactors	60496,4363,5826,31,32,54,375790,57016,1645,8644,1109,81693,316,335,336,337,338,344,345,348,55937,53630,83875,686,51293,1208,80347,1504,440387,11330,8029,1528,1727,1591,1594,120227,1582,1719,200895,5167,2194,80308,2356,2638,2694,2817,221914,2719,2239,2262,10082,10243,9446,119391,3141,3339,3949,5641,55788,4023,9227,4035,26020,29967,4036,7804,56922,64087,166785,326625,25974,27249,55034,4337,4338,273…
Metabolism of water-soluble vitamins and cofactors	60496,4363,5826,31,32,54,81693,316,686,51293,80347,1504,440387,11330,8029,1528,1727,1582,1719,200895,5167,2194,80308,2356,2694,10243,9446,119391,3141,55788,56922,64087,166785,326625,25974,27249,55034,4337,4338,27304,4522,25902,4524,4548,4552,4594,65220,55191,10135,93100,9054,64802,23057,349565,53354,80025,79646,55229,5091,5095,5096,8566,51248,55163,60490,79717,5644,5646,5740,5743,23475,55312,6470…
Metal ion SLC transporters	1356,9843,6556,4891,7779,7780,7781,64924,55676,148867,169026,1317,27173,57181,23516,29986,29985,55630,283375,25800,7922,64116,30061,254428,84102,
Metallothioneins bind metals	4489,4490,4493,4494,4495,4496,4499,4501,4502,4504,84560,
Methionine salvage pathway	55256,51074,58478,2805,84245,4507,
Methylation	191,57412,1312,1544,9446,4143,4144,27430,4548,4552,4837,7172,
Methylation of MeSeH for excretion	11185,
MicroRNA (miRNA) biogenesis	26523,27161,192669,192670,54487,23405,29102,5430,5431,5432,5433,5434,5435,5436,5437,5438,5439,5440,5441,8575,5901,6895,57510,
Microtubule-dependent trafficking of connexons from Golgi to the plasma membrane	2697,
Mineralocorticoid biosynthesis	1081,1585,1589,3283,3284,3972,
Minus-strand DNA synthesis	5478,
Miscellaneous substrates	1565,29785,113612,54905,64816,1579,284541,1580,57834,8529,126410,4051,
Miscellaneous transport and binding events	118,119,120,56172,563,1497,2039,84061,93380,57380,123606,81614,152519,79815,57185,348938,5304,7991,
Mismatch Repair	9156,3978,4292,4436,4437,2956,5111,5395,5424,5425,10714,57804,6117,6118,6119,
Mismatch repair (MMR) directed by MSH2:MSH3 (MutSbeta)	9156,3978,4292,4436,4437,5111,5395,5424,5425,10714,57804,6117,6118,6119,
Mismatch repair (MMR) directed by MSH2:MSH6 (MutSalpha)	9156,3978,4292,4436,2956,5111,5395,5424,5425,10714,57804,6117,6118,6119,
Misspliced GSK3beta mutants stabilize beta-catenin	139285,324,8312,1452,1499,2932,5515,5516,5518,5519,5525,5526,5527,5528,5529,
Misspliced LRP5 mutants have enhanced beta-catenin-dependent signaling	22943,27123,27121,83999,79412,4041,
Mitochondrial ABC transporters	23456,10058,22,11194,
Mitochondrial Fatty Acid Beta-Oxidation	80724,84129,33,34,35,37,1666,1892,1632,3033,3030,3032,84693,166785,4594,5095,5096,
Mitochondrial Uncoupling Proteins	9016,9481,7350,7351,7352,
Mitochondrial biogenesis	211,1386,506,10498,80205,1385,1387,54205,2101,2551,2553,3054,8841,85441,5600,6300,1432,5469,4208,4209,7978,8648,10499,23054,9611,9572,4899,11232,5442,5465,10891,133522,23082,5563,5564,5565,5571,51422,53632,6256,23410,6604,6742,6907,79718,7019,51106,64216,96764,
Mitochondrial iron-sulfur cluster biogenesis	2230,112812,2232,2395,23479,57128,9054,81894,51312,
Mitochondrial protein import	50,498,506,516,617,51142,131474,27235,10063,90639,1431,1537,131118,2395,2671,80273,134266,150274,3313,3329,3421,197257,4580,10651,51025,23203,9512,25813,8604,10165,291,293,6901,26519,26515,26517,10440,10245,29090,29928,100287932,10469,92609,1678,26521,26520,9804,56993,10452,401505,100188893,54543,9868,7416,
Mitochondrial tRNA aminoacylation	57505,79587,55157,124454,10667,2617,23438,55699,3735,23395,92935,79731,25973,27068,5859,57038,54938,80222,57176,10352,51067,
Mitochondrial transcription initiation	5442,7019,64216,
Mitochondrial transcription termination	7978,
Mitochondrial translation	54998,118487,7818,90480,85476,84340,3396,65008,124995,65003,6182,28998,64928,29088,54948,63875,29074,9801,51069,55052,219927,29093,6150,79590,51264,10573,11222,51263,64983,9553,64981,51318,64979,51253,64978,54148,51073,64976,64975,28977,84545,65080,84311,26589,57129,51642,740,54534,51258,122704,116540,116541,128308,65005,55173,64963,6183,63931,64960,51021,51373,55168,28973,51023,54460,56945,51649…
Mitochondrial translation elongation	54998,118487,7818,90480,85476,3396,65008,124995,65003,6182,28998,64928,29088,54948,63875,29074,9801,51069,55052,219927,29093,6150,79590,51264,10573,11222,51263,64983,9553,64981,51318,64979,51253,64978,54148,51073,64976,64975,28977,84545,65080,84311,26589,57129,51642,740,54534,51258,122704,116540,116541,128308,65005,55173,64963,6183,63931,64960,51021,51373,55168,28973,51023,54460,56945,51649,64951…
Mitochondrial translation initiation	54998,118487,7818,90480,3396,65008,124995,65003,6182,28998,64928,29088,54948,63875,29074,9801,51069,55052,219927,29093,6150,79590,51264,10573,11222,51263,64983,9553,64981,51318,64979,51253,64978,54148,51073,64976,64975,28977,84545,65080,84311,26589,57129,51642,740,54534,51258,122704,116540,116541,128308,65005,55173,64963,6183,63931,64960,51021,51373,55168,28973,51023,54460,56945,51649,64951,64432…
Mitochondrial translation termination	54998,118487,7818,90480,84340,3396,65008,124995,65003,6182,28998,64928,29088,54948,63875,29074,9801,51069,55052,219927,29093,6150,79590,51264,10573,11222,51263,64983,9553,64981,51318,64979,51253,64978,54148,51073,64976,64975,28977,84545,65080,84311,26589,57129,51642,740,54534,51258,122704,116540,116541,128308,65005,55173,64963,6183,63931,64960,51021,51373,55168,28973,51023,54460,56945,51649,64951…
Mitophagy	9140,9474,84557,81631,55669,9927,51001,5071,65018,6233,8878,9804,56993,10452,401505,100188893,54543,9868,7311,7314,7316,7416,
Mitotic Anaphase	25909,64682,10393,51529,25906,119504,29882,29945,51433,51434,23141,378708,9212,80776,8815,332,699,701,9184,57082,8881,991,8697,246184,996,113130,55143,1058,1060,1062,1063,64946,2491,64105,91687,79019,55839,79172,401541,55166,80152,79682,9793,23332,23122,6249,79980,2010,54821,9700,55869,3619,23421,81930,3796,84643,11004,9735,221496,23592,4000,4001,8379,4085,22919,79003,10403,54820,81565,25936,1072…
Mitotic G1-G1/S phases	8900,890,891,595,894,896,898,9134,902,993,8318,990,8317,983,1017,1019,1021,1022,1026,1027,1029,1030,1031,1032,81620,1163,8454,10926,1719,1859,1869,1870,1871,1874,1875,26271,3065,55957,91750,132660,286826,4149,55388,4171,4172,4173,4174,4175,4176,84515,4331,4605,4609,4998,4999,23595,5000,5001,23594,5111,9088,5422,23649,5426,5427,5515,5516,5518,5519,5520,28227,5557,5558,5682,5683,5684,5685,5686,5687…
Mitotic G2-G2/M phases	10121,84962,10142,7840,6790,79866,8945,8900,890,891,9133,902,9738,993,994,995,983,728642,984,1017,55755,1022,1063,55835,22994,9662,22995,22897,55125,11190,80184,95681,9702,80254,80321,55722,79959,84131,1069,9793,23332,11064,1453,1454,8454,1639,10540,11258,1778,1781,8655,1869,1871,2033,23291,11116,2305,55142,3320,55957,91750,132660,286826,22919,4331,4605,54820,121441,4751,22981,4926,4957,8481,1013…
Mitotic Metaphase and Anaphase	25909,64682,10393,51529,25906,119504,29882,29945,51433,51434,23141,378708,9212,80776,8815,332,699,701,9184,57082,8881,991,8697,246184,996,113130,55143,1058,1060,1062,1063,64946,2491,64105,91687,79019,55839,79172,401541,55166,80152,79682,9793,23332,23122,6249,79980,2010,54821,9700,26271,55869,3619,23421,81930,3796,84643,11004,9735,221496,23592,4000,4001,8379,4085,22919,79003,10403,54820,81565,2593…
Mitotic Metaphase/Anaphase Transition	26271,5347,
Mitotic Prometaphase	25909,378708,9212,80776,332,699,701,9184,57082,891,9133,991,113130,55143,983,1058,1060,1062,1063,64946,2491,64105,91687,79019,55839,79172,401541,55166,80152,79682,9793,23332,23122,6249,1457,1459,1460,79980,54821,55869,3619,23421,81930,3796,84643,11004,9735,8379,4085,22919,79003,9918,64151,23397,10403,54820,81565,25936,10726,83540,57122,55746,23279,79023,348995,79902,4928,5048,23244,23047,5347,112…
Mitotic Prophase	8086,10776,8815,8548,891,9133,983,255919,23399,2010,2029,2801,64689,26003,474382,3014,3015,54145,3020,8335,8334,3013,8331,255626,3018,8347,3017,8345,8970,85236,8340,8342,8341,8348,8350,8359,8337,8338,8349,333932,128312,8290,221496,23592,4000,4001,23175,9663,64900,5594,5595,84930,79648,23310,54892,29781,55706,10783,140609,91754,57122,55746,9972,9631,23279,23511,23165,23225,8021,129401,79023,348995…
Mitotic Spindle Checkpoint	64682,10393,51529,25906,119504,29882,29945,51433,51434,701,9184,8881,991,8697,246184,996,8379,4085,11065,7321,7324,
Mitotic Telophase/Cytokinesis	10112,9493,23383,25836,10726,23244,23047,5347,5885,8243,9126,10274,10735,
Molecules associated with elastic fibres	27302,650,652,655,2202,30008,2192,2199,10516,8200,8516,3685,3688,3690,3693,3694,3696,4052,4053,4054,8425,4236,4237,4238,4239,8076,7040,7042,7043,7448,
Molybdenum cofactor biosynthesis	10243,55034,4337,4338,27304,9054,
Mtb iron assimilation by chelation	4057,
Multifunctional anion exchangers	10861,1836,1811,5172,65010,115111,115019,
Muscarinic acetylcholine receptors	1128,1129,1131,1132,1133,
Muscle contraction	10060,59,72,88,89,10768,10142,301,302,309,444,476,477,478,480,481,482,483,487,488,489,490,491,492,493,775,776,778,779,781,9254,55799,93589,782,783,784,785,786,10369,10368,27092,27091,59285,59284,59283,800,801,815,816,817,818,859,1193,10699,1674,1756,1760,8291,2256,2257,2258,2259,2281,5348,486,5349,53828,53826,53822,2626,204851,28996,3672,3693,3708,3709,3710,8850,3750,3751,3752,3753,9992,10008,237…
MyD88 cascade initiated on plasma membrane	177,351,466,1386,8945,1147,1385,8454,1660,1845,1846,1848,1849,51295,2002,23291,2353,3146,3551,8517,3654,3656,51135,3725,5604,5606,6416,5608,5609,4214,6885,1326,5594,5602,5600,1432,5595,5598,5599,5601,9261,7867,4205,4208,4615,4790,4791,4792,4793,10392,64127,57162,57161,246330,5515,5516,5518,5519,5528,5970,8767,6233,6195,6196,6197,9252,6283,6285,6288,6500,10454,23118,257397,81793,7100,79155,7189,73…
MyD88 deficiency (TLR2/4)	695,929,948,51135,23643,4615,114609,7096,7097,7099,10333,
MyD88 deficiency (TLR5)	51135,4615,7100,
MyD88 dependent cascade initiated on endosome	177,351,466,1386,8945,1147,1385,8454,170506,1660,1845,1846,1848,1849,51295,2002,23291,2353,3146,3551,8517,3654,3656,51135,3665,3725,5604,5606,6416,5608,5609,4214,6885,1326,5594,5602,5600,1432,5595,5598,5599,5601,9261,7867,4205,4208,4615,4790,4791,4792,4793,10392,64127,57162,57161,246330,5515,5516,5518,5519,5528,5970,8767,6233,6195,6196,6197,9252,6283,6285,6288,6500,10454,23118,257397,51284,51311,…
MyD88-independent TLR3/TLR4 cascade	177,351,466,1386,329,330,8945,841,929,1147,1385,8454,1660,1845,1846,1848,1849,2002,8772,23291,2353,3146,3551,9641,8517,3654,3656,3661,3665,3725,23643,5604,5606,6416,5608,5609,6885,1326,5594,5602,5600,1432,5595,5598,5599,5601,9261,7867,4205,4208,4615,4790,4791,4792,4793,10392,64127,5515,5516,5518,5519,5528,5781,5970,8737,8767,11035,6233,6195,6196,6197,9252,6283,6285,6288,23098,6500,10454,23118,257…
MyD88:Mal cascade initiated on plasma membrane	177,351,466,1386,695,8945,929,948,1147,1385,8454,1660,1845,1846,1848,1849,51295,2002,23291,2353,3146,3551,8517,3654,3656,11213,51135,3725,23643,5604,5606,6416,5608,5609,4214,6885,1326,5594,5602,5600,1432,5595,5598,5599,5601,9261,7867,4205,4208,4615,4790,4791,4792,4793,10392,64127,57162,57161,246330,5515,5516,5518,5519,5528,5970,8767,6233,6195,6196,6197,9252,6283,6285,6288,59307,6500,8651,10454,23…
Myoclonic epilepsy of Lafora	7957,2992,8908,2997,2998,5507,6233,7311,7314,7316,
Myogenesis	25,663,91653,998,1013,1000,1002,50937,1495,1496,1499,5608,5600,6300,1432,4205,100271849,4208,4209,4617,4618,4654,4656,4756,4917,9043,6938,6929,6925,
N-Glycan antennae elongation	2683,8704,8703,8702,9334,9331,11320,11282,25834,4249,6484,6480,8128,51046,338596,
N-glycan antennae elongation in the medial/trans-Golgi	2683,8704,8703,8702,9334,9331,1081,9486,64377,2517,2525,2530,3972,4124,4122,4247,4248,11320,11282,25834,4249,6484,6480,8128,51046,338596,
N-glycan trimming and elongation in the cis-Golgi	4121,10905,57134,79694,4245,
N-glycan trimming in the ER and Calnexin/Calreticulin cycle	811,821,51009,9695,55741,80267,23193,11253,9761,7841,10956,2923,5589,6400,84447,56886,55757,
NADE modulates death signalling	835,836,4803,4804,27018,7531,
NADPH regeneration	3417,
NCAM signaling for neurite out-growth	88,375790,10142,284,54518,369,408,409,9048,673,8315,685,775,776,8913,8912,8911,779,782,783,784,785,801,815,816,817,818,10256,22866,6900,1282,1284,1285,1286,1287,1291,1292,1293,256076,131873,1297,1298,1299,1385,1437,1438,1439,1445,8452,153090,1742,1843,11221,80824,1844,1846,1847,1848,1849,1850,1852,1950,1956,2064,2065,2066,2069,2243,2244,2246,2255,8823,8822,8817,9965,2247,26281,27006,8074,2248,224…
NCAM1 interactions	375790,9048,775,776,8913,8912,8911,779,782,783,784,785,6900,1282,1284,1285,1286,1287,1291,1292,1293,256076,131873,1297,1298,1299,2668,2674,2675,64096,4684,1463,4902,5621,5623,8128,7903,
NEP/NS2 Interacts with the Cellular Export Machinery	8086,55706,57122,55746,9972,9631,23279,23511,23165,23225,8021,129401,79023,348995,10762,53371,23636,79902,4927,9688,4928,11097,9883,100101267,8480,5901,5903,81929,7175,7514,
NF-kB activation through FADD/RIP-1 pathway mediated by caspase-8 and -10	843,841,1147,23586,8772,64135,3551,8517,57506,8737,84282,7706,
NF-kB is activated and signals survival	3551,3654,4790,4792,4803,4804,5970,6233,8878,7189,7311,7314,7316,
NFG and proNGF binds to p75NTR	4803,4804,22986,
NGF processing	5045,4803,5125,5046,
NGF signalling via TRKA from the plasma membrane	88,107,108,109,196883,111,112,113,114,115,116,117,135,156,26523,27161,192669,192670,10768,10142,207,84335,208,10000,284,160,161,163,1173,1175,54518,369,408,409,466,572,673,8315,685,801,815,816,817,818,814,842,930,940,941,942,1026,1027,1147,1211,10256,22866,1385,1398,1399,1437,1438,1439,1445,8452,153090,1742,10126,1759,1785,26052,1843,11221,80824,1844,1845,1846,1847,1848,1849,1850,1852,1950,1956,2…
NGF-independant TRKA activation	116,117,135,4914,4915,
NICD traffics to nucleus	1387,2648,8850,9794,84441,55534,10046,4851,4853,4854,4855,3516,22938,
NIK-->noncanonical NF-kB signaling	8945,1147,8454,23291,9020,4791,5682,5683,5684,5685,5686,5687,5688,143471,5689,5699,122706,5690,5691,5692,5693,5694,5695,5696,5698,5700,5701,5702,5704,5705,5706,5707,5716,5717,5718,5719,10213,5708,5709,5710,5711,9861,5713,5714,5715,5720,5721,10197,23198,9491,5971,6233,6500,9039,7311,7314,7316,9040,
NOD1/2 Signaling Pathway	329,330,64170,834,835,837,841,842,1147,1540,3551,8517,3654,3656,83737,5608,6885,5600,6300,5603,1432,10392,64127,8767,10454,23118,257397,7128,7189,7334,7335,
NOSIP mediated eNOS trafficking	4846,51070,
NOSTRIN mediated eNOS trafficking	857,1785,4846,115677,8976,
NOTCH1 Intracellular Domain Regulates Transcription	892,1024,1387,8454,2033,55294,3065,83933,79885,3066,8841,9759,10014,10013,51564,55869,9734,3280,388585,23462,23493,26508,3091,2648,8850,9794,84441,55534,10046,4609,9611,9612,4851,3516,9978,6233,6500,22938,6907,79718,7088,7089,7090,7091,7311,7314,7316,
NOTCH2 Activation and Transmission of Signal to the Nucleus	102,51107,83464,1272,28514,54567,182,3714,4192,57534,142678,23385,9148,54492,4853,5664,55851,6233,7311,7314,7316,
NOTCH2 intracellular domain regulates transcription	1385,2033,2208,3002,3280,388585,9794,84441,55534,10046,4853,3516,
NR1D1 (REV-ERBA) represses gene expression	406,9575,83401,8841,9611,4862,9572,10891,
NRAGE signals death through JNK	26574,29,11214,393,9826,23365,27237,9828,23370,9181,50650,50649,9459,8874,23229,572,10018,1894,2245,221472,89846,121512,6453,8997,9500,5599,4168,23263,10276,25791,4803,4804,84033,64857,57449,5879,5924,6654,6655,7074,26230,7204,7409,7410,10451,
NRIF signals cell death from the nucleus	51107,83464,23421,5599,23385,4803,4804,5664,55851,6233,8878,7189,7311,7314,7316,
Na+-dependent glucose transporters	6523,6524,6526,6527,200010,
Na+/Cl- dependent neurotransmitter transporters	6570,6571,6580,6582,6529,6538,6539,6540,11254,55117,348932,340024,6530,54716,6531,9152,6533,6534,6536,
Nectin/Necl trans heterodimerization	23705,57863,5817,5818,5819,25945,81607,
Nef Mediated CD4 Down-regulation	160,161,163,1173,1175,375,51606,920,3932,
Nef Mediated CD8 Down-regulation	160,161,163,1173,1175,51606,926,
Nef and signal transduction	919,1794,9844,2534,3055,3932,5062,5879,
Nef mediated downregulation of CD28 cell surface expression	1173,940,
Nef mediated downregulation of MHC class I complex cell surface expression	162,164,8907,10053,1174,8905,130340,567,3105,55690,
Nef-mediates down modulation of cell surface receptors by recruiting them to clathrin adapters	162,164,8907,10053,1174,8905,130340,160,161,163,1173,1175,375,51606,567,940,920,926,3105,3932,55690,
Negative epigenetic regulation of rRNA expression	51742,11176,902,10849,1022,1786,1789,2068,2071,2965,2966,2967,2968,404672,474382,3014,3015,54145,3020,3065,3066,8335,8334,3013,8331,255626,3018,8347,3017,8345,8970,85236,8340,8342,8341,8348,8350,8359,8337,8338,8349,333932,128312,8932,4331,25885,84172,9533,51082,64425,5434,5435,5437,5440,5441,23378,79595,10284,8819,29115,79685,25942,23309,23411,8467,64426,6839,9015,9014,9013,79101,6908,7270,221830…
Negative feedback regulation of MAPK pathway	673,5604,5605,5594,5595,5894,
Negative regulation of FGFR1 signaling	673,867,2246,2255,8822,2247,26281,27006,8074,2248,2249,2250,2251,2253,2254,2260,10818,2885,9365,5594,5595,8569,5515,5516,5518,5781,6233,10253,6714,7311,7314,7316,
Negative regulation of FGFR2 signaling	673,867,2246,2255,8823,8822,8817,2247,26281,27006,8074,2248,2249,2250,2251,2252,2253,2254,2263,10818,2885,5594,5595,8569,5515,5516,5518,5781,6233,10253,6714,7311,7314,7316,
Negative regulation of FGFR3 signaling	673,867,2246,8823,8822,8817,2247,26281,8074,2249,2250,2253,2254,2261,10818,2885,5594,5595,8569,5515,5516,5518,5781,6233,10253,6714,7311,7314,7316,
Negative regulation of FGFR4 signaling	673,867,2246,8823,8822,8817,9965,2247,26281,8074,2249,2251,2253,2254,2264,10818,2885,152831,5594,5595,8569,5515,5516,5518,5781,6233,10253,6714,7311,7314,7316,
Negative regulation of MAPK pathway	369,673,8315,1843,11221,80824,1844,1846,1847,1848,1849,1850,1852,3265,3845,8844,5604,5605,5594,5595,4140,4893,152559,5037,5515,5516,5518,5519,5525,5526,5527,5528,5529,5536,5894,6233,7311,7314,7316,7529,
Negative regulation of TCF-dependent signaling by DVL-interacting proteins	440193,80319,1855,1856,1857,
Negative regulation of TCF-dependent signaling by WNT ligand antagonists	22943,27123,27121,83999,79412,4041,4040,6422,6423,50964,11197,89780,54361,7474,7483,
Negative regulation of the PI3K/AKT network	207,208,10000,23239,23035,5728,117145,57761,
Negative regulators of RIG-I/MDA5 signaling	9140,9474,1540,23586,51191,64135,9641,3661,9636,83737,57506,84166,79671,55593,5094,5300,54941,84282,54476,6233,8887,29110,7128,7187,7706,7311,7318,7314,7316,7321,7322,7323,3093,9246,
Nephrin interactions	87,88,89,81,8573,23607,2534,8826,55243,84063,84623,9863,4690,8440,4868,5290,5291,5295,5296,6709,6711,8976,
Netrin mediated repulsion signals	1630,2534,9423,5747,5781,6714,90249,219699,8633,137970,
Netrin-1 signaling	3983,84448,22885,116986,998,1630,1793,7430,2534,148738,4651,4690,4756,9423,59277,5306,5335,5588,5747,5781,5879,56963,285704,6091,6477,6478,6585,9353,6586,6714,7204,7220,7222,7223,7224,7225,57113,90249,219699,8633,137970,8976,
Neurofascin interactions	286,1272,8506,1641,23114,4897,6386,
Neuronal System	18,6833,10060,43,88,107,108,109,196883,111,112,113,114,115,9495,10142,217,7915,160,161,163,1173,1175,320,23229,10550,590,673,9256,11094,773,774,777,781,9254,55799,782,783,784,785,10369,10368,27092,59283,801,815,816,817,818,814,84254,8573,1103,1134,1135,1136,1137,1138,8973,1139,55584,1141,1142,1143,1144,1145,1146,1312,10815,1385,1739,1741,1742,80331,2036,2550,9568,2554,2555,2556,2557,2558,2559,256…
Neurophilin interactions with VEGF and VEGFR	2321,3791,8829,8828,
Neurotoxicity of clostridium toxins	6616,6804,112755,9900,9899,22987,6857,127833,6843,6844,
Neurotransmitter Clearance In The Synaptic Cleft	43,217,590,1312,4128,6580,6582,6531,
Neurotransmitter Receptor Binding And Downstream Transmission In The Postsynaptic Cell	88,107,108,109,196883,111,112,113,114,115,9495,10142,160,161,163,1173,1175,23229,673,10369,10368,27092,59283,801,815,816,817,818,814,84254,1134,1135,1136,1137,1138,8973,1139,55584,1141,1142,1143,1144,1145,1146,1385,1739,1741,1742,2036,2550,9568,2554,2555,2556,2557,2558,2559,2560,2561,2562,2566,2567,55879,2569,2570,200959,2770,2771,2773,2774,346562,2782,2783,2784,59345,10681,2790,2791,55970,51764,…
Neurotransmitter Release Cycle	18,7915,320,10550,9256,8573,1103,10815,80331,2571,2572,2744,27165,3312,8825,64130,55327,4128,8500,8499,8541,8497,5864,22999,57030,6571,6572,6505,6506,6507,6511,6512,6580,6582,140679,54407,60482,6529,6538,6539,6540,6616,6804,6812,6853,6854,8224,6857,10497,6844,
Neurotransmitter uptake and Metabolism In Glial Cells	2752,6506,6507,81539,
Nicotinamide salvaging	1582,10135,93100,5740,5743,
Nicotinate metabolism	1582,65220,55191,10135,93100,64802,23057,349565,5740,5743,23475,
Nitric oxide stimulates guanylate cyclase	2977,2982,2974,2983,3708,3778,3779,10242,27094,27345,10335,4842,4843,4846,10846,50940,5136,5153,5138,5139,5140,8654,5152,5592,5593,
NoRC negatively regulates rRNA expression	51742,11176,902,10849,1022,1786,1789,2068,2071,2965,2966,2967,2968,404672,474382,3014,3015,54145,3020,3065,3066,8335,8334,3013,8331,255626,3018,8347,3017,8345,8970,85236,8340,8342,8341,8348,8350,8359,8337,8338,8349,333932,128312,8932,4331,25885,84172,9533,51082,64425,5434,5435,5437,5440,5441,79595,10284,8819,29115,79685,25942,23309,8467,64426,9015,9014,9013,79101,6908,7270,221830,7343,30834,
Non-integrin membrane-ECM interactions	87,375790,8573,1605,780,4921,1756,2247,3339,3673,3655,3685,3688,3690,3691,3693,284217,3908,3909,3910,3911,3912,3913,3914,3915,3918,10319,9378,59277,5154,5155,5578,6382,6383,9672,6385,7040,7057,3371,51399,7276,7448,
Nonhomologous End-Joining (NHEJ)	472,29086,580,672,79184,9577,64421,84142,3014,54145,8924,255626,3018,8347,3017,8345,8970,85236,8340,8342,8341,8348,8359,8349,128312,8290,10524,3981,9656,4361,4683,79840,22976,51588,27343,27434,5591,10111,55183,165918,9025,7341,55775,51567,7158,7334,7336,51720,7468,7518,7520,2547,
Nonsense Mediated Decay (NMD) enhanced by the Exon Junction Complex (EJC)	22794,9775,1981,2107,2197,23708,4116,4686,22916,26986,5515,5518,5520,9939,10921,6134,4736,6135,6136,6137,23521,9045,6138,6139,6141,6142,6143,6144,6146,9349,6147,6152,6154,51121,6155,6157,6158,6159,6122,6156,6160,6161,6164,11224,6165,25873,6173,6167,6168,6169,6170,6123,6124,6171,6125,6128,6129,6130,6132,6133,6175,6176,6181,6204,6205,6206,6207,6208,6209,6210,6217,6218,6222,6223,6187,6224,6227,6228,…
Nonsense Mediated Decay (NMD) independent of the Exon Junction Complex (EJC)	1981,2107,2197,23708,4686,22916,26986,6134,4736,6135,6136,6137,23521,9045,6138,6139,6141,6142,6143,6144,6146,9349,6147,6152,6154,51121,6155,6157,6158,6159,6122,6156,6160,6161,6164,11224,6165,25873,6173,6167,6168,6169,6170,6123,6124,6171,6125,6128,6129,6130,6132,6133,6175,6176,6181,6204,6205,6206,6207,6208,6209,6210,6217,6218,6222,6223,6187,6224,6227,6228,6229,6230,6231,6232,6233,6234,6235,6188,61…
Nonsense-Mediated Decay (NMD)	22794,9775,1981,2107,2197,23708,4116,4686,22916,26986,5515,5518,5520,9939,10921,6134,4736,6135,6136,6137,23521,9045,6138,6139,6141,6142,6143,6144,6146,9349,6147,6152,6154,51121,6155,6157,6158,6159,6122,6156,6160,6161,6164,11224,6165,25873,6173,6167,6168,6169,6170,6123,6124,6171,6125,6128,6129,6130,6132,6133,6175,6176,6181,6204,6205,6206,6207,6208,6209,6210,6217,6218,6222,6223,6187,6224,6227,6228,…
Norepinephrine Neurotransmitter Release Cycle	9256,10815,4128,8500,8499,8541,8497,5864,22999,6571,6580,6582,6616,6804,6812,6857,10497,6844,
Notch-HLH transcription pathway	1387,2648,8850,9794,84441,55534,10046,4851,4853,4854,4855,3516,22938,
NrCAM interactions	286,6900,1739,1741,1742,4897,8828,
Nuclear Envelope Breakdown	8086,8815,891,9133,983,255919,23399,2010,221496,23592,4000,4001,23175,9663,64900,55706,10783,140609,91754,57122,55746,9972,9631,23279,23511,23165,23225,8021,129401,79023,348995,10762,53371,23636,79902,4927,9688,4928,11097,5347,9883,100101267,5578,5579,8480,5903,81929,7112,7175,7443,7444,
Nuclear Envelope Reassembly	23141,8815,2010,221496,23592,4000,4001,5515,5518,5520,7112,7443,7444,
Nuclear Events (kinase and transcription factor activation)	466,1385,1845,1846,1848,1849,2002,5594,5600,1432,5595,5598,9261,4205,4208,5515,5516,5518,5519,5528,6195,6196,6197,9252,
Nuclear Pore Complex (NPC) Disassembly	8086,891,9133,983,55706,10783,140609,91754,57122,55746,9972,9631,23279,23511,23165,23225,8021,129401,79023,348995,10762,53371,23636,79902,4927,9688,4928,11097,9883,100101267,8480,5903,81929,7175,
Nuclear Receptor transcription pathway	367,2099,2100,2101,2103,2104,3172,3174,5469,190,8431,9572,9975,7376,10062,9971,8856,9970,7181,7182,126382,7101,10002,7025,2063,2908,4306,3164,4929,8013,2516,2494,2649,29982,29959,5241,5465,5467,5468,5914,5915,5916,6095,6096,6097,6256,6257,6258,7067,7068,7421,
Nuclear import of Rev protein	8086,3837,55706,4869,57122,55746,9972,9631,23279,23511,23165,23225,8021,129401,79023,348995,10762,53371,23636,79902,4927,9688,4928,11097,9883,100101267,8480,5901,5903,1104,81929,7175,
Nuclear signaling by ERBB4	6868,51107,83464,685,8945,1442,1447,8454,6387,2066,2069,2099,2670,2688,2689,2690,1839,3717,9611,23385,3084,9542,10718,145957,5241,5617,5618,5664,55851,5781,9978,6285,25970,6500,6776,6777,23118,51741,10413,
Nucleosome assembly	378708,57082,1058,1060,64946,2491,64105,91687,79019,55839,79172,401541,55166,80152,79682,387103,474382,3014,3015,54145,8335,8334,3013,8331,255626,3018,8347,3017,8345,8970,85236,8340,8342,8341,8348,8359,8337,8338,8349,128312,55355,23421,54069,55320,4869,11339,5928,5931,51773,8607,8467,201254,
Nucleotide Excision Repair	60,86,79913,93973,9716,902,1022,1069,9557,9318,8533,51138,10987,10980,50813,64708,10920,8451,8450,1642,1643,8178,2033,2067,2068,2071,2072,2073,2074,1161,2873,2965,2966,2967,2968,404672,3150,54617,83444,125476,54891,283899,57461,3978,3980,10445,4331,4798,142,10038,5111,8554,10401,5424,5425,10714,57804,5426,5427,51426,5430,5431,5432,5433,5434,5435,5436,5437,5438,5439,5440,5441,10450,27339,5886,5887…
Nucleotide-binding domain, leucine rich repeat containing receptor (NLR) signaling pathways	9447,351,596,598,329,330,64170,834,835,837,841,842,1147,1540,3326,3551,8517,3654,3656,83737,5608,6885,5600,6300,5603,1432,4210,58484,22861,114548,10392,64127,5027,24145,9051,29108,8767,10910,10454,23118,257397,7128,7189,7295,10628,7334,7335,
Nucleotide-like (purinergic) receptors	134,135,136,140,2840,2846,10161,5028,27334,5032,64805,53829,9934,5029,5030,5031,
O-glycosylation of TSR domain-containing proteins	9510,81794,81792,11093,140766,170689,170690,170691,170692,171019,9509,80070,9508,9507,11096,11174,11173,11095,56999,92949,9719,57188,54507,339366,145173,5199,23275,157869,9037,54437,10418,10417,23145,7057,7058,55901,79875,221981,80731,
O-linked glycosylation	51146,9510,81794,81792,11093,140766,170689,170690,170691,170692,171019,9509,80070,9508,9507,11096,11174,11173,11095,56999,92949,9719,57188,54507,339366,145173,10678,10331,79369,84002,192134,93010,374907,84752,146712,9334,9331,56913,29071,5199,10164,2589,55568,63917,79695,114805,79623,117248,57452,374378,2590,2591,8693,11227,11226,51809,26290,50614,168391,442117,2650,9245,51301,644378,140687,4582,…
O-linked glycosylation of mucins	51146,10678,10331,79369,84002,192134,93010,374907,84752,146712,9334,9331,56913,29071,10164,2589,55568,63917,79695,114805,79623,117248,57452,374378,2590,2591,8693,11227,11226,51809,26290,50614,168391,442117,2650,9245,51301,644378,140687,4582,10071,56667,143662,94025,140453,283463,4583,200958,394263,4584,57876,4585,4586,727897,4588,4589,118430,6482,6483,6487,6484,6480,10610,256435,27090,64409,
O2/CO2 exchange in erythrocytes	358,759,760,762,3039,3043,6005,6521,
Olfactory Signaling Pathway	2774,2782,2792,341276,26496,283297,144124,390093,121364,392133,121275,282770,442194,26497,390266,26534,26533,390264,79490,390265,219869,219870,26539,26538,26532,126541,284433,26476,441911,391121,127385,401973,391109,391107,121130,219960,343406,219873,128360,390201,81341,128367,128368,26531,390439,81061,79334,390442,122748,390441,391189,26529,81797,79290,392376,138803,138804,138799,138802,286362,2…
Oligomerization of connexins into connexons	2697,2705,2706,
Oncogene Induced Senescence	26523,192669,192670,1019,1021,1029,1030,1031,1032,1869,1870,1871,2077,2113,2114,3397,5594,5595,4193,407012,407013,4343,6233,6667,7027,27327,23112,57690,7157,7311,7314,7316,
Opioid Signalling	107,108,109,196883,111,112,113,114,115,156,10768,801,814,1020,1385,2770,2771,2773,2774,2775,2779,2780,346562,2781,2782,2783,2784,59345,10681,2790,2791,55970,51764,54331,2785,2786,2787,2788,94235,2792,2793,3708,3709,3710,5594,4988,5136,5153,5137,5141,5142,5143,5144,5173,5321,23236,5330,5331,5332,5443,5499,84152,5515,5516,5518,5519,5528,5530,5532,5533,5534,5566,5567,5568,5573,5575,5576,5577,5578,55…
Opsins	5956,2652,611,23596,94233,221391,5995,6010,10692,
Orc1 removal from chromatin	8900,890,990,1017,1026,1027,81620,51343,4171,4172,4173,4174,4175,4176,84515,4998,4999,23595,5000,5001,23594,5682,5683,5684,5685,5686,5687,5688,143471,5689,5699,122706,5690,5691,5692,5693,5694,5695,5696,5698,5700,5701,5702,5704,5705,5706,5707,5716,5717,5718,5719,10213,5708,5709,5710,5711,9861,5713,5714,5715,5720,5721,10197,23198,9491,5925,6233,7311,7314,7316,
Orexin and neuropeptides FF and QRFP bind to their respective receptors	3060,3061,3062,8620,64106,10886,347148,84109,
Organelle biogenesis and maintenance	10121,54806,10142,211,7840,378,200894,403,84100,50807,79969,1386,506,54998,27077,80776,92482,582,79738,166379,583,585,129880,55212,27241,26005,10498,57545,9738,10576,7203,10575,22948,10694,983,55755,55835,22994,9662,22995,22832,22897,55125,11190,80184,95681,9702,80254,80321,55722,79959,84131,51134,84902,79598,1069,118487,80205,9793,23332,23059,1260,1262,1258,11064,1385,1387,1453,1454,54205,192668…
Organic anion transport	55867,116085,9356,10864,9376,
Organic anion transporters	6568,26503,57084,57030,246213,1468,6528,160728,
Organic cation transport	861,6580,55356,85413,5002,6582,6581,6583,6584,
Organic cation/anion/zwitterion transport	861,6580,55867,116085,55356,85413,5002,6582,6581,6583,6584,9356,10864,9376,
Other semaphorin interactions	971,3672,3688,5361,5362,91584,5365,10154,23129,5788,9723,64218,10507,9037,57556,80031,8482,54209,7305,
Oxidative Stress Induced Senescence	26523,192669,192670,648,84733,8535,23466,57332,1019,1021,1029,1030,1031,1032,1869,1870,1871,8726,2146,2353,474382,3014,3015,54145,3020,8335,8334,3013,8331,255626,3018,8347,3017,8345,8970,85236,8340,8342,8341,8348,8350,8359,8337,8338,8349,333932,128312,3456,3725,23135,5606,6416,5608,5609,4217,9448,5594,5602,5600,1432,5595,5599,5601,9261,7867,8550,4193,50488,407012,407013,4343,1911,1912,80012,5928,…
Oxygen-dependent asparagine hydroxylation of Hypoxia-inducible Factor Alpha	2034,3091,55662,
Oxygen-dependent proline hydroxylation of Hypoxia-inducible Factor Alpha	8453,54583,112398,112399,2034,3091,64344,9978,6233,6921,6923,7311,7314,7316,7321,7322,7323,7428,
P2Y receptors	2840,2846,10161,5028,27334,5032,64805,53829,9934,5029,5030,5031,
PAOs oxidise polyamines to amines	196743,54498,
PCNA-Dependent Long Patch Base Excision Repair	328,2237,3978,5111,5423,5424,5425,10714,57804,5426,5427,5981,5982,5983,5984,5985,6117,6118,6119,
PCP/CE pathway	160,161,163,1173,1175,409,1211,1212,1213,23002,1855,1856,1857,8321,2535,7976,8322,7855,8323,8324,8325,50855,5216,144165,5578,5579,5582,5682,5683,5684,5685,5686,5687,5688,143471,5689,5699,122706,5690,5691,5692,5693,5694,5695,5696,5698,5700,5701,5702,5704,5705,5706,5707,5716,5717,5718,5719,10213,5708,5709,5710,5711,9861,5713,5714,5715,5720,5721,10197,23198,9491,5879,5880,5881,387,4919,4920,6233,625…
PD-1 signaling	919,29126,915,916,917,920,1445,3113,3115,3117,3118,3119,3120,3122,3123,3125,3126,3127,3932,5133,80380,5781,5777,28755,28639,28577,
PDE3B signalling	208,5140,
PECAM1 interactions	2534,3635,3685,3690,3932,4067,5175,5335,5781,5777,6714,7525,
PERK regulates gene expression	440,467,468,22926,6347,3576,167227,1649,22894,9451,1965,51013,23404,51010,54512,56915,118460,23016,11340,5393,9709,3309,3484,8570,4800,4801,4802,5073,
PI Metabolism	375,377,9896,3631,8821,3635,56623,27124,51763,3636,4534,8776,64419,8898,8897,9110,9107,9108,4952,55361,55300,5297,5298,5286,5287,5288,5289,5290,5291,5293,5294,5295,5296,8503,30849,23533,146850,200576,5305,8396,79837,8394,8395,23396,23760,5728,22908,8867,8871,7179,93492,55697,
PI and PC transport between ER and Golgi membranes	23760,
PI-3K cascade:FGFR1	26523,27161,192669,192670,207,84335,208,10000,572,685,842,930,940,941,942,1026,1027,1147,1385,1950,1956,2064,2065,2066,2069,2246,2255,8823,8822,8817,9965,2247,26281,27006,8074,2248,2249,2250,2251,2252,2253,2254,2260,2263,2261,2264,2308,2309,4303,10818,2534,2549,2885,2931,2932,1839,3667,8660,3815,4254,9365,152831,3932,79109,4193,407015,407016,64223,4343,2475,3164,3084,9542,10718,145957,5154,5155,5…
PI-3K cascade:FGFR2	26523,27161,192669,192670,207,84335,208,10000,572,685,842,930,940,941,942,1026,1027,1147,1385,1950,1956,2064,2065,2066,2069,2246,2255,8823,8822,8817,9965,2247,26281,27006,8074,2248,2249,2250,2251,2252,2253,2254,2260,2263,2261,2264,2308,2309,4303,10818,2534,2549,2885,2931,2932,1839,3667,8660,3815,4254,9365,152831,3932,79109,4193,407015,407016,64223,4343,2475,3164,3084,9542,10718,145957,5154,5155,5…
PI-3K cascade:FGFR3	26523,27161,192669,192670,207,84335,208,10000,572,685,842,930,940,941,942,1026,1027,1147,1385,1950,1956,2064,2065,2066,2069,2246,2255,8823,8822,8817,9965,2247,26281,27006,8074,2248,2249,2250,2251,2252,2253,2254,2260,2263,2261,2264,2308,2309,4303,10818,2534,2549,2885,2931,2932,1839,3667,8660,3815,4254,9365,152831,3932,79109,4193,407015,407016,64223,4343,2475,3164,3084,9542,10718,145957,5154,5155,5…
PI-3K cascade:FGFR4	26523,27161,192669,192670,207,84335,208,10000,572,685,842,930,940,941,942,1026,1027,1147,1385,1950,1956,2064,2065,2066,2069,2246,2255,8823,8822,8817,9965,2247,26281,27006,8074,2248,2249,2250,2251,2252,2253,2254,2260,2263,2261,2264,2308,2309,4303,10818,2534,2549,2885,2931,2932,1839,3667,8660,3815,4254,9365,152831,3932,79109,4193,407015,407016,64223,4343,2475,3164,3084,9542,10718,145957,5154,5155,5…
PI3K Cascade	207,84335,208,51719,81617,29904,1975,1977,1978,1981,2246,2255,8823,8822,8817,9965,2247,26281,27006,8074,2248,2249,2250,2251,2252,2253,2254,2260,2263,2261,2264,10818,2549,2885,3667,8660,9365,152831,55004,28956,8649,389541,10542,64223,2475,5140,5170,5289,5290,5291,5295,5296,30849,5494,5562,5563,5564,5565,5571,51422,53632,5781,6009,6194,6198,57521,10670,10325,64121,58528,6794,92335,55437,117145,5410…
PI3K events in ERBB2 signaling	26523,27161,192669,192670,207,84335,208,10000,572,685,842,930,940,941,942,1026,1027,1147,1385,1950,1956,2064,2065,2066,2069,2246,2255,8823,8822,8817,9965,2247,26281,27006,8074,2248,2249,2250,2251,2252,2253,2254,2260,2263,2261,2264,2308,2309,4303,10818,2534,2549,2885,2931,2932,1839,3667,8660,3815,4254,9365,152831,3932,79109,4193,407015,407016,64223,4343,2475,3164,3084,9542,10718,145957,5154,5155,5…
PI3K events in ERBB4 signaling	26523,27161,192669,192670,207,84335,208,10000,572,685,842,930,940,941,942,1026,1027,1147,1385,1950,1956,2064,2065,2066,2069,2246,2255,8823,8822,8817,9965,2247,26281,27006,8074,2248,2249,2250,2251,2252,2253,2254,2260,2263,2261,2264,2308,2309,4303,10818,2534,2549,2885,2931,2932,1839,3667,8660,3815,4254,9365,152831,3932,79109,4193,407015,407016,64223,4343,2475,3164,3084,9542,10718,145957,5154,5155,5…
PI3K/AKT Signaling in Cancer	207,84335,208,10000,572,685,842,930,940,941,942,1026,1027,1147,1385,1950,1956,2064,2065,2066,2069,2246,2255,8823,8822,8817,9965,2247,26281,27006,8074,2248,2249,2250,2251,2252,2253,2254,2260,2263,2261,2264,2308,2309,4303,10818,2534,2549,2885,2931,2932,1839,3667,8660,3815,4254,9365,152831,3932,79109,4193,64223,2475,3164,3084,9542,10718,145957,5154,5155,5156,5159,5170,5290,5291,5293,5295,5296,8503,5…
PI3K/AKT activation	26523,27161,192669,192670,207,84335,208,10000,572,685,842,930,940,941,942,1026,1027,1147,1385,1950,1956,2064,2065,2066,2069,2246,2255,8823,8822,8817,9965,2247,26281,27006,8074,2248,2249,2250,2251,2252,2253,2254,2260,2263,2261,2264,2308,2309,4303,10818,2534,2549,2885,2931,2932,1839,3667,8660,3815,4254,9365,152831,3932,79109,4193,407015,407016,64223,4343,2475,4803,3164,3084,9542,10718,145957,4914,5…
PIP3 activates AKT signaling	26523,27161,192669,192670,207,84335,208,10000,572,685,842,930,940,941,942,1026,1027,1147,1385,1950,1956,2064,2065,2066,2069,2246,2255,8823,8822,8817,9965,2247,26281,27006,8074,2248,2249,2250,2251,2252,2253,2254,2260,2263,2261,2264,2308,2309,4303,10818,2534,2549,2885,2931,2932,1839,3667,8660,3815,4254,9365,152831,3932,79109,4193,407015,407016,64223,4343,2475,3164,3084,9542,10718,145957,5154,5155,5…
PIWI-interacting RNA (piRNA) biogenesis	136991,54514,8468,113802,3320,84944,54456,4603,9271,55124,143689,201164,5430,5431,5432,5433,5434,5435,5436,5437,5438,5439,5440,5441,56165,91646,221400,122402,11022,
PKA activation	107,108,109,196883,111,112,113,114,115,5566,5567,5568,5573,5575,5576,5577,
PKA activation in glucagon signalling	107,108,109,196883,111,112,113,114,115,2778,5566,5567,5568,5573,5575,5576,5577,
PKA-mediated phosphorylation of CREB	107,108,109,196883,111,112,113,114,115,1385,5566,5567,5568,5573,5575,5576,5577,
PKA-mediated phosphorylation of key metabolic factors	51085,5207,5566,5567,5568,
PKB-mediated events	207,84335,208,51719,81617,29904,1975,1977,1978,1981,55004,28956,8649,389541,10542,64223,2475,5140,5494,5562,5563,5564,5565,5571,51422,53632,6009,6194,6198,57521,10670,10325,64121,58528,6794,92335,55437,7248,7249,7529,
PKMTs methylate histone lysines	121536,9070,55729,84444,84661,8726,79813,10919,2146,8350,8359,333932,4297,9757,58508,8085,55904,2122,64324,63976,56979,5928,5929,5931,9739,23067,29072,84193,80854,9869,83852,56950,64754,6839,79723,23512,11091,7468,54904,
PLC beta mediated events	107,108,109,196883,111,112,113,114,115,156,10768,801,814,1385,2770,2771,2773,2775,2779,2780,346562,2781,3708,3709,3710,5594,5136,5153,5137,5321,23236,5330,5331,5332,5566,5567,5568,5573,5575,5576,5577,5578,5580,5582,
PLC-gamma1 signalling	107,108,109,196883,111,112,113,114,115,156,10768,801,814,1385,3708,3709,3710,4803,4914,5136,5153,5137,5335,5566,5567,5568,5573,5575,5576,5577,5578,5580,5581,5582,
PLC-mediated hydrolysis of PIP2	51266,10630,5336,6850,
PLCG1 events in ERBB2 signaling	107,108,109,196883,111,112,113,114,115,156,10768,801,814,1385,1950,1956,2064,3708,3709,3710,5136,5153,5137,5335,5566,5567,5568,5573,5575,5576,5577,5578,5580,5581,5582,
POLB-Dependent Long Patch Base Excision Repair	328,2237,3978,8505,142,10038,5423,
POU5F1 (OCT4), SOX2, NANOG activate genes related to proliferation	55211,2041,2247,27022,79923,2649,5460,6299,57167,6657,6774,6997,7547,
POU5F1 (OCT4), SOX2, NANOG repress genes related to differentiation	1045,22943,8320,2627,145258,3087,79923,5460,6657,8848,
PP2A-mediated dephosphorylation of key metabolic factors	51085,5207,5515,5516,5518,5519,5528,
PPARA activates gene expression	19,5244,34,51,2180,183,211,51129,27063,335,336,116519,406,10498,892,948,23097,1024,80205,9575,1374,1376,1387,1490,1543,1579,1581,2033,2101,2168,3992,2222,2274,50486,11010,29841,8841,85441,3156,3157,3158,4199,5469,84246,400569,9968,9969,23389,9282,51586,10025,9440,54797,219541,9477,9412,6837,9439,9862,81857,9441,9442,80306,55588,90390,51003,29079,10001,9443,112950,55090,4520,8648,10499,8202,23054,…
PRC2 methylates histones and DNA	121536,1786,1788,1789,8726,2146,474382,3014,3015,54145,3020,8335,8334,3013,8331,255626,3018,8347,3017,8345,8970,85236,8340,8342,8341,8348,8350,8359,8337,8338,8349,333932,128312,3720,22823,5252,26147,5928,5931,23512,
Packaging Of Telomere Ends	65057,474382,3014,3015,54145,8335,8334,3013,8331,255626,3018,8347,3017,8345,8970,85236,8340,8342,8341,8348,8359,8337,8338,8349,128312,8290,25913,7013,7014,54386,26277,
Packaging of Eight RNA Segments
Passive transport by Aquaporins	358,89872,282679,359,360,361,362,363,364,343,366,4284,
Pausing and recovery of HIV elongation	8812,904,905,1025,9150,8178,2962,2963,7469,25920,51497,7936,5430,5431,5432,5433,5434,5435,5436,5437,5438,5439,5440,5441,6749,11198,6827,6829,6917,6921,6923,6924,
Pausing and recovery of Tat-mediated HIV elongation	904,1025,9150,8178,2962,2963,7469,25920,51497,7936,5430,5431,5432,5433,5434,5435,5436,5437,5438,5439,5440,5441,6749,11198,6827,6829,6917,6921,6923,6924,
Pentose phosphate pathway (hexose monophosphate shunt)	51071,2539,5226,25796,55276,6120,22934,6888,7086,
Peptide chain elongation	1915,1938,2197,6134,4736,6135,6136,6137,23521,9045,6138,6139,6141,6142,6143,6144,6146,9349,6147,6152,6154,51121,6155,6157,6158,6159,6122,6156,6160,6161,6164,11224,6165,25873,6173,6167,6168,6169,6170,6123,6124,6171,6125,6128,6129,6130,6132,6133,6175,6176,6181,6204,6205,6206,6207,6208,6209,6210,6217,6218,6222,6223,6187,6224,6227,6228,6229,6230,6231,6232,6233,6234,6235,6188,6189,6191,6192,6193,6194,…
Peptide hormone biosynthesis	1081,2488,3623,3624,3625,3626,83729,3972,5122,5443,7252,
Peptide hormone metabolism	1636,59272,43,183,290,10159,590,1045,1081,1215,1359,1360,1361,1363,1369,1499,1509,1511,1522,1803,2028,55763,55770,11336,60412,10640,54536,23265,149371,2864,338557,2488,2626,2641,2688,51738,2695,346562,2784,51764,139760,2922,2999,3479,3623,3624,3625,3626,83729,3630,3670,3798,3799,3800,9314,3952,3972,619373,4311,4644,5080,5122,5126,7941,5443,5873,5972,23478,90701,64924,55676,148867,169026,28972,978…
Peptide ligand-binding receptors	2532,1238,57007,51554,183,185,186,301,8862,187,351,551,552,553,554,623,624,680,718,719,727,728,27202,885,886,887,6356,6360,6361,6363,6347,6364,6366,6367,6368,6370,10850,56477,6348,6349,6351,6352,6354,1230,2826,729230,1232,1233,1234,1235,1236,1237,10803,9034,6376,1524,2919,3627,6373,6387,10563,58191,2920,2921,6374,6372,3576,4283,3577,3579,2833,7852,643,10663,1906,1907,1908,1909,1910,2147,2149,2150…
Peroxisomal lipid metabolism	215,30,10005,51,8309,8310,8540,23600,1384,54677,84188,55711,8443,26061,51179,3295,3417,23417,5264,6342,10478,11001,
Phase 0 - rapid depolarisation	775,776,778,779,781,9254,55799,93589,782,783,784,785,786,10369,10368,27092,27091,59285,59284,59283,801,815,816,817,818,2256,2257,2258,2259,29098,6336,11280,6323,6324,6326,6327,6328,55800,6329,6330,6331,6332,6334,6335,
Phase 1 - Functionalization of compounds	13,84532,55902,124,125,126,127,128,130,131,216,219,217,218,26,314,8639,670,1066,8824,134147,1583,1584,1585,1586,1588,1543,1544,1545,1589,1591,1592,56603,340665,1593,1594,1553,1548,1549,1555,1562,1557,1558,1559,1565,1571,1572,1573,120227,29785,113612,54905,51302,1576,64816,1577,1551,10858,1579,284541,1580,57834,66002,8529,126410,4051,11283,285440,1595,1581,9420,1582,2052,2230,112812,2232,2326,2327…
Phase 1 - inactivation of fast Na+ channels	775,776,778,779,781,9254,55799,93589,782,783,784,785,786,10369,10368,27092,27091,59285,59284,59283,3750,3751,3752,30820,30819,30818,80333,
Phase 2 - plateau phase	10142,775,776,778,779,781,9254,55799,93589,782,783,784,785,786,10369,10368,27092,27091,59285,59284,59283,3753,9992,10008,23704,23630,3784,
Phase 3 - rapid repolarisation	10142,3753,9992,10008,23704,23630,3757,3784,
Phase 4 - resting membrane potential	3768,3770,3759,3761,3775,54207,56660,56659,60598,83795,89822,338567,3776,3777,50801,8645,9424,10089,51305,
Phase II conjugation	55347,84836,116285,123876,348158,341392,54988,191,10327,57412,10380,79094,494143,55748,1312,1544,2098,2729,2730,79017,2678,728441,2679,2687,124975,2686,10249,92292,219970,389396,2937,2938,2939,2940,2941,221357,373156,2944,2946,2947,2948,2949,9446,119391,2950,2952,2953,653689,2954,27306,4143,4144,27430,4257,4258,4259,4548,4552,9,10,4837,26873,9061,9060,10861,1836,347734,51000,23169,6817,6799,6818,…
Phenylalanine and tyrosine catabolism	80150,883,2184,2954,3081,3242,259307,5053,5092,5860,6898,
Phosphate bond hydrolysis by NUDT proteins	56985,4521,55270,131870,79873,11164,53343,
Phospholipase C-mediated cascade: FGFR1	107,108,109,196883,111,112,113,114,115,156,10768,801,814,1385,2246,2255,8822,2247,26281,27006,8074,2248,2249,2250,2251,2253,2254,2260,3708,3709,3710,9365,5136,5153,5137,5335,5566,5567,5568,5573,5575,5576,5577,5578,5580,5581,5582,
Phospholipase C-mediated cascade; FGFR2	107,108,109,196883,111,112,113,114,115,156,10768,801,814,1385,2246,2255,8823,8822,8817,2247,26281,27006,8074,2248,2249,2250,2251,2252,2253,2254,2263,3708,3709,3710,5136,5153,5137,5335,5566,5567,5568,5573,5575,5576,5577,5578,5580,5581,5582,
Phospholipase C-mediated cascade; FGFR3	107,108,109,196883,111,112,113,114,115,156,10768,801,814,1385,2246,8823,8822,8817,2247,26281,8074,2249,2250,2253,2254,2261,3708,3709,3710,5136,5153,5137,5335,5566,5567,5568,5573,5575,5576,5577,5578,5580,5581,5582,
Phospholipase C-mediated cascade; FGFR4	107,108,109,196883,111,112,113,114,115,156,10768,801,814,1385,2246,8823,8822,8817,9965,2247,26281,8074,2249,2251,2253,2254,2264,3708,3709,3710,152831,5136,5153,5137,5335,5566,5567,5568,5573,5575,5576,5577,5578,5580,5581,5582,
Phospholipid metabolism	171586,63874,43,10554,10555,56894,56895,55326,375,377,158833,590,10423,1040,8760,10390,1103,1119,1120,56994,8904,8895,9362,27132,54675,80821,23259,8694,84649,85465,55500,55224,64850,9896,8443,57678,150763,56261,2819,23171,3030,3032,3631,8821,3635,56623,27124,51763,3636,253558,79888,54947,10162,254531,9926,23175,9663,64900,154141,129642,79143,11343,4534,8776,64419,8898,8897,9110,9107,9108,4952,513…
Phosphorylation of CD3 and TCR zeta chains	919,915,916,917,920,1445,3113,3115,3117,3118,3119,3120,3122,3123,3125,3126,3127,3932,55824,5788,5795,28755,28639,28577,
Phosphorylation of Emi1	891,991,983,26271,51343,5347,
Phosphorylation of proteins involved in G1/S transition by active Cyclin E:Cdk2 complexes	898,9134,1017,5925,
Phosphorylation of proteins involved in the G2/M transition by Cyclin A:Cdc2 complexes	8900,890,983,
Phosphorylation of the APC/C	64682,10393,51529,25906,119504,29882,29945,51433,51434,891,8881,8697,246184,996,983,5347,11065,7321,7324,
Physiological factors	10699,2626,204851,28996,8850,1482,4878,4880,4881,4882,6910,25937,
Pink/Parkin Mediated Mitophagy	9140,9474,84557,81631,55669,9927,51001,5071,65018,6233,8878,9804,56993,10452,401505,100188893,54543,9868,7311,7314,7316,7416,
Plasmalogen biosynthesis	8540,84188,55711,8443,
Platelet Adhesion to exposed collagen	2207,2534,2811,2812,2814,51206,2815,3672,8515,3673,3688,4067,7450,
Platelet Aggregation (Plug Formation)	150,151,152,207,54518,9564,1398,1445,2147,2243,2244,2266,2335,2811,2812,2814,2815,2885,3674,3690,4352,5170,5747,5770,5906,5908,10411,11069,10125,10235,6464,6654,6714,6850,7066,7094,7450,
Platelet activation, signaling and aggregation	2,10257,26090,57406,87,88,81,150,151,152,207,208,10000,213,226,54518,335,351,408,409,9564,27154,801,813,10487,948,967,928,998,1675,1072,51266,1191,1398,1437,1438,1439,1445,747,221955,1606,1607,8527,8526,1608,160851,9162,139189,1609,8525,1950,2162,2147,2149,2151,9002,2153,2157,2207,2243,2244,2266,2277,2316,2335,2534,9846,2621,2767,2768,10672,9630,2769,2770,2771,2773,2776,346562,2782,2783,2784,5934…
Platelet calcium homeostasis	487,488,489,490,491,492,493,801,3708,3709,3710,84876,5023,6546,6543,6547,6717,6786,7222,7225,57113,
Platelet degranulation	2,10257,87,88,81,213,226,335,351,27154,801,813,10487,948,967,928,1675,1072,1191,1950,2162,2153,2157,2243,2244,2266,2277,2316,2335,2621,22927,3082,3273,3309,3479,3481,3674,3690,3827,3920,7044,22915,5154,5155,5175,5196,5216,5341,5340,440915,5473,5478,5627,5660,29106,6403,5265,5054,5345,710,6647,6678,5552,7018,7040,7042,7043,7057,7076,7094,7114,7273,7277,7414,7422,7423,7424,7450,9948,
Platelet homeostasis	338,487,488,489,490,491,492,493,801,2268,2778,2782,2783,2784,59345,10681,2790,2791,55970,51764,54331,2785,2786,2787,2788,94235,2792,2793,2977,2982,2974,2983,3708,3709,3710,3778,3779,10242,27094,27345,7804,1432,10335,4842,4843,4846,84876,5023,10846,50940,5136,5153,5138,5139,5140,8654,5152,5175,5321,5515,5516,5518,5519,5525,5526,5527,5528,5529,5592,5593,5739,5781,5777,6546,6543,6547,6717,6786,7222,…
Platelet sensitization by LDL	338,2268,7804,1432,5175,5321,5515,5516,5518,5519,5525,5526,5527,5528,5529,5781,5777,
Plus-strand DNA synthesis	5478,
Polo-like kinase mediated events	891,9133,993,995,1063,2033,2305,55957,91750,132660,286826,4605,9088,5347,5928,7465,
Polymerase switching	5111,5422,23649,5424,5425,10714,57804,5557,5558,5981,5982,5983,5984,5985,
Polymerase switching on the C-strand of the telomere	5111,5422,23649,5424,5425,10714,57804,5557,5558,5981,5982,5983,5984,5985,
Positive epigenetic regulation of rRNA expression	60,9031,10849,9188,7913,2033,2074,2932,474382,3014,3015,54145,3020,8335,8334,3013,8331,255626,3018,8347,3017,8345,8970,85236,8340,8342,8341,8348,8350,8359,8337,8338,8349,333932,128312,2648,8850,10514,4641,25885,84172,9533,51082,64425,5434,5435,5437,5440,5441,23451,8467,9015,9014,9013,79101,6908,221830,30834,
Post NMDA receptor activation events	88,107,109,114,10142,673,801,815,816,817,818,814,84254,1385,1742,2902,2903,2904,2905,2906,3265,5594,4747,5170,5566,5567,5568,5894,5923,5924,6195,6196,6197,27330,6237,
Post-Elongation Processing of Intron-Containing pre-mRNA	10189,51362,10978,29894,53981,51692,79869,1477,1478,1479,9785,81608,4116,4686,22916,11051,8106,10914,51585,9939,10921,10250,6426,9295,6427,6428,6429,6430,6431,6432,8683,7307,11338,65109,
Post-Elongation Processing of Intronless pre-mRNA	10978,29894,53981,51692,79869,1477,1478,1479,81608,84967,134353,4686,22916,11051,8106,10914,51585,7884,6628,6634,6635,6636,6637,25888,
Post-Elongation Processing of the Transcript	10189,51362,10978,29894,53981,51692,79869,1477,1478,1479,9785,81608,84967,134353,4116,4686,22916,11051,8106,10914,51585,9939,10921,7884,6628,6634,6635,6636,6637,10250,6426,9295,6427,6428,6429,6430,6431,6432,8683,7307,11338,65109,25888,
Post-chaperonin tubulin folding pathway	402,6902,1155,6903,6904,6905,7846,10376,84790,7278,112714,7277,80086,51807,79861,81027,7280,347733,10381,10382,10383,84617,
Post-transcriptional silencing by small RNAs	26523,27161,192669,192670,27327,23112,57690,
Post-translational modification: synthesis of GPI-anchored proteins	8813,8818,54344,8733,80055,5277,9488,5279,5281,54872,5283,10026,9487,93183,23556,84720,51227,9091,94005,51604,128869,55650,284098,54965,5329,
Post-translational protein modification	51146,8086,9510,81794,81792,11093,140766,170689,170690,170691,170692,171019,9509,80070,9508,9507,11096,11174,11173,11095,56999,92949,9719,57188,54507,339366,56052,84920,144245,440138,79087,79868,199857,85365,10195,29880,29929,79053,79796,286,287,288,23243,372,374,375,377,378,381,55738,84364,26286,410,411,414,415,416,22901,347527,340075,79642,153642,6790,9212,145173,10678,10331,79369,84002,192134,…
Postsynaptic nicotinic acetylcholine receptors	1134,1135,1136,1137,1138,8973,1139,55584,1141,1142,1143,1144,1145,1146,
Potassium Channels	6833,10060,2550,9568,2782,2783,2784,2790,55970,54331,2785,2786,2787,2788,94235,2792,2793,348980,610,57657,10021,3736,3744,3737,3738,3739,3741,3742,3743,7881,8514,9196,3745,9312,3746,3747,3748,3749,3750,3751,3752,3754,3755,26251,170850,93107,3756,3757,23416,23415,27133,81033,90134,131096,3758,3766,3767,3768,3770,3772,3773,3759,3760,3761,3762,3763,3764,3765,3775,54207,56659,83795,89822,338567,3776,…
Potassium transport channels	3758,3766,3773,
Pre-NOTCH Expression and Processing	26523,27161,192669,192670,487,488,489,2683,595,1387,1869,1871,2033,5045,3725,2648,8850,3955,9794,84441,55534,10046,4242,406942,406957,406984,406985,406989,407028,407040,407041,407042,554213,693123,100313923,4343,4851,4853,4854,4855,23509,56983,5870,3516,5986,6400,22938,6487,6484,10402,7027,7029,10959,27327,23112,57690,7157,
Pre-NOTCH Processing in Golgi	487,488,489,2683,5045,3955,4242,4851,4853,4854,4855,5870,5986,6400,6487,6484,10402,10959,
Pre-NOTCH Processing in the Endoplasmic Reticulum	4851,4853,4854,4855,23509,56983,
Pre-NOTCH Transcription and Translation	26523,27161,192669,192670,595,1387,1869,1871,2033,3725,2648,8850,9794,84441,55534,10046,406942,406957,406984,406985,406989,407028,407040,407041,407042,554213,693123,100313923,4343,4851,4853,4854,4855,3516,22938,7027,7029,27327,23112,57690,7157,
Prefoldin mediated transfer of substrate to CCT/TriC	60,10576,7203,10575,22948,908,10574,10694,5201,5202,5203,5204,10471,6950,7846,84790,7278,7277,81027,7280,347733,10381,10382,10383,84617,7411,
Pregnenolone biosynthesis	231,1583,2230,112812,2232,6770,134429,80765,147323,
Presynaptic function of Kainate receptors	2782,2783,2784,59345,10681,2790,2791,55970,51764,54331,2785,2786,2787,2788,94235,2792,2793,2899,23236,5330,5331,
Presynaptic nicotinic acetylcholine receptors	1134,1135,1136,1137,1138,8973,1141,1142,1143,1144,1145,1146,
Presynaptic phase of homologous DNA pairing and strand exchange	472,545,84126,580,641,672,675,83990,1111,1763,9156,3364,10524,4361,4683,5810,5884,10111,5888,5890,5889,5892,5883,144715,5932,5982,5983,5984,5985,83695,80010,116028,6117,6118,6119,7156,11073,7486,7516,
Processing and activation of SUMO	10055,29843,59343,205564,7341,6613,6612,10054,7329,
Processing of Capped Intron-Containing Pre-mRNA	8086,10189,10286,55749,10421,51362,988,10978,29894,53981,51692,79869,1477,1478,1479,56259,51503,9416,9785,1660,22826,9343,1977,81608,2521,2962,2963,10949,3178,3181,220988,3183,3184,3185,3187,3188,3190,3191,4670,10236,3192,11100,3312,57819,27258,25804,23658,11157,51690,51691,4116,57721,56339,4686,22916,55706,11051,57122,55746,9972,9631,23279,23511,23165,23225,8021,129401,79023,348995,10762,53371,2…
Processing of Capped Intronless Pre-mRNA	10978,29894,53981,51692,79869,1477,1478,1479,81608,84967,134353,4686,22916,11051,8106,10914,51585,7884,6628,6634,6635,6636,6637,25888,
Processing of DNA double-strand break ends	472,545,84126,29086,580,641,672,79184,9577,83990,8900,890,1017,1111,63967,1763,9156,84142,3014,54145,8924,255626,3018,8347,3017,8345,8970,85236,8340,8342,8341,8348,8359,8349,128312,8290,3364,10524,9656,4361,4683,51588,5531,151987,5810,5884,10111,5883,144715,5932,5982,5983,5984,5985,83695,80010,116028,165918,6047,9025,6117,6118,6119,6233,51548,7341,6613,8914,54962,7156,11073,7158,7311,7314,7316,73…
Processing of Intronless Pre-mRNAs	10978,29894,53981,51692,79869,1477,1478,1479,81608,4686,22916,11051,8106,10914,51585,
Processive synthesis on the C-strand of the telomere	328,1763,2237,3978,5111,5424,5425,10714,57804,6117,6118,6119,
Processive synthesis on the lagging strand	328,1763,2237,3978,5111,5422,23649,5424,5425,10714,57804,5557,5558,6117,6118,6119,
Programmed Cell Death	22985,118,207,208,10000,317,324,26060,79658,572,578,581,27113,10134,596,598,10018,637,329,330,90427,660,836,839,840,841,842,929,999,8837,63967,1499,54205,1612,23604,1613,28988,1630,1676,1677,56616,10059,1828,1829,1830,1832,8655,140735,1869,8772,355,356,2339,2620,2934,3002,3005,3024,3009,3006,3007,3008,3146,3148,3836,3837,4000,4001,23643,9500,5599,4137,197259,4836,100506658,5062,5317,5339,5366,553…
Progressive trimming of alpha-1,2-linked mannose residues from Man9/8/7GlcNAc2 to produce Man5GlcNAc2	4121,10905,57134,
Prolactin receptor signaling	8945,1442,8454,2688,2689,2690,3717,5617,5618,5781,9978,25970,6500,6776,6777,
Proline catabolism	8659,5625,
Prolonged ERK activation events	88,10142,284,54518,369,408,409,673,8315,685,801,815,816,817,818,10256,22866,1398,1399,1437,1438,1439,1445,8452,153090,1742,1843,11221,80824,1844,1846,1847,1848,1849,1850,1852,1950,1956,2064,2065,2066,2069,2243,2244,2246,2255,8823,8822,8817,9965,2247,26281,27006,8074,2248,2249,2250,2251,2252,2253,2254,2260,2263,2261,2264,2266,2335,10818,10817,2534,2885,2902,2903,2904,2905,2906,1839,3265,54756,3558…
Propionyl-CoA catabolism	84693,166785,4594,5095,5096,
Prostacyclin signalling through prostacyclin receptor	2778,2782,2783,2784,59345,10681,2790,2791,55970,51764,54331,2785,2786,2787,2788,94235,2792,2793,5739,
Prostanoid ligand receptors	5729,11251,5731,5732,5733,5734,5737,5739,6915,
Protein folding	60,26985,10564,402,10576,7203,10575,22948,908,10574,10694,26224,26234,26272,26270,10517,26190,6468,54461,55294,84261,11328,63971,3801,83752,10528,5201,5202,5203,5204,10471,6499,8877,6902,1155,6903,6904,6905,6950,7846,10376,84790,7278,112714,7277,80086,51807,79861,81027,7280,347733,10381,10382,10383,84617,8237,7411,22803,
Protein repair	4482,51734,22921,253827,5110,7295,
Proton-coupled monocarboxylate transport	6566,9123,9194,23539,
Proton-coupled neutral amino acid transporters	206358,153201,
Proton/oligopeptide cotransporters	6564,6565,51296,121260,
Purine catabolism	847,9615,2876,30833,84618,93034,22978,4907,4860,7498,
Purine metabolism	100,161823,132,158,159,122622,270,271,272,353,471,847,1633,1716,2618,9615,2766,51292,8833,2876,3251,3614,3615,64077,30833,84618,93034,22978,4907,10606,5198,4860,5471,7498,
Purine ribonucleoside monophosphate biosynthesis	158,159,122622,471,2618,8833,3614,3615,64077,10606,5198,5471,
Purine salvage	100,161823,132,270,271,272,353,1633,1716,2766,51292,3251,4860,
Pyrimidine biosynthesis	790,1635,1723,1854,7298,7372,
Pyrimidine catabolism	64902,1806,1807,30833,84618,51251,4907,56953,1890,51733,7378,151531,
Pyrimidine metabolism	64902,790,978,1633,1635,1723,1806,1807,1854,30833,84618,51251,4907,56953,7083,7084,1890,7298,83549,7371,7372,51733,7378,151531,
Pyrimidine salvage reactions	978,1633,7083,7084,1890,83549,7371,7378,151531,
Pyrophosphate hydrolysis	5464,27068,
Pyruvate metabolism	682,1737,1738,2739,3029,3939,160287,92483,3945,3948,51660,25874,5160,5162,8050,5163,5164,5165,5166,54704,57546,55066,5467,6256,6566,9123,23539,
Pyruvate metabolism and Citric Acid (TCA) cycle	50,137872,682,1431,728294,1737,1738,1743,2271,2739,3029,3418,3419,3420,3421,79944,3939,160287,92483,3945,3948,4191,51660,25874,23530,4967,5160,5162,8050,5163,5164,5165,5166,54704,57546,55066,5467,6256,6389,6390,6391,6392,6566,9123,23539,8803,8802,8801,
RA biosynthesis pathway	124,126,127,8644,216,8854,220,64577,1381,1592,56603,340665,9249,10901,10170,157506,51109,112724,57665,8608,5959,195814,
RAF activation	369,673,8315,3265,3717,3845,8844,5604,5605,4296,4140,4893,5245,5515,5516,5518,5519,5525,5526,5527,5528,5529,5894,6714,7529,
RAF-independent MAPK1/3 activation	983,1843,11221,80824,1844,1846,1847,1848,1849,1850,1852,3569,3570,3572,3716,3717,5604,5605,5594,5595,8682,5781,7297,
RAF/MAP kinase cascade	88,10142,284,54518,369,408,409,673,8315,685,801,815,816,817,818,10256,22866,1437,1438,1439,1445,8452,153090,1742,1843,11221,80824,1844,1846,1847,1848,1849,1850,1852,1950,1956,2064,2065,2066,2069,2243,2244,2246,2255,8823,8822,8817,9965,2247,26281,27006,8074,2248,2249,2250,2251,2252,2253,2254,2260,2263,2261,2264,2266,2335,10818,10817,2534,2885,2902,2903,2904,2905,2906,1839,3265,54756,3558,3559,3560…
RHO GTPase Effectors	10006,10152,25,60,71,10097,10096,25909,378708,367,10552,10095,10109,10094,10093,10092,9212,80776,10458,332,55845,695,699,701,9184,801,57082,991,995,998,55143,999,1027,1058,1060,1062,1063,64946,2491,64105,91687,79019,55839,79172,401541,55166,80152,79682,1080,11113,9793,23332,23122,6249,1495,1499,2017,1535,1536,23191,26999,23002,1729,1730,81624,1742,79980,1855,1856,1857,54821,51466,2316,752,114793,…
RHO GTPases Activate Formins	60,71,25909,378708,9212,80776,332,699,701,9184,57082,991,998,55143,1058,1060,1062,1063,64946,2491,64105,91687,79019,55839,79172,401541,55166,80152,79682,9793,23332,23122,6249,23002,1729,1730,81624,79980,1855,1856,1857,54821,51466,752,114793,91010,3619,3688,23421,81930,3796,84643,11004,9735,8379,4085,22919,79003,57591,10403,54820,81565,25936,10726,83540,57122,55746,23279,79023,348995,79902,4928,50…
RHO GTPases Activate NADPH Oxidases	1535,1536,653361,4688,4689,27035,50508,10811,124056,5289,30849,5879,5880,
RHO GTPases Activate ROCKs	3984,3985,4628,4629,79784,4627,103910,4637,10398,5500,4659,4660,387,388,389,6093,9475,
RHO GTPases Activate Rhotekin and Rhophilins	64130,387,388,389,114822,85415,54763,6242,30851,
RHO GTPases Activate WASPs and WAVEs	10006,10152,25,60,71,10097,10096,10552,10095,10109,10094,10093,10092,10458,55845,695,998,23191,26999,2885,5594,5595,4690,10787,3071,51517,5747,5879,7454,8936,10163,10810,8976,7456,147179,644150,
RHO GTPases activate CIT	1027,11113,1742,9928,4628,4629,79784,4627,103910,4637,10398,9055,5879,387,388,389,
RHO GTPases activate IQGAPs	801,998,999,6249,1495,1499,8826,10788,128239,4221,5879,
RHO GTPases activate KTN1	998,3798,3799,3831,64837,147700,89953,3895,5879,387,391,
RHO GTPases activate PAKs	801,998,2017,2316,3984,4628,4629,79784,4627,103910,4637,10398,4638,4771,5058,5062,5063,5500,4659,4660,5879,
RHO GTPases activate PKNs	367,995,474382,3014,3015,54145,3020,8335,8334,3013,8331,255626,3018,8347,3017,8345,8970,85236,8340,8342,8341,8348,8350,8359,8337,8338,8349,333932,128312,23028,23081,3817,354,4628,4629,79784,4627,103910,4637,10398,10499,5170,5585,5586,29941,5500,4659,4660,94274,5879,387,388,389,2810,7529,7531,7532,7533,10971,7534,
RHO GTPases regulate CFTR trafficking	1080,57120,23433,
RIG-I/MDA5 mediated induction of IFN-alpha/beta pathways	177,351,9140,9474,843,841,1147,1387,1540,23586,170506,79132,1660,2033,8772,51191,3146,64135,3439,3446,3448,3449,3451,3440,3452,3441,3442,3443,3444,3445,3456,3551,9641,8517,3659,3660,3661,3665,9636,83737,4214,57506,4615,4790,4791,4792,4793,84166,79671,55593,5094,5300,5970,8737,54941,84282,54476,6233,6283,6285,6288,80143,10010,8887,29110,26007,7128,7186,7187,7189,7706,7311,7318,7314,7316,7321,7322,…
RIP-mediated NFkB activation via ZBP1	177,351,1147,1660,3146,3551,8517,4615,4790,4791,4792,4793,5970,8737,11035,6283,6285,6288,148022,7098,81030,
RIPK1-mediated regulated necrosis	329,330,841,8837,8772,355,356,197259,8737,11035,8797,8795,8743,8717,7186,331,
RMTs methylate histone arginines	86,51412,8289,57492,196528,10498,595,1019,55352,1788,474382,3014,3015,221613,8335,8334,3013,8969,85235,8331,8350,8359,8337,317772,8338,333932,92815,3717,55193,3276,10419,55170,54496,5931,6595,6597,6598,6599,6601,6602,6603,6604,6605,11091,79084,
RNA Pol II CTD phosphorylation and interaction with CE	902,1022,2068,2071,2962,2963,2965,2966,2967,2968,404672,4331,5430,5431,5432,5433,5434,5435,5436,5437,5438,5439,5440,5441,8732,8731,6829,
RNA Polymerase I Chain Elongation	11335,902,10849,1022,2068,2071,2965,2966,2967,2968,404672,474382,3014,3015,54145,3020,8335,8334,3013,8331,255626,3018,8347,3017,8345,8970,85236,8340,8342,8341,8348,8350,8359,8337,8338,8349,333932,128312,4331,25885,84172,9533,51082,64425,5434,5435,5437,5440,5441,9015,9014,9013,79101,6908,221830,7343,30834,
RNA Polymerase I Promoter Clearance	902,10849,1022,1107,1108,10919,2068,2071,2074,54815,57459,2965,2966,2967,2968,404672,474382,3014,3015,54145,3020,3065,3066,8335,8334,3013,8331,255626,3018,8347,3017,8345,8970,85236,8340,8342,8341,8348,8350,8359,8337,8338,8349,333932,128312,2648,8850,5595,8932,53615,4331,9112,9219,57504,25885,84172,9533,51082,64425,5434,5435,5437,5440,5441,5928,5931,54700,9015,9014,9013,79101,6908,7270,221830,7343…
RNA Polymerase I Promoter Escape	902,10849,1022,2068,2071,2965,2966,2967,2968,404672,4331,25885,84172,9533,51082,64425,5434,5435,5437,5440,5441,54700,9015,9014,9013,79101,6908,221830,7343,30834,
RNA Polymerase I Promoter Opening	474382,3014,3015,54145,3020,8335,8334,3013,8331,255626,3018,8347,3017,8345,8970,85236,8340,8342,8341,8348,8350,8359,8337,8338,8349,333932,128312,5595,8932,7343,
RNA Polymerase I Transcription	11335,902,10849,1022,1107,1108,10919,2068,2071,2074,54815,57459,2965,2966,2967,2968,404672,474382,3014,3015,54145,3020,3065,3066,8335,8334,3013,8331,255626,3018,8347,3017,8345,8970,85236,8340,8342,8341,8348,8350,8359,8337,8338,8349,333932,128312,2648,8850,5595,8932,53615,4331,9112,9219,57504,25885,84172,9533,51082,64425,5434,5435,5437,5440,5441,284119,5928,5931,100861532,54700,9015,9014,9013,7910…
RNA Polymerase I Transcription Initiation	902,10849,1022,1107,1108,10919,2068,2071,2074,54815,57459,2965,2966,2967,2968,404672,3065,3066,2648,8850,53615,4331,9112,9219,57504,25885,84172,9533,51082,64425,5434,5435,5437,5440,5441,5928,5931,54700,9015,9014,9013,79101,6908,7270,221830,7343,30834,
RNA Polymerase I Transcription Termination	902,10849,1022,2068,2071,2965,2966,2967,2968,404672,4331,25885,84172,9533,51082,64425,5434,5435,5437,5440,5441,284119,100861532,9015,9014,9013,79101,6908,7270,221830,7343,30834,
RNA Polymerase I, RNA Polymerase III, and Mitochondrial Transcription	55814,2972,55290,11335,902,10849,1022,1107,1108,27297,10919,2068,2071,2074,54815,57459,2965,2966,2967,2968,404672,2971,2975,2976,9330,9329,9328,112495,474382,3014,3015,54145,3020,3065,3066,8335,8334,3013,8331,255626,3018,8347,3017,8345,8970,85236,8340,8342,8341,8348,8350,8359,8337,8338,8349,333932,128312,2648,8850,5595,8932,53615,4331,9112,9219,57504,7978,4774,4781,4782,4784,25885,84172,9533,5108…
RNA Polymerase II HIV Promoter Escape	902,1022,2068,2071,2957,2958,2959,2960,2961,2962,2963,2965,2966,2967,2968,404672,4331,5430,5431,5432,5433,5434,5435,5436,5437,5438,5439,5440,5441,6872,6881,6882,6883,6884,138474,6873,83860,6874,6875,6877,6878,6880,51616,6908,
RNA Polymerase II Pre-transcription Events	902,8812,904,905,1022,1025,9150,8178,2068,2071,2957,2958,2959,2960,2961,2962,2963,2965,2966,2967,2968,404672,4331,4686,22916,7469,25920,51497,7936,5430,5431,5432,5433,5434,5435,5436,5437,5438,5439,5440,5441,6749,11198,6827,6829,6872,6881,6882,6883,6884,138474,6873,83860,6874,6875,6877,6878,6880,51616,6908,6917,6921,6923,6924,
RNA Polymerase II Promoter Escape	902,1022,2068,2071,2957,2958,2959,2960,2961,2962,2963,2965,2966,2967,2968,404672,4331,5430,5431,5432,5433,5434,5435,5436,5437,5438,5439,5440,5441,6872,6881,6882,6883,6884,138474,6873,83860,6874,6875,6877,6878,6880,51616,6908,
RNA Polymerase II Transcription	10189,902,8812,904,905,51362,1022,1025,10978,29894,53981,51692,79869,1477,1478,1479,9150,9785,8178,2068,2071,81608,2957,2958,2959,2960,2961,2962,2963,2965,2966,2967,2968,404672,84967,134353,4116,4331,4686,22916,7469,25920,51497,7936,11051,8106,10914,51585,5430,5431,5432,5433,5434,5435,5436,5437,5438,5439,5440,5441,9939,8732,8731,10921,7884,6628,6634,6635,6636,6637,10250,6426,9295,6427,6428,6429,6…
RNA Polymerase II Transcription Elongation	902,8812,904,905,1022,1025,9150,8178,2068,2071,2962,2963,2965,2966,2967,2968,404672,4331,4686,22916,7469,25920,51497,7936,5430,5431,5432,5433,5434,5435,5436,5437,5438,5439,5440,5441,6749,11198,6827,6829,6917,6921,6923,6924,
RNA Polymerase II Transcription Initiation	902,1022,2068,2071,2957,2958,2959,2960,2961,2962,2963,2965,2966,2967,2968,404672,4331,5430,5431,5432,5433,5434,5435,5436,5437,5438,5439,5440,5441,6872,6881,6882,6883,6884,138474,6873,83860,6874,6875,6877,6878,6880,51616,6908,
RNA Polymerase II Transcription Initiation And Promoter Clearance	902,1022,2068,2071,2957,2958,2959,2960,2961,2962,2963,2965,2966,2967,2968,404672,4331,5430,5431,5432,5433,5434,5435,5436,5437,5438,5439,5440,5441,6872,6881,6882,6883,6884,138474,6873,83860,6874,6875,6877,6878,6880,51616,6908,
RNA Polymerase II Transcription Pre-Initiation And Promoter Opening	902,1022,2068,2071,2957,2958,2959,2960,2961,2962,2963,2965,2966,2967,2968,404672,4331,5430,5431,5432,5433,5434,5435,5436,5437,5438,5439,5440,5441,6872,6881,6882,6883,6884,138474,6873,83860,6874,6875,6877,6878,6880,51616,6908,
RNA Polymerase II Transcription Termination	10189,51362,10978,29894,53981,51692,79869,1477,1478,1479,9785,81608,84967,134353,4116,4686,22916,11051,8106,10914,51585,9939,10921,7884,6628,6634,6635,6636,6637,10250,6426,9295,6427,6428,6429,6430,6431,6432,8683,7307,11338,65109,25888,
RNA Polymerase III Abortive And Retractive Initiation	55814,2972,55290,27297,2971,2975,2976,9330,9329,9328,112495,4774,4781,4782,4784,9533,51082,5434,5435,5437,5440,5441,11128,55703,10623,661,55718,10621,10622,84265,171568,51728,5451,6617,6618,6619,6621,10302,6741,6908,7702,
RNA Polymerase III Chain Elongation	27297,9533,51082,5434,5435,5437,5440,5441,11128,55703,10623,661,55718,10621,10622,84265,171568,51728,
RNA Polymerase III Transcription	55814,2972,55290,27297,2971,2975,2976,9330,9329,9328,112495,4774,4781,4782,4784,9533,51082,5434,5435,5437,5440,5441,11128,55703,10623,661,55718,10621,10622,84265,171568,51728,5451,6617,6618,6619,6621,10302,6741,6908,7702,
RNA Polymerase III Transcription Initiation	55814,2972,55290,27297,2971,2975,2976,9330,9329,9328,112495,9533,51082,5434,5435,5437,5440,5441,11128,55703,10623,661,55718,10621,10622,84265,171568,51728,5451,6617,6618,6619,6621,10302,6908,7702,
RNA Polymerase III Transcription Initiation From Type 1 Promoter	55814,2972,27297,2971,2975,2976,9330,9329,9328,112495,9533,51082,5434,5435,5437,5440,5441,11128,55703,10623,661,55718,10621,10622,84265,171568,51728,6908,
RNA Polymerase III Transcription Initiation From Type 2 Promoter	55814,2972,27297,2975,2976,9330,9329,9328,112495,9533,51082,5434,5435,5437,5440,5441,11128,55703,10623,661,55718,10621,10622,84265,171568,51728,6908,
RNA Polymerase III Transcription Initiation From Type 3 Promoter	55814,55290,27297,9533,51082,5434,5435,5437,5440,5441,11128,55703,10623,661,55718,10621,10622,84265,171568,51728,5451,6617,6618,6619,6621,10302,6908,7702,
RNA Polymerase III Transcription Termination	27297,4774,4781,4782,4784,9533,51082,5434,5435,5437,5440,5441,11128,55703,10623,661,55718,10621,10622,84265,171568,51728,6741,
RNF mutants show enhanced WNT signaling and proliferation	8322,7855,8323,8325,4041,4040,54894,89780,
RORA activates gene expression	406,10498,80205,9575,1374,1387,2033,8841,85441,5469,8648,10499,23054,9611,4862,9572,8204,5465,10891,6095,6256,23411,6604,6720,6907,79718,96764,
ROS, RNS production in response to bacteria	535,23545,50617,533,527,9114,245972,8992,155066,523,525,526,528,245973,51382,529,90423,9296,9550,534,127124,51606,820,1535,1536,4057,653361,4688,4689,4842,4843,4846,6556,10312,
RSK activation	5594,5170,6195,6196,6197,27330,
Rap1 signalling	5566,5567,5568,5592,5894,5906,5908,5909,23108,10411,11069,10125,10235,6494,7529,7534,
Ras activation uopn Ca2+ infux through NMDA receptor	88,10142,801,815,816,817,818,1742,2902,2903,2904,2905,2906,3265,4747,5923,5924,
Reactions specific to the complex N-glycan synthesis pathway	1081,9486,64377,2517,2525,2530,3972,4124,4122,4247,
Reactions specific to the hybrid N-glycan synthesis pathway	4248,
Receptor-ligand binding initiates the second proteolytic cleavage of Notch receptor	102,6868,28514,54567,182,3714,4851,4853,4854,4855,6233,7311,7314,7316,
Recognition and association of DNA glycosylase with site containing an affected purine	4350,4595,4968,
Recognition and association of DNA glycosylase with site containing an affected pyrimidine	8930,79661,252969,4913,4968,23583,6996,7374,
Recognition of DNA damage by PCNA-containing replication complex	8451,8450,1642,51514,5111,5424,5425,10714,57804,5426,5427,56852,9978,5981,5982,5983,5984,5985,6117,6118,6119,6233,7311,7314,7316,7320,7398,27033,
Recruitment and ATM-mediated phosphorylation of repair and signaling proteins at DNA double strand breaks	25,322,472,29086,580,9031,672,79184,9577,11200,2138,2139,2140,2070,84142,3014,54145,8924,255626,3018,8347,3017,8345,8970,85236,8340,8342,8341,8348,8359,8349,128312,8290,10524,9682,23030,5599,9656,4361,4683,51588,5536,10111,165918,9025,6233,8467,7341,7157,7158,7311,7314,7316,7329,7334,7336,51720,7468,
Recruitment of NuMA to mitotic centrosomes	891,983,121441,4926,7283,27175,10844,10426,27229,114791,85378,
Recruitment of mitotic centrosome proteins and complexes	10121,10142,7840,891,9738,983,728642,984,55755,55835,22994,9662,22995,22897,55125,11190,80184,95681,9702,80254,80321,55722,79959,84131,1069,9793,23332,11064,1453,1454,1639,10540,11258,1778,1781,8655,11116,55142,3320,22919,54820,121441,4751,22981,4926,4957,8481,5048,5108,5116,5347,10733,5518,5566,5577,10806,9814,8636,7846,7277,203068,10382,10383,7283,27175,10844,10426,27229,114791,85378,7531,7532,
Recycling of bile acids and salts	8647,8714,213,570,2172,8648,10499,9971,6256,6554,6555,10998,6579,10599,28234,
Recycling of eIF2:GDP	1967,8892,8891,8890,8893,1965,8894,1968,
Recycling pathway of L1	160,161,163,1173,1175,1211,1759,1785,26052,1808,7430,24137,285643,3897,5594,4478,8650,5962,6195,6196,6197,8986,9252,27330,6456,57698,6714,
Reduction of cytosolic Ca++ levels	487,488,489,490,491,492,493,801,6546,6543,6547,6717,
Regulated Necrosis	329,330,841,8837,8772,355,356,197259,8737,11035,8797,8795,8743,8717,7186,331,
Regulated proteolysis of p75NTR	6868,51107,83464,23385,4790,4804,5664,55851,5970,7189,
Regulation by TREX1	11277,
Regulation by c-FLIP	841,8837,8772,355,356,8737,8797,8795,8743,8717,7186,
Regulation of APC/C activators between G1/S and early anaphase	64682,10393,51529,25906,119504,29882,29945,51433,51434,8945,701,9184,8900,890,891,8881,991,8697,246184,996,983,1017,8454,26271,51343,4085,5347,5682,5683,5684,5685,5686,5687,5688,143471,5689,5699,122706,5690,5691,5692,5693,5694,5695,5696,5698,5700,5701,5702,5704,5705,5706,5707,5716,5717,5718,5719,10213,5708,5709,5710,5711,9861,5713,5714,5715,5720,5721,10197,23198,9491,6233,6500,7311,7314,7316,1106…
Regulation of Apoptosis	79658,5062,5682,5683,5684,5685,5686,5687,5688,143471,5689,5699,122706,5690,5691,5692,5693,5694,5695,5696,5698,5700,5701,5702,5704,5705,5706,5707,5716,5717,5718,5719,10213,5708,5709,5710,5711,9861,5713,5714,5715,5720,5721,10197,23198,9491,6233,7311,7314,7316,
Regulation of Commissural axon pathfinding by Slit and Robo	6091,6092,64221,9353,
Regulation of Complement cascade	717,718,720,721,722,725,727,729,730,731,732,733,735,4179,1604,966,629,3075,10878,3426,1378,5627,7448,
Regulation of DNA replication	8900,890,990,1017,1026,1027,81620,1869,1870,1871,51343,51053,55388,4171,4172,4173,4174,4175,4176,84515,4998,4999,23595,5000,5001,23594,5682,5683,5684,5685,5686,5687,5688,143471,5689,5699,122706,5690,5691,5692,5693,5694,5695,5696,5698,5700,5701,5702,5704,5705,5706,5707,5716,5717,5718,5719,10213,5708,5709,5710,5711,9861,5713,5714,5715,5720,5721,10197,23198,9491,5925,6233,7311,7314,7316,
Regulation of FZD by ubiquitination	8322,7855,8323,8325,55366,8549,59352,4041,4040,54894,6233,284654,340419,84870,343637,7311,7314,7316,9101,89780,84133,
Regulation of Glucokinase by Glucokinase Regulatory Protein	8086,2645,2646,55706,57122,55746,9972,9631,23279,23511,23165,23225,8021,129401,79023,348995,10762,53371,23636,79902,4927,9688,4928,11097,9883,100101267,8480,5903,81929,7175,
Regulation of HSF1-mediated heat shock response	8086,472,545,573,9532,9531,9530,9529,51501,57805,1288,1413,162989,3337,10049,27000,7266,2288,2765,2932,3281,3297,259217,116835,6782,51182,3303,3304,3305,3306,3308,22824,3309,3310,3311,3312,3313,10808,5594,5595,9261,29074,55706,57122,55746,9972,9631,23279,23511,23165,23225,8021,129401,79023,348995,10762,53371,23636,79902,4927,9688,4928,11097,9883,100101267,8480,5903,6013,6117,6118,6119,91582,81929…
Regulation of Hypoxia-inducible Factor (HIF) by oxygen	405,768,10370,1387,8453,54583,112398,112399,2033,2034,2056,3091,55662,64344,9978,6233,6921,6923,7311,7314,7316,7321,7322,7323,7422,7428,
Regulation of IFNA signaling	3439,3446,3448,3449,3451,3440,3452,3441,3442,3443,3444,3445,3454,3455,3456,3716,5770,5781,5777,8651,9021,6772,6773,7297,11274,
Regulation of IFNG signaling	3458,3459,3460,3716,3717,8554,5770,5781,5771,5777,8651,9021,6772,7341,
Regulation of Insulin-like Growth Factor (IGF) transport and uptake by Insulin-like Growth Factor Binding Proteins (IGFBPs)	1511,2147,2999,3479,3481,3483,3484,3485,3486,3487,3488,3489,3816,26085,3817,354,4312,4313,5069,60676,5340,
Regulation of KIT signaling	867,2534,2885,3815,4254,3932,4067,5578,5777,10603,10019,8651,9306,6654,6714,7525,
Regulation of PAK-2p34 activity by PS-GAP/RHG10	79658,5062,
Regulation of PLK1 Activity at G2/M Transition	10121,84962,10142,7840,6790,79866,8945,891,9133,9738,983,55755,55835,22994,9662,22995,22897,55125,11190,80184,95681,9702,80254,80321,55722,79959,84131,1069,9793,23332,11064,1453,1454,8454,1639,10540,11258,1778,1781,8655,23291,11116,55142,3320,22919,54820,121441,4751,22981,4957,8481,10133,5048,5108,5116,5347,10733,5500,4659,4660,5518,5566,5577,4218,6233,10806,9814,6500,8636,7846,7277,203068,10382,…
Regulation of RAS by GAPs	8452,153090,3265,84078,3845,4763,4893,5682,5683,5684,5685,5686,5687,5688,143471,5689,5699,122706,5690,5691,5692,5693,5694,5695,5696,5698,5700,5701,5702,5704,5705,5706,5707,5716,5717,5718,5719,10213,5708,5709,5710,5711,9861,5713,5714,5715,5720,5721,10197,23198,9491,5921,5922,22821,10156,8437,9462,64926,9978,6233,161742,200734,399473,8831,7311,7314,7316,
Regulation of TNFR1 signaling	329,330,841,1147,25999,1540,3551,8517,8567,56957,90268,10616,8737,55072,6233,81858,8887,7124,7128,7132,8717,7185,7186,7311,7314,7316,9099,27005,7375,331,
Regulation of actin dynamics for phagocytic cup formation	10006,10152,25,60,71,10097,10096,10552,10095,10109,10094,10093,10092,10458,55845,695,919,917,998,1072,1398,23191,26999,1793,9844,63916,2209,2212,2214,2885,3320,3326,3500,3501,3502,3503,28442,28378,3514,28299,28901,28908,3537,3538,3539,3542,28834,28826,28825,28823,28772,28770,28816,28814,28813,28811,28802,28799,28795,28793,28791,28786,28785,28784,28783,28781,28776,28775,28774,3984,5594,5595,4620,4…
Regulation of activated PAK-2p34 by proteasome mediated degradation	5062,5682,5683,5684,5685,5686,5687,5688,143471,5689,5699,122706,5690,5691,5692,5693,5694,5695,5696,5698,5700,5701,5702,5704,5705,5706,5707,5716,5717,5718,5719,10213,5708,5709,5710,5711,9861,5713,5714,5715,5720,5721,10197,23198,9491,6233,7311,7314,7316,
Regulation of beta-cell development	207,208,10000,2255,3170,3171,2308,2645,3280,6927,6928,3172,3174,3375,3630,3642,389692,4760,50674,4821,4825,4851,2494,3175,390874,5078,5080,3651,5313,256297,3516,6514,
Regulation of cholesterol biosynthesis by SREBP (SREBF)	31,32,10498,80205,1387,1595,1717,79071,2194,2222,2224,9453,57678,85441,3156,3157,3422,3638,51141,3837,4047,8720,51360,5469,4520,4597,4598,8648,10499,23054,4800,4801,4802,10654,5465,5901,6256,51128,6309,22937,6319,10484,10802,10427,9632,9871,6604,6667,6713,6720,6721,6907,79718,96764,7108,
Regulation of cytoskeletal remodeling and cell spreading by IPP complex components	87,9459,3987,55742,29780,5829,6251,7016,
Regulation of gap junction activity	2697,6714,7082,
Regulation of gene expression by Hypoxia-inducible Factor	405,768,10370,1387,2033,2034,2056,3091,64344,7422,
Regulation of gene expression in beta cells	207,208,10000,3170,3171,2308,2645,6927,3172,3174,3375,3630,389692,4760,4821,4825,5080,3651,5313,6514,
Regulation of gene expression in early pancreatic precursor cells	2255,6928,4825,2494,3175,390874,3651,256297,
Regulation of gene expression in endocrine-committed (NEUROG3+) progenitor cells	3642,4760,50674,4821,5078,
Regulation of gene expression in late stage (branching morphogenesis) pancreatic bud precursor cells	3280,6928,50674,4851,3175,390874,3516,
Regulation of innate immune responses to cytosolic DNA	51428,23220,3661,147945,6233,29110,340061,11277,6737,22954,81844,7311,7314,7316,81030,
Regulation of insulin secretion	6833,111,112,114,150,152,10768,9495,402,23568,773,775,776,777,9254,783,784,1131,2864,2641,2740,2767,9630,2769,2770,2771,2776,2778,2782,2783,2784,59345,10681,2790,2791,55970,51764,54331,2785,2786,2787,2788,94235,2792,2793,3630,8826,3708,3709,3710,3745,3747,26251,3767,3790,4082,23236,5330,5331,5566,5567,5568,5573,5575,5576,5577,5578,5906,10411,11069,291,292,293,6513,6514,6616,6804,6812,6861,6844,
Regulation of lipid metabolism by Peroxisome proliferator-activated receptor alpha (PPARalpha)	19,5244,34,51,2180,183,211,51129,27063,335,336,116519,406,10498,892,948,23097,1024,80205,9575,1374,1376,1387,1490,1543,1579,1581,2033,2101,2168,3992,2222,2274,50486,11010,29841,8841,85441,3156,3157,3158,4199,5469,84246,400569,9968,9969,23389,9282,51586,10025,9440,54797,219541,9477,9412,6837,9439,9862,81857,9441,9442,80306,55588,90390,51003,29079,10001,9443,112950,55090,4520,8648,10499,8202,23054,…
Regulation of mRNA stability by proteins that bind AU-rich elements	207,8125,55802,167227,22894,1981,1994,51013,23404,51010,54512,56915,118460,23016,11340,5393,3184,3303,3312,3315,8570,5600,1432,9261,8021,26986,5073,5578,5580,5682,5683,5684,5685,5686,5687,5688,143471,5689,5699,122706,5690,5691,5692,5693,5694,5695,5696,5698,5700,5701,5702,5704,5705,5706,5707,5716,5717,5718,5719,10213,5708,5709,5710,5711,9861,5713,5714,5715,5720,5721,10197,23198,9491,6233,6418,8741…
Regulation of mitotic cell cycle	64682,10393,51529,25906,119504,29882,29945,51433,51434,6790,9212,8945,701,9184,8900,890,891,8556,8881,991,8697,246184,996,983,1017,8454,26271,51343,4085,4751,5347,5682,5683,5684,5685,5686,5687,5688,143471,5689,5699,122706,5690,5691,5692,5693,5694,5695,5696,5698,5700,5701,5702,5704,5705,5706,5707,5716,5717,5718,5719,10213,5708,5709,5710,5711,9861,5713,5714,5715,5720,5721,10197,23198,9491,9232,6233…
Regulation of necroptotic cell death	329,330,841,8837,8772,355,356,8737,8797,8795,8743,8717,7186,331,
Regulation of ornithine decarboxylase (ODC)	51582,1728,4946,4947,51686,4953,5682,5683,5684,5685,5686,5687,5688,143471,5689,5699,122706,5690,5691,5692,5693,5694,5695,5696,5698,5700,5701,5702,5704,5705,5706,5707,5716,5717,5718,5719,10213,5708,5709,5710,5711,9861,5713,5714,5715,5720,5721,10197,23198,9491,
Regulation of pyruvate dehydrogenase (PDH) complex	1737,1738,5160,5162,8050,5163,5164,5165,5166,54704,57546,55066,5467,6256,
Regulation of signaling by CBL	29760,867,1398,1399,2534,2885,3055,4067,5290,5291,5293,5295,5296,8503,2889,6850,7409,7525,
Regulation of signaling by NODAL	91,130399,92,93,9350,55997,10637,7044,4838,6997,
Regulation of thyroid hormone activity	1733,1734,1735,
Relaxin receptors	3640,10022,6019,117579,59350,122042,51289,339403,
Release
Release of Hh-Np from the secreting cell	6868,50846,85455,2262,3549,147111,57758,6469,
Release of apoptotic factors from the mitochondria	54205,56616,
Removal of aminoterminal propeptides from gamma-carboxylated proteins	632,2159,2147,2155,2158,5045,2621,5624,5627,8858,
Removal of licensing factors from origins	8900,890,990,1017,1026,1027,81620,51343,51053,55388,4171,4172,4173,4174,4175,4176,84515,4998,4999,23595,5000,5001,23594,5682,5683,5684,5685,5686,5687,5688,143471,5689,5699,122706,5690,5691,5692,5693,5694,5695,5696,5698,5700,5701,5702,5704,5705,5706,5707,5716,5717,5718,5719,10213,5708,5709,5710,5711,9861,5713,5714,5715,5720,5721,10197,23198,9491,5925,6233,7311,7314,7316,
Removal of the Flap Intermediate	1763,2237,5111,5422,23649,5424,5425,10714,57804,5557,5558,6117,6118,6119,
Removal of the Flap Intermediate from the C-strand	1763,2237,5111,5424,5425,10714,57804,6117,6118,6119,
Repression of WNT target genes	166,8313,1487,1488,1499,3065,51176,6932,83439,6934,7088,7089,7090,7091,
Reproduction	49,2515,8748,8747,11085,2683,117144,117155,347732,378807,79820,257062,57828,928,84329,284359,126123,100129669,113177,157855,5016,6677,22917,7783,7784,57829,
Resolution of AP sites via the multiple-nucleotide patch replacement pathway	328,2237,3978,8505,142,10038,5111,5423,5424,5425,10714,57804,5426,5427,5981,5982,5983,5984,5985,6117,6118,6119,
Resolution of AP sites via the single-nucleotide replacement pathway	328,3980,5423,7515,
Resolution of Abasic Sites (AP sites)	328,2237,3978,3980,8930,4350,4595,79661,252969,4913,4968,8505,142,10038,5111,11284,5423,5424,5425,10714,57804,5426,5427,5981,5982,5983,5984,5985,6117,6118,6119,23583,6996,7374,7515,
Resolution of D-Loop Structures	472,580,641,672,675,83990,1763,146956,197342,9156,348654,10524,4361,80198,4683,79728,10111,5888,10635,5890,5889,5892,5932,80010,116028,51750,548593,84464,23514,7156,7486,7516,7517,
Resolution of D-loop Structures through Holliday Junction Intermediates	472,580,641,672,675,83990,1763,146956,197342,9156,348654,10524,4361,80198,4683,79728,10111,5888,10635,5890,5889,5892,5932,80010,116028,548593,84464,23514,7156,7486,7516,7517,
Resolution of D-loop Structures through Synthesis-Dependent Strand Annealing (SDSA)	472,580,641,672,675,83990,1763,9156,10524,4361,4683,79728,10111,5888,10635,5890,5889,5892,5932,80010,116028,51750,7156,7486,7516,7517,
Resolution of Sister Chromatid Cohesion	25909,378708,9212,80776,332,699,701,9184,57082,891,9133,991,113130,55143,983,1058,1060,1062,1063,64946,2491,64105,91687,79019,55839,79172,401541,55166,80152,79682,9793,23332,23122,6249,79980,54821,55869,3619,23421,81930,3796,84643,11004,9735,8379,4085,22919,79003,10403,54820,81565,25936,10726,83540,57122,55746,23279,79023,348995,79902,4928,5048,23244,23047,5347,11243,5501,5515,5516,5518,5519,5525…
Respiratory electron transport	28976,1353,84987,51241,285521,90639,116228,1327,9377,1329,1337,1340,1345,9167,1349,1350,1351,1537,54205,51295,2108,2109,2110,10128,4694,4705,126328,55967,51079,4695,4696,4697,4698,4700,4701,4702,4704,4706,51103,91942,25915,29078,79133,137682,55471,4707,4716,54539,4708,4709,4710,4711,4712,4713,4714,4715,4717,4718,4719,4720,4722,4724,4725,4726,374291,4728,4723,4729,4731,80224,6341,9997,6389,6390,63…
Respiratory electron transport, ATP synthesis by chemiosmotic coupling, and heat production by uncoupling proteins.	28976,498,506,509,513,514,515,516,517,518,10476,521,522,9551,10632,539,27109,1353,84987,51241,285521,90639,116228,1327,9377,1329,1337,1340,1345,9167,1349,1350,1351,1537,54205,51295,2108,2109,2110,10128,4694,4705,126328,55967,51079,4695,4696,4697,4698,4700,4701,4702,4704,4706,51103,91942,25915,29078,79133,137682,55471,4707,4716,54539,4708,4709,4710,4711,4712,4713,4714,4715,4717,4718,4719,4720,4722…
Response of Mtb to phagocytosis	4057,
Response to elevated platelet cytosolic Ca2+	2,10257,87,88,81,213,226,335,351,27154,801,813,10487,948,967,928,1675,1072,1191,1950,2162,2153,2157,2243,2244,2266,2277,2316,2335,2621,22927,3082,3273,3309,3479,3481,3674,3690,3827,3920,7044,22915,5154,5155,5175,5196,5216,5341,5340,440915,5473,5478,5578,5579,5582,5627,5660,29106,6403,5265,5054,5345,710,6647,6678,5552,6810,6814,7018,7040,7042,7043,7057,7076,7094,7114,7273,7277,7414,7422,7423,7424,…
Response to metal ions	4489,4490,4493,4494,4495,4496,4499,4501,4502,4504,84560,
Retinoid cycle disease events	222236,5956,2652,611,5947,5950,6017,64220,7276,
Retinoid metabolism and transport	375790,57016,1645,8644,1109,335,336,337,338,344,345,348,55937,53630,83875,1208,2817,221914,2719,2239,2262,10082,3339,3949,4023,9227,4035,26020,29967,4036,7804,151056,5406,5947,5948,5950,51109,6382,6383,9672,6385,7276,
Retinoid metabolism disease events	5950,
Retrograde neurotrophin signalling	160,161,163,1173,1175,1211,10126,1759,1785,26052,4803,4914,6456,
Reuptake of GABA	6529,6538,6539,6540,
Rev-mediated nuclear export of HIV RNA	8086,55706,57122,55746,9972,9631,23279,23511,23165,23225,8021,129401,79023,348995,10762,53371,23636,79902,4927,9688,4928,11097,9883,100101267,8480,5901,5902,5903,5905,1104,81929,7175,7514,
Reversal of alkylation damage by DNA dioxygenases	121642,221120,51008,84164,10973,
Reverse Transcription of HIV RNA	5478,
Reversible hydration of carbon dioxide	759,771,377677,23632,760,761,762,763,11238,765,766,768,
Rhesus glycoproteins mediate ammonium transport.	6005,57127,51458,
Rho GTPase cycle	2,29,11214,116985,116984,64411,392,79658,9824,89839,94134,55843,55114,93663,84986,57569,58504,57636,83478,9938,23092,79822,9411,257106,57514,9743,115703,2909,158763,80728,393,343578,9912,394,395,23779,64333,396,397,398,9826,23365,27237,9828,23370,9181,50650,50649,9459,8874,23229,613,998,1123,1124,55789,91614,10395,1894,10144,51306,2245,221472,89846,121512,2664,2665,51291,23526,3633,6453,8997,4168…
Ribosomal scanning and start codon recognition	1964,1965,8894,1968,8661,8662,8663,8664,3646,8665,8666,8667,8668,8669,27335,51386,10480,1973,1974,1975,1977,1981,7458,1983,2197,6204,6205,6206,6207,6208,6209,6210,6217,6218,6222,6223,6187,6224,6227,6228,6229,6230,6231,6232,6233,6234,6235,6188,6189,6191,6192,6193,6194,6201,6202,6203,3921,
Role of Abl in Robo-Slit signaling	25,27,10487,10486,23332,23122,2817,6091,9353,
Role of LAT2/NTAL/LAB on calcium mobilization	26523,27161,192669,192670,207,84335,208,10000,572,685,842,930,940,941,942,1026,1027,1147,1385,1950,1956,2064,2065,2066,2069,2246,2255,8823,8822,8817,9965,2247,26281,27006,8074,2248,2249,2250,2251,2252,2253,2254,2260,2263,2261,2264,2308,2309,4303,10818,2534,2549,9846,2885,2931,2932,1839,3497,28442,28378,3514,28299,28901,28908,3537,3538,3539,3542,28834,28826,28825,28823,28772,28770,28816,28814,2881…
Role of phospholipids in phagocytosis	10768,919,917,2209,2212,2214,3500,3501,3502,3503,28442,28378,3514,28299,28901,28908,3537,3538,3539,3542,28834,28826,28825,28823,28772,28770,28816,28814,28813,28811,28802,28799,28795,28793,28791,28786,28785,28784,28783,28781,28776,28775,28774,3708,3709,3710,5290,5291,5295,5296,8398,5335,5336,5337,5338,23646,122618,5580,5581,6850,
Role of second messengers in netrin-1 signaling	1630,9423,5306,5335,7220,7222,7223,7224,7225,57113,
S Phase	328,8900,890,595,898,9134,902,993,994,8318,990,113130,1017,1019,1022,1026,1027,81620,1163,8454,1763,114799,157570,2237,51343,9837,51659,64785,84296,3978,4149,4171,4172,4173,4174,4175,4176,84515,4331,4609,4998,4999,23595,5000,5001,23594,5111,23244,23047,5422,23649,5424,5425,10714,57804,5426,5427,5557,5558,5682,5683,5684,5685,5686,5687,5688,143471,5689,5699,122706,5690,5691,5692,5693,5694,5695,5696…
S33 mutants of beta-catenin aren't phosphorylated	139285,324,8312,1452,1499,2932,5515,5516,5518,5519,5525,5526,5527,5528,5529,
S37 mutants of beta-catenin aren't phosphorylated	139285,324,8312,1452,1499,2932,5515,5516,5518,5519,5525,5526,5527,5528,5529,
S45 mutants of beta-catenin aren't phosphorylated	139285,324,8312,1452,1499,2932,5515,5516,5518,5519,5525,5526,5527,5528,5529,
SCF(Skp2)-mediated degradation of p27/p21	8900,890,898,9134,1017,1026,1027,1163,8454,5682,5683,5684,5685,5686,5687,5688,5689,5699,5690,5691,5692,5693,5694,5695,5696,5698,5700,5701,5702,5704,5705,5706,5707,5716,5717,5718,5719,10213,5708,5709,5710,5711,9861,5713,5714,5715,5720,5721,10197,9491,6233,6500,6502,7311,7314,7316,
SCF-beta-TrCP mediated degradation of Emi1	8945,991,8454,26271,51343,5682,5683,5684,5685,5686,5687,5688,143471,5689,5699,122706,5690,5691,5692,5693,5694,5695,5696,5698,5700,5701,5702,5704,5705,5706,5707,5716,5717,5718,5719,10213,5708,5709,5710,5711,9861,5713,5714,5715,5720,5721,10197,23198,9491,6233,6500,7311,7314,7316,
SEMA3A-Plexin repulsion signaling by inhibiting Integrin adhesion	9855,2242,2534,8829,23396,5361,5362,55558,91584,5879,27289,6237,10371,7094,
SHC-mediated cascade:FGFR1	2246,2255,8822,2247,26281,27006,8074,2248,2249,2250,2251,2253,2254,2260,2885,3265,9365,3845,4893,6464,6654,
SHC-mediated cascade:FGFR2	2246,2255,8823,8822,8817,2247,26281,27006,8074,2248,2249,2250,2251,2252,2253,2254,2263,10818,10817,2885,3265,3845,4893,5781,6464,6654,
SHC-mediated cascade:FGFR3	2246,8823,8822,8817,2247,26281,8074,2249,2250,2253,2254,2261,2885,3265,3845,4893,6464,6654,
SHC-mediated cascade:FGFR4	2246,8823,8822,8817,9965,2247,26281,8074,2249,2251,2253,2254,2264,10818,10817,2885,3265,152831,3845,4893,5781,6464,6654,
SHC-related events triggered by IGF1R	2885,3265,3479,3480,3481,3845,4893,6464,6654,
SHC1 events in EGFR signaling	88,10142,284,54518,369,408,409,673,8315,685,801,815,816,817,818,10256,22866,1437,1438,1439,1445,8452,153090,1742,1843,11221,80824,1844,1846,1847,1848,1849,1850,1852,1950,1956,2064,2065,2066,2069,2243,2244,2246,2255,8823,8822,8817,9965,2247,26281,27006,8074,2248,2249,2250,2251,2252,2253,2254,2260,2263,2261,2264,2266,2335,10818,10817,2534,2885,2902,2903,2904,2905,2906,1839,3265,54756,3558,3559,3560…
SHC1 events in ERBB2 signaling	88,10142,284,54518,369,408,409,673,8315,685,801,815,816,817,818,10256,22866,1437,1438,1439,1445,8452,153090,1742,1843,11221,80824,1844,1846,1847,1848,1849,1850,1852,1950,1956,2064,2065,2066,2069,2243,2244,2246,2255,8823,8822,8817,9965,2247,26281,27006,8074,2248,2249,2250,2251,2252,2253,2254,2260,2263,2261,2264,2266,2335,10818,10817,2534,2885,2902,2903,2904,2905,2906,1839,3265,54756,3558,3559,3560…
SHC1 events in ERBB4 signaling	88,10142,284,54518,369,408,409,673,8315,685,801,815,816,817,818,10256,22866,1437,1438,1439,1445,8452,153090,1742,1843,11221,80824,1844,1846,1847,1848,1849,1850,1852,1950,1956,2064,2065,2066,2069,2243,2244,2246,2255,8823,8822,8817,9965,2247,26281,27006,8074,2248,2249,2250,2251,2252,2253,2254,2260,2263,2261,2264,2266,2335,10818,10817,2534,2885,2902,2903,2904,2905,2906,1839,3265,54756,3558,3559,3560…
SIRT1 negatively regulates rRNA Expression	474382,3014,3015,54145,3020,8335,8334,3013,8331,255626,3018,8347,3017,8345,8970,85236,8340,8342,8341,8348,8350,8359,8337,8338,8349,333932,128312,23378,23411,6839,9015,9014,9013,79101,6908,
SLBP Dependent Processing of Replication-Dependent Histone Pre-mRNAs	84967,134353,4686,22916,7884,6628,6634,6635,6636,6637,25888,
SLBP independent Processing of Histone Pre-mRNAs	84967,134353,4686,22916,6628,6634,6635,6636,6637,25888,
SLC transporter disorders	213,551,552,553,554,2645,2646,
SLC-mediated transmembrane transport	8086,213,347,551,801,1356,1497,26291,2538,57818,92579,2645,2646,9843,3098,3099,3101,3933,286256,389812,392399,55706,57122,55746,9972,9631,23279,23511,23165,23225,8021,129401,79023,348995,10762,53371,23636,79902,4927,9688,4928,11097,51248,9883,100101267,8480,5903,6005,57127,51458,861,81929,345274,6556,4891,6557,6558,6559,6560,57468,9990,10723,6561,9058,64849,26266,284111,6563,8170,6564,6565,51296,…
SMAC binds to IAPs	836,840,842,56616,331,
SMAC-mediated apoptotic response	836,840,842,56616,331,
SMAC-mediated dissociation of IAP:caspase complexes	836,840,842,56616,331,
SMAD2/3 MH2 Domain Mutants in Cancer	4087,4088,4089,7040,7046,7048,9372,
SMAD2/3 Phosphorylation Motif Mutants in Cancer	4087,4088,7040,7046,7048,9372,
SMAD2/SMAD3:SMAD4 heterotrimer regulates transcription	23439,892,8812,904,905,1024,1025,1030,1874,1875,3065,3726,4221,4609,5933,54778,6233,5054,4087,4088,4089,4092,22938,6667,7027,7029,7050,60436,7311,7314,7316,25937,
SMAD4 MH2 Domain Mutants in Cancer	4087,4088,4089,
SOS-mediated signalling	88,10142,284,54518,369,408,409,673,8315,685,801,815,816,817,818,10256,22866,1437,1438,1439,1445,8452,153090,1742,1843,11221,80824,1844,1846,1847,1848,1849,1850,1852,1950,1956,2064,2065,2066,2069,2243,2244,2246,2255,8823,8822,8817,9965,2247,26281,27006,8074,2248,2249,2250,2251,2252,2253,2254,2260,2263,2261,2264,2266,2335,10818,10817,2534,2885,2902,2903,2904,2905,2906,1839,3265,54756,3558,3559,3560…
SRP-dependent cotranslational protein targeting to membrane	1650,2197,6134,4736,6135,6136,6137,23521,9045,6138,6139,6141,6142,6143,6144,6146,9349,6147,6152,6154,51121,6155,6157,6158,6159,6122,6156,6160,6161,6164,11224,6165,25873,6173,6167,6168,6169,6170,6123,6124,6171,6125,6128,6129,6130,6132,6133,6175,6176,6181,6184,6185,6204,6205,6206,6207,6208,6209,6210,6217,6218,6222,6223,6187,6224,6227,6228,6229,6230,6231,6232,6233,6234,6235,6188,6189,6191,6192,6193,…
STAT6-mediated induction of chemokines	6778,29110,340061,
STING mediated induction of host immune responses	51428,23220,3428,3661,115004,4361,147945,5591,6778,29110,340061,11277,6737,7520,2547,81030,
SUMO E3 ligases SUMOylate target proteins	8086,6790,9212,332,641,648,672,84733,8535,57332,55143,1029,1069,493861,51564,8924,3183,3190,3619,83746,9656,4286,9112,55706,51602,197370,286053,54780,57122,55746,9972,9631,23279,23511,23165,23225,8021,129401,79023,348995,10762,53371,23636,79902,4927,9688,4928,11097,142,7703,5111,1911,1912,80012,8554,9063,10401,51588,5371,9883,100101267,5885,5893,8480,5903,5905,6015,165918,6045,6117,22955,81929,82…
SUMO is conjugated to E1 (UBA2:SAE1)	10055,7341,6613,6612,10054,
SUMO is proteolytically processed	29843,59343,205564,7341,6613,6612,
SUMO is transferred from E1 to E2 (UBE2I, UBC9)	10055,7341,6613,6612,10054,7329,
SUMOylation	8086,6790,9212,332,641,648,672,84733,8535,57332,55143,1029,1069,493861,51564,8924,3183,3190,3619,83746,9656,4286,9112,55706,51602,197370,286053,54780,57122,55746,9972,9631,23279,23511,23165,23225,8021,129401,79023,348995,10762,53371,23636,79902,4927,9688,4928,11097,142,7703,5111,1911,1912,80012,8554,9063,10401,51588,5371,9883,100101267,5885,5893,8480,5903,5905,6015,165918,6045,6117,10055,22955,81…
SUMOylation of DNA damage response and repair proteins	8086,641,648,672,84733,8535,57332,1029,1069,493861,51564,8924,9656,55706,197370,286053,54780,57122,55746,9972,9631,23279,23511,23165,23225,8021,129401,79023,348995,10762,53371,23636,79902,4927,9688,4928,11097,142,7703,1911,1912,80012,8554,9063,51588,5371,9883,100101267,5885,5893,8480,5903,6015,165918,6045,6117,22955,81929,8243,9126,23137,79677,6672,10274,10735,7341,6613,6612,6996,7175,7329,7486,7…
SUMOylation of DNA replication proteins	8086,6790,9212,332,55143,3619,55706,57122,55746,9972,9631,23279,23511,23165,23225,8021,129401,79023,348995,10762,53371,23636,79902,4927,9688,4928,11097,5111,10401,51588,9883,100101267,8480,5903,5905,81929,7341,6613,6612,7150,7153,7155,7175,7329,
SUMOylation of RNA binding proteins	8086,648,84733,8535,57332,3183,3190,55706,51602,57122,55746,9972,9631,23279,23511,23165,23225,8021,129401,79023,348995,10762,53371,23636,79902,4927,9688,4928,11097,7703,1911,1912,80012,9883,100101267,8480,5903,6015,6045,22955,81929,7341,6613,7175,7329,
SUMOylation of chromatin organization proteins	83746,8554,6613,7329,
SUMOylation of transcription factors	4286,9112,8554,10401,51588,6670,7341,6613,6612,7158,7329,
Scavenging by Class A Receptors	335,338,348,811,1277,1278,1281,1282,1284,78989,81035,2495,2512,7184,8685,5648,4481,286133,117156,
Scavenging by Class B Receptors	335,338,948,6288,949,
Scavenging by Class F Receptors	338,811,3320,10808,10525,8578,
Scavenging by Class H Receptors	338,6678,23166,55576,
Scavenging of heme from plasma	213,259,335,8542,9332,3039,3043,3240,3250,3263,3493,3494,28442,28378,3514,28299,28901,28908,3537,3538,3539,3542,28834,28826,28825,28823,28772,28770,28816,28814,28813,28811,28802,28799,28795,28793,28791,28786,28785,28784,28783,28781,28776,28775,28774,4035,
SeMet incorporation into proteins	9255,7965,1615,9521,2058,3376,3735,51520,4141,5859,5917,
Selenoamino acid metabolism	191,9255,7965,875,1491,1615,9521,60678,2058,2197,27232,2936,3176,3376,11185,3735,51520,4141,4143,4837,9061,9060,118672,5859,5917,6134,4736,6135,6136,6137,23521,9045,6138,6139,6141,6142,6143,6144,6146,9349,6147,6152,6154,51121,6155,6157,6158,6159,6122,6156,6160,6161,6164,11224,6165,25873,6173,6167,6168,6169,6170,6123,6124,6171,6125,6128,6129,6130,6132,6133,6175,6176,6181,6204,6205,6206,6207,6208,6…
Selenocysteine synthesis	60678,2197,118672,6134,4736,6135,6136,6137,23521,9045,6138,6139,6141,6142,6143,6144,6146,9349,6147,6152,6154,51121,6155,6157,6158,6159,6122,6156,6160,6161,6164,11224,6165,25873,6173,6167,6168,6169,6170,6123,6124,6171,6125,6128,6129,6130,6132,6133,6175,6176,6181,6204,6205,6206,6207,6208,6209,6210,6217,6218,6222,6223,6187,6224,6227,6228,6229,6230,6231,6232,6233,6234,6235,6188,6189,6191,6192,6193,61…
Sema3A PAK dependent Axon repulsion	1072,2242,2534,3320,3326,3984,8829,5058,5062,5063,5361,5362,55558,91584,5879,10371,
Sema4D in semaphorin signaling	2909,9826,23365,998,2064,3984,3985,4233,4628,4629,79784,4627,103910,4637,10398,5364,5879,5880,387,388,389,391,27289,6093,9475,6237,10507,
Sema4D induced cell migration and growth-cone collapse	9826,23365,998,2064,3984,3985,4628,4629,79784,4627,103910,4637,10398,5364,5879,5880,387,388,389,391,27289,6093,9475,10507,
Sema4D mediated inhibition of cell attachment and migration	2909,4233,5364,5879,387,27289,6237,10507,
Semaphorin interactions	2909,9826,23365,971,998,1020,8851,1072,1400,1808,1809,10570,56896,2064,9855,2242,2534,2932,3320,3326,3672,3688,3984,3985,4233,4628,4629,79784,4627,103910,4637,10398,8829,5058,5062,5063,23396,5361,5362,55558,91584,5364,5365,10154,23129,5788,5879,5880,387,388,389,391,27289,6093,9475,6237,10371,9723,64218,10507,9037,57556,80031,8482,7094,54209,7305,
Senescence-Associated Secretory Phenotype (SASP)	64682,10393,51529,25906,119504,29882,29945,51433,51434,8900,890,8881,8697,246184,996,1017,1019,1021,1026,1027,1029,1030,1031,1032,1051,3576,79813,10919,2353,51343,474382,3014,3015,54145,3020,8335,8334,3013,8331,255626,3018,8347,3017,8345,8970,85236,8340,8342,8341,8348,8350,8359,8337,8338,8349,333932,128312,3490,3552,3569,3725,5594,5595,5598,4790,5970,6233,6195,6196,6197,6774,7311,7314,7316,11065,…
Sensing of DNA Double Strand Breaks	472,10524,3838,4361,4683,10111,
Separation of Sister Chromatids	25909,64682,10393,51529,25906,119504,29882,29945,51433,51434,378708,9212,80776,332,699,701,9184,57082,8881,991,8697,246184,996,113130,55143,1058,1060,1062,1063,64946,2491,64105,91687,79019,55839,79172,401541,55166,80152,79682,9793,23332,23122,6249,79980,54821,9700,55869,3619,23421,81930,3796,84643,11004,9735,8379,4085,22919,79003,10403,54820,81565,25936,10726,83540,57122,55746,23279,79023,348995,…
Serine biosynthesis	26227,29968,5723,
Serotonin Neurotransmitter Release Cycle	9256,10815,8500,8499,8541,8497,5864,22999,6571,6616,6804,6812,6853,6854,8224,6857,10497,6844,
Serotonin and melatonin biosynthesis	15,438,1644,7166,121278,
Serotonin clearance from the synaptic cleft	217,4128,
Serotonin receptors	3350,3351,3352,3354,3355,3356,3357,3358,3360,3361,3362,3363,
Sialic acid metabolism	55907,5476,2720,10020,140838,54187,4758,4759,10825,129807,80896,26503,10559,6482,6483,6487,6484,8869,10402,6480,84620,55808,10610,256435,27090,81849,30815,6489,8128,51046,7903,29906,338596,
Signal Transduction	2,26574,24,26090,57406,10006,10152,25,29,2532,1238,57007,51554,60,71,88,10097,10096,91,130399,92,93,102,8038,6868,107,55811,108,109,196883,111,112,113,114,115,116,117,2015,30817,84658,124,126,127,133,79924,134,135,136,140,148,147,146,150,151,152,153,154,155,156,166,26523,27161,192669,192670,375790,183,185,186,25909,10768,11214,10142,57016,1645,8644,1109,207,84335,208,10000,216,8854,220,64577,1392…
Signal amplification	2767,10672,9630,2769,2770,2771,2773,2776,346562,2782,2783,2784,59345,10681,2790,2791,55970,51764,54331,2785,2786,2787,2788,94235,2792,2793,1432,5028,64805,5321,6714,6915,
Signal attenuation	2887,2885,3630,3643,3667,8660,5594,5595,6464,6654,
Signal regulatory protein (SIRP) family interactions	961,2533,2885,5747,2185,5781,5777,140885,10326,55423,8935,6714,7305,
Signal transduction by L1	1457,1459,1460,1956,2260,3674,3678,3680,3685,3688,3690,3897,5604,5605,5594,5595,4684,8829,5058,5879,7410,
Signaling by Activin	91,130399,92,93,10589,8928,10468,10272,3624,3625,4087,4088,4089,
Signaling by BMP	92,93,650,657,658,659,9350,91851,11167,64388,9241,6497,4086,4089,4090,4091,4092,4093,57154,64750,7321,7323,9765,
Signaling by EGFR	88,102,8038,6868,107,108,109,196883,111,112,113,114,115,156,26523,27161,192669,192670,10768,10142,207,84335,208,10000,284,160,161,163,1173,1175,54518,369,8874,408,409,572,673,8315,685,801,815,816,817,818,814,842,867,930,940,941,942,998,1026,1027,1147,1211,10256,22866,1385,1437,1438,1439,1445,8452,153090,1742,1843,11221,80824,1844,1846,1847,1848,1849,1850,1852,1950,1956,29924,2060,58513,2064,2065,…
Signaling by EGFR in Cancer	867,11140,1950,1956,2549,2885,3265,3320,3845,4893,5290,5295,5335,6233,6464,6654,7311,7314,7316,
Signaling by EGFRvIII in Cancer	867,11140,1950,1956,2549,2885,3265,3320,3845,4893,5290,5295,5335,6464,6654,
Signaling by ERBB2	88,107,108,109,196883,111,112,113,114,115,156,26523,27161,192669,192670,10768,10142,207,84335,208,10000,284,54518,369,408,409,572,673,8315,685,801,815,816,817,818,814,842,930,940,941,942,11140,1026,1027,1147,10256,22866,1385,1437,1438,1439,1445,8452,8065,153090,1742,1843,11221,80824,1844,1846,1847,1848,1849,1850,1852,1950,1956,2064,55914,2065,2066,2069,2243,2244,2246,2255,8823,8822,8817,9965,2247…
Signaling by ERBB4	88,6868,26523,27161,192669,192670,10142,207,84335,208,10000,284,54518,51107,83464,369,408,409,572,673,8315,685,8945,801,815,816,817,818,842,930,940,941,942,1026,1027,1147,10256,22866,1385,1437,1438,1439,1442,1445,1447,8454,8452,6387,153090,1742,1843,11221,80824,1844,1846,1847,1848,1849,1850,1852,1950,1956,2064,2065,2066,2069,2099,2243,2244,2246,2255,8823,8822,8817,9965,2247,26281,27006,8074,2248,…
Signaling by FGFR	88,107,108,109,196883,111,112,113,114,115,156,26523,27161,192669,192670,10768,10142,207,84335,208,10000,284,3730,54518,369,408,409,572,673,8315,685,801,815,816,817,818,814,842,867,930,940,941,942,1026,1027,1147,10256,22866,1385,1437,1438,1439,1445,8452,153090,1742,1843,11221,80824,1844,1846,1847,1848,1849,1850,1852,1950,1956,2064,2065,2066,2069,2243,2244,2246,2255,8823,8822,8817,9965,2247,26281,2…
Signaling by FGFR in disease	613,11064,11052,1523,2246,2255,8823,8822,8817,2247,26281,27006,8074,2248,2249,2250,2251,2252,2253,2254,2260,11116,26127,2263,2261,2264,10818,2549,9846,2885,3265,3845,9208,399687,4893,5290,5295,5335,6654,6772,6774,6776,6777,8805,7750,
Signaling by FGFR1	88,107,108,109,196883,111,112,113,114,115,156,26523,27161,192669,192670,10768,10142,207,84335,208,10000,284,3730,54518,369,408,409,572,673,8315,685,801,815,816,817,818,814,842,867,930,940,941,942,1026,1027,1147,10256,22866,1385,1437,1438,1439,1445,8452,153090,1742,1843,11221,80824,1844,1846,1847,1848,1849,1850,1852,1950,1956,2064,2065,2066,2069,2243,2244,2246,2255,8823,8822,8817,9965,2247,26281,2…
Signaling by FGFR1 amplification mutants	2260,
Signaling by FGFR1 fusion mutants	613,11064,11052,1523,11116,26127,9846,2885,9208,399687,5290,5295,6772,6774,6776,6777,8805,7750,
Signaling by FGFR1 in disease	613,11064,11052,1523,2246,8822,2247,26281,8074,2249,2250,2251,2253,2254,2260,11116,26127,10818,2549,9846,2885,3265,3845,9208,399687,4893,5290,5295,5335,6654,6772,6774,6776,6777,8805,7750,
Signaling by FGFR2	88,107,108,109,196883,111,112,113,114,115,156,26523,27161,192669,192670,10768,10142,207,84335,208,10000,284,54518,369,408,409,572,673,8315,685,801,815,816,817,818,814,842,867,930,940,941,942,1026,1027,1147,10256,22866,1385,1437,1438,1439,1445,8452,153090,1742,1843,11221,80824,1844,1846,1847,1848,1849,1850,1852,1950,1956,2064,2065,2066,2069,2243,2244,2246,2255,8823,8822,8817,9965,2247,26281,27006,…
Signaling by FGFR2 amplification mutants	2263,
Signaling by FGFR2 in disease	2246,2255,8823,8822,8817,2247,26281,27006,8074,2248,2249,2250,2251,2252,2253,2254,2263,10818,2549,2885,3265,3845,4893,5290,5295,5335,6654,
Signaling by FGFR3	88,107,108,109,196883,111,112,113,114,115,156,26523,27161,192669,192670,10768,10142,207,84335,208,10000,284,54518,369,408,409,572,673,8315,685,801,815,816,817,818,814,842,867,930,940,941,942,1026,1027,1147,10256,22866,1385,1437,1438,1439,1445,8452,153090,1742,1843,11221,80824,1844,1846,1847,1848,1849,1850,1852,1950,1956,2064,2065,2066,2069,2243,2244,2246,2255,8823,8822,8817,9965,2247,26281,27006,…
Signaling by FGFR3 in disease	2246,8823,8822,8817,2247,26281,8074,2249,2250,2253,2254,2261,10818,2549,2885,3265,3845,4893,5290,5295,5335,6654,
Signaling by FGFR4	88,107,108,109,196883,111,112,113,114,115,156,26523,27161,192669,192670,10768,10142,207,84335,208,10000,284,54518,369,408,409,572,673,8315,685,801,815,816,817,818,814,842,867,930,940,941,942,1026,1027,1147,10256,22866,1385,1437,1438,1439,1445,8452,153090,1742,1843,11221,80824,1844,1846,1847,1848,1849,1850,1852,1950,1956,2064,2065,2066,2069,2243,2244,2246,2255,8823,8822,8817,9965,2247,26281,27006,…
Signaling by FGFR4 in disease	2264,10818,2549,2885,3265,3845,4893,5290,5295,5335,6654,
Signaling by GPCR	26090,57406,29,2532,1238,57007,51554,88,107,108,109,196883,111,112,113,114,115,116,117,2015,30817,84658,133,79924,134,135,136,140,148,147,146,150,151,152,153,154,155,156,183,185,186,10768,11214,10142,207,208,10000,284,301,54518,8862,187,351,369,393,9138,9826,23365,27237,9828,23370,9181,115557,50650,50649,9459,8874,23229,408,409,551,552,553,554,623,624,673,8315,680,685,718,719,727,728,27202,796,79…
Signaling by Hedgehog	6868,107,55811,108,109,196883,111,112,113,114,115,156,408,409,91653,8945,79577,50937,1452,8454,8452,51009,50846,85455,79659,22873,84455,27248,2121,132884,80199,2619,2622,2735,2736,2737,2778,2262,23432,2932,55733,64399,55764,9742,26160,51098,55081,8100,3549,27152,23288,83737,11127,374654,54903,147111,8650,8481,10956,5034,5566,5567,5568,5573,5575,5576,5577,5682,5683,5684,5685,5686,5687,5688,143471,…
Signaling by Hippo	154796,154810,51421,836,1856,9113,26524,55233,92597,261734,60485,6788,6789,7082,9414,23286,25937,10413,7529,7531,
Signaling by Insulin receptor	88,10142,207,84335,208,284,54518,369,408,409,537,535,23545,50617,533,527,9114,245972,8992,155066,523,525,526,528,245973,51382,529,90423,9296,9550,534,127124,51606,673,8315,685,51719,81617,801,815,816,817,818,10256,22866,1437,1438,1439,1445,8452,153090,1742,1843,11221,80824,1844,1846,1847,1848,1849,1850,1852,29904,1950,1956,1975,1977,1978,1981,2064,2065,2066,2069,2243,2244,2246,2255,8823,8822,8817…
Signaling by Interleukins	88,10142,284,54518,369,408,409,29760,673,8315,685,8945,801,815,816,817,818,834,867,1147,23529,10256,22866,1270,1271,1398,1399,9244,1437,1438,1439,1445,1489,8454,8452,153090,1742,1843,11221,80824,1844,1846,1847,1848,1849,1850,1852,10148,1950,1956,2064,2065,2066,2069,23291,2243,2244,2246,2255,8823,8822,8817,9965,2247,26281,27006,8074,2248,2249,2250,2251,2252,2253,2254,2260,2263,2261,2264,2266,2335,…
Signaling by Leptin	88,10142,284,54518,369,408,409,673,8315,685,801,815,816,817,818,10256,22866,1437,1438,1439,1445,8452,153090,1742,1843,11221,80824,1844,1846,1847,1848,1849,1850,1852,1950,1956,2064,2065,2066,2069,2243,2244,2246,2255,8823,8822,8817,9965,2247,26281,27006,8074,2248,2249,2250,2251,2252,2253,2254,2260,2263,2261,2264,2266,2335,10818,10817,2534,2885,2902,2903,2904,2905,2906,1839,3265,54756,3558,3559,3560…
Signaling by Ligand-Responsive EGFR Variants in Cancer	867,11140,1950,1956,2549,2885,3265,3320,3845,4893,5290,5295,5335,6233,6464,6654,7311,7314,7316,
Signaling by NODAL	91,130399,92,93,9350,55997,10589,8928,2309,5045,2657,10637,7044,4838,5046,4087,4088,4089,6997,
Signaling by NOTCH	102,6868,26523,27161,192669,192670,51107,83464,408,409,487,488,489,2683,892,595,1024,1272,1385,1387,8454,8788,28514,54567,92737,1840,113878,23220,1869,1871,2033,55294,2208,5045,3002,3065,83933,79885,3066,8841,9759,10014,10013,51564,55869,9734,3280,388585,23462,23493,26508,3091,83737,182,3714,3725,2648,8850,3955,9794,84441,55534,10046,4192,4242,57534,142678,406942,406957,406984,406985,406989,40702…
Signaling by NOTCH1	102,6868,51107,83464,408,409,892,1024,1272,1387,8454,8788,28514,54567,92737,1840,113878,23220,2033,55294,3065,83933,79885,3066,8841,9759,10014,10013,51564,55869,9734,3280,388585,23462,23493,26508,3091,83737,182,3714,2648,8850,9794,84441,55534,10046,57534,142678,4609,9611,9612,23385,9148,54492,4851,8650,5664,55851,3516,9978,6233,6500,22938,6907,79718,7088,7089,7090,7091,7311,7314,7316,
Signaling by NOTCH1 HD Domain Mutants in Cancer	102,6868,28514,54567,182,3714,57534,142678,9148,54492,4851,6233,7311,7314,7316,
Signaling by NOTCH1 HD+PEST Domain Mutants in Cancer	102,6868,51107,83464,892,1024,1387,8454,28514,54567,2033,55294,3065,83933,79885,3066,8841,9759,10014,10013,51564,55869,9734,3280,388585,23462,23493,26508,182,3714,2648,8850,9794,84441,55534,10046,57534,142678,4609,9611,9612,23385,9148,54492,4851,5664,55851,3516,9978,6233,6500,22938,6907,79718,7311,7314,7316,
Signaling by NOTCH1 PEST Domain Mutants in Cancer	102,6868,51107,83464,892,1024,1387,8454,28514,54567,2033,55294,3065,83933,79885,3066,8841,9759,10014,10013,51564,55869,9734,3280,388585,23462,23493,26508,182,3714,2648,8850,9794,84441,55534,10046,57534,142678,4609,9611,9612,23385,9148,54492,4851,5664,55851,3516,9978,6233,6500,22938,6907,79718,7311,7314,7316,
Signaling by NOTCH1 in Cancer	102,6868,51107,83464,892,1024,1387,8454,28514,54567,2033,55294,3065,83933,79885,3066,8841,9759,10014,10013,51564,55869,9734,3280,388585,23462,23493,26508,182,3714,2648,8850,9794,84441,55534,10046,57534,142678,4609,9611,9612,23385,9148,54492,4851,5664,55851,3516,9978,6233,6500,22938,6907,79718,7311,7314,7316,
Signaling by NOTCH1 t(7;9)(NOTCH1:M1580_K2555) Translocation Mutant	102,6868,28514,54567,182,3714,4851,
Signaling by NOTCH2	102,51107,83464,1272,1385,28514,54567,2033,2208,3002,3280,388585,182,3714,9794,84441,55534,10046,4192,57534,142678,23385,9148,54492,4853,5664,55851,3516,6233,7311,7314,7316,
Signaling by NOTCH3	102,51107,83464,28514,54567,182,3714,23385,4854,5664,55851,
Signaling by NOTCH4	102,51107,83464,28514,54567,182,3714,23385,4855,5664,55851,
Signaling by Overexpressed Wild-Type EGFR in Cancer	1950,1956,
Signaling by PDGF	88,107,108,109,196883,111,112,113,114,115,156,26523,27161,192669,192670,10768,10142,207,84335,208,10000,284,54518,369,408,409,572,9564,673,8315,685,801,815,816,817,818,814,842,930,940,941,942,1026,1027,1147,10256,22866,1282,1284,1285,1286,1287,1291,1292,1293,256076,131873,1297,1298,1299,1385,1398,1399,1437,1438,1439,1445,8452,153090,1742,1843,11221,80824,1844,1846,1847,1848,1849,1850,1852,1950,19…
Signaling by Retinoic Acid	124,126,127,8644,216,8854,220,64577,1374,1375,1381,1382,1592,56603,340665,9249,10901,10170,1737,1738,2171,5160,5162,8050,5163,5164,5165,5166,5467,5914,5915,5916,157506,51109,112724,57665,8608,5959,6256,6257,6258,195814,
Signaling by Rho GTPases	2,10006,10152,25,29,60,71,10097,10096,25909,11214,378708,367,116985,116984,64411,392,79658,9824,89839,94134,55843,55114,93663,84986,57569,58504,57636,83478,9938,23092,79822,9411,257106,57514,9743,115703,2909,158763,80728,393,343578,9912,394,395,23779,64333,396,397,398,9826,23365,27237,9828,23370,9181,50650,50649,9459,8874,23229,10552,10095,10109,10094,10093,10092,9212,80776,10458,613,332,55845,69…
Signaling by Robo receptor	25,27,80728,10487,10486,998,23332,23122,55740,51466,2817,4690,8440,5058,5062,5063,10298,56924,57144,5216,5217,5879,6091,6092,64221,9353,6654,6655,57522,23380,9901,7408,
Signaling by SCF-KIT	88,26523,27161,192669,192670,10142,207,84335,208,10000,284,54518,369,408,409,572,673,8315,685,801,815,816,817,818,842,867,930,940,941,942,1026,1027,1111,1147,1215,10256,22866,1385,1437,1438,1439,1445,8452,153090,1742,1843,11221,80824,1844,1846,1847,1848,1849,1850,1852,1950,1956,2064,2065,2066,2069,2241,2242,2243,2244,2246,2255,8823,8822,8817,9965,2247,26281,27006,8074,2248,2249,2250,2251,2252,225…
Signaling by TGF-beta Receptor Complex	23370,23439,25805,867,892,8812,904,905,1024,1025,1030,57530,1874,1875,50848,2280,5045,3065,3726,4221,9110,4609,9611,9612,23327,4738,56288,50855,142,56937,5494,5499,5500,5501,23645,5590,5933,387,54778,6233,5054,6497,6498,4087,4088,4089,4092,57154,64750,22938,6667,11171,10273,7027,7029,7040,7046,7048,7050,60436,51592,7311,7314,7316,7321,7323,9040,51377,9958,8239,25937,7514,9372,
Signaling by TGF-beta Receptor Complex in Cancer	2280,4087,4088,4089,7040,7046,7048,9372,
Signaling by Type 1 Insulin-like Growth Factor 1 Receptor (IGF1R)	88,10142,207,84335,208,284,54518,369,408,409,673,8315,685,51719,81617,801,815,816,817,818,10256,22866,1437,1438,1439,1445,8452,153090,1742,1843,11221,80824,1844,1846,1847,1848,1849,1850,1852,29904,1950,1956,1975,1977,1978,1981,2064,2065,2066,2069,2243,2244,2246,2255,8823,8822,8817,9965,2247,26281,27006,8074,2248,2249,2250,2251,2252,2253,2254,2260,2263,2261,2264,2266,2335,10818,10817,2534,2549,288…
Signaling by VEGF	10006,10152,88,10768,10142,207,208,10000,284,54518,369,408,409,558,10458,9564,673,8315,55845,685,801,815,816,817,818,857,998,1003,10256,22866,1398,1437,1438,1439,1445,1495,1499,1500,8452,1535,1536,23191,26999,153090,1742,1793,1843,11221,80824,1844,1846,1847,1848,1849,1850,1852,1950,1956,9844,63916,2064,2065,2066,2069,2243,2244,2246,2255,8823,8822,8817,9965,2247,26281,27006,8074,2248,2249,2250,225…
Signaling by WNT in cancer	139285,324,8312,1452,1487,1488,1499,22943,27123,27121,8322,7855,8323,8325,2932,83999,79412,4041,4040,64840,5515,5516,5518,5519,5525,5526,5527,5528,5529,54894,6934,8658,80351,89780,
Signaling by Wnt	166,26523,27161,192669,192670,207,208,139285,160,161,163,1173,1175,324,409,9070,8312,8313,607,283149,8945,801,815,857,25776,440193,79577,57680,1211,1212,1213,1387,1452,1454,1455,1457,1459,1460,1487,1488,1499,56998,8454,8452,80319,23002,51339,22943,27123,27121,1855,1856,1857,2033,10023,23401,8321,2535,7976,8322,7855,8323,8324,8325,2775,2780,2782,2783,2784,59345,10681,2790,2791,55970,51764,54331,27…
Signaling by activated point mutants of FGFR1	2246,8822,2247,26281,8074,2249,2250,2251,2253,2254,2260,
Signaling by activated point mutants of FGFR3	2246,8823,8822,8817,2247,26281,8074,2249,2250,2253,2254,2261,
Signaling by the B Cell Receptor (BCR)	26523,27161,192669,192670,10768,207,84335,208,10000,572,8915,640,29760,685,695,8945,801,84433,842,867,868,930,933,940,973,974,941,942,1026,1027,1147,1385,8454,27071,1950,1956,2064,2065,2066,2069,23291,2246,2255,8823,8822,8817,9965,2247,26281,27006,8074,2248,2249,2250,2251,2252,2253,2254,2260,2263,2261,2264,2308,2309,4303,10818,2534,2549,2885,2931,2932,1839,3265,3495,3507,28442,28378,3514,28299,28…
Signalling by NGF	26574,29,88,6868,107,108,109,196883,111,112,113,114,115,116,117,135,156,26523,27161,192669,192670,10768,11214,10142,207,84335,208,10000,284,160,161,163,1173,1175,54518,51107,83464,369,393,396,9138,9826,23365,27237,9828,23370,9181,50650,50649,9459,8874,23229,408,409,466,572,10018,673,8315,685,801,815,816,817,818,814,835,836,842,930,940,941,942,1026,1027,1147,1211,10256,22866,1385,1398,1399,1437,14…
Signalling to ERK5	5607,5598,
Signalling to ERKs	88,10142,284,54518,369,408,409,673,8315,685,801,815,816,817,818,10256,22866,1398,1399,1437,1438,1439,1445,8452,153090,1742,1843,11221,80824,1844,1846,1847,1848,1849,1850,1852,1950,1956,2064,2065,2066,2069,2243,2244,2246,2255,8823,8822,8817,9965,2247,26281,27006,8074,2248,2249,2250,2251,2252,2253,2254,2260,2263,2261,2264,2266,2335,10818,10817,2534,2885,2902,2903,2904,2905,2906,1839,3265,54756,3558…
Signalling to RAS	88,10142,284,54518,369,408,409,673,8315,685,801,815,816,817,818,10256,22866,1437,1438,1439,1445,8452,153090,1742,1843,11221,80824,1844,1846,1847,1848,1849,1850,1852,1950,1956,2064,2065,2066,2069,2243,2244,2246,2255,8823,8822,8817,9965,2247,26281,27006,8074,2248,2249,2250,2251,2252,2253,2254,2260,2263,2261,2264,2266,2335,10818,10817,2534,2885,2902,2903,2904,2905,2906,1839,3265,54756,3558,3559,3560…
Signalling to STAT3	4803,4914,6774,
Signalling to p38 via RIT and RIN	88,10142,284,54518,369,408,409,673,8315,685,801,815,816,817,818,10256,22866,1437,1438,1439,1445,8452,153090,1742,1843,11221,80824,1844,1846,1847,1848,1849,1850,1852,1950,1956,2064,2065,2066,2069,2243,2244,2246,2255,8823,8822,8817,9965,2247,26281,27006,8074,2248,2249,2250,2251,2252,2253,2254,2260,2263,2261,2264,2266,2335,10818,10817,2534,2885,2902,2903,2904,2905,2906,1839,3265,54756,3558,3559,3560…
Small interfering RNA (siRNA) biogenesis	26523,27161,192669,192670,23405,8575,6895,7247,7257,
Smooth Muscle Contraction	59,72,301,302,309,800,801,859,8291,3672,3693,25802,4629,93408,10627,103910,4636,4637,140465,58498,10398,4638,29895,5829,10580,10174,7094,7168,7169,7170,7171,493829,7414,
Sodium-coupled phosphate cotransporters	6574,6575,6569,10568,142680,
Sodium-coupled sulphate, di- and tri-carboxylate transporters	6561,9058,64849,26266,284111,
Sodium/Calcium exchangers	801,9187,25769,57419,123041,283652,6546,6543,6547,80024,6717,
Sodium/Proton exchangers	6548,6549,6550,389015,6553,10479,84679,23315,285195,
Sperm Motility And Taxes	117144,117155,347732,378807,79820,257062,57828,84329,157855,
Sperm:Oocyte Membrane Binding	928,284359,126123,100129669,113177,
Sphingolipid de novo biosynthesis	125981,340485,55331,224,221,10715,29956,204219,79603,91012,253782,10087,1455,8560,123099,79152,2531,5007,151742,5587,259230,166929,8879,81537,130367,8877,56848,10558,9517,55304,9218,9217,
Sphingolipid metabolism	125981,340485,55331,224,221,410,411,414,415,416,22901,347527,340075,79642,153642,427,56624,64781,10715,29956,204219,79603,91012,253782,10087,80772,1455,5476,8560,123099,339221,79152,2581,2629,57704,57733,2717,2720,79411,51228,2760,3073,3074,2531,4758,4759,10825,129807,5007,151742,5587,5660,259230,166929,8879,81537,130367,6609,6610,55512,55627,8877,56848,10558,9517,55304,412,285362,25870,7357,7368…
Spry regulation of FGF signaling	673,867,2885,5594,5595,8569,5515,5516,5518,5781,6233,10253,6714,7311,7314,7316,
Stabilization of p53	472,4193,5682,5683,5684,5685,5686,5687,5688,143471,5689,5699,122706,5690,5691,5692,5693,5694,5695,5696,5698,5700,5701,5702,5704,5705,5706,5707,5716,5717,5718,5719,10213,5708,5709,5710,5711,9861,5713,5714,5715,5720,5721,10197,23198,9491,64326,6233,7157,7311,7314,7316,
Steroid hormones	231,441282,1081,8029,1583,1584,1585,1586,1588,1589,1591,1594,120227,2230,112812,2232,2638,3290,3291,3292,51170,51144,3293,3283,3284,5641,3972,4036,5443,6715,6716,79644,6770,134429,80765,147323,
Sterols are 12-hydroxylated by CYP8B1	1582,5740,
Stimulation of the cell death response by PAK-2p34	836,5062,
Stimuli-sensing channels	55107,55129,57101,63982,121601,203859,196527,50636,57719,338440,41,40,9311,55515,51802,444,7439,54831,144453,266675,7809,801,1179,9635,9629,22802,1180,1181,1182,1183,1184,1185,1186,1187,1188,1193,2281,57192,255231,55283,259232,23327,28962,5894,6233,6261,6262,6263,6337,6338,6339,6340,6446,10110,23678,10786,150159,133308,285335,284525,6717,53373,219931,10345,8989,7220,7222,7223,26133,7224,7225,5711…
Striated Muscle Contraction	88,89,1674,1756,4604,4606,4607,4621,4624,4626,4632,4633,4634,4635,4703,8557,7111,29767,29766,29765,7134,7125,7135,7136,7137,7138,7139,7140,7168,7169,7170,7171,7273,7431,
Sulfide oxidation to sulfate	23474,1468,58472,6821,7263,
Sulfur amino acid metabolism	55256,191,51074,635,23743,875,1036,55748,51380,1491,58478,23474,2729,2730,2805,4143,84245,4507,4548,4552,1468,58472,6821,7263,
Surfactant metabolism	21,221395,135,136,150,152,29080,51816,10970,1438,1439,1512,1755,2627,29995,9476,5029,643834,643847,5222,253970,653509,729238,6439,6440,6441,6569,10568,7270,51201,
Switching of origins to a post-replicative state	8900,890,990,1017,1026,1027,81620,51343,4171,4172,4173,4174,4175,4176,84515,4998,4999,23595,5000,5001,23594,5682,5683,5684,5685,5686,5687,5688,143471,5689,5699,122706,5690,5691,5692,5693,5694,5695,5696,5698,5700,5701,5702,5704,5705,5706,5707,5716,5717,5718,5719,10213,5708,5709,5710,5711,9861,5713,5714,5715,5720,5721,10197,23198,9491,5925,6233,7311,7314,7316,
Syndecan interactions	87,8573,2247,3673,3655,3685,3688,3690,3691,3693,5578,6382,6383,9672,6385,7040,7057,3371,51399,7448,
Synthesis And Processing Of GAG, GAGPOL Polyproteins	9397,6233,7251,7311,7314,7316,51160,137492,79720,55048,155382,
Synthesis and interconversion of nucleotide di- and triphosphates	203,204,205,26289,102157402,122481,158067,221264,51727,1503,56474,79077,1841,2745,2936,2987,4830,4831,4833,6240,6241,50484,7295,7296,
Synthesis and processing of ENV and VPU	5045,
Synthesis of (16-20)-hydroxyeicosatetraenoic acids (HETE)	1543,1544,1545,1557,1558,1559,113612,1579,8529,
Synthesis of 12-eicosatetraenoic acid derivatives	239,242,246,2876,2877,2879,
Synthesis of 15-eicosatetraenoic acid derivatives	246,247,2876,2877,2879,5743,
Synthesis of 5-eicosatetraenoic acids	240,241,2876,2877,2879,4056,
Synthesis of CL	54675,
Synthesis of DNA	328,8900,890,8318,990,1017,1026,1027,81620,1763,2237,51343,9837,51659,64785,84296,3978,4171,4172,4173,4174,4175,4176,84515,4998,4999,23595,5000,5001,23594,5111,5422,23649,5424,5425,10714,57804,5426,5427,5557,5558,5682,5683,5684,5685,5686,5687,5688,143471,5689,5699,122706,5690,5691,5692,5693,5694,5695,5696,5698,5700,5701,5702,5704,5705,5706,5707,5716,5717,5718,5719,10213,5708,5709,5710,5711,9861,5…
Synthesis of Dolichyl-phosphate	79947,22845,57171,4597,116150,79644,
Synthesis of GDP-mannose	29926,29925,4351,5372,5373,
Synthesis of Hepoxilins (HX) and Trioxilins (TrX)	239,
Synthesis of IP2, IP, and Ins in the cytosol	3612,3613,3628,3631,8821,3632,3633,27124,51477,4952,8867,
Synthesis of IP3 and IP4 in the cytosol	801,3633,3635,27124,3636,3705,3706,3707,80271,4952,23236,5330,5331,5332,5333,113026,51196,5335,5336,23007,9651,89869,122618,5728,8867,
Synthesis of IPs in the ER lumen	9562,
Synthesis of IPs in the nucleus	9807,51447,253430,64768,
Synthesis of Ketone Bodies	65985,38,622,56898,3155,54511,3158,
Synthesis of Leukotrienes (LT) and Eoxins (EX)	4363,246,240,241,1579,284541,1580,57834,8529,126410,4051,11283,1800,64174,64180,2678,2687,4048,4056,9261,22949,
Synthesis of Lipoxins (LX)	239,240,241,3248,4056,22949,
Synthesis of PA	10554,10555,56894,56895,55326,80821,23259,8443,57678,150763,2819,23171,253558,79888,254531,8399,81579,5319,5320,26279,30814,64600,5321,100137049,283748,5322,5337,5338,
Synthesis of PC	171586,43,590,10390,1103,1119,1120,56994,23175,9663,64900,5130,9468,10400,162466,23446,57153,126969,80736,204962,
Synthesis of PE	10390,1119,1120,85465,55500,55224,64850,23175,9663,64900,5833,162466,23761,
Synthesis of PG	8760,9489,5337,5338,23646,122618,201164,114971,
Synthesis of PI	10423,1040,
Synthesis of PIPs at the ER membrane	55300,5297,22908,
Synthesis of PIPs at the Golgi membrane	375,377,9896,56623,4952,55361,55300,5297,5298,5286,5288,5289,30849,200576,22908,7179,93492,55697,
Synthesis of PIPs at the early endosome membrane	9896,3631,8821,4534,8898,9110,55361,55300,5286,5289,30849,200576,55697,
Synthesis of PIPs at the late endosome membrane	9896,4534,8898,9110,9108,5286,5289,30849,200576,55697,
Synthesis of PIPs at the plasma membrane	3631,8821,3635,27124,51763,3636,4534,8776,64419,8897,9107,55361,55300,5286,5287,5288,5290,5291,5293,5294,5295,5296,8503,23533,146850,5305,8396,79837,8394,8395,23396,5728,8867,8871,
Synthesis of PS	9791,81490,
Synthesis of Prostaglandins (PG) and Thromboxanes (TX)	8644,873,1582,127281,3248,27306,5730,9536,10728,5740,22949,5742,5743,6916,
Synthesis of UDP-N-acetyl-glucosamine	2673,9945,64841,5238,6675,
Synthesis of bile acids and bile salts	8647,10005,8309,1645,1646,8644,1109,6718,23600,570,9023,1593,51302,10858,1581,9420,1582,3295,80270,8648,10499,9971,5740,6256,6342,11001,10998,
Synthesis of bile acids and bile salts via 24-hydroxycholesterol	1645,1646,8644,1109,6718,23600,1593,51302,10858,1582,80270,5740,11001,10998,
Synthesis of bile acids and bile salts via 27-hydroxycholesterol	1645,1646,8644,1109,6718,1593,1581,9420,1582,80270,8648,10499,9971,5740,6256,
Synthesis of bile acids and bile salts via 7alpha-hydroxycholesterol	8647,10005,8309,1645,1646,8644,1109,6718,23600,570,1593,1581,9420,1582,3295,80270,8648,10499,9971,5740,6256,6342,11001,10998,
Synthesis of diphthamide-EEF2	120526,1801,1802,285381,51611,89978,92715,1938,
Synthesis of dolichyl-phosphate mannose	8813,8818,54344,
Synthesis of dolichyl-phosphate-glucose	29880,
Synthesis of epoxy (EET) and dihydroxyeicosatrienoic acids (DHET)	1543,1544,1545,1557,1558,1559,1573,2053,
Synthesis of glycosylphosphatidylinositol (GPI)	8818,5277,9488,5279,5281,54872,5283,9487,93183,23556,84720,51227,9091,55650,284098,54965,
Synthesis of pyrophosphates in the cytosol	9807,117283,64768,3705,170685,55190,11165,11163,9677,23262,
Synthesis of substrates in N-glycan biosythesis	29880,55907,5476,79947,22845,57171,8813,8818,54344,8790,197258,282969,2673,9945,2720,2762,29926,29925,10020,64841,4351,4597,140838,54187,4758,4759,10825,129807,80896,116150,5238,5372,5373,26503,10559,55343,79644,6482,6483,6487,6484,8869,10402,6480,84620,55808,10610,256435,27090,81849,30815,6489,8128,51046,7903,29906,338596,7264,6675,
Synthesis of very long-chain fatty acyl-CoAs	23205,81616,197322,2180,2181,2182,51703,23305,64834,54898,83401,6785,60481,79071,79993,9200,201562,51495,401494,51144,3293,5538,9374,9524,253017,
Synthesis of wybutosine at G37 of tRNA(Phe)	9836,55039,57570,55253,127253,129450,
Synthesis, secretion, and deacylation of Ghrelin	43,590,2641,2688,51738,3479,3630,9314,3952,619373,5122,7941,23478,90701,28972,9789,60559,
Synthesis, secretion, and inactivation of Glucagon-like Peptide-1 (GLP-1)	1045,1499,1803,2864,338557,2641,346562,2784,51764,139760,2922,3952,5080,5122,23478,90701,28972,9789,60559,6934,
Synthesis, secretion, and inactivation of Glucose-dependent Insulinotropic Polypeptide (GIP)	1803,2864,2626,2695,139760,3670,5080,5122,23478,90701,28972,9789,60559,
T41 mutants of beta-catenin aren't phosphorylated	139285,324,8312,1452,1499,2932,5515,5516,5518,5519,5525,5526,5527,5528,5529,
TAK1 activates NFkB by phosphorylation and activation of IKKs complex	177,351,1147,1660,3146,3551,8517,3654,3656,6885,4615,4790,4791,4792,4793,10392,64127,5970,8767,6283,6285,6288,10454,23118,257397,7189,
TCF dependent signaling in response to WNT	207,208,139285,324,9070,8312,8313,607,283149,8945,857,25776,440193,79577,57680,1387,1452,1454,1455,1457,1459,1460,1487,1499,56998,8452,80319,51339,22943,27123,27121,1855,1856,1857,2033,10023,23401,8321,2535,8322,7855,8323,8325,2932,474382,3014,3015,54145,3020,3065,23072,8335,8334,3013,8331,255626,3018,8347,3017,8345,8970,85236,8340,8342,8341,8348,8350,8359,8337,8338,8349,333932,128312,8290,10524,…
TCF7L2 mutants don't bind CTBP	1487,1488,6934,
TCR signaling	8915,8945,84433,919,915,916,917,920,997,1147,1445,8454,55740,51466,23291,2533,9402,3113,3115,3117,3118,3119,3120,3122,3123,3125,3126,3127,3551,8517,3635,3702,27040,3932,3937,10892,6885,4690,4790,4792,55824,5058,5062,5063,5170,5290,5291,5295,5296,5335,5588,5682,5683,5684,5685,5686,5687,5688,143471,5689,5699,122706,5690,5691,5692,5693,5694,5695,5696,5698,5700,5701,5702,5704,5705,5706,5707,5716,5717…
TET1,2,3 and TDG demethylate DNA	6996,80312,54790,200424,
TGF-beta receptor signaling activates SMADs	25805,867,2280,5045,9110,23327,4738,56937,5499,5500,5501,23645,6233,4087,4088,4089,4092,57154,64750,11171,10273,7040,7046,7048,7311,7314,7316,9040,51377,9958,7514,9372,
TGF-beta receptor signaling in EMT (epithelial to mesenchymal transition)	23370,57530,50848,2280,56288,50855,5590,387,6233,57154,7040,7046,7048,7311,7314,7316,
TGFBR1 KD Mutants in Cancer	2280,4087,4088,7040,7046,7048,9372,
TGFBR1 LBD Mutants in Cancer	2280,7040,7046,7048,
TGFBR2 Kinase Domain Mutants in Cancer	2280,7040,7046,7048,
TGFBR2 MSI Frameshift Mutants in Cancer	7040,7048,
TICAM1 deficiency - HSE	148022,7098,
TLR3 deficiency - HSE	7098,
TNF receptor superfamily (TNFSF) members mediating non-canonical NF-kB pathway	329,330,958,959,4049,4050,4055,9020,8792,51330,115650,8600,8742,10673,8740,7186,7187,
TNF signaling	6868,9530,329,330,841,1147,25999,1540,8772,3551,8517,8567,6885,8439,56957,90268,10616,8737,55072,6233,81858,6610,55512,10454,23118,257397,8887,7124,7128,7132,8717,7185,7186,7311,7314,7316,9099,27005,7375,331,
TNFR1-induced NFkappaB signaling pathway	329,330,1147,1540,3551,8517,6885,56957,10616,8737,55072,81858,10454,23118,257397,7124,7128,7132,8717,7185,7186,9099,27005,7375,331,
TNFR1-induced proapoptotic signaling	841,1540,8772,56957,8737,7124,7128,7132,8717,7186,9099,27005,7375,
TNFR1-mediated ceramide production	8439,6610,55512,7124,7132,
TNFR2 non-canonical NF-kB pathway	329,330,8945,939,958,959,970,1147,8454,1896,60401,10913,128178,23291,4049,4050,4055,9020,4791,5682,5683,5684,5685,5686,5687,5688,143471,5689,5699,122706,5690,5691,5692,5693,5694,5695,5696,5698,5700,5701,5702,5704,5705,5706,5707,5716,5717,5718,5719,10213,5708,5709,5710,5711,9861,5713,5714,5715,5720,5721,10197,23198,9491,5971,6233,6500,7124,8792,4982,51330,23495,115650,8764,608,8784,7132,7133,8718,…
TNFs bind their physiological receptors	939,970,1896,60401,10913,128178,4049,4982,23495,8764,608,8784,7132,7133,8718,7293,8771,8600,8741,10673,8740,9966,8995,7292,
TP53 Regulates Metabolic Genes	207,208,10000,1353,84987,51241,285521,90639,116228,1327,9377,1329,1337,1340,1345,9167,1349,1350,1351,54205,54541,2539,2744,27165,2821,2877,2936,55004,28956,8649,389541,10542,10128,64223,2475,4697,5052,7001,25824,5562,5563,5564,5565,5571,51422,53632,5728,6009,57521,10670,10325,64121,58528,50484,6341,9997,27244,83667,143686,2810,6834,51204,57103,7157,8626,7248,7249,7295,7296,7529,7531,7532,7533,109…
TRAF3 deficiency - HSE	148022,7098,7187,
TRAF3-dependent IRF activation pathway	1387,23586,2033,64135,3456,9641,3661,3665,57506,84282,80143,29110,7187,7706,
TRAF6 Mediated Induction of proinflammatory cytokines	177,351,466,1386,8945,1147,1385,8454,1660,1845,1846,1848,1849,2002,23291,2353,3146,3551,8517,3654,3656,3725,5604,5606,6416,5608,5609,6885,1326,5594,5602,5600,1432,5595,5598,5599,5601,9261,7867,4205,4208,4615,4790,4791,4792,4793,10392,64127,5515,5516,5518,5519,5528,5970,8767,6233,6195,6196,6197,9252,6283,6285,6288,6500,10454,23118,257397,79155,7189,7311,7314,7316,
TRAF6 mediated IRF7 activation	1387,23586,170506,2033,64135,3439,3446,3448,3449,3451,3440,3452,3441,3442,3443,3444,3445,3456,9641,3659,3660,3661,3665,57506,4615,84282,80143,10010,29110,7186,7189,7706,
TRAF6 mediated IRF7 activation in TLR7/8 or 9 signaling	170506,3654,51135,3665,4615,51284,51311,54106,7189,7334,7335,
TRAF6 mediated NF-kB activation	177,351,1147,23586,1660,3146,64135,3551,8517,4214,57506,4615,4790,4791,4792,4793,5970,84282,6283,6285,6288,7186,7189,7706,
TRAF6 mediated induction of NFkB and MAP kinases upon TLR7/8 or 9 activation	177,351,466,1386,8945,1147,1385,8454,1660,1845,1846,1848,1849,51295,2002,23291,2353,3146,3551,8517,3654,3656,51135,3725,5604,5606,6416,5608,5609,4214,6885,1326,5594,5602,5600,1432,5595,5598,5599,5601,9261,7867,4205,4208,4615,4790,4791,4792,4793,10392,64127,57162,57161,246330,5515,5516,5518,5519,5528,5970,8767,6233,6195,6196,6197,9252,6283,6285,6288,6500,10454,23118,257397,51284,51311,54106,79155,…
TRAF6 mediated induction of TAK1 complex	929,23643,6885,6233,23098,10454,23118,257397,148022,353376,7098,7099,7189,7311,7314,7316,
TRAIL signaling	843,841,8837,8772,8797,8795,8743,
TRIF-mediated TLR3/TLR4 signaling	177,351,466,1386,329,330,8945,841,929,1147,1385,8454,1660,1845,1846,1848,1849,2002,8772,23291,2353,3146,3551,9641,8517,3654,3656,3661,3665,3725,23643,5604,5606,6416,5608,5609,6885,1326,5594,5602,5600,1432,5595,5598,5599,5601,9261,7867,4205,4208,4615,4790,4791,4792,4793,10392,64127,5515,5516,5518,5519,5528,5781,5970,8737,8767,11035,6233,6195,6196,6197,9252,6283,6285,6288,23098,6500,10454,23118,257…
TRIF-mediated programmed cell death	841,929,8772,23643,8737,11035,148022,353376,7098,7099,
TRKA activation by NGF	4803,4914,
TRP channels	57192,255231,55283,8989,7220,7222,7223,26133,7224,7225,57113,4308,7226,80036,54795,29850,140803,54822,79054,7442,51393,162514,59341,56302,55503,
TWIK related potassium channel (TREK)	54207,3776,50801,
TWIK-related alkaline pH activated K+ channel (TALK)	83795,89822,
TWIK-related spinal cord K+ channel (TRESK)	338567,
TWIK-releated acid-sensitive K+ channel (TASK)	3777,51305,
Tachykinin receptors bind tachykinins	6863,6866,6869,6865,6870,
Tandem of pore domain in a weak inwardly rectifying K+ channels (TWIK)	3775,9424,10089,
Tandem pore domain halothane-inhibited K+ channel (THIK)	56659,
Tandem pore domain potassium channels	3775,54207,56659,83795,89822,338567,3776,3777,50801,9424,10089,51305,
Tat-mediated HIV elongation arrest and recovery	904,1025,9150,8178,2962,2963,7469,25920,51497,7936,5430,5431,5432,5433,5434,5435,5436,5437,5438,5439,5440,5441,6749,11198,6827,6829,6917,6921,6923,6924,
Tat-mediated elongation of the HIV-1 transcript	902,904,1022,1025,9150,8178,2068,2071,2962,2963,2965,2966,2967,2968,404672,4331,4686,22916,7469,25920,51497,7936,5430,5431,5432,5433,5434,5435,5436,5437,5438,5439,5440,5441,6749,11198,6827,6829,6917,6921,6923,6924,
Telomere C-strand (Lagging Strand) Synthesis	328,1763,2237,3978,5111,5422,23649,5424,5425,10714,57804,5426,5427,5557,5558,5981,5982,5983,5984,5985,6117,6118,6119,
Telomere C-strand synthesis initiation	5422,23649,5426,5427,5557,5558,
Telomere Extension By Telomerase	1736,55651,8607,10856,7015,55135,
Telomere Maintenance	65057,328,1736,1763,2237,474382,3014,3015,54145,8335,8334,3013,8331,255626,3018,8347,3017,8345,8970,85236,8340,8342,8341,8348,8359,8337,8338,8349,128312,8290,3978,55651,5111,5422,23649,5424,5425,10714,57804,5426,5427,25913,5557,5558,5981,5982,5983,5984,5985,6117,6118,6119,8607,10856,7013,7014,54386,7015,26277,55135,
Terminal pathway of complement	727,729,730,731,732,733,735,
Termination of O-glycan biosynthesis	4582,10071,56667,143662,94025,140453,283463,4583,200958,394263,4584,57876,4585,4586,727897,4588,4589,118430,6482,6483,6487,6484,6480,10610,256435,27090,
Termination of translesion DNA synthesis	9636,9768,5111,5424,5425,10714,57804,5426,5427,5429,11201,51426,51455,5981,5982,5983,5984,5985,6117,6118,6119,6233,7706,7311,7318,7314,7316,9246,9100,124739,
Tetrahydrobiopterin (BH4) synthesis, recycling, salvage and regulation	207,801,1719,2643,2644,3320,4846,5593,5805,6697,
The AIM2 inflammasome	9447,834,29108,
The IPAF inflammasome	834,58484,
The NLRP1 inflammasome	596,598,22861,
The NLRP3 inflammasome	351,834,3326,4210,114548,5027,24145,9051,29108,10910,7295,10628,
The activation of arylsulfatases	410,411,414,415,416,22901,347527,340075,79642,153642,412,285362,25870,
The canonical retinoid cycle in rods (twilight vision)	24,285440,10170,3292,8630,9227,4647,222236,5947,5949,5950,157506,51109,145226,8608,5959,50700,6010,6017,6121,121214,64220,7276,
The citric acid (TCA) cycle and respiratory electron transport	28976,50,137872,498,506,509,513,514,515,516,517,518,10476,521,522,9551,10632,539,27109,682,1353,84987,51241,285521,90639,116228,1327,9377,1329,1337,1340,1345,9167,1349,1350,1351,1431,1537,54205,728294,1737,1738,1743,51295,2108,2109,2110,2271,2739,3029,3418,3419,3420,3421,79944,3939,160287,92483,3945,3948,10128,4191,51660,25874,4694,4705,126328,55967,51079,4695,4696,4697,4698,4700,4701,4702,4704,4…
The fatty acid cycling model	9016,9481,7350,7351,7352,
The phototransduction cascade	801,79823,1259,1258,2339,2342,2779,2782,10681,2792,6011,2868,131890,2978,2979,9626,3000,2986,23173,10988,4836,9397,5145,5158,5148,5475,5578,5588,5957,8787,388531,6010,6295,9187,
The proton buffering model	9016,9481,7350,7351,7352,
The retinoid cycle in cones (daylight vision)	9249,5956,2652,611,5949,6017,
The role of Nef in HIV-1 replication and disease pathogenesis	162,164,8907,10053,1174,8905,130340,160,161,163,1173,1175,375,51606,567,919,940,920,926,1794,9844,2534,3055,3105,3932,55690,5062,5879,
Thrombin signalling through proteinase activated receptors (PARs)	408,409,2147,2149,2151,9002,2767,2768,10672,9630,2769,2776,2782,2783,2784,59345,10681,2790,2791,55970,51764,54331,2785,2786,2787,2788,94235,2792,2793,5594,5595,6714,
Thromboxane signalling through TP receptor	2767,10672,9630,2769,2776,2782,2783,2784,59345,10681,2790,2791,55970,51764,54331,2785,2786,2787,2788,94235,2792,2793,6915,
Thyroxine biosynthesis	1081,1733,1734,1735,53905,50506,389434,6528,7173,7252,
Tie2 Signaling	284,285,51378,9046,2888,2885,2886,3265,3845,4893,5290,5291,5295,5296,5781,6464,6654,7010,
Tight junction interactions	9076,9071,5010,9069,23562,24146,10686,26285,51208,149461,9075,49861,53842,137075,1365,1364,7122,9074,1366,9073,9080,92359,50848,10207,64398,56288,50855,84612,84552,5584,
Tolerance by Mtb to nitric oxide produced by macrophages
Tolerance of reactive oxygen produced by macrophages
Toll Like Receptor 10 (TLR10) Cascade	177,351,466,1386,8945,1147,1385,8454,1660,1845,1846,1848,1849,51295,2002,23291,2353,3146,3551,8517,3654,3656,51135,3725,5604,5606,6416,5608,5609,4214,6885,1326,5594,5602,5600,1432,5595,5598,5599,5601,9261,7867,4205,4208,4615,4790,4791,4792,4793,10392,64127,57162,57161,246330,5515,5516,5518,5519,5528,5970,8767,6233,6195,6196,6197,9252,6283,6285,6288,6500,10454,23118,257397,81793,7100,79155,7189,73…
Toll Like Receptor 2 (TLR2) Cascade	177,351,466,1386,695,8945,929,948,1147,1385,8454,1660,1845,1846,1848,1849,51295,2002,23291,2353,3146,3551,8517,3654,3656,11213,51135,3725,23643,5604,5606,6416,5608,5609,4214,6885,1326,5594,5602,5600,1432,5595,5598,5599,5601,9261,7867,4205,4208,4615,4790,4791,4792,4793,10392,64127,57162,57161,246330,5515,5516,5518,5519,5528,5970,8767,6233,6195,6196,6197,9252,6283,6285,6288,59307,6500,8651,10454,23…
Toll Like Receptor 3 (TLR3) Cascade	177,351,466,1386,329,330,8945,841,929,1147,1385,8454,1660,1845,1846,1848,1849,2002,8772,23291,2353,3146,3551,9641,8517,3654,3656,3661,3665,3725,23643,5604,5606,6416,5608,5609,6885,1326,5594,5602,5600,1432,5595,5598,5599,5601,9261,7867,4205,4208,4615,4790,4791,4792,4793,10392,64127,5515,5516,5518,5519,5528,5781,5970,8737,8767,11035,6233,6195,6196,6197,9252,6283,6285,6288,23098,6500,10454,23118,257…
Toll Like Receptor 4 (TLR4) Cascade	177,351,466,1386,329,330,671,695,8945,841,929,4064,948,1147,1385,8454,1660,1759,1785,26052,1845,1846,1848,1849,51295,2002,8772,23291,2353,3146,3551,9641,8517,3654,3656,11213,51135,3661,3665,3684,3689,3725,3929,9450,23643,5604,5606,6416,5608,5609,4214,6885,1326,5594,5602,5600,1432,5595,5598,5599,5601,9261,7867,4205,4208,4615,4790,4791,4792,4793,10392,64127,57162,57161,246330,5336,5515,5516,5518,55…
Toll Like Receptor 5 (TLR5) Cascade	177,351,466,1386,8945,1147,1385,8454,1660,1845,1846,1848,1849,51295,2002,23291,2353,3146,3551,8517,3654,3656,51135,3725,5604,5606,6416,5608,5609,4214,6885,1326,5594,5602,5600,1432,5595,5598,5599,5601,9261,7867,4205,4208,4615,4790,4791,4792,4793,10392,64127,57162,57161,246330,5515,5516,5518,5519,5528,5970,8767,6233,6195,6196,6197,9252,6283,6285,6288,6500,10454,23118,257397,81793,7100,79155,7189,73…
Toll Like Receptor 7/8 (TLR7/8) Cascade	177,351,466,1386,8945,1147,1385,8454,170506,1660,1845,1846,1848,1849,51295,2002,23291,2353,3146,3551,8517,3654,3656,51135,3665,3725,5604,5606,6416,5608,5609,4214,6885,1326,5594,5602,5600,1432,5595,5598,5599,5601,9261,7867,4205,4208,4615,4790,4791,4792,4793,10392,64127,57162,57161,246330,5515,5516,5518,5519,5528,5970,8767,6233,6195,6196,6197,9252,6283,6285,6288,6500,10454,23118,257397,51284,51311,…
Toll Like Receptor 9 (TLR9) Cascade	177,351,466,1386,8945,1147,1385,8454,170506,1660,1845,1846,1848,1849,51295,8411,2002,23291,2353,3146,3551,8517,3654,3656,51135,3665,3725,5604,5606,6416,5608,5609,4214,6885,1326,5594,5602,5600,1432,5595,5598,5599,5601,9261,7867,4205,4208,4615,4790,4791,4792,4793,10392,64127,57162,57161,246330,5289,30849,5515,5516,5518,5519,5528,64145,5970,8767,6233,6195,6196,6197,9252,6283,6285,6288,6500,10454,231…
Toll Like Receptor TLR1:TLR2 Cascade	177,351,466,1386,695,8945,929,948,1147,1385,8454,1660,1845,1846,1848,1849,51295,2002,23291,2353,3146,3551,8517,3654,3656,11213,51135,3725,23643,5604,5606,6416,5608,5609,4214,6885,1326,5594,5602,5600,1432,5595,5598,5599,5601,9261,7867,4205,4208,4615,4790,4791,4792,4793,10392,64127,57162,57161,246330,5515,5516,5518,5519,5528,5970,8767,6233,6195,6196,6197,9252,6283,6285,6288,59307,6500,8651,10454,23…
Toll Like Receptor TLR6:TLR2 Cascade	177,351,466,1386,695,8945,929,948,1147,1385,8454,1660,1845,1846,1848,1849,51295,2002,23291,2353,3146,3551,8517,3654,3656,11213,51135,3725,23643,5604,5606,6416,5608,5609,4214,6885,1326,5594,5602,5600,1432,5595,5598,5599,5601,9261,7867,4205,4208,4615,4790,4791,4792,4793,10392,64127,57162,57161,246330,5515,5516,5518,5519,5528,5970,8767,6233,6195,6196,6197,9252,6283,6285,6288,59307,6500,8651,10454,23…
Toll-Like Receptors Cascades	177,351,466,1386,329,330,671,695,8945,841,929,4064,948,1147,10695,1385,1508,1513,1514,1520,1515,8454,170506,1660,1759,1785,26052,1845,1846,1848,1849,51295,8411,2002,8772,23291,2353,3146,7184,3551,9641,8517,3654,3656,11213,51135,3661,3665,3684,3689,3725,3929,5641,9450,23643,5604,5606,6416,5608,5609,4214,6885,1326,5594,5602,5600,1432,5595,5598,5599,5601,9261,7867,4205,4208,4615,4790,4791,4792,4793,…
Toxicity of botulinum toxin type A (BoNT/A)	6616,9900,9899,22987,
Toxicity of botulinum toxin type B (BoNT/B)	6857,127833,6844,
Toxicity of botulinum toxin type C (BoNT/C)	6616,6804,112755,
Toxicity of botulinum toxin type D (BoNT/D)	9900,9899,22987,6843,6844,
Toxicity of botulinum toxin type E (BoNT/E)	6616,9900,9899,
Toxicity of botulinum toxin type F (BoNT/F)	9900,9899,22987,6843,6844,
Toxicity of botulinum toxin type G (BoNT/G)	6857,6843,6844,
Toxicity of tetanus toxin (TeNT)	6844,
Trafficking and processing of endosomal TLR	10695,1508,1513,1514,1520,1515,7184,5641,7098,51284,51311,54106,81622,
Trafficking of AMPA receptors	9495,160,161,163,1173,1175,10369,10368,27092,59283,815,816,817,818,1739,1742,2036,2890,2891,2892,2893,23426,80852,4193,4646,4905,9463,5578,5579,5582,
Trafficking of GluR2-containing AMPA receptors	160,161,163,1173,1175,2890,2891,2892,2893,23426,80852,4905,9463,5578,5579,5582,
Trafficking of dietary sterols	64240,64241,29881,
Trafficking of myristoylated proteins to the cilium	403,192668,27031,6102,84747,
Transcription from mitochondrial promoters	7978,5442,7019,64216,
Transcription of the HIV genome	902,8812,904,905,1022,1025,9150,8178,2068,2071,2957,2958,2959,2960,2961,2962,2963,2965,2966,2967,2968,404672,4331,4686,22916,7469,25920,51497,7936,5430,5431,5432,5433,5434,5435,5436,5437,5438,5439,5440,5441,8732,8731,6749,11198,6827,6829,6872,6881,6882,6883,6884,138474,6873,83860,6874,6875,6877,6878,6880,51616,6908,6917,6921,6923,6924,
Transcription-Coupled Nucleotide Excision Repair (TC-NER)	9716,902,1022,9318,8533,51138,10987,10980,50813,64708,10920,8451,8450,1642,8178,2033,2067,2068,2071,2072,2073,2074,1161,2873,2965,2966,2967,2968,404672,3150,57461,3978,3980,4331,5111,5424,5425,10714,57804,5426,5427,51426,5430,5431,5432,5433,5434,5435,5436,5437,5438,5439,5440,5441,10450,27339,9978,5981,5982,5983,5984,5985,6117,6118,6119,6233,6917,7311,7314,7316,7874,57654,56949,7507,7515,91603,
Transcriptional activation of cell cycle inhibitor p21	1026,7157,
Transcriptional Regulation by TP53	207,208,10000,1353,84987,51241,285521,90639,116228,1327,9377,1329,1337,1340,1345,9167,1349,1350,1351,54205,54541,2539,2744,27165,2821,2877,2936,55004,28956,8649,389541,10542,10128,64223,2475,4697,5052,7001,25824,5562,5563,5564,5565,5571,51422,53632,5728,6009,57521,10670,10325,64121,58528,50484,6341,9997,27244,83667,143686,2810,6834,51204,57103,7157,8626,7248,7249,7295,7296,7529,7531,7532,7533,109…
Transcriptional activation of mitochondrial biogenesis	211,1386,506,10498,80205,1385,1387,54205,2101,2551,2553,3054,8841,85441,5469,4208,4209,7978,8648,10499,23054,9611,9572,4899,11232,5442,5465,10891,133522,23082,6256,23410,6604,6742,6907,79718,7019,51106,64216,96764,
Transcriptional activation of p53 responsive genes	1026,7157,
Transcriptional activity of SMAD2/SMAD3:SMAD4 heterotrimer	23439,892,8812,904,905,1024,1025,1030,1874,1875,3065,3726,4221,4609,9611,9612,23327,142,5494,5933,54778,6233,5054,6497,6498,4087,4088,4089,4092,64750,22938,6667,7027,7029,7050,60436,51592,7311,7314,7316,7321,7323,8239,25937,
Transcriptional regulation by small RNAs	8086,26523,27161,474382,3014,3015,54145,3020,8335,8334,3013,8331,255626,3018,8347,3017,8345,8970,85236,8340,8342,8341,8348,8350,8359,8337,8338,8349,333932,128312,10526,55706,57122,55746,9972,9631,23279,23511,23165,23225,8021,129401,79023,348995,10762,53371,23636,79902,4927,9688,4928,11097,5430,5431,5432,5433,5434,5435,5436,5437,5438,5439,5440,5441,9883,100101267,8480,5901,5903,81929,27327,7175,
Transcriptional regulation of pluripotent stem cells	1045,22943,55211,8320,2034,2041,2247,27022,2627,145258,3087,64344,9314,79727,79923,2516,2649,5087,5430,5431,5432,5433,5434,5435,5436,5437,5438,5439,5440,5441,5460,63978,6299,57167,4087,4089,6657,6774,6997,8848,7547,84891,
Transcriptional regulation of white adipocyte differentiation	9370,51129,10498,892,896,948,23097,1019,1024,1050,1051,1052,80205,1387,1879,1959,2033,2167,8841,85441,9314,688,3952,4023,5469,84246,400569,9968,9969,23389,9282,51586,10025,9440,54797,219541,9477,9412,6837,9439,9862,81857,9441,9442,80306,55588,90390,51003,29079,10001,9443,112950,55090,8648,10499,8202,23054,9611,9612,4790,7026,5105,5346,5465,5468,10891,5970,6256,6517,6604,6720,6721,6907,79718,7040,…
Transfer of LPS from LBP carrier to CD14	929,3929,
Transferrin endocytosis and recycling	537,535,23545,50617,533,527,9114,245972,8992,155066,523,525,526,528,245973,51382,529,90423,9296,9550,534,127124,51606,57192,261729,55240,10312,7018,7037,
Translation	327,1650,1915,158078,1917,1933,1936,1937,1938,1964,1967,8892,8891,8890,8893,1965,8894,1968,8661,8662,8663,8664,3646,8665,8666,8667,8668,8669,27335,51386,10480,1973,1974,1975,1977,1978,1981,7458,1983,9669,2107,2197,23708,26986,6134,4736,6135,6136,6137,23521,9045,6138,6139,6141,6142,6143,6144,6146,9349,6147,6152,6154,51121,6155,6157,6158,6159,6122,6156,6160,6161,6164,11224,6165,25873,6173,6167,6168…
Translation initiation complex formation	1964,1965,8894,1968,8661,8662,8663,8664,3646,8665,8666,8667,8668,8669,27335,51386,10480,1973,1974,1975,1977,1981,7458,2197,26986,6204,6205,6206,6207,6208,6209,6210,6217,6218,6222,6223,6187,6224,6227,6228,6229,6230,6231,6232,6233,6234,6235,6188,6189,6191,6192,6193,6194,6201,6202,6203,3921,
Translesion Synthesis by POLH	55666,5111,5429,25898,5981,5982,5983,5984,5985,6117,6118,6119,6233,83932,7311,7314,7316,7353,7415,
Translesion synthesis by POLI	10459,5111,11201,51455,5980,5981,5982,5983,5984,5985,6117,6118,6119,6233,7311,7314,7316,
Translesion synthesis by POLK	10459,5111,51426,51455,5980,5981,5982,5983,5984,5985,6117,6118,6119,6233,7311,7314,7316,
Translesion synthesis by REV1	10459,5111,51455,5980,5981,5982,5983,5984,5985,6117,6118,6119,6233,7311,7314,7316,
Translesion synthesis by Y family DNA polymerases bypasses lesions on DNA template	9636,9768,10459,55666,5111,5424,5425,10714,57804,5426,5427,5429,11201,51426,25898,51455,5980,5981,5982,5983,5984,5985,6117,6118,6119,6233,83932,7706,7311,7318,7314,7316,9246,7353,9100,124739,7415,
Translocation of GLUT4 to the plasma membrane	207,208,79058,9847,801,55763,55770,11336,60412,10640,54536,23265,149371,11127,9371,22920,4012,4619,8735,22989,4620,4621,4622,4624,4625,57644,4626,4641,4644,5563,5564,5565,5571,51422,53632,10890,8766,5872,51552,5867,4218,5879,5898,57186,57148,23433,2810,6517,8773,6810,6814,23216,9882,6844,7529,7531,7532,7533,10971,7534,
Translocation of ZAP-70 to Immunological synapse	919,915,916,917,920,3113,3115,3117,3118,3119,3120,3122,3123,3125,3126,3127,3932,28755,28639,28577,7535,
Transmembrane transport of small molecules	8086,10349,26154,20,21,24,23460,10347,10351,10350,5243,23456,5244,340273,10058,22,11194,23457,4363,89845,85320,1244,8714,10257,10057,368,6833,10060,215,225,5825,6059,23,9619,9429,64137,64240,64241,107,108,109,196883,111,112,113,114,115,118,119,120,213,56172,55107,55129,57101,63982,121601,203859,196527,50636,57719,338440,335,347,358,89872,282679,359,360,361,362,363,364,343,366,23229,41,40,9311,555…
Transmission across Chemical Synapses	18,43,88,107,108,109,196883,111,112,113,114,115,9495,10142,217,7915,160,161,163,1173,1175,320,23229,10550,590,673,9256,11094,773,774,777,781,9254,55799,782,783,784,785,10369,10368,27092,59283,801,815,816,817,818,814,84254,8573,1103,1134,1135,1136,1137,1138,8973,1139,55584,1141,1142,1143,1144,1145,1146,1312,10815,1385,1739,1741,1742,80331,2036,2550,9568,2554,2555,2556,2557,2558,2559,2560,2561,2562…
Transmission across Electrical Synapses	84694,10052,57369,24145,56666,
Transport and synthesis of PAPS	9061,9060,10861,1836,347734,51000,
Transport of HA trimer, NA tetramer and M2 tetramer from the endoplasmic reticulum to the Golgi Apparatus
Transport of Mature Transcript to Cytoplasm	8086,10189,51362,29894,53981,51692,9785,1977,81608,4116,4686,22916,55706,57122,55746,9972,9631,23279,23511,23165,23225,8021,129401,79023,348995,10762,53371,23636,79902,4927,9688,4928,11097,10482,9883,100101267,8480,5903,9939,10921,81929,7884,10250,6426,9295,6427,6428,6429,6430,6431,6432,8683,7175,7307,11338,65109,
Transport of Mature mRNA Derived from an Intronless Transcript	8086,10189,29894,53981,51692,1977,81608,4686,22916,55706,57122,55746,9972,9631,23279,23511,23165,23225,8021,129401,79023,348995,10762,53371,23636,79902,4927,9688,4928,11097,10482,9883,100101267,8480,5903,81929,7175,
Transport of Mature mRNA derived from an Intron-Containing Transcript	8086,10189,51362,9785,1977,4116,4686,22916,55706,57122,55746,9972,9631,23279,23511,23165,23225,8021,129401,79023,348995,10762,53371,23636,79902,4927,9688,4928,11097,10482,9883,100101267,8480,5903,9939,10921,81929,10250,6426,9295,6427,6428,6429,6430,6431,6432,8683,7175,7307,11338,65109,
Transport of Mature mRNAs Derived from Intronless Transcripts	8086,10189,29894,53981,51692,1977,81608,4686,22916,55706,57122,55746,9972,9631,23279,23511,23165,23225,8021,129401,79023,348995,10762,53371,23636,79902,4927,9688,4928,11097,10482,9883,100101267,8480,5903,81929,7884,7175,
Transport of Ribonucleoproteins into the Host Nucleus	8086,3836,3837,55706,57122,55746,9972,9631,23279,23511,23165,23225,8021,129401,79023,348995,10762,53371,23636,79902,4927,9688,4928,11097,9883,100101267,8480,5903,81929,7175,
Transport of connexins along the secretory pathway	2697,2705,2706,
Transport of connexons to the plasma membrane	2697,2706,
Transport of fatty acids	347,3933,286256,389812,392399,376497,10999,28965,
Transport of gamma-carboxylated protein precursors from the endoplasmic reticulum to the Golgi apparatus	632,2159,2147,2155,2158,2621,5624,5627,8858,
Transport of glucose and other sugars, bile salts and organic acids, metal ions and amine compounds	1356,26291,9843,6005,57127,51458,861,345274,6556,4891,6561,9058,64849,26266,284111,6563,8170,6566,9123,9194,23539,6570,6571,6580,55867,116085,55356,85413,5002,6582,6581,6583,6584,9356,10864,9376,6513,81031,66035,154091,114134,6514,6515,6517,6518,11182,155184,29988,56606,7779,7780,7781,64924,55676,148867,169026,1317,27173,57181,23516,29986,29985,55630,283375,25800,7922,64116,30061,254428,84102,234…
Transport of glycerol from adipocytes to the liver by Aquaporins	364,366,
Transport of inorganic cations/anions and amino acids/oligopeptides	801,1497,6557,6558,6559,6560,57468,9990,10723,6564,6565,51296,121260,117247,6568,26503,57084,57030,246213,6505,6506,6507,6509,6510,6511,6512,6574,6575,9187,25769,57419,123041,283652,1468,10861,1836,1811,5172,65010,115111,115019,140679,6569,10568,142680,206358,153201,81539,54407,10991,55089,92745,6519,6520,8501,124935,6521,57282,6522,6508,8671,57835,9497,9498,83697,6528,160728,6539,11254,55117,348…
Transport of nucleosides and free purine and pyrimidine bases across the plasma membrane	9154,9153,64078,2030,3177,55315,222962,
Transport of nucleotide sugars	10559,7355,23443,347734,51000,84912,55343,23169,11046,
Transport of organic anions	213,551,6579,10599,28234,53919,6578,11309,28232,28231,353189,
Transport of the SLBP Dependant Mature mRNA	8086,10189,1977,4686,22916,55706,57122,55746,9972,9631,23279,23511,23165,23225,8021,129401,79023,348995,10762,53371,23636,79902,4927,9688,4928,11097,10482,9883,100101267,8480,5903,81929,7884,7175,
Transport of the SLBP independent Mature mRNA	8086,10189,1977,4686,22916,55706,57122,55746,9972,9631,23279,23511,23165,23225,8021,129401,79023,348995,10762,53371,23636,79902,4927,9688,4928,11097,10482,9883,100101267,8480,5903,81929,7175,
Transport of vitamins, nucleosides, and related molecules	213,347,551,3933,286256,389812,392399,51248,376497,10999,28965,9154,9153,64078,2030,3177,55315,222962,9197,10559,7355,23443,347734,51000,84912,55343,23169,11046,8884,6579,10599,28234,53919,6578,11309,28232,28231,353189,
Transport to the Golgi and subsequent modification	286,287,288,23243,372,374,375,377,378,381,55738,84364,26286,2683,8704,8703,8702,9334,9331,10282,51272,1604,966,1081,9486,64377,10175,254263,149111,9382,22796,83548,25839,10466,57511,91949,84342,1294,1314,1315,9276,11316,22820,26958,22818,51226,1453,4253,1075,1522,1639,10540,11258,51164,84516,10671,1778,1780,1781,1783,79659,51626,8655,140735,2153,2157,2348,2517,2525,2530,8729,2801,2804,64689,9527,…
Triglyceride Biosynthesis	31,47,641371,26027,134526,55856,10965,122970,641372,11332,10005,23597,23205,81616,80221,197322,2180,2181,2182,51703,23305,55750,392636,10554,10555,56894,56895,55326,8694,84649,64834,54898,83401,6785,60481,79071,79993,2194,2710,2712,2713,57678,150763,2819,23171,9200,201562,51495,401494,51144,3293,253558,79888,254531,23175,9663,64900,55301,5538,9374,6319,6576,9524,253017,117145,284486,
Tristetraprolin (TTP, ZFP36) binds and destabilizes mRNA	55802,167227,22894,51013,23404,51010,54512,56915,118460,23016,11340,5393,9261,3842,54464,7529,7538,
Truncations of AMER1 destabilize the destruction complex	139285,324,8312,1452,2932,5515,5516,5518,5519,5525,5526,5527,5528,5529,
Tryptophan catabolism	51166,130013,125061,883,56267,23498,3620,169355,8564,8942,6999,
Type I hemidesmosome assembly	977,1308,667,3655,3691,3909,3914,3918,5339,
Type II Na+/Pi cotransporters	6569,10568,142680,
UNC93B1 deficiency - HSE	7098,
Ubiquinol biosynthesis	27235,51805,84274,51004,10229,23590,57107,
Ubiquitin Mediated Degradation of Phosphorylated Cdc25A	472,993,1111,11200,5682,5683,5684,5685,5686,5687,5688,143471,5689,5699,122706,5690,5691,5692,5693,5694,5695,5696,5698,5700,5701,5702,5704,5705,5706,5707,5716,5717,5718,5719,10213,5708,5709,5710,5711,9861,5713,5714,5715,5720,5721,10197,23198,9491,6233,7311,7314,7316,
Ubiquitin-dependent degradation of Cyclin D	595,1019,5682,5683,5684,5685,5686,5687,5688,143471,5689,5699,122706,5690,5691,5692,5693,5694,5695,5696,5698,5700,5701,5702,5704,5705,5706,5707,5716,5717,5718,5719,10213,5708,5709,5710,5711,9861,5713,5714,5715,5720,5721,10197,23198,9491,6233,7311,7314,7316,
Ubiquitin-dependent degradation of Cyclin D1	595,1019,5682,5683,5684,5685,5686,5687,5688,143471,5689,5699,122706,5690,5691,5692,5693,5694,5695,5696,5698,5700,5701,5702,5704,5705,5706,5707,5716,5717,5718,5719,10213,5708,5709,5710,5711,9861,5713,5714,5715,5720,5721,10197,23198,9491,6233,7311,7314,7316,
Unblocking of NMDA receptor, glutamate binding and activation	88,10142,815,816,817,818,1742,2890,2891,2892,2893,2902,2903,2904,2905,2906,4747,
Uncoating of the HIV Virion	5478,
Uncoating of the Influenza Virion
Unfolded Protein Response (UPR)	37,118,55738,439,440,467,468,22926,9114,811,6347,10106,9820,3576,30827,167227,1639,1649,1663,22894,51726,4189,5611,9695,9451,1965,2081,51013,23404,51010,54512,56915,118460,23016,11340,5393,2137,55033,2673,9570,2931,3068,9709,7184,3309,10525,3484,11015,8570,116138,4000,8720,51360,56005,4800,4801,4802,5073,10954,10130,100137049,5526,10113,22872,29927,55176,10952,23480,7095,11231,27230,6464,58477,67…
Unwinding of DNA	8318,9837,51659,64785,84296,4171,4172,4173,4174,4175,4176,84515,
Uptake and actions of bacterial toxins	84168,118429,801,928,1938,5045,1839,3320,3326,5604,5605,5606,6416,5608,5609,10015,6616,6804,112755,9900,9899,22987,6857,127833,7296,6843,6844,
Uptake and function of anthrax toxins	84168,118429,801,5045,5604,5605,5606,6416,5608,5609,10015,
Uptake and function of diphtheria toxin	928,1938,1839,3320,3326,7296,
Urea cycle	383,384,435,445,1373,162417,5009,10166,83884,
Utilization of Ketone Bodies	38,622,5019,
VEGF binds to VEGFR leading to receptor dimerization	2277,2321,2324,3791,5228,7422,7423,7424,
VEGF ligand-receptor interactions	2277,2321,2324,3791,5228,7422,7423,7424,
VEGFA-VEGFR2 Pathway	10006,10152,88,10768,10142,207,208,10000,284,54518,369,408,409,558,10458,9564,673,8315,55845,685,801,815,816,817,818,857,998,1003,10256,22866,1398,1437,1438,1439,1445,1495,1499,1500,8452,1535,1536,23191,26999,153090,1742,1793,1843,11221,80824,1844,1846,1847,1848,1849,1850,1852,1950,1956,9844,63916,2064,2065,2066,2069,2243,2244,2246,2255,8823,8822,8817,9965,2247,26281,27006,8074,2248,2249,2250,225…
VEGFR2 mediated cell proliferation	88,10768,10142,284,54518,369,408,409,673,8315,685,801,815,816,817,818,10256,22866,1437,1438,1439,1445,8452,153090,1742,1843,11221,80824,1844,1846,1847,1848,1849,1850,1852,1950,1956,2064,2065,2066,2069,2243,2244,2246,2255,8823,8822,8817,9965,2247,26281,27006,8074,2248,2249,2250,2251,2252,2253,2254,2260,2263,2261,2264,2266,2335,10818,10817,2534,2885,2902,2903,2904,2905,2906,1839,3265,54756,3558,355…
VEGFR2 mediated vascular permeability	207,208,10000,801,857,1003,1495,1499,1500,3320,3728,79109,64223,2475,4846,5058,5062,5063,5170,55615,5879,253260,117145,57761,7409,7410,10451,
Vasopressin regulates renal water homeostasis via Aquaporins	107,108,109,196883,111,112,113,114,115,358,359,360,361,551,554,2778,2782,2783,2784,59345,10681,2790,2791,55970,51764,54331,2785,2786,2787,2788,94235,2792,2793,4645,5566,5567,5568,5573,5575,5576,5577,8766,22841,
Vasopressin-like receptors	551,552,553,554,5020,5021,
Vesicle-mediated transport	207,208,213,259,286,287,288,23243,162,164,8906,8907,10053,1174,8905,130340,1173,8546,1176,10717,23431,9179,11154,335,338,348,8542,351,372,374,375,377,378,381,55738,84364,26286,408,79058,10282,51272,2647,388552,55330,26258,9847,801,811,9332,948,1604,966,27243,25978,51652,29082,128866,92421,51510,79643,91782,9685,1211,1212,1213,8218,157807,134829,10175,254263,149111,9382,22796,83548,25839,10466,575…
Vif-mediated degradation of APOBEC3G	60489,8065,5682,5683,5684,5685,5686,5687,5688,143471,5689,5699,122706,5690,5691,5692,5693,5694,5695,5696,5698,5700,5701,5702,5704,5705,5706,5707,5716,5717,5718,5719,10213,5708,5709,5710,5711,9861,5713,5714,5715,5720,5721,10197,23198,9491,9978,6233,6921,6923,7311,7314,7316,
Viral Messenger RNA Synthesis	8086,2962,2963,55706,57122,55746,9972,9631,23279,23511,23165,23225,8021,129401,79023,348995,10762,53371,23636,79902,4927,9688,4928,11097,5430,5431,5432,5433,5434,5435,5436,5437,5438,5439,5440,5441,9883,100101267,8480,5903,81929,7175,
Viral RNP Complexes in the Host Cell Nucleus	3303,
Viral mRNA Translation	5611,2197,2926,6134,4736,6135,6136,6137,23521,9045,6138,6139,6141,6142,6143,6144,6146,9349,6147,6152,6154,51121,6155,6157,6158,6159,6122,6156,6160,6161,6164,11224,6165,25873,6173,6167,6168,6169,6170,6123,6124,6171,6125,6128,6129,6130,6132,6133,6175,6176,6181,6204,6205,6206,6207,6208,6209,6210,6217,6218,6222,6223,6187,6224,6227,6228,6229,6230,6231,6232,6233,6234,6235,6188,6189,6191,6192,6193,6194,…
Virus Assembly and Release	811,821,
Visual phototransduction	24,375790,57016,1645,8644,1109,335,336,337,338,344,345,348,55937,53630,83875,801,79823,1208,1259,1258,285440,9249,10170,2339,2342,2779,2782,10681,2792,2817,221914,2719,2239,2262,10082,6011,2868,131890,2978,2979,9626,3000,2986,3292,8630,3339,3949,4023,9227,4035,26020,29967,4036,7804,23173,10988,4647,222236,4836,9397,5956,2652,611,5145,5158,5148,151056,5406,5475,5578,5588,5947,5948,5949,5950,5957,1…
Vitamin B1 (thiamin) metabolism	10560,80704,79178,27010,
Vitamin B2 (riboflavin) metabolism	54,5167,80308,55312,113278,
Vitamin B5 (pantothenate) metabolism	60496,80347,2194,53354,80025,79646,55229,51248,60490,79717,8034,8884,
Vitamin C (ascorbate) metabolism	1528,1727,9446,119391,9963,9962,6513,6515,
Vitamin D (calciferol) metabolism	8029,1591,1594,120227,2638,5641,4036,
Vitamins	1591,1592,56603,340665,1594,120227,
Vitamins B6 activation to pyridoxal phosphate	316,8566,55163,
Voltage gated Potassium channels	3736,3744,3737,3738,3739,3741,3742,3743,7881,8514,9196,3745,9312,3746,3747,3748,3749,3750,3751,3752,3754,3755,26251,170850,93107,3756,3757,23416,23415,27133,81033,90134,131096,3784,3785,3786,9132,56479,3787,3788,3790,27012,169522,
Vpr-mediated induction of apoptosis by mitochondrial outer membrane permeabilization	291,292,293,
Vpr-mediated nuclear import of PICs	8086,8815,3159,3836,55706,57122,55746,9972,9631,23279,23511,23165,23225,8021,129401,79023,348995,10762,53371,23636,79902,4927,9688,4928,11097,9883,100101267,11168,8480,5903,81929,7175,
Vpu mediated degradation of CD4	8945,920,5682,5683,5684,5685,5686,5687,5688,143471,5689,5699,122706,5690,5691,5692,5693,5694,5695,5696,5698,5700,5701,5702,5704,5705,5706,5707,5716,5717,5718,5719,10213,5708,5709,5710,5711,9861,5713,5714,5715,5720,5721,10197,23198,9491,6233,6500,7311,7314,7316,
VxPx cargo-targeting to cilium	378,50807,1260,1262,1258,55763,55770,11336,60412,10640,54536,23265,149371,8729,5310,5311,8766,9727,117177,4218,6010,
WNT ligand biogenesis and trafficking	64840,8724,50999,9559,51699,55737,79971,7471,80326,7480,7481,51384,7472,7482,7473,89780,54361,7474,81029,7475,7476,7477,7478,7479,7483,7484,
WNT ligand secretion is abrogated by the PORCN inhibitor LGK974	64840,
WNT mediated activation of DVL	1454,1457,1459,1460,1855,1856,1857,8395,
WNT5A-dependent internalization of FZD2, FZD5 and ROR2	160,161,163,1173,1175,1211,1212,1213,2535,7855,4919,4920,7474,
WNT5A-dependent internalization of FZD4	160,161,163,1173,1175,409,1211,1212,1213,1856,8322,5578,5579,5582,7474,
XAV939 inhibits tankyrase, stabilizing AXIN	8658,80351,
XBP1(S) activates chaperone genes	37,118,55738,439,9114,10106,9820,30827,1639,1663,51726,4189,5611,9695,2137,55033,2673,9570,2931,3068,10525,11015,116138,4000,56005,10954,10130,100137049,5526,10113,22872,29927,55176,10952,23480,7095,11231,27230,6464,58477,6745,6818,84447,9797,7094,1200,64061,7466,55062,7494,10897,7709,
Xenobiotics	1543,1544,1553,1548,1549,1555,1562,1557,1558,1559,1565,1571,1572,1573,29785,54905,1576,64816,1577,1551,
YAP1- and WWTR1 (TAZ)-stimulated gene expression	10498,80205,1387,1490,2626,85441,204851,28996,8850,5469,8648,10499,23054,1482,4878,5465,860,6256,6604,6907,79718,6910,7003,8463,7005,7004,96764,25937,10413,
ZBP1(DAI) mediated induction of type I IFNs	177,351,1147,1660,23220,3146,3551,8517,3661,4615,4790,4791,4792,4793,147945,5970,8737,11035,6283,6285,6288,29110,148022,7098,340061,81030,
Zinc efflux and compartmentalization by the SLC30 family	7779,7780,7781,64924,55676,148867,169026,
Zinc influx into cells by the SLC39 gene family	27173,57181,23516,29986,29985,55630,283375,25800,7922,64116,
Zinc transporters	7779,7780,7781,64924,55676,148867,169026,27173,57181,23516,29986,29985,55630,283375,25800,7922,64116,
activated TAK1 mediates p38 MAPK activation	8517,3654,3656,5606,5608,6885,5600,1432,9261,7867,10392,64127,8767,10454,23118,257397,7189,
alpha-linolenic (omega3) and linoleic (omega6) acid metabolism	215,30,10005,51,2180,64834,54898,83401,60481,3992,9415,3295,6342,
alpha-linolenic acid (ALA) metabolism	215,30,10005,51,2180,64834,54898,83401,60481,3992,9415,3295,6342,
betaKlotho-mediated ligand binding	9965,2264,152831,
c-src mediated regulation of Cx43 function and closure of gap junctions	2697,6714,7082,
cGMP effects	3708,3778,3779,10242,27094,27345,10335,10846,50940,5136,5153,5138,5139,5140,8654,5152,5592,5593,
cRNA Synthesis
eNOS activation	207,801,857,114757,23576,23564,3320,10434,4846,340481,
eNOS activation and regulation	207,801,857,114757,23576,23564,1719,1785,2643,2644,3320,10434,4846,51070,115677,5593,5805,6697,8976,340481,
mRNA 3'-end processing	10189,51362,10978,29894,53981,51692,79869,1477,1478,1479,9785,81608,4116,4686,22916,11051,8106,10914,51585,9939,10921,10250,6426,9295,6427,6428,6429,6430,6431,6432,8683,7307,11338,65109,
mRNA Capping	902,1022,2068,2071,2962,2963,2965,2966,2967,2968,404672,4331,4686,22916,5430,5431,5432,5433,5434,5435,5436,5437,5438,5439,5440,5441,8732,8731,6829,
mRNA Editing	29974,103,104,339,
mRNA Editing: A to I Conversion	103,104,
mRNA Editing: C to U Conversion	29974,339,
mRNA Splicing	10189,10286,55749,10421,51362,988,10978,29894,53981,51692,79869,1477,1478,1479,56259,51503,9416,9785,1660,22826,9343,81608,2521,2962,2963,10949,3178,3181,220988,3183,3184,3185,3187,3188,3190,3191,4670,10236,3192,11100,3312,57819,27258,25804,23658,11157,51690,51691,4116,4686,22916,11051,8106,10914,5093,5094,51585,10081,84844,5356,5430,5431,5432,5433,5434,5435,5436,5437,5438,5439,5440,5441,10465,27…
mRNA Splicing - Major Pathway	10189,10286,55749,10421,51362,988,10978,29894,53981,51692,79869,1477,1478,1479,56259,51503,9416,9785,1660,22826,9343,81608,2521,2962,2963,10949,3178,3181,220988,3183,3184,3185,3187,3188,3190,3191,4670,10236,3192,11100,3312,57819,27258,25804,23658,11157,51690,51691,4116,4686,22916,11051,8106,10914,5093,5094,51585,84844,5356,5430,5431,5432,5433,5434,5435,5436,5437,5438,5439,5440,5441,10465,27339,91…
mRNA Splicing - Minor Pathway	9416,9343,2962,2963,57819,4686,22916,10081,5430,5431,5432,5433,5434,5435,5436,5437,5438,5439,5440,5441,24148,10594,55599,23451,10992,23450,10262,83443,51639,23020,79622,11066,9410,154007,6628,6632,6633,6634,6635,6636,6637,6426,6427,6431,6432,10907,4904,85437,55954,
mRNA decay by 3' to 5' exoribonuclease	28960,22894,51013,23404,51010,54512,56915,118460,23016,11340,5393,115024,
mRNA decay by 5' to 3' exoribonuclease	55802,196513,167227,1656,80153,23644,27257,57819,27258,25804,23658,11157,51690,219988,54464,
mTOR signalling	207,84335,208,51719,81617,29904,1975,1977,1978,1981,55004,28956,8649,389541,10542,64223,2475,5494,5562,5563,5564,5565,5571,51422,53632,6009,6194,6198,57521,10670,10325,64121,58528,6794,92335,55437,7248,7249,7529,
mTORC1-mediated signalling	84335,29904,1975,1977,1978,1981,55004,28956,8649,389541,10542,64223,2475,6009,6194,6198,57521,10670,10325,64121,58528,7529,
mitochondrial fatty acid beta-oxidation of saturated fatty acids	33,34,35,37,1892,3033,3030,3032,
mitochondrial fatty acid beta-oxidation of unsaturated fatty acids	33,34,1666,1632,3030,3032,
p130Cas linkage to MAPK signaling for integrins	54518,9564,1398,2243,2244,2266,2335,3674,3690,5747,5906,5908,6714,7094,7450,
p38MAPK events	3265,3845,5600,6300,5603,1432,9261,7867,4893,5898,5899,5900,6714,
p53-Dependent G1 DNA Damage Response	472,898,9134,1017,1026,1027,4193,5682,5683,5684,5685,5686,5687,5688,143471,5689,5699,122706,5690,5691,5692,5693,5694,5695,5696,5698,5700,5701,5702,5704,5705,5706,5707,5716,5717,5718,5719,10213,5708,5709,5710,5711,9861,5713,5714,5715,5720,5721,10197,23198,9491,64326,6233,7157,7311,7314,7316,
p53-Dependent G1/S DNA damage checkpoint	472,898,9134,1017,1026,1027,4193,5682,5683,5684,5685,5686,5687,5688,143471,5689,5699,122706,5690,5691,5692,5693,5694,5695,5696,5698,5700,5701,5702,5704,5705,5706,5707,5716,5717,5718,5719,10213,5708,5709,5710,5711,9861,5713,5714,5715,5720,5721,10197,23198,9491,64326,6233,7157,7311,7314,7316,
p53-Independent DNA Damage Response	472,993,1111,11200,5682,5683,5684,5685,5686,5687,5688,143471,5689,5699,122706,5690,5691,5692,5693,5694,5695,5696,5698,5700,5701,5702,5704,5705,5706,5707,5716,5717,5718,5719,10213,5708,5709,5710,5711,9861,5713,5714,5715,5720,5721,10197,23198,9491,6233,7311,7314,7316,
p53-Independent G1/S DNA damage checkpoint	472,993,1111,11200,5682,5683,5684,5685,5686,5687,5688,143471,5689,5699,122706,5690,5691,5692,5693,5694,5695,5696,5698,5700,5701,5702,5704,5705,5706,5707,5716,5717,5718,5719,10213,5708,5709,5710,5711,9861,5713,5714,5715,5720,5721,10197,23198,9491,6233,7311,7314,7316,
p75 NTR receptor-mediated signalling	26574,29,6868,11214,51107,83464,393,396,9138,9826,23365,27237,9828,23370,9181,50650,50649,9459,8874,23229,572,10018,835,836,1894,2245,221472,89846,121512,3065,3066,8841,3551,3654,23421,6453,8997,84894,4099,9500,5599,4168,23263,4615,23385,10276,4790,4792,25791,4803,4804,27018,84033,4974,64857,57449,11108,5584,5664,55851,5879,5924,5970,387,8767,6233,57142,6610,22986,6654,6655,8878,7074,26230,7189,7…
p75NTR negatively regulates cell cycle via SC1	3065,3066,8841,4803,4804,11108,
p75NTR recruits signalling complexes	3551,3654,4615,4803,4804,5584,8767,6233,8878,7189,7311,7314,7316,
p75NTR regulates axonogenesis	396,9138,84894,4099,4803,4804,4974,387,57142,
p75NTR signals via NF-kB	3551,3654,4615,4790,4792,4803,4804,5584,5970,8767,6233,8878,7189,7311,7314,7316,
phospho-PLA2 pathway	5594,5321,
phosphorylation site mutants of CTNNB1 are not targeted to the proteasome by the destruction complex	139285,324,8312,1452,1499,2932,5515,5516,5518,5519,5525,5526,5527,5528,5529,
snRNP Assembly	8086,1207,11218,8487,50628,25929,79833,79760,4686,22916,55706,57122,55746,9972,9631,23279,23511,23165,23225,8021,129401,79023,348995,10762,53371,23636,79902,4927,9688,4928,11097,51808,9883,100101267,10419,8480,5903,81929,6606,6628,6632,6633,6634,6635,6636,6637,10073,96764,7175,79084,
t(4;14) translocations of FGFR3	2261,
tRNA Aminoacylation	16,57505,9255,7965,833,79587,1615,55157,124454,9521,2058,10667,2193,10056,2617,3035,23438,3376,55699,3735,51520,23395,4141,92935,4677,79731,25973,5464,27068,5859,5917,57038,6301,54938,6897,80222,7407,57176,7453,10352,8565,51067,
tRNA modification in the mitochondrion	84705,3028,25821,80324,54802,54931,55006,55687,
tRNA modification in the nucleus and cytosol	23536,134637,113179,91801,54901,90353,348180,54920,2058,57604,8270,9836,4234,54888,55644,80324,54517,81890,79691,54974,112858,51002,1787,54802,55621,93587,60487,51504,55039,54482,152992,57570,51605,115708,55253,127253,129450,81605,10785,
tRNA processing	8086,23536,134637,113179,91801,51637,79074,54901,10978,29894,10898,1478,90353,348180,1653,54920,60528,2058,283742,84705,3028,9692,57604,8270,9836,4234,25821,55706,54888,57122,55746,9972,9631,23279,23511,23165,23225,8021,129401,79023,348995,10762,53371,23636,79902,4927,9688,4928,11097,55644,9883,100101267,10940,10775,51367,10248,80324,54517,81890,79691,8480,5901,5903,11102,79897,54913,10556,10557,…
tRNA processing in the mitochondrion	60528,3028,9692,54931,51095,
tRNA processing in the nucleus	8086,51637,79074,10978,29894,10898,1478,1653,60528,283742,55706,57122,55746,9972,9631,23279,23511,23165,23225,8021,129401,79023,348995,10762,53371,23636,79902,4927,9688,4928,11097,9883,100101267,10940,10775,51367,10248,8480,5901,5903,11102,79897,54913,10556,10557,10799,85495,51493,81929,7175,51095,116461,80746,79042,283989,11260,339487,
trans-Golgi Network Vesicle Budding	162,164,8906,8907,10053,1174,8905,130340,8546,1176,10717,23431,9179,11154,351,375,408,2647,388552,55330,26258,27243,9685,1211,1212,1213,157807,134829,1362,1522,9829,1777,1785,84062,2495,2512,2580,8729,2799,9146,9026,3312,3482,4074,8775,25977,4952,8301,5286,9698,5878,152503,6456,8773,23557,6643,27131,51429,6272,6810,54885,7037,10618,7163,7164,81567,6844,6845,8673,286451,
truncated APC mutants destabilize the destruction complex	139285,324,8312,1452,2932,5515,5516,5518,5519,5525,5526,5527,5528,5529,
vRNA Synthesis
vRNP Assembly	3320,3843,
