# Supplementary material for: GeneSCF: a real-time based functional enrichment tool with support for multiple organisms
Source: BMC Bioinformatics. 2016 Sep 13;17(1):365. doi: 10.1186/s12859-016-1250-z (PMC5020511; doi:10.1186/s12859-016-1250-z)
Supplement: Additional file 13: — GeneSCF v1.1 tool, documentation and instructions to run test dataset (case study 1 and 2) used in this study. (GZ 4447 kb) [file 12859_2016_1250_MOESM13_ESM.gz › geneSCF-master-source-v1.1-p1/class/lib/db/goa_human/GO_MF_gid.txt]

GO:0000009~alpha-1,6-mannosyltransferase activity	79087,
GO:0000010~trans-hexaprenyltranstransferase activity	23590,57107,
GO:0000014~single-stranded DNA endodeoxyribonuclease activity	5932,2067,4361,6419,10111,2072,64421,
GO:0000016~lactase activity	3938,
GO:0000026~alpha-1,2-mannosyltransferase activity	80235,
GO:0000030~mannosyltransferase activity	644974,29954,23333,10585,200810,283417,349152,147991,286148,80235,9488,56052,79087,79796,55650,
GO:0000033~alpha-1,3-mannosyltransferase activity	10195,79053,85365,
GO:0000035~acyl binding	2779,
GO:0000036~ACP phosphopantetheine attachment site binding involved in fatty acid biosynthetic process	4706,
GO:0000049~tRNA binding	129450,91607,348180,124454,2193,7015,11260,26024,55687,10667,6741,6165,3508,16,833,5917,8565,4141,60678,1915,54888,9255,24138,3735,57505,55157,81627,60487,90353,79693,118672,93587,91801,51095,91893,80755,83939,57510,51091,54974,55621,440275,4234,51067,
GO:0000062~fatty-acyl-CoA binding	1622,10455,91452,79777,11332,8310,8435,34,2108,35,6342,3712,33,6646,3155,3030,3172,36,37,4329,51,80724,84129,414149,2639,8309,84320,64746,28976,55289,27034,
GO:0000064~L-ornithine transmembrane transporter activity	6541,84889,10166,
GO:0000095~S-adenosyl-L-methionine transmembrane transporter activity	115286,
GO:0000104~succinate dehydrogenase activity	6392,6389,6391,
GO:0000146~microfilament motor activity	4430,4642,4621,4625,4624,4626,4627,4628,4643,4647,4650,79784,53904,140469,4620,8735,4645,4644,4622,
GO:0000149~SNARE binding	6804,51594,55014,112755,100534593,9570,8417,10652,11336,8674,9554,8676,10791,9527,23557,6857,6843,2054,6845,11345,6812,6844,7127,6810,6811,6809,9341,91828,90332,120892,283849,23673,415117,143187,26984,203062,84079,9117,8673,114088,11132,7405,10490,
GO:0000150~recombinase activity	5890,5889,7517,7516,5892,3516,5888,11144,
GO:0000155~phosphorelay sensor kinase activity	131096,3756,3757,27133,57091,54875,23416,23415,
GO:0000166~nucleotide binding	64506,8148,26986,5422,5725,51634,3181,9987,81892,6229,50804,23435,64783,140890,65109,125950,65110,5980,3182,64062,27291,4670,54715,6428,1617,27332,23067,375316,8241,1993,10231,109,55035,100526737,7936,57135,22828,1478,108,56853,6432,155435,84060,6429,203069,2130,8867,440563,101060301,23543,22827,9939,10659,1996,54502,23029,378948,390748,378950,146713,6150,7073,10137,392517,6147,9782,11144,10495,8…
GO:0000170~sphingosine hydroxylase activity	123099,
GO:0000171~ribonuclease MRP activity	10775,10940,
GO:0000175~3'-5'-exoribonuclease activity	115752,87178,5393,23404,23016,9924,129563,3669,114034,79650,54512,56915,51010,9337,29883,22894,25996,
GO:0000179~rRNA (adenine-N6,N6-)-dimethyltransferase activity	27292,51093,51106,64216,
GO:0000182~rDNA binding	9555,57673,404672,64061,56919,
GO:0000210~NAD+ diphosphatase activity	83594,
GO:0000213~tRNA-intron endonuclease activity	79042,80746,116461,283989,
GO:0000215~tRNA 2'-phosphotransferase activity	83707,
GO:0000224~peptide-N4-(N-acetyl-beta-glucosaminyl)asparagine amidase activity	55768,
GO:0000225~N-acetylglucosaminylphosphatidylinositol deacetylase activity	9487,
GO:0000246~delta24(24-1) sterol reductase activity	1718,
GO:0000247~C-8 sterol isomerase activity	6721,10682,
GO:0000248~C-5 sterol desaturase activity	3992,6309,
GO:0000250~lanosterol synthase activity	4047,
GO:0000253~3-keto sterol reductase activity	874,51478,10901,
GO:0000254~C-4 methylsterol oxidase activity	6307,
GO:0000257~nitrilase activity	4817,
GO:0000268~peroxisome targeting sequence binding	5830,51555,9577,
GO:0000285~1-phosphatidylinositol-3-phosphate 5-kinase activity	200576,
GO:0000287~magnesium ion binding	286410,23250,3420,387712,4139,9252,10079,8986,221823,102724428,23200,27068,58478,130106,10994,85865,283871,5634,150223,147699,5631,374868,5315,5635,6196,5495,51251,375449,100526794,26061,115024,5636,5238,2027,54974,1312,846,3421,23139,6195,60496,2026,148229,51761,57194,3705,10396,57205,3419,3418,79895,283927,93034,7153,22983,2023,5205,2139,8566,3613,5609,6885,8444,23031,4976,27306,246243,2081,105…
GO:0000293~ferric-chelate reductase activity	79901,1534,391059,
GO:0000309~nicotinamide-nucleotide adenylyltransferase activity	349565,23057,64802,
GO:0000334~3-hydroxyanthranilate 3,4-dioxygenase activity	23498,
GO:0000339~RNA cap binding	392517,22916,4686,27257,8672,9470,10073,1977,1973,23367,
GO:0000340~RNA 7-methylguanosine cap binding	22916,55421,28960,27161,
GO:0000384~first spliceosomal transesterification activity	57461,51634,
GO:0000386~second spliceosomal transesterification activity	340390,51362,10569,10594,8559,
GO:0000400~four-way junction DNA binding	4221,5890,3149,5889,7517,7516,5892,3146,7528,3148,4436,4204,2956,5888,11144,
GO:0000403~Y-form DNA binding	4221,4437,4436,7486,56852,
GO:0000404~heteroduplex DNA loop binding	4437,4436,7508,
GO:0000405~bubble DNA binding	9401,3146,2073,641,7508,7486,55247,
GO:0000406~double-strand/single-strand DNA junction binding	4437,4436,
GO:0000701~purine-specific mismatch base pair DNA N-glycosylase activity	5111,
GO:0000703~oxidized pyrimidine nucleobase lesion DNA N-glycosylase activity	4913,23583,
GO:0000773~phosphatidyl-N-methylethanolamine N-methyltransferase activity	10400,
GO:0000774~adenyl-nucleotide exchange factor activity	134266,9531,5216,5217,80273,
GO:0000822~inositol hexakisphosphate binding	3710,
GO:0000823~inositol-1,4,5-trisphosphate 6-kinase activity	253430,
GO:0000824~inositol tetrakisphosphate 3-kinase activity	253430,
GO:0000827~inositol-1,3,4,5,6-pentakisphosphate kinase activity	9677,23262,
GO:0000828~inositol hexakisphosphate kinase activity	23262,9677,
GO:0000831~inositol hexakisphosphate 6-kinase activity	117283,
GO:0000832~inositol hexakisphosphate 5-kinase activity	9677,23262,9807,117283,51447,
GO:0000900~translation repressor activity, nucleic acid binding	5914,5813,80315,132864,163255,22849,10658,64506,56853,400961,
GO:0000975~regulatory region DNA binding	3663,3664,3659,3660,3665,3662,10379,3394,3661,4790,8091,861,
GO:0000976~transcription regulatory region sequence-specific DNA binding	1408,148523,406,2494,8864,6666,84629,6839,7975,9096,7020,5451,2623,1958,467,4790,6421,654780,2625,1649,6664,6657,5460,6659,2516,3065,4779,4841,4780,4778,26149,284697,84699,100288711,22893,55269,2302,57591,25942,5308,4824,79723,57597,100288687,9603,55818,
GO:0000977~RNA polymerase II regulatory region sequence-specific DNA binding	5325,148979,10919,340784,100293516,57593,1628,23316,401,6839,81,10488,326,390874,4010,9555,8856,27107,6615,8320,6667,7544,100125288,5914,5915,4066,3234,5916,3660,4654,4656,1386,4830,2623,8531,7543,7579,7554,6886,1051,7494,1958,466,467,468,22926,6256,4790,9572,2624,2625,4005,3235,4487,6257,6095,1523,2119,2117,604,2120,2626,7080,6258,5456,5083,1745,63977,9464,2104,221937,861,5971,6304,4205,6670,480…
GO:0000978~RNA polymerase II core promoter proximal region sequence-specific DNA binding	11317,79733,389549,391723,148198,441234,440519,442319,728927,654254,10062,3516,6925,7404,10725,7003,2116,4211,2494,6656,4781,23316,1046,7748,5017,4212,9745,6926,51043,6862,7161,93986,9575,26257,5187,7403,1406,3227,9422,3199,4091,10488,135935,7547,4286,56242,7764,5309,100129842,639,9219,23109,51341,91120,9480,53615,9421,86,2353,4609,2099,2908,3725,7020,5241,3183,6667,4782,5452,3015,730291,2736,273…
GO:0000979~RNA polymerase II core promoter sequence-specific DNA binding	6927,4286,9555,2353,7157,7020,6667,3015,3213,2623,6886,6688,6908,2624,2625,5080,6664,6658,3172,6772,6778,6776,4929,10413,1025,6777,2637,4150,30812,3020,6670,3516,7849,2033,10320,860,4520,23512,4086,4783,10716,84166,161882,84678,7021,6239,2627,3665,23558,64324,4090,63925,64754,26508,6934,11179,10856,
GO:0000980~RNA polymerase II distal enhancer sequence-specific DNA binding	2494,571,6862,5078,9242,5626,9219,6496,4772,2103,53615,86,3725,3183,3215,3015,2063,1386,3096,1385,6886,6688,4790,6421,654780,2624,6257,5090,1044,4223,6597,6663,60,3020,2313,5457,5970,5966,7704,4208,5928,6598,2516,10320,3065,4779,1108,4841,4780,256297,642658,10620,6601,57459,7022,3066,6599,6603,9968,6605,170302,9971,1045,60468,64412,83881,8932,10856,
GO:0000981~RNA polymerase II transcription factor activity, sequence-specific DNA binding	728361,649137,342933,344167,100132074,7690,5017,5978,2116,2304,4781,8553,8462,7161,8456,93986,2307,6665,2306,8928,11063,7753,25803,8403,7157,3725,7020,6667,646698,2078,4066,2113,7566,3726,3727,6886,7494,6688,468,4005,5080,2005,5245,6660,657,2117,2120,2118,2077,2290,3169,3171,4150,30812,668,1999,6492,221937,4303,5971,2313,5460,6689,4205,6668,6671,6670,4808,4208,2305,2308,2296,2298,2300,2301,864,86…
GO:0000982~transcription factor activity, RNA polymerase II core promoter proximal region sequence-specific binding	11317,3516,406,9575,10488,23109,2353,7020,6667,8061,2355,467,4487,4488,2354,10538,333929,116071,56938,122953,3665,
GO:0000983~transcription factor activity, RNA polymerase II core promoter sequence-specific	6722,5081,6772,4149,4088,4208,7021,4824,26508,23493,23462,
GO:0000987~core promoter proximal region sequence-specific DNA binding	9314,7020,2625,4088,6670,5076,10661,4089,63947,63951,63946,9658,1387,63948,63950,29128,83881,58524,30827,10655,1761,
GO:0000988~transcription factor activity, protein binding	4088,4089,26508,23493,23462,
GO:0000989~transcription factor activity, transcription factor binding	22877,9079,8864,5187,9219,429,8091,2308,1407,3091,1408,4762,8626,
GO:0000991~transcription factor activity, core RNA polymerase II binding	2963,
GO:0000993~RNA polymerase II core binding	9400,51585,8518,57654,284695,55250,79577,9646,57805,54623,26610,51322,64754,55140,58490,56950,27161,26523,51637,
GO:0000994~RNA polymerase III core binding	84232,
GO:0001010~transcription factor activity, sequence-specific DNA binding transcription factor recruiting	9314,
GO:0001011~transcription factor activity, sequence-specific DNA binding, RNA polymerase recruiting	6925,
GO:0001012~RNA polymerase II regulatory region DNA binding	9612,9611,5468,7294,7080,8648,92552,
GO:0001013~RNA polymerase I regulatory region DNA binding	1050,
GO:0001016~RNA polymerase III regulatory region DNA binding	25824,
GO:0001025~RNA polymerase III transcription factor binding	9759,10014,
GO:0001026~TFIIIB-type transcription factor activity	55814,
GO:0001030~RNA polymerase III type 1 promoter DNA binding	2475,57521,84232,
GO:0001031~RNA polymerase III type 2 promoter DNA binding	2475,57521,84232,
GO:0001032~RNA polymerase III type 3 promoter DNA binding	2475,57521,84232,
GO:0001042~RNA polymerase I core binding	2064,144108,
GO:0001046~core promoter sequence-specific DNA binding	1106,406,6656,10419,9575,9555,2099,7157,6667,7150,468,9572,4800,2625,6095,5468,6662,8204,4222,3651,1390,4297,4208,6659,7071,5978,9112,10780,9975,463,1407,4899,79755,402381,93649,148523,170959,8013,2100,5629,23411,54937,9967,
GO:0001047~core promoter binding	5430,79733,406,1871,9575,9314,2309,5925,4654,4656,2623,7494,6688,2002,6421,654780,1647,2005,6932,27316,7080,4851,8091,9759,2959,3192,10379,1869,3642,861,5971,2033,5978,9112,3065,1870,4520,4841,6294,5469,2146,1407,3428,55749,55269,7022,3066,144455,11315,4862,4824,10514,50943,170506,57658,10013,27161,26523,10014,23528,55818,50674,
GO:0001054~RNA polymerase I activity	9533,25885,5434,5437,5440,5435,5441,221830,64425,84172,30834,51082,
GO:0001055~RNA polymerase II activity	5432,5434,5430,5431,5437,5439,5440,5435,5441,246721,
GO:0001056~RNA polymerase III activity	11128,9533,10622,27297,661,5434,5437,5440,5435,5441,84265,10623,10621,55718,55703,51082,51728,171568,
GO:0001069~regulatory region RNA binding	4154,
GO:0001071~nucleic acid binding transcription factor activity	2625,6659,
GO:0001075~transcription factor activity, RNA polymerase II core promoter sequence-specific binding involved in preinitiation complex assembly	6873,1602,
GO:0001076~transcription factor activity, RNA polymerase II transcription factor binding	6722,1386,468,2626,10413,9355,4089,3091,284358,93649,162979,117581,138151,8022,
GO:0001077~transcriptional activator activity, RNA polymerase II core promoter proximal region sequence-specific binding	10062,6925,3164,6927,8091,7003,2116,4211,2494,6656,4781,1046,4212,51043,5359,7161,6666,26257,1406,3227,9314,6943,10488,23036,135935,390874,1747,7547,4286,5309,8576,10725,23125,9480,2353,4609,2099,2908,7157,3725,7020,5241,6667,4782,5452,2736,2737,4602,4603,4605,367,3659,1959,2101,6722,4656,1386,8061,2623,1385,3726,1051,6688,1958,468,2002,7030,7490,5454,3202,2624,2625,5080,5449,7593,3206,3204,3229,…
GO:0001078~transcriptional repressor activity, RNA polymerase II core promoter proximal region sequence-specific binding	79733,391723,8553,23316,5017,571,9745,6926,93986,3199,6591,6943,7764,639,51341,6615,9421,7020,2101,6498,7181,2114,6929,2623,6936,11016,6688,467,9572,2625,7528,7593,10664,56252,429,8091,579,4825,7832,3297,3642,6670,3087,5970,4084,2019,5465,6721,2308,5458,4799,5978,6909,4773,3280,3661,4776,7050,4783,3428,283571,128209,200014,388585,155061,54862,121536,152518,339344,161882,84619,146198,23414,122953,…
GO:0001085~RNA polymerase II transcription factor binding	11060,6926,6862,9314,8405,23028,9219,4772,6911,7157,100125288,367,3059,2623,6886,7494,6688,468,2624,2625,1499,2626,3400,2932,145258,4205,1660,4089,3065,27063,8328,92140,161882,283078,23414,1387,2627,84969,23013,7005,5308,140628,83881,51339,7227,57057,
GO:0001087~transcription factor activity, TFIIB-class binding	6925,
GO:0001093~TFIIB-class transcription factor binding	6925,
GO:0001094~TFIID-class transcription factor binding	2067,2091,2072,54680,51602,
GO:0001102~RNA polymerase II activating transcription factor binding	10370,8553,6926,6862,9611,8320,6911,3725,5925,1959,1386,1385,4005,5449,1499,3429,3172,3670,4088,4808,2033,7158,4760,4780,84193,8861,161882,1387,25942,5308,78986,79365,28996,55859,23493,10459,57057,
GO:0001103~RNA polymerase II repressing transcription factor binding	10915,9219,6667,6908,6774,2957,2958,145258,3516,5465,9112,3065,1108,55212,129880,582,79738,123016,3066,2627,585,25942,5932,583,83881,55929,8195,6934,
GO:0001104~RNA polymerase II transcription cofactor activity	10001,9477,219541,51586,9443,6837,116931,23389,9968,51003,400569,9282,9862,8928,9441,1482,7158,9412,6996,5469,29079,23082,133522,112950,90390,10432,55809,84246,54797,9440,55090,4848,10891,9969,9967,
GO:0001105~RNA polymerase II transcription coactivator activity	10370,6666,11168,5454,5449,6664,6595,6597,5396,3670,4205,5453,6659,8692,10155,4760,27063,8648,79960,116931,93649,23414,7021,1387,9968,23558,57591,163732,5308,4435,28996,51741,473,57496,57057,
GO:0001106~RNA polymerase II transcription corepressor activity	8409,4781,10915,23309,8725,9096,1991,6658,3068,7088,1487,3065,221336,167826,140290,7021,10443,57649,6913,25942,5932,10370,26508,473,23613,
GO:0001128~RNA polymerase II transcription coactivator activity involved in preinitiation complex assembly	10001,
GO:0001129~RNA polymerase II transcription factor activity, TBP-class protein binding, involved in preinitiation complex assembly	6873,
GO:0001133~RNA polymerase II transcription factor activity, sequence-specific transcription regulatory region DNA binding	7376,
GO:0001135~transcription factor activity, RNA polymerase II transcription factor recruiting	3976,8202,
GO:0001147~transcription termination site sequence-specific DNA binding	23064,22803,
GO:0001156~TFIIIC-class transcription factor binding	2475,57521,
GO:0001158~enhancer sequence-specific DNA binding	9095,1386,2623,7494,2624,2625,7528,3148,6664,2626,6662,3670,8543,4661,8861,7021,121643,140628,
GO:0001159~core promoter proximal region DNA binding	4821,6928,
GO:0001161~intronic transcription regulatory region sequence-specific DNA binding	604,7080,79977,
GO:0001162~RNA polymerase II intronic transcription regulatory region sequence-specific DNA binding	3297,3298,10499,11023,84524,59348,64754,25806,
GO:0001164~RNA polymerase I CORE element sequence-specific DNA binding	7343,6597,6598,9013,9014,55011,54700,11176,
GO:0001165~RNA polymerase I upstream control element sequence-specific DNA binding	7343,55011,
GO:0001179~RNA polymerase I transcription factor binding	857,64425,
GO:0001187~transcription factor activity, RNA polymerase I CORE element binding transcription factor recruiting	9014,
GO:0001190~transcriptional activator activity, RNA polymerase II transcription factor binding	11060,406,9575,9314,8928,3725,1385,4005,4851,2637,1482,6663,5307,5465,4779,9971,83881,
GO:0001191~transcriptional repressor activity, RNA polymerase II transcription factor binding	57491,8553,6862,8320,6911,90523,55250,84864,1387,23013,5308,79365,
GO:0001205~transcriptional activator activity, RNA polymerase II distal enhancer sequence-specific binding	571,5626,8928,6496,4990,4772,3215,3159,6688,4790,1523,5090,1044,4223,3054,10923,5457,5970,5966,4208,23435,4779,4780,642658,10620,8880,83881,3170,
GO:0001206~transcriptional repressor activity, RNA polymerase II distal enhancer sequence-specific binding	571,5078,9242,5626,3096,7704,170302,60468,64412,
GO:0001221~transcription cofactor binding	6927,9314,2309,7975,4800,4780,84181,
GO:0001222~transcription corepressor binding	6496,9572,6095,3068,23625,57649,988,
GO:0001223~transcription coactivator binding	7015,2099,6095,7019,5465,2308,166793,139135,8013,
GO:0001226~RNA polymerase II transcription corepressor binding	4848,
GO:0001227~transcriptional repressor activity, RNA polymerase II transcription regulatory region sequence-specific binding	389549,2309,4286,2063,8531,4790,5080,3235,4487,4488,6932,6935,2117,604,2120,129025,6304,5460,5467,84159,91464,333929,11023,1877,54816,140883,165,255877,84524,80712,148979,55609,127343,55079,3720,144455,55502,5814,222894,4335,1045,84108,59348,3166,56676,2909,54927,57659,8545,6945,25806,27022,11278,51513,
GO:0001228~transcriptional activator activity, RNA polymerase II transcription regulatory region sequence-specific binding	343930,57593,4097,2309,326,5885,7975,4094,8856,7157,100125288,6722,4617,3234,3660,4654,4656,1386,2623,466,467,4618,2624,2625,4005,4487,6257,5468,6774,2119,2626,10664,1050,1482,5316,5083,2104,861,4807,3298,2551,1746,2033,2294,2295,2296,5978,9970,8092,4761,3091,402381,84699,79977,168620,222546,93649,116039,10735,148979,389692,55079,57822,148327,10274,80034,1387,2627,55840,64651,6910,1820,58495,1406…
GO:0001515~opioid peptide activity	5179,5368,10435,5173,64397,
GO:0001517~N-acetylglucosamine 6-O-sulfotransferase activity	8534,9469,10164,23563,4166,56548,9435,
GO:0001530~lipopolysaccharide binding	671,7099,7097,929,3146,3329,6403,3929,5724,5692,923,245928,9865,254240,949,140683,5027,10417,84659,29102,54209,
GO:0001532~interleukin-21 receptor activity	50615,
GO:0001537~N-acetylgalactosamine 4-O-sulfotransferase activity	83539,113189,166012,64377,50515,
GO:0001540~beta-amyloid binding	84570,320,54103,321,322,22883,10307,58512,9546,1471,335,348,972,590,4804,3416,43,1139,23621,7042,23542,7855,26119,143458,6653,323,114928,3028,10439,83941,81618,26232,9445,25825,
GO:0001567~cholesterol 25-hydroxylase activity	9023,1559,
GO:0001587~Gq/11-coupled serotonin receptor activity	3358,
GO:0001588~dopamine neurotransmitter receptor activity, coupled via Gs	1812,1815,1816,1814,2844,9293,
GO:0001591~dopamine neurotransmitter receptor activity, coupled via Gi/Go	1813,1815,1814,
GO:0001594~trace-amine receptor activity	83551,319100,134860,134864,9288,9287,
GO:0001595~angiotensin receptor activity	4142,390212,
GO:0001596~angiotensin type I receptor activity	185,
GO:0001601~peptide YY receptor activity	4886,4887,5540,4889,
GO:0001602~pancreatic polypeptide receptor activity	4886,5540,4889,4888,
GO:0001604~urotensin II receptor activity	2837,
GO:0001605~adrenomedullin receptor activity	11318,10203,
GO:0001607~neuromedin U receptor activity	56923,10316,
GO:0001609~G-protein coupled adenosine receptor activity	134,135,140,136,64805,
GO:0001614~purinergic nucleotide receptor activity	5024,5026,9127,5025,5027,400073,5023,22953,
GO:0001616~growth hormone secretagogue receptor activity	2693,
GO:0001618~virus receptor activity	4864,10572,8372,9076,3949,920,2993,7037,3123,3690,3383,3688,3685,1604,3678,3921,3303,3304,3916,4684,3416,290,5817,4179,3673,1378,3693,3694,1380,4360,3695,1803,3356,6317,558,941,942,7293,1234,1948,7852,1525,7301,6575,3373,8692,6504,950,1605,6404,6554,5818,6510,1949,4340,339390,222256,949,5819,8764,26762,81607,59272,10332,79581,30835,55065,23601,9213,50848,
GO:0001621~ADP receptor activity	64805,
GO:0001626~nociceptin receptor activity	4987,
GO:0001631~cysteinyl leukotriene receptor activity	84539,57105,10800,
GO:0001632~leukotriene B4 receptor activity	1241,56413,
GO:0001635~calcitonin gene-related peptide receptor activity	27297,10203,
GO:0001640~adenylate cyclase inhibiting G-protein coupled glutamate receptor activity	2899,
GO:0001641~group II metabotropic glutamate receptor activity	2912,2913,
GO:0001642~group III metabotropic glutamate receptor activity	2918,2916,2917,2914,
GO:0001664~G-protein coupled receptor binding	346562,283869,256933,2767,1325,2219,9826,8620,5071,9294,9630,5443,5539,4852,2771,2534,5660,6439,2773,6288,3303,3304,5697,3312,2779,3691,2780,2316,1901,9495,134,2769,3301,409,3640,84432,2770,284654,129521,644059,768239,257313,23032,117579,114131,135138,90226,60675,9463,23615,51704,23365,51738,8862,10273,10868,
GO:0001665~alpha-N-acetylgalactosaminide alpha-2,6-sialyltransferase activity	256435,30815,81849,27090,55808,
GO:0001671~ATPase activator activity	10598,10049,481,482,5864,5867,3337,483,4607,26092,120526,130872,54431,163590,64215,
GO:0001681~sialate O-acetylesterase activity	54414,
GO:0001716~L-amino-acid oxidase activity	259307,
GO:0001727~lipid kinase activity	5287,8525,
GO:0001729~ceramide kinase activity	55750,64781,
GO:0001730~2'-5'-oligoadenylate synthetase activity	4938,4939,8638,4940,
GO:0001733~galactosylceramide sulfotransferase activity	64090,79690,9514,89792,
GO:0001735~prenylcysteine oxidase activity	51449,78991,
GO:0001758~retinal dehydrogenase activity	57016,8854,216,1109,8644,64577,
GO:0001760~aminocarboxymuconate-semialdehyde decarboxylase activity	130013,
GO:0001784~phosphotyrosine binding	868,2268,53,867,5774,5595,5594,5777,6464,7535,84867,26119,64092,23624,26228,
GO:0001785~prostaglandin J receptor activity	5729,11251,
GO:0001786~phosphatidylserine binding	6247,8416,10125,9362,8436,7057,3146,2596,6857,312,4082,558,5333,4240,115548,2621,6121,493829,91404,949,8904,84258,57158,114884,114882,114879,6860,54843,4139,11314,85477,
GO:0001791~IgM binding	83953,146894,
GO:0001792~polymeric immunoglobulin receptor activity	5284,
GO:0001846~opsonin binding	3685,
GO:0001847~opsonin receptor activity	929,
GO:0001848~complement binding	629,731,733,721,966,4179,1380,
GO:0001849~complement component C1q binding	1401,325,720,5806,811,708,22918,
GO:0001850~complement component C3a binding	5245,719,
GO:0001851~complement component C3b binding	1378,5245,
GO:0001855~complement component C4b binding	10747,1378,
GO:0001856~complement component C5a binding	728,
GO:0001861~complement component C4b receptor activity	1378,
GO:0001872~(1->3)-beta-D-glucan binding	5806,
GO:0001875~lipopolysaccharide receptor activity	7099,7097,5724,949,23643,
GO:0001882~nucleoside binding	5422,81,4860,978,
GO:0001883~purine nucleoside binding	100,134,221443,
GO:0001888~glucuronyl-galactosyl-proteoglycan 4-alpha-N-acetylglucosaminyltransferase activity	2137,2135,
GO:0001918~farnesylated protein binding	23746,
GO:0001948~glycoprotein binding	7039,658,6386,10294,5327,5265,3949,7040,920,350,7037,7450,3689,3688,3932,2534,7057,7431,2155,3956,3309,3684,2260,3482,5304,999,3416,6403,6382,5921,2316,563,3675,811,821,657,1453,51552,567,1455,7436,6900,1272,10960,10956,6469,6804,120892,148738,80020,126433,9695,56963,27248,115290,27113,55741,59272,90070,80331,53944,26270,26232,7036,
GO:0001965~G-protein alpha-subunit binding	26086,10636,6002,6001,154,3482,1812,2149,3356,4988,5997,3357,10287,5999,5536,2150,4924,5996,1902,60626,55188,23566,
GO:0001968~fibronectin binding	284297,10272,3690,3688,3685,1514,7057,4018,3676,7422,3486,2192,3488,1520,3675,1490,6385,7060,1513,4322,4237,51144,29113,151887,131578,6423,4653,90070,59339,
GO:0001972~retinoic acid binding	1381,1592,54600,7367,9227,5104,7363,5914,3482,7364,54578,54658,54657,7026,1382,54659,7366,286256,340665,54577,54575,54576,56603,
GO:0002020~protease binding	9994,8797,10752,8837,9507,374291,10211,8915,462,5265,2,7076,1471,1475,3949,3630,7124,4155,2335,1476,7450,7157,3690,5054,5104,3688,3685,302,1991,5345,248,5045,7316,596,3815,940,3329,2152,6402,3554,7077,7494,831,7128,6261,355,3675,1803,6317,624,6717,970,5269,7078,836,6318,1311,5272,3640,675,5428,8738,3934,6531,6407,4035,2191,8772,10956,6786,2319,9325,11047,1893,219743,4798,147372,54507,168451,83752…
GO:0002039~p53 binding	8805,8312,7161,51499,9891,23028,23476,7157,3329,1938,4582,2623,6872,4487,3064,2932,6597,754,641,10197,4904,1020,4193,2033,6598,7158,7159,23650,9100,27063,6794,4916,6880,151126,84460,56254,83860,201181,55159,8550,1029,54971,80854,117584,1387,7874,80196,23411,10919,25898,25946,112858,7011,78986,8626,1263,79750,79698,79813,64393,83596,57680,29117,56950,55602,1616,23567,
GO:0002046~opsin binding	6295,407,90410,
GO:0002055~adenine binding	353,
GO:0002058~uracil binding	1807,
GO:0002059~thymine binding	1807,
GO:0002060~purine nucleobase binding	4860,5836,
GO:0002083~4-hydroxybenzoate decaprenyltransferase activity	27235,
GO:0002094~polyprenyltransferase activity	79947,
GO:0002113~interleukin-33 binding	9173,
GO:0002114~interleukin-33 receptor activity	9173,
GO:0002134~UTP binding	3326,55149,
GO:0002135~CTP binding	3326,
GO:0002151~G-quadruplex RNA binding	8087,2334,170506,
GO:0002153~steroid receptor RNA activator RNA binding	7067,
GO:0002161~aminoacyl-tRNA editing activity	3376,57176,344405,23395,7407,16,92675,112487,55699,51520,
GO:0002162~dystroglycan binding	1756,375790,23122,10551,4133,7414,1605,23332,120071,155465,
GO:0002196~Ser-tRNA(Ala) hydrolase activity	80755,
GO:0003674~molecular_function	92305,144404,10994,123283,343263,55206,100130988,161247,84626,101927581,387712,85455,389207,4147,4917,9854,23306,26239,3437,10311,23351,10217,8552,7425,11079,5301,758,10230,1527,26037,259217,8562,10251,3196,755,5001,79157,643641,26471,10099,85236,9506,11081,9651,3321,55654,284422,23401,8629,30848,10550,8293,10867,10882,711,7763,2579,9871,23354,140710,161,79541,3268,11249,11248,11247,374286,750,92…
GO:0003676~nucleic acid binding	64506,79042,10795,136259,147948,284323,163131,8148,7757,152687,255403,163227,342908,7594,162966,89887,7638,7748,400720,57209,9557,90827,29894,654254,639,148206,10320,5725,126208,51634,3181,9658,9987,64763,23089,126295,81892,50804,7562,92283,23435,55628,353088,26149,7582,90592,197407,6757,7772,730051,374900,9849,64783,10214,4150,83855,201181,57232,51538,79744,388561,57062,27164,285672,140890,5930,…
GO:0003677~DNA binding	6924,84215,391723,3233,53615,1879,4602,6871,9994,5422,7128,55663,8289,367,63974,51224,5434,5970,4204,5982,6304,6926,5425,54961,4791,3297,10721,6928,90316,5075,348654,7270,5460,6927,83852,5889,5980,1871,4904,5983,9611,348825,10782,29994,5076,387103,284695,6594,54840,55814,4781,5890,10847,4152,5993,672,91748,1390,57593,6919,100527943,105369241,548644,6648,1108,328,3981,5430,1106,8531,6911,860,4208,…
GO:0003678~DNA helicase activity	4174,4171,4176,4172,9400,3508,5965,546,1763,2074,1161,7486,84083,23064,6832,84893,57680,54617,10856,8607,25788,
GO:0003680~AT DNA binding	3159,5456,1396,8091,9464,4297,4208,3184,
GO:0003681~bent DNA binding	5303,
GO:0003682~chromatin binding	57597,136259,56981,652991,10370,3070,7469,647309,343930,138715,4174,9866,3622,9612,57504,9112,55193,6925,7404,8243,473,84629,322,4221,8535,6829,4211,2494,11128,23135,8805,6314,7161,8841,27324,1406,6839,4091,6591,10488,326,6665,23028,26471,1747,904,23476,4286,863,26057,23309,5626,9611,10721,8318,11168,6871,8726,23451,11169,9025,8725,4591,23125,4821,8403,23492,8320,86,7468,1956,2353,2099,7157,4353,…
GO:0003684~damaged DNA binding	2547,390245,51426,7507,7515,4968,79661,51455,11201,2067,5886,10856,2189,7161,4438,4439,5810,4683,10721,7157,5423,3146,5111,7520,7374,6118,3014,4255,2071,6188,3148,6117,328,5424,4350,6119,672,2237,5887,7508,2033,7158,6996,8450,2967,1642,1408,9937,54840,55247,1643,1387,2072,252969,64421,11284,5932,8626,64858,56852,5429,
GO:0003688~DNA replication origin binding	4174,5001,5000,8318,3329,4171,4999,55388,23595,
GO:0003689~DNA clamp loader activity	5884,5981,5984,5982,5985,5983,79075,
GO:0003690~double-stranded DNA binding	201254,130916,7978,51001,80298,7490,4221,9447,9987,5890,3149,26257,5889,7517,7516,10270,22944,5892,23586,1956,7157,6667,3146,2547,7520,8531,7391,1786,3148,2073,5937,1499,2237,6772,4436,9972,4361,3899,2956,4904,5591,4913,6304,5888,7008,23435,6996,11144,27332,6294,4087,1407,3131,3428,6419,388585,54840,55601,378708,26065,84893,55247,2968,10635,1663,11284,11315,1316,10616,8626,55775,8545,5303,54626,
GO:0003691~double-stranded telomeric DNA binding	2547,7520,328,7013,5813,7014,79618,
GO:0003692~left-handed Z-DNA binding	81030,
GO:0003696~satellite DNA binding	8930,1059,8932,27030,
GO:0003697~single-stranded DNA binding	2073,23648,23635,6742,5379,5383,80169,100134934,9987,5890,5433,5889,7517,7516,8318,5892,51567,5380,3512,3507,301,2067,3146,3178,3329,4830,6118,8531,4691,4437,3148,6117,5937,4173,4176,6119,9361,3508,4292,10128,4436,675,10923,641,5378,5395,5886,5887,3190,5436,7555,4904,5813,7508,5888,29935,5387,11144,4175,5093,1408,6419,126074,55388,254528,129401,84893,55247,51444,23168,2072,8880,64859,10635,1663,5…
GO:0003700~transcription factor activity, sequence-specific DNA binding	473,3233,7157,639,2000,7181,55663,64764,4609,9915,5970,6926,3663,4791,9849,3297,862,4802,7741,3607,4781,5241,5460,2626,6258,1871,8848,353274,5087,5978,10488,2001,3344,63947,27086,2005,10655,10782,7004,467,26013,146050,6875,1390,3234,5451,10370,7746,221785,54993,50943,7161,2078,65982,79149,284312,84838,1649,6911,860,5325,2305,4306,50945,6257,6874,728656,283150,79733,7022,162967,100132074,137814,40…
GO:0003705~transcription factor activity, RNA polymerase II distal enhancer sequence-specific binding	4211,2494,8553,6862,6591,4286,4772,5741,3725,2735,7067,6722,4617,4654,4656,1386,1385,1051,6688,466,7391,5989,4618,5077,405,6928,196,3172,2626,7080,5991,6662,1050,3651,1482,5316,6663,5813,7023,5457,4205,3394,5970,7091,6736,2294,2295,2296,2516,10215,4784,8463,7392,463,3091,9541,5629,2627,9971,2303,83595,140628,50943,79365,64321,9569,51176,
GO:0003707~steroid hormone receptor activity	5241,3172,6258,6095,6257,5914,10062,9970,4929,2104,5915,2103,5468,7025,2516,3164,2101,2494,2099,8856,7026,7182,7376,2063,10424,4306,7067,7068,7421,7181,5916,6256,9572,6097,190,5467,5465,3174,9975,2649,8431,79957,344838,164091,10002,85315,8013,2100,6096,9971,81285,54852,7101,
GO:0003708~retinoic acid receptor activity	5914,5915,5916,6256,2104,
GO:0003712~transcription cofactor activity	55578,8204,7029,1387,1655,8544,8625,4212,9079,326,9282,9404,9862,6871,170067,100507290,4582,1385,2005,4488,1811,4149,5705,694,7110,3084,4084,284390,9111,4779,3661,10771,6884,9319,5469,5784,5450,100130302,63934,100289678,389114,27044,84128,374655,84807,79891,1653,8850,9968,51317,112885,90390,55502,64324,64332,64216,57763,29079,9440,57658,7988,9969,23613,9967,10025,8295,23132,
GO:0003713~transcription coactivator activity	148398,329,23054,57591,6671,7994,345643,7027,10499,865,93649,9663,9124,9049,5715,6874,5994,8289,10915,22797,8864,8805,7041,9443,9282,10084,8721,5253,8856,6871,8464,10474,27097,10001,8609,8554,9063,51412,9913,24148,4821,6496,9441,2103,11319,8915,9421,86,915,3725,7020,5925,4869,5914,7025,3728,4654,1386,6929,7543,3726,3727,1655,5702,22926,6256,4117,6872,6672,2625,898,7528,405,328,6257,5927,5371,4261…
GO:0003714~transcription corepressor activity	57761,862,652991,150572,79733,126374,6925,390598,863,286205,8535,10284,51042,8553,10419,4212,22797,8841,23543,6478,9139,55806,6759,6758,9242,6907,9611,5195,8819,1876,51053,3281,8804,8554,51567,9421,2023,3223,5914,7068,6497,6498,8531,3726,5702,467,9572,6672,595,7026,7528,328,5449,7529,1649,6935,2004,10413,3400,8204,3975,10664,4601,2077,10140,6597,4204,190,7695,7290,1822,9759,1488,54361,9318,10409,…
GO:0003720~telomerase activity	7015,1736,7013,10728,7014,79618,7011,
GO:0003721~telomerase RNA reverse transcriptase activity	7015,
GO:0003723~RNA binding	3069,8570,26986,55095,4839,79009,8635,2332,83480,79922,11103,64062,4670,54715,51690,10775,54882,1981,23369,3608,1993,8672,6209,64895,5725,6606,23543,9939,10659,1996,23404,340168,378948,8233,390748,378950,441161,345630,642843,100302090,100130932,57409,4809,51013,8761,440563,6607,8087,10482,57703,92906,11022,649330,51069,1736,57060,10180,27303,197135,6192,285367,8880,10605,51574,55651,10656,6224,51…
GO:0003724~RNA helicase activity	1655,1665,8449,1656,23517,1660,1662,1653,10521,57062,25788,
GO:0003725~double-stranded RNA binding	4939,7098,6895,4938,4940,8638,1665,8575,23586,6780,7037,6520,3326,7431,3146,3329,87,5610,4478,1973,10376,10383,104,1213,3608,3609,23180,1994,9208,22907,54840,79693,92140,55601,6832,26065,54487,1653,79132,55342,64135,170506,79706,192669,65080,192670,29974,9188,4154,51311,29102,105,27067,54920,51284,27161,26523,23567,23405,4622,
GO:0003726~double-stranded RNA adenosine deaminase activity	103,104,81030,
GO:0003727~single-stranded RNA binding	8535,5433,23466,23586,23492,301,6631,3146,3178,7538,9361,3185,5436,7555,1746,24138,23210,55601,284131,26065,79132,9271,55342,64135,192669,57332,192670,29974,51311,105,51284,51213,10482,27161,26523,4029,
GO:0003729~mRNA binding	6631,100996928,51631,146713,54542,84530,55692,51747,7884,10644,56000,11051,84248,7538,27257,23543,23277,23451,1797,51585,1719,7298,6741,6625,5940,7175,6187,6129,6188,811,1478,27316,9775,23521,339,11224,6193,58517,8087,9513,4857,4204,220988,22916,10181,339345,1973,6207,6231,6434,4904,104,2332,708,677,6426,2926,1479,10146,5093,9933,7247,1994,11066,11052,55421,80149,441502,11189,54845,200895,8629,19…
GO:0003730~mRNA 3'-UTR binding	10643,10236,10492,9810,5073,3183,8531,3181,1996,8087,3190,1429,1993,23435,549,1153,9698,10921,1994,80315,80149,149041,90806,56254,23367,27303,132864,26135,22849,23369,1618,8570,25946,79048,5936,221662,64506,55544,64852,10642,51087,23589,10644,
GO:0003735~structural constituent of ribosome	6203,6171,6223,6218,54460,6141,6235,6229,65993,6134,10884,6139,7643,23521,9801,100526842,6156,6209,3921,29093,28973,6194,10573,51021,51253,6150,644338,6147,51264,6201,6122,6160,9349,51069,6159,51065,6168,6192,200916,6165,6161,51318,6189,6228,6167,6133,11222,51023,28998,6208,29088,51121,6224,6138,9045,51373,54948,740,6157,6188,338699,6132,63875,6187,2197,65003,6207,11224,6182,6128,6144,100529097,6…
GO:0003743~translation initiation factor activity	27335,8667,8665,8664,9086,253314,51386,9470,728689,317649,8662,1982,1977,3646,84285,8562,8890,83939,1965,8669,1983,8663,8666,10209,8672,10289,9669,8894,1975,1968,1939,4528,1964,8892,3692,1973,1981,8893,8668,8661,1967,1974,7458,192669,10480,54505,10987,219402,8891,27161,28985,
GO:0003746~translation elongation factor activity	84337,1915,1936,79921,6917,6923,85476,100526837,56648,10102,1933,1984,9567,9521,1938,1937,7284,60678,1917,158078,196549,143244,6919,80325,84340,54676,10767,
GO:0003747~translation release factor activity	91574,3396,9617,2935,2107,23708,
GO:0003755~peptidyl-prolyl cis-trans isomerase activity	730262,105371242,2280,23307,653598,728945,10465,5524,4820,285755,53938,11328,5478,9360,60681,10283,51303,10450,2286,2288,645142,23398,2281,8468,51661,10105,55033,5300,23770,644591,5479,5480,5903,2287,5481,23759,2289,642489,360132,283237,148014,85313,23508,63943,5303,51645,653505,
GO:0003756~protein disulfide isomerase activity	30001,5768,3690,5034,9601,10961,2923,64714,10954,10130,56605,51061,169714,84203,204474,81567,10026,121506,54495,23071,56255,81542,51022,
GO:0003774~motor activity	84700,4647,80179,4644,51168,57644,4651,4646,79784,399687,80022,64005,4627,4629,4649,4640,4430,4628,4620,53904,140469,4641,23026,4643,55930,4642,4542,4650,3796,1780,3797,10749,10126,4634,4619,140465,6990,4637,8655,6993,3831,84952,547,3798,5300,10540,1639,4648,4645,146909,6991,283446,79659,51626,92922,140735,84176,56992,1770,57530,27019,22989,
GO:0003777~microtubule motor activity	1769,196385,23095,3797,8701,11127,1062,3833,55614,57576,9585,92017,3801,146909,1768,3800,55083,100532724,64837,113220,64147,1783,100130097,89953,547,26153,51143,56992,10112,3796,1770,23303,201625,144132,55582,221458,124602,3831,374654,63971,11004,127602,79659,55605,1778,9493,57519,3835,25981,10749,146754,3798,8632,147700,1780,7802,9371,23046,24137,3799,3832,1781,8243,9928,285643,347240,84643,5556…
GO:0003779~actin binding	1756,89,6711,1265,7456,55704,92154,10486,29780,57644,4703,102723897,64423,129446,84448,752,23136,22885,3983,4892,2934,644150,7402,5358,2317,2036,56907,22837,1729,65979,23500,6712,123103,1730,100287171,147179,374677,64005,832,4649,57471,1264,822,374666,5217,7454,800,442721,50853,57731,8507,1627,22998,11344,9788,7430,667,6744,3059,1266,2037,5339,1072,23499,55742,2059,9749,11034,5756,283431,10677,91…
GO:0003785~actin monomer binding	57591,286527,9087,9788,23242,25,5216,4634,11013,4633,4635,4846,11151,5217,27,7114,9168,5581,56203,5756,22837,11344,375189,63876,51474,
GO:0003796~lysozyme activity	4069,254773,124912,84569,57151,119180,129530,131375,389852,27159,
GO:0003810~protein-glutamine gamma-glutamyltransferase activity	9333,2038,7051,343641,2162,7052,7047,7053,116179,
GO:0003823~antigen binding	3507,962,3495,28834,28317,390530,28526,100423062,7106,11024,8547,7040,3512,28901,28299,28442,3514,3497,3500,3501,3502,3503,3493,3494,3136,28908,3542,3537,3538,3539,3543,3575,3135,3902,563,958,5518,3804,2217,6504,2220,4277,100507436,3106,154064,353091,11027,11026,11006,135250,3140,3107,10417,79465,80328,80329,10210,28307,
GO:0003824~catalytic activity	348158,55253,6854,441250,586,6519,5208,158,51540,2272,56267,10531,79611,7086,51292,124359,64081,10455,7264,9054,8634,5255,5973,80162,10025,55902,23464,3614,5130,54995,280,23305,91543,4232,51011,1962,9426,9425,54872,1635,23600,3094,51166,2180,80221,2182,51015,132949,113179,2053,116285,51582,123876,22982,3615,8801,55862,6888,23213,9468,81602,2181,55268,197322,6520,122618,23205,3034,9512,5210,4337,7…
GO:0003826~alpha-ketoacid dehydrogenase activity	593,594,
GO:0003827~alpha-1,3-mannosylglycoprotein 2-beta-N-acetylglucosaminyltransferase activity	4245,
GO:0003828~alpha-N-acetylneuraminate alpha-2,8-sialyltransferase activity	29906,51046,6489,8128,7903,
GO:0003829~beta-1,3-galactosyl-O-glycosyl-glycoprotein beta-1,6-N-acetylglucosaminyltransferase activity	9245,2650,51301,
GO:0003830~beta-1,4-mannosylglycoprotein 4-beta-N-acetylglucosaminyltransferase activity	4248,
GO:0003831~beta-N-acetylglucosaminylglycopeptide beta-1,4-galactosyltransferase activity	8703,8704,2683,23001,11285,
GO:0003834~beta-carotene 15,15'-monooxygenase activity	53630,
GO:0003835~beta-galactoside alpha-2,6-sialyltransferase activity	6480,84620,
GO:0003836~beta-galactoside (CMP) alpha-2,3-sialyltransferase activity	6482,6487,6484,6483,140873,8869,10402,
GO:0003837~beta-ureidopropionase activity	51733,
GO:0003839~gamma-glutamylcyclotransferase activity	79017,87769,
GO:0003840~gamma-glutamyltransferase activity	91227,2686,2679,124975,2678,728441,728226,2687,2681,92086,
GO:0003841~1-acylglycerol-3-phosphate O-acyltransferase activity	10555,84803,253558,129642,54947,137964,51099,10554,56895,56894,55326,
GO:0003842~1-pyrroline-5-carboxylate dehydrogenase activity	8659,
GO:0003844~1,4-alpha-glucan branching enzyme activity	2632,
GO:0003845~11-beta-hydroxysteroid dehydrogenase [NAD(P)] activity	3290,3291,
GO:0003846~2-acylglycerol O-acyltransferase activity	8694,80168,346606,116255,84649,
GO:0003847~1-alkyl-2-acetylglycerophosphocholine esterase activity	5049,7941,5050,5051,374569,
GO:0003851~2-hydroxyacylsphingosine 1-beta-galactosyltransferase activity	7368,
GO:0003854~3-beta-hydroxy-delta5-steroid dehydrogenase activity	100288072,50814,93517,3283,80270,3284,
GO:0003857~3-hydroxyacyl-CoA dehydrogenase activity	51084,3033,3030,3295,3032,1962,7923,3028,
GO:0003858~3-hydroxybutyrate dehydrogenase activity	622,56898,
GO:0003860~3-hydroxyisobutyryl-CoA hydrolase activity	26275,
GO:0003863~3-methyl-2-oxobutanoate dehydrogenase (2-methylpropanoyl-transferring) activity	593,594,
GO:0003865~3-oxo-5-alpha-steroid 4-dehydrogenase activity	6715,6716,79644,
GO:0003867~4-aminobutyrate transaminase activity	18,
GO:0003868~4-hydroxyphenylpyruvate dioxygenase activity	3242,84842,
GO:0003870~5-aminolevulinate synthase activity	212,211,
GO:0003872~6-phosphofructokinase activity	5214,5213,5211,
GO:0003873~6-phosphofructo-2-kinase activity	5210,5209,5208,5207,
GO:0003874~6-pyruvoyltetrahydropterin synthase activity	5805,
GO:0003875~ADP-ribosylarginine hydrolase activity	141,113622,
GO:0003876~AMP deaminase activity	271,272,270,
GO:0003878~ATP citrate synthase activity	47,
GO:0003880~protein C-terminal carboxyl O-methyltransferase activity	23463,51451,
GO:0003881~CDP-diacylglycerol-inositol 3-phosphatidyltransferase activity	10423,
GO:0003882~CDP-diacylglycerol-serine O-phosphatidyltransferase activity	81490,
GO:0003883~CTP synthase activity	56474,1503,
GO:0003884~D-amino-acid oxidase activity	1610,8528,
GO:0003886~DNA (cytosine-5-)-methyltransferase activity	1787,1786,1789,1788,
GO:0003887~DNA-directed DNA polymerase activity	5422,5426,5425,10721,5423,353497,5428,23649,10514,5424,5980,1791,5427,100616102,10714,27343,11044,27434,64282,201973,57804,56655,54107,54108,51426,11232,11201,5429,
GO:0003896~DNA primase activity	5558,201973,5557,5422,
GO:0003899~DNA-directed RNA polymerase activity	5434,5430,548644,55718,51082,246721,5435,25885,5431,84172,9533,5440,661,171568,64425,5433,10623,5436,5439,55703,5438,5442,11128,10622,10849,27297,81488,5441,9412,26015,10621,9477,51728,
GO:0003904~deoxyribodipyrimidine photo-lyase activity	1407,1408,
GO:0003905~alkylbase DNA N-glycosylase activity	4350,
GO:0003906~DNA-(apurinic or apyrimidinic site) lyase activity	328,79661,3159,6188,8091,4913,8846,200558,55247,252969,27301,
GO:0003908~methylated-DNA-[protein]-cysteine S-methyltransferase activity	4255,
GO:0003909~DNA ligase activity	3978,3980,3981,
GO:0003910~DNA ligase (ATP) activity	3981,3978,3980,142,10038,10039,
GO:0003912~DNA nucleotidylexotransferase activity	1791,
GO:0003914~DNA (6-4) photolyase activity	1407,1408,
GO:0003916~DNA topoisomerase activity	8940,
GO:0003917~DNA topoisomerase type I activity	8940,116447,7156,7150,
GO:0003918~DNA topoisomerase type II (ATP-hydrolyzing) activity	116447,7155,7153,7150,
GO:0003919~FMN adenylyltransferase activity	80308,
GO:0003920~GMP reductase activity	51292,2766,
GO:0003921~GMP synthase activity	8833,
GO:0003922~GMP synthase (glutamine-hydrolyzing) activity	8833,
GO:0003923~GPI-anchor transamidase activity	10026,8733,51604,94005,128869,
GO:0003924~GTPase activity	347688,9669,1915,2767,2780,22931,2778,10381,51175,55669,22800,57111,1759,85865,79861,346562,2776,10059,5901,64225,10767,85476,51807,2768,5899,60678,2779,7277,2770,5898,83871,84340,4976,26052,115362,8934,25923,84790,2635,7846,10376,4599,11321,2771,51062,6729,54676,2775,2935,89941,55288,1968,260334,7283,84617,51174,1785,2769,2774,10382,9567,5874,29984,1654,2793,10681,22808,5414,148252,9927,9077,954…
GO:0003934~GTP cyclohydrolase I activity	2643,
GO:0003937~IMP cyclohydrolase activity	471,
GO:0003938~IMP dehydrogenase activity	3614,3615,
GO:0003939~L-iditol 2-dehydrogenase activity	6652,
GO:0003940~L-iduronidase activity	3425,
GO:0003941~L-serine ammonia-lyase activity	10993,113675,63826,
GO:0003943~N-acetylgalactosamine-4-sulfatase activity	411,2588,
GO:0003944~N-acetylglucosamine-1-phosphodiester alpha-N-acetylglucosaminidase activity	51172,
GO:0003945~N-acetyllactosamine synthase activity	8703,8702,8704,2683,
GO:0003947~(N-acetylneuraminyl)-galactosylglucosylceramide N-acetylgalactosaminyltransferase activity	2583,
GO:0003948~N4-(beta-N-acetylglucosaminyl)-L-asparaginase activity	175,80150,
GO:0003950~NAD+ ADP-ribosyltransferase activity	10039,79668,165631,56829,25976,8658,84875,56965,57097,10038,83666,54956,64761,3978,142,417,419,54625,22933,51548,23411,116969,80351,23410,23408,143,23409,
GO:0003951~NAD+ kinase activity	65220,133686,
GO:0003952~NAD+ synthase (glutamine-hydrolyzing) activity	55191,
GO:0003953~NAD+ nucleosidase activity	683,952,116969,
GO:0003954~NADH dehydrogenase activity	4728,374291,4720,4722,4723,4704,64428,51079,26502,
GO:0003955~NAD(P)H dehydrogenase (quinone) activity	1728,84869,
GO:0003956~NAD(P)+-protein-arginine ADP-ribosyltransferase activity	419,116969,420,417,51548,
GO:0003957~NAD(P)+ transhydrogenase (B-specific) activity	23530,
GO:0003958~NADPH-hemoprotein reductase activity	5447,51167,4552,27158,
GO:0003960~NADPH:quinone reductase activity	9946,127,1429,9540,
GO:0003963~RNA-3'-phosphate cyclase activity	8634,10171,
GO:0003964~RNA-directed DNA polymerase activity	7015,100616101,100616102,619465,449619,100862683,64006,100775105,100862688,100862685,
GO:0003968~RNA-directed RNA polymerase activity	7015,5430,
GO:0003972~RNA ligase (ATP) activity	51493,
GO:0003973~(S)-2-hydroxy-acid oxidase activity	51179,54363,
GO:0003974~UDP-N-acetylglucosamine 4-epimerase activity	2582,
GO:0003975~UDP-N-acetylglucosamine-dolichyl-phosphate N-acetylglucosaminephosphotransferase activity	1798,
GO:0003976~UDP-N-acetylglucosamine-lysosomal-enzyme N-acetylglucosaminephosphotransferase activity	79158,1798,84572,
GO:0003977~UDP-N-acetylglucosamine diphosphorylase activity	6675,91373,
GO:0003978~UDP-glucose 4-epimerase activity	2582,
GO:0003979~UDP-glucose 6-dehydrogenase activity	7358,
GO:0003980~UDP-glucose:glycoprotein glucosyltransferase activity	55757,56886,
GO:0003983~UTP:glucose-1-phosphate uridylyltransferase activity	7360,
GO:0003985~acetyl-CoA C-acetyltransferase activity	38,3030,39,
GO:0003986~acetyl-CoA hydrolase activity	283927,134526,23597,
GO:0003987~acetate-CoA ligase activity	79611,55902,84532,
GO:0003988~acetyl-CoA C-acyltransferase activity	30,10449,3032,
GO:0003989~acetyl-CoA carboxylase activity	5096,32,31,
GO:0003990~acetylcholinesterase activity	590,43,
GO:0003991~acetylglutamate kinase activity	162417,
GO:0003993~acid phosphatase activity	51205,23262,9677,92370,53,55,54,52,93650,9562,
GO:0003994~aconitate hydratase activity	48,50,
GO:0003995~acyl-CoA dehydrogenase activity	3712,34,8309,35,37,28976,84129,2639,8310,2108,33,36,51,80724,55289,27034,
GO:0003996~acyl-CoA ligase activity	116285,
GO:0003997~acyl-CoA oxidase activity	55289,8309,51,
GO:0003998~acylphosphatase activity	98,97,
GO:0003999~adenine phosphoribosyltransferase activity	353,
GO:0004000~adenosine deaminase activity	161931,23536,100,104,105,161823,132612,51816,
GO:0004001~adenosine kinase activity	132,
GO:0004003~ATP-dependent DNA helicase activity	2968,100302090,2068,2547,1663,100533107,92797,84893,83990,1654,1105,1106,4683,7520,2071,4173,4176,5965,4361,641,1660,1107,10146,7486,4175,1108,9557,440081,10111,51750,10856,
GO:0004004~ATP-dependent RNA helicase activity	1974,1973,10212,1654,8653,1665,8449,23020,1655,1656,9775,1660,1662,10146,7919,9704,1659,6499,91646,83479,90957,9879,22907,55760,54505,168400,11325,79665,57647,6832,317781,122402,92797,57696,79039,165545,1653,9785,10521,5976,55661,79009,9416,54456,57062,51202,170506,60625,56919,64848,64794,54514,9188,55794,55308,8886,55510,54606,11218,29118,51428,11269,11056,54555,
GO:0004008~copper-exporting ATPase activity	540,538,
GO:0004012~phospholipid-translocating ATPase activity	286410,23250,10079,23200,374868,148229,51761,57194,10396,57205,79895,5205,23120,24,57198,
GO:0004013~adenosylhomocysteinase activity	23382,10768,191,
GO:0004014~adenosylmethionine decarboxylase activity	262,
GO:0004016~adenylate cyclase activity	109,108,111,114,113,196883,112,115,2974,4881,4883,4882,2984,2977,2986,2778,2982,2983,3000,107,55811,
GO:0004017~adenylate kinase activity	205,204,203,122481,158067,50808,102157402,26289,
GO:0004018~N6-(1,2-dicarboxyethyl)AMP AMP-lyase (fumarate-forming) activity	158,
GO:0004019~adenylosuccinate synthase activity	122622,159,
GO:0004020~adenylylsulfate kinase activity	9061,9060,
GO:0004021~L-alanine:2-oxoglutarate aminotransferase activity	2875,84706,
GO:0004022~alcohol dehydrogenase (NAD) activity	126,124,127,128,130,131,10170,
GO:0004024~alcohol dehydrogenase activity, zinc-dependent	127,125,124,131,
GO:0004027~alcohol sulfotransferase activity	6820,442038,
GO:0004028~3-chloroallyl aldehyde dehydrogenase activity	8854,218,221,222,223,224,
GO:0004029~aldehyde dehydrogenase (NAD) activity	8854,216,217,8659,219,218,221,220,222,223,501,224,7915,4329,64577,
GO:0004030~aldehyde dehydrogenase [NAD(P)+] activity	217,218,221,220,222,224,
GO:0004031~aldehyde oxidase activity	131,316,
GO:0004032~alditol:NADP+ 1-oxidoreductase activity	8574,127,10327,231,8644,1646,1645,
GO:0004033~aldo-keto reductase (NADP) activity	57016,22977,1528,231,1109,6697,8644,1645,8514,7881,55586,
GO:0004034~aldose 1-epimerase activity	130589,
GO:0004035~alkaline phosphatase activity	251,8483,249,250,248,148113,
GO:0004037~allantoicase activity	55821,
GO:0004040~amidase activity	49,
GO:0004042~acetyl-CoA:L-glutamate N-acetyltransferase activity	162417,
GO:0004043~L-aminoadipate-semialdehyde dehydrogenase activity	501,
GO:0004044~amidophosphoribosyltransferase activity	5471,
GO:0004045~aminoacyl-tRNA hydrolase activity	138428,51651,3396,391356,91574,
GO:0004046~aminoacylase activity	100526760,95,847,1615,443,91703,
GO:0004047~aminomethyltransferase activity	275,2653,
GO:0004051~arachidonate 5-lipoxygenase activity	241,240,
GO:0004052~arachidonate 12-lipoxygenase activity	242,246,239,
GO:0004053~arginase activity	383,384,
GO:0004055~argininosuccinate synthase activity	445,
GO:0004056~argininosuccinate lyase activity	435,
GO:0004057~arginyltransferase activity	11101,
GO:0004058~aromatic-L-amino-acid decarboxylase activity	1644,
GO:0004059~aralkylamine N-acetyltransferase activity	15,
GO:0004060~arylamine N-acetyltransferase activity	10,9,15,
GO:0004061~arylformamidase activity	125061,
GO:0004062~aryl sulfotransferase activity	27284,6818,445329,6817,6799,442038,
GO:0004063~aryldialkylphosphatase activity	5444,5446,
GO:0004064~arylesterase activity	5445,5446,759,760,5444,57136,
GO:0004065~arylsulfatase activity	410,411,414,415,416,347527,79642,340075,153642,55959,23213,22901,
GO:0004066~asparagine synthase (glutamine-hydrolyzing) activity	54529,440,
GO:0004067~asparaginase activity	374569,80150,
GO:0004068~aspartate 1-decarboxylase activity	339896,
GO:0004069~L-aspartate:2-oxoglutarate aminotransferase activity	2806,2805,137362,
GO:0004070~aspartate carbamoyltransferase activity	790,1373,
GO:0004074~biliverdin reductase activity	645,644,
GO:0004075~biotin carboxylase activity	31,56922,5091,5095,32,
GO:0004077~biotin-[acetyl-CoA-carboxylase] ligase activity	3141,
GO:0004078~biotin-[methylcrotonoyl-CoA-carboxylase] ligase activity	3141,
GO:0004079~biotin-[methylmalonyl-CoA-carboxytransferase] ligase activity	3141,
GO:0004080~biotin-[propionyl-CoA-carboxylase (ATP-hydrolyzing)] ligase activity	3141,
GO:0004081~bis(5'-nucleosyl)-tetraphosphatase (asymmetrical) activity	318,
GO:0004082~bisphosphoglycerate mutase activity	669,5224,5223,441531,
GO:0004083~bisphosphoglycerate 2-phosphatase activity	669,5224,5223,441531,57103,
GO:0004084~branched-chain-amino-acid transaminase activity	587,586,
GO:0004085~butyryl-CoA dehydrogenase activity	35,
GO:0004087~carbamoyl-phosphate synthase (ammonia) activity	790,1373,
GO:0004088~carbamoyl-phosphate synthase (glutamine-hydrolyzing) activity	790,1373,
GO:0004089~carbonate dehydratase activity	768,771,11238,759,765,762,770,760,761,763,767,766,377677,23632,
GO:0004090~carbonyl reductase (NADPH) activity	874,873,10202,10901,
GO:0004092~carnitine O-acetyltransferase activity	1384,
GO:0004095~carnitine O-palmitoyltransferase activity	1376,1374,126129,1375,
GO:0004096~catalase activity	847,114757,2882,
GO:0004098~cerebroside-sulfatase activity	410,
GO:0004102~choline O-acetyltransferase activity	1103,
GO:0004103~choline kinase activity	1119,1120,
GO:0004104~cholinesterase activity	43,590,1119,
GO:0004105~choline-phosphate cytidylyltransferase activity	5130,9468,
GO:0004108~citrate (Si)-synthase activity	1431,
GO:0004109~coproporphyrinogen oxidase activity	1371,55316,
GO:0004111~creatine kinase activity	9448,1158,1152,548596,1160,
GO:0004112~cyclic-nucleotide phosphodiesterase activity	5138,50940,
GO:0004113~2',3'-cyclic-nucleotide 3'-phosphodiesterase activity	1267,
GO:0004114~3',5'-cyclic-nucleotide phosphodiesterase activity	5144,5137,5148,27115,5153,5138,5145,8654,50940,5158,5141,5147,5151,5152,5143,8622,5140,10846,
GO:0004115~3',5'-cyclic-AMP phosphodiesterase activity	5151,8622,5141,5153,5142,5143,5144,5150,5139,27115,
GO:0004117~calmodulin-dependent cyclic-nucleotide phosphodiesterase activity	5136,5153,5137,
GO:0004118~cGMP-stimulated cyclic-nucleotide phosphodiesterase activity	5138,50940,10846,
GO:0004119~cGMP-inhibited cyclic-nucleotide phosphodiesterase activity	5140,5139,
GO:0004122~cystathionine beta-synthase activity	875,
GO:0004123~cystathionine gamma-lyase activity	1491,
GO:0004124~cysteine synthase activity	875,
GO:0004126~cytidine deaminase activity	200315,978,339,164668,200316,57379,60489,10930,
GO:0004127~cytidylate kinase activity	51727,129607,122481,158067,
GO:0004128~cytochrome-b5 reductase activity, acting on NAD(P)H	1727,1728,5447,51700,606495,51167,51706,
GO:0004129~cytochrome-c oxidase activity	170712,1347,1350,9167,1327,9377,1340,1346,4697,1348,1528,1345,1351,1329,1337,1349,1339,1352,6834,388753,125965,1355,341947,84701,1353,
GO:0004131~cytosine deaminase activity	339,
GO:0004132~dCMP deaminase activity	1635,
GO:0004133~glycogen debranching enzyme activity	178,
GO:0004134~4-alpha-glucanotransferase activity	178,
GO:0004135~amylo-alpha-1,6-glucosidase activity	178,
GO:0004137~deoxycytidine kinase activity	7084,1633,
GO:0004138~deoxyguanosine kinase activity	1716,
GO:0004139~deoxyribose-phosphate aldolase activity	51071,
GO:0004140~dephospho-CoA kinase activity	80347,79877,
GO:0004142~diacylglycerol cholinephosphotransferase activity	56994,1040,10390,
GO:0004143~diacylglycerol kinase activity	8527,9162,160851,1607,8525,1606,1609,8526,1608,55750,139189,
GO:0004144~diacylglycerol O-acyltransferase activity	8694,346606,116255,84649,
GO:0004145~diamine N-acetyltransferase activity	6303,112483,
GO:0004146~dihydrofolate reductase activity	1719,200895,
GO:0004148~dihydrolipoyl dehydrogenase activity	1738,
GO:0004149~dihydrolipoyllysine-residue succinyltransferase activity	1743,
GO:0004151~dihydroorotase activity	790,1373,
GO:0004152~dihydroorotate dehydrogenase activity	1723,
GO:0004155~6,7-dihydropteridine reductase activity	5860,
GO:0004157~dihydropyrimidinase activity	1807,1808,
GO:0004161~dimethylallyltranstransferase activity	9453,2224,54802,
GO:0004163~diphosphomevalonate decarboxylase activity	4597,
GO:0004164~diphthine synthase activity	51611,
GO:0004165~dodecenoyl-CoA delta-isomerase activity	10455,1632,1962,
GO:0004167~dopachrome isomerase activity	4282,1652,1638,
GO:0004168~dolichol kinase activity	22845,
GO:0004169~dolichyl-phosphate-mannose-protein mannosyltransferase activity	8813,6388,23753,29954,29880,10585,
GO:0004170~dUTP diphosphatase activity	1854,
GO:0004174~electron-transferring-flavoprotein dehydrogenase activity	2110,84883,
GO:0004175~endopeptidase activity	143471,5687,5684,102,1200,9508,9476,2158,4312,5034,354,1991,4314,4311,1512,5045,1636,4318,4179,5694,5046,7174,834,1373,4321,1889,5663,5664,203100,94031,2191,5708,143684,129293,199870,84236,51112,23385,51107,205564,5707,8904,9528,59272,55486,26168,59343,29843,9986,23192,23473,
GO:0004176~ATP-dependent peptidase activity	91694,79836,83752,51185,9361,10845,164832,10730,6687,10939,
GO:0004177~aminopeptidase activity	6051,23549,10988,23173,51056,79716,29953,7512,1515,1512,4048,5184,290,7174,9520,5251,2028,642,64167,254042,91039,63929,7511,51752,4012,
GO:0004180~carboxypeptidase activity	1636,1360,93979,5476,1368,1363,1358,642,165,84735,55748,59272,10004,10003,10404,
GO:0004181~metallocarboxypeptidase activity	1361,84871,1369,51200,1363,1357,1360,79841,1368,340351,165,93979,23287,123624,1362,1358,5184,1359,2346,119587,8532,130749,57094,60509,56265,219595,
GO:0004185~serine-type carboxypeptidase activity	54504,59342,1362,5476,1368,1369,1363,5547,8532,165,119587,56265,10279,29952,
GO:0004190~aspartic-type endopeptidase activity	81502,56928,840,9476,162540,5225,5664,1509,5222,5663,23621,643834,121665,84888,10159,5972,643847,100616101,5304,1510,100616103,100862685,619465,100775105,100862683,100616102,100862684,449619,151516,84301,414301,83714,56675,25825,64006,
GO:0004197~cysteine-type endopeptidase activity	836,837,8837,841,834,839,1508,842,838,642,1515,219333,9099,7398,1514,1512,7345,1520,2923,23581,9098,9101,835,1519,1513,8078,8237,1075,9097,840,1521,9700,9100,392360,25862,9736,84749,57695,84971,6422,23032,115201,843,8975,8239,7874,84938,5641,64129,1522,8722,10892,27283,9986,10868,9958,23192,10600,
GO:0004198~calcium-dependent cysteine-type endopeptidase activity	726,388743,440854,11132,824,10753,823,11131,92291,825,79747,23473,147968,10016,6650,826,25801,6717,84290,553115,827,
GO:0004222~metalloendopeptidase activity	54507,56999,7385,4311,4898,79148,81794,11093,203102,81792,8754,80332,6868,388630,9719,170692,1889,4185,8510,2515,89932,649,4224,51360,102,89782,8756,7092,10863,9510,8728,4325,8749,53616,3792,8745,80070,57486,4320,4314,4326,4319,4323,4327,9512,9718,4322,171019,101,4313,170691,4324,6687,115209,4317,9427,79258,4225,7064,339366,10939,9508,27299,8038,8748,9313,9507,10269,8511,9509,4312,4316,3416,4318,…
GO:0004252~serine-type endopeptidase activity	3817,56649,3240,64499,25891,5644,84000,8720,566,5046,260429,10699,341277,716,646743,11202,11012,400668,339967,3250,23436,354,9622,23430,27429,2999,7177,360200,1200,2191,629,717,28983,5645,64285,339501,136242,162494,123787,138652,25807,5125,5646,10136,5327,715,64699,2159,84236,327,7113,9581,55486,2147,339906,3083,5122,100287362,377047,729756,83752,5624,4057,5328,3426,5653,3818,49,9159,43849,3002,8…
GO:0004298~threonine-type endopeptidase activity	5683,5691,5690,143471,5694,5698,122706,5682,5687,5684,5688,5693,5685,5699,5689,5696,5686,5692,5695,55617,29122,
GO:0004300~enoyl-CoA hydratase activity	1892,3030,3032,1962,549,
GO:0004301~epoxide hydrolase activity	2052,4048,2053,6051,
GO:0004303~estradiol 17-beta-dehydrogenase activity	3292,441282,50700,8630,3294,51478,51144,51170,7923,3028,51171,
GO:0004304~estrone sulfotransferase activity	6783,
GO:0004305~ethanolamine kinase activity	1119,55500,55224,1120,
GO:0004306~ethanolamine-phosphate cytidylyltransferase activity	5833,
GO:0004307~ethanolaminephosphotransferase activity	5281,85465,10390,
GO:0004308~exo-alpha-sialidase activity	129807,4758,10825,
GO:0004309~exopolyphosphatase activity	663,149428,58497,85300,158471,
GO:0004310~farnesyl-diphosphate farnesyltransferase activity	2222,
GO:0004311~farnesyltranstransferase activity	9453,2342,1352,
GO:0004312~fatty acid synthase activity	2194,
GO:0004313~[acyl-carrier-protein] S-acetyltransferase activity	2194,
GO:0004314~[acyl-carrier-protein] S-malonyltransferase activity	2194,27349,
GO:0004315~3-oxoacyl-[acyl-carrier-protein] synthase activity	2194,54995,
GO:0004316~3-oxoacyl-[acyl-carrier-protein] reductase (NADPH) activity	2194,
GO:0004317~3-hydroxypalmitoyl-[acyl-carrier-protein] dehydratase activity	2194,
GO:0004319~enoyl-[acyl-carrier-protein] reductase (NADPH, B-specific) activity	2194,
GO:0004320~oleoyl-[acyl-carrier-protein] hydrolase activity	2194,55301,
GO:0004321~fatty-acyl-CoA synthase activity	341392,11000,
GO:0004322~ferroxidase activity	2395,1356,2495,341208,94033,9843,
GO:0004324~ferredoxin-NADP+ reductase activity	2232,
GO:0004325~ferrochelatase activity	2235,
GO:0004326~tetrahydrofolylpolyglutamate synthase activity	2356,
GO:0004329~formate-tetrahydrofolate ligase activity	25902,4522,10797,441024,
GO:0004331~fructose-2,6-bisphosphate 2-phosphatase activity	5207,5208,5209,5210,57103,
GO:0004332~fructose-bisphosphate aldolase activity	229,230,226,
GO:0004333~fumarate hydratase activity	2271,
GO:0004334~fumarylacetoacetase activity	2184,
GO:0004335~galactokinase activity	2585,2584,
GO:0004336~galactosylceramidase activity	2581,
GO:0004337~geranyltranstransferase activity	9453,2224,
GO:0004339~glucan 1,4-alpha-glucosidase activity	8972,93432,
GO:0004340~glucokinase activity	3098,2645,3099,3101,80201,
GO:0004341~gluconolactonase activity	9104,
GO:0004342~glucosamine-6-phosphate deaminase activity	10007,132789,
GO:0004343~glucosamine 6-phosphate N-acetyltransferase activity	64841,
GO:0004345~glucose-6-phosphate dehydrogenase activity	2539,9563,
GO:0004346~glucose-6-phosphatase activity	2538,92579,57818,
GO:0004347~glucose-6-phosphate isomerase activity	2821,
GO:0004348~glucosylceramidase activity	57704,2629,
GO:0004349~glutamate 5-kinase activity	5832,
GO:0004350~glutamate-5-semialdehyde dehydrogenase activity	5832,
GO:0004351~glutamate decarboxylase activity	2752,2572,2571,
GO:0004352~glutamate dehydrogenase (NAD+) activity	2746,2747,
GO:0004353~glutamate dehydrogenase [NAD(P)+] activity	2746,2747,
GO:0004356~glutamate-ammonia ligase activity	2752,51557,
GO:0004357~glutamate-cysteine ligase activity	2729,2730,
GO:0004359~glutaminase activity	27165,2744,55191,
GO:0004360~glutamine-fructose-6-phosphate transaminase (isomerizing) activity	9945,2673,
GO:0004361~glutaryl-CoA dehydrogenase activity	2639,
GO:0004362~glutathione-disulfide reductase activity	2936,
GO:0004363~glutathione synthase activity	2937,
GO:0004364~glutathione transferase activity	2940,221357,2948,2947,2950,2944,100526837,2946,1192,4259,2941,1193,9521,2954,27306,9022,2938,2939,2953,653689,4257,241,1937,2952,2949,9446,4056,54332,78997,54102,4258,119391,53405,373156,25932,
GO:0004365~glyceraldehyde-3-phosphate dehydrogenase (NAD+) (phosphorylating) activity	2597,26330,
GO:0004366~glycerol-3-phosphate O-acyltransferase activity	84803,57678,150763,137964,
GO:0004367~glycerol-3-phosphate dehydrogenase [NAD+] activity	23171,2819,
GO:0004368~glycerol-3-phosphate dehydrogenase activity	2819,2820,
GO:0004370~glycerol kinase activity	2710,2713,2712,256356,
GO:0004371~glycerone kinase activity	26007,
GO:0004372~glycine hydroxymethyltransferase activity	6472,6470,
GO:0004373~glycogen (starch) synthase activity	2997,2998,
GO:0004375~glycine dehydrogenase (decarboxylating) activity	2731,
GO:0004377~GDP-Man:Man3GlcNAc2-PP-Dol alpha-1,2-mannosyltransferase activity	440138,
GO:0004378~GDP-Man:Man1GlcNAc2-PP-Dol alpha-1,3-mannosyltransferase activity	85365,
GO:0004379~glycylpeptide N-tetradecanoyltransferase activity	4836,9397,
GO:0004380~glycoprotein-fucosylgalactoside alpha-N-acetylgalactosaminyltransferase activity	28,
GO:0004381~fucosylgalactoside 3-alpha-galactosyltransferase activity	28,
GO:0004382~guanosine-diphosphatase activity	957,124583,
GO:0004383~guanylate cyclase activity	2983,4882,2982,2974,4881,2984,2977,2986,3000,
GO:0004385~guanylate kinase activity	2987,8573,1742,4354,1739,4356,4355,1740,260425,1741,84433,9414,
GO:0004386~helicase activity	3070,79009,57062,1653,11325,122402,9879,1654,257218,7919,164045,6499,23020,1106,55661,54514,57696,1662,29118,51202,57647,79665,55308,79039,64794,54606,10521,11269,90957,8886,170506,51428,1655,9044,8467,23586,301,2963,1656,6594,9931,546,1763,6595,6597,641,1973,56919,1107,7486,1974,6596,54821,80205,91351,10847,89797,55601,6832,57697,113510,8438,5976,79132,1663,57634,85441,64135,56916,4343,254394,50…
GO:0004392~heme oxygenase (decyclizing) activity	3163,3162,
GO:0004395~hexaprenyldihydroxybenzoate methyltransferase activity	51805,
GO:0004396~hexokinase activity	3098,2645,3099,3101,
GO:0004397~histidine ammonia-lyase activity	3034,
GO:0004398~histidine decarboxylase activity	3067,
GO:0004402~histone acetyltransferase activity	79828,8648,7994,11143,10499,10524,8520,84148,1387,2648,9575,8721,9862,6871,8464,10474,27097,9913,1386,6872,408,675,2033,6881,6877,6883,6880,10847,93624,138474,23522,8850,117143,26610,79595,80314,57325,11177,54556,9329,9425,9426,9085,10629,8202,
GO:0004407~histone deacetylase activity	55869,3066,8841,10014,23309,9219,9759,3065,84312,22933,83933,138151,79885,23411,25942,92552,64426,25855,6299,10013,9734,
GO:0004408~holocytochrome-c synthase activity	3052,
GO:0004411~homogentisate 1,2-dioxygenase activity	3081,
GO:0004415~hyalurononglucosaminidase activity	6677,23553,8692,3373,8372,10724,960,57214,
GO:0004416~hydroxyacylglutathione hydrolase activity	84264,3029,25953,
GO:0004418~hydroxymethylbilane synthase activity	3145,
GO:0004419~hydroxymethylglutaryl-CoA lyase activity	54511,3155,
GO:0004420~hydroxymethylglutaryl-CoA reductase (NADPH) activity	3156,
GO:0004421~hydroxymethylglutaryl-CoA synthase activity	3157,3158,
GO:0004422~hypoxanthine phosphoribosyltransferase activity	3251,56952,
GO:0004423~iduronate-2-sulfatase activity	3423,
GO:0004427~inorganic diphosphatase activity	27068,5464,58497,64077,
GO:0004430~1-phosphatidylinositol 4-kinase activity	375133,5297,728233,55300,55361,5298,
GO:0004435~phosphatidylinositol phospholipase C activity	23236,5336,5334,5335,9651,84812,113026,89869,5330,23228,2151,1133,1128,6352,1131,1909,624,887,1230,846,5333,1234,5331,5332,719,23007,122618,51196,
GO:0004438~phosphatidylinositol-3-phosphatase activity	8776,5728,4534,8898,8897,64419,9896,55613,22908,
GO:0004439~phosphatidylinositol-4,5-bisphosphate 5-phosphatase activity	8867,8871,3633,4952,114971,56623,
GO:0004441~inositol-1,4-bisphosphate 1-phosphatase activity	10380,3628,
GO:0004445~inositol-polyphosphate 5-phosphatase activity	8867,3632,27124,3635,51763,56623,
GO:0004447~iodide peroxidase activity	7173,
GO:0004449~isocitrate dehydrogenase (NAD+) activity	3420,3421,3419,
GO:0004450~isocitrate dehydrogenase (NADP+) activity	3417,3418,
GO:0004452~isopentenyl-diphosphate delta-isomerase activity	3422,91734,
GO:0004454~ketohexokinase activity	3795,
GO:0004458~D-lactate dehydrogenase (cytochrome) activity	197257,
GO:0004459~L-lactate dehydrogenase activity	160287,3945,3948,3939,92483,
GO:0004461~lactose synthase activity	3906,8704,2683,
GO:0004462~lactoylglutathione lyase activity	2739,
GO:0004463~leukotriene-A4 hydrolase activity	4048,
GO:0004464~leukotriene-C4 synthase activity	241,4056,4258,
GO:0004465~lipoprotein lipase activity	9388,4023,313,
GO:0004466~long-chain-acyl-CoA dehydrogenase activity	33,37,84129,
GO:0004467~long-chain fatty acid-CoA ligase activity	376497,28965,11001,11000,10998,2182,2181,2180,81616,10999,23205,23305,51703,
GO:0004468~lysine N-acetyltransferase activity, acting on acetyl phosphate as donor	2033,157570,8850,9027,51471,
GO:0004470~malic enzyme activity	4200,4190,4199,10873,
GO:0004471~malate dehydrogenase (decarboxylating) (NAD+) activity	10873,4200,4199,
GO:0004473~malate dehydrogenase (decarboxylating) (NADP+) activity	4199,10873,
GO:0004474~malate synthase activity	171425,
GO:0004475~mannose-1-phosphate guanylyltransferase activity	29925,
GO:0004476~mannose-6-phosphate isomerase activity	4351,
GO:0004477~methenyltetrahydrofolate cyclohydrolase activity	4522,10797,25902,441024,
GO:0004478~methionine adenosyltransferase activity	4143,4144,
GO:0004479~methionyl-tRNA formyltransferase activity	123263,
GO:0004482~mRNA (guanine-N7-)-methyltransferase activity	8731,
GO:0004483~mRNA (nucleoside-2'-O-)-methyltransferase activity	23070,55783,
GO:0004484~mRNA guanylyltransferase activity	8732,
GO:0004485~methylcrotonoyl-CoA carboxylase activity	56922,64087,
GO:0004486~methylenetetrahydrofolate dehydrogenase [NAD(P)+] activity	4522,
GO:0004487~methylenetetrahydrofolate dehydrogenase (NAD+) activity	4522,10797,441024,
GO:0004488~methylenetetrahydrofolate dehydrogenase (NADP+) activity	25902,441024,10797,4522,
GO:0004489~methylenetetrahydrofolate reductase (NAD(P)H) activity	4524,
GO:0004490~methylglutaconyl-CoA hydratase activity	549,
GO:0004491~methylmalonate-semialdehyde dehydrogenase (acylating) activity	4329,
GO:0004492~methylmalonyl-CoA decarboxylase activity	55862,
GO:0004493~methylmalonyl-CoA epimerase activity	84693,
GO:0004494~methylmalonyl-CoA mutase activity	4594,
GO:0004496~mevalonate kinase activity	4598,
GO:0004497~monooxygenase activity	51302,4051,284541,1545,1564,8529,66002,1579,6916,1558,1589,1565,54905,64816,1582,1583,1580,56603,1576,120227,1594,5053,1549,57834,1571,3818,1584,1595,1555,388714,1543,1544,1559,7299,1577,1551,1572,2328,1562,1557,2326,5740,339761,126410,57404,285440,80020,2327,10229,51004,
GO:0004498~calcidiol 1-monooxygenase activity	1594,
GO:0004499~N,N-dimethylaniline monooxygenase activity	2327,2330,388714,2329,2328,2326,
GO:0004500~dopamine beta-monooxygenase activity	1621,
GO:0004502~kynurenine 3-monooxygenase activity	8564,
GO:0004503~monophenol monooxygenase activity	7299,
GO:0004504~peptidylglycine monooxygenase activity	5066,
GO:0004505~phenylalanine 4-monooxygenase activity	5053,5092,84105,
GO:0004506~squalene monooxygenase activity	6713,
GO:0004507~steroid 11-beta-monooxygenase activity	1584,1585,
GO:0004508~steroid 17-alpha-monooxygenase activity	1586,
GO:0004509~steroid 21-monooxygenase activity
GO:0004510~tryptophan 5-monooxygenase activity	7166,121278,
GO:0004511~tyrosine 3-monooxygenase activity	7054,
GO:0004512~inositol-3-phosphate synthase activity	51477,
GO:0004513~neolactotetraosylceramide alpha-2,3-sialyltransferase activity	8869,
GO:0004514~nicotinate-nucleotide diphosphorylase (carboxylating) activity	93100,10135,23475,
GO:0004515~nicotinate-nucleotide adenylyltransferase activity	25,349565,23057,64802,
GO:0004516~nicotinate phosphoribosyltransferase activity	93100,
GO:0004517~nitric-oxide synthase activity	4846,4842,4843,
GO:0004518~nuclease activity	348654,1677,28990,80198,2237,146956,57697,79650,197342,5073,51567,4361,1763,128387,80055,27044,1653,283254,22803,
GO:0004519~endonuclease activity	2073,137902,340152,197342,284131,84083,4361,6035,328,2067,4968,23052,283,6036,6037,5896,6038,2237,5395,390443,4913,5511,10146,2021,7247,6419,440163,493901,338879,340554,10595,55728,122651,6039,146956,64421,11284,60528,53918,85463,84659,9941,22894,100533467,
GO:0004520~endodeoxyribonuclease activity	5890,7516,5892,8930,6188,328,2073,4361,5888,11144,84083,200558,2072,
GO:0004521~endoribonuclease activity	440400,2081,342618,8909,6041,80149,23293,201164,51692,27161,26523,28987,23405,10171,
GO:0004522~ribonuclease A activity	6035,6036,6038,122665,
GO:0004523~RNA-DNA hybrid ribonuclease activity	7993,246243,10535,100616101,328,2237,100616102,619465,449619,100862683,79621,84153,64006,100775105,9156,100862688,100862685,
GO:0004525~ribonuclease III activity	23405,54487,65080,29102,
GO:0004526~ribonuclease P activity	10248,10940,9692,10799,11102,10775,10557,10556,51367,54913,79897,
GO:0004527~exonuclease activity	112479,54464,79033,2237,7486,11277,254958,57455,64782,1653,3669,57109,81875,55775,9156,
GO:0004528~phosphodiesterase I activity	5168,5167,5169,328,22909,
GO:0004530~deoxyribonuclease I activity	1773,23405,
GO:0004531~deoxyribonuclease II activity	1777,58511,
GO:0004532~exoribonuclease activity	5394,5393,23404,23016,80149,118460,11340,54512,56915,51010,29883,57472,51013,
GO:0004534~5'-3' exoribonuclease activity	22803,
GO:0004535~poly(A)-specific ribonuclease activity	23019,5073,9924,255967,201626,114034,246175,4848,9337,29883,25819,57472,
GO:0004536~deoxyribonuclease activity	1776,1774,1773,1677,4830,2021,55201,83940,1775,9797,
GO:0004540~ribonuclease activity	10775,10595,8635,246243,10535,283,6036,6037,563,6038,390443,80149,440163,493901,338879,10556,129563,122651,6039,84659,
GO:0004550~nucleoside diphosphate kinase activity	4833,10201,29922,51314,347736,4830,654364,4832,4831,283458,203,205,51727,8382,129607,221264,122481,158067,26289,
GO:0004551~nucleotide diphosphatase activity	5168,5167,5169,8483,148113,
GO:0004553~hydrolase activity, hydrolyzing O-glycosyl compounds	57733,8972,79411,2720,3425,4126,2632,1117,23193,66005,2990,1116,3938,3074,197021,27159,112937,2548,284004,728411,57462,91316,152831,55347,10020,2717,
GO:0004555~alpha,alpha-trehalase activity	11181,
GO:0004556~alpha-amylase activity	279,276,280,277,
GO:0004557~alpha-galactosidase activity	2717,4668,
GO:0004558~alpha-1,4-glucosidase activity	8972,2548,6476,2595,
GO:0004559~alpha-mannosidase activity	4122,23324,4125,4123,
GO:0004560~alpha-L-fucosidase activity	2517,2519,
GO:0004561~alpha-N-acetylglucosaminidase activity	4669,
GO:0004563~beta-N-acetylhexosaminidase activity	3074,3073,284004,
GO:0004565~beta-galactosidase activity	2720,79411,89944,112937,57733,
GO:0004566~beta-glucuronidase activity	2990,9365,10855,
GO:0004567~beta-mannosidase activity	4126,
GO:0004568~chitinase activity	1118,27159,1117,1116,1486,5016,66005,
GO:0004569~glycoprotein endo-alpha-1,2-mannosidase activity	79694,80267,
GO:0004571~mannosyl-oligosaccharide 1,2-alpha-mannosidase activity	57134,9695,10905,11253,4121,55741,80267,
GO:0004572~mannosyl-oligosaccharide 1,3-1,6-alpha-mannosidase activity	4122,4124,
GO:0004573~mannosyl-oligosaccharide glucosidase activity	7841,
GO:0004574~oligo-1,6-glucosidase activity	6476,
GO:0004575~sucrose alpha-glucosidase activity	6476,
GO:0004576~oligosaccharyl transferase activity	3703,1650,1603,29880,
GO:0004577~N-acetylglucosaminyldiphosphodolichol N-acetylglucosaminyltransferase activity	79868,
GO:0004578~chitobiosyldiphosphodolichol beta-mannosyltransferase activity	56052,
GO:0004579~dolichyl-diphosphooligosaccharide-protein glycotransferase activity	1603,6184,6185,1650,3703,7991,201595,58505,
GO:0004581~dolichyl-phosphate beta-glucosyltransferase activity	29880,
GO:0004582~dolichyl-phosphate beta-D-mannosyltransferase activity	8813,8818,54344,29880,
GO:0004583~dolichyl-phosphate-glucose-glycolipid alpha-glucosyltransferase activity	84920,144245,
GO:0004584~dolichyl-phosphate-mannose-glycolipid alpha-mannosyltransferase activity	55650,
GO:0004585~ornithine carbamoyltransferase activity	5009,
GO:0004586~ornithine decarboxylase activity	51582,4953,113451,
GO:0004587~ornithine-oxo-acid transaminase activity	4942,
GO:0004588~orotate phosphoribosyltransferase activity	7372,
GO:0004590~orotidine-5'-phosphate decarboxylase activity	7372,
GO:0004591~oxoglutarate dehydrogenase (succinyl-transferring) activity	4967,55526,92259,55753,
GO:0004594~pantothenate kinase activity	55229,79646,53354,80025,
GO:0004595~pantetheine-phosphate adenylyltransferase activity	80347,
GO:0004596~peptide alpha-N-acetyltransferase activity	8260,51126,122830,80018,79612,375607,84779,80155,80218,79903,
GO:0004597~peptide-aspartate beta-dioxygenase activity	444,
GO:0004598~peptidylamidoglycolate lyase activity	5066,
GO:0004601~peroxidase activity	5742,137902,53905,4353,4259,7173,8288,25824,5743,3043,3039,5052,493869,114757,26034,7837,2882,84817,50506,
GO:0004602~glutathione peroxidase activity	2879,2877,2876,257202,2878,493869,4259,1193,2954,2880,4257,241,9588,2952,4056,2882,4258,373156,
GO:0004603~phenylethanolamine N-methyltransferase activity	5409,
GO:0004605~phosphatidate cytidylyltransferase activity	8760,1040,132001,
GO:0004607~phosphatidylcholine-sterol O-acyltransferase activity	3931,
GO:0004608~phosphatidylethanolamine N-methyltransferase activity	10400,
GO:0004609~phosphatidylserine decarboxylase activity	23761,2805,
GO:0004610~phosphoacetylglucosamine mutase activity	5238,
GO:0004611~phosphoenolpyruvate carboxykinase activity	5106,
GO:0004613~phosphoenolpyruvate carboxykinase (GTP) activity	5106,5105,
GO:0004614~phosphoglucomutase activity	5238,5236,5239,55276,
GO:0004615~phosphomannomutase activity	5372,5373,
GO:0004616~phosphogluconate dehydrogenase (decarboxylating) activity	11112,5226,84656,
GO:0004617~phosphoglycerate dehydrogenase activity	26227,
GO:0004618~phosphoglycerate kinase activity	5230,5232,
GO:0004619~phosphoglycerate mutase activity	669,5224,5223,441531,
GO:0004620~phospholipase activity	8605,8399,4023,3990,5408,149998,200879,57406,9388,
GO:0004621~glycosylphosphatidylinositol phospholipase D activity	2822,
GO:0004622~lysophospholipase activity	29124,5168,10434,100137049,3990,5321,1178,127018,255189,151056,375775,374569,10908,23659,11343,50640,1056,
GO:0004623~phospholipase A2 activity	26279,81579,5319,8399,8398,3931,5320,9588,5321,11145,729330,123745,391013,151056,283748,171586,84647,64600,80339,30814,5920,
GO:0004629~phospholipase C activity	84812,89869,5336,5335,2923,134,5330,5331,5334,5332,51196,9651,
GO:0004630~phospholipase D activity	5338,3162,2822,5337,222584,23646,122618,
GO:0004631~phosphomevalonate kinase activity	10654,
GO:0004632~phosphopantothenate--cysteine ligase activity	79717,
GO:0004633~phosphopantothenoylcysteine decarboxylase activity	60490,
GO:0004634~phosphopyruvate hydratase activity	387712,2027,2026,2023,
GO:0004637~phosphoribosylamine-glycine ligase activity	2618,
GO:0004638~phosphoribosylaminoimidazole carboxylase activity	10606,
GO:0004639~phosphoribosylaminoimidazolesuccinocarboxamide synthase activity	10606,
GO:0004641~phosphoribosylformylglycinamidine cyclo-ligase activity	2618,
GO:0004642~phosphoribosylformylglycinamidine synthase activity	5198,
GO:0004643~phosphoribosylaminoimidazolecarboxamide formyltransferase activity	471,
GO:0004644~phosphoribosylglycinamide formyltransferase activity	2618,
GO:0004645~phosphorylase activity	1890,4507,
GO:0004647~phosphoserine phosphatase activity	5723,8781,57026,78986,
GO:0004648~O-phospho-L-serine:2-oxoglutarate aminotransferase activity	29968,
GO:0004649~poly(ADP-ribose) glycohydrolase activity	8505,54936,
GO:0004651~polynucleotide 5'-phosphatase activity	8732,8446,
GO:0004652~polynucleotide adenylyltransferase activity	10914,64895,11044,167153,64282,64852,56903,55149,
GO:0004653~polypeptide N-acetylgalactosaminyltransferase activity	2590,2589,2591,442117,64409,374378,11227,51809,55568,114805,79695,117248,57452,8693,11226,63917,29071,79623,50614,26290,
GO:0004654~polyribonucleotide nucleotidyltransferase activity	87178,
GO:0004655~porphobilinogen synthase activity	210,
GO:0004656~procollagen-proline 4-dioxygenase activity	8974,283208,5034,5033,
GO:0004657~proline dehydrogenase activity	5625,58510,
GO:0004658~propionyl-CoA carboxylase activity	5095,5096,
GO:0004659~prenyltransferase activity	27235,116150,29914,
GO:0004660~protein farnesyltransferase activity	2339,2342,
GO:0004661~protein geranylgeranyltransferase activity	2339,5229,
GO:0004662~CAAX-protein geranylgeranyltransferase activity	2339,5229,
GO:0004663~Rab geranylgeranyltransferase activity	5875,1121,2339,5876,
GO:0004666~prostaglandin-endoperoxide synthase activity	5742,5743,
GO:0004667~prostaglandin-D synthase activity	27306,5730,
GO:0004668~protein-arginine deiminase activity	23569,353238,29943,51702,11240,
GO:0004671~protein C-terminal S-isoprenylcysteine carboxyl O-methyltransferase activity	23463,
GO:0004672~protein kinase activity	983,79858,9641,1111,6259,1195,6789,4293,1455,5607,57396,5563,207,4752,1457,2051,5127,26750,8621,6792,5891,4140,114783,7273,152110,5129,6795,3611,8798,127933,146057,255967,54986,54899,140901,65975,984,1024,9448,9833,1022,225689,780,6790,84033,5602,2931,6300,8844,57761,8317,53904,5567,1196,6197,2065,4139,1453,79012,8576,8428,285220,51765,3985,28951,202374,11200,5218,27148,10494,6733,23043,51776,786…
GO:0004673~protein histidine kinase activity	4831,
GO:0004674~protein serine/threonine kinase activity	10769,57118,84930,5567,65267,6788,5681,472,4139,11200,7204,23049,5063,9252,8476,8986,23604,102724428,54822,6790,9088,65268,26576,1454,6197,5058,65975,8780,6196,5593,57396,10290,57172,9451,375449,5260,139728,8536,9475,3654,5891,983,816,23139,1017,6195,8569,1111,6446,65125,10645,2011,6789,1019,1195,1612,207,5583,166614,6793,1456,9113,9578,4140,6732,5261,29904,11113,1453,5894,8997,673,5579,84254,107…
GO:0004675~transmembrane receptor protein serine/threonine kinase activity	658,91,7046,94,92,657,7048,90,
GO:0004676~3-phosphoinositide-dependent protein kinase activity	5170,
GO:0004677~DNA-dependent protein kinase activity	8091,5591,472,91419,
GO:0004679~AMP-activated protein kinase activity	5565,5571,5563,5562,53632,51422,5564,
GO:0004683~calmodulin-dependent protein kinase activity	818,817,816,1641,3706,9261,1612,8536,2185,814,7867,91807,139728,57118,8550,84254,57172,10645,8569,85366,2872,815,
GO:0004686~elongation factor-2 kinase activity	29904,
GO:0004687~myosin light chain kinase activity	4638,91807,85366,
GO:0004689~phosphorylase kinase activity	5260,5261,5256,5255,5257,
GO:0004691~cAMP-dependent protein kinase activity	11214,5566,5568,5567,5613,5571,5562,
GO:0004692~cGMP-dependent protein kinase activity	5592,5593,
GO:0004693~cyclin-dependent protein serine/threonine kinase activity	8812,6792,5218,983,1019,4117,984,1017,896,1024,1022,1025,1018,8814,1021,1020,5127,5128,5129,8621,8851,8558,344387,51265,23552,8999,65061,23097,51755,22858,5891,728642,
GO:0004694~eukaryotic translation initiation factor 2alpha kinase activity	5610,27102,9451,440275,
GO:0004697~protein kinase C activity	5588,8844,25865,23683,5587,5582,5579,5578,5583,5584,5581,5590,5580,5585,5586,29941,
GO:0004698~calcium-dependent protein kinase C activity	5582,6348,5578,
GO:0004699~calcium-independent protein kinase C activity	5583,5581,5580,
GO:0004702~receptor signaling protein serine/threonine kinase activity	90,7046,9943,658,94,91,269,92,657,7048,7042,93,659,130399,27347,
GO:0004703~G-protein coupled receptor kinase activity	6011,2870,156,2868,2869,157,131890,
GO:0004704~NF-kappaB-inducing kinase activity	3654,5531,9641,9020,238,11035,
GO:0004705~JUN kinase activity	5599,5601,5602,
GO:0004706~JUN kinase kinase kinase activity	4293,4294,4214,4296,
GO:0004707~MAP kinase activity	5599,5602,5595,5596,1432,6300,5598,5601,51701,5603,5594,5600,5597,225689,
GO:0004708~MAP kinase kinase activity	5609,6885,5063,5605,5606,5608,5602,4293,5604,1432,7867,120892,8550,
GO:0004709~MAP kinase kinase kinase activity	9175,4293,4294,6885,9064,1956,4342,673,1326,56911,7786,4214,389840,57551,9020,4217,4215,55437,51347,51776,9344,10746,4216,
GO:0004711~ribosomal protein S6 kinase activity	8986,6198,6196,6199,
GO:0004712~protein serine/threonine/tyrosine kinase activity	7272,1859,6446,6790,8444,5582,5566,6198,207,5605,1195,1196,1198,5563,5649,5604,10188,93,6196,6195,7016,25778,8445,9212,10420,57396,8798,6795,9149,
GO:0004713~protein tyrosine kinase activity	4593,4486,10461,2241,6259,4920,2064,5747,10188,2242,5754,7301,238,2263,4293,2264,285220,558,5609,8444,3717,11116,25,1956,3643,3932,2534,7525,4067,5979,3480,4233,3055,6098,5159,2268,3815,613,2260,6714,2065,2261,3716,2048,6464,4058,7297,7465,7272,3791,5605,1445,4145,27,7535,6850,6416,5606,1196,1198,640,660,3718,5608,5604,7010,695,5756,5607,8711,1859,2185,2066,2045,7016,4296,25778,9625,7273,8445,574…
GO:0004714~transmembrane receptor protein tyrosine kinase activity	238,2066,780,4919,1956,4916,2065,7010,3480,2322,1436,2064,4058,4914,4593,5979,6098,3815,5987,3645,5156,2321,1969,558,6259,7075,2324,3791,2050,4920,7301,10461,4921,27020,
GO:0004715~non-membrane spanning protein tyrosine kinase activity	4145,2185,3932,640,7297,3055,7525,8767,3717,8576,25,2534,2242,4067,2268,494551,6714,2241,5610,3716,7465,1445,7006,100124696,7294,27,2444,7535,6850,1195,660,3718,5747,5580,695,10188,3702,8711,1859,5753,9833,91461,55359,157285,6725,79834,9031,
GO:0004716~receptor signaling protein tyrosine kinase activity	2066,2064,1956,3643,4067,3815,3791,6850,7301,
GO:0004719~protein-L-isoaspartate (D-aspartate) O-methyltransferase activity	5110,55251,115294,
GO:0004720~protein-lysine 6-oxidase activity	4015,84695,84171,4017,
GO:0004721~phosphoprotein phosphatase activity	100506012,5501,9150,5536,5500,5516,5515,5530,5499,5475,5533,5531,8613,4659,10217,8612,23239,53,5728,51496,5781,1739,4534,9787,92609,5532,5537,23371,85464,79660,160760,9989,54434,57026,1852,55313,78986,80824,90673,29085,57460,8556,28227,11221,
GO:0004722~protein serine/threonine phosphatase activity	152926,168448,151649,9647,147699,5495,54704,80895,5494,57546,132160,9110,8493,5537,5475,5470,5496,8555,7957,23399,5509,3932,5532,5518,5501,5536,5728,5531,5499,5516,5520,54205,5530,8897,5528,10454,1033,92609,333926,151742,84919,23035,134510,22843,54935,27068,57460,8556,5507,9107,28227,
GO:0004723~calcium-dependent protein serine/threonine phosphatase activity	5534,818,
GO:0004724~magnesium-dependent protein serine/threonine phosphatase activity	54704,57546,
GO:0004725~protein tyrosine phosphatase activity	11122,5788,5728,138639,5795,64419,1033,5793,374462,5780,5802,26191,5796,168448,2138,283871,84867,2139,2140,994,5770,5778,5782,8898,993,8446,52,995,5784,5799,26469,5797,2070,54961,51207,5789,85464,5787,5801,150290,8776,93492,8897,5792,7957,5800,11099,5798,8555,5774,5775,9110,1845,5771,8732,9829,11072,5786,5803,5777,7179,1844,5781,5783,1846,1850,4534,1847,1848,1849,92609,285193,26095,338599,201562,…
GO:0004726~non-membrane spanning protein tyrosine phosphatase activity	5771,52,1843,5775,5780,5782,5781,26469,
GO:0004727~prenylated protein tyrosine phosphatase activity	11156,8073,
GO:0004728~receptor signaling protein tyrosine phosphatase activity	5604,
GO:0004729~oxygen-dependent protoporphyrinogen oxidase activity	5498,
GO:0004730~pseudouridylate synthase activity	80324,
GO:0004731~purine-nucleoside phosphorylase activity	4860,
GO:0004733~pyridoxamine-phosphate oxidase activity	55163,
GO:0004735~pyrroline-5-carboxylate reductase activity	65263,29920,5831,122945,
GO:0004736~pyruvate carboxylase activity	5091,
GO:0004738~pyruvate dehydrogenase activity	5160,5162,
GO:0004739~pyruvate dehydrogenase (acetyl-transferring) activity	5162,5160,5161,
GO:0004740~pyruvate dehydrogenase (acetyl-transferring) kinase activity	5163,5164,5165,5166,
GO:0004741~[pyruvate dehydrogenase (lipoamide)] phosphatase activity	54704,57546,
GO:0004742~dihydrolipoyllysine-residue acetyltransferase activity	1737,
GO:0004743~pyruvate kinase activity	5315,5313,
GO:0004744~retinal isomerase activity	6121,
GO:0004745~retinol dehydrogenase activity	201140,50700,8630,8608,9249,127,650,131,8644,157506,195814,121214,51109,5959,145226,10170,
GO:0004747~ribokinase activity	64080,
GO:0004748~ribonucleoside-diphosphate reductase activity, thioredoxin disulfide as acceptor	6240,6241,50484,
GO:0004749~ribose phosphate diphosphokinase activity	221823,5634,5631,5635,5636,
GO:0004750~ribulose-phosphate 3-epimerase activity	6120,729020,
GO:0004751~ribose-5-phosphate isomerase activity	22934,
GO:0004756~selenide, water dikinase activity	22928,22929,
GO:0004757~sepiapterin reductase activity	6697,
GO:0004758~serine C-palmitoyltransferase activity	10558,9517,165679,171546,55304,
GO:0004760~serine-pyruvate transaminase activity	189,
GO:0004766~spermidine synthase activity	6723,
GO:0004767~sphingomyelin phosphodiesterase activity	339221,6610,6609,10924,27293,55627,55512,
GO:0004768~stearoyl-CoA 9-desaturase activity	6319,9415,79966,
GO:0004769~steroid delta-isomerase activity	3283,3284,10682,
GO:0004771~sterol esterase activity	1056,3988,
GO:0004772~sterol O-acyltransferase activity	6646,
GO:0004773~steryl-sulfatase activity	412,
GO:0004775~succinate-CoA ligase (ADP-forming) activity	8802,8803,
GO:0004776~succinate-CoA ligase (GDP-forming) activity	8802,8801,
GO:0004777~succinate-semialdehyde dehydrogenase (NAD+) activity	7915,
GO:0004778~succinyl-CoA hydrolase activity	122970,
GO:0004781~sulfate adenylyltransferase (ATP) activity	9061,9060,
GO:0004782~sulfinoalanine decarboxylase activity	339896,51380,
GO:0004784~superoxide dismutase activity	6648,9973,6647,6649,1728,
GO:0004788~thiamine diphosphokinase activity	27010,
GO:0004790~thioether S-methyltransferase activity	11185,
GO:0004791~thioredoxin-disulfide reductase activity	7296,10587,114112,64359,84203,
GO:0004792~thiosulfate sulfurtransferase activity	7263,4357,27304,
GO:0004794~L-threonine ammonia-lyase activity	10993,113675,
GO:0004795~threonine synthase activity	55258,79896,
GO:0004796~thromboxane-A synthase activity	6916,
GO:0004797~thymidine kinase activity	7083,7084,
GO:0004798~thymidylate kinase activity	1841,129607,
GO:0004799~thymidylate synthase activity	7298,
GO:0004800~thyroxine 5'-deiodinase activity	1733,1734,1735,
GO:0004801~sedoheptulose-7-phosphate:D-glyceraldehyde-3-phosphate glyceronetransferase activity	6888,
GO:0004802~transketolase activity	7086,8277,84076,
GO:0004803~transposase activity	9189,79725,55237,
GO:0004806~triglyceride lipase activity	5408,3990,5407,4023,8513,5406,1056,13,8228,3991,119548,51099,57104,80339,
GO:0004807~triose-phosphate isomerase activity	7167,
GO:0004809~tRNA (guanine-N2-)-methyltransferase activity	55621,81627,60487,
GO:0004810~tRNA adenylyltransferase activity	51095,
GO:0004812~aminoacyl-tRNA ligase activity	79587,51520,3035,23438,57176,79731,5859,7453,4141,3735,2193,10667,
GO:0004813~alanine-tRNA ligase activity	100885850,16,57505,80755,
GO:0004814~arginine-tRNA ligase activity	55152,5917,57038,
GO:0004815~aspartate-tRNA ligase activity	1615,55157,
GO:0004816~asparagine-tRNA ligase activity	4677,79731,
GO:0004817~cysteine-tRNA ligase activity	833,79587,
GO:0004818~glutamate-tRNA ligase activity	124454,2058,
GO:0004819~glutamine-tRNA ligase activity	5859,
GO:0004820~glycine-tRNA ligase activity	2617,11232,
GO:0004821~histidine-tRNA ligase activity	3035,23438,
GO:0004822~isoleucine-tRNA ligase activity	3376,55699,
GO:0004823~leucine-tRNA ligase activity	23395,51520,
GO:0004824~lysine-tRNA ligase activity	3735,
GO:0004825~methionine-tRNA ligase activity	4141,92935,
GO:0004826~phenylalanine-tRNA ligase activity	2193,10667,57470,91893,10056,
GO:0004827~proline-tRNA ligase activity	2058,25973,
GO:0004828~serine-tRNA ligase activity	54938,6301,
GO:0004829~threonine-tRNA ligase activity	123283,80222,6897,
GO:0004830~tryptophan-tRNA ligase activity	7453,10352,
GO:0004831~tyrosine-tRNA ligase activity	8565,51067,
GO:0004832~valine-tRNA ligase activity	57176,7407,8565,
GO:0004833~tryptophan 2,3-dioxygenase activity	6999,3620,169355,
GO:0004835~tubulin-tyrosine ligase activity	150465,
GO:0004838~L-tyrosine:2-oxoglutarate aminotransferase activity	6898,
GO:0004839~ubiquitin activating enzyme activity	55236,10533,7317,7318,10055,
GO:0004842~ubiquitin-protein transferase activity	25820,5071,329,25831,672,57674,9618,146310,25897,7337,8924,123103,7187,54542,7186,643376,868,55120,151525,6478,10425,23759,9781,390594,54467,9604,142678,55521,154214,51366,143279,51191,55632,27339,89910,10193,283450,9870,10075,8916,4734,57531,11059,55072,5930,10273,9320,23072,51529,64750,23327,51070,7844,11060,7188,5193,11065,571,9246,8805,332,9867,11342,23295,10299,10324,10206,9810,26261,9148,90…
GO:0004843~ubiquitin-specific protease activity	7347,55593,84196,8314,7375,7345,90268,55611,9958,8237,51377,23032,9100,84669,8665,8287,219333,9099,7398,10869,10617,7128,9098,9101,8078,79184,4287,9097,64854,54726,10318,23252,220213,114803,55432,56957,377630,25862,9736,84749,57478,158880,85015,139562,57695,84640,126119,161725,7353,10987,8975,8239,7874,78990,80124,55031,57646,84101,92552,55139,84132,1540,57602,57558,54764,29761,27005,11274,23326,…
GO:0004844~uracil DNA N-glycosylase activity	7374,10309,328,6996,23583,
GO:0004849~uridine kinase activity	51727,54963,139596,7371,83549,
GO:0004850~uridine phosphorylase activity	151531,7378,
GO:0004852~uroporphyrinogen-III synthase activity	7390,3145,
GO:0004853~uroporphyrinogen decarboxylase activity	7389,
GO:0004854~xanthine dehydrogenase activity	7498,316,
GO:0004855~xanthine oxidase activity	7498,
GO:0004856~xylulokinase activity	9942,
GO:0004857~enzyme inhibitor activity	2646,1604,6588,4659,813,5636,54600,9546,6447,1447,100507027,4179,5148,54658,5350,2644,4851,408,8525,5149,5635,10129,57805,23038,51129,10628,54577,54576,23640,9478,93974,27329,
GO:0004859~phospholipase inhibitor activity	390940,304,306,302,341,308,307,5132,6620,301,27329,
GO:0004860~protein kinase inhibitor activity	8835,30837,9021,9306,1101,8651,23768,9535,9467,9655,4869,2811,1634,4690,633,2764,5611,339977,79883,80851,127435,347730,146760,349667,80059,347731,131578,142679,122809,28951,54997,57761,10221,11261,54829,65078,60506,51347,64922,79706,57408,64101,57689,51562,1154,94030,54920,23767,23769,84152,9479,
GO:0004861~cyclin-dependent protein serine/threonine kinase inhibitor activity	1028,1027,124790,10614,1026,836,1029,1030,1031,1032,388324,8850,
GO:0004862~cAMP-dependent protein kinase inhibitor activity	5573,5576,5575,5577,5569,11142,5570,51422,
GO:0004864~protein phosphatase inhibitor activity	65979,57591,84687,5504,54866,9749,5502,221692,57496,84152,80316,2029,284352,8725,392617,6295,5764,10776,6418,114794,9858,153743,116729,22853,221908,153769,151242,94274,26472,116154,145376,100507444,5514,51400,23523,
GO:0004865~protein serine/threonine phosphatase inhibitor activity	6992,10842,5504,5511,5502,81706,151242,84152,
GO:0004866~endopeptidase inhibitor activity	100293534,408186,720,721,27151,2,144568,10653,8530,8434,6690,718,727,1471,197,6590,1476,3053,5627,4018,5345,7035,3698,5266,6691,5858,831,5973,9097,3699,6694,10406,3700,388503,9491,58503,27344,51377,
GO:0004867~serine-type endopeptidase inhibitor activity	3698,80760,5276,144568,284293,647174,3697,3700,124857,7035,5268,6690,1293,5055,3699,351,89932,6692,5273,340267,7980,10653,27290,8710,57119,8434,462,5265,12,183,2,259,6590,3273,5054,5104,710,6906,3053,5270,866,5345,5045,646424,5266,6691,5858,390502,3730,6317,5267,5037,1992,5269,5176,6318,10816,5271,5272,871,84651,1294,334,6695,10406,153218,643394,144203,408187,391253,404203,388007,347365,135228,25…
GO:0004869~cysteine-type endopeptidase inhibitor activity	128817,10047,1475,26998,197,332,8530,9232,1471,1472,1469,3827,1476,3273,1470,1473,6317,3933,59082,6695,4671,10406,1474,114769,128822,128820,440068,79444,140880,128821,58484,57448,5275,
GO:0004871~signal transducer activity	552891,23236,9628,2767,2780,2778,5336,6000,5334,10603,5662,346562,2776,1499,6773,5747,868,653519,9651,2768,6777,3728,2779,4046,84812,6775,2792,2185,2770,6776,6772,2793,8787,2771,54331,6778,6774,113026,89869,9564,2775,25970,23228,2769,2774,2788,9049,3965,7188,10475,8471,10681,10497,4659,8312,8767,7105,10206,8786,57449,22943,8518,80833,9630,551,6280,389,4804,2773,3956,3162,2078,3554,2784,3925,2697,…
GO:0004872~receptor activity	195977,3689,3694,11054,118429,390243,3688,950,2675,3695,10159,84168,3693,7099,8797,4982,8795,10497,23495,259197,4864,2051,7098,5364,2137,9282,4065,8828,8029,7097,10267,10268,11025,10446,9862,9244,8455,8807,8771,56253,11126,3949,920,611,3848,3383,921,914,7056,5979,4804,5314,924,4070,3482,7181,290,5817,2348,1438,4179,912,3691,26,1056,945,1131,4882,3687,2357,4360,4163,355,958,3696,22914,799,2558,143…
GO:0004873~asialoglycoprotein receptor activity	432,433,4043,
GO:0004874~aryl hydrocarbon receptor activity	405,
GO:0004875~complement receptor activity	1380,
GO:0004876~complement component C3a receptor activity	719,
GO:0004877~complement component C3b receptor activity	1378,
GO:0004878~complement component C5a receptor activity	728,
GO:0004879~RNA polymerase II transcription factor activity, ligand-activated sequence-specific DNA binding	3172,6095,5465,10062,4929,5468,7025,3164,7026,2063,2494,8856,2103,5241,367,2101,6256,9572,6257,196,6774,5733,6097,190,7376,5467,2516,3174,9970,9975,2649,112770,2100,6096,9971,10002,
GO:0004882~androgen receptor activity	367,9970,4824,
GO:0004883~glucocorticoid receptor activity	2908,
GO:0004886~9-cis retinoic acid receptor activity	6256,6257,6258,
GO:0004887~thyroid hormone receptor activity	7068,9970,8856,7067,2063,8013,9971,10902,
GO:0004888~transmembrane signaling receptor activity	3507,355,57556,83953,392138,119749,403257,341152,917,10333,7098,7096,81793,915,916,6608,2057,7099,1364,8794,4864,11318,9127,1365,5364,7100,7097,11024,11025,10990,8549,441308,79541,9436,10261,1956,920,6967,2064,3383,921,7056,4804,81315,390432,391121,26687,973,2812,3554,6693,6401,2022,3902,1380,4882,4074,919,971,2065,2123,4360,3821,3822,939,943,8387,9103,6259,4352,974,1630,2740,100132285,8388,8390,…
GO:0004889~acetylcholine-activated cation-selective channel activity	3359,285242,1144,1135,1134,8973,1137,1138,1140,9177,1146,1141,1143,1136,1139,1145,1142,353174,200909,170572,57053,55584,
GO:0004890~GABA-A receptor activity	2567,2555,200959,2561,2568,2566,2554,2559,2562,2558,2563,2560,2569,2570,2556,2557,2564,2565,55879,
GO:0004896~cytokine receptor activity	3570,4352,2690,3595,3568,3561,3575,1438,3590,3566,3563,972,2152,960,3593,2322,3594,3597,9173,3601,10148,3598,1271,1439,53833,163702,133396,1441,55540,53832,
GO:0004897~ciliary neurotrophic factor receptor activity	3570,1271,3572,3977,
GO:0004900~erythropoietin receptor activity	2057,
GO:0004902~granulocyte colony-stimulating factor receptor activity	1438,
GO:0004903~growth hormone receptor activity	2690,
GO:0004904~interferon receptor activity	58985,
GO:0004905~type I interferon receptor activity	3454,3455,
GO:0004906~interferon-gamma receptor activity	3459,3460,
GO:0004908~interleukin-1 receptor activity	3556,9173,3554,7850,8809,8808,26280,
GO:0004909~interleukin-1, Type I, activating receptor activity	3554,8808,
GO:0004910~interleukin-1, Type II, blocking receptor activity	7850,26280,
GO:0004911~interleukin-2 receptor activity	3559,3560,3561,
GO:0004912~interleukin-3 receptor activity	3563,1439,
GO:0004913~interleukin-4 receptor activity	3566,3561,
GO:0004914~interleukin-5 receptor activity	1439,3568,
GO:0004915~interleukin-6 receptor activity	3570,3572,
GO:0004917~interleukin-7 receptor activity	3575,3561,
GO:0004918~interleukin-8 receptor activity	3577,3579,
GO:0004919~interleukin-9 receptor activity	3581,
GO:0004920~interleukin-10 receptor activity	3588,3587,
GO:0004921~interleukin-11 receptor activity	3572,
GO:0004923~leukemia inhibitory factor receptor activity	3572,3977,
GO:0004924~oncostatin-M receptor activity	3572,3977,9180,
GO:0004925~prolactin receptor activity	5618,
GO:0004930~G-protein coupled receptor activity	2863,259293,390084,2852,440435,347088,59350,403274,138883,442194,390649,283383,117196,390151,120586,138882,219469,256144,4994,390432,283110,259289,105369274,23432,1394,80835,2917,2918,23284,26737,692312,10381,5739,392390,26248,391114,221393,401665,55890,266977,135941,6344,81797,259294,390538,259290,442186,259292,353164,140,259295,576,127059,392138,254783,401994,403284,403277,283365,441932,256892,…
GO:0004931~extracellular ATP-gated cation channel activity	5024,5026,9127,5025,5027,400073,5023,22953,
GO:0004935~adrenergic receptor activity	390084,1813,390155,120796,120793,138805,83550,
GO:0004937~alpha1-adrenergic receptor activity	148,146,147,
GO:0004938~alpha2-adrenergic receptor activity	151,152,150,
GO:0004939~beta-adrenergic receptor activity	153,155,
GO:0004940~beta1-adrenergic receptor activity	153,
GO:0004941~beta2-adrenergic receptor activity	154,
GO:0004943~C3a anaphylatoxin receptor activity	719,
GO:0004944~C5a anaphylatoxin receptor activity	728,27202,
GO:0004945~angiotensin type II receptor activity	185,4142,186,57085,339403,
GO:0004946~bombesin receptor activity	4829,680,
GO:0004947~bradykinin receptor activity	623,624,
GO:0004948~calcitonin receptor activity	799,10203,10267,
GO:0004949~cannabinoid receptor activity	1268,1269,9290,
GO:0004950~chemokine receptor activity	9034,1238,3577,1230,729230,2829,1524,2833,1232,1233,1234,1235,1237,10803,2840,1240,51554,
GO:0004951~cholecystokinin receptor activity	886,887,
GO:0004952~dopamine neurotransmitter receptor activity	1815,1814,1813,1812,1816,
GO:0004955~prostaglandin receptor activity	5468,
GO:0004956~prostaglandin D receptor activity	5729,11251,
GO:0004957~prostaglandin E receptor activity	5733,5732,3248,5731,5734,
GO:0004958~prostaglandin F receptor activity	5737,11251,
GO:0004960~thromboxane receptor activity	6915,
GO:0004961~thromboxane A2 receptor activity	6915,
GO:0004962~endothelin receptor activity	1910,1909,
GO:0004963~follicle-stimulating hormone receptor activity	2492,
GO:0004964~luteinizing hormone receptor activity	3973,
GO:0004965~G-protein coupled GABA receptor activity	2550,9568,165829,
GO:0004966~galanin receptor activity	8811,8484,51083,2587,
GO:0004967~glucagon receptor activity	2642,9340,2740,
GO:0004968~gonadotropin-releasing hormone receptor activity	2798,114814,54328,
GO:0004969~histamine receptor activity	11255,3274,3269,3362,59340,51222,
GO:0004970~ionotropic glutamate receptor activity	2892,2895,2898,2903,2897,2894,2891,2893,2905,2899,2902,
GO:0004971~AMPA glutamate receptor activity	2890,2891,2892,2893,
GO:0004972~NMDA glutamate receptor activity	2906,116444,2902,2903,2904,2185,2905,116443,
GO:0004974~leukotriene receptor activity	56413,1241,57105,10800,
GO:0004977~melanocortin receptor activity	4161,4160,4159,4158,4157,
GO:0004978~corticotropin receptor activity	4158,
GO:0004979~beta-endorphin receptor activity	4988,
GO:0004980~melanocyte-stimulating hormone receptor activity	4157,4160,4159,
GO:0004982~N-formyl peptide receptor activity	2358,2357,2359,
GO:0004983~neuropeptide Y receptor activity	4886,84109,4887,2834,4889,128674,10887,4888,10888,
GO:0004984~olfactory receptor activity	390084,403274,138883,442194,390649,390151,120586,138882,219469,256144,4994,390432,283110,105369274,26737,392390,26248,391114,401665,135941,81797,390538,442186,127059,392138,254783,401994,403284,403277,283365,441932,256892,343172,119749,403273,390327,403282,26341,390323,219968,338755,390326,403278,390053,403257,341152,440153,338675,390429,390078,390037,26333,4992,26696,26538,26532,26658,126370,442…
GO:0004985~opioid receptor activity	4985,4986,2831,2832,10280,11054,
GO:0004990~oxytocin receptor activity	5021,
GO:0004991~parathyroid hormone receptor activity	5745,5746,
GO:0004992~platelet activating factor receptor activity	5159,5724,5157,
GO:0004993~G-protein coupled serotonin receptor activity	3356,285242,3350,3360,9177,3352,3351,3358,3354,3355,3363,3357,3359,3361,3362,353174,200909,170572,
GO:0004994~somatostatin receptor activity	6751,6752,6754,6753,6755,
GO:0004995~tachykinin receptor activity	6865,6869,6870,
GO:0004996~thyroid-stimulating hormone receptor activity	7253,7849,
GO:0004997~thyrotropin-releasing hormone receptor activity	7201,
GO:0004998~transferrin receptor activity	7037,7036,
GO:0004999~vasoactive intestinal polypeptide receptor activity	7434,7433,117,
GO:0005000~vasopressin receptor activity	5021,554,552,553,171389,387129,51763,
GO:0005001~transmembrane receptor protein tyrosine phosphatase activity	5788,5792,5786,5787,5789,5791,5793,5803,5797,5777,5802,5801,5796,5800,10076,5799,5794,
GO:0005003~ephrin receptor activity	285220,2051,2048,2044,2042,2043,2047,284656,1969,2049,2050,
GO:0005004~GPI-linked ephrin receptor activity	2044,4914,2042,2046,2043,2045,4916,
GO:0005005~transmembrane-ephrin receptor activity	2041,2048,1944,1945,2044,2047,2043,1949,284656,
GO:0005006~epidermal growth factor-activated receptor activity	1956,2202,
GO:0005007~fibroblast growth factor-activated receptor activity	2263,2260,2261,2264,53834,
GO:0005008~hepatocyte growth factor-activated receptor activity	4233,
GO:0005009~insulin-activated receptor activity	3643,
GO:0005010~insulin-like growth factor-activated receptor activity	3480,3482,51232,
GO:0005011~macrophage colony-stimulating factor receptor activity	1436,4486,
GO:0005017~platelet-derived growth factor-activated receptor activity	5159,
GO:0005018~platelet-derived growth factor alpha-receptor activity	5156,
GO:0005019~platelet-derived growth factor beta-receptor activity	5159,5157,
GO:0005020~stem cell factor receptor activity	3815,
GO:0005021~vascular endothelial growth factor-activated receptor activity	8828,2324,8829,5156,2321,3791,2322,
GO:0005024~transforming growth factor beta-activated receptor activity	2022,7046,94,7048,7049,4052,8425,
GO:0005025~transforming growth factor beta receptor activity, type I	7046,658,94,90,
GO:0005026~transforming growth factor beta receptor activity, type II	7048,269,
GO:0005030~neurotrophin receptor activity	4916,4914,
GO:0005031~tumor necrosis factor-activated receptor activity	7132,8797,4982,8795,8794,27242,8771,4804,7133,355,958,939,943,4055,7293,3604,8764,8718,84957,60401,55504,8793,8784,8792,
GO:0005034~osmosensor activity	59341,
GO:0005035~death receptor activity	8797,
GO:0005041~low-density lipoprotein receptor activity	58191,4040,3949,948,4973,7436,55576,23166,53353,29967,
GO:0005042~netrin receptor activity	8633,
GO:0005044~scavenger receptor activity	56649,284297,84000,3426,91179,4481,64699,84695,7113,9332,4017,5168,923,5167,10216,7448,80975,921,283316,5169,58191,3959,1238,922,8909,57007,8492,5651,8578,81035,27283,51435,286133,157869,136853,55576,84171,84439,84547,64129,51554,23166,8685,1755,56241,
GO:0005046~KDEL sequence binding	10945,11014,
GO:0005047~signal recognition particle binding	6731,6726,6730,58477,
GO:0005048~signal sequence binding	163,1173,
GO:0005049~nuclear export signal receptor activity	11097,1434,64328,64901,23039,
GO:0005052~peroxisome matrix targeting signal-1 binding	5830,51555,
GO:0005053~peroxisome matrix targeting signal-2 binding	5191,
GO:0005055~laminin receptor activity	3921,4059,
GO:0005057~receptor signaling protein activity	7046,26230,51195,10636,5894,673,6002,9201,23768,7305,9046,9437,9530,4803,916,153,369,2209,8519,930,116,2781,5335,3566,8396,375,9173,7074,5082,4086,55715,8439,1796,4090,573,10293,23767,23769,55816,51196,1616,
GO:0005068~transmembrane receptor protein tyrosine kinase adaptor activity	10603,9046,5295,6464,3667,50852,10818,29760,26228,9846,
GO:0005070~SH3/SH2 adaptor activity	10603,8835,8471,395,27040,8440,4068,6451,8935,9402,940,6714,1123,4690,1398,1399,10140,1124,6450,2885,6452,8506,393,5781,10657,392,2059,6503,2887,2549,10750,7159,2888,2886,3927,6461,116449,8631,10044,29760,8027,84941,79368,10045,23623,10580,84174,9047,55824,50618,10451,26228,
GO:0005072~transforming growth factor beta receptor, cytoplasmic mediator activity	2022,1027,
GO:0005078~MAP-kinase scaffold activity	283455,9043,23542,8844,142679,23162,9479,
GO:0005080~protein kinase C binding	11155,10539,8436,3315,5579,3685,5341,7153,6714,5589,1832,2316,4082,6385,207,208,2869,3667,552,553,3094,114609,7532,7155,708,8754,8878,6996,5585,168002,11344,56288,51564,112464,147906,10611,5074,4753,9638,5318,10616,54577,54575,59341,50855,9463,51339,120,9734,10014,
GO:0005085~guanyl-nucleotide exchange factor activity	51195,266747,23348,1793,51735,55103,25780,85440,139818,81704,9771,11069,80005,115727,1894,9732,153020,1794,10235,10125,10411,55619,2889,221002,8997,255426,57572,2864,10542,8412,7204,8924,1132,7409,6915,5739,5877,2642,8892,7410,2245,389541,7984,5900,7074,8893,5923,8874,1967,26130,6453,9649,89846,55004,152273,390637,126432,23370,55785,10276,221472,126006,26230,1795,117289,10044,25791,201163,96459,8…
GO:0005086~ARF guanyl-nucleotide exchange factor activity	9922,26269,9266,440073,5662,27128,23362,10565,9267,8440,9265,4690,273,9322,8925,23096,54874,57221,23550,8729,23048,84249,10564,
GO:0005087~Ran guanyl-nucleotide exchange factor activity	1102,1104,57679,29098,26297,
GO:0005088~Ras guanyl-nucleotide exchange factor activity	5863,10125,153,6654,153020,5923,85442,25780,221002,115727,11069,9771,9693,
GO:0005089~Rho guanyl-nucleotide exchange factor activity	11214,50618,7204,6655,23229,7409,50649,29,389337,26030,84033,100271715,27237,8874,121512,152273,8997,50650,64857,25791,5924,9639,221178,26230,23365,55200,55785,6654,259173,6453,128272,613,4168,57679,10160,7984,57480,10451,9828,23263,9855,1894,9138,23370,9826,57449,22899,7410,2245,345930,7074,5923,9459,25894,139818,89846,10276,23268,55160,440107,221472,115557,23101,64283,84904,57580,54869,55701,91…
GO:0005092~GDP-dissociation inhibitor activity	26086,10636,9270,2664,5902,29899,23677,
GO:0005093~Rab GDP-dissociation inhibitor activity	2664,2665,
GO:0005094~Rho GDP-dissociation inhibitor activity	398,397,396,
GO:0005095~GTPase inhibitor activity	3843,5147,9162,9353,402,8826,10188,2873,2874,10788,399,132864,6242,56882,
GO:0005096~GTPase activator activity	119016,64744,102724862,57186,9135,414189,729092,55616,102723859,101060351,23527,116987,60682,1793,653259,5909,50807,116985,5922,25780,84253,3268,201176,28964,116984,84364,57148,79658,353299,414059,84218,143872,58504,9743,643338,5905,26286,4649,79874,29,9938,84173,3267,101060376,1894,22930,23092,100271927,11033,9693,255520,55738,10156,10788,5921,55531,128239,26037,153090,6494,116986,9815,64411,476…
GO:0005102~receptor binding	2243,7474,9840,3908,7471,3910,3909,3084,5340,7477,390916,54361,7480,8204,5919,2266,7472,7478,7484,223075,51384,6744,81029,57451,3077,56244,10345,80326,7481,4641,181,4917,7476,9542,102,10005,9368,2660,10755,259197,11001,2533,285,8620,8805,8443,54741,8310,112,9788,8767,8742,8740,10758,2029,7305,66008,10154,5623,2676,1729,3717,27286,1500,1730,23308,5195,10455,4040,3417,8741,9966,11248,10911,19,56253…
GO:0005104~fibroblast growth factor receptor binding	2247,2253,2246,2255,2250,26281,2251,2252,27006,23768,8823,10817,9965,2249,2248,2254,2257,152831,10818,2259,26291,23767,23769,9365,
GO:0005105~type 1 fibroblast growth factor receptor binding	8822,8817,2253,8074,27020,
GO:0005109~frizzled binding	6259,6386,7480,7476,1855,1856,7483,7484,8324,4040,7481,7471,7472,7474,8215,7473,89780,54361,7477,4693,4920,25805,260425,54894,6422,1857,7482,7479,115908,4653,84870,80326,7478,81029,51384,84133,8321,7475,
GO:0005110~frizzled-2 binding	7474,89780,
GO:0005111~type 2 fibroblast growth factor receptor binding	2255,8822,8817,2252,2253,
GO:0005112~Notch binding	28514,4851,4856,182,6868,22938,22848,1840,63917,92737,4855,79094,56892,54567,55662,10683,51162,3714,9612,
GO:0005113~patched binding	50846,891,857,5727,3549,6469,582,6608,
GO:0005114~type II transforming growth factor beta receptor binding	7040,7043,2022,7046,7042,7049,25805,
GO:0005115~receptor tyrosine kinase-like orphan receptor binding	7474,
GO:0005119~smoothened binding	5727,582,8643,
GO:0005121~Toll binding	4615,
GO:0005123~death receptor binding	8837,8996,836,637,8772,8737,841,153090,8567,64114,4615,55367,10116,9994,11108,
GO:0005124~scavenger receptor binding	5174,
GO:0005125~cytokine activity	3447,53342,101180976,3451,3439,3443,3574,407977,85480,282617,10357,3569,5008,1435,7066,3603,1440,8741,2323,7044,4982,7476,8600,2660,8742,8740,2661,26585,9244,10637,9966,10220,27302,90865,9350,9210,7076,7040,4049,7124,3440,3446,3444,3452,3442,3448,3456,3458,3552,3553,1437,7471,3467,3441,3449,3623,3565,3567,1906,2821,3624,3562,2247,3146,3625,7472,6696,7043,650,652,651,6351,649,7857,4282,3976,3578,3…
GO:0005126~cytokine receptor binding	3596,3447,3451,3439,3443,3452,3442,3448,3467,4282,3445,3600,3605,53342,112744,59067,27189,27190,
GO:0005127~ciliary neurotrophic factor receptor binding	9244,1270,3572,3977,23529,
GO:0005128~erythropoietin receptor binding	2056,10193,
GO:0005129~granulocyte macrophage colony-stimulating factor receptor binding	1437,
GO:0005130~granulocyte colony-stimulating factor receptor binding	1440,
GO:0005131~growth hormone receptor binding	8835,3717,2688,3716,7297,
GO:0005132~type I interferon receptor binding	3439,3440,3446,3444,3452,3442,3448,3451,3456,3467,3443,3441,3449,3445,338376,56832,
GO:0005133~interferon-gamma receptor binding	3458,9093,
GO:0005134~interleukin-2 receptor binding	2625,3558,1893,92609,59067,
GO:0005135~interleukin-3 receptor binding	3562,10193,
GO:0005136~interleukin-4 receptor binding	3565,10464,
GO:0005137~interleukin-5 receptor binding	3567,6386,
GO:0005138~interleukin-6 receptor binding	3569,3570,1270,3572,6868,51752,29108,
GO:0005139~interleukin-7 receptor binding	3574,
GO:0005140~interleukin-9 receptor binding	3578,
GO:0005141~interleukin-10 receptor binding	3586,
GO:0005142~interleukin-11 receptor binding	3589,
GO:0005143~interleukin-12 receptor binding	3592,3717,3593,3594,149233,
GO:0005144~interleukin-13 receptor binding	3596,
GO:0005146~leukemia inhibitory factor receptor binding	3976,1489,
GO:0005147~oncostatin-M receptor binding	5008,386653,
GO:0005148~prolactin receptor binding	5617,2688,
GO:0005149~interleukin-1 receptor binding	4615,3553,26525,7100,3552,3557,3654,7205,84639,54106,51135,27178,27177,56300,27179,
GO:0005150~interleukin-1, Type I receptor binding	3557,54472,
GO:0005151~interleukin-1, Type II receptor binding	3557,51752,
GO:0005152~interleukin-1 receptor antagonist activity	26525,3557,7837,
GO:0005153~interleukin-8 receptor binding	3576,8565,
GO:0005154~epidermal growth factor receptor binding	2241,2069,5359,6643,9655,8723,10551,1950,7039,7525,3678,931,374,378,6464,685,7410,2885,10188,2202,6642,2066,222584,255324,84894,1839,6311,55658,10451,23624,
GO:0005157~macrophage colony-stimulating factor receptor binding	146433,1435,26228,
GO:0005158~insulin receptor binding	10817,79930,9046,10818,55715,220164,8471,5170,6643,8723,3630,3481,3479,3480,6514,6714,5770,5167,5295,6464,3667,3640,5781,2887,6642,285489,55023,1796,10580,55788,55816,8660,
GO:0005159~insulin-like growth factor receptor binding	3630,8835,8651,5972,3481,3479,3643,5295,6464,3667,408,7532,7533,3641,2778,
GO:0005160~transforming growth factor beta receptor binding	10637,7044,2660,2661,10220,27302,9210,116844,268,3623,3624,3625,650,652,651,649,655,653,654,2657,656,8200,3626,2662,83729,7042,2280,4088,7049,4087,392255,151449,353500,9392,4838,9518,65997,64750,9573,2658,9958,
GO:0005161~platelet-derived growth factor receptor binding	56034,80310,2277,5155,5154,3690,4067,3678,5159,3554,7422,5156,1890,5728,5795,
GO:0005163~nerve growth factor receptor binding	4803,27018,
GO:0005164~tumor necrosis factor receptor binding	407977,1896,8741,8600,8742,8740,4591,9966,4049,7124,7292,959,970,944,8744,6772,356,8743,4050,10131,7186,7185,7187,8772,841,8717,9618,9577,51752,10673,7189,
GO:0005166~neurotrophin p75 receptor binding	4914,4908,4909,10782,
GO:0005168~neurotrophin TRKA receptor binding	4804,5335,5295,6464,1946,2885,10818,
GO:0005169~neurotrophin TRKB receptor binding	627,1946,
GO:0005170~neurotrophin TRKC receptor binding	1946,
GO:0005171~hepatocyte growth factor receptor binding	11146,11082,
GO:0005172~vascular endothelial growth factor receptor binding	2277,7422,23607,
GO:0005173~stem cell factor receptor binding	4254,200734,161742,
GO:0005174~CD40 receptor binding	959,7186,
GO:0005175~CD27 receptor binding	10572,
GO:0005176~ErbB-2 class receptor binding	1020,3084,55914,4585,
GO:0005178~integrin binding	63923,846,3491,8613,102,9270,7106,3911,81,10085,8745,4185,8482,10518,8839,1842,9294,8840,8838,1281,2335,7448,7070,7450,3479,3383,3688,2208,5034,3912,4067,7057,3678,87,6714,3384,2670,7077,3673,5771,3693,3694,7103,7412,310,1289,928,7148,2192,3655,3675,811,1490,3897,3385,4771,7060,2200,88,3791,6850,7402,977,4856,5829,2932,4323,2013,3913,1525,6868,1285,667,1307,89,4240,1015,2191,1758,3611,8754,8751,3…
GO:0005179~hormone activity	100526739,1442,1443,2689,1081,4878,1444,114335,3630,5617,2688,8614,797,5443,133,5744,3375,7066,723961,7432,114336,3972,5539,117579,3640,7425,6370,2797,27302,10911,183,2796,7252,2488,796,7038,5741,2641,3481,2520,2056,7276,268,6019,6013,3479,1114,3623,1906,885,1392,3624,4828,3625,2695,6343,338872,100506013,5697,4295,1908,4879,1907,4880,3952,6781,1314,3626,83729,6750,344901,57817,51052,2980,1395,364…
GO:0005183~gonadotropin hormone-releasing hormone activity	2796,
GO:0005184~neuropeptide hormone activity	7200,80763,4922,1325,181,8620,7425,4878,551,5179,7432,5539,4852,885,1392,2922,5697,797,116,51083,7349,51052,347148,5368,644059,23615,
GO:0005185~neurohypophyseal hormone activity	5020,551,
GO:0005198~structural molecule activity	1213,8218,9118,11316,1306,4747,3887,3884,23136,4000,2036,4001,6645,54221,10686,85349,100132463,3866,9069,645027,7431,5010,2670,1212,3886,340990,24146,3728,1211,644672,3880,7122,54212,1495,4741,2037,3872,3891,160492,1366,3856,374454,196374,3852,3851,3875,121391,5630,51208,125115,126917,22820,9276,140807,319101,338785,80781,100288814,125113,25984,390792,84823,2125,3860,3868,3857,51276,3898,1364,262…
GO:0005199~structural constituent of cell wall	3728,
GO:0005200~structural constituent of cytoskeleton	1756,347688,23336,6711,1538,10381,79861,51807,7277,57731,84790,7846,10376,260334,84617,51174,10382,3092,375790,10403,6712,10095,10109,10094,50853,10092,5493,10174,51412,8470,8089,3861,3853,6708,3854,4747,4741,203068,7431,3880,3868,7168,4137,2035,6710,4744,3852,2670,1832,286,2038,1674,3866,7283,4014,4478,1496,3857,54474,3849,7139,10093,60,10096,10097,71,58,10383,287,3872,631,288,8419,7278,6709,728…
GO:0005201~extracellular matrix structural constituent	1278,2201,1289,1290,1288,1302,2006,2200,1287,255631,7369,84467,4148,30008,920,1277,1281,1282,3912,4256,1284,3915,1301,176,633,4146,2192,3730,1296,284217,50509,1116,1306,7980,1311,4060,5549,1286,4586,2199,1285,4584,7373,8076,1310,3910,3617,4588,85301,7837,50939,64129,56955,1834,26254,
GO:0005212~structural constituent of eye lens	1410,1409,126393,1411,1420,1419,1421,7431,1418,1427,1417,4284,1371,1415,1412,1413,1414,3982,631,8419,
GO:0005215~transporter activity	5002,100509620,10351,23461,10347,20,392399,121260,5947,64849,151295,154664,28231,11309,343,5950,1446,125206,646486,400508,653437,220832,2168,10478,19,116362,132204,6579,730005,364,6565,133482,375318,347,6856,23541,5948,10349,5375,8884,6578,26154,159963,81796,6855,9058,6561,51296,28234,359,4891,363,200010,338821,28232,21,10350,5730,366,6557,115584,6017,6524,266629,84804,284111,2171,361,6560,113235…
GO:0005216~ion channel activity	53826,162514,79054,100533181,29850,157855,7442,1183,53827,59341,8989,54822,51393,53822,5348,3777,9177,1134,10052,6340,486,406875,125111,5026,55515,55013,5349,
GO:0005218~intracellular ligand-gated calcium channel activity	8989,3710,3708,6262,
GO:0005219~ryanodine-sensitive calcium-release channel activity	6263,6261,6262,2281,
GO:0005220~inositol 1,4,5-trisphosphate-sensitive calcium-release channel activity	3708,3709,3710,
GO:0005221~intracellular cyclic nucleotide activated cation channel activity	3744,
GO:0005222~intracellular cAMP activated cation channel activity	348980,1259,1258,1260,1261,1262,54714,610,10021,
GO:0005223~intracellular cGMP activated cation channel activity	358,1259,1258,1260,1261,1262,54714,
GO:0005224~ATP-binding and phosphorylation-dependent chloride channel activity	1080,
GO:0005227~calcium activated cation channel activity	378807,80036,117155,29850,54795,196527,55107,255022,117144,55129,9033,57156,
GO:0005229~intracellular calcium activated chloride channel activity	338440,1179,57101,22802,121601,196527,55107,50636,203859,63982,80727,56923,57719,55129,9635,
GO:0005230~extracellular ligand-gated ion channel activity	2567,2555,89832,1137,200959,2561,1134,285242,2742,1144,2560,2568,2566,2554,1135,2559,57053,2562,2558,9177,1139,1143,2563,2569,2570,2556,2557,2564,2565,55879,
GO:0005231~excitatory extracellular ligand-gated ion channel activity	7442,
GO:0005232~serotonin-activated cation-selective channel activity	285242,9177,3359,353174,200909,170572,
GO:0005234~extracellular-glutamate-gated ion channel activity	2892,2895,2898,2903,2897,2894,2891,2893,2905,2906,116444,2890,2902,2899,2904,2900,2901,116443,
GO:0005237~inhibitory extracellular ligand-gated ion channel activity	2561,
GO:0005242~inward rectifier potassium channel activity	3758,3772,100134444,3769,3773,3775,3761,3763,3762,3760,3759,3757,3768,3764,3765,56479,3770,9424,9992,
GO:0005243~gap junction channel activity	2707,2705,2697,2706,10052,2703,57165,125111,84694,57369,2700,
GO:0005244~voltage-gated ion channel activity	378807,6326,59285,53373,6328,140738,219931,84329,117155,773,8913,1192,1193,9022,1536,51463,3738,54207,5311,196527,80333,6331,255022,259232,55799,54102,89822,83795,79073,60598,56659,56660,50801,53405,30820,29850,10089,30818,25932,9629,
GO:0005245~voltage-gated calcium channel activity	783,775,773,779,774,785,777,784,776,10368,778,3685,6261,4988,781,23413,59284,782,786,5311,2621,2917,378807,93589,347732,255022,117144,219931,117532,117531,59283,117155,59285,9254,11141,8911,27092,27091,53373,10369,
GO:0005246~calcium channel regulator activity	51440,6786,57620,6446,27075,4852,5579,5350,6717,4887,167,859,2783,783,5592,2912,2917,2913,93589,375346,55799,23678,10110,9379,9378,9369,
GO:0005247~voltage-gated chloride channel activity	1182,1188,1183,1186,1180,1181,1184,1185,1187,196527,55107,
GO:0005248~voltage-gated sodium channel activity	6331,6335,6332,6328,6334,6329,348980,6323,6324,5311,378807,6330,6326,55800,57657,11280,610,10021,6336,
GO:0005249~voltage-gated potassium channel activity	3755,3786,90134,3778,56479,3785,3784,157855,3790,3748,10008,9132,3749,3750,3751,81033,3775,9196,348980,8645,3753,3737,3742,3739,1259,3359,3746,3736,3757,8514,1258,3767,7881,1260,1261,57582,343450,1262,27133,23704,131096,3747,51305,54714,57657,23630,610,23416,23415,10021,
GO:0005250~A-type (transient outward) potassium channel activity	30819,3750,3751,3752,
GO:0005251~delayed rectifier potassium channel activity	3786,3785,3756,3753,3737,3742,3738,3739,3741,3746,3784,9132,3749,3736,3757,3748,3745,3744,27012,170850,93107,169522,9312,3787,3747,3743,3790,3754,56479,3750,3751,3755,26251,3752,3788,9992,
GO:0005252~open rectifier potassium channel activity	3777,
GO:0005253~anion channel activity	363,56262,150160,
GO:0005254~chloride channel activity	57348,1193,1179,200959,80727,94015,1080,5348,1192,2563,8542,5172,7439,9022,2554,2560,2566,2569,2570,2558,2556,1180,1811,6509,2555,2561,2557,1836,1182,1183,1184,1186,375611,2564,5349,22802,2559,55107,115019,284129,2565,144453,266675,54831,65012,115111,7809,54102,116369,23155,2567,65010,10861,53405,55879,9635,25932,9629,
GO:0005260~channel-conductance-controlling ATPase activity	1080,
GO:0005261~cation channel activity	7226,55151,4308,80036,79041,116444,7220,5023,2905,221301,441168,342372,119395,347732,259232,254228,9780,140803,57192,63895,51063,59341,54433,9033,9311,51393,
GO:0005262~calcium channel activity	55503,56302,57113,59285,7222,140738,7225,6261,5138,116444,9187,7226,7220,5663,5023,2823,5310,2902,783,2903,2904,7223,23258,160518,283652,79054,114780,342372,4308,125336,55799,90550,7442,162514,123041,116443,54795,168507,6262,8065,54822,24145,140803,57053,59341,57419,80036,10343,55013,27039,9033,55584,11094,25769,7224,51393,9629,
GO:0005267~potassium channel activity	157855,3776,84286,83795,50801,54207,3775,3777,3786,3785,10060,348980,8645,3737,358,9132,53828,3749,6833,3736,5311,80333,338567,89822,3754,79041,56659,55151,30820,29850,3755,10089,30818,
GO:0005272~sodium channel activity	6338,6337,6339,41,9311,3775,7226,6340,259232,83959,55515,29850,9033,
GO:0005275~amine transmembrane transporter activity	366,6571,85413,
GO:0005277~acetylcholine transmembrane transporter activity	6580,6572,
GO:0005280~hydrogen:amino acid symporter activity	153201,285641,206358,
GO:0005283~sodium:amino acid symporter activity	6536,81539,
GO:0005289~high-affinity arginine transmembrane transporter activity	6542,
GO:0005290~L-histidine transmembrane transporter activity	10991,81539,55238,
GO:0005292~high-affinity lysine transmembrane transporter activity	6542,
GO:0005298~proline:sodium symporter activity	55117,
GO:0005302~L-tyrosine transmembrane transporter activity	4948,
GO:0005307~choline:sodium symporter activity	60482,
GO:0005308~creatine transmembrane transporter activity	6535,387700,
GO:0005309~creatine:sodium symporter activity	6535,
GO:0005310~dicarboxylic acid transmembrane transporter activity	1468,
GO:0005313~L-glutamate transmembrane transporter activity	6512,8604,6507,6506,6505,6511,246213,79751,55238,57030,57084,10165,
GO:0005314~high-affinity glutamate transmembrane transporter activity	6507,
GO:0005315~inorganic phosphate transmembrane transporter activity	6575,6574,56172,57030,
GO:0005316~high-affinity inorganic phosphate:sodium symporter activity	6574,
GO:0005319~lipid transporter activity	338,4547,91869,80833,55937,348,336,347,337,1071,2760,346,319,26154,653509,10877,6578,
GO:0005324~long-chain fatty acid transporter activity	2170,2168,5825,
GO:0005325~peroxisomal fatty-acyl-CoA transporter activity	215,
GO:0005326~neurotransmitter transporter activity	10815,594855,28968,55117,55879,
GO:0005328~neurotransmitter:sodium symporter activity	6533,6536,54716,6534,340024,6540,6539,55117,6530,6535,6532,28968,6529,6538,348932,388662,11254,9152,
GO:0005329~dopamine transmembrane transporter activity	6582,6580,6581,6531,
GO:0005330~dopamine:sodium symporter activity	6530,6531,
GO:0005332~gamma-aminobutyric acid:sodium symporter activity	6529,6539,6538,6540,
GO:0005333~norepinephrine transmembrane transporter activity	6580,
GO:0005334~norepinephrine:sodium symporter activity	6530,
GO:0005335~serotonin:sodium symporter activity	6532,
GO:0005337~nucleoside transmembrane transporter activity	9154,222962,3177,2030,55315,
GO:0005338~nucleotide-sugar transmembrane transporter activity	11046,55508,
GO:0005344~oxygen transporter activity	3046,4151,3045,100187828,3048,3043,3040,114757,3050,3049,3047,3039,3042,26034,58157,
GO:0005345~purine nucleobase transmembrane transporter activity	366,
GO:0005347~ATP transmembrane transporter activity	10478,29957,284439,
GO:0005350~pyrimidine nucleobase transmembrane transporter activity	366,
GO:0005351~sugar:proton symporter activity	10559,7355,55032,23443,81031,154091,113829,114134,26503,56606,29988,11182,
GO:0005353~fructose transmembrane transporter activity	6518,
GO:0005355~glucose transmembrane transporter activity	50651,6514,144195,6517,81031,5473,6513,6515,6518,154091,114134,56606,29988,11182,
GO:0005362~low-affinity glucose:sodium symporter activity	6524,
GO:0005367~myo-inositol:sodium symporter activity	6526,
GO:0005369~taurine:sodium symporter activity	6533,
GO:0005372~water transmembrane transporter activity	366,358,359,361,6563,10630,
GO:0005375~copper ion transmembrane transporter activity	475,1317,1318,4891,538,
GO:0005381~iron ion transmembrane transporter activity	30061,57348,51312,
GO:0005384~manganese ion transmembrane transporter activity	7226,7784,6556,4891,
GO:0005385~zinc ion transmembrane transporter activity	7782,4891,25800,23516,221074,55676,55630,55532,169026,201266,148867,64924,7922,91252,7780,29985,29986,27173,57181,7779,
GO:0005388~calcium-transporting ATPase activity	9914,489,488,27032,490,491,493,487,308,492,
GO:0005391~sodium:potassium-exchanging ATPase activity	478,477,476,481,482,495,479,483,486,480,
GO:0005412~glucose:sodium symporter activity	6523,
GO:0005415~nucleoside:sodium symporter activity	9153,
GO:0005427~proton-dependent oligopeptide secondary active transmembrane transporter activity	6564,1015,
GO:0005432~calcium:sodium antiporter activity	6546,6547,6543,6520,80024,
GO:0005436~sodium:phosphate symporter activity	10786,10246,10568,6575,6568,142680,6574,10050,
GO:0005451~monovalent cation:proton antiporter activity	55244,
GO:0005452~inorganic anion exchanger activity	6521,9497,440044,6522,57282,57835,6508,9498,9356,387775,387601,114571,283238,83959,9376,83697,116085,55867,8671,
GO:0005456~CMP-N-acetylneuraminate transmembrane transporter activity	10559,
GO:0005459~UDP-galactose transmembrane transporter activity	7355,10237,
GO:0005461~UDP-glucuronic acid transmembrane transporter activity	23169,
GO:0005462~UDP-N-acetylglucosamine transmembrane transporter activity	84912,23443,
GO:0005464~UDP-xylose transmembrane transporter activity	84912,
GO:0005471~ATP:ADP antiporter activity	293,
GO:0005477~pyruvate secondary active transmembrane transporter activity	9194,
GO:0005483~soluble NSF attachment protein activity	8775,8774,63908,
GO:0005484~SNAP receptor activity	6809,8675,53407,112755,100534593,9570,8677,8773,8417,10652,10228,8674,9554,8676,10791,9527,9342,6843,2054,6845,55014,6616,6844,6810,662,6811,9341,6804,116841,23673,415117,143187,26984,203062,9117,8673,51272,10490,9482,
GO:0005487~nucleocytoplasmic transporter activity	7514,7175,8021,23636,9972,57122,23279,53371,129401,55746,9818,65109,65110,55696,
GO:0005496~steroid binding	367,5241,4306,2104,2908,2103,2100,2099,10857,10424,6582,3479,866,1576,1589,2101,54658,6783,6718,3291,64714,79957,344838,164091,85315,2852,3028,54576,54852,
GO:0005497~androgen binding	706,216,6462,367,
GO:0005499~vitamin D binding	2638,793,795,10265,9365,
GO:0005501~retinoid binding	5950,5947,5949,1382,1381,5730,5948,83758,
GO:0005502~11-cis retinal binding	6017,221391,94233,
GO:0005503~all-trans retinal binding	127,
GO:0005504~fatty acid binding	51100,396,4706,341,5375,213,2168,128,2169,2167,6622,5730,3172,2171,338557,8309,54576,
GO:0005506~iron ion binding	1572,51302,1548,11283,4051,1545,55253,284541,100861540,1564,441250,240,1557,340665,1592,8529,66002,6916,4846,55239,1595,1579,112398,1558,1589,1565,129450,1543,54905,55586,3046,23479,23498,1593,4842,57404,27247,64816,1576,1582,1583,5447,6307,4552,56603,1580,7166,1588,4057,5352,3048,3045,100187828,113612,120227,6309,79676,1571,1594,5053,112399,3043,1549,57834,3040,10858,7054,3818,1584,8985,246,247,…
GO:0005507~copper ion binding	26,2153,51076,9843,100289017,2157,1353,64745,84695,7306,1356,540,8639,475,9973,9997,314,6341,6647,3552,213,283,5621,7157,337,6649,1621,49,7299,5066,4504,4015,6276,2817,6622,1638,6283,57817,538,4016,10063,333929,388753,341208,26002,150684,84171,11315,5025,6284,23394,9616,23627,4017,
GO:0005509~calcium ion binding	10016,10938,23418,728113,653145,826,4925,56144,89,56111,23236,65217,64403,30820,999,56098,30844,53353,64084,8425,4853,2201,50618,2195,7804,64072,1002,25891,182,401258,27253,56112,9353,57134,6708,1012,22795,26279,8447,6263,54947,56102,11199,114780,5098,80303,375790,1009,716,80274,5099,54798,27328,388795,56130,92211,256158,56127,57717,26167,56121,6695,6261,30818,2934,147372,6586,79987,5358,57758,29…
GO:0005515~protein binding	199223,65125,6404,54556,27033,123688,10542,79891,79839,79733,55236,57488,83850,219541,57698,130106,152573,144404,79658,283551,337963,63027,146439,54959,10994,285141,134111,644186,79993,326343,729428,284297,123722,285590,137392,340152,10919,162967,23335,253769,123283,219854,440087,343263,149069,85865,348174,55048,115948,5662,80006,285242,23019,728047,390243,644815,342979,378948,51754,388630,285679…
GO:0005516~calmodulin binding	3782,4082,1265,3780,818,3781,5255,219537,64005,1264,4842,9657,800,79929,3783,817,4846,1266,5260,5257,816,5261,4641,4542,29904,5924,8573,6004,3786,3785,1641,4430,6801,109,8398,8721,28954,4642,3756,5116,4621,4133,2035,4619,4625,4624,4626,5532,2596,1655,6548,490,6857,6261,493,3706,9495,3707,4284,6546,1491,9098,4843,4627,4628,118,119,4629,5997,5256,8826,5533,5121,65108,9261,5999,3784,1612,5136,2669,6…
GO:0005518~collagen binding	1634,4092,1690,7092,7399,8515,5155,2335,5154,7450,1514,1508,6678,5552,4811,4318,960,3673,7148,43,5479,1520,50509,3675,7060,2814,1513,4322,1311,871,4060,3672,4130,4088,7373,780,5058,8754,4089,3680,22795,5118,7045,4921,64175,51144,54829,150356,147372,127435,25890,285613,131578,114897,90070,84168,51206,1834,9902,22801,26577,
GO:0005519~cytoskeletal regulatory protein binding	10602,
GO:0005520~insulin-like growth factor binding	3491,51232,3486,3480,3484,3485,3488,3489,8838,11082,8839,8840,1490,3483,4856,203100,94031,3490,347252,5654,81621,
GO:0005521~lamin binding	665,23353,5621,5501,3429,7112,5531,3190,5317,3930,26092,199953,23345,23236,25777,26502,
GO:0005522~profilin binding	7456,1729,752,23433,3064,7408,2017,1627,51466,27445,
GO:0005523~tropomyosin binding	442721,29767,29766,29765,10529,6277,7138,7111,25802,7140,7139,800,56203,29108,
GO:0005524~ATP binding	983,4439,286410,1769,84700,79915,10351,79858,9641,221264,3070,4593,1111,4647,8438,8224,9557,3308,80179,10769,6259,26007,23400,4145,57118,84930,8527,9162,392843,79009,5567,23250,1195,25902,6789,4833,7321,22,4293,6854,23095,1455,10525,2956,79587,5607,3797,57396,20,10721,126206,439,57062,5563,51520,4644,207,4752,1457,7323,51168,8701,6891,65267,54505,79572,6788,9401,5889,4486,238,10461,5681,5127,1034…
GO:0005525~GTP binding	10938,5906,347688,81876,100527949,30844,29083,9669,54622,1915,100506084,5872,5413,401258,51326,5867,2780,116987,23176,22931,57826,127829,338382,2778,5106,394,28511,10381,51175,55669,22800,57111,23433,30845,1759,6729,100294341,55340,84100,4735,345611,85865,401409,390790,79861,326624,346562,11158,83871,1819,11020,5880,55964,23157,10059,474344,8766,26164,5901,6345,400,339231,64225,151011,10767,5908,…
GO:0005527~macrolide binding	2280,
GO:0005528~FK506 binding	2288,8468,11328,4772,2286,2280,2281,2287,2289,23770,642489,360132,283237,148014,23508,60681,55033,51303,63943,51661,
GO:0005534~galactose binding	3965,2022,2584,81035,
GO:0005536~glucose binding	3098,2645,3099,3101,5836,6515,2539,2997,2998,7360,80201,29988,
GO:0005537~mannose binding	4074,4126,4125,8813,1203,49,4153,3482,4360,682,3998,10960,388512,78989,81562,10332,30835,50489,10584,
GO:0005539~glycosaminoglycan binding	5104,5270,1634,1462,2022,633,7048,7049,3026,6469,133584,5212,8425,79625,9806,1833,50859,50512,
GO:0005540~hyaluronic acid binding	176,1404,1462,3161,960,145864,26032,1463,7130,708,8692,63827,60484,143903,29113,404037,57214,55576,50939,140578,23166,10894,
GO:0005542~folic acid binding	10841,390243,348751,1719,7298,2350,2348,2352,6573,10588,27232,113235,1757,
GO:0005543~phospholipid binding	6711,6712,5662,23362,57731,2494,4983,8291,8416,23541,8437,55937,19,8436,5009,2806,2159,335,348,336,345,350,301,338,2168,308,2152,5320,1606,5724,5444,6464,1373,2869,6622,5584,7006,100124696,9619,273,6844,622,7074,7941,2516,9912,80772,116519,80115,23218,65065,57705,353376,23659,23550,124056,129401,254240,57580,8439,572,94121,5051,84251,84249,114876,29993,84100,84557,65977,57154,26509,51411,23566,26…
GO:0005544~calcium-dependent phospholipid binding	728113,653145,8447,11199,57488,388125,304,100191040,306,308,309,312,311,302,8448,6861,9066,8895,8291,8416,301,307,100137049,310,6857,5321,83851,94120,401135,148281,55784,79772,341359,57586,143425,9847,91683,84958,127833,123036,255928,90019,145741,94122,126567,94121,8904,84258,83849,51760,23208,6860,54843,9501,22895,27445,
GO:0005545~1-phosphatidylinositol binding	9892,59339,8301,23263,9372,2035,6857,8411,143162,9765,91404,57590,23001,949,57664,54477,65977,53349,29887,51429,85477,
GO:0005546~phosphatidylinositol-4,5-bisphosphate binding	64005,7429,7287,889,6247,4430,7289,302,5216,653145,246,6548,6857,5217,88,3758,7274,3784,5897,114609,3759,320,115548,5756,9758,11021,139285,26119,11344,124460,91404,150684,219287,29091,56288,90203,112574,79109,57158,54843,55803,23236,55763,4139,50807,22895,253725,23612,85477,
GO:0005547~phosphatidylinositol-3,4,5-trisphosphate binding	64005,8473,6247,9265,4430,653145,207,8826,5897,695,10788,9765,150684,56288,64411,116984,8729,4900,10979,55614,116985,79109,57158,64333,29127,53349,4651,55803,50807,27071,9846,253725,23612,
GO:0005548~phospholipid transporter activity	19,335,1071,9619,4547,80772,10347,84879,114882,114879,
GO:0005549~odorant binding	401994,403274,403277,403273,26341,219968,403278,338674,79482,81193,81431,504189,504190,10798,26494,26493,390167,389090,120586,219447,390152,390151,219865,390445,441639,219957,338675,81341,219965,81168,81169,219469,390157,219858,390275,390271,390201,390195,219981,219982,390144,26338,219438,219437,219436,390142,338662,219477,390162,219482,219484,390168,219493,283189,219960,219956,219954,79290,39239…
GO:0005550~pheromone binding	392399,
GO:0008009~chemokine activity	6352,6360,6358,6359,348249,9547,9560,6348,3576,6370,56477,6372,6376,58191,6347,6357,6369,6366,6367,6373,10563,727,5473,5196,3627,2919,5197,6351,6349,2920,2921,6346,6374,6375,6387,6356,6368,6362,6364,6355,6354,4283,6363,388372,6361,6846,51192,10344,10850,
GO:0008013~beta-catenin binding	1495,324,6934,10297,6932,116931,9968,84328,607,11122,9368,30851,9739,23135,4092,8312,9314,2309,5071,6907,5626,8601,2099,2737,367,999,7414,1000,1003,4771,6095,4929,6662,5829,8650,5663,10287,2932,6500,1525,4088,4303,2033,2308,5795,5300,357,23189,5796,9351,139285,168002,64403,283149,10498,9231,10076,1857,147906,79718,64321,53841,57680,83439,56998,6299,51339,57658,9070,7223,10013,29119,51176,51684,15…
GO:0008017~microtubule binding	23095,3797,11127,1062,3833,57576,9585,56776,1108,3801,146909,4137,3800,55083,4134,9857,643246,4133,113220,64147,100130097,26206,22924,547,26153,79929,10112,3796,4131,56992,1808,285753,1070,23303,56896,23499,152789,55582,9702,283431,124602,374654,9055,11004,221458,10636,667,23271,55605,9493,342184,10300,3835,26146,10749,3798,348235,10982,55201,2009,889,1780,9371,4281,332,4968,10018,1641,7756,23046…
GO:0008020~G-protein coupled photoreceptor activity	2780,6785,23596,94233,
GO:0008022~protein C-terminus binding	5193,80852,389136,57409,84687,8867,4641,1112,3839,6386,3777,5609,30851,8312,1613,5189,3717,5192,10084,6907,9525,5626,10612,8777,8938,23328,8089,160,24139,8915,25,3265,6521,2064,481,3932,4747,2067,6667,5213,7431,7153,26986,6714,2547,7520,6925,488,2068,6382,468,4691,2071,4688,5864,6857,2192,10971,1490,10935,11151,7529,10963,4261,1499,5245,4988,5501,8161,3397,4987,1445,4436,4288,4734,10413,1063,3981…
GO:0008026~ATP-dependent helicase activity	9557,54505,9401,1108,170506,26038,1659,1663,641,22907,56919,9400,79665,83990,23020,8449,375748,60625,84181,1653,9416,8458,51750,
GO:0008028~monocarboxylic acid transmembrane transporter activity	9194,9121,9122,9120,9123,6567,6566,151473,220963,
GO:0008035~high-density lipoprotein particle binding	335,336,948,7804,338328,949,23780,80831,
GO:0008046~axon guidance receptor activity	2676,2049,9037,2045,6092,6091,
GO:0008047~enzyme activator activity	344,55802,241,100507055,1208,340204,196513,2760,80777,100533990,8473,4253,8837,8853,9535,4660,8575,23541,5660,6439,2919,5476,7077,5981,373,400,339,4324,4325,842,267012,2764,5581,5580,10454,3316,4056,10531,768239,116519,253260,389383,84464,4258,25782,10055,10054,10926,28988,29947,9329,4326,10893,
GO:0008048~calcium sensitive guanylate cyclase activator activity	9626,5957,2978,2981,2979,
GO:0008061~chitin binding	1117,1116,1486,5016,1118,27159,84929,66005,
GO:0008066~glutamate receptor activity	2918,2916,2895,2915,2890,2899,2911,2912,2917,2913,2914,
GO:0008068~extracellular-glutamate-gated chloride channel activity	2568,57030,
GO:0008073~ornithine decarboxylase inhibitor activity	51686,4947,4946,
GO:0008079~translation termination factor activity	2107,
GO:0008080~N-acetyltransferase activity	57325,55226,339983,8260,51126,80218,55140,375607,6303,64841,112483,79903,122830,26151,2648,57106,79829,340562,24142,6605,51471,
GO:0008081~phosphoric diester hydrolase activity	55344,56261,257068,55775,5336,51573,328,65258,345557,133121,
GO:0008083~growth factor activity	10715,7422,2247,9135,392255,7044,2253,5154,3574,5155,2258,655,79874,2661,2246,2257,4192,3567,5764,2255,3592,1435,6997,83729,5228,2250,26281,2251,10220,652,2252,4838,2256,27006,4909,7040,9542,2660,2069,7425,8823,2277,9535,8822,5623,10637,8817,22943,10675,8838,27302,9965,9210,2147,183,7076,1950,7039,4803,2688,3481,5473,268,1437,7031,3479,3623,3565,3569,5967,2821,3624,2249,3562,2919,3625,1440,7043,2…
GO:0008092~cytoskeletal protein binding	23136,667,257019,304,84978,10160,2037,5962,5339,23499,302,5774,5775,1861,11155,10529,9855,226,229,2170,823,7168,230,2683,824,1674,11151,6546,88,1020,288,1739,4214,5311,2318,2036,27295,26092,84665,10006,9231,29116,140735,10580,29993,54566,11132,57669,64097,55327,51517,9033,29763,9501,11252,4478,
GO:0008093~cytoskeletal adaptor activity	10634,10458,6386,8440,23363,8470,286,4690,80115,246176,636,55909,10152,55971,
GO:0008094~DNA-dependent ATPase activity	5889,5890,399687,11144,5888,7517,5892,7516,7153,2068,2071,6594,2965,3508,1022,6595,6597,902,4331,2074,5928,2186,1161,2966,2967,84181,2968,1663,170506,57680,50485,8458,
GO:0008097~5S rRNA binding	1938,6125,7263,29074,
GO:0008106~alcohol dehydrogenase (NADP+) activity	218,57665,
GO:0008107~galactoside 2-alpha-L-fucosyltransferase activity	2524,2523,
GO:0008108~UDP-glucose:hexose-1-phosphate uridylyltransferase activity	2592,
GO:0008109~N-acetyllactosaminide beta-1,6-N-acetylglucosaminyltransferase activity	9245,2651,51301,
GO:0008111~alpha-methylacyl-CoA racemase activity	23600,
GO:0008112~nicotinamide N-methyltransferase activity	4837,
GO:0008113~peptide-methionine (S)-S-oxide reductase activity	4482,25828,
GO:0008115~sarcosine oxidase activity	51268,
GO:0008116~prostaglandin-I synthase activity	5740,
GO:0008117~sphinganine-1-phosphate aldolase activity	8879,
GO:0008118~N-acetyllactosaminide alpha-2,3-sialyltransferase activity	6487,
GO:0008119~thiopurine S-methyltransferase activity	7172,100506658,
GO:0008120~ceramide glucosyltransferase activity	7357,
GO:0008121~ubiquinol-cytochrome-c reductase activity	440567,27089,10975,7388,100128525,7384,7386,29796,
GO:0008123~cholesterol 7-alpha-monooxygenase activity	1581,
GO:0008124~4-alpha-hydroxytetrahydrobiopterin dehydratase activity	84105,5092,
GO:0008127~quercetin 2,3-dioxygenase activity	8544,
GO:0008131~primary amine oxidase activity	26,8639,314,7412,4128,4129,
GO:0008134~transcription factor binding	10848,7178,643904,7029,22982,57593,3164,7027,23368,6945,9817,1786,3171,9049,322,8797,11060,1654,4212,8473,7161,8841,5187,23543,23028,10174,6907,4683,10001,8804,5716,8554,9063,26043,23125,4821,10533,10307,2103,8915,9421,2353,4609,2099,7157,3725,7020,5925,6667,3146,142,6399,367,5914,596,7067,5292,6722,2113,4654,6929,3159,3726,3727,11016,1051,2071,4790,6908,602,2316,6872,2878,6188,6672,2624,2625,595…
GO:0008135~translation factor activity, RNA binding	29904,8672,9470,5188,8894,1936,6664,1968,10209,4528,1964,1983,1973,1982,1981,1917,2966,2967,7458,80315,132864,22849,23,64506,219402,8891,
GO:0008137~NADH dehydrogenase (ubiquinone) activity	65987,4723,4719,4710,4714,4718,100532726,374291,55967,4701,4728,4697,4706,4694,4724,4711,4709,4717,4695,4725,4720,4726,4707,4722,4712,4696,4708,4705,4716,4713,4729,4702,4731,4700,4698,4704,91942,51079,4715,
GO:0008138~protein tyrosine/serine/threonine phosphatase activity	5728,138639,168448,51657,8446,78986,54961,51207,85464,93492,7957,285193,8555,1845,8732,11156,6305,7179,8898,1033,92235,338599,6815,114971,54434,7803,2140,54935,128853,56940,8556,11266,
GO:0008139~nuclear localization sequence binding	402569,3843,3839,3840,30000,3841,26953,23633,9670,4792,8021,9972,3838,3836,4928,3837,8315,79711,3842,9818,9478,23534,
GO:0008140~cAMP response element binding protein binding	64784,200186,1613,10488,23463,1386,1649,150094,1390,23373,
GO:0008142~oxysterol binding	5007,1880,6095,6097,114879,
GO:0008143~poly(A) binding	1654,9987,10492,26986,7072,9775,10657,8761,202559,79882,1653,11030,5042,
GO:0008144~drug binding	2475,846,5138,8856,1719,4860,3559,213,4502,7298,481,5836,2168,154,1129,2950,5914,49,1565,5915,5837,1128,7153,1559,1636,1580,2350,1813,2554,2348,5532,1141,26,1131,1268,1812,1815,4504,3148,1633,3351,3356,3358,1143,1136,1814,1119,5468,3357,10135,539,2743,2194,2342,477,5023,5229,6729,7852,3157,6531,1723,5467,1142,6571,5465,5530,5143,5144,1135,6624,6422,2100,2852,5025,10280,6608,54577,54576,51311,5128…
GO:0008146~sulfotransferase activity	166012,266722,83539,445329,391365,6819,9486,55501,27284,6799,50515,6783,113189,9956,6818,6817,8509,23302,9955,64377,9653,9957,8534,9394,27233,6822,9469,10164,9514,25830,23563,64090,10090,9435,
GO:0008147~structural constituent of bone	632,4256,
GO:0008157~protein phosphatase 1 binding	65979,84687,219537,221692,23645,6780,4000,2241,5501,3784,5499,343521,10288,10859,153769,5074,116154,988,11215,55607,8036,
GO:0008158~hedgehog receptor activity	374308,29881,442213,4864,5727,84976,139411,27077,8643,
GO:0008160~protein tyrosine phosphatase activator activity	3486,5524,
GO:0008168~methyltransferase activity	10436,399818,51611,55783,3275,196410,3276,23067,10196,1787,121952,645332,5409,751071,79133,114049,79828,131965,84274,64745,56339,196074,24140,29081,10840,91801,10419,57721,90826,29960,23378,4839,25840,100526825,79723,58508,60487,29063,8085,54496,57019,51451,79066,64863,22992,10498,1786,2091,9718,8721,639,92342,653333,4255,2618,63977,2593,55687,155400,160428,728464,51490,54482,260294,10322,127253,…
GO:0008170~N-methyltransferase activity	10400,3276,51409,
GO:0008171~O-methyltransferase activity	113802,1312,438,8623,144233,118881,51805,
GO:0008173~RNA methyltransferase activity	79922,113802,27037,55178,56257,144233,56339,
GO:0008175~tRNA methyltransferase activity	1787,9836,54482,24140,
GO:0008176~tRNA (guanine-N7-)-methyltransferase activity	4234,10785,
GO:0008177~succinate dehydrogenase (ubiquinone) activity	6390,6389,
GO:0008179~adenylate cyclase binding	111,154,9495,117,801,9590,108,9472,
GO:0008184~glycogen phosphorylase activity	5836,5834,5837,
GO:0008186~RNA-dependent ATPase activity	3508,7919,10521,64848,
GO:0008187~poly-pyrimidine tract binding	11338,5725,10320,132864,
GO:0008188~neuropeptide receptor activity	3061,3062,2831,2832,2834,124274,387129,114815,84634,57537,2847,64106,10316,22986,10886,
GO:0008190~eukaryotic initiation factor 4E binding	1981,1654,8637,100127983,5015,3087,1978,1979,23367,23357,
GO:0008191~metalloendopeptidase inhibitor activity	7077,7076,100653515,8434,4803,7078,1285,6695,684,124857,117166,7079,50859,56925,26998,
GO:0008192~RNA guanylyltransferase activity	8732,
GO:0008193~tRNA guanylyltransferase activity	54974,9097,
GO:0008194~UDP-glycosyltransferase activity	5277,167127,133688,
GO:0008195~phosphatidate phosphatase activity	23175,196051,8612,8611,9663,8613,84513,64900,
GO:0008198~ferrous iron binding	7018,7389,7054,54,4907,2235,6622,23498,5351,8846,2395,1036,54790,121642,120526,122961,112398,221120,9843,81689,79068,23479,
GO:0008199~ferric iron binding	2512,2395,2495,7018,7054,389844,54,94033,53940,55586,
GO:0008200~ion channel inhibitor activity	2029,400986,27012,79849,6248,9399,10242,
GO:0008201~heparin binding	351,7422,5788,7057,7059,333,6352,334,3491,6373,9141,8829,2660,9508,2255,7756,10563,8828,6585,6586,8839,1842,9353,8840,8838,462,3827,348,350,2335,5196,3627,4057,283,2160,7448,338,3273,5104,4353,2246,7123,3053,4023,5270,1991,6649,1511,4018,3075,2249,2247,4316,6288,100507050,5792,5197,3990,2260,652,6347,5553,6402,6403,655,26,1056,566,4969,1289,5764,4192,2252,2263,7148,2264,3730,50509,5046,1490,4043,…
GO:0008233~peptidase activity	9789,5046,10026,57559,2191,28972,51099,5641,54777,9700,10747,1200,50846,27429,9407,9507,6650,9476,5972,3249,1508,1991,1511,23436,1512,5045,4048,649,7347,566,825,175,836,5648,5650,842,23621,60559,117159,2346,3549,841,6469,9159,8192,148811,431705,27351,83752,222643,84954,339855,81502,83464,8314,5125,5527,84938,56941,83943,11315,11330,51029,80975,10892,29761,43849,11131,6687,10004,745,25818,
GO:0008234~cysteine-type peptidase activity	26168,1512,100533955,115201,645836,145814,84938,389856,728386,23192,100288520,205564,100287144,100287238,100287205,100287178,100287478,100287364,100287513,100287327,85015,100287404,100287441,1521,23032,8722,64129,84101,26054,1075,9960,123228,59343,57337,84971,8287,1515,6650,1514,1508,824,825,1513,838,840,839,728369,642,9700,841,373856,25862,27283,56957,391622,124739,401447,51633,10026,8239,90268,…
GO:0008235~metalloexopeptidase activity	64174,10988,23173,51056,10269,1800,254042,79716,131870,6051,64180,51752,
GO:0008236~serine-type peptidase activity	90701,196294,83943,10279,1200,1804,5547,2191,54878,23478,91039,7113,5655,27429,9372,715,1675,5340,3249,354,2155,157708,3002,5949,64499,8909,1215,5657,1803,5646,5550,5650,3003,3004,8492,5649,94031,3083,7177,5652,344805,132724,57628,5654,23430,55554,25823,11012,29952,43849,28983,25818,10003,9622,6768,10942,
GO:0008237~metallopeptidase activity	6051,339366,206338,1636,84909,92949,1179,4048,102,23549,100526760,95,51752,64167,9520,11093,29953,290,1800,57140,64174,84735,55748,7064,10213,8038,8748,7512,8745,4185,9507,8511,9509,10617,9427,4313,649,4318,79184,101,6868,57188,2028,5069,8754,8751,22802,155185,114803,6873,79956,51321,10987,57559,10730,2515,60676,59272,57393,5119,63929,10072,56999,9510,4012,11085,11086,8747,11173,11174,10863,11096…
GO:0008238~exopeptidase activity	4311,1636,8836,
GO:0008239~dipeptidyl-peptidase activity	64174,10072,1800,1803,1804,5547,2191,54878,57628,64180,10279,29952,10003,
GO:0008240~tripeptidyl-peptidase activity	1200,1636,7174,
GO:0008241~peptidyl-dipeptidase activity	1636,59272,57393,
GO:0008242~omega peptidase activity	92552,4287,9929,6470,126119,7345,327,8078,51377,8836,8975,
GO:0008251~tRNA-specific adenosine deaminase activity	23536,
GO:0008252~nucleotidase activity	30833,56953,
GO:0008253~5'-nucleotidase activity	51251,100526794,115024,93034,30833,55,4907,22978,56953,221294,51559,284958,84618,64943,
GO:0008254~3'-nucleotidase activity	54928,
GO:0008260~3-oxoacid CoA-transferase activity	5019,64064,
GO:0008263~pyrimidine-specific mismatch base pair DNA N-glycosylase activity	8930,6996,
GO:0008265~Mo-molybdopterin cofactor sulfurase activity	55034,
GO:0008266~poly(U) RNA binding	4440,3183,26986,3187,6310,54033,10657,8761,202559,219988,129563,87178,124540,
GO:0008267~poly-glutamine tract binding	473,
GO:0008269~JAK pathway signal transduction adaptor activity	8835,10603,
GO:0008270~zinc ion binding	7703,1756,473,5193,8148,1361,197131,80196,4194,56999,29128,6051,7128,126,80128,7181,23089,84759,9063,23613,64236,399939,4302,5426,5253,374920,140564,201181,93082,51538,55823,57117,51283,5241,3172,285672,4210,5930,55885,27295,646754,768,55904,83852,2626,580,367,51131,6258,4026,164668,339366,130617,29063,90933,4281,83637,7750,26147,89870,10713,8805,79148,55679,27332,55905,202658,11155,55743,81794,8…
GO:0008271~secondary active sulfate transmembrane transporter activity	115111,65010,1811,116369,5172,375611,65012,1836,284129,115019,10861,
GO:0008273~calcium, potassium:sodium antiporter activity	9187,123041,283652,57419,25769,
GO:0008276~protein methyltransferase activity	29104,10498,3276,28989,51504,51409,
GO:0008281~sulfonylurea receptor activity	6833,10060,
GO:0008289~lipid binding	10809,57488,1173,10087,5947,80831,83850,92747,646486,84747,220832,2168,23780,345,8542,80832,116362,91452,347,56910,116519,5375,2167,516,348,23344,335,1071,58488,2171,10948,10059,4833,2864,2865,247,8821,2173,2867,5346,57017,161,9294,22905,80833,10125,8698,718,336,344,350,337,8513,1622,5660,309,1604,3990,2241,948,4118,5742,5743,518,23760,5130,2172,5536,5360,7415,4547,8504,147323,359710,149954,5728,…
GO:0008294~calcium- and calmodulin-responsive adenylate cyclase activity	112,109,114,107,
GO:0008296~3'-5'-exodeoxyribonuclease activity	5424,11219,11277,
GO:0008297~single-stranded DNA exodeoxyribonuclease activity	92667,
GO:0008301~DNA binding, bending	7155,7153,3149,3146,2623,3148,1396,8091,7013,7019,3087,6736,2296,2298,2299,2300,2297,55809,51176,
GO:0008307~structural constituent of muscle	23336,8557,10529,8470,4632,7169,4634,3880,7168,4633,1756,4626,140465,825,4703,10398,88,4629,8048,8736,6525,9172,4637,7171,4604,4636,89,91624,444,4608,1605,4606,4607,5339,84033,7273,29895,26287,56704,9499,
GO:0008308~voltage-gated anion channel activity	7417,653519,7416,7419,10786,
GO:0008309~double-stranded DNA exodeoxyribonuclease activity	328,2237,
GO:0008310~single-stranded DNA 3'-5' exodeoxyribonuclease activity	254528,3669,64789,
GO:0008311~double-stranded DNA 3'-5' exodeoxyribonuclease activity	328,27301,
GO:0008312~7S RNA binding	6728,6726,6729,6727,6731,23404,6730,
GO:0008318~protein prenyltransferase activity	2339,5875,375743,
GO:0008320~protein transmembrane transporter activity	9868,10452,563,388552,338328,56993,54543,
GO:0008321~Ral guanyl-nucleotide exchange factor activity	57139,9649,23179,
GO:0008324~cation transmembrane transporter activity	55676,7781,54946,169026,148867,64924,1145,10463,342372,254428,84102,9033,
GO:0008327~methyl-CpG binding	653656,653657,284428,10419,53615,1786,4204,2079,10009,253461,125997,85509,29128,3276,79084,57659,8932,222229,4152,49854,26097,
GO:0008329~signaling pattern recognition receptor activity	2219,7097,81035,64581,85363,8685,1755,
GO:0008330~protein tyrosine/threonine phosphatase activity	1843,1844,1846,142679,
GO:0008331~high voltage-gated calcium channel activity	778,785,773,784,774,776,782,783,779,775,777,
GO:0008332~low voltage-gated calcium channel activity	8913,8912,8911,
GO:0008336~gamma-butyrobetaine dioxygenase activity	8424,
GO:0008349~MAP kinase kinase kinase kinase activity	11183,5871,8491,11184,9448,50488,9020,23043,
GO:0008353~RNA polymerase II carboxy-terminal domain kinase activity	8812,983,2068,2071,5594,2965,1024,1022,1025,902,4331,2966,2967,8621,2968,51755,
GO:0008373~sialyltransferase activity	256435,10402,27090,8128,6480,6482,6484,81849,29906,55808,338596,6487,6489,84620,10610,51046,30815,8869,
GO:0008374~O-acyltransferase activity	8694,6646,23659,150763,8435,3931,8443,
GO:0008375~acetylglucosaminyltransferase activity	140687,64132,4245,2137,8473,9215,3073,3074,2131,644378,64131,84892,148789,2132,51146,
GO:0008376~acetylgalactosaminyltransferase activity	79586,54480,283358,338707,55454,148789,124872,55790,
GO:0008378~galactosyltransferase activity	148789,10317,84002,8706,192134,10331,9334,8703,8702,8704,2683,84752,374907,93010,79369,53947,10678,11285,9331,
GO:0008379~thioredoxin peroxidase activity	10935,7001,5052,10549,
GO:0008381~mechanically-gated ion channel activity	9780,63895,
GO:0008384~IkappaB kinase activity	3551,1147,9641,
GO:0008386~cholesterol monooxygenase (side-chain-cleaving) activity	1583,
GO:0008387~steroid 7-alpha-hydroxylase activity	51302,
GO:0008389~coumarin 7-hydroxylase activity	1548,
GO:0008392~arachidonic acid epoxygenase activity	1571,1558,1565,1548,1559,1555,1549,1572,1562,1557,1573,8529,1579,1553,66002,
GO:0008395~steroid hydroxylase activity	9023,1543,1571,1576,1589,1558,1565,1548,1559,1555,1549,1572,1562,1557,1573,1593,1553,120227,113612,54905,29785,10858,
GO:0008396~oxysterol 7-alpha-hydroxylase activity	9420,51302,
GO:0008397~sterol 12-alpha-hydroxylase activity	1582,
GO:0008398~sterol 14-demethylase activity	1595,
GO:0008401~retinoic acid 4-hydroxylase activity	1592,340665,56603,
GO:0008403~25-hydroxycholecalciferol-24-hydroxylase activity	1591,
GO:0008404~arachidonic acid 14,15-epoxygenase activity	1573,
GO:0008405~arachidonic acid 11,12-epoxygenase activity	1573,
GO:0008408~3'-5' exonuclease activity	5422,55218,5426,4361,5424,5810,5980,328,5428,5394,7486,144715,90459,200558,54932,161829,10111,5883,11277,25996,
GO:0008409~5'-3' exonuclease activity	1797,2237,353497,64421,22803,64858,51692,9156,22909,
GO:0008410~CoA-transferase activity	5019,
GO:0008413~8-oxo-7,8-dihydroguanosine triphosphate pyrophosphatase activity	4521,55270,
GO:0008417~fucosyltransferase activity	2528,2527,2525,2523,2526,2524,2529,23509,10690,
GO:0008418~protein-N-terminal asparagine amidohydrolase activity	123803,
GO:0008419~RNA lariat debranching enzyme activity	51163,
GO:0008420~CTD phosphatase activity	10106,79871,132160,58190,29101,9150,
GO:0008422~beta-glucosidase activity	57733,57704,9365,
GO:0008424~glycoprotein 6-alpha-L-fucosyltransferase activity	2530,
GO:0008425~2-polyprenyl-6-methoxy-1,4-benzoquinone methyltransferase activity	51805,
GO:0008426~protein kinase C inhibitor activity	3315,2810,7532,
GO:0008427~calcium-dependent protein kinase inhibitor activity	55450,94032,10519,
GO:0008428~ribonuclease inhibitor activity	6050,6059,
GO:0008429~phosphatidylethanolamine binding	57488,4763,5037,311,4240,84557,10400,11314,
GO:0008430~selenium binding	8991,9403,2878,1733,6414,51714,1734,22895,
GO:0008431~vitamin E binding	23541,173,7274,
GO:0008432~JUN kinase binding	9043,2950,5747,10459,23162,9479,
GO:0008434~calcitriol receptor activity	7421,
GO:0008437~thyrotropin-releasing hormone activity	7200,
GO:0008440~inositol-1,4,5-trisphosphate 3-kinase activity	51447,3706,9807,80271,3707,253430,117283,
GO:0008441~3'(2'),5'-bisphosphate nucleotidase activity	10380,54928,
GO:0008442~3-hydroxyisobutyrate dehydrogenase activity	11112,
GO:0008444~CDP-diacylglycerol-glycerol-3-phosphate 3-phosphatidyltransferase activity	9489,
GO:0008445~D-aspartate oxidase activity	8528,
GO:0008446~GDP-mannose 4,6-dehydratase activity	2762,
GO:0008448~N-acetylglucosamine-6-phosphate deacetylase activity	51005,
GO:0008449~N-acetylglucosamine-6-sulfatase activity	2799,55959,23213,
GO:0008453~alanine-glyoxylate transaminase activity	189,64902,
GO:0008454~alpha-1,3-mannosylglycoprotein 4-beta-N-acetylglucosaminyltransferase activity	152586,25834,11320,11282,
GO:0008455~alpha-1,6-mannosylglycoprotein 2-beta-N-acetylglucosaminyltransferase activity	4247,
GO:0008456~alpha-N-acetylgalactosaminidase activity	4668,
GO:0008457~beta-galactosyl-N-acetylglucosaminylgalactosylglucosyl-ceramide beta-1,3-acetylglucosaminyltransferase activity	84002,
GO:0008458~carnitine O-octanoyltransferase activity	54677,
GO:0008459~chondroitin 6-sulfotransferase activity	9469,56548,
GO:0008460~dTDP-glucose 4,6-dehydratase activity	23483,
GO:0008465~glycerate dehydrogenase activity	9380,
GO:0008466~glycogenin glucosyltransferase activity	8908,2992,
GO:0008467~[heparan sulfate]-glucosamine 3-sulfotransferase 1 activity	64711,9957,222537,9951,9953,
GO:0008469~histone-arginine N-methyltransferase activity	10419,10196,3275,10498,55170,56341,54496,
GO:0008470~isovaleryl-CoA dehydrogenase activity	3712,
GO:0008474~palmitoyl-(protein) hydrolase activity	9374,5538,100532746,10434,11313,127018,
GO:0008475~procollagen-lysine 5-dioxygenase activity	5352,8985,5351,
GO:0008476~protein-tyrosine sulfotransferase activity	8459,8460,
GO:0008478~pyridoxal kinase activity	8566,
GO:0008479~queuine tRNA-ribosyltransferase activity	79691,81890,10190,5132,5082,132954,79031,
GO:0008480~sarcosine dehydrogenase activity	1757,
GO:0008481~sphinganine kinase activity	56848,8877,
GO:0008482~sulfite oxidase activity	6821,
GO:0008483~transaminase activity	55304,64850,85007,137362,275,18,189,883,
GO:0008484~sulfuric ester hydrolase activity	23213,55959,3423,415,153642,340075,79642,2588,6448,22901,412,410,2799,
GO:0008486~diphosphoinositol-polyphosphate diphosphatase activity	11165,170685,55190,11163,
GO:0008488~gamma-glutamyl carboxylase activity	2677,
GO:0008489~UDP-galactose:glucosylceramide beta-1,4-galactosyltransferase activity	7368,
GO:0008493~tetracycline transporter activity	10227,
GO:0008494~translation activator activity	26986,23367,51065,66037,23,1618,10605,1617,
GO:0008495~protoheme IX farnesyltransferase activity	1352,
GO:0008499~UDP-galactose:beta-N-acetylglucosamine beta-1,3-galactosyltransferase activity	8707,8706,8705,126792,27087,10317,8708,
GO:0008502~melatonin receptor activity	9248,4544,4543,6096,
GO:0008503~benzodiazepine receptor activity	706,2566,2556,2555,2557,2559,
GO:0008504~monoamine transmembrane transporter activity	222962,6530,6532,6570,6531,6571,
GO:0008507~sodium:iodide symporter activity	6528,
GO:0008508~bile acid:sodium symporter activity	8273,6555,6554,345274,347051,201780,
GO:0008509~anion transmembrane transporter activity	19,6521,6522,9498,57282,284129,83697,57835,9497,
GO:0008510~sodium:bicarbonate symporter activity	57835,9497,8671,
GO:0008511~sodium:potassium:chloride symporter activity	6558,6557,
GO:0008513~secondary active organic cation transmembrane transporter activity	6580,6583,
GO:0008514~organic anion transmembrane transporter activity	63027,10057,146429,10786,8714,11309,6579,10227,9356,1244,51310,85320,28234,55867,
GO:0008517~folic acid transporter activity	6573,10560,2350,2348,10630,113235,81034,
GO:0008518~reduced folate carrier activity	6573,
GO:0008519~ammonium transmembrane transporter activity	6007,6005,6006,51458,358,6558,57127,
GO:0008520~L-ascorbate:sodium symporter activity	9963,
GO:0008521~acetyl-CoA transporter activity	9197,113655,
GO:0008523~sodium-dependent multivitamin transmembrane transporter activity	9962,8884,
GO:0008525~phosphatidylcholine transporter activity	5244,5306,58488,
GO:0008526~phosphatidylinositol transporter activity	9600,6342,5306,388121,83394,26207,
GO:0008527~taste receptor activity	259289,338557,83756,80835,80834,50840,50838,50839,50835,50836,50837,54429,50832,50831,50834,
GO:0008528~G-protein coupled peptide receptor activity	2861,9283,4881,7253,4883,3973,2492,2925,4157,1241,339403,84539,56413,53831,57105,51289,10800,
GO:0008531~riboflavin kinase activity	55312,
GO:0008532~N-acetyllactosaminide beta-1,3-N-acetylglucosaminyltransferase activity	11041,2651,79369,10678,10331,
GO:0008534~oxidized purine nucleobase lesion DNA N-glycosylase activity	4968,6188,
GO:0008536~Ran GTPase binding	30000,7514,3843,51194,23039,3842,10527,10526,11260,64901,79711,23214,3837,727851,332,9670,5902,5905,9972,5903,1434,10204,55705,10048,64328,8498,57510,29098,29107,
GO:0008545~JUN kinase kinase activity	5609,
GO:0008553~hydrogen-exporting ATPase activity, phosphorylative mechanism	9550,528,529,9114,245973,90423,127124,
GO:0008554~sodium-exporting ATPase activity, phosphorylative mechanism	8647,
GO:0008555~chloride-transporting ATPase activity	51449,
GO:0008559~xenobiotic-transporting ATPase activity	5243,5244,9429,
GO:0008565~protein transporter activity	163,10239,161,8905,402569,10717,130340,162,3836,55374,10267,1176,7095,11154,100526783,10073,1174,10268,3838,10266,1175,3843,3839,3840,9270,30000,10311,7514,3841,10526,164,26953,23633,8615,9559,8906,9670,10527,160,5867,799,23480,26519,5906,22796,3837,23209,10203,112936,51501,9765,401505,285521,79711,91782,10693,3842,83548,55705,55737,23214,80230,7257,57510,29098,26286,56478,51699,27315,51194,26520…
GO:0008568~microtubule-severing ATPase activity	401720,9525,11104,55137,63979,83473,84896,10300,84056,6683,27183,
GO:0008574~ATP-dependent microtubule motor activity, plus-end-directed	9371,3800,3799,3832,3798,9928,55083,124602,146909,81930,55614,9585,57576,26153,11127,
GO:0008579~JUN kinase phosphatase activity	142679,
GO:0008597~calcium-dependent protein serine/threonine phosphatase regulator activity	1827,10231,11123,
GO:0008599~protein phosphatase type 1 regulator activity	65979,221692,23645,165324,5511,137886,5510,26472,84988,116154,26051,84152,55968,51729,
GO:0008601~protein phosphatase type 2A regulator activity	5520,5518,5521,5528,5519,5526,5527,55844,2029,5610,10776,3476,6418,5523,5525,5524,5529,23141,5522,51400,28227,
GO:0008603~cAMP-dependent protein kinase regulator activity	3627,5573,5576,5575,5577,5571,51422,
GO:0008607~phosphorylase kinase regulator activity	8518,26610,55140,51422,
GO:0008609~alkylglycerone-phosphate synthase activity	8540,
GO:0008613~diuretic hormone activity	4879,
GO:0008641~small protein activating enzyme activity	10055,79876,55236,8883,10054,7317,
GO:0008649~rRNA methyltransferase activity	345630,117246,2091,
GO:0008650~rRNA (uridine-2'-O-)-methyltransferase activity	117246,29960,
GO:0008656~cysteine-type endopeptidase activator activity involved in apoptotic process	9994,317,1512,834,5601,1027,91662,27018,51065,572,4824,23786,22861,29108,10392,22900,
GO:0008665~2'-phosphotransferase activity	51251,
GO:0008667~2,3-dihydro-2,3-dihydroxybenzoate dehydrogenase activity	56898,
GO:0008670~2,4-dienoyl-CoA reductase (NADPH) activity	1666,55825,26063,
GO:0008689~3-demethylubiquinone-9 3-O-methyltransferase activity	51805,
GO:0008700~4-hydroxy-2-oxoglutarate aldolase activity	112817,
GO:0008705~methionine synthase activity	4548,
GO:0008709~cholate 7-alpha-dehydrogenase activity	3028,
GO:0008721~D-serine ammonia-lyase activity	63826,
GO:0008725~DNA-3-methyladenine glycosylase activity	4350,
GO:0008728~GTP diphosphokinase activity	374659,
GO:0008732~L-allo-threonine aldolase activity	6470,6472,
GO:0008745~N-acetylmuramoyl-L-alanine amidase activity	114770,8993,57115,114771,
GO:0008746~NAD(P)+ transhydrogenase activity	23530,27294,
GO:0008747~N-acetylneuraminate lyase activity	80896,
GO:0008750~NAD(P)+ transhydrogenase (AB-specific) activity	23530,
GO:0008753~NADPH dehydrogenase (quinone) activity	4835,84869,
GO:0008757~S-adenosylmethionine-dependent methyltransferase activity	4839,5520,23378,6839,9836,84274,196410,56257,155368,25840,79624,57412,56341,54496,51805,51451,
GO:0008761~UDP-N-acetylglucosamine 2-epimerase activity	10020,
GO:0008768~UDP-sugar diphosphatase activity	256281,
GO:0008781~N-acylneuraminate cytidylyltransferase activity	55907,54187,
GO:0008783~agmatinase activity	79814,
GO:0008785~alkyl hydroperoxide reductase activity	10935,
GO:0008794~arsenate reductase (glutaredoxin) activity	51022,
GO:0008798~beta-aspartyl-peptidase activity	23621,80150,
GO:0008802~betaine-aldehyde dehydrogenase activity	501,
GO:0008803~bis(5'-nucleosyl)-tetraphosphatase (symmetrical) activity	318,
GO:0008808~cardiolipin synthase activity	201164,54675,
GO:0008811~chloramphenicol O-acetyltransferase activity	3456,
GO:0008812~choline dehydrogenase activity	55349,
GO:0008817~cob(I)yrinic acid a,c-diamide adenosyltransferase activity	326625,
GO:0008821~crossover junction endodeoxyribonuclease activity	5889,7517,348654,84464,79736,548593,
GO:0008823~cupric reductase activity	55240,79689,256227,261729,26872,
GO:0008832~dGTPase activity	25939,
GO:0008843~endochitinase activity	1118,
GO:0008853~exodeoxyribonuclease III activity	5810,5883,11219,11277,
GO:0008859~exoribonuclease II activity	3669,
GO:0008865~fructokinase activity	3098,2645,3099,3101,80201,
GO:0008887~glycerate kinase activity	132158,
GO:0008889~glycerophosphodiester phosphodiesterase activity	81544,51573,79153,284161,133121,220032,54857,56261,
GO:0008890~glycine C-acetyltransferase activity	23464,
GO:0008891~glycolate oxidase activity	54363,
GO:0008892~guanine deaminase activity	9615,
GO:0008893~guanosine-3',5'-bis(diphosphate) 3'-diphosphatase activity	374659,
GO:0008894~guanosine-5'-triphosphate,3'-diphosphate diphosphatase activity	955,
GO:0008897~holo-[acyl-carrier-protein] synthase activity	60496,
GO:0008898~S-adenosylmethionine-homocysteine S-methyltransferase activity	4548,635,23743,
GO:0008900~hydrogen:potassium-exchanging ATPase activity	495,496,479,
GO:0008903~hydroxypyruvate isomerase activity	81888,
GO:0008934~inositol monophosphate 1-phosphatase activity	3613,3612,54928,
GO:0008940~nitrate reductase activity	64757,54996,
GO:0008941~nitric oxide dioxygenase activity	5447,114757,
GO:0008948~oxaloacetate decarboxylase activity	4200,4199,10873,81889,
GO:0008955~peptidoglycan glycosyltransferase activity	55790,
GO:0008962~phosphatidylglycerophosphatase activity	114971,
GO:0008963~phospho-N-acetylmuramoyl-pentapeptide-transferase activity	1798,
GO:0008967~phosphoglycolate phosphatase activity	283871,54840,
GO:0008969~phosphohistidine phosphatase activity	64077,29085,9562,
GO:0008970~phosphatidylcholine 1-acylhydrolase activity	3990,11145,51365,171586,9388,
GO:0008973~phosphopentomutase activity	55276,
GO:0008995~ribonuclease E activity	5511,
GO:0009000~selenocysteine lyase activity	51540,
GO:0009008~DNA-methyltransferase activity	1788,4255,1786,1789,
GO:0009013~succinate-semialdehyde dehydrogenase [NAD(P)+] activity	7915,
GO:0009019~tRNA (guanine-N1-)-methyltransferase activity	54931,
GO:0009032~thymidine phosphorylase activity	1890,
GO:0009036~Type II site-specific deoxyribonuclease activity
GO:0009041~uridylate kinase activity	1841,51727,
GO:0009055~electron carrier activity	7296,83442,6390,112812,389207,316,54205,4719,55967,114112,2108,2109,6392,8630,10975,8560,8310,8974,26227,8574,3420,7358,314,4720,4726,8608,4722,9249,10539,22977,9131,2936,1536,217,1544,5860,2230,34,1588,128,1535,10327,653361,3620,231,4835,35,5447,1109,2877,6715,4729,4688,9377,4200,2731,3712,4129,33,8659,2745,36,23498,7498,4199,37,444,7264,51,2110,57019,80724,84129,51218,91942,2639,8309,6391,80142…
GO:0009374~biotin binding	5095,5091,3141,56922,
GO:0009378~four-way junction helicase activity	641,7486,
GO:0009384~N-acylmannosamine kinase activity	55577,10020,
GO:0009400~receptor signaling protein serine/threonine phosphatase activity	192111,
GO:0009673~low-affinity phosphate transmembrane transporter activity	11095,
GO:0009881~photoreceptor activity	94233,221391,10692,611,5956,2652,6010,5995,23596,
GO:0009882~blue light photoreceptor activity	1407,1408,
GO:0009917~sterol 5-alpha reductase activity	6716,
GO:0009922~fatty acid elongase activity	64834,54898,60481,
GO:0009931~calcium-dependent protein serine/threonine kinase activity	1641,9261,814,7867,8550,8569,2872,
GO:0009982~pseudouridine synthase activity	83480,1736,285367,54517,84881,80324,83448,113000,126789,26995,150962,27079,142940,
GO:0010181~FMN binding	55253,441250,4846,4723,4842,5447,4552,55163,8804,4843,1723,51179,200407,27158,54363,
GO:0010309~acireductone dioxygenase [iron(II)-requiring] activity	55256,
GO:0010314~phosphatidylinositol-5-phosphate binding	285590,6247,8724,91404,79156,57158,54477,55915,28966,253725,26100,23612,
GO:0010385~double-stranded methylated DNA binding	4204,9555,4152,
GO:0010428~methyl-CpNpG binding	57659,
GO:0010465~nerve growth factor receptor activity	4914,6272,
GO:0010484~H3 histone acetyltransferase activity	675,2648,55140,
GO:0010485~H4 histone acetyltransferase activity	8520,675,80218,79903,55140,23326,
GO:0010521~telomerase inhibitor activity	80169,100134934,54984,10445,26277,80119,79991,25913,
GO:0010577~metalloenzyme activator activity	6423,
GO:0010698~acetyltransferase activator activity	9141,54828,
GO:0010736~serum response element binding	6722,1482,
GO:0010844~recombination hotspot binding	56979,
GO:0010855~adenylate cyclase inhibitor activity	2917,
GO:0010857~calcium-dependent protein kinase activity	65018,
GO:0010859~calcium-dependent cysteine-type endopeptidase inhibitor activity	831,
GO:0010997~anaphase-promoting complex binding	5347,5728,63967,
GO:0015016~[heparan sulfate]-glucosamine N-sulfotransferase activity	3340,9348,8509,64579,
GO:0015018~galactosylgalactosylxylosylprotein 3-beta-glucuronosyltransferase activity	135152,26229,27087,
GO:0015019~heparan-alpha-glucosaminide N-acetyltransferase activity	138050,
GO:0015020~glucuronosyltransferase activity	54490,7366,54578,133688,10941,7364,2132,2131,11041,54600,10720,7367,26229,9215,7363,54658,54657,54659,54579,7365,7368,167127,79799,120071,55790,54577,54575,54576,
GO:0015026~coreceptor activity	56963,10663,8829,10267,10266,10268,920,925,940,926,57007,92,941,942,1234,1237,7852,7049,7783,5818,285704,148738,3547,5819,126259,23643,
GO:0015035~protein disulfide oxidoreductase activity	7296,83442,389207,255220,373156,25828,114112,9352,9973,10539,7295,2671,10495,51218,84203,56605,54431,131474,55576,30001,80142,51022,23166,
GO:0015036~disulfide oxidoreductase activity	9352,2923,8161,64714,54431,81542,
GO:0015037~peptide disulfide oxidoreductase activity	51060,7295,
GO:0015038~glutathione disulfide oxidoreductase activity	2745,51022,
GO:0015039~NADPH-adrenodoxin reductase activity	2232,
GO:0015052~beta3-adrenergic receptor activity	155,
GO:0015054~gastrin receptor activity	887,
GO:0015055~secretin receptor activity	6344,
GO:0015056~corticotrophin-releasing factor receptor activity	1394,1395,
GO:0015057~thrombin receptor activity	2150,9002,2151,2811,2149,
GO:0015065~uridine nucleotide receptor activity	5030,
GO:0015068~glycine amidinotransferase activity	2628,
GO:0015075~ion transmembrane transporter activity	81855,118980,119559,94097,94081,6277,2697,5355,3927,27091,23200,51393,
GO:0015077~monovalent inorganic cation transmembrane transporter activity	23439,
GO:0015078~hydrogen ion transmembrane transporter activity	522,535,516,245972,8992,528,155066,10312,533,10632,23545,9114,10476,527,525,526,518,4891,521,517,9296,153201,285641,515,206358,267020,113235,27109,
GO:0015079~potassium ion transmembrane transporter activity	358,3736,9990,
GO:0015081~sodium ion transmembrane transporter activity	7109,26504,55515,9963,
GO:0015085~calcium ion transmembrane transporter activity	4891,3709,3708,
GO:0015086~cadmium ion transmembrane transporter activity	4891,
GO:0015087~cobalt ion transmembrane transporter activity	4891,
GO:0015088~copper uptake transmembrane transporter activity	1317,
GO:0015091~ferric iron transmembrane transporter activity	7018,
GO:0015093~ferrous iron transmembrane transporter activity	4891,23516,30061,
GO:0015094~lead ion transmembrane transporter activity	4891,
GO:0015095~magnesium ion transmembrane transporter activity	57185,152519,23390,123606,81614,348938,7991,26504,54503,93380,84061,79815,57380,10686,
GO:0015098~molybdate ion transmembrane transporter activity	84975,
GO:0015099~nickel cation transmembrane transporter activity	4891,
GO:0015100~vanadium ion transmembrane transporter activity	4891,
GO:0015101~organic cation transmembrane transporter activity	6582,6580,6581,85413,23428,9390,9389,
GO:0015105~arsenite transmembrane transporter activity	439,
GO:0015106~bicarbonate transmembrane transporter activity	5172,6521,1080,1811,1836,375611,115019,284129,83959,65012,115111,116369,65010,10861,
GO:0015108~chloride transmembrane transporter activity	5172,6521,1080,1811,65010,10861,57468,
GO:0015111~iodide transmembrane transporter activity	5172,55107,6528,
GO:0015112~nitrate transmembrane transporter activity	363,
GO:0015114~phosphate ion transmembrane transporter activity	56172,
GO:0015116~sulfate transmembrane transporter activity	284129,5172,1811,1836,375611,115019,65012,115111,116369,65010,10861,
GO:0015125~bile acid transmembrane transporter activity	11309,1109,6579,28234,53919,10599,
GO:0015126~canalicular bile acid transmembrane transporter activity	8647,
GO:0015129~lactate transmembrane transporter activity	23539,9123,9122,9121,9120,9194,6566,159963,387700,201232,162515,
GO:0015130~mevalonate transmembrane transporter activity	6566,
GO:0015132~prostaglandin transmembrane transporter activity	6578,
GO:0015136~sialic acid transmembrane transporter activity	26503,
GO:0015137~citrate transmembrane transporter activity	6576,284111,94097,64849,
GO:0015141~succinate transmembrane transporter activity	284111,64849,
GO:0015143~urate transmembrane transporter activity	10786,116085,
GO:0015149~hexose transmembrane transporter activity	6514,
GO:0015152~glucose-6-phosphate transmembrane transporter activity	2542,
GO:0015165~pyrimidine nucleotide-sugar transmembrane transporter activity	11046,23169,
GO:0015166~polyol transmembrane transporter activity	366,
GO:0015168~glycerol transmembrane transporter activity	358,359,
GO:0015171~amino acid transmembrane transporter activity	23428,8140,146167,6545,9056,9057,23657,56301,8504,6519,151258,6541,10630,145389,81893,153129,55089,348932,54407,387254,28968,388662,140679,124565,54716,11254,
GO:0015173~aromatic amino acid transmembrane transporter activity	117247,
GO:0015174~basic amino acid transmembrane transporter activity	6545,6542,6519,54896,9056,
GO:0015175~neutral amino acid transmembrane transporter activity	8501,6520,11136,8140,6510,340024,124935,157724,81539,56301,23428,
GO:0015179~L-amino acid transmembrane transporter activity	6545,8501,6542,8140,124935,57709,157724,9057,55238,23428,9056,
GO:0015180~L-alanine transmembrane transporter activity	6509,153201,285641,120103,206358,10991,55238,
GO:0015181~arginine transmembrane transporter activity	6541,54896,84889,
GO:0015182~L-asparagine transmembrane transporter activity	10991,81539,55238,
GO:0015183~L-aspartate transmembrane transporter activity	8604,6511,64849,55238,10165,
GO:0015184~L-cystine transmembrane transporter activity	1497,6509,11136,6519,
GO:0015186~L-glutamine transmembrane transporter activity	81539,6509,6510,10991,55238,
GO:0015187~glycine transmembrane transporter activity	153201,285641,206358,92745,140679,
GO:0015189~L-lysine transmembrane transporter activity	6541,54896,84889,
GO:0015190~L-leucine transmembrane transporter activity	55238,
GO:0015191~L-methionine transmembrane transporter activity	55238,
GO:0015193~L-proline transmembrane transporter activity	6509,153201,285641,120103,206358,6534,
GO:0015194~L-serine transmembrane transporter activity	256987,619189,6509,10955,347735,57515,56301,55238,
GO:0015195~L-threonine transmembrane transporter activity	6509,
GO:0015196~L-tryptophan transmembrane transporter activity	120103,
GO:0015197~peptide transporter activity	6890,6891,84976,
GO:0015198~oligopeptide transporter activity	6564,
GO:0015204~urea transmembrane transporter activity	441432,6563,8170,364,366,360,89872,
GO:0015205~nucleobase transmembrane transporter activity	9962,9963,
GO:0015207~adenine transmembrane transporter activity	292,291,
GO:0015211~purine nucleoside transmembrane transporter activity	9153,
GO:0015216~purine nucleotide transmembrane transporter activity	85320,
GO:0015217~ADP transmembrane transporter activity	10478,284439,
GO:0015218~pyrimidine nucleotide transmembrane transporter activity	55186,84275,
GO:0015220~choline transmembrane transporter activity	6582,57153,23446,60482,
GO:0015222~serotonin transmembrane transporter activity	6532,6570,6571,
GO:0015226~carnitine transmembrane transporter activity	6584,85413,6583,
GO:0015227~acyl carnitine transmembrane transporter activity	123096,
GO:0015228~coenzyme A transmembrane transporter activity	10478,284439,
GO:0015229~L-ascorbic acid transporter activity	9962,9963,
GO:0015230~FAD transmembrane transporter activity	10478,
GO:0015232~heme transporter activity	55652,22,3263,113235,10058,9429,55640,28982,
GO:0015234~thiamine transmembrane transporter activity	10560,
GO:0015238~drug transmembrane transporter activity	146802,55244,10786,6584,6570,10682,5002,
GO:0015245~fatty acid transporter activity	376497,10998,11001,10999,
GO:0015248~sterol transporter activity	4864,5007,6342,140856,
GO:0015250~water channel activity	441432,364,366,343,358,4284,359,362,361,363,10630,360,89872,
GO:0015252~hydrogen ion channel activity	83959,79400,51802,
GO:0015254~glycerol channel activity	441432,364,366,343,358,4284,359,362,361,363,360,89872,
GO:0015265~urea channel activity	6563,8170,
GO:0015266~protein channel activity	100287932,10245,10452,4170,9804,100652748,387990,84134,10440,56993,54543,29928,
GO:0015267~channel activity	9127,8989,1146,596,1140,4118,2703,1142,581,597,400410,26872,
GO:0015269~calcium-activated potassium channel activity	27094,3778,57582,10242,157855,27345,3783,3249,3779,343450,338567,3780,150160,3781,9033,9107,
GO:0015271~outward rectifier potassium channel activity	3776,3738,3741,3784,5978,338567,
GO:0015272~ATP-activated inward rectifier potassium channel activity	3767,3764,3758,3766,
GO:0015275~stretch-activated, cation-selective, calcium channel activity	59341,
GO:0015276~ligand-gated ion channel activity	309,1140,1141,2560,1138,1143,1136,1137,1258,1261,353174,22953,9635,
GO:0015277~kainate selective glutamate receptor activity	2897,2898,2899,2900,2901,
GO:0015278~calcium-release channel activity	6261,22821,6263,7442,57338,6262,57158,
GO:0015279~store-operated calcium channel activity	7784,7220,7222,84876,80228,93129,57113,57620,7223,7224,7225,
GO:0015280~ligand-gated sodium channel activity	6339,6337,6338,41,6340,357,40,51802,9311,
GO:0015288~porin activity	366,10452,7416,7417,84134,7419,
GO:0015292~uniporter activity	90550,55013,
GO:0015293~symporter activity	84561,729025,9122,9121,9120,9123,9194,9187,6584,23539,6567,6566,5250,6569,84068,159963,57282,120103,387700,283652,151473,201232,220963,51296,160728,121260,84879,83959,162515,246213,123041,115584,55089,5002,54407,10991,57864,6583,83733,79751,57419,6527,57084,25769,50651,
GO:0015295~solute:proton symporter activity	9197,4891,113655,
GO:0015297~antiporter activity	146802,55244,6545,8034,6541,1182,1183,1184,1185,1186,6542,11136,8140,57709,157724,84889,9057,10991,56301,23428,9056,
GO:0015299~solute:proton antiporter activity	55002,133308,10479,6550,100128190,285335,150159,6553,6548,284525,
GO:0015301~anion:anion antiporter activity	65010,1811,5172,6521,1836,375611,115019,284129,114571,65012,115111,116369,10861,
GO:0015319~sodium:inorganic phosphate symporter activity	6575,6574,57030,
GO:0015320~phosphate ion carrier activity	5250,
GO:0015321~sodium-dependent phosphate transmembrane transporter activity	10568,6569,10786,10246,6568,142680,57030,10050,
GO:0015327~cystine:glutamate antiporter activity	23657,
GO:0015333~peptide:proton symporter activity	6564,6565,
GO:0015334~high-affinity oligopeptide transporter activity	6565,
GO:0015347~sodium-independent organic anion transmembrane transporter activity	11309,440044,6579,9356,387775,387601,353189,133482,114571,283238,9376,6578,28231,116085,81796,28234,55867,53919,28232,10864,10599,
GO:0015349~thyroid hormone transmembrane transporter activity	117247,6567,28231,53919,
GO:0015350~methotrexate transporter activity	6573,113235,
GO:0015361~low-affinity sodium:dicarboxylate symporter activity	9058,
GO:0015362~high-affinity sodium:dicarboxylate symporter activity	64849,
GO:0015367~oxoglutarate:malate antiporter activity	8402,
GO:0015375~glycine:sodium symporter activity	6536,54716,9152,
GO:0015377~cation:chloride symporter activity	6558,6557,6559,56996,
GO:0015378~sodium:chloride symporter activity	6559,
GO:0015379~potassium:chloride symporter activity	57468,10723,9990,6560,56996,
GO:0015382~sodium:sulfate symporter activity	6561,26266,
GO:0015385~sodium:proton antiporter activity	84679,10479,6548,285195,6553,6550,389015,6549,23315,
GO:0015386~potassium:proton antiporter activity	84679,23315,
GO:0015389~pyrimidine- and adenine-specific:sodium symporter activity	9154,64078,
GO:0015390~purine-specific nucleoside:sodium symporter activity	64078,
GO:0015403~thiamine uptake transmembrane transporter activity	10560,56918,80704,
GO:0015410~manganese-transporting ATPase activity	9914,27032,
GO:0015421~oligopeptide-transporting ATPase activity	23457,
GO:0015432~bile acid-exporting ATPase activity	8647,
GO:0015433~peptide antigen-transporting ATPase activity	6892,6891,
GO:0015439~heme-transporting ATPase activity	10058,
GO:0015440~peptide-transporting ATPase activity	6891,23457,6890,
GO:0015450~P-P-bond-hydrolysis-driven protein transmembrane transporter activity	100287932,10245,23480,9804,100652748,387990,10440,
GO:0015459~potassium channel regulator activity	30819,6446,9196,10060,154,1813,3753,1815,1804,10776,7531,7341,287,5590,1739,8514,7881,3779,389816,80333,27012,27345,57463,57628,23678,3787,23327,11261,10142,3790,10110,27094,30820,23630,30818,10242,10008,9992,10401,
GO:0015464~acetylcholine receptor activity	285242,8416,9177,1134,1146,1140,1141,1138,1143,1136,1139,1137,3359,1145,1142,1144,1135,8973,353174,200909,170572,57053,55584,
GO:0015467~G-protein activated inward rectifier potassium channel activity	3763,3762,3760,3765,
GO:0015485~cholesterol binding	22937,6770,4864,10613,8435,11160,19,335,348,336,345,5375,347,337,309,6855,1071,6342,706,6646,9619,10577,857,10062,5727,319,10948,222642,116519,150696,23762,114884,114876,114882,114881,114879,9885,26031,
GO:0015489~putrescine transmembrane transporter activity	113451,51686,
GO:0015491~cation:cation antiporter activity	6584,6583,
GO:0015495~gamma-aminobutyric acid:proton symporter activity	140679,
GO:0015499~formate transmembrane transporter activity	65010,
GO:0015501~glutamate:sodium symporter activity	6506,6505,
GO:0015562~efflux transmembrane transporter activity	10786,340273,65010,10058,
GO:0015578~mannose transmembrane transporter activity	4074,
GO:0015616~DNA translocase activity	546,84893,25788,
GO:0015631~tubulin binding	84934,50861,6902,28981,23287,2009,332,8733,5071,11076,24139,226,5621,2534,7175,3925,6188,6249,672,83988,7411,1605,9654,9928,6903,120892,84871,55201,286187,79649,84295,284076,60509,11075,123624,55755,51673,81551,55835,22809,50810,23637,
GO:0015633~zinc transporting ATPase activity	7781,
GO:0015636~short-chain fatty acid uptake transporter activity	114571,
GO:0015639~ferrous iron uptake transmembrane transporter activity	4891,
GO:0015643~toxic substance binding	445,213,4744,1580,566,2984,2053,1139,1828,51808,53947,57583,
GO:0015645~fatty acid ligase activity	116285,6296,
GO:0015651~quaternary ammonium group transmembrane transporter activity	6582,6580,6581,6584,6583,
GO:0015659~formate uptake transmembrane transporter activity	65010,
GO:0015660~formate efflux transmembrane transporter activity	65010,
GO:0015923~mannosidase activity	4123,4122,4125,4121,
GO:0015926~glucosidase activity	7841,
GO:0015932~nucleobase-containing compound transmembrane transporter activity	11260,
GO:0016004~phospholipase activator activity	5170,395,344,6348,6352,2760,6355,
GO:0016005~phospholipase A2 activator activity	836,9373,
GO:0016015~morphogen activity	26585,9350,4681,6469,199699,4838,
GO:0016018~cyclosporin A binding	10465,10105,4820,5480,5481,9360,10450,
GO:0016019~peptidoglycan receptor activity	8993,929,57115,114771,114770,
GO:0016034~maleylacetoacetate isomerase activity	2954,
GO:0016149~translation release factor activity, codon specific	9617,2107,3396,54516,91574,
GO:0016150~translation release factor activity, codon nonspecific	3396,91574,
GO:0016151~nickel cation binding	761,25769,
GO:0016153~urocanate hydratase activity	131669,
GO:0016154~pyrimidine-nucleoside phosphorylase activity	1890,
GO:0016155~formyltetrahydrofolate dehydrogenase activity	10840,160428,
GO:0016160~amylase activity	8972,
GO:0016165~linoleate 13S-lipoxygenase activity	247,239,
GO:0016167~glial cell-derived neurotrophic factor receptor activity	2675,2674,64096,
GO:0016174~NAD(P)H oxidase activity	8564,9131,51167,50507,50506,53905,
GO:0016175~superoxide-generating NADPH oxidase activity	79400,27035,654816,654817,653361,1536,1535,5076,50508,50507,
GO:0016176~superoxide-generating NADPH oxidase activator activity	183,5155,4689,10811,124056,
GO:0016206~catechol O-methyltransferase activity	1312,220074,
GO:0016208~AMP binding	1727,5836,353,2203,5837,5634,5571,5631,55902,84532,51422,
GO:0016209~antioxidant activity	5052,10549,7001,55937,3240,348,213,847,6280,337,2168,4504,9588,25824,6415,51780,94241,55829,84293,29914,
GO:0016212~kynurenine-oxoglutarate transaminase activity	2806,883,56267,51166,
GO:0016213~linoleoyl-CoA desaturase activity	9415,
GO:0016223~beta-alanine-pyruvate transaminase activity	64902,
GO:0016229~steroid dehydrogenase activity	51170,
GO:0016230~sphingomyelin phosphodiesterase activator activity	6810,8439,
GO:0016231~beta-N-acetylglucosaminidase activity	10724,
GO:0016232~HNK-1 sulfotransferase activity	9486,
GO:0016247~channel regulator activity	10368,59284,9351,149111,59283,11267,27092,27091,10369,
GO:0016248~channel inhibitor activity	596,
GO:0016250~N-sulfoglucosamine sulfohydrolase activity	6448,
GO:0016262~protein N-acetylglucosaminyltransferase activity	8473,285203,374907,
GO:0016263~glycoprotein-N-acetylgalactosamine 3-beta-galactosyltransferase activity	56913,29071,
GO:0016274~protein-arginine N-methyltransferase activity	10419,10196,3275,10498,80204,3276,
GO:0016277~[myelin basic protein]-arginine N-methyltransferase activity	54496,
GO:0016279~protein-lysine N-methyltransferase activity	3662,2146,399818,196541,79918,80854,151194,196483,10919,79609,79813,56950,54093,
GO:0016286~small conductance calcium-activated potassium channel activity	3782,3780,3781,3783,
GO:0016287~glycerone-phosphate O-acyltransferase activity	8443,
GO:0016290~palmitoyl-CoA hydrolase activity	11332,10005,8443,3172,10965,5538,570,117145,641371,284486,122970,
GO:0016295~myristoyl-[acyl-carrier-protein] hydrolase activity	2194,55301,
GO:0016296~palmitoyl-[acyl-carrier-protein] hydrolase activity	2194,55301,
GO:0016298~lipase activity	151056,3991,10434,13,3988,5407,60526,
GO:0016300~tRNA (uracil) methyltransferase activity	152992,91801,
GO:0016301~kinase activity	56848,1452,5298,5289,2646,9863,4140,5379,5297,2475,5586,54981,9874,80216,54869,5315,53632,5106,51265,10256,80318,203447,7534,5631,8859,1159,548596,1160,2580,5601,7084,55750,5294,5287,5288,5293,64781,51347,84292,57596,1152,1029,1841,8575,55300,5291,545,83440,386593,8527,197258,8877,808,8317,10295,9917,6792,23683,6348,613,5634,6714,221823,898,5313,207,4261,5290,2932,3654,5347,1020,22993,8851,375298…
GO:0016303~1-phosphatidylinositol-3-kinase activity	5289,5293,5286,5296,5287,5288,5290,5291,5294,472,8503,
GO:0016307~phosphatidylinositol phosphate kinase activity	8396,8395,266971,8394,79837,5305,5288,
GO:0016308~1-phosphatidylinositol-4-phosphate 5-kinase activity	8395,23396,5305,8396,138429,79837,8394,200576,
GO:0016309~1-phosphatidylinositol-5-phosphate 4-kinase activity	5305,8396,79837,
GO:0016312~inositol bisphosphate phosphatase activity	51763,
GO:0016314~phosphatidylinositol-3,4,5-trisphosphate 3-phosphatase activity	5728,93492,
GO:0016316~phosphatidylinositol-3,4-bisphosphate 4-phosphatase activity	8821,3631,
GO:0016361~activin receptor activity, type I	91,94,90,130399,
GO:0016362~activin receptor activity, type II	93,659,
GO:0016401~palmitoyl-CoA oxidase activity	30,33,51,
GO:0016402~pristanoyl-CoA oxidase activity	8310,8309,
GO:0016403~dimethylargininase activity	23576,23564,
GO:0016404~15-hydroxyprostaglandin dehydrogenase (NAD+) activity	10257,3248,
GO:0016407~acetyltransferase activity	10,9,8260,2033,80168,79612,23522,1387,7994,8850,10524,80155,84148,
GO:0016409~palmitoyltransferase activity	23390,55733,253832,54503,340481,79683,29800,84287,84885,158866,25921,64429,84243,55625,51304,51201,29801,51114,
GO:0016410~N-acyltransferase activity	570,117245,
GO:0016412~serine O-acyltransferase activity	619373,
GO:0016415~octanoyltransferase activity	387787,
GO:0016422~mRNA (2'-O-methyladenosine-N6-)-methyltransferase activity	56339,57721,
GO:0016423~tRNA (guanine) methyltransferase activity	6894,
GO:0016427~tRNA (cytosine) methyltransferase activity	55798,339175,
GO:0016428~tRNA (cytosine-5-)-methyltransferase activity	54888,
GO:0016429~tRNA (adenine-N1-)-methyltransferase activity	55006,115708,54931,
GO:0016430~tRNA (adenine-N6-)-methyltransferase activity
GO:0016433~rRNA (adenine) methyltransferase activity	154743,
GO:0016435~rRNA (guanine) methyltransferase activity	117246,
GO:0016462~pyrophosphatase activity	158471,124583,249,8833,58497,162466,
GO:0016491~oxidoreductase activity	317749,81577,221,3290,126,374875,6390,79154,51635,6389,1757,10587,130,1646,5052,8644,2232,1645,1638,9946,9843,131,25979,50484,622,501,26063,58472,79758,10549,7001,1429,55066,873,643181,80020,1727,79912,137872,55825,3292,644,316,100526794,57553,207063,224,92106,150209,79944,6241,389434,10202,6307,128,133308,3248,2110,84869,56898,317671,51170,125,27294,25821,1666,29958,157506,2936,114112,6713,5447,…
GO:0016492~G-protein coupled neurotensin receptor activity	23620,4923,
GO:0016493~C-C chemokine receptor activity	729230,1236,2826,1238,10936,1230,1232,1233,1234,1235,1237,10803,
GO:0016494~C-X-C chemokine receptor activity	3579,10663,1238,57007,643,2833,7852,
GO:0016495~C-X3-C chemokine receptor activity	1524,
GO:0016496~substance P receptor activity	6869,
GO:0016497~substance K receptor activity	6865,
GO:0016499~orexin receptor activity	3061,3062,
GO:0016500~protein-hormone receptor activity	122042,
GO:0016503~pheromone receptor activity	317705,317703,317701,441931,317702,57191,
GO:0016504~peptidase activator activity	2192,10845,2335,351,4323,857,23198,5118,65018,26577,
GO:0016505~peptidase activator activity involved in apoptotic process	9166,4118,1075,9994,
GO:0016508~long-chain-enoyl-CoA hydratase activity	3030,3295,
GO:0016509~long-chain-3-hydroxyacyl-CoA dehydrogenase activity	3030,3032,
GO:0016517~interleukin-12 receptor activity	3594,
GO:0016519~gastric inhibitory peptide receptor activity	2696,
GO:0016520~growth hormone-releasing hormone receptor activity	2862,2692,202018,2693,
GO:0016521~pituitary adenylate cyclase activating polypeptide activity	116,
GO:0016524~latrotoxin receptor activity	22859,23266,
GO:0016530~metallochaperone activity	475,
GO:0016531~copper chaperone activity	10063,475,
GO:0016532~superoxide dismutase copper chaperone activity	9973,538,11315,
GO:0016534~cyclin-dependent protein kinase 5 activator activity	8851,8941,
GO:0016538~cyclin-dependent protein serine/threonine kinase regulator activity	902,904,905,8812,9134,339521,1019,595,892,898,1164,1163,92002,219771,81669,57018,
GO:0016594~glycine binding	2742,116444,8001,212,2731,2741,2743,2937,2902,2904,27232,441509,116443,63826,
GO:0016595~glutamate binding	2752,1373,6507,6505,2729,2572,2902,2917,2571,
GO:0016597~amino acid binding	7166,790,5053,23576,23564,5009,2806,445,7054,6898,1644,189,2644,2328,6472,6999,16,2673,1807,3735,57505,121278,
GO:0016603~glutaminyl-peptide cyclotransferase activity	25797,54814,
GO:0016608~growth hormone-releasing hormone activity	51738,2691,
GO:0016614~oxidoreductase activity, acting on CH-OH group of donors	728294,55349,8540,7498,316,1718,
GO:0016615~malate dehydrogenase activity	130752,4190,8513,
GO:0016616~oxidoreductase activity, acting on the CH-OH group of donors, NAD or NADP as acceptor	1488,127281,3420,4190,3945,130752,441282,1487,7358,3948,3939,3421,3419,55293,9380,
GO:0016618~hydroxypyruvate reductase activity	9380,
GO:0016620~oxidoreductase activity, acting on the aldehyde or oxo group of donors, NAD or NADP as acceptor	221,218,10553,126133,501,220,222,64577,160428,8854,224,26330,127,217,
GO:0016624~oxidoreductase activity, acting on the aldehyde or oxo group of donors, disulfide as acceptor	593,5160,
GO:0016627~oxidoreductase activity, acting on the CH-CH group of donors	9524,8309,28976,84129,8310,253017,34,27034,80724,79644,55289,51,37,2639,7108,3930,1355,
GO:0016628~oxidoreductase activity, acting on the CH-CH group of donors, NAD or NADP as acceptor	7108,1717,3930,1718,56898,79644,
GO:0016641~oxidoreductase activity, acting on the CH-NH2 group of donors, oxygen as acceptor	84695,4016,
GO:0016651~oxidoreductase activity, acting on NAD(P)H	4698,56964,4724,4728,9131,1666,51295,55586,
GO:0016653~oxidoreductase activity, acting on NAD(P)H, heme protein as acceptor	1355,51167,
GO:0016655~oxidoreductase activity, acting on NAD(P)H, quinone or similar compound as acceptor	374291,873,1109,8644,1646,1645,51181,10901,
GO:0016667~oxidoreductase activity, acting on a sulfur group of donors	10437,140809,
GO:0016668~oxidoreductase activity, acting on a sulfur group of donors, NAD(P) as acceptor	7296,10587,1738,2936,
GO:0016671~oxidoreductase activity, acting on a sulfur group of donors, disulfide as acceptor	30001,9352,7295,56605,255220,84203,54431,25828,
GO:0016679~oxidoreductase activity, acting on diphenols and related substances as donors	1543,
GO:0016684~oxidoreductase activity, acting on peroxide as acceptor	847,11315,
GO:0016701~oxidoreductase activity, acting on single donors with incorporation of molecular oxygen	55586,
GO:0016702~oxidoreductase activity, acting on single donors with incorporation of molecular oxygen, incorporation of two atoms of oxygen	240,8974,283208,246,247,59344,239,242,5033,83875,55217,
GO:0016705~oxidoreductase activity, acting on paired donors, with incorporation or reduction of molecular oxygen	1572,51302,11283,4051,1545,284541,1564,1557,340665,1592,8529,66002,6916,1579,112398,1558,1589,1565,54905,1593,57404,64816,1576,1582,1583,56603,1580,1588,120227,79676,1594,112399,1549,57834,10858,1571,3818,1584,55239,1595,79701,1555,29785,1548,5740,339761,126410,22952,285440,163720,
GO:0016706~oxidoreductase activity, acting on paired donors, with incorporation or reduction of molecular oxygen, 2-oxoglutarate as one donor, and incorporation of one atom each of oxygen into both donors	55239,129450,91801,5927,8284,8242,54890,80853,112398,54583,112399,55662,54681,54784,10765,23133,
GO:0016709~oxidoreductase activity, acting on paired donors, with incorporation or reduction of molecular oxygen, NAD(P)H as one donor, and incorporation of one atom of oxygen	51004,9645,1583,1571,1584,1585,8529,57553,64780,57834,
GO:0016711~flavonoid 3'-monooxygenase activity	1543,
GO:0016712~oxidoreductase activity, acting on paired donors, with incorporation or reduction of molecular oxygen, reduced flavin or flavoprotein as one donor, and incorporation of one atom of oxygen	1548,100861540,1564,1565,1543,113612,1571,1544,1588,1555,1572,1545,
GO:0016714~oxidoreductase activity, acting on paired donors, with incorporation or reduction of molecular oxygen, reduced pteridine as one donor, and incorporation of one atom of oxygen	7166,5053,7054,
GO:0016715~oxidoreductase activity, acting on paired donors, with incorporation or reduction of molecular oxygen, reduced ascorbate as one donor, and incorporation of one atom of oxygen	100289017,5066,204801,1621,26002,
GO:0016716~oxidoreductase activity, acting on paired donors, with incorporation or reduction of molecular oxygen, another compound as one donor, and incorporation of one atom of oxygen	7306,
GO:0016717~oxidoreductase activity, acting on paired donors, with oxidation of a pair of donors resulting in the reduction of molecular oxygen to two molecules of water	3992,
GO:0016722~oxidoreductase activity, oxidizing metal ions	79901,
GO:0016723~oxidoreductase activity, oxidizing metal ions, NAD or NADP as acceptor	4552,
GO:0016740~transferase activity	137682,6470,2224,3608,60481,2954,2952,10841,10994,79993,9215,55733,10423,54802,100529261,2583,5188,63917,1743,51069,9453,168391,51091,79071,348751,2222,4939,4938,4940,6472,2953,23590,9517,353,23556,162417,126129,2218,3938,952,9791,683,55039,419,200205,57551,27349,127933,55034,51540,142891,6785,51347,79725,79147,83401,57110,
GO:0016742~hydroxymethyl-, formyl- and related transferase activity	10840,123263,160428,
GO:0016743~carboxyl- or carbamoyltransferase activity	790,
GO:0016746~transferase activity, transferring acyl groups	6901,284098,254531,79888,1384,10162,54677,253558,1375,56894,137695,8050,56895,1374,54947,126129,8888,8694,8435,9227,3990,4261,7053,2033,114799,1629,138050,10249,1743,494143,9926,79094,54979,51601,
GO:0016747~transferase activity, transferring acyl groups other than amino-acyl groups	10449,30,3032,38,6342,10524,158835,646409,154141,347516,79071,84649,
GO:0016757~transferase activity, transferring glycosyl groups	79796,64409,200810,442117,3955,55830,1650,4242,9215,8702,117248,2992,80235,11285,8908,120071,9488,5986,100528030,9331,2530,51809,79087,50614,56052,2131,79712,146712,554236,145173,168391,2683,2132,144423,83468,1798,23275,
GO:0016758~transferase activity, transferring hexosyl groups	79868,10720,360203,7364,28,79799,29929,152586,10195,54578,167127,7368,7363,10941,11282,79053,25834,54577,2681,26301,93183,11320,127550,
GO:0016763~transferase activity, transferring pentosyl groups	7378,1890,152002,
GO:0016765~transferase activity, transferring alkyl or aryl (other than methyl) groups	79947,23541,
GO:0016768~spermine synthase activity	6611,
GO:0016772~transferase activity, transferring phosphorus-containing groups	8790,1159,83707,548596,197258,
GO:0016773~phosphotransferase activity, alcohol group as acceptor	5298,7442,5289,2710,5297,2475,55277,5294,8295,5287,5288,5293,256356,55300,5291,545,5591,83440,197258,9917,2538,84197,
GO:0016779~nucleotidyltransferase activity	29926,4939,23318,8891,64802,349565,64282,4938,348180,7015,9061,9060,27304,390637,90353,79693,79670,
GO:0016780~phosphotransferase activity, for other substituted phosphate groups	85465,10390,56994,10423,9489,54872,54675,
GO:0016783~sulfurtransferase activity	55687,27304,81605,
GO:0016784~3-mercaptopyruvate sulfurtransferase activity	4357,
GO:0016785~transferase activity, transferring selenium-containing groups	51091,
GO:0016787~hydrolase activity	8824,80150,23400,283927,55748,27124,79873,10741,25961,10434,5706,65258,3636,23491,283848,11163,345611,255374,11164,390916,253190,670,84836,23576,79885,956,83933,3422,79132,147111,51763,13,10007,53343,4595,221223,2053,3340,9583,5533,83594,8871,3633,221955,8841,6609,5702,480,4361,540,5036,5501,80724,51163,84696,9941,957,3632,955,4907,5500,3635,175,23173,167227,5516,2644,11051,80021,55617,57552,3778…
GO:0016788~hydrolase activity, acting on ester bonds	92675,80055,285148,83940,128387,91703,443,2098,55301,643418,643414,340654,142910,4907,9317,93210,84947,28970,
GO:0016790~thiolester hydrolase activity	11122,10965,4329,402682,55325,9374,
GO:0016791~phosphatase activity	10106,7803,249,493911,162466,100528064,54434,58190,10217,23399,8446,476,761,55,2053,5501,9647,5499,5500,5795,5800,92370,192111,22908,26191,11221,
GO:0016798~hydrolase activity, acting on glycosyl bonds	60495,140733,10855,6609,80162,10924,27293,79661,28992,
GO:0016799~hydrolase activity, hydrolyzing N-glycosyl compounds	6996,79661,4122,4124,252969,
GO:0016805~dipeptidase activity	79634,64174,9805,1800,84735,90507,5184,2346,55748,64180,219595,10004,10003,
GO:0016807~cysteine-type carboxypeptidase activity	1515,
GO:0016810~hydrolase activity, acting on carbon-nitrogen (but not peptide) bonds	150223,1809,1808,1807,56896,1400,55191,56954,144193,51005,790,10570,686,27163,
GO:0016811~hydrolase activity, acting on carbon-nitrogen (but not peptide) bonds, in linear amides	8875,55331,686,55093,23410,55350,354,
GO:0016812~hydrolase activity, acting on carbon-nitrogen (but not peptide) bonds, in cyclic amides	790,9398,
GO:0016814~hydrolase activity, acting on carbon-nitrogen (but not peptide) bonds, in cyclic amidines	140564,164668,9582,57379,403314,27350,
GO:0016817~hydrolase activity, acting on acid anhydrides	80205,23586,
GO:0016818~hydrolase activity, acting on acid anhydrides, in phosphorus-containing anhydrides	1108,79039,283927,1107,26038,
GO:0016820~hydrolase activity, acting on acid anhydrides, catalyzing transmembrane movement of substances	525,100532737,506,534,526,
GO:0016829~lyase activity	79042,80896,100037417,9200,158,112817,730249,5423,3146,2731,11102,441250,55268,85007,80746,55034,59344,80142,55253,27343,
GO:0016830~carbon-carbon lyase activity	26061,
GO:0016831~carboxy-lyase activity	1644,4597,646625,51380,2571,3067,23042,8879,593,594,2572,283970,339896,55862,
GO:0016836~hydro-lyase activity	26275,759,112849,
GO:0016841~ammonia-lyase activity	3034,
GO:0016844~strictosidine synthase activity	57136,
GO:0016846~carbon-sulfur lyase activity	201161,1491,
GO:0016847~1-aminocyclopropane-1-carboxylate synthase activity	84680,
GO:0016849~phosphorus-oxygen lyase activity	107,109,111,108,114,113,196883,4882,115,952,683,
GO:0016853~isomerase activity	2954,54495,130589,122769,5034,2923,64081,3295,3157,1891,3705,7264,64714,34,55556,81567,282969,
GO:0016854~racemase and epimerase activity	10170,
GO:0016857~racemase and epimerase activity, acting on carbohydrates and derivatives	282969,6120,26035,
GO:0016860~intramolecular oxidoreductase activity	1632,
GO:0016866~intramolecular transferase activity	4047,2821,
GO:0016868~intramolecular transferase activity, phosphotransferases	5238,55276,5239,283209,
GO:0016874~ligase activity	7321,7323,7325,25831,7322,148581,7319,7337,64087,8924,92305,387787,441061,440307,54492,7329,23295,164395,2180,140739,7324,7328,6478,51619,5096,7345,51366,143279,51191,9246,55632,89910,7334,283450,9870,10075,8916,4734,7320,57531,11059,9320,23072,7326,64750,23327,27338,9040,7844,8535,11060,10475,8805,4281,9867,11342,5071,10299,10206,9810,23077,8554,9063,9148,9025,26046,23376,22888,4591,10277,10425,…
GO:0016876~ligase activity, forming aminoacyl-tRNA and related compounds	123283,80755,
GO:0016878~acid-thiol ligase activity	197322,132949,
GO:0016881~acid-amino acid ligase activity	10193,9039,5896,7706,
GO:0016884~carbon-nitrogen ligase activity, with glutamine as amido-N-donor	5188,2166,158584,55278,
GO:0016887~ATPase activity	1769,10351,20,439,8701,79572,10347,54617,6594,6595,154664,6597,57674,29028,6596,1768,23,196385,23078,5379,57571,5383,84239,100130097,10061,9619,10111,344905,22836,6059,10349,64240,1770,201625,64137,23499,21,10350,23400,667,5826,57130,25981,29789,23461,8632,23195,1080,3796,1654,1861,27348,3797,10749,8467,23095,23046,9525,10476,10632,10845,10112,24137,5380,481,506,3320,3303,3304,3329,1191,3309,3312…
GO:0016888~endodeoxyribonuclease activity, producing 5'-phosphomonoesters	1776,83940,1774,1775,9797,1773,284131,
GO:0016890~site-specific endodeoxyribonuclease activity, specific for altered base	328,1763,
GO:0016891~endoribonuclease activity, producing 5'-phosphomonoesters	284131,
GO:0016892~endoribonuclease activity, producing 3'-phosphomonoesters
GO:0016896~exoribonuclease activity, producing 5'-phosphomonoesters	167227,
GO:0016901~oxidoreductase activity, acting on the CH-OH group of donors, quinone or similar compound as acceptor	79802,84439,64399,
GO:0016903~oxidoreductase activity, acting on the aldehyde or oxo group of donors	7498,
GO:0016907~G-protein coupled acetylcholine receptor activity	1131,1128,1129,1132,1133,59340,11255,
GO:0016913~follicle-stimulating hormone activity	2488,
GO:0016917~GABA receptor activity	2554,
GO:0016918~retinal binding	83758,5948,8854,5950,6010,5947,5949,1382,1381,116362,
GO:0016920~pyroglutamyl-peptidase activity	54858,
GO:0016922~ligand-dependent nuclear receptor binding	9612,8289,8805,9611,10474,3727,3670,10438,23054,10499,5469,9325,8648,10463,6604,9039,5629,6605,9971,10011,10891,11176,8202,
GO:0016929~SUMO-specific protease activity	143684,199870,205564,26054,26168,59343,29843,
GO:0016933~extracellular-glycine-gated ion channel activity	2743,
GO:0016934~extracellular-glycine-gated chloride channel activity	8001,2741,2742,2743,441509,
GO:0016936~galactoside binding	3957,2717,2720,3960,
GO:0016941~natriuretic peptide receptor activity	4881,4883,4882,
GO:0016971~flavin-linked sulfhydryl oxidase activity	5768,169714,
GO:0016972~thiol oxidase activity	169714,2671,54495,
GO:0016990~arginine deiminase activity	23569,
GO:0016992~lipoate synthase activity	11019,
GO:0016997~alpha-sialidase activity	10825,
GO:0017002~activin-activated receptor activity	92,91,
GO:0017005~3'-tyrosyl-DNA phosphodiesterase activity	55775,
GO:0017016~Ras GTPase binding	9162,5909,4301,5906,9610,57139,25780,51735,11069,10519,79109,56848,23677,51196,
GO:0017017~MAP kinase tyrosine/serine/threonine phosphatase activity	150290,1848,1849,11072,1843,1844,1846,1850,1847,1852,80824,63904,11221,
GO:0017018~myosin phosphatase activity	5500,
GO:0017020~myosin phosphatase regulator activity	1760,
GO:0017022~myosin binding	800,55591,10755,4868,7399,5898,1756,6532,387,6844,70,58,6810,22954,4607,6804,55243,54822,10564,10565,
GO:0017024~myosin I binding	29108,
GO:0017025~TBP-class protein binding	2972,2959,23066,7067,5702,6872,5701,5704,3185,2957,2958,5700,5705,5706,1810,3087,9014,55832,138474,55689,
GO:0017034~Rap guanyl-nucleotide exchange factor activity	9693,10411,5906,2889,9771,
GO:0017040~ceramidase activity	427,340485,125981,56624,
GO:0017042~glycosylceramidase activity	3938,57733,
GO:0017046~peptide hormone binding	2492,8811,3061,3062,8484,4142,3624,308,2690,4881,5618,4883,4882,1910,5021,4160,552,4159,1889,2587,2642,2696,186,2692,5745,90,1395,122042,2693,30061,
GO:0017048~Rho GTPase binding	1729,23500,1730,9475,91010,23002,396,9371,1613,5216,8531,2316,11214,10788,399,64423,139818,120892,27237,128239,9181,55619,114793,23348,1894,50855,81624,9578,
GO:0017049~GTP-Rho binding	643338,6093,10435,11135,7126,5585,148170,10276,29091,123720,253980,6242,11078,23580,55763,10602,
GO:0017050~D-erythro-sphingosine kinase activity	56848,8877,
GO:0017056~structural constituent of nuclear pore	23636,9631,54830,9972,4928,55161,57122,23511,53371,9688,55746,23165,55706,79902,
GO:0017057~6-phosphogluconolactonase activity	25796,9563,
GO:0017060~3-galactosyl-N-acetylglucosaminide 4-alpha-L-fucosyltransferase activity	2525,2528,2527,
GO:0017061~S-methyl-5-thioadenosine phosphorylase activity	4507,
GO:0017064~fatty acid amide hydrolase activity	2166,
GO:0017065~single-strand selective uracil DNA N-glycosylase activity	23583,
GO:0017069~snRNA binding	11030,124790,6626,904,10614,1025,22916,11066,25929,
GO:0017070~U6 snRNA binding	10594,9128,51691,1984,7919,9733,55696,51690,57819,25804,
[truncated: 1,848 more rows]
