# Supplementary material for: GeneSCF: a real-time based functional enrichment tool with support for multiple organisms
Source: BMC Bioinformatics. 2016 Sep 13;17(1):365. doi: 10.1186/s12859-016-1250-z (PMC5020511; doi:10.1186/s12859-016-1250-z)
Supplement: Additional file 13: — GeneSCF v1.1 tool, documentation and instructions to run test dataset (case study 1 and 2) used in this study. (GZ 4447 kb) [file 12859_2016_1250_MOESM13_ESM.gz › geneSCF-master-source-v1.1-p1/class/lib/Tie-IxHash-1.23/Build.PL]

use strict;
use Module::Build;
#created by eumm-migrate.pl

my $build = Module::Build->new(
  'auto_configure_requires' => 0,
  'module_name' => 'Tie::IxHash',
  'requires' => {
    'perl' => '5.005',
  },
  'build_requires' => {
    'Test::More' => 0,
  },
  'meta_merge' => {
    'resources' => {
      'repository' => 'git://github.com/chorny/Tie-IxHash.git'
    }
  },
  'license' => 'perl',
  'dist_version_from' => 'lib/Tie/IxHash.pm',
);

$build->create_build_script();
