# Supplementary material for: GeneSCF: a real-time based functional enrichment tool with support for multiple organisms
Source: BMC Bioinformatics. 2016 Sep 13;17(1):365. doi: 10.1186/s12859-016-1250-z (PMC5020511; doi:10.1186/s12859-016-1250-z)
Supplement: Additional file 13: — GeneSCF v1.1 tool, documentation and instructions to run test dataset (case study 1 and 2) used in this study. (GZ 4447 kb) [file 12859_2016_1250_MOESM13_ESM.gz › geneSCF-master-source-v1.1-p1/class/lib/db/goa_human/GO_CC_sym.txt]

GO:0000015~phosphopyruvate hydratase complex	ENO4,ENO3,ENO2,ENO1,
GO:0000109~nucleotide-excision repair complex	ERCC1,POLD1,ERCC8,ERCC4,
GO:0000110~nucleotide-excision repair factor 1 complex	ERCC1,ERCC4,
GO:0000111~nucleotide-excision repair factor 2 complex	XPC,
GO:0000118~histone deacetylase complex	NCOR2,HDAC7,SAP18,HDAC3,HR,TBL1X,ZNF217,NCOR1,SAP30,MTA2,TAL1,CBX5,NRIP1,HINT1,HDAC4,MECOM,HDAC1,CIR1,HDAC10,PHF21A,HDAC11,TBL1Y,HDAC8,TBL1XR1,ZNF541,DNTTIP1,RERE,MBD2,HDAC6,HDAC9,SATB2,HDAC5,TAF6L,
GO:0000120~RNA polymerase I transcription factor complex	CD3EAP,TAF1C,TAF1A,
GO:0000123~histone acetyltransferase complex	KANSL1,KANSL1L,MEAF6,KANSL2,OGT,IKBKAP,KAT7,HCFC1,WDR5,EP300,ELP2,JADE1,JADE3,CREBBP,ELP4,MCRS1,PHF20,KAT8,ELP3,JADE2,KANSL3,ING4,
GO:0000124~SAGA complex	USP27X,SUPT20H,ENY2,SUPT3H,SUPT20HL2,ATXN7L3,SUPT20HL1,USP34,USP51,WDR75,USP22,
GO:0000125~PCAF complex	TADA2A,TAF10,TAF12,TAF9,KAT2B,TRRAP,
GO:0000126~transcription factor TFIIIB complex	BDP1,BRF1,
GO:0000127~transcription factor TFIIIC complex	GTF3C1,GTF3C2,GTF3C6,GTF3C4,GTF3C5,GTF3C3,
GO:0000137~Golgi cis cisterna	GOLGA2,LLGL1,GOLGA5,ATL1,NECAB3,TMEM59,SMPD3,
GO:0000138~Golgi trans cisterna	AP4M1,B4GALT1,ST6GAL1,SGMS1,HID1,GOLGA5,TMEM59,
GO:0000139~Golgi membrane	WBSCR17,SLC35A1,TRAPPC3,NUMA1,GOSR1,GALNTL6,SCAP,HPD,SEC16A,IRGM,SLC35A2,ARHGAP32,HEPACAM2,A8MXE2,PSEN2,ICA1,SLC35A5,GALNT15,CAV1,SLC35A3,PSEN1,SYS1,CAV2,SEC16B,POC1B-GALNT4,GALNT7,GLG1,GALNT9,SLC33A1,WASL,LST1,STK25,EBAG9,PPP6C,COPE,AP3D1,GOSR2,STX16,CDIPT,SCAMP3,SPTBN2,ANKRD28,BET1,LEPROT,SURF4,GRM6,TLR3,ST8SIA5,YKT6,TAPBP,PJA2,ST8SIA3,B4GALT5,MBTPS2,B4GAT1,CHST10,RNF13,AP1G1,B3GALT2,CREB3,CHST…
GO:0000145~exocyst	EXOC7,WASH1,EXOC6,EXOC3,EXOC3L1,EXOC6B,TNFAIP2,EXOC3L4,RALB,RAB10,SEPT2,EXOC3L2,EXOC2,EXOC8,MYRIP,STXBP6,EXOC4,EXOC1,
GO:0000151~ubiquitin ligase complex	MED6,FBXO11,UBE4A,UBE4B,WWP2,GPR37,MED7,PARK2,RNF40,FBXO24,MED24,RNF8,FBXO21,ARIH2,HSPA1A,HSPA1B,HSPA8,CCNC,DNAJA1,BMI1,BRCA1,BRCC3,NEDD4,RNF144A,UBE2D1,UBE2E1,FBXW4,UBE2N,UBE2D2,UBE2L3,TRAF2,UBE2V1,MED21,MED1,RNF20,MED27,DCUN1D2,TRAF7,RNF19B,UBR3,CBLL1,RNF144B,BRAP,CAND1,DCUN1D3,UBR1,UBR2,RNF168,UBE2J2,RNF217,FBXO25,LMO7,DCUN1D4,DYRK2,MED12,MIB2,TSPAN17,DCUN1D1,MED30,RCHY1,RNF2,BARD1,DCUN1D5,MED…
GO:0000152~nuclear ubiquitin ligase complex	BRCC3,BRE,
GO:0000153~cytoplasmic ubiquitin ligase complex	ATG3,
GO:0000159~protein phosphatase type 2A complex	PPP2R2A,PPP2R2B,PPP2R5D,PPP2R5B,PPP2R5C,PPP2R2D,STRN,PPP2R1A,PPP2CB,PPP2CA,CYCS,PPP2R3A,STRN3,PPP2R5A,PPP2R4,PPP2R5E,NKD1,STRN4,PPP2R2C,PPP2R3B,
GO:0000164~protein phosphatase type 1 complex	PPP1R2P9,PPP1R11,PPP1R15A,NCK1,PPP1R2,PPP1CA,PPP1CB,PPP1R15B,PPP1R2P3,PPP1R3B,PPP1R2P1,PPP1R9B,SHOC2,
GO:0000172~ribonuclease MRP complex	POP4,POP1,
GO:0000176~nuclear exosome (RNase complex)	EXOSC10,EXOSC9,EXOSC2,C1D,EXOSC7,EXOSC6,EXOSC8,MPHOSPH6,EXOSC4,EXOSC5,EXOSC3,DIS3,EXOSC1,
GO:0000177~cytoplasmic exosome (RNase complex)	GTPBP1,EXOSC9,EXOSC2,EXOSC7,EXOSC6,DIS3L,EXOSC8,EXOSC4,EXOSC5,EXOSC3,CARHSP1,
GO:0000178~exosome (RNase complex)	EXOSC2,EXOSC1,SKIV2L2,EXOSC10,EXOSC9,EXOSC7,EXOSC6,EXOSC8,MPHOSPH6,AICDA,EXOSC4,EXOSC5,EXOSC3,DIS3,
GO:0000214~tRNA-intron endonuclease complex	TSEN34,TSEN2,CLP1,TSEN54,
GO:0000220~vacuolar proton-transporting V-type ATPase, V0 domain	ATP6V0A1,ATP6V0C,TCIRG1,ATP6V0B,ATP6V0A4,ATP6V0A2,
GO:0000221~vacuolar proton-transporting V-type ATPase, V1 domain	ATP6V1H,
GO:0000228~nuclear chromosome	SMARCB1,RAD21,HMGA2,BIRC5,H2AFY,SMC2,ZBED1,JUN,TOP1,TOP2A,BLM,HIST1H4A,HIST1H3A,H3F3A,EXOSC9,RAD51,SPIDR,NCAPD2,FIGNL1,SETX,PBRM1,SMARCE1,PINX1,ZBTB18,HDAC8,BAZ1A,TERF2IP,ZBTB32,
GO:0000235~astral microtubule	PAFAH1B1,MAP9,KIF18B,
GO:0000242~pericentriolar material	CEP152,TNKS,PCNT,LCK,TCP1,TUBG1,PCM1,BBS9,CEP85,HOOK3,NIN,NEDD1,CEP192,NEK1,BBS4,CDK5RAP2,AKAP9,TNKS2,TUBG2,TUBE1,
GO:0000243~commitment complex	SNRPC,SNRNP70,U2AF2,SNRPD1,SNRPD3,SNRNP35,PRPF39,
GO:0000262~mitochondrial chromosome	POLG2,
GO:0000275~mitochondrial proton-transporting ATP synthase complex, catalytic core F(1)	ATP5D,ATP5C1,ATP5E,ATP5EP2,
GO:0000276~mitochondrial proton-transporting ATP synthase complex, coupling factor F(o)	ATP5J,ATP5L,ATP5H,MT-ATP8,ATP5F1,ATP5J2,ATP5I,ATP5L2,
GO:0000307~cyclin-dependent protein kinase holoenzyme complex	CCNT1,CCNT2,FAM58BP,CDK4,CCND1,CCNC,CCNE1,CDK2,CCND2,CCND3,CDKN1A,CDK6,FAM58A,CCNL2,CCNL1,
GO:0000308~cytoplasmic cyclin-dependent protein kinase holoenzyme complex	CDK14,CCNY,
GO:0000322~storage vacuole	CDC42,VAMP2,STX4,ARHGEF7,
GO:0000323~lytic vacuole	M6PR,
GO:0000333~telomerase catalytic core complex	TERT,SMG6,
GO:0000346~transcription export complex	ZC3H11A,SARNP,THOC5,DDX39B,THOC7,ALYREF,THOC6,THOC2,THOC1,THOC3,POLDIP3,NXF1,CHTOP,
GO:0000347~THO complex	THOC5,THOC7,THOC6,THOC2,THOC1,
GO:0000407~pre-autophagosomal structure	BECN2,ATG13,ATG7,SQSTM1,BECN1,NBR1,ATG2A,WIPI1,ATG9B,ULK3,ATG9A,STX12,PIK3C3,ATG2B,VMP1,ATG101,C6orf106,ZFYVE1,TRAPPC8,WIPI2,
GO:0000408~EKC/KEOPS complex	TP53RK,
GO:0000421~autophagosome membrane	IRGM,MAP1LC3B2,TM9SF1,GABARAP,SNAP29,RPN2,RAB7A,STX17,GABARAPL2,CALCOCO2,WIPI1,ATG9B,ATG16L1,ATG14,ATG9A,TECPR1,ATG16L2,VMP1,TMEM74,MAP1LC3C,GABARAPL3,MAP1LC3B,GABARAPL1,MAP1LC3A,ENTPD4,SH3GLB1,
GO:0000439~core TFIIH complex	GTF2H3,GTF2H4,GTF2H2C,GTF2H1,ERCC2,ERCC3,GTF2H2,GTF2H5,
GO:0000444~MIS12/MIND type complex	DSN1,PMF1,NSL1,MIS12,
GO:0000445~THO complex part of transcription export complex	NIF3L1BP1,THOC7,THOC5,THOC6,THOC2,THOC1,THOC3,
GO:0000502~proteasome complex	PSMD1,PSMD11,PSMD12,PSMD14,PSMA7,PSMD3,TXNL1,PSMD10,WFS1,HSPB1,PSMC3,PSMB1,DNAJB2,PSMA1,PSMA2,PSMA3,PSMA4,PSMB8,PSMB9,PSMA5,PSMB4,PSMB6,PSMB5,PSMC2,PSMB10,PSMC4,PSMD8,PSMB3,PSMB2,PSMD7,USP14,RAD23A,RAD23B,PSMD4,VCP,SHFM1,PSMA6,PSME3,PSMC1,PSMC5,PSMC6,UBXN1,UBE3A,PSME1,PSMD2,PSMD6,UBE3C,ADRM1,PSMD5,ECM29,UBR1,ZFAND2A,PSMB7,PAAF1,PSMG3,PSME2,UBQLN1,PSMD13,UCHL5,
GO:0000506~glycosylphosphatidylinositol-N-acetylglucosaminyltransferase (GPI-GnT) complex	DPM2,PIGA,PIGP,PIGH,PIGY,PIGC,PYURF,PIGQ,
GO:0000775~chromosome, centromeric region	CENPP,NUF2,SGOL2,ZW10,CENPN,MIS12,NDC80,BIRC5,SUV39H1,OIP5,RAD21,WDHD1,TNKS,CENPB,PKHD1,PPP2R1A,MKI67,CENPA,CENPF,CTCF,PPP2CB,PPP2CA,CBX1,CENPE,CBX3,PPP2R5C,SMC1A,PPP2R5A,PDS5A,CDCA8,CENPW,SGOL1,CENPQ,WAPL,CENPL,STAG2,HJURP,SMC1B,NGDN,STAG1,CENPT,CDCA5,KIF2C,DSCC1,SUV39H2,INCENP,HELLS,PDS5B,MIS18A,UVRAG,DAXX,STAG3,SMC3,ZNF330,DNMT3A,
GO:0000776~kinetochore	ZWINT,CENPH,CENPC,CENPT,DYNC1I1,NDC80,PPP1R12A,XPO1,ZW10,ZNF207,BUB1,BUB3,BUB1B,CLASP2,SS18L1,TPR,APC,CLIP1,PAFAH1B1,CBX5,RANGAP1,CENPF,PSEN1,PSEN2,DYNLT3,NEK2,NUP98,PLK1,SEC13,SUMO3,NUP107,DYNLL1,CENPE,NUP160,MAD2L1,DCTN2,DCTN1,SMC1A,KIF22,WDR43,WDR81,CENPW,SGOL1,CENPI,CLASP1,CENPV,PBRM1,TEX14,NUP43,NUP37,KIF18A,KAT2B,PINX1,MTBP,SEH1L,AURKB,SPAG5,SIN3A,KIF2C,NUP85,NDEL1,KAT8,ZWILCH,INCENP,NDE1,S…
GO:0000777~condensed chromosome kinetochore	MEIKIN,STRA13,DCTN6,DYNC1I1,NDC80,BIRC5,ZW10,ZNF207,BUB1,BUB3,BUB1B,CLASP2,PHF2,SS18L1,DCTN3,ZWINT,PPP1CC,RANGAP1,CSNK1A1,KNTC1,DYNLT3,NEK2,NUP107,CENPC,TP53BP1,MAD2L1,ITGB3BP,SEPT6,SMC1A,SEPT2,SEPT7,ERCC6L,SGOL2,CENPW,SGOL1,C9orf114,CENPU,KANSL1,CLASP1,CENPV,TEX14,PHF6,BOD1L2,APITD1,KIF2B,SPC24,HJURP,NUP43,NUP37,CASC5,NUP133,NUDCD2,AHCTF1,PINX1,CENPT,SEH1L,CENPN,BOD1,CHAMP1,SPAG5,KIF2C,CENPK,DCT…
GO:0000778~condensed nuclear chromosome kinetochore	BUB1B,REC8,CENPA,CENPE,MIS18BP1,
GO:0000779~condensed chromosome, centromeric region	CEBPB,NCAPD3,CENPE,CBX3,NCAPD2,SGOL1,AURKB,
GO:0000780~condensed nuclear chromosome, centromeric region	MEIKIN,AURKA,SS18L1,CENPA,CENPC,SUV420H1,SGOL1,SUV420H2,SYCP3,AURKB,AURKC,
GO:0000781~chromosome, telomeric region	NBN,HAT1,TERT,CHEK1,RAD51D,RAD17,RNF8,TNKS,CHEK2,RPA2,H2AFX,CDK2,MRE11A,BLM,TERF1,TP53BP1,ATM,DMC1,PTGES3,TERF2,RIF1,SETX,SMG6,SIRT2,SMC5,EID3,CCDC155,CCDC79,NSMCE1,DYDC1,ERCC4,DYDC2,NSMCE2,NDNL2,SMC6,TEP1,TINF2,DPY30,DHX36,DCLRE1B,POT1,NSMCE4A,TERF2IP,TELO2,SPO11,
GO:0000783~nuclear telomere cap complex	TERT,XRCC6,XRCC5,TERF1,TERF2,ACD,TINF2,POT1,TERF2IP,
GO:0000784~nuclear chromosome, telomeric region	SMCHD1,POT1,TERF2,TERT,HAT1,XRCC3,ORC5,ORC4,KDM1A,NBN,H2AFY,RAD51D,TOX4,TNKS,SSB,CDK1,ERCC1,PARP1,PCNA,XRCC6,XRCC5,RPA2,SP100,MCM3,RPA1,APEX1,POLD1,POLR2B,HIST1H2BB,MCM4,MCM5,MCM7,PPP1CC,FEN1,MSH2,CBX5,ATRX,MCM2,LIG4,MRE11A,DNA2,BRCA2,TERF1,PPP1CA,PPP1CB,HIST1H4A,HIST1H3A,PRKDC,CBX1,H3F3A,PURA,RAD51,TP53BP1,CBX3,ATM,ORC1,ORC2,ATR,THOC5,MCM6,DDB1,CTC1,C11orf85,LRIF1,THOC7,HMBOX1,CDC73,DCLRE1A,WDR8…
GO:0000785~chromatin	HMGN3,ESCO1,HMGN1,NCOR2,HMGA2,MEN1,HMGN4,CHEK1,TP73,TNRC18,HTRA2,OIP5,RAD21,ANKRD17,MAF,SF3B1,TOX4,MBD4,MYCN,HMGN2,RB1,POLA1,CDK4,RPA2,JUNB,JUND,CAPN2,SFPQ,CCND2,MCM7,TMPO,NEDD4,ARRB1,CENPF,UBE2A,MCM2,HLCS,PLK1,EIF3E,RAN,UBE2B,HMGN5,CBX1,FANCC,RAD51,REST,CBX3,HDAC1,SNW1,HIC1,KIF22,MED1,NFE2L2,PDS5A,ESCO2,NIPBL,WDR82,APTX,WAPL,UBR2,SLF2,STAG2,FBXO18,BAHD1,STAG1,AHCTF1,UPF1,MTBP,MAEL,FAM111A,PPP1R1…
GO:0000786~nucleosome	SHPRH,MYST3,H2BFM,HP1BP3,HIST1H2BE,H3F3A,H2AFY,H2AFV,CENPA,H2AFJ,H3F3B,PRM1,PRM2,HIST1H2AB,HIST1H2BJ,H1F0,TNP1,H2AFZ,HIST1H2AG,HIST1H1E,H2AFX,HIST1H1B,HIST1H1D,HIST1H1C,HIST1H2AD,HIST1H1T,HIST1H2BO,HIST1H2BB,HILS1,HIST1H4A,HIST1H2BC,HIST1H3A,HIST1H1A,TNP2,HIST3H3,HIST2H2AC,HIST2H2BE,H2AFY2,HIST2H3PS2,HIST2H2AA3,H3F3C,HIST2H3A,HIST2H2AB,H1FOO,KAT6B,H1FX,KAT6A,HIST1H2AC,HIST1H2BH,HIST1H2BA,HIST1H2A…
GO:0000788~nuclear nucleosome	HIST1H2BK,HIST1H2BJ,H2BFM,H2AFB1,H2AFB2,TCF3,HIST1H2BO,HIST1H2BB,H2BFS,HIST1H2BD,HIST1H2BC,HIST1H3A,H3F3A,IRF4,HIST3H3,HIST2H2BE,HIST2H2BF,HIST2H2BC,HIST2H2BD,HIST3H2A,H2BFWT,HIST3H2BB,HIST1H2BH,HIST1H2BA,MPHOSPH8,HIST1H2BN,HIST1H2BM,HIST1H2BL,
GO:0000789~cytoplasmic chromatin	NPM2,
GO:0000790~nuclear chromatin	CITED2,SMARCA1,DFFA,ARID1A,ENC1,PHOX2A,HAT1,T,POLR3G,KLF4,SNAI2,KDM1A,BRD4,H2AFY,NCOR1,HYPM,FOXH1,DFFB,MTA2,NFATC1,CBX7,MBD3,ACTL6A,ESR1,TP53,HIST1H2AB,POLR3D,H1F0,HNRNPC,SP1,HIST1H2AG,H2AFB2,AR,RARA,THRB,IRF1,SRF,RARG,MYOD1,TCF4,TCF3,MUC1,H2AFX,HIST1H1B,HIST1H1D,FER,JUNB,JUND,TAL1,CEBPB,SPI1,RCC1,RXRA,NR1D1,HIST1H2AD,GATA3,PAX6,HMGB2,PCGF2,SOX18,STAT3,ETV3,BUD31,STAT1,STAT6,RFX3,NRIP1,NASP,UBE2A…
GO:0000791~euchromatin	OGT,RRP1B,CBX2,UHRF1,RNF2,ANKRD2,DNMT3A,
GO:0000792~heterochromatin	SUV39H1,CBX6,CBX7,MBD3,UBA1,MECP2,SUMO1,TOP2B,ORC2,RRP1B,CBX2,PHC2,CHD5,UHRF1,SMARCAD1,CBX8,SALL1,MBD2,DAXX,SALL4,
GO:0000793~condensed chromosome	PES1,SMARCA5,H2AFY,BANF1,SMC2,TOP3B,HMBS,HMGB1,TOP2A,CDK2,HMGB2,MKI67,CTCF,LIG4,RAD51,XRCC4,NCAPD2,SETMAR,CHAMP1,FANCD2,BAZ1B,AURKC,L3MBTL1,
GO:0000794~condensed nuclear chromosome	CHEK1,RGS12,SUV39H1,RAD51C,BRD4,H2AFX,RCC1,HIST1H1T,TUBG1,BRCA1,LRPPRC,MRE11A,NEK2,RAD51,DMC1,SMC1A,RRS1,TTN,TOPBP1,P3H4,KIFAP3,CDX2,NIFK,NOL6,CHMP1A,ADD3,SUN2,
GO:0000795~synaptonemal complex	SYCP1,SYCE1,SYCE1L,MSH4,MSH5,FKBP6,MLH1,LIG3,PLK1,PMS1,HSPA2,UBE2I,PMS2P3,RNF212,WAPL,HORMAD1,TEX11,HORMAD2,P3H4,SYCP2,CCNB1IP1,MLH3,STAG3,
GO:0000796~condensin complex	SMC2,NCAPH,NCAPG,NCAPD2,SMC4,
GO:0000797~condensin core heterodimer	NCAPD2,
GO:0000799~nuclear condensin complex	NCAPD3,NCAPD2,
GO:0000800~lateral element	MEI4,STAG3,REC8,RPA1,BLM,RAD51,SYCP3,CCDC155,SMC1B,SYCP2,RAD21L1,INCENP,SMC3,
GO:0000801~central element	SYCE3,SYCP1,SYCE2,TEX11,SYCE1,TEX12,INCENP,
GO:0000802~transverse filament	STAG3,SYCP1,SYCP3,
GO:0000803~sex chromosome	SMC5,SMC6,
GO:0000805~X chromosome	SIN3B,CDK2,
GO:0000806~Y chromosome	SIN3B,CDK2,
GO:0000808~origin recognition complex	ORC2,ORC4,ORC5,ORC1,ORC4L,ORC3,ORC6,
GO:0000811~GINS complex	GINS1,GINS4,GINS2,
GO:0000812~Swr1 complex	ZNHIT1,KAT5,EP400,ANP32E,BRD8,ING3,RUVBL2,RUVBL1,TRRAP,
GO:0000813~ESCRT I complex	VPS37C,VPS37D,VPS37A,MVB12A,TSG101,MVB12B,VPS37B,UBAP1,VPS28,
GO:0000814~ESCRT II complex	VPS36,SNF8,VPS25,
GO:0000815~ESCRT III complex	CHMP1A,CHMP2A,CHMP1B,CHMP7,CHMP4C,CHMP6,CHMP4A,CHMP4B,VPS4A,CHMP2B,CHMP3,
GO:0000818~nuclear MIS12/MIND complex	MIS12,
GO:0000835~ER ubiquitin ligase complex	MARCH6,
GO:0000836~Hrd1p ubiquitin ligase complex	SYVN1,OS9,SEL1L,
GO:0000838~Hrd1p ubiquitin ligase ERAD-M complex	AMFR,
GO:0000839~Hrd1p ubiquitin ligase ERAD-L complex	AUP1,
GO:0000922~spindle pole	TUBGCP3,TUBGCP5,CEP95,RASSF10,TUBGCP2,CSPP1,TUBGCP6,TUBGCP4,KIF2A,DYNC1I1,ZW10,WDR62,RGS14,PRC1,VPS4B,KATNA1,TNKS,LATS1,UMOD,CCNB1,CDC25B,CTNNB1,NUP62,RANGAP1,CENPF,KNTC1,NEK2,KIF11,PLK1,CALM1,RAB11A,PPP2CB,PPP2CA,GOLGA2,CETN1,CDC20,LRMP,MAD2L1,UNC119,CKAP5,DCTN1,NEDD9,NUMA1,MAPK14,FAM110C,PLEKHG6,ODF2,SGOL1,FRY,CEP85,WDR73,PSRC1,CEP128,CKAP2L,NIN,POC1A,DNAAF1,NEDD1,POC1B,ALMS1,NEK7,FBF1,NUDCD2,C…
GO:0000923~equatorial microtubule organizing center	TUBGCP3,TUBGCP6,TUBGCP5,TUBGCP2,TUBGCP4,
GO:0000930~gamma-tubulin complex	TUBG1,CEP290,PDE4B,CKAP5,BLOC1S2,ZNF365,MARK4,TUBG2,TOPORS,UXT,TUBGCP4,
GO:0000932~cytoplasmic mRNA processing body	PAN3,MEX3A,ZC3H12D,CNOT1,WTIP,PATL2,LSM1,POLR2D,CNOT3,EIF4E,TOP1,PSMC3,TRIM21,PSMA2,PSMA4,DDX6,PSMC2,NANOS2,NANOS3,PSMA6,LSM3,LSM6,POLR2G,SQSTM1,CAPRIN1,PUM1,TRIM71,PAN2,ZC3H12A,RC3H1,APOBEC3H,EDC4,MEX3B,PATL1,DCP2,APOBEC3F,DIS3L2,DCP1B,XRN1,LSM14A,TNRC6A,RQCD1,UPF1,APOBEC3D,EDC3,AJUBA,BTBD6,BTBD2,CPEB1,TRIM5,BTBD1,AGO3,LIN28A,RC3H2,APOBEC3G,MOV10,AGO4,DCP1A,PNRC2,EIF4ENIF1,CNOT2,CNOT8,LIMD1,CNOT…
GO:0000938~GARP complex	VPS53,VPS54,VPS51,
GO:0000939~condensed chromosome inner kinetochore	CENPA,ORC2,
GO:0000940~condensed chromosome outer kinetochore	SKA2,BUB1B,CENPF,CENPE,SKA3,NUP133,CREBBP,SKA1,SPDL1,
GO:0000942~condensed nuclear chromosome outer kinetochore	NDC80,BUB1,CCNB1,PLK1,
GO:0000974~Prp19 complex	PLRG1,BCAS2,SYF2,HSPA8,POLR2A,U2AF2,CTNNBL1,CDC5L,CRNKL1,XAB2,RBM22,ISY1,PRPF19,
GO:0001401~mitochondrial sorting and assembly machinery complex	SAMM50,
GO:0001405~presequence translocase-associated import motor	PAM16,
GO:0001518~voltage-gated sodium channel complex	SCN5A,SCN9A,SCN1B,SCN7A,SCN3A,SCN3B,SCN8A,SCN4A,SCN2B,SCN1A,SCN4B,SCN2A,SCN11A,SCN10A,
GO:0001520~outer dense fiber	AK1,MARCKS,ODF1,ODF4,ODF2,TXNDC2,ODF3,ALS2CR12,
GO:0001527~microfibril	MFAP5,FBN1,FBN2,MFAP2,MFAP1,MFAP4,LTBP1,ADAMTSL5,THSD4,ADAMTS10,
GO:0001533~cornified envelope	EVPLL,EVPL,LCE2B,SCEL,CSTA,ANXA1,IVL,DSP,SPRR1B,SPRR2E,SPRR2D,TGM1,LOR,SPRR1A,SPRR2B,SPRR2A,CDSN,CST6,LCE3C,LCE3E,XP32,LCE1C,LCE1D,LCE1E,LCE1F,LCE1A,LCE1B,PRR9,LELP1,LCE3A,LCE3B,LCE4A,LCE2A,LCE2C,LCE2D,LCE5A,KAZN,RPTN,HRNR,SPRR4,SPRR2F,CNFN,LCE3D,SPRR2G,SPRR3,CRCT1,
GO:0001534~radial spoke	RSPH4A,
GO:0001650~fibrillar center	UBTF,NCL,SUMO1,EIF3L,
GO:0001651~dense fibrillar component	NCL,FBL,
GO:0001652~granular component	SURF6,CLEC3B,FBL,CDKN2AIP,
GO:0001669~acrosomal vesicle	CALCR,ARSA,FAM170B,GNAT3,CAPZB,RCBTB2,TEX22,SPINK2,ACR,SPAG9,CRCP,AKAP3,SPINK1,ITGB1,HEXB,SPINK8,PATE4,KIT,SKIL,DRD2,TCP1,NCF2,RAB3A,TBXA2R,ZP3,ACRV1,CALR,CTNNA1,USP8,NOTCH1,CLK3,ITGA1,CXADR,LOXL1,FABP9,ADAM15,SPINK13,TCTEX1D4,SPACA7,TXNDC8,SPESP1,GLIPR1L1,ZPBP2,SV2B,ARC,CATSPER4,CATSPER3,TBC1D21,IQCF1,IQUB,SYT8,ACRBP,CASC5,ENKUR,SPACA4,ATP6V1E2,C9orf9,CAPZA3,BMF,LRGUK,TSSK2,SPAG8,ZPBP,TSSK1B,STK…
GO:0001673~male germ cell nucleus	STAG3,REC8,TNP1,H2AFX,RPA1,MLH1,HSPA2,HILS1,TNP2,SYCP1,TERF2,TRIP13,KIF6,SYCP3,TOPBP1,ACTRT3,MLH3,TCFL5,ACTL7A,
GO:0001674~female germ cell nucleus	COIL,LHX8,H1FOO,
GO:0001725~stress fiber	SH2B2,MYL12A,MYO1C,ABLIM1,MYL12B,ACTN4,SIPA1L3,FLNB,NEBL,ABLIM3,TPM3,TPM1,ACTN1,MYH7,MYH6,LCP1,MYL9,MYH9,MYH10,PXN,TPM4,ACTA1,TEK,MST1R,PTK2,ILK,FHL3,PGM5,MYLK,ZYX,SEPT7,FSCN1,AMOT,MYH14,MICALL2,SEPT12,SYNPO,ENAH,GAS2L2,FBLIM1,FERMT2,PDLIM2,CNN2,GAS2L1,CORO1B,SORBS1,NOX4,PDLIM7,SEPT11,LIMA1,SEPT9,VANGL2,SHROOM4,DAAM1,FHOD1,
GO:0001726~ruffle	SH2B2,PSD,RAB34,MYO1C,PODXL,CIT,ITGB1BP1,SLC9A3R1,MEFV,MTSS1,WIPF1,CYTH3,KLHL41,GAS7,COBL,KLHL2,S100B,ITGB1,GSN,S100A6,ANXA2,ITGA5,VIL1,ACTN1,LCP1,EZR,PLCG1,RAB5A,RASA1,ATP6V1B2,NME2,CLIP1,S100A11,RDX,MYH9,IQGAP1,ARFIP2,BCAR1,ARF6,GNAS,FGD1,CDK6,ARHGAP1,PAK1,MYO9B,ROCK1,MTM1,PTK6,ARHGEF7,CTTN,INPP5J,FSCN1,AMOT,FGD3,LAYN,FGD5,RINL,FGD6,CYFIP1,FGD2,PDPN,MTMR14,KIF18A,ASAP3,ARAP3,PALLD,TESC,ARHGEF26…
GO:0001739~sex chromatin	H2AFY,EED,PCGF2,PHC1,RING1,SUZ12,RNF2,
GO:0001740~Barr body	SMCHD1,H2AFY,H2AFZ,H2AFY2,
GO:0001741~XY body	PLK4,SIN3B,H2AFX,UBE2A,UBE2B,SUMO1,SMARCB1,BIRC2,ATR,ESCO2,DMRTC2,SMARCC1,MAEL,PBX4,RAD18,DAXX,DNMT3A,
GO:0001750~photoreceptor outer segment	C2orf71,SHANK2,RP1L1,HNF1A,TULP1,GNB5,PPEF2,CEP290,NUPL2,PROM1,CIB2,RGS9,INHA,RHO,SAG,GNAT1,PRKCA,GNAT2,MAK,PDC,PTGS1,PRPH2,GNA11,ARR3,MAP1B,GNAQ,RAB27A,RP1,MAP1A,OCRL,MERTK,MYO7A,CNGB1,IQCB1,PTPRK,GUCA2B,RGS9BP,BBS7,IFT20,AHI1,MYRIP,MYO3B,RPGR,PCDH15,BBS4,IFT140,CNGB3,ATP8A2,MYO5A,USH1C,
GO:0001772~immunological synapse	SCIMP,ARHGDIA,SOCS6,STX7,LAT,BCL10,ICAM1,LCK,CD3E,GZMB,PRKAR1A,CD28,CD37,GZMA,EZR,LGALS3,CD53,ITGAL,CD6,CORO1A,MYH9,ZAP70,DUSP3,CD81,PRKCQ,PTPRJ,DLG1,ALCAM,RHOH,RLTPR,PDCD6IP,SNX27,CARD11,STOML2,
GO:0001891~phagocytic cup	IRGM,MYO1G,PIP5K1C,TNF,ANXA1,LCP1,CORO1A,ABL2,DNM2,AIF1,RAC1,GNB2L1,TRIP10,PEAR1,ABCA7,MEGF10,CDC42SE2,BIN2,SNX5,
GO:0001917~photoreceptor inner segment	DFNB31,SHANK2,TULP1,GNB5,PPEF2,USH2A,CIB2,RGS9,INHA,RHO,ENO2,ARMS2,SAG,GNAT1,GNAT2,MAK,PDC,NOS1,ARR3,GUCA1A,DNM2,RP1,GNB1,GNGT1,DNM1,MYO7A,USH1G,CROCC,DRAM2,PHLPP2,MYO3A,RDH11,MYO3B,BBS4,CDH23,AIPL1,GUCA1B,DNM3,USH1C,
GO:0001931~uropod	PIP5K1B,PSTPIP1,PIP5K1C,FLOT1,ICAM2,EZR,SPN,MSN,MYH9,SELPLG,FLOT2,
GO:0001939~female pronucleus	TET3,AKAP8,SLC2A1,TBP,CCNA2,CBX1,RIF1,DPPA3,
GO:0001940~male pronucleus	TET3,TBP,CCNA2,CBX1,RIF1,DPPA3,
GO:0002079~inner acrosomal membrane	CD46,TRIP11,TMEM190,EQTN,
GO:0002080~acrosomal membrane	ATP8B3,SUN1,SERPINA5,BSG,CAV2,RND2,CAV1,IFT88,FLOT2,PLA1A,TMEM225,PCSK4,SPACA3,IZUMO1,TEKT3,TEX101,SPACA1,
GO:0002081~outer acrosomal membrane	FAM170B,ZP3,TRIP11,EQTN,
GO:0002095~caveolar macromolecular signaling complex	CACNA1C,
GO:0002102~podosome	SH3PXD2B,LPXN,WDR1,SVIL,GSN,TPM3,LCP1,VCAM1,MAPK8,HNRNPK,TPM4,ADAM8,PTPN12,ARHGEF5,CTTN,FSCN1,SH3PXD2A,RHOU,FERMT3,AFAP1L1,PALLD,SH3GL1,KIF9,BIN2,DBNL,
GO:0002116~semaphorin receptor complex	NRP1,PLXNB2,PLXNB1,NRP2,PLXNC1,PLXNA2,PLXNA3,PLXNA4,PLXNA1,PLXNB3,PLXND1,
GO:0002133~polycystin complex	PKD1,PKD2,
GO:0002141~stereocilia ankle link	PDZD7,
GO:0002142~stereocilia ankle link complex	DFNB31,USH2A,VEZT,
GO:0002177~manchette	PPP1R42,SMRP1,LRGUK,SPEF2,
GO:0002178~palmitoyltransferase complex	GOLGA7,ZDHHC9,
GO:0002189~ribose phosphate diphosphokinase complex	PRPSAP2,PRPS2,PRPS1,PRPSAP1,
GO:0002193~MAML1-RBP-Jkappa- ICN1 complex	NOTCH1,RBPJ,MAML1,
GO:0002199~zona pellucida receptor complex	TCP1,HSPA1L,CCT5,CCT3,CCT8,CCT4,CCT2,ZPBP2,CCT7,ZPBP,
GO:0002944~cyclin K-CDK12 complex	CCNK,CDK12,
GO:0002945~cyclin K-CDK13 complex	CCNK,CDK13,
GO:0002947~tumor necrosis factor receptor superfamily complex	RFFL,
GO:0005575~cellular_component	TMEM129,TMEM120B,TARSL2,MYBPHL,SBNO1,C7orf72,KRBA1,CARNS1,CCDC182,URAD,ENO4,DISP2,GABRR3,LGALS16,NUDT19,SMAP,NTN3,TRIM38,DLGAP1,hPEPT1-RF,NCKAP5,C2CD2L,ASTN1,TXNDC9,LCE2B,CAPN9,PPP1R2P9,KHNYN,ADAMDEC1,RGL2,WDR46,INE1,FAM127A,SOX12,PIN1P1,MPPED1,NBR2,NKX2-8,SIPA1L1,DENR,WBSCR22,TRAF3IP2,TLX2,PRICKLE3,MFSD11,ZNF862,EIF1B,CCDC22,PAGE4,PLCH2,MEGF6,USP12,FRAT2,JRK,SULT1C4,SERF1A,C1QL1,ERC2-IT1,PDE5A,Z…
GO:0005576~extracellular region	CERS1,LIPG,PNLIPRP2,APITD1-CORT,TTR,CSH1,ANOS1,GLIPR2,WNT5A,CYR61,IL13,IL17D,CSH2,GH2,SLIT2,CGA,LRCOL1,LIPI,PLA2G2D,CLPS,NPPA,CSHL1,LEFTY2,FGF8,C1S,LOC100129216,SAA2-SAA4,SPAG11A,TMPRSS11A,SPAG11B,FNDC5,SLIT3,OTOGL,C1QB,EMILIN1,SFTPC,PIGBOS1,CCL14,C1QTNF1,CXCL14,PLA2G12A,HP,RBP4,CFB,C2,CCL4L2,APOL5,MUC6,CRIM1,TMPRSS11E,CSN1S1,PON2,IGLC7,ODAM,PRSS38,LIPH,CLPSL1,VWA8,PRSS37,PINLYP,VWA3A,PRRG3,BTBD1…
GO:0005577~fibrinogen complex	FGA,FGG,FGB,FN1,THBS1,SERPINF2,FBLN1,FGL1,FGL2,
GO:0005578~proteinaceous extracellular matrix	GPC6,COL1A2,FBN2,GPC5,WNT1,COL5A1,COL5A2,MMP28,ADAMTSL5,COL4A6,COL15A1,ADAMTS10,SPOCK1,SPOCK3,TNN,COL11A2,EMILIN1,GPC2,ADAMTSL1,COL6A6,WNT7B,COL6A5,FBLN1,WNT4,ADAMTSL2,ELN,WNT10B,VIT,PAPLN,GPC1,WNT5A,WNT2,WNT8A,SPARC,WNT9B,ADAMTS13,ADAMTS20,WNT16,OLFML2B,WNT5B,SPOCK2,FBN1,SMOC2,GPC3,ADAMTS17,WNT10A,WNT11,UMOD,FBN3,TNFRSF11B,MATN2,CHL1,CYR61,NTN3,WNT7A,NCAN,WNT9A,ADAMTS3,MATN3,CHAD,FLRT2,COCH,ZG16…
GO:0005579~membrane attack complex	C8B,C5,C9,C8A,C8G,C7,C6,
GO:0005581~collagen trimer	COL1A2,COL5A1,COL5A2,COL4A6,COL15A1,C1QB,EMILIN1,C1QTNF1,COL11A2,OTOL1,COL6A6,COL6A5,C1QTNF9B,C1QTNF3-AMACR,COL8A2,SPACIA2,COL4A5,COL24A1,RPS18,FCN1,FCN3,C1QL1,C1QA,C1QC,C1QTNF9,MBL2,COL6A2,MSR1,LOX,SFTPD,COL18A1,C1QTNF8,COL10A1,COL14A1,COL19A1,FCN2,ADIPOQ,COL28A1,COLEC12,C1QL3,SCARA3,CCBE1,GLDN,C1QL2,MMP13,COL23A1,C1QL4,SFTPA2,SFTPA1,COL22A1,EDA,COL26A1,EMID1,CTHRC1,COL21A1,COLEC11,C1QTNF6,C1QTN…
GO:0005582~collagen type XV trimer	COL15A1,
GO:0005583~fibrillar collagen trimer	TNXB,LUM,COL27A1,
GO:0005584~collagen type I trimer	COL1A1,COL1A2,
GO:0005585~collagen type II trimer	COL2A1,
GO:0005586~collagen type III trimer	COL3A1,
GO:0005587~collagen type IV trimer	COL4A6,COL4A1,COL4A2,COL4A5,COL4A4,COL4A3,
GO:0005588~collagen type V trimer	COL5A2,COL5A1,COL5A3,
GO:0005589~collagen type VI trimer	DCN,COL6A1,COL6A3,
GO:0005590~collagen type VII trimer	COL7A1,
GO:0005591~collagen type VIII trimer	COL8A1,
GO:0005592~collagen type XI trimer	COL11A1,COL11A2,
GO:0005594~collagen type IX trimer	COL9A1,COL9A3,COL9A2,
GO:0005595~collagen type XII trimer	COL12A1,
GO:0005596~collagen type XIV trimer	COL14A1,
GO:0005597~collagen type XVI trimer	COL16A1,
GO:0005600~collagen type XIII trimer	COL13A1,
GO:0005602~complement component C1 complex	C1QA,C1QB,
GO:0005604~basement membrane	HMCN2,FRAS1,RPSA,LAMB4,ANXA2P2,ACAN,FREM1,MATN2,LAD1,CASK,LAMA5,USH2A,PAPLN,NTN1,EFEMP2,TIMP1,CST3,COL2A1,COL4A1,ALB,ITGB1,ANXA2,LAMB1,SPARC,FREM3,LAMC1,NID1,TIMP2,ITGB4,SPN,COL5A1,PTN,FBLN1,ITGA6,LAMA2,TNC,COL8A2,LAMA1,FGF9,THBS2,THBS4,FBN1,TIMP3,SERPINF1,COL18A1,CD151,APLP1,LAMB2,GSTO1,RUNX1,COL4A3,COL7A1,DST,LOXL1,EFEMP1,NID2,DAG1,TGFBI,LAMA4,LAMA3,VWC2,COL28A1,VWA2,FREM2,EGFLAM,VWA1,NPNT,CCDC…
GO:0005605~basal lamina	LAMA4,AGRN,LAMA5,FN1,ANG,NID1,ACHE,LAMA2,COL4A5,COL4A4,LAMB2,HSPG2,DLG1,AMTN,COLQ,ENTPD2,
GO:0005606~laminin-1 complex	LAMB1,LAMC1,LAMA1,
GO:0005607~laminin-2 complex	LAMB1,LAMC2,
GO:0005608~laminin-3 complex	LAMA1,LAMB2,
GO:0005610~laminin-5 complex	LAMA5,LAMB3,LAMC2,LAMA3,
GO:0005614~interstitial matrix	ECM2,IGF1,TNC,COL14A1,VWC2,EGFLAM,VWA1,C6orf15,VIT,ADAMTSL4,CCDC80,ABI3BP,NAV2,KAZALD1,SMOC2,
GO:0005615~extracellular space	SERPINB6,SERPINA1,CCL5,KCP,RNPEP,CCL16,FGF2,SERPINB11,IFNA13,ALB,SERPINA3,IFNA17,CCL14,GHR,CECR1,CCL15,IFNA1,IFNA6,SERPINB13,IL7,TNFSF12-TNFSF13,CCL15-CCL14,ARSA,C4B_2,OVOS,SERPINF2,SERPINA2,C4A,SERPINB7,CCL3,ODAM,PXDNL,SSC5D,SSPO,POTEF,CLEC18A,CNOT1,KRT87P,TRIM75P,A2ML1,CLCA1,MANF,HMSD,SERPINE3,THBS1,CPN1,HIST1H2BE,VWC2L,SERPING1,MUC16,MYOC,CXCL8,SERPINI2,SERPINI1,SERPINB5,IGFBP2,SERPINE2,INS,IL…
GO:0005618~cell wall	CAMP,ATHL1,
GO:0005622~intracellular	RAP1A,ZNF268,RASSF5,ZNF582,TNPO2,ZNF780A,ZNF780B,ZNF208,ZNF595,ZNF718,ZNF100,ZNF404,ZNF43,ZNF600,ZNF221,ZNF195,ZNF772,UCHL3,AKAP13,RAB1B,ZNF248,ZNF479,ALMS1,ZNF732,ZNF714,EHD4,SMAD4,TRIM46,ZNF57,ZNF708,A0A087WUV0,SNX5,DGKD,DGKI,PIK3C2G,CLTCL1,ZNF429,ZNF658,ZNF33B,ZNF700,TRIM49D1,ZNF461,RAPGEFL1,ARL17B,ZNF229,DEPDC7,CHMP2B,DVL1,RAB13,ZNF814,ZNF568,RGL4,SSX3,ZNF630,RAB44,GPR155,ZNF419,ZNF761,IFNL4,…
GO:0005623~cell	MCPH1,TXNRD1,MAGT1,VPS45,SCFD2,STXBP2,SH3BGRL3,DNAJC10,CGA,RYR3,QSOX2,FTL,TXNRD2,STXBP1,NRXN3,RYR1,TUSC3,STX3,TRPM7,TBXAS1,NRXN1,DOC2B,SYT8,QSOX1,TXNDC8,HK1,TMX3,TGFBR1,PDIA4,GCK,NME9,SDAD1,CP,TXNRD3,HK2,SYTL2,TMX4,FTH1,AIFM1,SYT7,VPS33B,VPS33A,HFE,TXN2,SCFD1,TMX1,P4HB,PDIA2,VIP,HK3,TXNDC15,STON2,TXNDC16,SYT17,H3BMM5,RYR2,PDIA3,OTOF,PDIA5,TXNDC11,STX2,ADGRL1,TXNL1,SYT3,SYT4,SLIT1,BAIAP3,NPY,FTH1P…
GO:0005634~nucleus	CDK1,PCGF2,NIF3L1BP1,TSEN34,TFPT,PSMA2,TCEB3,ZNF541,NOSIP,BOP1,HELT,TP53,MBD3,PLCB1,C11orf54,AATF,CDX1,MDM4,CPSF1,PRDM1,ELF4,FGF2,ERCC5,RYK,NR2C1,ZNF446,MYC,ADRM1,AR,HMX1,SHOX2,EIF3K,DDX50,ARNT2,NEUROD6,TCEB3B,POLR2E,RELA,NKX2-3,MECP2,SSX2,ALOX5AP,POLE,TBX3,NFKB2,ZNF518A,HOXD11,C19orf68,TAF10,RSBN1,HSF1,TADA2A,A0A087WWV3,SAMD11,TCEB3CL,ID4,ING1,NFIB,PSMB3,PGR,RNASEH2B,HNF1B,TGIF2LX,HNF4A,PAX1,PPP…
GO:0005635~nuclear envelope	POM121C,HAX1,CLIC1,NEMP1,TOR1A,TOR1B,CLGN,XPO1,NPC1,IPO8,BNIP3L,NUP155,SUN1,CTDNEP1,LMNA,S100A6,NGFR,STS,PARP1,POLA1,ALOX5,POLR2M,SCGB1A1,TPR,RAC2,GABRB1,ATF6,GNAZ,ANXA7,ALOX5AP,LMNB1,PTGS1,RRM1,DNASE1,MAPK3,SREBF1,GPX4,NUP62,TMPO,PAFAH1B1,PTGER3,RANBP1,CBX5,RANGAP1,CENPF,RANBP2,EMD,ANXA11,NUP98,CSE1L,SEC13,TMEM33,NUP107,UBE2I,RAE1,NUCB2,DST,PRKCZ,TYRO3,BAX,NUP160,KCNH2,LRMP,BNIP1,BNIP2,BNIP3,AKA…
GO:0005637~nuclear inner membrane	LMNB1,TMEM120B,NEMP2,LMNB2,NEMP1,RNF13,ERN1,ZMPSTE24,TM7SF2,KCNH1,IFI27,TMPO,LRPPRC,MATR3,PSEN2,EMD,SMAD3,GHRHR,CBX3,ITPR1,SMAD1,DPY19L1,UNC50,TOR1AIP1,TMEM201,DPY19L2,DPY19L2P2,DPY19L3,DPY19L4,NRM,CCDC79,C15orf43,SUN5,SIRT1,SIGMAR1,TMEM120A,NPAP1,ATP1B4,ATP11B,LEMD3,FAM169A,
GO:0005638~lamin filament	LMNB1,LMNB2,LMNA,NARF,
GO:0005639~integral component of nuclear inner membrane	SUN2,LEMD2,P2RX6,SUN1,P2RX1,P2RX3,LBR,C11orf85,P2RX5,P2RX4,P2RX7,TMEM43,P2RX2,LEMD3,
GO:0005640~nuclear outer membrane	SNCA,LRPPRC,PSEN1,EMD,GUCY2F,NUTF2,GHRHR,GUCY2D,DMPK,ITPR3,LTC4S,CPTP,RETSAT,SYNE3,NAV3,CCDC155,SYNE1,SYNE2,NXNL1,SIGMAR1,TMEM109,DHCR7,HEL-S-109,
GO:0005641~nuclear envelope lumen	PTGES,APP,BCHE,TUBB,ALOX5,IGF2R,SORL1,CACYBP,
GO:0005642~annulate lamellae	XPO1,NUP62,NUP153,EIF5A,
GO:0005643~nuclear pore	NUP62,POM121B,POM121C,KPNA7,NUP50,ENY2,NUP155,NUP107,NUP58,NUP62CL,NUP93,MYO1C,IPO5,KPNA3,KPNA4,RGPD8,KPNA5,NUPL2,XPOT,MCM3AP,KPNA6,SNUPN,TNKS,IPO7,TPR,MX2,NUP214,RANGAP1,NUP153,RANBP2,KPNA2,KPNA1,AGFG1,NUP98,TMEM33,NUTF2,RAN,SUMO1,EIF5A,RAE1,NUP160,MAD2L1,MVP,KPNB1,GLE1,EIF5AL1,NUP210,IPO4,NUP133,AHCTF1,NUP205,POM121,NUP88,PIK3R4,NDC1,XPO4,EIF5A2,RANBP17,SENP2,AAAS,DDX19A,XPO7,NXT1,DDX19B,NPIPA1…
GO:0005652~nuclear lamina	CASK,SUV39H1,LMNA,HLCS,NUP35,NARF,
GO:0005654~nucleoplasm	CPEB1,HDGFRP3,TFPT,RFXANK,CCDC62,ZNF187,MYO18B,TAF15,SRGAP2,TPT1,GCKR,PLEKHA5,CTNNBL1,PTPDC1,EHMT2,WDR27,GADD45A,BDP1,HCFC1,FANK1,POLA1,PPP2R4,PIP5K1A,STRA13,PPP5C,ATF7IP,FABP1,CAPN14,SEC13,MATR3,ALDH3A1,MSRB1,DRG2,RUNX1,PDS5B,KPNA7,SRRM1,NUP50,MKL1,CBX7,RBFOX2,ZMYND11,FAM50A,MCM5,XRCC6,MEAF6,NFIA,PKN2,CDC7,EYA3,USF1,CLK2,HIST1H2BE,ZBTB42,SPIDR,PHC2,INTS6,MAPK3,SYBU,NCBP2,MORF4L1,TUBGCP2,KCTD10,P…
GO:0005655~nucleolar ribonuclease P complex	POP4,POP7,RPP40,RPP38,RPP30,POP5,POP1,RPP21,
GO:0005656~nuclear pre-replicative complex	CDC45,
GO:0005657~replication fork	CHEK1,RAD51B,RAD51C,XRCC3,XRCC2,NBN,RAD51D,TP53,H2AFX,DNMT1,BCL6,UBE2B,TP53BP1,UHRF1,PIF1,DMAP1,RAD18,
GO:0005658~alpha DNA polymerase:primase complex	POLA1,MCM3,POLA2,HELB,
GO:0005662~DNA replication factor A complex	PLRG1,BCAS2,RPA2,XPA,RPA1,ERCC5,RPA3,PURA,RPA4,TONSL,PURB,CDC5L,SMARCAL1,PRPF19,
GO:0005663~DNA replication factor C complex	RFC1,PCNA,RFC4,RFC2,RFC5,RFC3,
GO:0005664~nuclear origin of replication recognition complex	ORC6,ORC5,ORC4,MCM2,ORC1,ORC2,REPIN1,ORC3,LRWD1,
GO:0005665~DNA-directed RNA polymerase II, core complex	POLR2A,ZNF768,POLR2D,URI1,POLR2C,POLR2E,POLR2B,POLR2I,POLR2H,POLR2J,POLR2K,POLR2F,POLR2G,POLR2L,CHD6,POLR2J2,PPARGC1A,
GO:0005666~DNA-directed RNA polymerase III complex	POLR3D,POLR3A,POLR1C,POLR3G,CRCP,POLR2E,POLR2H,POLR2K,POLR2F,POLR2L,POLR3GL,POLR3C,POLR3F,POLR3E,POLR3B,POLR1D,POLR3K,POLR3H,
GO:0005667~transcription factor complex	ARNT2,E2F3,RBL2,E2F8,HELT,ARNT,TFEB,EYA3,SMAD2,TFDP2,EPAS1,CLOCK,E2F5,SMAD5,SMAD1,TCF4,ARNTL,RBL1,NR4A1,HNF1A,TFDP1,E2F7,FOS,ARNTL2,SMAD3,E2F4,NPAS2,SMAD4,PDLIM1,HAX1,MEIS1,SMAD7,SMAD9,TP73,CRX,MED7,SMAD6,LDB2,KDM1A,ONECUT3,PROP1,NCOR1,DEAF1,E2F6,FOXH1,CREG1,MTA2,JUN,PARP1,ZGLP1,CDK4,SKI,XRCC6,RARG,HCLS1,ETS1,MYOD1,MYOG,TCF3,GATA1,HMGA1,JUNB,JUND,TAL1,POU3F2,USF1,GATA2,GATA3,CDK2,YY1,LMO2,APEX1,H…
GO:0005668~RNA polymerase transcription factor SL1 complex	TAF1D,TAF1B,
GO:0005669~transcription factor TFIID complex	TAF7,TAF4B,TAF4,EDF1,SUPT3H,TP53,ERCC1,TBP,TAF1,TAF6,TAF10,TAF5,TAF13,TAF11,TAF12,TAF9,TAF7L,TAF3,TAF2,TAF8,TAF1L,ERCC4,TAF9B,
GO:0005671~Ada2/Gcn5/Ada3 transcription activator complex	TADA2L,MAP3K7,TADA3,HCFC1,WDR5,DR1,UBAP2L,ZZZ3,KAT2A,KAT2B,SGF29,CSRP2BP,POLE4,POLE3,MBIP,YEATS2,
GO:0005672~transcription factor TFIIA complex	STON1-GTF2A1L,GTF2A2,GTF2A1L,GTF2A1,TBP,TBPL1,ALF,
GO:0005673~transcription factor TFIIE complex	GTF2E2,
GO:0005674~transcription factor TFIIF complex	GTF2F2,GTF2F1,
GO:0005675~holo TFIIH complex	GTF2F2,ERCC2,ERCC3,ERCC5,GTF2H1,CDK7,CCNH,MNAT1,GTF2H2,GTF2H3,GTF2H4,MMS19,
GO:0005677~chromatin silencing complex	TNRC18,RRP8,SUV39H1,SMARCA5,SIRT2,BAHD1,SIRT1,BAHCC1,BAZ2A,
GO:0005680~anaphase-promoting complex	ANAPC16,ANAPC10,ANAPC4,ANAPC15,ANAPC1,ANAPC11,UBE2C,BUB1B,CDC27,CDC20,CDC16,CUL7,UBE2S,CACUL1,CDC26,ANAPC13,MAD2L2,CDC23,ANAPC7,ANAPC5,ANAPC2,FZR1,
GO:0005681~spliceosomal complex	SNRPE,SNRPGP15,SNW1,TXNL4B,PRPF8,TXNL4A,DDX39A,GEMIN2,HNRNPDL,PRPF4,HNRNPR,PRPF3,PPIH,DHX16,CDC40,SF3B1,WBP4,SNRNP200,BCAS2,SMNDC1,PRPF6,SLU7,LSM8,HNRNPC,SNRPB2,SNRNP70,SNRPA,HNRNPA1,SNRPA1,HSPA8,SNRPB,LGALS3,HNRNPA2B1,U2AF2,HNRNPH3,BUD31,RBM25,HNRNPM,RBM5,SNU13,SNRPF,SNRPG,LSM6,SNRPD2,SNRPD3,SNRPN,U2AF1,SRSF2,AKAP17A,SF3A3,PPP1R8,SF3B2,DDX39B,DHX8,EFTUD2,RHEB,SF3B3,SF3B4,SF3A2,SF3A1,SF1,HNRNPA1L…
GO:0005682~U5 snRNP	M0R3G1,SNRNP200,PRPF6,CD2BP2,SNRPB,SNRPE,SNRPG,SNRPD1,SNRPD2,SNRPD3,SNRPN,TXNL4A,PRPF8,SNRNP40,PRPF18,DDX23,TXNL4B,
GO:0005683~U7 snRNP	SNRPB,SNRPE,SNRPF,SNRPG,SNRPD3,LSM11,LSM10,
GO:0005684~U2-type spliceosomal complex	HTATSF1,SF3B2,SF3A1,PRPF31,SF3B6,
GO:0005685~U1 snRNP	SNRPC,C7orf55-LUC7L2,LUC7L2,LUC7L,LUC7L3,PRPF40A,SNRNP70,SNRPA,SNRPB,SNRPE,SNRPF,SNRPG,SNRPD1,SNRPD2,SNRPD3,SNRPN,PRPF40B,PRPF39,
GO:0005686~U2 snRNP	HTATSF1,SF3B1,SNRPB2,SNRPA1,SNRPB,SNRPE,SNRPG,SNRPD1,SNRPD2,SNRPD3,SNRPN,SF3B2,SF3A2,SF3A1,PHF5A,CCDC97,SF3B5,RBMX2,SF3B6,
GO:0005687~U4 snRNP	SNRPB,SNRPE,SNRPF,SNRPG,SNRPD1,SNRPD2,SNRPD3,SNRPN,DDX39B,PRPF31,
GO:0005688~U6 snRNP	LSM3,LSM6,DDX39B,LSM7,LSM2,LSM5,LSM4,
GO:0005689~U12-type spliceosomal complex	DHX15,SF3B1,SNRPB,SNRPE,SNRPF,SNRPG,SNRPD1,SNRPD2,SNRPD3,YBX1,SF3B2,SF3B3,SF3B4,ZRSR2,SNRNP35,SNRNP48,PHF5A,PDCD7,ZCRB1,RBM41,RNPC3,SNRNP25,SF3B5,ZMAT5,LSM7,SF3B6,
GO:0005690~U4atac snRNP	PRPF31,
GO:0005691~U6atac snRNP	SART3,
GO:0005694~chromosome	SETDB2,EHMT2,SYCE3,GTPBP10,HMGB1P1,PES1,SETD7,TOP1MT,SMC4,SETDB1,SPO11,SMCHD1,MPHOSPH10,SETD1A,HMGB3,CD3EAP,CLOCK,RAD21,RAD1,BRD4,POLQ,TADA2A,KIF4A,IL33,WHSC1,CENPB,HSMCR30,BRCA1,CENPE,SSRP1,LRMP,TOP3A,PRPF4B,ATR,DMC1,MDC1,SMC1A,NUMA1,ZMYND11,PPP1R7,PDS5A,UVSSA,HP1BP3,CDCA2,NCAPH2,FAAP20,WAPL,RBBP6,HORMAD1,FBXO11,SIRT2,STAG2,MEIOB,HORMAD2,ZBTB38,PPHLN1,BOD1L1,SPATA22,GSG2,STAG1,HMGB4,TOPBP1,CDCA5…
GO:0005697~telomerase holoenzyme complex	TERT,NVL,DKC1,HNRNPC,SNRPB,SNRPE,SNRPD3,LSM11,HNRNPU,PTGES3,HMBOX1,SMG6,TEP1,WRAP53,NAT10,NOP10,GNL3L,NHP2,GAR1,
GO:0005712~chiasma	MLH1,PMS1,PMS2P3,MLH3,
GO:0005719~nuclear euchromatin	POLR2A,CECR2,TRIM24,KLF4,JUN,H1F0,H2AFZ,CREB1,HIST1H1D,HIST1H1C,TBP,CTNNB1,TCF7,RBMX,HIST1H1A,CBX3,TRIM28,TRNP1,H3F3C,NSMF,SIRT1,NR1H4,PPARGC1A,ASH2L,RUVBL2,
GO:0005720~nuclear heterochromatin	UHRF1,PSIP1,H2AFZ,HIST1H1E,HIST1H1B,TCP1,CBX5,ATRX,CBX1,SATB1,FOXC1,CBX3,TRIM28,BEND3,SUV420H2,SIRT2,EME1,SIRT1,UHRF2,MPHOSPH8,ZFP57,DNMT3B,DNMT3A,
GO:0005721~pericentric heterochromatin	HELLS,KDM4E,KDM4A,H2AFY,DNMT1,CBX5,ATRX,CBX1,CENPC,IKZF1,SUV420H2,INCENP,LRWD1,BAZ1B,
GO:0005724~nuclear telomeric heterochromatin	SIRT6,TNKS1BP1,
GO:0005726~perichromatin fibrils	TRIM24,TARDBP,NUFIP1,
GO:0005730~nucleolus	TFPT,DAB1,BOP1,ZCCHC17,ASNA1,RBM34,GTPBP10,CDC14C,HAUS7,CHCHD1,C2CD4B,DIAPH2,mdm2,DDX11L8,ZNF593,MIF4GD,EWSR1,SNU13,MXI1,GTF2B,KLLN,DCAF13,PES1,SRSF5,PWP1,STK24,DFFB,USP28,SMARCB1,RPL3,SEPT2,ETV4,CCT5,SUMO1,POLR1A,SPG11,DKC1,CDCA7L,NIN,ARID5A,ORC4,NUB1,NIFK,APTX,NMD3,HUS1,JAZF1,ELL3,IP6K1,ABCB8,HJURP,E2F5,DDX11,ZNF330,RPS3A,RPS23,CDV3,PLRG1,TMA16,SKP2,RPL9,NHP2,MCIDAS,NOP16,EXOSC9,CIRBP,TXNRD1,HE…
GO:0005731~nucleolus organizer region	SIRT7,
GO:0005732~small nucleolar ribonucleoprotein complex	LSM7,SNRPGP15,SNRPG,MPHOSPH10,NOP56,SNRPF,LSM6,SNRNP40,NAF1,NOP10,NHP2,NOP58,
GO:0005736~DNA-directed RNA polymerase I complex	POLR1C,CD3EAP,POLR1A,POLR2E,POLR2H,POLR2K,POLR2F,POLR2L,TWISTNB,POLR1E,POLR1B,ZNRD1,POLR1D,
GO:0005737~cytoplasm	CDK1,CPEB1,HDGFRP3,HDLBP,RFXANK,PSMA2,ZNF187,NOSIP,TUBB8,PPIAL4E,SRGAP2,TP53,PLCB1,PABPC1,PRDM1,CASP3,FGF2,RYK,ADRM1,EEF1A1,ARNT2,RELA,FANCC,NFKB2,ID4,PPP5D1,SAP25,KCNN3,KYNU,DTNBP1,MTRF1,DTD1,DOC2B,SKOR2,MARK1,BIN2,CYP2D7,COPS7B,PLEKHA8,MUC1,APC,PSMB6,PRUNE2,SSPO,HSD17B1,RBM44,EPB41L3,ABI1,MYD88,EXOC5,IARS,ATG4A,SMYD1,MVK,TRAPPC2L,PPIAL4C,PPP1R14A,NGLY1,TP73,ABI2,PPA2,DDIT3,YARS,EPB41L1,PSMB9,MA…
GO:0005739~mitochondrion	DIABLO,MRPS34,MRPS30,CLTC,SH3GLB1,IQCE,PARK2,BCL2L13,IDH3B,GHR,CYP2D7,LINC00493,GALC,C14orf2,IREB2,TGIF2-C20orf24,IMMP1L,ATPIF1,GSTZ1,RMDN2,GCKR,GPRC5C,APEX1,CRY2,C17orf89,ACO2,CXorf23,VWA8,GTPBP10,C5orf63,TMEM8B,HCFC1,SDHAF1,MRPL37,CHCHD1,IRG1,DIAPH2,YJEFN3,C15orf62,ATPAF1,ATP5J,METTL12,RAI1,NUDT19,MAFF,HSCB,TSPO,NRDC,SYBU,MTERF4,ABCB7,NDUFS1,CS,B4DLN1,MTERF1,PCK2,PEX5,BRD8,CCBL1,GLS,NADK2,ACADM…
GO:0005740~mitochondrial envelope	BNIP3L,BNIP3,SDHD,H3BRW5,CIDEA,MAOB,HADHB,HSD17B8,ABCB6,ADAP2,ABCB8,ABCF2,
GO:0005741~mitochondrial outer membrane	VDAC2,MTX1,MFN1,TSPO,VDAC1,SPATA18,VDAC3,PRNP,CYB5B,TOMM40,HAX1,DNM1L,DDX3X,ACACB,KMO,CYP27B1,BCL2L11,BNIP3L,OPA1,ACSL4,SNN,MTX2,PPP1R15A,TOMM70A,MFN2,ACSL3,CYB5A,CYB5R3,ASS1,RAF1,ARG1,PGR,CNP,BCL2,MGST1,DAO,ATF2,NME1,GJA1,HK1,MAOA,RPS6KB1,VAMP1,MT3,MAOB,NOS1,GK,ACSL1,IFI27,MTOR,ATP5G3,SLC11A2,CPT1A,HK2,EPHA4,HADHB,BID,SLC8A3,PPP2R2B,ATP5G2,BAX,BCL2L1,MCL1,BNIP3,COASY,RAB32,PMAIP1,GK3P,GK2,LPIN1,…
GO:0005742~mitochondrial outer membrane translocase complex	TOMM7,TOMM5,TOMM20L,H3BUX3,TOMM70A,TOMM40,TOMM20,TOMM40L,TOMM6,PINK1,TOMM22,
GO:0005743~mitochondrial inner membrane	MRPS21,KCTD14,MPC1,SDHB,NDUFA5,UQCRHL,MTX1,FDXR,SOD2,NDUFA6,SLC25A17,NNT,SDHA,IMMP1L,NDUFC2,NDUFC2-KCTD14,COX5A,DHODH,OXA1L,CYB5B,NDUFA7,TK2,NDUFA4,NME4,SDHD,COX7A2L,NDUFAB1,TIMM23,UQCRQ,UQCR11,KMO,MRPS12,NDUFA1,NDUFS4,PRODH,TIMM44,NDUFB5,NDUFB3,NDUFC1,NDUFA2,SLC25A20,SCO2,NDUFS5,TIMM8A,OPA1,MRPS14,TIMM17B,ABCB7,COQ9,NDUFS6,MRPL33,NDUFB1,CSDE1,ERAL1,SLC25A12,RHBDL1,SCO1,ATP5H,ATP5L,CLPX,ABCA8,NDU…
GO:0005744~mitochondrial inner membrane presequence translocase complex	PAM16,TIMM21,TIMM50,TIMM23,TIMM17B,SLC25A6,TIMM10,TIMM23B,TIMM17A,
GO:0005746~mitochondrial respiratory chain	COX7B2,COX7A2,COX7A2L,COX7A1,COX7A2P2,UQCRH,UQCRB,COX7B,UQCRC1,NNT,OXA1L,SURF1,COX15,NDUFA13,
GO:0005747~mitochondrial respiratory chain complex I	NDUFA3,NDUFB2,NDUFB3,E9PQ68,K7EMT4,NDUFS8,NDUFA4,NDUFAB1,NDUFA1,NDUFS4,NDUFB5,NDUFC1,NDUFA2,NDUFS5,NDUFS7,NDUFS2,NDUFS6,NDUFB1,NDUFS3,NDUFB6,NDUFB4,NDUFB8,NDUFA7,NDUFC2,NDUFA10,NDUFB10,MT-ND1,MT-ND2,MT-ND3,MT-ND4L,MT-ND4,MT-ND5,NDUFB7,NDUFV2,NDUFS1,SNCA,NDUFV1,NDUFA8,NDUFV3,NDUFA6,NDUFA5,NDUFA9,NDUFA11,FOXRED1,PARK7,NDUFB11,NDUFA13,NDUFA12,NDUFAF1,NDUFB9,
GO:0005749~mitochondrial respiratory chain complex II, succinate dehydrogenase complex (ubiquinone)	SDHD,SDHB,SDHA,SDHC,
GO:0005750~mitochondrial respiratory chain complex III	UQCRB,PMPCB,MT-CYB,UQCRC2,UQCRC1,UQCRFS1,UQCC3,UQCR10,BCS1L,
GO:0005751~mitochondrial respiratory chain complex IV	H0YIV9,NDUFA4,MT-CO1,COX8A,COX6A1,COX4I1,COX5A,COX6A2,COX8C,COX4I2,U3KQK5,
GO:0005753~mitochondrial proton-transporting ATP synthase complex	ATP5H,ATP5L,MT-ATP6,MT-ATP8,ATP5G1,ATP5B,ATP5J,ATP5F1,ATP5A1,ATP5D,PPIF,ATP5C1,ATP5O,ATP5G3,ATP5J2,MP68,ATP5E,ATP5I,ATP5G2,USMG5,ATPIF1,
GO:0005754~mitochondrial proton-transporting ATP synthase, catalytic core	ATP5B,
GO:0005757~mitochondrial permeability transition pore complex	BAX,
GO:0005758~mitochondrial intermembrane space	COX17,AK2,HAX1,NME4,TIMM23,HTRA2,TRIAP1,NDUFS5,TIMM8A,OPA1,AIFM1,SOD1,CAT,LYN,FGR,HSD3B1,COX6B1,NDUFB7,DTYMK,HSD3B2,NDUFS1,SHMT2,ARL2,CPOX,STAR,PPOX,GATM,SUOX,NDUFA8,THOP1,GFER,TIMM10,BLOC1S1,CYCS,TRAP1,COX19,COA6,THEM4,GGNBP1,CIAPIN1,COX6B2,MICU2,CHCHD4,PRELID2,DUSP18,PNPT1,CHCHD10,COA7,PRELID3A,CEP89,PARK7,MYOC,MICU1,UQCC2,CHCHD5,CHCHD7,PINK1,NLN,PANK2,TXNIP,GOLPH3,DIABLO,SDHAF3,SIRT5,COA4,STOM…
GO:0005759~mitochondrial matrix	FDXR,IVD,HYKK,SDHAF1,LIPT2,AKR1B15,DLAT,ALAS2,C1QBP,ALKBH7,TK2,NDUFS8,PDHX,PDE2A,POLRMT,NME4,NDUFAB1,BCKDK,KIAA0391,BCAT2,PRODH,TIMM44,LIAS,SCO2,IDH3B,PTCD1,NDUFS7,NDUFS2,CS,PMPCB,NDUFS3,ERAL1,CLPX,GLS,NDUFA10,FARS2,ETHE1,MLYCD,GLUD1,GSR,SOD1,OTC,GOT2,NR3C1,SOD2,OAT,TP53,TYMS,ALDH2,CYP11A1,PCCA,PCCB,ATP5B,GPX1,FH,PDHA1,DLD,ACSM4,FDX1,HSPD1,PDHB,DBT,ACADM,PC,BCKDHA,ALAS1,ETFA,ACADS,CREB1,AGXT,BCKD…
GO:0005760~gamma DNA polymerase complex	POLG,DNA2,
GO:0005761~mitochondrial ribosome	MRPL48,MRPS12,MRPS14,NDUFA7,MRPS22,MRPL28,MRPL49,C1orf177,MRPL51,MRPL43,GADD45GIP1,MRPS24,MRPL34,MRPL57,MTG1,MRPL32,MRPL20,MRPL13,MRPL9,MRPL37,MRPL18,MTG2,MRPL40,MRPL39,MRPL35,MRPL11,DAP3,
GO:0005762~mitochondrial large ribosomal subunit	MRPL33,MRPL3,MRPL19,MRPL12,MRPL28,MRPL49,ICT1,MRPL23,MRPL51,MPV17L2,MRPL2,MRPL21,MTERF4,MRPL55,MRPL10,MRPL52,MRPL41,MRPL43,NSUN4,MRPL32,MRPL13,MRPL46,C12orf65,NSUN3,MRPL47,MRPL17,MRPL22,MRPL16,MRPL15,MRPL36,MRPL27,MRPL11,
GO:0005763~mitochondrial small ribosomal subunit	MRPS12,MRPS14,DAP3,MRPS22,MRPS35,MRPS5,MRPS36,MRPS11,MRPS15,MRPS21,MRPS6,MRPS9,MRPS31,MRPS24,MRPS26,MRPS18A,MRPS33,MRPS28,MRPS17,MRPS7,MRPS2,MRPS16,MRPS18C,MRPS18B,MRPL42,
GO:0005764~lysosome	CLN5,ARSA,PSAP,TMEM150B,TMEM150C,SCARB2,SFTPB,GNS,H7C469,DNASE2,MANBA,RNASET2,MAN2B1,TPP1,NPC1,STX7,LAMTOR5,SYT7,HYAL3,AKR1B10,RAMP2,RAMP3,CTSV,CTNS,DEPDC5,VAMP4,TOM1L1,GABARAP,BCL10,NAPSA,SOD1,REN,ADA,ASS1,CST3,LDLR,IL1B,HLA-DRA,CAT,ALDOB,MPO,GLA,CTSD,CAPN1,ADRB2,CTSL,CTSB,HCK,STS,CTSH,RNASE2,GAA,CTSA,ACP2,LAMP1,ACE,SRC,IFI30,LAMP2,ACP5,HLA-DOB,GFAP,TYR,KCNE1,ARSB,NAGA,GOT1,GJA1,SMPD1,CAPN2,AGA,…
GO:0005765~lysosomal membrane	CLN3,TMEM150C,STK11IP,CYB561A3,ABCB9,AP3B1,AP3D1,ABCD4,SLC30A4,NPC1,TM9SF1,STX7,TLR3,LAMTOR5,RNF13,AP1G1,GPR137B,CUBN,TSPAN1,CTNS,DEPDC5,DNAJC13,ATP6V1G1,CLN5,FLOT1,TMEM63A,STARD3NL,CP,EGF,HLA-DRA,HLA-DQA2,HLA-DQA1,HLA-DRB1,HLA-DQB1,GBA,CD74,HLA-DPB1,HLA-DQB2,HLA-DOA,ANXA2,PSAP,ANXA6,GNAI3,CD63,GAA,ACP2,HSPA8,LAMP1,IGF2R,COL6A1,LAMP2,CFTR,HLA-DRB4,HLA-DOB,ANPEP,ACPP,CD1D,HLA-DPA1,M6PR,ATP6V1B2,AT…
GO:0005767~secondary lysosome	CRHBP,
GO:0005768~endosome	RABEP1,ATP9A,FSHR,ARSA,CLEC18A,CLVS1,ATP6V0B,ASTN2,ASTN1,HGS,SPTBN2,ARPC2,LEPROT,STX7,YKT6,ADCY6,TGOLN2,ATP9B,PLIN3,TOM1,CCDC22,RAB11FIP3,PDCD6,VPS4B,VAMP4,VPS26A,TOM1L1,GRAP2,RASSF9,PAK3,DYSF,FLOT1,MYO1D,CPNE6,EGFR,NGF,TFRC,ANXA1,NTRK1,ATP1A1,APP,FYN,ANXA2,ADRB2,NGFR,STS,SLC2A2,IGF2R,ACE,CDH1,CYBA,CTSE,TRIM27,EZR,FOLR1,SMPD1,FLT1,ADRA2C,TCN2,RAB3A,RAB4A,RAB5A,M6PR,MAL,S1PR1,FPR1,FGFR4,LHCGR,CDK2…
GO:0005769~early endosome	EHD1,LOC102723897,CCDC154,WASH1,NEURL1B,WASH4P,WASH3P,RAB34,K7ERQ8,RHOD,ACKR2,NRP1,HGS,STX7,TLR3,SIAH2,STX6,MYO1B,MGRN1,TRAK2,SNX3,CYTIP,TOM1,DIAPH2,CTNS,ATP9A,TMEM127,PTP4A3,TRIM3,VPS26A,LRP6,DYSF,FLOT1,ZFYVE9,STAMBP,LDLR,CD4,APOA1,APOE,APOA2,APOC2,APOC3,TF,APOB,NTRK1,APOA4,ANXA2,ADRB2,RET,ADRB1,HMGB1,HSPD1,LIPC,IGF2R,CFTR,TRIM27,CD1E,GJA1,PTPN1,VCAM1,RAB5A,ACKR3,F2R,MAPK3,MAPK1,EPHA3,PRDX3,CORO…
GO:0005770~late endosome	WASH1,SLC30A4,STX7,SLC31A1,SLC31A2,CTNS,DYSF,VAMP5,LDLR,TF,CD74,NTRK1,LIPC,LAMP1,IGF2R,SRC,LAMP2,CD1E,GJA1,M6PR,F2R,MAPK3,MAPK1,DDIT3,ATP7B,MAP2K2,HTT,SLC11A1,SLC11A2,TTPA,RAB7A,RAB9A,RAB27A,KCNQ1,CLCN3,CLTCL1,BACE1,SNX16,CXCR4,RAB14,RAP1A,ARF1,MAP2K1,ATP7A,RASGEF1B,BST2,CLN3,MTM1,SQSTM1,RAB31,NBR1,VPS26B,ECM29,AP1AR,PARM1,KIAA1324,WASH2P,ANKRD13D,UNC13D,ZC3HAV1,ATG9A,MAGI2,TICAM2,ANKRD13B,TMEM19…
GO:0005771~multivesicular body	LRAT,CST3,CD74,SFTPB,LAMP1,CD79A,TPT1,SLC2A4,ACPP,GJA1,ZP3,CRHBP,HLA-DMA,BACE1,RAB11A,ZP2,BST2,ECM29,STEAP3,SLC17A8,TSG101,SLC40A1,
GO:0005773~vacuole	MST1,CIT,RAB29,CD74,CPA2,SLC11A2,TTC3,MST1R,STX4,STX3,GGH,TMEM208,MAN2C1,
GO:0005774~vacuolar membrane	RAB7A,NAPA,SLC3A1,MTMR2,ATP6AP1,SBF2,PCYOX1L,SLC22A17,NAPB,TMEM138,PCYOX1,VPS4A,
GO:0005775~vacuolar lumen	CLN5,
GO:0005776~autophagosome	WASH1,WASH3P,MEFV,ULK1,GABARAP,IL1B,RALB,TRIM21,HTT,PIP4K2A,HAP1,GABARAPL2,PIP4K2B,SRPX,CALCOCO2,CLN3,SQSTM1,BECN1,NBR1,TBC1D25,ATG9B,ATG16L1,RAB12,WASH2P,ATG14,TICAM1,TP53INP2,WDFY3,PIK3C3,PIP4K2C,USP33,TBC1D5,RAB24,TP53INP1,VTI1A,VPS33A,OPTN,ORAI1,NRBF2,C9orf72,PIK3R4,FYCO1,MAP1LC3C,OSBPL7,AMBRA1,MAP1LC3B,GABARAPL1,ATG5,VPS16,VPS11,MAP1LC3A,C6orf106,TBC1D17,ZFYVE1,UBQLN4,VPS18,TBC1D14,UBQLN2,RA…
GO:0005777~peroxisome	ACOXL,URAD,NUDT19,ACOX2,PEX19,KIAA0430,G3V3G9,H0YJ60,ACOX1,AGPS,DNM1L,PEX12,PEX7,ABCD4,PHYH,GNPAT,ACOX3,SLC25A17,PEX1,PEX10,PEX11A,PEX14,IDH1,TRIM37,MLYCD,PEX11B,SOD1,POMC,CAT,VIM,ACAA1,NUDT7,ACADM,IDE,DAO,AOC1,AGXT,SCP2,ABCD3,TKT,PRDX5,ABCD1,EPHX2,NOS2,HMGCL,MPV17,CRAT,XDH,IDH2,PEX5,ALDH3A2,HSD17B4,HRSP12,MVD,PEX3,MVK,EHHADH,ECH1,PEX6,IDI1,BAAT,PMVK,MPV17L,TYSND1,SZT2,ACBD5,HSDL2,ACAD11,PEX26,TM…
GO:0005778~peroxisomal membrane	PEX1,CNOT1,ABCD1,PEX14,AGPS,PEX12,ABCD4,SLC27A2,GNPAT,SLC25A17,ACSL4,PEX10,PEX11A,ACSL3,PEX11B,HMGCR,CAT,MGST1,IMPDH2,DAO,ABCD3,PEX2,ACSL1,MAP2K2,PEX19,PEX5,HSD17B4,PEX3,ARF1,CAV1,PEX6,ACOX1,MPV17L,TMEM35,ACBD5,MAVS,PEX5L,FNDC5,ATAD1,FAR1,RAB8B,PEX13,FAR2,TTC1,DHRS4,PECR,PNPLA8,PXMP2,DECR2,ABCD2,ACSL6,PEX16,PXMP4,
GO:0005779~integral component of peroxisomal membrane	PEX12,PEX10,PEX26,PEX11A,PEX11B,PEX11G,SLC27A2,SLC25A17,PEX2,ABCD1,PEX3,PEX13,FIS1,PEX16,
GO:0005782~peroxisomal matrix	AGPS,PEX7,ACOT8,PHYH,GNPAT,ACOX3,ECI2,IDH1,MLYCD,POMC,CAT,FABP1,ACAA1,IDE,DAO,AGXT,SCP2,ABCD3,PRDX5,CRAT,PEX5,HSD17B4,BAAT,CRYM,ACOX1,ACOT6,PAOX,LONP2,ACOT4,FAR1,FAR2,ACOX2,HAO2,PIPOX,GRHPR,AMACR,HACL1,HAO1,CROT,
GO:0005783~endoplasmic reticulum	ALOX5AP,ASNA1,SEZ6L2,FNDC5,COG4,FAM213B,PIGP,TMEM129,ELOVL7,NBAS,KIAA0922,CPED1,CLEC18A,USP17L3,USP17L4,TMEM8B,TMEM247,TMEM235,SSR4,MANF,USP17L5,P4HA2,HACD1,SOAT1,CERS5,PTPN1,SLAMF7,DERL1,ALB,BCAP29,CAST,EI24,ITPR1,SSR1,BCAP31,ALG1L2,USP17L15,EBP,ALG3,NSDHL,USP17L10,USP17L13,USP17L12,SERP1,USP17L11,USP17L21,USP17L18,USP17L22,CANX,CLGN,USP17L23,USP17L17,CISD2,USP17L19,SAR1B,USP17L20,SLC39A14,ERLIN…
GO:0005784~Sec61 translocon complex	H3BN98,SSR4,BCAP31,SEC61B,ARL6IP1,
GO:0005785~signal recognition particle receptor complex	SRPR,SRP9,RP9,SRPRB,
GO:0005786~signal recognition particle, endoplasmic reticulum targeting	SRP14,SRP72,SRP19,SRP9,SRP54,SRP68,
GO:0005787~signal peptidase complex	SPCS2,SPCS1,SPCS3,
GO:0005788~endoplasmic reticulum lumen	ERP29,RNASET2,CES2,WNT7A,TOR1A,TOR1B,SLC27A2,P4HA2,SEP15,CRTAP,H6PD,TXNDC12,F8,F2,F9,F10,SERPINA1,PDGFB,GCG,INS,CD4,COL1A1,COL2A1,COL3A1,COL4A1,APOA1,APOA2,BGLAP,PROC,PDGFA,APOB,WNT1,COL5A2,BCHE,APOA4,P4HB,THBS1,COL1A2,COL4A2,F7,STS,GIP,ESD,HSPA5,LIPC,COL11A1,COL6A1,COL6A2,COL6A3,F5,PDIA4,P4HA1,COL11A2,PRKCSH,HSP90B1,ARSA,ARSB,COL9A1,COL5A1,PROZ,CES1,PPIB,COL8A2,COL5A3,COL8A1,CALR,CANX,CFP,COL4A5…
GO:0005789~endoplasmic reticulum membrane	PIGW,JAGN1,MIA3,SCAP,HPD,DDOST,INSIG2,ORMDL1,TMEM129,SHISA3,ELOVL7,ALG6,NBAS,TESPA1,FITM1,TMEM189,ARHGAP32,POM121C,RTN1,FADS2P1,HACD1,PSEN2,SEC11L3,DUOXA1,RPN1,SSR1,MOSPD3,PIGX,CYP8B1,TRIQK,VAPB,CYP1A1,PSEN1,ALG8,ALG10,ALG10B,ORMDL2,RTN4,SEC11A,LMF1,PIGF,ORMDL3,PIGN,SEC11C,RTN2,KDELR1,SGK1,RNF103,WRB,PGRMC1,SLC33A1,PLOD2,SLC17A3,FAAH,SDCBP,PITPNM1,SCD,PLPP3,GOSR2,ABCD4,EI24,PTGES,CDIPT,RASGRF2,MG…
GO:0005790~smooth endoplasmic reticulum	MYO1D,GABARAP,APP,TH,HSPA5,RYR1,PPIB,CALR,CANX,ERP29,SRI,CASQ1,PSEN1,KCNJ2,PRDX4,DNAJC3,SLMAP,PLCB4,SYVN1,RYR2,JPH4,KCNN2,GBA2,MAPK8IP3,HYOU1,
GO:0005791~rough endoplasmic reticulum	HGFAC,MTTP,HCRT,LRAT,STAU1,FGA,BGLAP,RPN1,RPN2,APP,NGFR,HSPD1,SCGB1A1,CCL2,GLUL,ARSB,CA4,MPZ,MT3,CANX,SNCA,PTGDS,ADCYAP1R1,HTR5A,PSEN1,EPHA5,P2RX3,STX17,RAB14,SEC61A1,KCNJ2,NUCB1,CRHR2,NCOA2,NTRK2,TMEM97,ZC3H12A,CDKAL1,SYNE3,PCSK9,SPPL3,HM13,CCDC47,SEC62,MYOC,TP63,FKRP,RANGRF,SUCO,SLC7A11,CEL,
GO:0005793~endoplasmic reticulum-Golgi intermediate compartment	RGMB,ATP2A1,RER1,SURF4,PROM1,SEC22B,STK17B,DDHD2,YIF1A,FTCD,FN1,P4HB,HMGB1,HSPA5,ANPEP,PTPN2,CA4,KDELR1,GJB2,INPP5B,MAN1A1,LMAN1,TMED10,SERPINH1,COPB1,IST1,STX17,NUCB2,NUCB1,LMAN2,TMED1,GOLGB1,PDIA6,TMED2,MPPE1,ECM29,TRAPPC12,GBF1,MYO18A,MYDGF,ERGIC1,RAB37,GNPNAT1,SCYL1,CHP1,ERP44,TMED9,SLC35C2,RAB6B,UGGT2,UGGT1,CNIH4,CLN8,NAT8,NAT8B,DICER1,TMED5,TMED7,TMED3,SEC23IP,
GO:0005794~Golgi apparatus	ARL15,ST6GALNAC3,ST3GAL6,GOLGA6D,GOLGA2,BICD1,GOLGA6L10,B3GALT5,GOLGA8F,GAL3ST2,AP2A2,GAL3ST4,A0A0J9YX86,CLEC18A,GOLGA8O,SYNDIG1L,GOLGA6C,GOLGA6B,GOLGA6L4,GOLGA6L9,GOLGA6L3,YIF1A,CAPN8,ST6GALNAC4,GOLGA8J,DIAPH2,GOLGA8CP,GOLGA8A,GOLGA8B,APOB,HEPACAM2,ARCN1,PCSK5,PAK1,GORASP1,SLC35A2,PWP1,GKAP1,ARL1,STK26,SLC30A6,ALB,CWC22,PPHLN1,EI24,CHEK2,AFTPH,TFAP2A,GALNT3,GAL3ST1,IPO5,MDFIC,GOLGB1,NAPRT,ST6GAL…
GO:0005795~Golgi stack	RAB27B,USO1,TOM1L1,NSF,ARSE,RAB14,OCRL,ICA1,MGAT2,GALNT2,CLN3,MBTPS1,COG2,GOLGB1,RAB30,RASIP1,DNMBP,LPCAT2,GOLGA7,MARCH9,SULF2,SULF1,GBF1,CLIP3,VCPIP1,VRK1,AKAP9,RAB34,PLK3,ZFYVE1,TMBIM4,BET1L,MARCH4,NSFL1C,TRAPPC4,
GO:0005796~Golgi lumen	AGRP,GOLIM4,AGRN,WNT7A,NCAN,HS3ST1,DEFB4A,ZG16,KERA,SDC3,GPC4,CSPG5,LALBA,F2,F9,F10,TGFB1,NGF,CGA,LHB,INS,BGLAP,PROC,WNT1,PROS1,DCN,SOD3,F7,FURIN,DEFA4,VCAN,MUC1,ACAN,SDC1,OGN,BGN,PROZ,MMP11,PCSK6,SDC4,SDC2,GPC1,WNT5A,MMP14,MMP16,GPC3,LUM,PRELP,WNT3,WNT3A,WNT4,WNT7B,DEFA1,DEFA3,DEFB1,GPC5,DEFB103A,MUC5AC,HSPG2,DEFA5,DEFA6,MUC3A,MUC2,FMOD,PPIL2,GAS6,MUC21,MUC17,CSPG4,MUC6,MUC19,GPC2,MUC20,MUC15,MU…
GO:0005797~Golgi medial cisterna	GOSR1,HLA-A,ST6GAL1,HID1,GOLGA5,B3GALT6,TMEM59,HEL-S-109,
GO:0005798~Golgi-associated vesicle	ADAM10,STK16,AP1G2,GNRH1,ACR,TYR,VPS41,COPB1,OCRL,NUCB1,LRRK2,SCFD1,MAP6D1,STK26,CHIC2,
GO:0005801~cis-Golgi network	COG3,GOSR1,GOLGA2,TRAPPC4,TRAPPC1,GOLIM4,BCL9,BET1,FKTN,B3GAT3,PCNT,KDELR1,PIK3R1,CTGF,KDELR2,TMED10,LIMK2,UBXN2A,NUCB1,GOLGB1,TRIP11,RAB30,MAN2A1,MPPE1,HOOK3,IFT20,GOLGA5,SCFD1,GBF1,AZIN2,YIPF6,SCYL1,AKAP9,FAM134B,MAP6D1,TRPC7,SLC35C2,COPZ2,PHTF1,ANGEL1,TMED5,SEC23IP,
GO:0005802~trans-Golgi network	GGA3,ATP9A,GSAP,ATP9B,CLVS1,RAB29,TGOLN2,SLC24A5,SYS1-DBNDD2,AP4M1,STX16,ADAM10,SCAMP1,NCK2,STX6,STX10,CLASP2,VAMP4,CPD,RGS20,SOD3,CLTB,FURIN,IGF2R,CDH1,NCK1,PAM,RAB6A,M6PR,FLNA,CA4,LAP3,ATP7B,ARL1,SLC11A2,AMPH,DNM2,RAB13,VAMP7,CLTCL1,BACE1,RAB38,CORO7,SNAP25,RAB10,RAB14,RAB11A,RAC1,AP2B1,VAMP2,ARF1,ATP2C1,OCRL,GCNT1,NUCB1,ATP7A,STX4,CLN3,GOLGA4,RAB32,ARFRP1,BECN1,POSTN,PRKD1,TGFBI,TRIP10,RAB30,M…
GO:0005811~lipid particle	EHD1,DFFA,PITPNM1,PLIN1,ACSL4,CIDEA,PLIN3,KATNA1,ACSL3,CYB5R3,GAPDH,ANXA2,FABP4,ALOX15,G0S2,LSS,RAB5C,RAB7A,BCAP31,IRAK1,VCP,RAP1B,PLIN5,CAV1,LIPE,CKAP4,TRAP1,RAB3GAP1,NSDHL,ATG2A,FAAH2,LPCAT2,HSD17B13,SPG20,HSD17B11,SCCPDH,LPCAT1,GIMAP7,ABHD4,ABHD5,RSAD2,GBF1,AKAP1,PNPLA2,CIDEC,ATG2B,FAF2,LMLN,DGAT2,PLIN4,PLIN2,SIGMAR1,AIFM2,REPIN1,LDAH,METTL7A,GIMAP2,CIDEB,PRPF19,STARD13,TRAF6,HILPDA,
GO:0005813~centrosome	MYO18B,MGC50722,KIZ,TTC28,CEP192,CEP290,C10orf90,CEP95,NIN,SDCCAG8,TTC26,CEP350,HAUS7,PCM1,C4orf47,HEPACAM2,CEP19,MEAF6,PKN2,CDK5RAP2,EYA3,DCAF13,TUBGCP2,STK26,ERCC6L,RIC8B,TFAP2A,NFE2L2,TSEN2,CDC45,MDH1,MBNL1,OLA1,SFI1,CETN3,CEP170,CSPP1,AXIN2,ARHGEF10,DYNC1LI1,DIS3L,MAF1,RFWD2,CEP295,PSMA1,CAPRIN2,RANBP1,IKZF4,DCTN2,AAAS,PSMB5,APEX1,NDRG2,VPS37A,CEP126,CYLD,CEP85,CEP250,CNTROB,FOPNL,CEP131,DPF2…
GO:0005814~centriole	ALMS1,CEP83,CCDC78,CCDC151,CEP250,WASH1,SFI1,WASH3P,CETN3,BNIP2,PLK4,AURKA,CEP290,BIRC5,CCP110,WDR62,CEP104,OFD1,RP2,CEP152,PCNT,HERC2,FTCD,HSPA1A,HSPA1B,TOP2A,HSPA6,TUBG1,CAPG,CCNF,CETN2,HTT,NUBP1,HAP1,RAB8A,RAN,CCDC67,CETN1,IFT88,ROCK1,PCM1,STIL,C2CD3,CEP55,CCDC92,ODF2,CEP170,KIF24,CEP162,CROCC,AGBL2,AGBL4,CEP135,CCSAP,TTBK2,SASS6,WASH2P,CEP128,SDCCAG8,DZIP1,SIRT2,IFT20,CCDC146,SAXO1,DZIP1L,SPI…
GO:0005815~microtubule organizing center	CEP152,PDE4DIP,TUBGCP3,FGFR1OP,TUBGCP5,CDK5RAP2,YIF1A,RASSF10,SAC3D1,KATNA1,CENPU,G6PD,TUBGCP6,PXK,SUCLG2,CEP97,DDHD2,TUBGCP2,DLGAP5,NDRG2,TUBGCP4,FOPNL,CEP131,FLII,KLHL12,KEAP1,PHF1,NUDT21,SPAG9,EVI5,BUB1B,PLA2G6,CLASP2,RAB11FIP3,TACC1,DAB1,FLOT1,SNCG,TACC2,LATS1,ALDOB,KRT18,YES1,PSKH1,ATF4,MAPK1,KIF5B,SLC1A4,PPP4C,CDC42,STX1B,RPS7,RELB,MAP2K1,RASSF7,PAX2,PTK2,PRKCZ,RAD51,LRMP,MLLT11,CAMK2B,CRMP…
GO:0005816~spindle pole body	TUBGCP3,TUBGCP6,TUBGCP5,TUBGCP2,TUBGCP4,
GO:0005819~spindle	SAC3D1,HEPACAM2,NUSAP1,AURKA,MID1,BIRC5,RGS14,PRC1,ZNF207,EVI5,KATNA1,DCTN3,SNCG,JTB,HAUS5,KIF20A,HSPB1,RB1,ERCC2,CDC27,AKT1,TTK,MYH9,MYH10,CSNK1D,CENPF,ANXA11,KIF11,PLK1,CLTCL1,TERF1,STX1B,DYNLT1,CBX1,CLTC,KIF23,MZT1,NSUN2,CDC20,CDC16,MAP2K5,CBX3,ATM,SEPT6,CRMP1,NEDD9,NUMA1,MAD2L1BP,SEPT2,RPS6KA2,RPS6KA1,MAPRE1,SEPT7,CSPP1,MAP7D1,CEP170,CEP162,RIF1,CEP350,MAP1S,E4F1,HAUS3,SPECC1L,CCSAP,MZT2B,MZT…
GO:0005826~actomyosin contractile ring	MYH9,MAEA,ANLN,MYH2,
GO:0005827~polar microtubule	TUBG1,CUL3,KLHL22,TUBGCP3,KLHL21,
GO:0005828~kinetochore microtubule	CLASP1,ZW10,CLASP2,KNTC1,RAB11A,KIF18A,
GO:0005829~cytosol	AS3MT,ALOX5AP,TRAPPC3,PARK2,A0A087WYN8,CTNNA1,RBP1,CASP7,MYD88,IREB2,PI4KB,GCKR,UBA6,ARHGAP10,FUOM,PSMB11,CNOT1,CARNS1,MAP1LC3B2,FAM83G,FABP12,WIPF3,UNC119B,A6NIZ1,RASSF10,ARHGAP32,SFI1,BBIP1,KPNA7,MYO9A,PPIP5K1,CCBL1,RASA4B,FARP1,AKR1B15,KSR2,ARHGEF10,CLNS1A,MOCS2,PLCZ1,MYO16,H7C0S8,AGTPBP1,OAZ2,ARHGDIA,OAZ1,BAG1,PGPEP1,ZFP36,KIF2A,SGK1,ACOT7,MYO1C,AIP,GTPBP1,STXBP3,SULT2B1,RHOD,LGALS8,NFKBIE,PS…
GO:0005832~chaperonin-containing T-complex	TCP1,CCT6A,CCT5,CCT3,CCT8,CCT4,CCT2,CCT6B,CCT7,
GO:0005833~hemoglobin complex	HBE1,HBG2,HBD,HBB,HBA2,CYB5R3,HBZ,HBQ1,HBG1,HBA1,HBM,AHSP,
GO:0005834~heterotrimeric G-protein complex	DNAJC25-GNG10,RGS6,RGS7,GNAT3,GNGT1,GNGT2,RGS9,GNG2,GNG7,RGS11,GNA14,GNAI2,GNAI3,GNAO1,GNAT1,GNAZ,GNAT2,GNA15,ARRB1,RGS19,GNG4,GNG10,GNG11,GNB1,GNAS,GNAI1,GNG3,GNG5,GNA12,GNA13,GNG13,GNG12,GNG8,
GO:0005838~proteasome regulatory particle	PSMD8,PSMD11,PSMD12,PSMD9,PSMD10,PSMD7,PSMD2,PSMD6,PSMD1,PSMD13,
GO:0005839~proteasome core complex	PSMB3,PSMB2,PSMA8,PSMB6,PSMB9,PSMB11,PSMA2,PSMA1,PSMA3,PSMA7,PSMA6,PSMB5,PSMA4,J3QL48,PSMB10,PSMB1,PSMB8,PSMA5,PSMB4,PSMB7,PSMF1,PSM8,
GO:0005840~ribosome	RPL41,RPS19,RPS17,MRPS21,RPL18,RPS29,RPS24,RPL10,MRPS30,ZNF90,A0A096LNI8,A0A096LNY1,RPL13A,MRPL19,RPL30,MRPS18B,RPS6,MRPS16,MRPL37,MRPL23,RPL37AP8,RPL7,RPL23A,MRPL27,MRPL32,B4DLN1,RPS7,RPL3,RPS6KA2,RPL31,RPL23,RPL29,RPS27L,RPL37A,RPS4Y1,RPL24,RPL22L1,MRPL2,RPL35A,RPL32,MRPL35,RPS3A,RPS23,RPL37,RPL9,MRPL3,MRPS18C,MRPL13,RPS14,RPS20,RPL15,RPL14,MRPS17,MRPL16,MRPL49,RPL27A,RPS3,ANKRD42,RPL8,MRPL17,F…
GO:0005844~polysome	MSI1,EPM2A,EIF2S1,YBX3,RPL7,RPS4Y1,RPS3,PSMA1,CALR,FUS,FXR1,FXR2,PSMA6,VBP1,RPS4X,NAA30,NAA35,CPEB2,DIS3L2,PIWIL2,GCN1L1,DAZL,MSI2,PIWIL1,RPL10L,ATXN2,NAA38,UNK,EIF2AK4,IMPACT,AGO2,AGO1,DRG1,YBX2,
GO:0005845~mRNA cap binding complex	EIF4E1B,RNMT,EIF4E2,EIF4E,NCBP2,FMR1,NCBP1,CYFIP1,EIF4E3,PIWIL1,FAM103A1,AGO2,
GO:0005846~nuclear cap binding complex	NCBP2L,NCBP2,NCBP1,
GO:0005847~mRNA cleavage and polyadenylation specificity factor complex	CPSF2,CPSF4,CSTF2,CSNK1A1,CPSF1,FIP1L1,ZC3H3,PIP5K1A,WDR33,CSTF2T,TUT1,CPSF3,
GO:0005849~mRNA cleavage factor complex	CLP1,NUDT21,PCF11,CPSF6,CPSF7,
GO:0005850~eukaryotic translation initiation factor 2 complex	EIF2S1,EIF2S2,EIF2A,
GO:0005851~eukaryotic translation initiation factor 2B complex	EIF2S1,EIF2B2,EIF2B5,EIF2B1,EIF2B3,EIF2B4,
GO:0005852~eukaryotic translation initiation factor 3 complex	EIF3K,EIF3H,EIF3F,EIF3D,EIF3L,EIF3CL,EIF3B,EIF3E,EIF3J,EIF3C,EIF3G,DDX3X,EIF3I,EIF3A,EIF3M,COPS5,
GO:0005853~eukaryotic translation elongation factor 1 complex	EEF1D,EEF1B2,EEF1A1,EEF1A2,
GO:0005854~nascent polypeptide-associated complex	NACA,
GO:0005856~cytoskeleton	EPPK1,CNN2,ADD3,FRMPD4,MARK1,EPB41L3,FRMPD3,ADD1,KRIT1,EPB41L1,MYO15B,DST,GAS2L1,FRMD3,FRMD5,MYO7B,ADD2,FRMD4B,PTK2B,FARP1,FARP2,NPHP4,FRMD1,PTPN14,PTK2,SNX31,EZR,EPB41L2,PLEC,RDX,TYK2,GAS2,FRMD8,PXN,PTPN4,GAS2L3,FRMD4A,PTPN21,FRMD6,MYO15A,MACF1,PLEKHH2,FERMT2,PLEKHH1,MYO7A,PTPN3,VASP,PPL,EVPL,PDLIM1,HIP1,FAAH,SDCBP,TMSB4Y,TOR1A,ENC1,ITGB1BP1,RAB29,SYNJ2,ERC2,NPHP1,ALOX15B,INPPL1,SIPA1L1,SEPT4,TG…
GO:0005858~axonemal dynein complex	DNAH6,DNAH1,DNALI1,DYNC2LI1,DNAH3,DNAH7,DNAH8,DNAI2,DNAH2,DNAH17,
GO:0005859~muscle myosin complex	MYL1,MYL3,MYH3,MYH1,MYH7,MYH6,MYH8,MYL6B,MYL9,MYH11,MYL5,TTN,MYLPF,MYH2,MYH13,MYH4,
GO:0005861~troponin complex	TNNI1,TNNI2,TNNT2,TNNT3,TNNT1,TNNI3,TNNC2,TNNC1,HNTN1,
GO:0005862~muscle thin filament tropomyosin	TPM3,TPM2,TPM1,TPM4,
GO:0005863~striated muscle myosin thick filament	MYOM1,TRIM32,MYBPC3,
GO:0005865~striated muscle thin filament	TMOD1,LMOD1,TNNT2,ACTA1,LMOD3,LMOD2,TTN,TMOD3,TMOD4,TMOD2,
GO:0005868~cytoplasmic dynein complex	DYNC1I1,DYNC1LI2,DYNC1LI1,DYNC1I2,SNX4,TPR,DYNLT3,DYNLL1,DYNLT1,DYNC1H1,DYNLRB2,WDR34,DYNLRB1,TOPORS,DCTN4,
GO:0005869~dynactin complex	DCTN1,DCTN6,DCTN4,E7EWF7,DCTN2,DCTN3,ACTR1B,ACTR1A,DKFZp686E0752,ACTR10,
GO:0005871~kinesin complex	KIF1B,KIF3C,KIF3A,CENPE,KIFC1,KIF16B,KIF17,KIF20B,SNX29,KIFC3,KIF18B,KIF5C,KIF26B,NPHP3-ACAD11,KLC2,KIF12,KIF9,KIF28P,KLC4,KIF1A,KIF26A,KIF15,KIF20A,KIF2A,KIF13B,E7EVH7,KIF27,KIF6,KIF19,KLC1,KIF7,KIF13A,KIF2C,KIF21A,KIF23,STARD9,KIF22,KIF5A,KLC3,KIF1C,KIF21B,KIF4A,KIF5B,PAFAH1B1,KIF11,YWHAE,KIF14,KIF4B,KIF1Bbeta,KIF24,KIF2B,KIF18A,KIFC2,NDEL1,DISC1,NDE1,KIF25,
GO:0005873~plus-end kinesin complex	KIF3B,KIF15,
GO:0005874~microtubule	TUBB8,KIF1B,KIF3C,KIF3A,CENPE,KIFC1,KIF17,KIF20B,TUBB3,TUBE1,KIFC3,KIF18B,MAPT,KIF5C,KIF26B,MAP1LC3B2,TUBAL3,TTLL13P,A6NNZ2,TTLL8,KIF12,KIF9,TUBA8,TUBA4A,KIF26A,MAP6D1,KIF20A,MAP1B,KIF15,CSPP1,KIF13B,MAP4,KIF27,TUBA1A,TUBA1B,TUBA1C,KIF19,KIF1A,KIF7,KIF6,KIF21A,NUSAP1,KIF23,KIF22,KIF1C,TUBB8P12,KIF5A,TUBG1,TUBB6,TUBD1,DNM2,TUBB4A,MAP1S,EML1,DNM1L,KRIT1,DYNC1I1,DVL1,MID1,BIRC5,MEFV,DYNC1LI2,BCL2L11…
GO:0005875~microtubule associated complex	SHTN1,DNAL4,DYNLL1,EML1,MID1,MEFV,DCX,KIF1B,GABARAP,STAU1,EML2,MAPT,MAP2,MAP4,PAFAH1B1,MAP1B,PXN,FNTA,FNTB,RP1,ACTR1A,MAP1A,LRP8,MAP7,WDR43,PEA15,WDR81,APPBP2,RANBP9,TRIM54,HDAC6,CLIP2,RABGAP1,
GO:0005876~spindle microtubule	SKA2,KIF2A,AURKA,KIF3B,HDAC3,BIRC5,PRC1,TBL1X,NCOR1,KIF4A,CDK1,POLB,CDC27,ARL3,CSNK1D,KIF11,PLK1,CALM1,XIAP,CDC16,BIRC3,BIRC2,NUMA1,PSRC1,CLASP1,SKA3,KIFAP3,NEIL2,SKA1,BIRC7,AURKB,BIRC8,SPAG5,NUSAP1,TBL1XR1,NLRC4,TUBG2,HAUS2,PARP4,AURKC,KIF3A,CAPN6,
GO:0005879~axonemal microtubule	CEP162,SAXO1,ARL6,ARFGEF2,
GO:0005881~cytoplasmic microtubule	TUBA1C,CLASP1,H3BNH8,SNPH,AXIN1,MID1,BIRC5,CLASP2,RGS20,APC2,BCL10,SAA1,CYP2A6,TUBG1,APC,CLIP1,ARL3,SCTR,RGS19,TUBA1B,BYSL,SS18,MAPRE1,ODF3L2,MTUS2,TMEM214,TUBA1A,DCXR,HID1,DYNC2LI1,CKAP2,C9orf9,BICD1,GRAMD3,KIF2C,VIMP,REEP2,TUBGCP2,ENKD1,CLMP,BCAS3,TRPV4,CYLD,TUBG2,GTSE1,MAP10,HDAC6,CLIP2,MAPRE3,AXIN2,SRPRB,SERP1,
GO:0005882~intermediate filament	SYNM,KRT33B,LMNA,KRTAP23-1,KRT15,VIM,GFAP,KRT35,KRT19,KRT17,KRT85,LMNTD1,KRT8,KRT77,KRT78,KRT5,KRT4,KRT18,KRT40,IFFO2,KRT72,KRT73,KRT79,H3BQV1,KRT222,KRT23,KRT39,KRT13,KRT16,KRT9,KRT33A,KRT34,KRT36,KRT37,KRT38,KRT75,KRT14,KRT7,KRT3,KRT10,JUP,NME1,DSP,GJA1,DES,FLG,CLIP1,KRT20,KRT2,PRPH,SLC1A4,KRT6C,NES,KRT76,DST,IFFO1,BFSP1,BFSP2,PKP1,KRT32,KRT31,KRT24,KRTAP25-1,KRTAP21-3,KRTAP19-2,KRTAP19-8,KRTAP…
GO:0005883~neurofilament	INA,NEFL,SHANK2,NEFM,NRP1,NEFH,PRPH,PCP4,LDLRAP1,DLGAP2,
GO:0005884~actin filament	VPS11,FMN2,SH2B2,DFNB31,WIPF3,FMN1,ACKR2,ARHGAP6,DAPK3,WIPF1,MYO1B,GAS2,GAS7,WDR1,COBL,APC2,FYN,YES1,HCK,ACTN1,SRC,LCP1,RAC2,EZR,RHOQ,FLNA,CORO1A,GCK,ACTN2,IQGAP1,CAPZB,AIF1,RAC1,ACTC1,ACTA1,TEK,ACTN3,DMTN,KEAP1,CTTN,AMOT,FKBP15,RCSD1,MARK2,WIPF2,PALLD,TSC1,DNAJA3,PAWR,AIF1L,CORO1B,VPS16,BIN3,VPS18,GNG12,MYO5A,
GO:0005885~Arp2/3 protein complex	ACTR3C,ARPC4-TTLL3,ARPC5,ACTR3,ARPC1B,ARPC2,ARPC3,ARPC1A,ACTR2,ARPC4,ARPC5L,ACTR3B,
GO:0005886~plasma membrane	EHD1,CCDC62,DMD,PCDHA4,PCDHGA4,GPC6,PCDH15,CDH24,CDH1,PCDHGC4,OR56A5,RYK,TBC1D3D,FAT1,UHRF1,OR5H15,GPC5,CDH4,OR1N1,TBC1D3I,PCDH17,OR10C1,KCNN3,OR4F15,CDH23,ADGRD1,TACR2,CDH13,OR8H2,OR8I2,DOC2B,OR1N2,PCDHGB3,OR8H1,GHR,OR4C3,ADORA1,TBC1D3E,TBC1D3K,OR3A1,OR4Q2,PCDHGC3,OR52Z1,PCDH7,DCHS2,PCDH11X,PCDHB6,CDHR1,PCDHB9,PCDHB16,PCDHB5,PCDHB15,LOC105369274,GABRG3,EPB41L3,CALCR,SNAP91,FNDC5,IL15RA,ADCY3,GRM…
GO:0005887~integral component of plasma membrane	SLC6A6,COL25A1,HTR2A,SLC16A10,SLC12A5,P2RX3,SEMA6A,TMPRSS11A,PTPRC,NLGN4X,LPPR4,MS4A2,SLC26A6,GYPA,NTRK3,DRD4,EPHB6,TMPRSS11E,SLC12A7,MPZ,ESYT2,ESYT3,SLC22A23,TSPAN11,TMEM150B,TRABD2B,OR51F1,SLC22A20,SLC22A31,NLGN4Y,IFITM5,CLCA1,SLC16A8,EPHB2,ABCA1,CHRM3,OR11H12,SLC12A6,P2RX5,B4E171,VEGFR3,TEK,KCNJ18,SLC6A9,EPHA5,SLC6A20,TMEM150C,NLGN1,SLC19A1,GLRA2,SLC26A3,EPHA3,KLRF2,HTR1A,FLT4,HTR4,TNFRSF13B,P…
GO:0005889~hydrogen:potassium-exchanging ATPase complex	GM2A,ATP12A,
GO:0005890~sodium:potassium-exchanging ATPase complex	ATP1B4,ATP1B3,ATP1B2,FXYD1,ATP1A1,ATP1B1,ATP1A3,ATP1A2,ATP4B,FXYD2,ATP1A4,
GO:0005891~voltage-gated calcium channel complex	CACNB2,CACNA1C,CACNA1A,CACNA1G,CACNA1S,CACNA1B,CACNB4,CACNA1E,CACNB3,CACNA1H,CACNA1D,CACNA1F,CASQ2,CACNG3,CACNA2D1,CACNG7,CACNB1,CACNG1,PDE4B,PDE4D,TRDN,CACNA2D4,CACNA2D3,CACNG8,CACNG6,CACNA2D2,CACNA1I,CACNG4,CACNG2,
GO:0005892~acetylcholine-gated channel complex	HTR3E,HTR3B,CHRNA1,CHRNG,CHRNB1,CHRNB2,CHRNA5,CHRNB4,CHRNA3,CHRNA7,CHRNA4,HTR3A,CHRNE,CHRNB3,CHRND,CHRNA2,CHRNA6,ZACN,STXBP5,HTR3D,HTR3C,CHRNA10,CHRNA9,
GO:0005895~interleukin-5 receptor complex	SDCBP,
GO:0005896~interleukin-6 receptor complex	IL6,IL6R,IL6ST,
GO:0005898~interleukin-13 receptor complex	IL13RA1,
GO:0005899~insulin receptor complex	INSR,IRS1,SORBS1,
GO:0005900~oncostatin-M receptor complex	IL6ST,OSMR,
GO:0005901~caveola	CAV1,CAV2,JAK2,SMPD2,NOS1AP,LRP6,FLOT1,CACNA1H,SDPR,ATP1A1,ATP1B1,INSR,CTSB,HCK,HMOX1,SLC2A1,SRC,SELE,DRD1,KCNA5,ATP2B4,F2R,MAPK3,HTR2A,MAPK1,NOS3,NOS1,PTGS2,IRS1,BMPR1A,TGFBR2,ADCYAP1R1,FASLG,ATP1A2,EFNA5,ATP1B3,EMP2,CDH13,CDH15,CAV3,LIPE,KCNMA1,AKAP6,CLN3,PTCH1,BMPR2,LRP8,FLOT2,SCN5A,MLC1,PTGIS,SLC22A6,LRRK2,PTRF,SLC27A1,SPRED1,KIF18A,SCARB1,PRKCDBP,DLC1,SMO,PLVAP,P2RY12,RANGRF,MYOF,EHD2,TRPC4,…
GO:0005902~microvillus	GRXCR2,CLCA1,GRXCR1,MYO1G,ESPN,MYO1C,SLC9A3R1,CTSV,RAPGEF3,CA2,TGFB1,PDGFA,VIL1,CNP,LIPC,EZR,ATP6V1B1,VCAM1,ATP6V1B2,MSN,GIF,OXTR,RDX,ATP6V1E1,ATP6V1A,NEDD4,AQP5,FOXA1,CLRN1,CRB1,TEK,HYAL2,SLC10A2,MYO7A,IQGAP2,ANGPT1,FSCN1,AOC3,PLEKHG6,LRRK2,MUC17,SLC27A4,ENPP7,DCXR,CD302,PROM2,EXOC4,TBC1D10A,KIF13B,FMN2,WWOX,MYO1A,MYO6,STARD10,CLIC4,
GO:0005903~brush border	ACTN3,ESPN,CAPZB,MYO1C,CLIC1,DNM1L,GIPC1,MYL12B,PROM1,ACTN4,MYO1B,FLNB,DAB1,SOAT2,MYO1D,MME,VIL1,LCT,ACTN1,SI,EZR,VCL,AQP1,MYH9,MYH10,SLC15A1,CAPZA2,SLC9A3,RGS19,MYL6,ACTR3,TMPRSS15,ENPEP,EPS8,MYO1E,RALGDS,FLII,ITPR3,PLS1,PLEC,LCTL,MYH14,DCXR,PDZD3,SLC38A2,CDHR2,MYO1A,ADD3,LIMA1,USH1C,SCIN,
GO:0005905~coated pit	SNAP91,HIP1R,DNM1L,FCHO1,CUBN,RAMP2,LRP3,LDLR,TFRC,TF,APP,HSPD1,SLC2A4,SELE,ACKR3,ARRB2,EPS15,ARRB1,DNM2,CLTCL1,AP1S2,AP1S1,DAB2,VLDLR,LRP2,OCRL,TNK2,LRP1,FCHO2,PICALM,CTTN,RAB35,ITSN1,AAK1,ATAT1,LRP10,NECAP1,CEMIP,REPS1,AP1S3,FNBP1,SORT1,SGIP1,EPN3,CDHR5,NECAP2,SH3BP4,MYO6,AP4E1,LRP12,AP4S1,AP4B1,EPN1,
GO:0005911~cell-cell junction	NCAM1,EPB41L3,EPB41L1,CLDN5,KRIT1,BAI1,AQP7,LIN7A,CASK,PDZD2,NPHP1,FABP7,FLRT2,LAT,ACTN4,CTNND1,NPHP4,PLEKHG5,APP,PRKCG,KRT8,HPN,LCK,CD2,CD3E,RHO,ITGA5,KIT,SLC2A1,SLC2A2,ACTN1,ITGA4,SLC5A1,JUP,VAV1,NCK1,VCL,CDH2,PLCG1,CD53,ITGAL,FGFR4,CFL1,PRKCH,LAMA1,PIK3R1,PTPRM,PTPN6,CORO1A,AKT1,STX2,CDH5,CTNNA1,CTNNB1,MAP2K2,CSK,TEC,WAS,ZAP70,LIMS1,MLLT4,CDC42,ACTR3,RAP1B,GRB2,CXADR,ADAM17,DSG1,TEK,PRKCZ,PRKC…
GO:0005912~adherens junction	CTNNA1,WTIP,CTNNA3,DLL1,SDCBP,PLPP3,SYNM,NPHP1,MTSS1,VCL,CTNNA2,CDH5,CTNNB1,NF2,NOTCH1,MLLT4,CXADR,JAG1,TNK2,MYO1E,ADAM15,PVRL1,PTPRK,MPP7,FMN1,PIANP,AHI1,SHROOM3,RND1,ESAM,MAGI1,PPP1R9B,FAM129B,PKP2,TMEM204,TBCD,WNK3,SPTBN4,TRPV4,VEZT,KIAA1462,TJP2,LIMD1,AJAP1,CTNND2,
GO:0005913~cell-cell adherens junction	CTNNA2,MLLT4,JUP,ABI2,NCR3,SMAD7,FLOT1,CRTAM,LYN,CDH1,PVR,VCL,CDH2,CDH3,APC,PTPRM,OXTR,CTNNB1,MYH9,CD200,DSC2,TJP1,SMAGP,SHROOM2,DAG1,KEAP1,SCRIB,FLOT2,PGM5,PVRL1,CD226,ZYX,TIGIT,CADM3,CADM2,CADM4,DLG5,PARD3,NDRG1,PVRL2,PVRL4,SORBS1,CADM1,PVRL3,FAT2,SSX2IP,
GO:0005914~spot adherens junction	PGM5,
GO:0005915~zonula adherens	CTNND1,JUP,VCL,CTNNA1,PLEKHA7,PVRL2,KIFC3,SORBS1,CAMSAP3,
GO:0005916~fascia adherens	NRAP,ACTN1,JUP,DSP,GJA1,DES,VCL,CDH2,CTNNB1,SPTAN1,CTNNA3,TLN2,
GO:0005921~gap junction	GJB3,GJA1,CALB2,MIP,GJA4,GJA5,GJC1,NOV,TJP1,DSC1,DBN1,SPECC1L,PANX3,PANX2,PANX1,
GO:0005922~connexon complex	GJB7,GJA5,GJE1,C9IYK1,GJB1,GJC1,GJB3,GJB5,GJB6,GJA1,GJB2,GJA4,GJA8,GJA9,DKFZp686P0738,GJC2,GJD3,GJC3,GJA10,GJD4,GJB4,GJD2,GJA3,
GO:0005923~bicellular tight junction	MAGI1,TJP1,MAGI2,OCLN,CLDN16,CCDC85C,CLDN24,CLDN12,TJP2,CLDN11,CLDN15,CLDN25,CLDN5,CLDN7,CLDN18,CLDN34,I3L3M4,TJP3,CLDN4,LIN7A,NPHP1,CLDN3,STRN,NPHP4,MPDZ,CLDN9,CLDN14,DDX58,CLDN1,CDK4,EPCAM,YBX3,AOC1,CCND1,APC,CDH5,CTNNB1,ATP7B,TGFBR1,ADCYAP1R1,PRKCI,VASP,RAB13,CLDN6,CLDN8,CLDN17,CLDN20,JAM2,CLDN2,RAP2B,CXADR,CLDN10,PMP22,PRKCZ,CGNL1,ANK3,DLG1,FZD5,SHROOM2,CYTH1,AMOT,TJAP1,MPP7,MAGI3,RPGRIP1L,FR…
GO:0005924~cell-substrate adherens junction	SORBS1,
GO:0005925~focal adhesion	ASAP3,C2CD4B,PTK2,PDLIM2,LPP,TNS3,RFWD2,USP33,PARVA,REXO2,PXN,LIMA1,LMLN,ZYX,FERMT2,PEAK1,KIF22,FHL2,GIT1,IRF2,TLE2,PDLIM1,SNAP23,SDCBP,STX16,ADAM10,ITGB1BP1,NRP1,TSPAN4,CASK,PPP1R12A,GAK,ARPC1B,ARPC2,ARPC3,ZNF185,CAPN5,ARPC5,PDPK1,FLRT2,TGFB1I1,EPB41L2,ACTN4,PIP5K1C,SORBS3,LPXN,CLASP2,CPNE3,FLNB,TSPAN9,FLOT1,NFASC,SORBS2,MPZL1,SVIL,PAK4,EGFR,PLAU,KRAS,CAT,ANXA1,THY1,HSPB1,SLC4A2,ITGB3,ICAM1,RPLP…
GO:0005927~muscle tendon junction	NRAP,CIB2,ITGA7,NEURL2,SMPX,
GO:0005929~cilium	CALCR,PDE1C,CCDC151,SNTN,TTLL8,BBIP1,NPHP1,IFT74,IFT46,IFT81,CEP131,TULP1,TULP2,AURKA,CCP110,ADCY6,ADCY3,TULP3,OFD1,DNAL4,TUBB4A,DLD,GLI3,PKM,HTR6,TUB,CCT8,NEK4,NUBP1,EVC,RAB8A,PKD1,ATP2B2,CAV1,NOTCH2,DNAH14,IFT88,PKD2,TTLL4,KIF7,KIF19,ARL13B,TTLL9,BBS9,CFAP221,CCDC40,CFAP70,CFAP58,RPGRIP1L,ANKS6,TTLL5,CCSAP,VHLL,DNAH12,TTLL7,BBS12,NPHP3,TTC21B,NEK8,EVC2,KIF27,LCA5,PKHD1L1,TTC30A,LRRC6,ANKMY2,DNA…
GO:0005930~axoneme	CCDC151,RP1L1,TTLL8,GNAT3,KIF3A,DNALI1,TULP3,SPAG6,GABARAP,ATG7,WDPCP,GLI1,GLI2,GLI3,MAPT,RP1,DNAJB13,SEPT7,KIF19,ARL13B,CFAP221,CCDC40,TCTEX1D4,EFHC1,ARMC4,RSPH4A,ATG16L1,RPGRIP1L,CCSAP,ATG14,LCA5,CCDC103,BBS7,CFAP46,SPAG16,BBS5,DYNC2H1,PIK3C3,MNS1,DNAAF1,BBS1,DYNC2LI1,TRAF3IP1,DNAH5,KIFAP3,WDR34,RPGRIP1,CCDC114,AK8,DRC1,CFAP54,IFT140,PIK3R4,CFAP74,AMBRA1,MAP1LC3B,DNAI2,ARL6,RSPH9,ATG5,INPP5E,IF…
GO:0005938~cell cortex	HMCN2,POTEF,OOEP,ARHGAP32,GIPC1,AXIN1,CYTIP,CLASP2,COBL,FLNB,USP2,GLRX3,RGS20,FRYL,OR2C1,FMNL1,WDPCP,FGA,FGB,FGG,FGF1,ANXA2,PFN1,FER,NCL,FGFR2,RYR1,DRD4,APC,CTGF,MARCKS,AKT2,GRK4,CTNNB1,MYH10,MAP2K2,SNCA,PAFAH1B1,NEDD4,PXN,RGS19,PSEN2,CRIP2,ARFIP2,GYS2,TCL1A,RHOA,HNRNPK,ARF6,GPSM2,AKAP12,DST,CAV1,COL10A1,PTK2,SPIRE1,EPS8,TRAF2,BFSP1,MYO7A,MYO9B,BFSP2,LAMC2,ARHGEF7,CTTN,PTK2B,NEDD9,ITPR2,MELK,GRM7…
GO:0005942~phosphatidylinositol 3-kinase complex	PIK3R1,PIK3R2,PIK3R3,PIK3CD,PIK3C2A,PIK3C2B,PIK3C2G,PIK3CA,PIK3CB,MTOR,
GO:0005943~phosphatidylinositol 3-kinase complex, class IA	PIK3R1,PIK3CA,
GO:0005944~phosphatidylinositol 3-kinase complex, class IB	PIK3R5,PIK3CG,PIK3R6,
GO:0005945~6-phosphofructokinase complex	PFKM,PFKL,
GO:0005947~mitochondrial alpha-ketoglutarate dehydrogenase complex	BCKDK,DBT,BCKDHA,BCKDHB,
GO:0005952~cAMP-dependent protein kinase complex	PRKAB2,PRKAR1A,PRKAR2A,PRKACA,PRKACB,PRKAR1B,PRKAR2B,AKAP4,
GO:0005953~CAAX-protein geranylgeranyltransferase complex	H0YE66,FNTA,PGGT1B,
GO:0005954~calcium- and calmodulin-dependent protein kinase complex	CAMK1G,
GO:0005955~calcineurin complex	PPP3CB,PPP3R1,PPP3CA,ITPR1,
GO:0005956~protein kinase CK2 complex	CSNK2B,H0Y6P8,CSNK2B-LY6G5B--991,CSNK2B-LY6G5B-562,
GO:0005958~DNA-dependent protein kinase-DNA ligase 4 complex	LIG4,PRKDC,XRCC4,XRCC6BP1,
GO:0005960~glycine cleavage complex	GCSH,GLDC,
GO:0005964~phosphorylase kinase complex	PHKG1,PHKG2,PHKA2,PHKA1,PHKB,
GO:0005965~protein farnesyltransferase complex	CHURC1-FNTB,H0YE66,FNTA,FNTB,
GO:0005967~mitochondrial pyruvate dehydrogenase complex	DLAT,PDK1,PDK2,
GO:0005968~Rab-protein geranylgeranyltransferase complex	CHM,CHML,RABGGTB,RABGGTA,
GO:0005969~serine-pyruvate aminotransferase complex	EEA1,
GO:0005971~ribonucleoside-diphosphate reductase complex	RRM1,RRM2,RRM2B,
GO:0008021~synaptic vesicle	SYN3,SYN2,SEPT5,APBA1,SYNPR,SYPL1,KIF3A,SYP,APBA2,TOR1A,GIPC1,SPTBN2,HCRT,SYNGR3,STX11,DGKI,SNAPIN,TH,MME,ANXA5,LAMP1,SYN1,RAB3A,RAB3B,RAB5A,DDC,SYT1,VDAC1,MT3,NPY1R,STX2,SNCA,GRIA1,GRIA2,VDAC2,AMPH,PPT1,CLCN3,HAP1,RAB8A,STX1B,ATP6V0D1,VAMP2,DLG4,CDK16,DNM1,GRIN1,SLC18A2,PDE4B,STX4,GRIN2A,GRIN2B,STX3,CLN3,MTMR2,SEPT6,RAB11B,STX1A,PTPRN,SV2C,TPRG1L,STXBP5,SV2A,SV2B,LGI3,STX19,SVOP,BRSK1,DMXL2,STON…
GO:0008023~transcription elongation factor complex	ELL3,ELL2,IKBKAP,MLLT3,CDK9,AFF1,ELL,MLLT1,ERCC6,TCEA2,ICE2,ELP2,ZC3H8,EAF2,ELP4,EAF1,ELP3,AFF4,NUFIP1,TTF2,ICE1,
GO:0008024~positive transcription elongation factor complex b	CCNT1,BRD4,CDK9,SNW1,TAF7,
GO:0008043~intracellular ferritin complex	FTL,FTH1,
GO:0008074~guanylate cyclase complex, soluble	GUCY1B3,GUCY1B2,NPR1,NPR2,GUCY2C,GUCY1A2,GUCY2F,GUCY1A3,GUCY2D,
GO:0008076~voltage-gated potassium channel complex	KCNG1,KCNQ3,KCNMA1,KCNQ5,KCNQ2,KCNQ1,KCNIP2,KCNU1,KCNS3,KCNC3,KCNQ4,KCNC4,KCND1,KCND2,KCNK1,KCNN4,ABCC9,KCNK2,KCNH1,KCNE1,KCNA2,KCNA6,KCNA3,KCNA4,KCNA5,DPP6,KCNJ1,KCNJ4,KCNJ6,KCNJ5,KCNC1,KCNJ3,SNAP25,VAMP2,SUMO1,KCNJ2,DLG4,CNTNAP1,CNTN2,ABCC8,KCNA1,KCNH2,KCNAB2,CTTN,KCNJ11,KCNB1,KCNAB1,DLG2,KCNJ8,KCNA10,KCNMB1,STX1A,LRRC26,KCNT1,KCNIP4,KCNV1,KCNT2,KCNMB4,AMIGO1,KCNG3,KCNG4,KCNV2,KCNN1,KCNB2,KCNS1…
GO:0008091~spectrin	SPTBN1,SPTBN4,SPTBN2,EPB41L2,SPTA1,EPB41,SPTB,SPTAN1,SPTBN5,
GO:0008180~COP9 signalosome	COPS7B,TESPA1,EPB41L2,LAT,FLOT1,HSP90AB1,HSPA5,HSPA6,PLCG1,ATP5A1,TMOD1,HSPA1L,MYH9,HSPA7,COPS2,GRB2,DYNLL1,BASP1,GPS1,AMOT,COPS6,AMOTL1,THEMIS,COPS5,DOCK7,COPS8,COPS4,NOD2,WDR6,NCKIPSD,COPS7A,STOML2,COPS3,VPRBP,
GO:0008250~oligosaccharyltransferase complex	DAD1,RPN2,RPN1,DDOST,STT3A,TUSC3,KRTCAP2,STT3B,MAGT1,OSTC,
GO:0008274~gamma-tubulin ring complex	BRCA1,MZT1,MZT2B,MZT2A,TUBGCP6,TUBGCP5,TUBGCP4,
GO:0008275~gamma-tubulin small complex	TUBGCP3,TUBGCP2,CENPJ,
GO:0008278~cohesin complex	MTA3,RAD21,WAPL,CDCA5,SMC3,
GO:0008280~cohesin core heterodimer	SMC1A,SMC3,
GO:0008282~ATP-sensitive potassium channel complex	ABCC9,KCNJ11,KCNJ8,
GO:0008287~protein serine/threonine phosphatase complex	PPP4R4,
GO:0008290~F-actin capping protein complex	CAPZA2,CAPZB,ADD1,ADD2,CAPG,CAPZA1,MTPN,RLTPR,CAPZA3,
GO:0008305~integrin complex	ITGB2,ITGB6,ITGB1,ITGA6,ITGA2,ITGA4,ITGA9,ITGB7,ITGA7,ITGA3,H3BM21,ITGAX,ITGB5,ITGA10,ITGB3,ITGAV,ITGA2B,ITGA5,ITGAM,ITGB4,ITGAL,ITGB8,MYH9,ITGAE,ITGA8,ITGA1,ITGAD,ITGA11,
GO:0008328~ionotropic glutamate receptor complex	SHANK2,SHISA9,GRID2,DLG4,DLG1,DLG2,DLG3,SHANK1,
GO:0008352~katanin complex	KATNB1,
GO:0008385~IkappaB kinase complex	IKBKB,CHUK,MAP3K13,MAP3K7,PRDX3,TRIM40,ERC1,PYDC1,DNAJA3,PYCARD,IKBKG,
GO:0008537~proteasome activator complex	PSME3,PSME2,PSME1,
GO:0008540~proteasome regulatory particle, base subcomplex	PSMD4,PSMD9,PSMD10,PSMC3,PSMC2,PSMC4,PSMC1,PSMC5,PSMC6,PSMD2,PSMD5,PSMD1,
GO:0008541~proteasome regulatory particle, lid subcomplex	PSMD12,PSMD14,PSMD3,PSMD8,PSMD13,
GO:0008622~epsilon DNA polymerase complex	POLE2,POLE,POLE4,POLE3,CHRAC1,
GO:0008623~CHRAC	CHRAC1,BAZ1A,
GO:0009279~cell outer membrane	SLC11A1,TDGF1P3,DAG1,
GO:0009295~nucleoid	TOP2A,TOP2B,
GO:0009317~acetyl-CoA carboxylase complex	PCCB,
GO:0009328~phenylalanine-tRNA ligase complex	LRRC47,FARSB,FARSA,
GO:0009330~DNA topoisomerase complex (ATP-hydrolyzing)	TOP2A,
GO:0009331~glycerol-3-phosphate dehydrogenase complex	GPD1L,GPD2,GPD1,
GO:0009353~mitochondrial oxoglutarate dehydrogenase complex	MRPS36,
GO:0009360~DNA polymerase III complex	CRCP,
GO:0009368~endopeptidase Clp complex	CLPX,CLPP,
GO:0009841~mitochondrial endopeptidase Clp complex	CLPX,
GO:0009897~external side of plasma membrane	KLRC4-KLRK1,IGHM,PECAM1,CD48,IGHD,GYPA,IGLC7,IGHV4OR15-8,IGHV1OR21-1,MUC16,TRDC,IGLL5,ITGAX,TLR4,ASTN1,TNFRSF13B,TLR2,GFRA3,CTSV,GLRA3,SEMA7A,GPC4,ATP6AP2,TNFSF13,ABCA1,CLPTM1,GSR,ADA,LDLR,TNF,IFNG,IL2RA,CD4,CD8A,IGHV3-23,IGKC,IGHE,IGHG1,IGHG2,IGHG3,IGHG4,IGHA1,IGHA2,FGA,FGB,FGG,CXCL10,TFRC,THY1,HLA-DRB1,CD74,VWF,IL4,SERPINA5,IL6,ICAM1,ITGB1,CD5,CD2,FCER2,ITGAV,P4HB,CD3E,CTSB,THBS1,NGFR,ITGA2B,PT…
GO:0009898~cytoplasmic side of plasma membrane	ATP2C2,CACNB4,TRAF5,IKBKB,CHUK,HTRA2,CD2,TH,KIT,G6PD,CDH1,JUP,GM2A,ATP2B1,FGFR3,ACP1,PTPN3,PTPN4,NTSR1,PTPN7,MAP2K2,RGS2,GEM,PTEN,DSG1,TRAF2,DLG1,TRAF3,BIRC2,PGM5,LDLRAP1,PTP4A1,RNF31,PKP4,CHMP4A,GNB1L,ASPSCR1,CHMP4B,DIABLO,RAB21,SHROOM4,PTPN22,TRAF6,
GO:0009925~basal plasma membrane	MYO1C,CLDN4,RAPGEF3,SLC16A8,TF,MET,TACSTD2,ITGB4,ITGA6,CD34,AQP1,AQP5,KCNQ4,TEK,DST,CAV1,ANK3,PKD2,ITGA9,BMPR2,AGER,LDLRAP1,MUC20,OSCP1,ERBB2IP,P2RY12,C5AR2,MYO1A,SLC23A2,SLC23A1,SHROOM4,CLCA2,SLC27A5,
GO:0009986~cell surface	CIITA,FSHR,PTPRC,RGMA,TNN,TMEM8B,STRCP1,DEFB108P1,EGFLAM,CASR,EPHB6,G3V4G9,FZD9,TLR4,TNFRSF10A,AGRN,WNT7A,PTPRT,ADAM10,TNFRSF10B,NRP1,PLXNB2,RER1,TLR3,CAPN5,FGF10,PROM1,KCNQ3,KCNQ2,NRD1,TYROBP,FZD6,GREM1,TLR2,CST8,SRPX2,RAMP1,RAMP2,RAMP3,IGSF3,SDC3,LRP4,PPFIA3,HMMR,PPFIA2,PPFIA4,ENTPD6,VAMP4,LRP6,ANXA9,SLIT2,CLSTN1,KCNK2,VAMP5,CSPG5,KCNH1,HTR3B,MPZL1,BMP10,TSPAN15,EPPIN,GOT2,EGFR,PLG,PLAU,PLAT,AD…
GO:0010008~endosome membrane	EHD1,VPS37C,ARHGAP32,TLR4,RHOD,GOLIM4,AP3D1,LEPROT,ATP6V0E1,TLR3,IRAK2,MAP3K7,MYO1B,SNX3,CUBN,PLIN3,SNX2,PRAF2,DNAJC13,VPS4B,VPS26A,TOM1L1,AP1G2,EGFR,LDLR,HLA-DQA2,HLA-DQA1,HLA-DQB1,TF,APOB,HLA-DPB1,ERBB2,HLA-DQB2,CD1A,INSR,HLA-DOA,RET,CD14,CD63,UBB,UBC,LAMP1,HLA-DOB,CD1D,TYRP1,HLA-DPA1,RAB5A,UBA1,MRC1,ATP6V0C,CD1B,CD1C,SHC1,SLC6A4,CD68,VPS41,IRAK1,CLCN4,CLCN5,CLCN6,DIO3,BACE1,ANTXR2,RAB15,UBE2D3…
GO:0010009~cytoplasmic side of endosome membrane	RBSN,
GO:0010369~chromocenter	TRIM66,OIP5,CBX5,CBX1,CBX3,CDCA8,ESCO2,MBD6,SCMH1,AURKB,INCENP,SALL1,MBD5,
GO:0010370~perinucleolar chromocenter	PIWIL2,TINF2,
GO:0010494~cytoplasmic stress granule	CIRBP,DDX3X,PQBP1,STAU1,EIF2S1,EIF4E,PABPC1,DDX6,ZFP36,TIA1,NANOS3,YBX1,TIAL1,FMR1,G3BP1,PABPC4,CAPRIN1,GRB7,PUM1,RC3H1,OGFOD1,LSM14A,PUM2,ATXN2L,DDX1,LARP4B,KHSRP,ATXN2,RBM4,LIN28A,MBNL1,IGF2BP1,L1RE1,
GO:0012505~endomembrane system	MAP1LC3B2,STX16-NPEPL1,PGRMC1,ACACB,CDC42EP2,SLC9A3R1,PIP5K1B,PGRMC2,FIBP,BCL2L11,PIP5K1C,STX11,LECT1,RTN3,RAPGEF3,SLC2A10,SLC2A4,ATP6V1B1,ATP6V1B2,RPS3,JAK1,SLC6A4,STX2,MTOR,JAK3,RAC3,STX1B,TNFRSF17,DMTN,BIK,SEC23B,SLC9A3R2,STX1A,SNAP47,CDC42EP5,NBEAL1,WDFY4,RUFY3,LAPTM4B,STX12,CDAN1,MPP5,STX19,NBEA,RHEBL1,SLC2A12,PARD3,PARD3B,CYB5D2,DOCK2,NSMAF,RNF34,MAL2,MS4A3,CDK5RAP3,TSNARE1,PDCD1LG2,SLC50A1…
GO:0012506~vesicle membrane	GIPC1,NCK2,ANXA4,SLC2A4,ANPEP,ACPP,NCK1,ATP2A2,DRD4,NOS1,WAS,CLCN3,GRB2,TRAF2,BAIAP2L2,GAD1,SLC26A6,ASPSCR1,ATP13A2,APPL1,RAB21,SLC5A6,FNDC3A,PIKFYVE,
GO:0012507~ER to Golgi transport vesicle membrane	GOSR2,USO1,SEC22B,SEC24D,SEC31A,CNIH1,SEC24A,SEC24B,TGFA,HLA-B,HLA-A,HLA-DRA,HLA-DQA2,HLA-DQA1,HLA-DRB1,HLA-DQB1,HLA-C,CD74,HLA-DPB1,HLA-DQB2,HLA-E,HLA-DRB4,CD59,FOLR1,AREG,HLA-G,HLA-DPA1,HLA-F,SREBF1,GRIA1,LMAN1,TMED10,SEC24C,SEC13,STX17,B2M,HLA-DRB3,SCAP,SREBF2,STX5,TMED2,SEC23A,HLA-DRB5,CNIH2,MCFD2,CNIH3,SEC31B,SAR1B,SEC23IP,
GO:0012510~trans-Golgi network transport vesicle membrane	RASSF9,NRGN,
GO:0014069~postsynaptic density	MYD88,ARHGAP32,PPP1R9B,EEF2K,BAI1,ADAM10,LIN7A,AXIN1,P2RX6,PJA2,SIPA1L1,RGS14,STRN,LZTS3,SRGAP2,LRP4,BCAS1,DAB1,MPDZ,NEURL1,RGS20,DLGAP3,MT-ND2,FYN,LYN,CHRM4,FBXO45,MAPT,CHRM1,BCR,SRC,DRD2,IL1R1,GAP43,AKAP5,MT3,NOS1,ADORA1,ARRB2,CHRNA3,GRM5,GRIA1,GRIA3,HTT,NSF,ARRB1,RGS19,DNM2,ITGA8,EPHA4,RAB8A,HNRNPK,NCS1,DLG4,ARF1,CDK5,GRIN1,PDE4B,SOS1,SPOCK1,EPS8,DLG1,GRIK2,GRM1,KCNAB2,DRP2,PTCH1,CACNA1C,LRP8,…
GO:0014701~junctional sarcoplasmic reticulum membrane	CASQ2,RYR1,ASPH,AKAP6,TRDN,JPH3,RYR2,JPH4,JPH2,JPH1,
GO:0014704~intercalated disc	SCN5A,OBSL1,VAMP5,ATP1A1,ATP1B1,ITGB1,ANXA6,ANXA5,MYH1,JUP,DSP,ATP2A2,GJA1,DES,CDH2,SLC9A1,KCNA5,SLC8A1,CTNNA1,SCN1A,GJA5,GJC1,ATP1A2,CAV3,KCNJ2,CXADR,ANK2,DSC2,YWHAH,TJP1,SCN1B,ANK3,DLG1,AKAP6,PAK1,CAMK2D,DSG2,KCNJ11,PGM5,TMEM65,ANKRD23,SCN4B,FGF13,SCN2A,PKP2,RANGRF,
GO:0014705~C zone	MYBPC3,
GO:0014731~spectrin-associated cytoskeleton	SPTA1,EPB41,SPTB,ANK1,SPTBN1,DMTN,ANK3,RHBG,
GO:0014801~longitudinal sarcoplasmic reticulum	DHRS7C,ATP2A2,
GO:0014802~terminal cisterna	RTN2,RYR1,FKBP1A,
GO:0014804~terminal cisterna lumen	CASQ1,
GO:0015030~Cajal body	FBLL1,XPO1,PRPF4,SART1,PRPF3,OIP5,ZPR1,SMNDC1,SNRPC,FBL,CDK2,COIL,ELL,U2AF1,NPAT,FRG1,NOLC1,SART3,EFTUD2,SMN1,ANGEL2,USPL1,ICE2,SHQ1,DDX46,ANKS1B,DDX42,TRIM22,ZC3H8,RDM1,ZNF473,PRPF31,LSM10,ISG20,TOE1,EAF1,TGS1,FAM118B,HINFP,WRAP53,LSG1,PHAX,HSPB7,SRRM2,ICE1,NOP58,AK6,
GO:0015629~actin cytoskeleton	WIPF1,KLHL33,SCNN1D,ARHGAP32,APOB,RARA,INTS6,CORO1C,SEPT2,FGD4,CALD1,MAD1L1,SMTN,PDLIM2,ZBED1,TARS,DBN1,FYB,APBB3,MSRA,CTNNA1,SEPT7,KNTC1,PHC3,CFL1,PARVA,CCDC53,CORO1B,DST,DSTN,MCRS1,LIMA1,NFE2,CFL2,IVNS1ABP,ORC6,ZNF174,FHL2,CDC42EP4,MPRIP,CTDP1,SEPT9,NMT1,KPTN,HAX1,WASL,BIN1,CIT,ABLIM1,SLC9A3R1,TCERG1,FSCN2,CASK,PPP1R12A,ARPC1B,ARPC2,ARPC3,VILL,ZNF185,SLC16A3,ARPC5,ARHGAP6,MTSS1,ACTN4,ORC4,KALRN…
GO:0015630~microtubule cytoskeleton	MAP7,MAP7D3,SHTN1,OFD1,TTLL8,CDC7,MAPK3,PMS2,AAMP,MAP7D1,CENPE,TACC1,NUDCD2,CDK16,TBCA,SEPT7,AXIN2,MAP4,FEZ1,ESRRA,CEP57,USP44,DST,SHMT2,AKT1,CEP131,CDC42EP4,CDC42EP2,AURKA,ZNF263,KIF3B,ATXN7,PRC1,NUAK1,MYCBP2,SPAG6,CCNB2,MFN2,TACC2,APC2,CRYAB,GAPDH,FES,GTF2F2,FER,POLR2C,MAPK1,PPP2R1A,CLIP1,HOXC8,PRKCI,ACTR1B,IQGAP1,MCM2,VPS41,PLK1,ACTR1A,PPP2CA,CCNA1,SP4,ID3,NUCB1,SPAG1,ZNF415,SPTAN1,CKAP5,RBM39…
GO:0015934~large ribosomal subunit	RPL17,RPL17-C18orf32,MRPL22,MRPL2,MRPL15,RPL26L1,MRPL1,RPL26,J3QQQ9,RPL13A,RBM3,RPL13a,
GO:0015935~small ribosomal subunit	RPS9,RPS15,RPSA,RPS23,RPS3,RPS2,RPS20,RPS5,RPS16,RPS18,RPS29,RPS4X,RPS6,RPS24,RPS25,RPS26,RPS28,FAU,RPS27A,RPS21,GNB2L1,MRPS6,MRPS2,IMP3,DAP3,
GO:0016010~dystrophin-associated glycoprotein complex	SSPN,SGCE,KRT8,KRT19,DMD,UTRN,CAV3,SNTB2,SNTB1,DAG1,PGM5,SGCB,SGCA,SGCD,FKRP,MAGEE1,
GO:0016011~dystroglycan complex	DAG1,
GO:0016012~sarcoglycan complex	SGCZ,SGCE,SGCA,SGCD,SGCB,SGCG,
GO:0016013~syntrophin complex	DMD,SNTA1,SNTG1,SNTG2,
GO:0016020~membrane	PTPRT,RAP1A,IL6R,NCAM1,COG3,RAB1B,PALM,FAS,VEGFA,TMPRSS4,SSC5D,ASPH,KCNMB3,SH3GLB1,GPR89B,RAB13,MADCAM1,CDH23,STX4,RAB44,AP3S2,HMCN2,B3GALNT2,STOML2,PCDHGA3,SURF1,MAN1C1,GCNT7,GLT6D1,OGFR,AGAP1,CFI,RAB18,LFNG,CDH11,HPSE2,BSG,RAP2C,CDHR1,RAB7B,PDGFA,ACE,NKIRAS2,SPRY2,IL12RB2,TNFSF12-TNFSF13,LST1,EGFR,A0A0B4J203,IMMP1L,SPRY4,RIMS1,XYLT2,IMMP2L,MAMDC4,RRAS2,SFXN2,EDA,RAB25,TTC8,RHOQ,CTLA4,DDR1,DOC2B…
GO:0016021~integral component of membrane	RP11-35N6.1,NRP2,TMPIT,SLCO2B1,TCEB3,KLRC4-KLRK1,SLC22A18,LST1,ATP11C,HM13,TMCO4,TRGC1,HHAT,TRGC2,TRBC2,C16orf52,LOC100509620,PECAM1,KIAA1468,ABCA8,ABCA5,PTPRC,C1orf186,POM121C,LILRB1,PCDHA4,MUSK,CD302,PCDHGA4,TRPM2,UBXN8,CD200R1L,SLC2A8,HMOX2,NPIPB4,MCL1,TMC4,SPPL2B,SLC7A8,SLC1A3,CNTNAP4,NCAM1,DPP6,TMEM265,LOC102723475,SORCS1,GIMAP1-GIMAP5,PTPRJ,BCL2L13,GPR39,SMOC2,ROBO1,SLC15A1,SDK1,PCDH15,CDH2…
GO:0016023~cytoplasmic, membrane-bounded vesicle	BECN2,CXXC4,MYO1C,HAX1,KCNK1,WASL,DVL1,SLC30A4,GIPC1,AXIN1,SOCS1,PDPK1,WIPF1,PALM,RGS20,AP2A2,NGF,TFRC,TF,ANG,FES,CLTA,PDGFRB,ESD,FGFR1,PRF1,NTF3,C5AR1,FGFR2,BDNF,HTR2A,PRDX6,NTF4,ADD2,ATP7B,KDR,OPRL1,RGS19,LRBA,ARHGDIB,AGFG1,IST1,USP14,RAB25,CORO7,CXCR4,DST,KLC1,DMTN,KCNA1,HYAL2,MALL,ATM,BECN1,HERC3,SNX17,PKN1,DGKD,CCDC88A,TMEM35,FNBP1L,WLS,CHIC1,ECM29,TMEM198,SLC39A4,TRAF7,RINL,ARHGAP30,COMMD7,…
GO:0016028~rhabdomere	MERTK,
GO:0016035~zeta DNA polymerase complex	REV3L,MAD2L2,
GO:0016222~procollagen-proline 4-dioxygenase complex	P4HA2,P4HB,P4HA1,
GO:0016234~inclusion body	PSMC6,HSP90AB1,HSPA1A,HSPA1B,GYS1,DNAJB2,MT3,AGL,SNCA,HTT,PSMC4,HAP1,PSMC5,SQSTM1,SNCB,LRRK2,WDFY3,HDAC6,MIOX,BAG5,
GO:0016235~aggresome	TRIM66,CABIN1,HSPB7,MECOM,MVB12A,EVX1,SYNE2,EID1,ORC6,GIT1,POLD1,UBD,PARK2,TRIM37,CLU,CDH1,EEF2,HOXD3,EPS15,PSEN1,CCZ1B,CCZ1,SQSTM1,URB2,RAB11B,SFMBT2,DKFZp779D0968,SLFN11,TRIM50,DBF4B,UCMA,SEC62,RNF32,XRN2,HDAC6,UBQLN1,
GO:0016272~prefoldin complex	PFDN6,VBP1,PFDN1,PFDN4,PFDN5,PDRG1,PFDN2,
GO:0016281~eukaryotic translation initiation factor 4F complex	EIF4G3,EIF4EBP3,EIF4E,EIF4B,EIF4A1,EIF4G2,EIF4G1,EIF4A2,EIF4H,
GO:0016282~eukaryotic 43S preinitiation complex	EIF3K,EIF3H,EIF3F,EIF3L,EIF3CL,EIF3E,EIF3D,EIF3G,EIF3J,EIF3B,EIF3I,EIF3A,EIF3M,DHX29,EIF3C,
GO:0016323~basolateral plasma membrane	SLC26A7,MEGF11,CASR,MTTP,K7N7A8,STXBP3,LIN7A,CASK,SLC22A2,SLC22A1,ABCC4,KCNN4,AQP9,CDH16,CA11,PALM,FLOT1,BEST1,MYO1D,ABCC6,CLDN7,AP2A1,EGFR,CA2,PDGFB,LDLR,TGFA,SLC4A1,TFRC,ANXA1,ERBB2,SLC4A2,ATP1A1,ATP1B1,CEACAM5,ANXA2,UMOD,HSP90AB1,IL6R,ADRA2A,SLC2A1,SLC2A2,CFTR,B4GALT1,EZR,ATP6V1B1,FOLR1,HPGD,CD46,CD1D,DSP,CD44,ANK1,EPCAM,CDH2,SLC9A1,ATP2B1,CHRM3,C5AR1,ERBB3,LPO,ENPP1,CA4,ATP2B4,AKAP5,MPZ,ITGA3…
GO:0016324~apical plasma membrane	SLCO2B1,MUC1,TRPV5,TMEM235,KNCN,GNAT3,CD55,TMEM114,CASR,KCNK1,STXBP3,RAB27B,F2RL2,UPK1A,SLC28A1,SLC17A3,UPK2,DLL1,PODXL,CLDN4,SLC9A3R1,SPTBN2,KCNN4,MGAM,PROM1,SLC26A4,ATP8B1,AKAP7,AHCYL1,FZD6,CUBN,USH2A,UPK3A,UPK1B,FLOT1,MPDZ,SLC22A5,SORBS2,TJP3,KCNK2,ABCC6,SLC34A2,GJB6,AP2A1,CLDN1,WDPCP,FN1,TF,ANXA1,THY1,ERBB2,SLC4A2,ATP1A1,ATP1B1,ADRB2,CTSB,UMOD,ANXA6,SLC3A2,PFKM,HSP90AB1,IL6R,PKHD1,PDGFRB,LCT,…
GO:0016327~apicolateral plasma membrane	TMEM114,CLDN5,CLDN4,CLDN3,FZD6,PALM,MPDZ,CLDN7,JUP,NEDD4,CLDN6,CLDN8,CXADR,TJP1,OCLN,PRICKLE2,MTCL1,
GO:0016328~lateral plasma membrane	MYO1C,CLDN4,DVL1,AXIN1,CLDN3,AKAP7,ABCC6,CLDN7,CLDN1,ANXA1,TACSTD2,DMD,CDH1,DRD2,JUP,ATP6V1B1,EPCAM,GJA1,ERBB3,APC,GJB2,CTNNB1,ARL2,NSG1,IQGAP1,RAB13,CLDN15,CLDN12,SLC26A5,PKD1,DSG1,ANK3,DLG1,SNTA1,SPTAN1,DSG2,SCN5A,KCNB1,PTPRO,MARK2,PRICKLE2,IQGAP3,BVES,VANGL1,NKD2,TBCD,FZD3,MYO1A,VANGL2,CORO1C,MTCL1,
GO:0016342~catenin complex	JUP,SMAD7,APC2,CDH1,CDH2,APC,CTNNA1,CTNNB1,PVRL1,
GO:0016363~nuclear matrix	UHRF1,CHMP1A,MEN1,ENC1,RGS12,HAT1,CASK,ATXN7,OGG1,TGFB1I1,XPOT,AKAP8,JAK2,KIN,PRPF40A,SF3B1,KIF4A,YEATS4,LMNA,TP53,KRT8,SPARC,POLA1,ALOX5,MYB,CEBPB,LMNB1,SFPQ,CFL1,YY1,CAD,PML,MATR3,CENPF,HLCS,HNRNPM,BLM,ATXN3,ATXN1,ATN1,PSMA6,DCAF7,SATB1,GHRHR,PRKCZ,PRKCD,RNASEL,RUNX1T1,ERCC8,PPIG,SNW1,DDX39B,MORC3,NUMA1,NONO,KIF4B,ZNF326,CENPW,FIGN,LRIF1,GFI1B,NSMF,PAXIP1,MAEA,PHF5A,SRRM1,PIAS4,GMCL1P1,PSPC1,AH…
GO:0016442~RISC complex	TARBP2,EIF4E,DDX6,SND1,DCP2,AGO3,AGO4,LIMD1,AGO2,AGO1,DICER1,
GO:0016459~myosin complex	MYO18B,MYO7A,MYO19,MYO5A,MYO15A,MYH7B,MYO10,MYO6,MYH14,MYO18A,MYO15B,MYO1G,MYH9,MYH11,MYO1A,MYO1B,MYH10,MYH2,MYO3A,MYO3B,MYO1C,MYO16,MYO1E,MYO5C,MYO9A,MYO1D,MYO1F,MYO9B,MYL2,MYL4,MYH7,MYH6,MYL6B,MYL12A,MYL6,MYL7,CGNL1,MYO7B,MYO5B,MYO1H,CCDC102A,DYNLL2,BMF,MYH16,CGN,
GO:0016460~myosin II complex	MYL12A,MYL12B,MYH9,MYH10,SHROOM1,MYH14,SHROOM4,
GO:0016461~unconventional myosin complex	MYO9A,MYO1C,MYO1F,MYL6B,MYL6,MYO18B,MYO6,
GO:0016469~proton-transporting two-sector ATPase complex	ATP6V1C1,ATP6V1E1,ATP6V1A,ATP6AP1,ATP6V1F,
GO:0016471~vacuolar proton-transporting V-type ATPase complex	ATP6V1G2-DDX39B,ATP6V1G2,ATP6V1G1,ATP6V1B1,ATP6V0D1,TCIRG1,ATP6V1F,ATP6V0D2,ATP6V0A1,ATP6V1G3,ATP6V0A4,ATP6V0A2,
GO:0016507~mitochondrial fatty acid beta-oxidation multienzyme complex	HADHA,
GO:0016514~SWI/SNF complex	SMARCA2,SMARCA4,SMARCE1,SMARCD2,ARID1A,NCR1,ACTL6B,ACTL6A,RB1,SMARCB1,SMARCD3,ARID1B,SMARCC2,SMARCC1,SMARCD1,
GO:0016528~sarcoplasm	FABP3,GSN,SLC8A3,SPOCK1,FLNC,PLEC,DTNBP1,
GO:0016529~sarcoplasmic reticulum	CCDC78,TRDN,HAX1,SLN,CASQ2,ATP2A1,NOL3,THBS1,PYGM,ANK1,ATP2A2,RYR1,S100A1,GSTM2,NOS1,SRI,CASQ1,THBS4,AGL,XDH,CACNA2D1,CACNB1,AKAP6,CACNA1S,ITPR1,CLEC18B,SYNE2,RYR2,ATP2A3,JSRP1,SAR1A,RASD1,POMT1,MRVI1,
GO:0016533~cyclin-dependent protein kinase 5 holoenzyme complex	CDK5R1,CDK5,CDK5R2,
GO:0016580~Sin3 complex	SIN3B,NCOR1,CSNK2A1,RBBP4,HDAC1,HDAC2,PHF12,SIN3A,ING2,SUDS3,FAM60A,HEY2,MORF4L1,
GO:0016581~NuRD complex	CHD4,MTA3,CHD3,MTA2,MBD3,CSNK2A1,RBBP4,MTA1,HDAC1,RBBP7,GATAD2A,APPL2,CHD5,GATAD2B,HDAC2,NACC2,SALL1,APPL1,SALL2,
GO:0016589~NURF complex	SMARCA1,SMARCA5,RBBP4,BPTF,BAP18,HMGXB4,
GO:0016590~ACF complex	BAZ1A,
GO:0016591~DNA-directed RNA polymerase II, holoenzyme	POLR2M,GCOM1,RECQL5,ERCC5,RPRD2,RPAP2,RPRD1A,GCOM2,RPRD1B,MYO6,CTDP1,
GO:0016592~mediator complex	MED6,MED20,MED19,IXL,B8ZZF3,MED15,MED7,MED22,MED12L,MED13L,MED12,MED31,MED11,MED29,MED14,MED24,MED26,GLI3,CCNC,CDK8,MED21,MED1,MED4,MED27,TNRC11,PPARGC1B,MED8,MED30,RBM14,MED10,MED18,MED28,MED17,MED9,MED13,MED23,THRAP3,MED16,
GO:0016593~Cdc73/Paf1 complex	PAF1,CTR9,RTF1,PEX2,CDC73,LEO1,WDR61,
GO:0016600~flotillin complex	LRP4,FLOT1,CDH1,CBL,CTNNA1,CTNNB1,SLC6A3,FLOT2,CORO1C,
GO:0016602~CCAAT-binding factor complex	NFYC,NFYA,NFYB,ING2,
GO:0016604~nuclear body	RGS14,HR,CREB3,SS18L1,UBOX5,TP53,SKI,PCGF2,SUMO1,PHC1,MDM2,ZBTB16,ZFHX3,MSANTD1,MTDH,CREBRF,CDKN2A,GEMIN5,GEMIN6,RREB1,CREBBP,USP7,NACC2,ZNF496,YTHDC1,NACC1,RNF2,GFI1,TOLLIP,HIPK2,GEMIN7,HDAC5,ZBTB1,NCOR2,
GO:0016605~PML body	EIF3E,ARNTL,TERT,DAPK3,RGS14,NBN,N4BP1,LRCH4,PIAS1,PIAS2,TRIM16,TDP2,CHEK2,TP53,RB1,SKI,SKIL,NR2C1,TRIM27,RPA2,SP100,RPA1,PML,CIITA,MTOR,MAGEA2,CBX5,ATRX,MRE11A,CDK9,BLM,HIRA,SUMO3,PTEN,MAX,SUMO2,SUMO1,UBE2I,RNF4,SRSF2,SATB1,SP3,ZBTB16,RAD51,MAPK7,SP140,TOP3A,SQSTM1,ATR,TDG,MORC3,IKBKE,NFE2,MLIP,RFWD3,PATL1,RPAIN,HIPK1,TP53INP2,SMC5,WDFY3,PIAS4,CIART,RDM1,TOPBP1,KAT6A,USP7,TP53INP1,ISG20,SIRT1,CH…
GO:0016607~nuclear speck	RBM8A,APBB1,CBX4,SAP18,DDX3X,SETD1A,CASC3,OGG1,PRPF4,PRPF3,PPIH,PLRG1,SPOP,PQBP1,DUSP11,PRPF40A,SRSF10,SF3B1,WBP4,PIAS1,PIAS2,SMNDC1,PRPF6,LUC7L3,SLU7,CD2BP2,LMNA,SNRNP70,ZCCHC18,GLI2,GLI3,PSKH1,SON,WT1,U2AF2,APEX1,PPP1CC,EIF4A3,NRIP1,CSNK1A1,YLPM1,RBM25,CLK2,CLK3,MEOX2,AFF2,DGKQ,PDX1,ELL,RBM11,SRP54,MAGOH,SUMO1,BASP1,SARNP,U2AF1,SRSF2,AKAP17A,MECOM,SRY,ZBTB16,MEF2C,RING1,SRSF1,SRSF4,POU4F2,SF3A3…
GO:0016935~glycine-gated chloride channel complex	GLRA3,
GO:0016938~kinesin I complex	KLC2,
GO:0016939~kinesin II complex	KIF3B,KIFAP3,KIF3A,
GO:0016942~insulin-like growth factor binding protein complex	IGF1,IGFBP3,IGFBP5,
GO:0017053~transcriptional repressor complex	LIN9,LIN37,HDAC3,TBL1X,NCOR1,JUN,ELANE,HMGB1,GLI3,SKI,GATA1,CCND1,ARID4A,YWHAB,CBX5,HDGF,HDAC4,CTBP2,INSM1,TFAP4,SP3,ZBTB16,REST,GPS2,CTBP1,C1D,AKIRIN2,DEPDC1,ELP2,JAZF1,ZFPM1,MIER1,SMARCC2,N4BP2L2,CORO2A,SMARCE1,PHF12,SIN3A,SPEN,CDX2,GFI1,RBBP8,TBL1XR1,ZNF350,PRDM16,RLIM,ZNF224,HEY2,RCOR1,NCOR2,
GO:0017059~serine C-palmitoyltransferase complex	SPTLC1,SPTLC2,SPTSSB,SPTSSA,SPTLC3,
GO:0017071~intracellular cyclic nucleotide activated cation channel complex	CNGA4,
GO:0017090~meprin A complex	MEP1A,
GO:0017101~aminoacyl-tRNA synthetase multienzyme complex	EPRS,RARS,AIMP1,KARS,
GO:0017109~glutamate-cysteine ligase complex	GCLC,GCLM,
GO:0017119~Golgi transport complex	COG8,VPS51,COG6,H3BMQ9,H3BUN2,COG7,GOLGA3,TMEM115,COG2,COG1,SCFD1,COG3,COG4,DNAJC28,COG5,
GO:0017146~NMDA selective glutamate receptor complex	GRIN2D,GRIN3B,GRIN1,GRIN2A,EPS8,GRIN2B,PTK2B,GRIN2C,NLGN1,GRIN3A,SHANK1,
GO:0017177~glucosidase II complex	GANAB,
GO:0018444~translation release factor complex	GSPT1,GSPT2,
GO:0019005~SCF ubiquitin ligase complex	FBXO31,PARK2,TRIM21,CCNF,RBX1,SKP1,SKP2,CUL1,FBXL19,FBXW8,FBXO39,FBXO15,FBXO18,FBXO27,FBXO25,FBXW7,FBXW5,FBXO17,USP47,FBXL15,FBXO44,FBXO6,FBXL7,FBXO2,FBXO9,FBXL5,FBXW11,FBXL2,FBXO4,FBXL21,FBXL3,BTRC,
GO:0019008~molybdopterin synthase complex	MOCS2,MOCS1,
GO:0019013~viral nucleocapsid	HNRNPDL,HNRNPC,HNRNPR,HNRNPL,SNRNP200,HNRNPUL1,SYNCRIP,HNRNPLL,HNRPLL,LARP1B,SNRPA1,
GO:0019028~viral capsid	ZNF571,ERVS71-1,ERVK-21,HERVK_113,ERVK-8,ERVK-9,ERVK-7,ERVK-24,ERVK-10,NCR3LG1,ERVK-6,ERVK-5,ERVK-19,
GO:0019031~viral envelope	ERVK-18,ERVK-19,ERVFC1,ERVFRD-1,ERVFC1-1,ERVK-21,ERVK-24,ERVK-7,ERVK11-1,ERVK-25,ERV3-1,ERVK-6,ERVK-8,HERVK_113,ERVMER34-1,ERVK-5,Q9N2J8,Q9N2K0,ERVK13-1,ERVK-9,ERVW-1,
GO:0019035~viral integration complex	TOP2A,
GO:0019185~snRNA-activating protein complex	SNAPC4,
GO:0019773~proteasome core complex, alpha-subunit complex	PSMA2,B4DEV8,PSMA8,PSMA6,PSMA3,PSMA4,H3BT36,PSMA7,PSMA1,PSMA5,
GO:0019815~B cell receptor complex	IGHM,IGHD,CD79A,CD79B,SYK,
GO:0019866~organelle inner membrane	NEU4,
GO:0019867~outer membrane	SLC24A1,ANKH,
GO:0019897~extrinsic component of plasma membrane	RS1,ANXA2,TDGF1,USP8,NUMB,S100A10,RAC1,MFGE8,EEA1,AAK1,SYTL3,NLRP10,SCUBE1,SYTL1,HIST1H2BA,DNAJA3,EPN3,SYTL2,STOML2,ST14,
GO:0019898~extrinsic component of membrane	GHR,EPB41L3,EPB41L1,FRMD3,FRMD5,EZR,EPB41L2,RDX,PTPN3,PTPN4,FARP1,GFRA2,ALOX15B,BCL2L11,SNX3,NMT2,GFRA3,SNX2,ATG13,RNF40,FARP2,SNX4,ANXA1,PRNP,UMOD,EPB41,TPR,NCF1,AZU1,MAL,MSN,CNTFR,NMT1,NF2,FOLR3,RGS6,GFRA1,PLAUR,BST1,SNX1,MTMR3,BECN1,ATG2A,WDR45B,WIPI1,SYT6,VPS13D,SNX30,NBEAL2,NBEAL1,WDFY4,VPS13C,SNX32,WDFY3,MICALL1,SNX33,MITD1,MUC16,MYLIP,NSMAF,ATG2B,SYTL4,JAKMIP1,VPS13A,GML,MGLL,ASPSCR1,EPB41…
GO:0019907~cyclin-dependent protein kinase activating kinase holoenzyme complex	HSPD1,ERCC2,KDM5A,CCNH,HOXC10,PUF60,
GO:0019908~nuclear cyclin-dependent protein kinase holoenzyme complex	CDK13,CDK12,BCCIP,
GO:0020003~symbiont-containing vacuole	AQP1,
GO:0020005~symbiont-containing vacuole membrane	AQP1,
GO:0020018~ciliary pocket membrane	SNAP29,EHD1,EHD3,
GO:0022624~proteasome accessory complex	PSMC6,PSMD11,PSMD12,PSMD14,PSMD3,PSMC3,PSMC2,PSMC4,PSMD8,PSMD4,PSMC1,PSMC5,PSMD2,PSMD6,PSMD5,PSMD1,PSMD13,
GO:0022625~cytosolic large ribosomal subunit	ZCCHC17,RPL36A-HNRNPH2,RPLP1,RPLP2,RPLP0,RPL35A,RPL7,RPL17,RPL13,RPL10,RPL12,RPL9,RPL22,RPL4,RPL3,RPL13A,RPL35,RPL27A,RPL5,RPL21,RPL28,RPL29,RPL34,RPL14,FXR2,RPL26,RPL15,RPL27,RPL37A,RPL37,RPL7A,RPL23A,RPL23,RPL30,RPL39,RPL31,RPL10A,RPL32,RPL11,RPL8,RPL41,UBA52,RPL38,RPL24,RPL36A,RPL19,RPL18A,RPL6,RPL18,RPL39P5,RPL7L1,RPL22L1,RPL3L,RPL36AL,ZNF622,RPL39L,RPL10L,COA1,RSL24D1,RPL26L1,RPL36,
GO:0022626~cytosolic ribosome	APOD,RPL13,NAA10,NAA11,REPIN1,EIF2AK4,PPARGC1A,NUFIP1,
GO:0022627~cytosolic small ribosomal subunit	RPSA,RPS3A,DDX3X,RPS17,RPS2,RPS4Y1,RPS3,RPS12,RPS19,EIF2D,RPS27,RPS9,RPS5,RPS10,RPS20,RPS7,RPS8,RPS15A,RPS16,RPS14,RPS23,RPS18,RPS29,RPS13,RPS11,RPS4X,RPS6,RPS15,RPS24,RPS25,RPS26,RPS28,FAU,RPS27A,RPS21,HBA1,RPS26P11,RPS27L,RPS4Y2,RPS10P5,MCTS1,RPS10-NUDT3,
GO:0030008~TRAPP complex	TRAPPC3,TRAPPC5,TRAPPC4,TRAPPC1,
GO:0030014~CCR4-NOT complex	CNOT1,RQCD1,CNOT3,CNOT4,TOB1,PATL1,CPEB3,CNOT6L,TNKS1BP1,CNOT10,CNOT2,CNOT8,CNOT7,CNOT11,CNOT6,
GO:0030015~CCR4-NOT core complex	CNOT1,CNOT3,RQCD1,CNOT2,CNOT8,CNOT7,
GO:0030016~myofibril	NEB,NRAP,SCO2,SCO1,MYL1,MYL2,MYH6,MYOD1,CAPN3,PSMA6,ACTG1,MYBPC1,CALD1,TWF1,KCNJ8,OBSCN,PDE4DIP,ABLIM2,TWF2,ANKRD23,ARHGEF25,MYH2,MYH13,MYH15,MYH4,
GO:0030017~sarcomere	ABCC9,MYL1,MMP2,MYL3,TPM1,MYL2,MYH3,MYH7,MYH6,MYH8,TNNI3,TNNT2,CAPZB,TRPC1,LMAN1,PSMA6,CALM1,ACTC1,ACTA1,ARF1,ILK,MYBPC3,ANKRD1,MURC,LRRC10,HABP4,ARHGEF25,MYO18B,ABRA,SYNE1,TIMP4,ANKRD2,MYLK2,MYOZ2,MYH2,MYH4,
GO:0030018~Z disc	MYO18B,DMD,ACTN3,XIRP2,OBSCN,MYL12A,BIN1,FBP2,MYL12B,CASQ2,PPP1R12A,TCAP,ACTN4,PPP1R12B,NOS1AP,LDB3,OBSL1,DNAJB6,FLNB,GLRX3,NEBL,SORBS2,BMP10,BAG3,CRYAB,SLC4A1,HSPB1,KRT8,KRT19,ANXA5,MYZAP,ACTN1,MYH7,MYH6,JUP,KCNE1,ANK1,PPP3CB,DES,CAPN3,NEB,KCNA5,S100A1,HRC,ATP2B4,MYL9,NOS1,SRI,SLC8A1,CTNNB1,ADRA1A,SCN1A,ACTN2,PSEN2,CSRP3,HDAC4,CAV3,FKBP1A,FKBP1B,ANK2,CACNA1D,DST,PDE4B,PPP3CA,NEXN,PAK1,FHL3,SPTAN…
GO:0030027~lamellipodium	SHTN1,MYO1G,CAPZB,WASH3P,FGD4,PARVA,HAX1,APBB1,WASL,PODXL,ABLIM1,ITGB1BP1,MCF2L,ARPC3,INPPL1,MEFV,PSTPIP1,CTNND1,SNX2,SRGAP2,DYSF,FLOT1,PLEKHG5,SORBS2,ABLIM3,KLHL2,RAPGEF3,ITGB1,GSN,VIL1,CDH1,RAC2,KCNA2,FER,CDH2,PLCG1,SLC9A1,NME2,PTPRZ1,MCC,APC,CTNNA2,DPP4,PTPRM,CORO1A,STX2,CTNNA1,CTNNB1,NF2,RDX,MYH10,PIK3CA,ABL2,PXN,DNM2,RAB13,VAMP7,AIF1,BCAR1,CLRN1,RAC3,ACTR3,RHOA,ACTA2,RAC1,ACTG2,ACTC1,ACTA1,F…
GO:0030054~cell junction	GRIA3,GRID2,HMCN2,GRIK2,GRIN2A,GABRA2,SH3PXD2B,GRID2IP,SPTBN2,XIRP2,ARHGAP32,GABRR3,NFIA,CDK5RAP2,VWC2L,DCAF13,SHISA9,PKP2,IMPDH1,COPS4,GABRP,CTNNA1,CHRNA1,GRIK1,GABRB2,GABRA6,MLLT4,EPB41L2,PLEKHA7,ARHGAP28,C11orf73,PUF60,LDLRAD3,CHRM1,GABRB3,GRID1,MCRS1,PTPRR,GRIA2,GRIA4,TJP1,PSEN1,GRIN2C,HOMER2,MAGI1,CHRNB1,BRSK1,PPP1R13L,NMT1,GTF2F1,KCNK1,TULP1,DNM1L,SYT5,AGRN,FBP2,DLGAP1,TOR1A,GABRD,UNC13B,SY…
GO:0030055~cell-substrate junction	DMD,VCL,
GO:0030056~hemidesmosome	DST,ITGB1,JUP,ITGB4,ITGA6,PLEC,ERBB2IP,COL17A1,
GO:0030057~desmosome	PKP1,PKP3,PPL,JUP,B4GALT1,DSP,UBA1,DSG3,DSG1,DSC2,DSC1,DSG2,DSC3,CDSN,KAZN,KRT80,DSG4,EVPL,PERP,PKP4,PKP2,TCHP,JAM3,PNN,
GO:0030061~mitochondrial crista	OPA1,LYN,HSPD1,STAR,SLC8B1,COX6B2,AKAP1,
GO:0030112~glycocalyx	B4GALT1,DEFB126,
GO:0030117~membrane coat	AP2B1,AP3D1,C15orf38-AP3S2,A0A0D9SFP9,AP2A2,AP1S2,AP4B1,AP1G1,AP1S3,AP1B1,COPB1,AP3B2,AP3S1,COPZ1,AP1G2,COPB2,AP4E1,AP3S2,AP1S1,SYNJ1,AP2S1,CHMP2A,DNM1,CHMP1B,CHMP4A,ARL6,CHMP4B,
GO:0030118~clathrin coat	CLTA,CLTB,IGF2R,CLTC,PANK1,KCNQ5,
GO:0030119~AP-type membrane coat adaptor complex	AP5S1,AP4M1,AP5Z1,AP1G1,AP3M2,AP1S2,AP5B1,AP3S1,AP5M1,
GO:0030120~vesicle coat	SEC31A,SEC31B,
GO:0030121~AP-1 adaptor complex	AP1G2,AP1S1,LDLRAP1,AFTPH,SYNRG,
GO:0030122~AP-2 adaptor complex	AP2A2,AP2A1,EGFR,EPS15,AP2S1,AP2B1,PICALM,LDLRAP1,TBC1D5,AP2M1,SGIP1,
GO:0030123~AP-3 adaptor complex	VPS11,AP3B1,VPS41,AP3S2,AP3B2,AP3S1,VPS33A,VPS39,VPS33B,VPS18,
GO:0030125~clathrin vesicle coat	CLTA,CLTB,NECAP1,NECAP2,
GO:0030126~COPI vesicle coat	ARCN1,COPG1,COPE,COPB2,COPB1,COPA,COPZ1,C3orf58,SCYL1,COPZ2,COPG2,TMED7,TMED3,
GO:0030127~COPII vesicle coat	SEC24D,SEC23A,SEC24C,SEC24A,SEC31A,SEC24B,SEC23B,VMA21,TMED7,
GO:0030128~clathrin coat of endocytic vesicle	EPN2,
GO:0030130~clathrin coat of trans-Golgi network vesicle	CLTC,CLTCL1,CLTB,CLTA,AP2A1,NCALD,
GO:0030131~clathrin adaptor complex	AP2M1,AP1M1,AP2B1,AP2A2,AP4B1,AP1G1,AP4M1,AP3M2,AP1G2,GGA3,AP1M2,AP1B1,GGA2,GGA1,AP3M1,
GO:0030132~clathrin coat of coated pit	CLTC,CLTCL1,CLTB,CLTA,PICALM,EPS15L1,
GO:0030133~transport vesicle	NRSN2,BLOC1S5,BLOC1S5-TXNDC5,COPE,SCAMP2,BET1,VGF,YKT6,TGOLN2,USO1,AP1G2,GNAS,RAB3D,IL33,INS,CD55,HCK,PRG2,CPA3,PCSK2,BGN,FGFR4,FGFR3,KDELR1,PCSK1,ERP29,NTS,COPB2,ARCN1,TMED10,CAV2,COPB1,COPA,COPZ1,RAB11A,DEFA5,OVGP1,AIMP1,TMEM187,SSPN,TMED2,NPTX1,NRSN1,AP1AR,ASTL,CNST,BLOC1S3,SYT13,EXOC3L1,GALNT15,FGFRL1,MYRIP,APH1B,AP3S1,SCAMP4,AZIN2,SIPA1,ANKRD27,CHP1,SPX,TMED9,YIPF2,YIPF3,CRISPLD2,RAB1B,TMEM1…
GO:0030134~ER to Golgi transport vesicle	SEC31A,F8,SERPINA1,APP,F5,CTSC,STX17,COL7A1,GOLGA2,KLHL12,ECM29,TEX261,PCSK9,YIPF5,YIPF6,LMAN2L,CTSZ,VANGL2,SEC23IP,U3KQ87,
GO:0030135~coated vesicle	HSPD1,IDUA,CLTCL1,
GO:0030136~clathrin-coated vesicle	HIP1,SNAP91,CLVS1,PICALM,HIP1R,PIK3C2A,FCHO1,DVL1,SCAMP1,AP1G1,STX6,SNX3,SLC2A4,FOLR1,ABCB4,HTT,VPS41,NUMB,RGS19,BCAP31,CLTCL1,VAMP2,DAB2,CLTC,OCRL,TNK2,LRP1,FCHO2,MALL,CLINT1,MLC1,VAMP3,AAK1,WIPI1,CLVS2,GPR107,FAM109B,DENND1B,SCYL2,DENND1C,FAM109A,DENND1A,STON2,VTI1A,VPS33A,SNX18,SORT1,SGIP1,EPN3,VPS33B,VPS16,VPS11,SH3BP4,VPS18,GGA2,SNX9,
GO:0030137~COPI-coated vesicle	TMED10,ARF1,AP3B2,TMED2,PACS1,PACSIN1,
GO:0030139~endocytic vesicle	EHD1,K7ERQ8,GOLIM4,PIK3C2B,GIPC1,STX7,MTSS1,CUBN,DYSF,PLEKHG5,ABCA1,APOA1,TF,RALA,IGF2R,CCL2,DRD2,RAB5A,DPP4,ARRB2,KIF5B,SFTPD,DRD3,RAB5C,RAB13,NRXN1,TIRAP,RAB5B,ARF6,LRP2,HYAL2,PLD1,FLOT2,RABEP1,ITSN1,OCLN,AMOT,FFAR4,DAB2IP,ECM29,RAB11FIP4,RAPGEF6,LPAR1,SH3KBP1,AMN,RAB17,VPS11,LPAR2,NLGN3,EHD3,CD207,MYO6,RAPGEF2,CD2AP,
GO:0030140~trans-Golgi network transport vesicle	RAB27B,TGOLN2,FURIN,IGF2R,SLC2A4,TMED10,CLRN1,RAB8A,RAB14,ATP7A,STEAP2,SORT1,TMED9,GOPC,SPG21,
GO:0030141~secretory granule	CHGB,TFF3,SCG5,SCG2,CHGA,CBARP,RAB27B,EBAG9,TOR1A,HCRT,CTSV,SNAPIN,FSTL3,PLAT,OXT,AVP,POMC,IL1B,COL1A1,LTF,PLA2G1B,SEMG1,MPO,THBS1,ELANE,CTSG,HSPD1,SCGB1A1,CYBA,PLA2G2A,CPA3,ACPP,VEGFA,CPE,RAB3B,TRH,ZP3,GAL,NPPC,CRHBP,FAS,GCK,GARS,RAB27A,BRCA2,CLCN3,VAMP7,ZP1,CDC42,VAMP2,SEMG2,GHRHR,ATP7A,ZP2,VAMP3,SYPL1,CARTPT,STX1A,PTPRN,STXBP5,OLFM4,EXOC3L1,SLC30A8,SPACA3,DOS,ANGPTL6,SLC30A5,PCSK5,RAB37,RAB11F…
GO:0030173~integral component of Golgi membrane	TVP23A,ST8SIA2,ST8SIA5,SYS1-DBNDD2,GFY,QSOX1,MFNG,RER1,ST8SIA3,B4GAT1,LARGE,ST6GAL1,ST8SIA6,B4GALNT1,GALNT2,ST3GAL1,ST3GAL3,ST3GAL4,CUX1,PCSK7,ST3GAL2,UNC50,ACER2,TEX261,QSOX2,SGMS1,SYS1,CSGALNACT2,LFNG,STEAP2,SGMS2,B4GALNT2,CSGALNACT1,ST8SIA1,ST8SIA4,TBC1D20,TVP23C,SLC39A13,A4GALT,MAN1C1,CHST12,ACER3,BET1L,ST6GALNAC2,ST3GAL5,ENTPD4,ST3GAL6,UBIAD1,RFNG,U3KQ87,
GO:0030175~filopodium	SHTN1,MYO1G,WASH3P,FGD4,PODXL,DNALI1,SLC9A3R1,INPPL1,MYO1B,RAPGEF3,LY6G6D,ITGB1,VIL1,DMD,LCP1,B4GALT1,ACPP,EZR,VCAM1,PTPRZ1,MSN,RDX,ACTN2,UTRN,GPM6A,EPHA4,ARL4C,CDC42,ACTA2,ACTG2,ACTC1,ACTA1,CXADR,CDK5,TWF1,MTM1,IQGAP2,DAG1,DYNC1H1,FAT1,FSCN1,TWF2,RAPH1,RUFY3,UBE2Q1,PDPN,TIAM2,CD302,ABI1,ENAH,NGDN,MYO3A,ERMN,FGF13,SPATA13,LRRC7,PPP1R9B,SRCIN1,DEF6,TRPV4,TENM2,ABI2,IGF2BP1,PPP1R9A,BAIAP2,FARP1,FAM…
GO:0030176~integral component of endoplasmic reticulum membrane	RRBP1,FITM1,SARAF,STIM1,VIMP,KTN1,UBXN8,UPK2,SLC27A2,SLC37A4,CREB3,MARCH6,RTN2,ERN1,WFS1,TM7SF2,DPM2,SGPL1,HSPA5,XBP1,ATF6,G6PC,SEC61A1,TAP1,TAP2,ASPH,LRMP,BNIP1,CLN3,FKBP8,LBR,EXT1,RTN1,PIGG,TEX261,SYVN1,ANKLE2,DOLPP1,FITM2,RHBDD1,EDEM1,PIGK,PIGT,BSCL2,SAMD8,DGAT2,DERL3,MBOAT4,ATF6B,DHRS9,ESYT1,G6PC3,DERL1,EMC6,ELOVL1,DERL2,ELOVL4,PORCN,DCSTAMP,DPAGT1,PIGU,ELOVL6,FAM134B,ABCB9,RTN4,G6PC2,SACM1L,…
GO:0030285~integral component of synaptic vesicle membrane	SYP,GABRA2,SYPL1,SYPL2,SYNPR,TMEM163,
GO:0030286~dynein complex	DNAH8,DNAH11,DNAH10,DNAH9,DNAH12,DYNC2H1,DNAH14,DNAH2,DNAH17,DNAL4,DCTN2,DCTN1,TCTE3,DYNLL2,DNHD1,DISC1,DNAH1,HDAC6,
GO:0030289~protein phosphatase 4 complex	PPP4R1,PPP4C,PPP4R3B,PPP4R2,
GO:0030313~cell envelope	HRNR,
GO:0030314~junctional membrane complex	CASQ2,RYR1,TRDN,JPH3,JPH2,JPH1,
GO:0030315~T-tubule	SCN5A,BIN1,NOS1AP,RTN2,DYSF,ESR1,ATP1A1,TGFB3,SLC2A4,EZR,PPP3CB,SLC9A1,CAPN3,RYR1,ATP2B4,EDNRA,NOS1,SRI,CASQ1,SLC8A1,ADRA1A,SCN1A,KCNJ5,KCNJ3,ATP1A2,CAV3,KCNJ2,ANK2,CACNB1,SCN1B,AHNAK,ANK3,AKAP6,CAMK2D,CACNA1S,KCNJ11,AHNAK2,SCN2A,KCNN2,SLC30A1,
GO:0030424~axon	NCAM1,SHTN1,FAM168B,SLC38A1,BIN1,DVL1,NRP1,SYNJ2,LSM1,NCAM2,DSCAM,ADCY9,HCN1,SDC3,COBL,ZPR1,AVIL,KATNA1,TNFRSF21,MYCBP2,PALM,SNCG,MYO1D,ADGRL1,CPNE6,CA2,CST3,TGFB1,GC,NTRK1,APP,CYP17A1,CALB1,CCK,NEFL,NEFM,ADRB2,RET,HMBS,MME,UCHL1,MAPT,ACADM,NEFH,ANXA3,ATP1A3,DRD2,IL1R1,CREB1,KCNA2,GAP43,GABRG2,RXRA,RAB3A,RAB5A,TAC1,DDC,NF1,CNR1,COMT,KCNA3,KCNA4,PTPRZ1,MT3,NPY1R,CTNNA2,CANX,HTR2A,MAPK1,EPHB2,SLC6A…
GO:0030425~dendrite	FARP1,FAT3,ABI2,KCNK1,BMPR1B,CHL1,CACNA1A,DVL1,CPLX1,RGS12,LSM1,NPFF,GRM6,HNRNPR,SGCE,RGS14,DCX,OPA1,ADCY9,HCN1,LRP4,COBL,MPDZ,GLRX3,WFS1,URI1,ARHGEF15,PCDH8,ZWINT,KCNH1,BRD1,CPNE6,STAU1,GNRH1,AVP,PENK,APOE,BGLAP,MT-ND1,THY1,NTRK1,APOD,PRKCG,CALB1,CCK,TH,RET,CHRM2,MME,ANXA5,GNAO1,ALOX5,ATXN1L,ELFN1,RARA,MAPT,CHRM1,LAMP1,ANXA3,CYBA,CCL2,DRD2,KCNA2,PCSK2,GNB3,PRKCA,SYN1,CAPN2,GABRB1,ELK1,CHRM3,RAB5…
GO:0030426~growth cone	NCAM1,SHTN1,PPP1R9B,APBB1,DVL1,TOR1A,NRP1,ERC2,HNRNPR,DSCAM,CTNND1,ZPR1,KATNA1,ADGRL1,RAPGEF3,ANG,THY1,TPM3,NEFL,MAPT,CLU,TIMP2,CNR1,PTPRZ1,ITGA3,MARCKS,OTX2,MYH10,SNCA,IGHMBP2,PAFAH1B1,UTRN,IQGAP1,PSEN1,GSK3B,DNM2,RAC3,SNAP25,CALM1,CXADR,BASP1,ARHGAP4,CDK5,KLC1,TNK2,MAP3K12,EPS8,PAK1,STX3,DCTN2,RASGRF1,DPYSL3,CTTN,PTK2B,CDK5R1,INPP5J,SNCB,DPYSL2,NTRK2,DBN1,FSCN1,PTPRO,LRRK2,FKBP15,TSHZ3,TWF2,FRM…
GO:0030427~site of polarized growth	FRYL,FRY,
GO:0030478~actin cap	WASL,GSN,ACTR2,CALD1,
GO:0030479~actin cortical patch	WIPF3,WIPF1,WIPF2,
GO:0030485~smooth muscle contractile fiber	PECAM1,IDO1,ACTA2,NPNT,
GO:0030496~midbody	TTC28,HEPACAM2,SEPT1,PITPNM1,TXNDC9,AURKA,KIF3B,BIRC5,PRC1,CTNND1,RAB11FIP3,TACC1,KATNA1,DCTN3,RNF8,JTB,KIF20A,KIF4A,SVIL,GNAI2,CDK1,ANXA2,GNAI3,RAP2A,HSPA5,SLC2A1,RALA,RALB,HSP90B1,MAK,GDI1,STX2,MYH10,ARL3,PPP1CC,USP8,IQGAP1,CENPF,DNM2,ANXA11,NEK2,PLK1,IST1,GEM,CDC42,RHOA,ARF6,RAN,GNAI1,GNB2L1,ERH,CENPE,KIF23,RASGEF1B,PIN1,PTCH1,SEPT6,KEAP1,FAM175B,SEPT2,KIF14,SEPT7,PKN1,PKN2,CEP55,CDCA8,ZFYVE26…
GO:0030526~granulocyte macrophage colony-stimulating factor receptor complex	CSF2RB,
GO:0030529~intracellular ribonucleoprotein complex	HNRNPDL,SNU13,HNRNPC,HNRNPCL2,HNRNPR,HNRNPL,SNRNP200,HNRNPUL1,SYNCRIP,HNRNPLL,PATL2,LARP7,HNRPLL,SSB,LARP1B,SNRPA1,XPO1,CASC3,ACTN4,HNRNPCL1,RBMXL2,NSA2,GAPDH,RPLP0,NPM1,EPRS,HNRNPA1,TROVE2,HSPA8,ERG,PABPC1,EEF2,DDX5,RPL7,NCL,TRIM21,HNRNPA2B1,RPS3,RPL22,RPL4,NUP62,RBMX,BRCA1,IGHMBP2,RPL13A,LRPPRC,RPL5,RPS9,RPS5,CSNK1A1,CSNK1E,GSK3B,HNRNPA3,HNRNPH2,PCBP3,PCBP4,EEFSEC,ACTB,RPS3A,RPL27,RPS7,RPS8,RPS…
GO:0030532~small nuclear ribonucleoprotein complex	SNRPD2,SLU7,SNRPA1,SNRPB,GEMIN4,SNRPE,SNRPF,SNRPG,LSM6,SNRPD1,SNRPD3,SNRPN,SF3B3,SF3A2,TGS1,ARFGEF1,
GO:0030658~transport vesicle membrane	SCGN,HLA-DRA,HLA-DQA2,HLA-DQA1,HLA-DRB1,HLA-DQB1,CD74,HLA-DPB1,HLA-DQB2,DBH,CHGA,HLA-DRB4,CPE,HLA-DPA1,CA4,AQP2,CLCN3,VAMP7,HLA-DRB3,SYCN,SNTB2,AQP6,PTPRN,HLA-DRB5,ARFGEF3,SPRED2,CUZD1,SLC30A8,SCG3,SYTL4,RAB11FIP5,TMEM30A,RAB26,RPH3AL,
GO:0030659~cytoplasmic vesicle membrane	SNX9,MARCH11,VOPP1,TOR1A,N4BP3,YKT6,AP1G1,PDE6D,KIF1B,TBC1D4,ECE2,FZD6,DYSF,ATP10B,VAMP5,ANXA1,RALA,YWHAQ,CLIP1,YWHAB,SFN,HTT,KCNJ4,ARRB1,RNF144A,RAB13,SCNN1B,KCNQ1,AP3M2,AP1S2,BACE1,AP3S2,RAB8A,RAB10,RAB14,AP1S1,YWHAG,YWHAE,RAB11A,YWHAZ,YWHAH,TNK2,SPIRE1,SMAGP,AP1B1,IL15RA,MFSD10,SNX17,SYPL1,TMEM67,MARCH8,STXBP5,ARHGAP21,DENND4C,AGTRAP,LRIG3,BAIAP2L2,TRIM72,RAB11FIP2,MARCH3,CADPS2,TMEM173,PLA2G4…
GO:0030660~Golgi-associated vesicle membrane	GPR89A,CSPG5,RHO,CFTR,RHOQ,GJA1,PI4KA,PKD1,CNGB1,CNGA2,ZDHHC13,ZDHHC17,CNGA4,ARFGAP1,SPPL3,SPPL2B,SPPL2A,GOPC,ITM2B,
GO:0030663~COPI-coated vesicle membrane	KDELR1,TMED2,GOLGA5,
GO:0030665~clathrin-coated vesicle membrane	AP3B1,HIP1,AP1G1,HIP1R,DAB2,AP3B2,VAMP3,DENND1A,CEMIP,DBNL,MYO6,
GO:0030666~endocytic vesicle membrane	WASL,WNT7A,CACNG3,AP2A2,AP2A1,HLA-DRA,HLA-DQA2,HLA-DQA1,HLA-DRB1,HLA-DQB1,CD74,HLA-DPB1,WNT1,HLA-DQB2,UBB,UBC,HLA-DRB4,CD36,HLA-DPA1,MSR1,CD9,NOS3,WNT5A,GRIA1,GRIA2,GRIA3,GRIA4,DNM2,AP2S1,WNT3,WNT3A,WNT4,WNT7B,RPS27A,UBA52,AP2B1,DLG4,HLA-DRB3,MDM2,CAV1,LRP1,CAMK2B,CAMK2G,CAMK2D,PTCH1,SCARF1,HLA-DRB5,COLEC12,WLS,CD163,NOSTRIN,GPR161,SCARB1,STAB2,CACNG8,AP2M1,HBEGF,SMO,WNT5B,PICK1,STAB1,CACNG4,MARC…
GO:0030667~secretory granule membrane	ICA1,EXOC3,CPE,PAM,CA4,TMED10,RAB27A,VAMP7,VAMP2,SYCN,ICAp69,SYT9,SLC30A8,MYRIP,SLC30A5,PTPRN2,SYTL4,VAMP8,RAB26,RPH3AL,
GO:0030669~clathrin-coated endocytic vesicle membrane	AP1G1,AP2A2,AP2A1,LDLR,HLA-DRA,HLA-DQA2,HLA-DQA1,HLA-DRB1,HLA-DQB1,APOB,CD74,HLA-DPB1,HLA-DQB2,FCGR1A,HLA-DRB4,TYRP1,HLA-DPA1,CD9,WNT5A,AP2S1,AP1S2,AP1S1,AP2B1,HLA-DRB3,CLTC,ROR2,AP1B1,FZD5,FZD2,HLA-DRB5,CLVS2,CLVS1,FCGR1B,AP2M1,AP1S3,HBEGF,SH3GL2,AP1M1,CD207,FZD4,AP1M2,
GO:0030670~phagocytic vesicle membrane	IRGM,ATP6V0E1,TLR2,ATG12,HLA-B,HLA-A,HLA-C,CYBB,ANXA3,LAMP2,CYBA,HLA-E,RAC2,HLA-G,ATP6V0C,HLA-F,CORO1A,INPP5B,SLC11A1,RAB7A,RAB9A,VAMP7,RAB38,RAB8A,RAB10,ATP6V0D1,B2M,OCRL,TCIRG1,RAB31,RAB32,RAB39A,TLR1,RAB11B,RAB11FIP1,RAB43,ATP6V0D2,PIK3C3,ATP6V0E2,RAB8B,ATP6V0A1,RAB7B,RILP,ATP6V0B,PIK3R4,RAB34,ATG5,ATP6V0A4,RAB9B,RAB20,DMBT1,RAB22A,RAB23,TLR6,ATP6V0A2,
GO:0030672~synaptic vesicle membrane	SYN2,DNM1L,SYT5,SYN3,SCAMP1,SYT7,SYNGR1,SYNGR2,SYNGR3,SNAPIN,SYNGR4,SYP,DRD2,SYT1,VAMP1,AMPH,VAMP2,ICA1,GAD2,SLC18A2,BCL2L1,ABCC8,DOC2A,RAB11B,STX1A,SV2C,LRRK2,SYT6,SYT10,SV2A,SV2B,SYT9,SYT12,SVOP,SYT2,ZNRF1,SLC17A8,SCAMP5,SYNPR,TMEM163,DMXL2,PTPRN2,DTNBP1,SLC30A3,SYT3,SYT11,SEMA4C,SLC6A17,SYT4,SLC32A1,OTOF,SLC17A5,SLC17A7,SLC17A6,RPH3A,
GO:0030673~axolemma	MYO1D,KCNH1,ANK1,ADORA1,SLC1A2,KCNC1,SPTBN1,NRG1,KCNC3,KCNJ11,CHRFAM7A,KCNC2,ROBO2,GABBR1,CNTNAP2,MAPK8IP3,EPB41L3,ROBO1,
GO:0030677~ribonuclease P complex	POP4,
GO:0030684~preribosome	PIN4,
GO:0030686~90S preribosome	WDR46,UTP20,RPSA,RPS7,NOP14,SRFBP1,RRP36,HEATR1,
GO:0030687~preribosome, large subunit precursor	PES1,BOP1,RRS1,FTSJ3,ZNF622,WDR12,RPF1,PPAN,
GO:0030688~preribosome, small subunit precursor	RRP1,UTP20,RRP1B,FTSJ3,NOB1,
GO:0030690~Noc1p-Noc2p complex	CASP8,
GO:0030692~Noc4p-Nop14p complex	NOP14,NOC4L,
GO:0030849~autosome	SIN3B,MAEL,
GO:0030863~cortical cytoskeleton	CAPZB,ACTN4,SLC4A1,GYPC,TPM3,EPB41,EZR,EPB42,SELE,FLNA,TMOD1,NOS2,CAPZA2,TPM4,DLG4,MPP1,DMTN,CTTN,NSMF,CAPZA3,TRPC4,
GO:0030864~cortical actin cytoskeleton	PPP1R9B,MYO1F,CLDN5,FLOT1,RAPGEF3,GSN,MYZAP,SLC2A1,CDH1,CAPN2,CDH2,CFL1,CORO1A,NF2,RDX,ACTN2,SCNN1A,UTRN,GYS2,DSTN,EEF1A1,CAP1,SHROOM2,FLOT2,LASP1,LLGL1,LLGL2,PLEKHH2,PDLIM2,DLC1,MYADM,MED28,TRPV4,LANCL2,MYO1A,PPP1R9A,SHROOM4,
GO:0030867~rough endoplasmic reticulum membrane	PLOD2,PLOD3,ALDOB,RHO,UBA1,PLOD1,NAT8L,PI4KB,SUCO,
GO:0030868~smooth endoplasmic reticulum membrane	FTCD,ALDOB,HSD3B1,HSD3B2,STX17,SEC23A,SVIP,TTYH1,
GO:0030870~Mre11 complex	NBN,RAD50,MRE11A,SP100,TERF2,TERF2IP,
GO:0030877~beta-catenin destruction complex	H3BNH8,AXIN1,RGS20,APC2,APC,CTNNB1,CSNK1A1,RGS19,GSK3A,GSK3B,SIAH1,CACYBP,CTNNBIP1,DACT1,AXIN2,
GO:0030891~VCB complex	VHL,RBX1,CUL2,TCEB2,VHLL,USP33,NEURL2,
GO:0030892~mitotic cohesin complex	SGOL2,SGOL1,
GO:0030893~meiotic cohesin complex	SMC1A,SMC1B,RAD21L1,STAG3,SMC3,
GO:0030894~replisome	PCNA,
GO:0030895~apolipoprotein B mRNA editing enzyme complex	APOBEC3F,APOBEC3G,A1CF,
GO:0030896~checkpoint clamp complex	RAD9B,HUS1,RAD9A,RAD1,HUS1B,
GO:0030897~HOPS complex	VPS41,STX17,HOOK3,VPS33A,HOOK2,VPS39,VPS33B,VPS16,VPS11,AKTIP,VIPAS39,VPS18,UVRAG,HOOK1,
GO:0030904~retromer complex	SNX2,SNX1,SNX3,VPS26A,TRIM27,SLC11A2,RAB7A,DCTN1,VPS26B,DENND5A,TBC1D5,SDCCAG3,SNX27,VPS35,ANKFY1,VPS29,MAGEL2,SNX6,FAM21C,SNX8,SNX5,DENND4C,
GO:0030905~retromer, tubulation complex	SNX2,SNX1,SNX6,SNX5,
GO:0030906~retromer, cargo-selective complex	VPS26A,VPS26B,VPS35,VPS29,
GO:0030914~STAGA complex	ATXN7,SUPT3H,TADA3,TAF5L,SUPT7L,TAF10,TAF12,TAF9,TADA2B,KAT2A,TADA1,SAP130,TRRAP,TAF6L,
GO:0030915~Smc5-Smc6 complex	SMC6,NSMCE2,NSMCE1,SMC5,EID3,NDNL2,NSMCE4A,
GO:0030956~glutamyl-tRNA(Gln) amidotransferase complex	GATC,GATB,QRSL1,
GO:0030981~cortical microtubule cytoskeleton	MAPRE1,CLASP1,
GO:0030990~intraciliary transport particle	KIF3A,KIF3B,DYNC2LI1,KIFAP3,
GO:0030991~intraciliary transport particle A	TULP3,TTC21B,TTC21A,WDR19,IFT43,IFT140,IFT122,WDR35,
GO:0030992~intraciliary transport particle B	TTC26,IFT74,IFT81,IFT88,TTC30A,TRIM59,IFT20,TTC30B,TRAF3IP1,CLUAP1,IFT27,IFT22,IFT46,IFT57,KIF17,IFT80,IFT172,IFT52,HSPB11,
GO:0031011~Ino80 complex	INO80,INO80B,NFRKB,INO80B-WBP1,ACTR8,INO80E,INO80C,K7ENP7,ACTL6A,TFPT,YY1,MCRS1,ACTR5,RUVBL2,RUVBL1,UCHL5,
GO:0031012~extracellular matrix	ADAMTSL4,SSC5D,COL6A5,MMP23B,MMP16,MMP11,MMP17,MMP10,MMP14,MMP19,COCH,MMP13,MMP2,MMP15,COL18A1,MMP8,ADAMTSL5,LEFTY2,MATN2,AGRN,CYR61,ADAMTS3,PLSCR1,LAMA5,FGF10,TGFB1I1,mmp20,ZG16,ADAM11,mifr-2,ADAMTS4,CILP,SOD1,F2,PLAT,COL1A1,COL2A1,COL3A1,COL4A1,APOE,APCS,APOH,FN1,AHSG,SLPI,VTN,KRT1,VWF,SERPINE1,CLEC3B,COL5A2,LPL,SERPINE2,CTSD,ANXA2,PRSS2,DCN,LAMB1,THBS1,COL1A2,SOD3,CTSG,MGP,COL4A2,LGALS1,WNT2,F…
GO:0031021~interphase microtubule organizing center	BIRC5,
GO:0031045~dense core granule	SYT5,SYT7,SOD1,SYT1,CRHBP,NCS1,SLC18A2,SYT9,MYRIP,VPS13A,SYT4,
GO:0031074~nucleocytoplasmic shuttling complex	NUP62,
GO:0031080~nuclear pore outer ring	NUP98,SEC13,NUP107,NUP160,NUP43,NUP37,NUP133,AHCTF1,SEH1L,NUP85,
GO:0031083~BLOC-1 complex	A0A087WSV2,BLOC1S5,BLOC1S1,F8W036,F8W099,BLOC1S5-TXNDC5,SNAPIN,SNAP25,KIAA1033,SNAP47,BLOC1S3,BLOC1S2,STX12,BCAS4,DTNBP1,KXD1,PI4K2A,BLOC1S4,BLOC1S6,
GO:0031084~BLOC-2 complex	HPS6,HPS3,HPS5,
GO:0031085~BLOC-3 complex	HPS1,HPS4,
GO:0031088~platelet dense granule membrane	ABCC4,CD63,LAMP2,SELP,ITPR1,
GO:0031090~organelle membrane	FAAH,RAPGEF3,TFPI,RPE65,MAP1LC3C,SLC39A8,MAP1LC3B,MAP1LC3A,FBXO2,POMP,
GO:0031091~platelet alpha granule	STXBP3,FGA,FGB,FGG,VWF,SERPINA5,SERPINE2,THBS1,SPARC,THBS2,VAMP7,STXBP1,TREML1,VPS33B,
GO:0031092~platelet alpha granule membrane	ITGB3,ITGA2B,SPARC,SELP,PECAM1,CD36,CD9,SNCA,
GO:0031093~platelet alpha granule lumen	LEFTY2,ACTN4,FIGF,F8,F13A1,CFD,PLG,SERPINA1,A2M,TIMP1,KNG1,PDGFB,EGF,TGFB1,IGF2,FGA,FGB,FGG,FN1,ALB,PPBP,PF4,ALDOA,PDGFA,HRG,VWF,IGF1,APP,SERPINE1,SERPING1,PROS1,THBS1,SERPINF2,SPARC,SRGN,TGFB3,CLU,F5,ACTN1,HGF,VEGFA,ACTN2,VEGFB,VEGFC,TGFB2,TMSB4X,MMRN1,GAS6,
GO:0031094~platelet dense tubular network	SERPINA5,F2R,ITPR1,
GO:0031095~platelet dense tubular network membrane	EHD1,ATP2A1,ATP2A2,DMTN,ITPR2,ITPR3,ITPR1,ATP2A3,MRVI1,
GO:0031105~septin complex	SEPT6,SEPT7,SEPT12,
GO:0031143~pseudopodium	ACTN4,KLHL41,LDB3,RAF1,CNP,ACTN1,CAPN2,MSN,MAPK3,MAPK1,ACTN2,ARRB1,VAMP7,F2RL1,RAB25,ACTN3,MYOZ1,
GO:0031201~SNARE complex	STX16,STX16-NPEPL1,SNAP23,STX7,YKT6,STX6,STX10,VAMP4,STX11,SNX4,GOSR1,SNAP29,SYT1,STX2,VAMP7,NAPA,STX17,SNAP25,STX1B,VAMP2,STX4,BNIP1,STX5,STX3,DOC2B,STXBP2,VAMP3,STX1A,SNAP47,STXBP5,STX12,STX19,SCAMP5,SCFD1,VTI1A,TSNARE1,NAPG,VAMP8,NAPB,BET1L,STX18,BLOC1S6,STX8,STXBP5L,
GO:0031205~endoplasmic reticulum Sec complex	CFTR,SEC61B,DNAJC3,
GO:0031209~SCAR complex	NCKAP1L,CYFIP1,ABI1,BRK1,WASF1,ABI2,NCKAP1,WASF2,
GO:0031213~RSF complex	RSF1,SMARCA5,
GO:0031224~intrinsic component of membrane	APOL1,RGS16,BNIP3L,TGM1,GNAS,KCNJ2,KCNJ12,TAZ,PI4K2A,P2RY12,CCDC109B,
GO:0031225~anchored component of membrane	GPC6,GPC5,SYCE1,GPC2,IZUMO1R,DPEP2,GPC1,GPC3,DPEP1,CA4,GFRA2,TNFRSF10C,PSCA,XPNPEP2,EFNA2,GFRA3,FCGR3B,SEMA7A,TECTA,GPC4,LY6H,CNTN5,VNN1,VNN2,LY6G6C,LY6G6D,RECK,PRNP,ALPL,ALPP,CEACAM5,LPL,UMOD,CD55,CD48,ALPI,CFC1,TFPI,ALPPL2,TDGF1,NCAM1,CPM,CD58,NT5E,ACHE,OMG,CNTFR,CD52,CEACAM8,SPAM1,CEACAM6,EFNA3,EFNA4,ART1,GP2,CDH13,GFRA1,CNTN2,PLAUR,GAD2,BST1,BST2,CNTN1,MSLN,LSAMP,ART3,CEACAM7,LY6D,OPCML,LY6E,…
GO:0031226~intrinsic component of plasma membrane	TLR4,ADCY6,TLR2,TNFRSF21,CD63,PDGFRB,PDGFRA,S1PR1,TGM2,CD6,CRHR1,OPRD1,SLC8A3,ALCAM,UNC5A,ADIPOR2,PRIMA1,SCN4B,TRPV1,ADIPOR1,SCN2A,KCND2,RAB26,HCN4,LY96,
GO:0031227~intrinsic component of endoplasmic reticulum membrane	ESYT2,ESYT3,CYP2E1,RNF180,PGAP3,
GO:0031228~intrinsic component of Golgi membrane	GOLGA7,CHST4,CHST5,ZDHHC9,CHST2,
GO:0031231~intrinsic component of peroxisomal membrane	PEX11G,
GO:0031232~extrinsic component of external side of plasma membrane	ARSA,FCN1,CUBN,PLG,TF,ANXA1,SERPINE2,PCSK9,
GO:0031233~intrinsic component of external side of plasma membrane	F10,F3,FLT3LG,ADAM9,
GO:0031234~extrinsic component of cytoplasmic side of plasma membrane	ESYT2,ESYT3,PTK2B,FARP1,CYTH3,JAK2,ABL1,KRAS,LCK,FYN,S100A6,FES,YES1,LYN,HCK,FGR,MYZAP,SRC,ALOX15,FER,ATP2A2,JAK1,TYK2,CNR2,CSK,MATK,TEC,TXK,ABL2,FRK,ZAP70,SYK,IQGAP1,BLK,CAV2,BMX,JAK3,RGS8,DLG4,CDK16,PTK2,BTK,TNK2,RGS1,TGM3,ITK,TIAM1,KCNAB2,TNK1,PTK6,KCNAB1,CYTH1,STYK1,FERMT2,SNX18,RACGAP1,SRMS,CYLD,KCNIP1,ERRFI1,DTNA,SNX9,SNX5,
GO:0031235~intrinsic component of the cytoplasmic side of the plasma membrane	RASA4B,RASA4,RASAL1,SPTA1,SPTB,RASA1,NF1,RASA3,RASA2,DAB2IP,RASAL3,SYNGAP1,MIEN1,NPHS2,RASAL2,
GO:0031240~external side of cell outer membrane	P2RX1,
GO:0031251~PAN complex	PAN3,PAN2,
GO:0031252~cell leading edge	SHTN1,ARPC2,CLASP2,ABL1,VIM,ITGB4,ITGB5,TUBG1,MYH9,PRKCI,PAFAH1B1,CXCR4,ARF1,DST,PRKCZ,SCRIB,DCTN1,AAK1,CDC42BPA,BSPRY,CDC42BPG,PHLDB2,JMY,KDF1,DOCK8,GBF1,CORO1B,NDEL1,BCAS3,MYO1A,HDAC6,SSX2IP,CDC42BPB,
GO:0031253~cell projection membrane	DMTN,DLG1,RAB35,MAPRE1,FSCN1,BVES,KIRREL,NDRG4,ENTPD2,
GO:0031256~leading edge membrane	MYO1G,EPHA2,AMPH,CDC42,PTPRK,ARHGAP44,SCIMP,ADGRE2,
GO:0031258~lamellipodium membrane	APC2,ITGB3,ITGAV,KCNA2,CFL1,DPP4,EPHA2,VASP,FAP,SLC39A6,CSPG4,PDPN,SYNE2,PIEZO1,FERMT2,PDXP,ANTXR1,PLEK2,NCKAP1,
GO:0031259~uropod membrane	SCIMP,
GO:0031260~pseudopodium membrane	RAB25,
GO:0031261~DNA replication preinitiation complex	CDC45,
GO:0031262~Ndc80 complex	NDC80,SPC24,NUF2,SPC25,
GO:0031264~death-inducing signaling complex	CFLAR,FAS,CASP3,FADD,RIPK1,CASP8,TRADD,
GO:0031265~CD95 death-inducing signaling complex	CFLAR,FAS,FADD,CASP8,CASP10,FAF1,
GO:0031298~replication fork protection complex	CDC45,TOP1,MCM10,TOP1MT,GINS4,GINS2,
GO:0031301~integral component of organelle membrane	TRABD2B,VAMP5,PQLC2,TRABD2A,RNF152,SLC22A17,VOPP1,ITM2B,
GO:0031302~intrinsic component of endosome membrane	ECE1,
GO:0031304~intrinsic component of mitochondrial inner membrane	PPOX,
GO:0031305~integral component of mitochondrial inner membrane	TIMM23,TIMM17B,TMEM11,PPOX,ETFDH,TIMM23B,UQCC3,COX18,MCU,PTPMT1,MCUR1,TIMM17A,APOO,COA1,SMDT1,L2HGDH,CCDC109B,COA3,
GO:0031306~intrinsic component of mitochondrial outer membrane	MFN2,
GO:0031307~integral component of mitochondrial outer membrane	RHOT2,RHOT1,TOMM40,CPT1A,SYNJ2BP,DMPK,BNIP3,TOMM20,BAK1,TOMM20L,FUNDC1,GDAP1,MGARP,MUL1,FUNDC2,PINK1,ABCB6,TOMM22,TOMM7,ARMCX3,FIS1,
GO:0031309~integral component of nuclear outer membrane	SYNE4,
GO:0031313~extrinsic component of endosome membrane	ANXA1,USP8,SNX16,SNX10,SNX5,
GO:0031314~extrinsic component of mitochondrial inner membrane	OPA1,NDUFAF5,NOA1,DUSP18,TAMM41,DUSP21,PAM16,
GO:0031315~extrinsic component of mitochondrial outer membrane	SOX10,SARM1,
GO:0031362~anchored component of external side of plasma membrane	CD24,GGT3P,GGTLC3,THY1,GP1BA,CD14,PKHD1,CD59,FOLR2,FOLR1,GGT1,CA4,GGT2,GGT5,EFNA5,HYAL2,GGTLC2,GGTA1P,GGT6,GPIHBP1,GGTLC1,GGT7,
GO:0031371~ubiquitin conjugating enzyme complex	UBE2V1,STUB1,
GO:0031372~UBC13-MMS2 complex	UBE2N,UBE2V2,
GO:0031379~RNA-directed RNA polymerase complex	TERT,
GO:0031380~nuclear RNA-directed RNA polymerase complex	PAPD4,
GO:0031389~Rad17 RFC-like complex	RAD17,
GO:0031390~Ctf18 RFC-like complex	DSCC1,
GO:0031410~cytoplasmic vesicle	UHRF1,IL15RA,ATP2C2,MAP1LC3B2,WASH1,WASH3P,DLL1,DVL1,DVL2,NRP1,AXIN1,VGF,TM9SF1,MEFV,HYAL3,PDE6D,KIF1B,PDCD6,LRP6,RP2,FLOT1,MPDZ,MYO1D,GABARAP,SNAP29,SOD1,TGFA,APOA1,ERBB2,NTRK1,TH,FES,UMOD,ITGA5,ACP2,PTPN1,IGFBP2,TRIM21,RAB6A,ATP6V1C1,SERPINB3,PRDX5,GCH1,ARRB2,AVPR1A,SLC11A2,ARRB1,PSEN1,MMP14,RAB13,CAV2,CLCN3,CLCN7,EMP2,PRSS12,RAB25,GABARAPL2,CXCR4,PSMC5,RAB11A,VAMP2,DSC2,CAV1,BTK,ENPEP,HYAL1,HY…
GO:0031415~NatA complex	NAA10,NAA16,NAA11,NAA15,NAA50,
GO:0031416~NatB complex	NAA20,NAA25,
GO:0031417~NatC complex	NAA30,NAA35,NAT16,NAA38,
GO:0031428~box C/D snoRNP complex	FBLL1,NOP56,RRP9,FBL,SNU13,NOP58,
GO:0031429~box H/ACA snoRNP complex	DKC1,NOP10,NHP2,GAR1,
GO:0031430~M band	SMTNL1,OBSCN,KLHL41,OBSL1,ALDOA,ENO1,ANK1,S100A1,MYOM1,MYOM2,SPTBN1,ANK2,LMOD3,FHL2,NBR1,PPP2R5A,MYOM3,CMYA5,TTN,TRIM63,SMPX,
GO:0031436~BRCA1-BARD1 complex	BRCA1,BARD1,
GO:0031461~cullin-RING ubiquitin ligase complex	CUL3,CUL4A,CUL2,CUL1,CUL9,CUL4B,RBX1,CAND1,GLMN,
GO:0031462~Cul2-RING ubiquitin ligase complex	RBX1,CUL2,TCEB2,VHLL,ZYG11A,ZER1,COMMD1,GLMN,ZYG11B,RNF7,ASB4,
GO:0031463~Cul3-RING ubiquitin ligase complex	KLHL33,BTBD18,KLHL22,KBTBD13,KLHL3,KLHL8,H7BZZ5,KLHL7,KEAP1,ENC1,BACH1,SPOP,KLHL41,KBTBD11,KLHL18,KLHL2,RBX1,KLHL30,CUL3,TNFAIP1,CCIN,KLHL40,KLHL38,KBTBD12,KLHL12,KLHL26,KLHDC7A,DKFZp781C1855,SPOPL,KLHL10,KLHL17,KLHL24,KBTBD6,KBTBD2,KLHDC8A,KLHL34,KLHL36,KCTD17,KBTBD3,KLHL23,KBTBD8,KBTBD7,KCTD13,GLMN,KLHL29,KLHDC7B,KLHL15,KLHL32,KLHL5,BACH2,KLHL4,KLHL25,GAN,KCTD10,KLHL31,KLHL1,KLHL28,KLHL14,KLHL9…
GO:0031464~Cul4A-RING E3 ubiquitin ligase complex	CDKN1B,RBX1,ERCC8,CUL4A,DDB1,TRPC4AP,GLMN,CRBN,DTL,
GO:0031465~Cul4B-RING E3 ubiquitin ligase complex	RBX1,CUL4B,DDB1,DDB2,DTL,
GO:0031466~Cul5-RING ubiquitin ligase complex	RBX1,TCEB2,CUL5,ASB2,RNF7,ASB4,
GO:0031467~Cul7-RING ubiquitin ligase complex	RBX1,SKP1,CUL7,FBXW8,RNF7,
GO:0031477~myosin VII complex	MYO7A,
GO:0031501~mannosyltransferase complex	PIGV,DPM3,
GO:0031502~dolichyl-phosphate-mannose-protein mannosyltransferase complex	SDF2,SDF2L1,POMT2,POMT1,
GO:0031510~SUMO activating enzyme complex	SAE1,UBA2,
GO:0031512~motile primary cilium	KIF3A,GLI2,PAFAH1B1,PKD1,IFT88,PKD2,SAXO1,DYNC2H1,DYNC2LI1,DNAH11,IFT46,DNAH2,
GO:0031513~nonmotile primary cilium	NPHP4,DRD2,DRD1,DRD5,TUBG1,SSTR3,NPY2R,RAB8A,PKD2,PCM1,AHI1,WDR19,PKD1L1,BBS4,CEP89,MCHR1,ANO2,GPR83,PKD2L1,
GO:0031514~motile cilium	GAS8,IFT20,FOPNL,NPHP1,SPAG6,CABYR,PCNT,ANXA1,LDHC,PRKACA,SCNN1A,TAS2R43,SORD,IFT88,SPA17,HIF1A,ODF4,ARL13B,SLC9C1,FSCB,AKAP4,RSPH4A,KLC3,SPAG17,TPGS1,CATSPER3,DNAAF5,CCDC103,DRC7,SPAG16,IQUB,CATSPER1,WDR19,TEKT4,IFT81,RSPH1,ROPN1L,HAVCR1,CABS1,IFT74,CEP295NL,CATSPER2,ADCY10,BBS4,CEP89,IFT27,TSSK1B,BBS2,OXCT2,TSGA10,ROPN1B,SLC25A31,RSPH9,SPAG4,MKKS,IFT46,TEKT2,IFT52,SPEF1,ACTL7A,
GO:0031515~tRNA (m1A) methyltransferase complex	TRMT61B,TRMT61A,TRMT6,
GO:0031519~PcG protein complex	CBX4,CBX6,CBX7,CSNK2A2,YY1,BMI1,PCGF2,SKP1,CSNK2B,CSNK2A1,PHC1,RING1,UBAP2L,CBX2,PCGF3,BCOR,PCGF5,PHC2,RYBP,PHC3,KDM2B,RNF2,PCGF1,PCGF6,CBX8,SCML2,
GO:0031523~Myb complex	MYBL2,FLNA,
GO:0031526~brush border membrane	CYBRD1,MTTP,KCNK1,SLC17A3,SLC9A3R1,PLD2,SLC26A4,ATP8B1,CUBN,SLC22A5,RAPGEF3,SLC34A2,HSP90AB1,SLC2A2,SLC5A1,B4GALT1,FOLR1,CD36,DRD5,CA4,AQP1,SLC5A2,PEX19,SLC26A3,SLC19A1,PTGER3,SLC9A3,SLC11A2,SLC7A9,LRP2,GNA12,PTH1R,ATP7A,SLC34A1,SLC3A1,GNA13,MFSD10,PDZK1,SLC6A19,SLC27A4,SLC34A3,ITLN1,SLC6A18,SLC46A1,SLC22A12,TRPM6,SLC26A6,ATP6V0A4,TMEM27,PEMT,NPC1L1,SLC6A14,SHANK2,SLC5A6,
GO:0031527~filopodium membrane	FZD9,PALM,ITGB3,ITGAV,DMD,GAP43,AKAP5,ITGA3,NF2,UTRN,VASP,ARF6,PDPN,TBC1D10C,SYNE2,TTYH1,ANTXR1,MYO10,
GO:0031528~microvillus membrane	CD24,MTTP,PODXL,SLC9A3R1,ADCY6,PROM1,ITGB3,ITGAV,EZR,DPEP1,S100P,MSN,CTNNB1,CA9,PDZK1,PDPN,PROM2,MUC20,SCARB1,
GO:0031588~nucleotide-activated protein kinase complex	PRKAB1,PRKAB2,PRKAR1A,PRKAR2A,PRKACA,PRKAG1,PRKAA2,PRKAA1,PRKAG3,PRKAG2,
GO:0031592~centrosomal corona	CLASP1,
GO:0031594~neuromuscular junction	UNC13B,MUSK,SYNGR1,SYNGR2,SYNGR3,EFNA2,LRP4,CIB2,SYNGR4,CHRNA1,APP,ITGB1,SERPINE2,PRKAR1A,DES,PTN,ACHE,F2R,COL4A5,THBS4,MYH9,MYH10,UTRN,PSEN1,EPHA4,CDH15,HDAC4,CAV3,SLC8A3,CXADR,CDK5,NRG1,KCNC4,PRKCQ,SPOCK1,DLG1,SNTA1,CAMK2D,ITGA7,RAPSN,KCNC3,POSTN,CDK5R1,EPHA7,SV2A,AKAP1,DNAJA3,P2RX7,SYNC,PPP1R9A,TBC1D24,PDZRN3,UNC13A,COLQ,
GO:0031595~nuclear proteasome complex	PSMD12,PSMC3,PSMC2,PSMC4,PSMC1,PSMC5,PSMC6,UBQLN4,
GO:0031597~cytosolic proteasome complex	PSMC6,PSMD14,IDE,PSMC3,PSMC2,PSMC4,PSMC1,PSMC5,UBQLN4,
GO:0031616~spindle pole centrosome	BNIP2,AURKA,NPM1,FAM175B,DLGAP5,AURKB,CEP250,TBCCD1,NDE1,AURKC,NUBP2,
GO:0031618~nuclear pericentric heterochromatin	KDM4B,NCAPD3,CBX5,CBX3,ESCO2,
GO:0031672~A band	TTN,PPP1R12A,PPP1R12B,MYL3,MYL2,MYL4,MYH1,HDAC4,MYL7,ANK2,MYBPC3,KLHL40,KAT2B,MYH2,
GO:0031673~H zone	ATP2A1,DST,
GO:0031674~I band	SMTNL1,BIN1,ATP2A1,TCAP,NEBL,ALDOA,MYL3,MYZAP,RYR1,CASQ1,ACTC1,MTM1,CACNA1S,ANKRD1,KLHL40,MYPN,TTN,KAT2B,FERMT2,ANKRD2,CFL2,
GO:0031838~haptoglobin-hemoglobin complex	HP,HBB,HBA1,
GO:0031901~early endosome membrane	WASH1,WASH4P,WASH3P,CFTR,HSD17B6,HGS,LDLRAD4,STX7,SNX3,SNX2,ATP9A,DNAJC13,LRP6,STAM2,DKK1,SNX4,KCNH1,ZFYVE9,EGFR,HLA-B,HLA-A,ANXA1,HLA-C,NTRK1,PLA2G4B,CD8B,FCGR1A,HLA-E,HLA-G,EPHA8,PML,HLA-F,INPP5B,EPS15,RAB5C,CLCN3,CLCN4,EPHB1,EPHA4,WNT3A,SNX16,RAB5B,RAB14,B2M,RAC1,OCRL,CAV1,VAC14,FZD5,SNX1,MTMR2,EEA1,LLGL1,CLVS2,MARCH8,WLS,KIAA0319,FAM21A,REP15,WASH2P,TMEM184A,ZFYVE16,SNX20,FGD2,MARCH3,TICAM2,H…
GO:0031902~late endosome membrane	VPS37C,CYB561A3,SLC30A4,NPC1,RNF13,CHMP2A,VPS4B,STARD3NL,HLA-DRA,HLA-DRB1,NTRK1,ANXA2,ANXA6,CD63,LAMP2,HLA-DRB4,ANXA8,HLA-DMA,HLA-DMB,SLC11A1,SLC11A2,VPS41,RAB7A,CLCN3,CLCN4,VAMP7,SNX16,RHOB,HLA-DRB3,IFITM3,VAC14,PLD1,STARD3,MMD,HLA-DRB5,LAMTOR1,KIAA1324,CHMP1B,ATG9A,GALNTL5,TMEM55B,VPS36,TICAM2,VPS37D,SLC9A9,MICALL1,TMEM55A,VPS37A,MARCH1,SPPL2A,MITD1,ABCA5,FIG4,VPS33A,ARL8A,CHMP4C,MVB12A,CHMP6,S…
GO:0031904~endosome lumen	AP4M1,JAK2,INS,APOB,APP,CD63,PRF1,PRLR,AP4E1,AP4S1,AP4B1,
GO:0031905~early endosome lumen	RAB38,B2M,RAB32,LNPEP,
GO:0031931~TORC1 complex	TTI1,MTOR,LARP1,RPTOR,AKT1S1,MLST8,TELO2,
GO:0031932~TORC2 complex	MAPKAP1,RICTOR,TTI1,MTOR,RPL23A,PRR5,PRR5L,MLST8,PINK1,TELO2,
GO:0031933~telomeric heterochromatin	ATRX,LRWD1,
GO:0031941~filamentous actin	MYO18B,ESPN,MYO1C,MYO1F,TPM3,TPM1,RAC3,ACTG1,TPM4,PRKCZ,PAK1,MAP3K1,MYO9B,PKD2,IQGAP2,SHROOM2,DPYSL3,LRRC16A,MYO3A,FERMT2,FERMT1,MYO1A,SHROOM4,MYO6,CD2AP,
GO:0031965~nuclear membrane	TFPT,POM121C,NUP50,RANGAP1,TSPO,CEP70,RPS6KA2,SUMO1,IPO5,PLCD4,APEH,RCC1,PUM2,LBR,NDUFB4,PLRG1,DTX2,PCM1,GAPDH,SUN1,FAM76B,NR4A1,AAAS,MX1,EVX1,SYNE1,KLHDC2,SYNE2,CERS2,AEN,HACD3,CDC14B,TNRC18,CEP131,AK9,TRIB3,HN1,NUP62,HAX1,CLIC1,TOR1A,TOR1B,EI24,TNPO2,XPO1,SLC16A3,NUPL2,MCM3AP,RANBP6,MRPS14,NOS1AP,PDCD6,NUP155,IPO13,TNKS,CTDNEP1,ABL1,EGFR,CST3,LMNA,HPN,ANXA4,ALOX5,BCL2,CDK4,TPR,HSD17B1,TRIM27,AL…
GO:0031966~mitochondrial membrane	SYNJ2BP-COX16,SFXN3,IVD,SLC9B2,CEBPZOS,B4DLN1,KIF28P,C7orf73,UCP2,UCP3,SLC25A14,NDUFAB1,SNPH,NDUFA1,HTRA2,NDUFA2,NDUFS3,NDUFB6,MT-ND1,ANXA1,ATP5B,CLU,PRKCA,HSD3B2,PLN,ACADL,SMCP,PPOX,ATXN3,TMBIM6,NDUFA6,SORD,OGDH,BNIP3,BIK,IKBKE,FKBP8,BECN1,OXA1L,ETFDH,TAZ,NDUFA9,SLC27A3,COX20,LRRK2,GRAMD4,PNPLA7,ACAD11,RNF144B,MAVS,ATCAY,VRK2,NAT8L,NRGN,ADCK4,OMA1,COX14,CARD19,GPER1,RNF5,SLC25A33,BCL2L13,ATXN3L,…
GO:0031981~nuclear lumen	MLIP,SYNE2,NARF,
GO:0031982~vesicle	RAB29,CLIC1,PIK3C2A,DYNC1I1,SLC9A3R1,TSPAN4,CASK,GAK,NPFF,STX7,RIPK2,PROM1,STX10,TSPAN1,VPS26A,SLC34A2,TF,ANXA1,GAPDH,ANXA2,F7,GSTP1,CETP,CD59,MIF,PKM,EZR,MUC1,RAB3B,RAB4A,CFL1,MSN,PLN,STOM,TKT,SERPINB3,LRPAP1,AKT1,KIF5B,TAGLN2,OPRD1,ECE1,ALDH3B1,GDI2,LIM2,CAV3,NRXN1,CD81,MYL6,SNAP25,RHOA,CALM1,RAB11A,GNB2,VAMP2,BASP1,PRKCZ,AHNAK,EPS8,STX5,DYNC1I2,PICALM,DCTN2,CAPS,FLOT2,SPRN,PLA2G4F,SPNS3,ANO5,S…
GO:0031983~vesicle lumen	ANPEP,
GO:0031985~Golgi cisterna	STX16,BET1,FURIN,ACPP,GCNT1,RAB30,GGTA1P,GOLGA5,SORL1,RAB34,GOLPH3,
GO:0031988~membrane-bounded vesicle	MTTP,BGLAP,CSH1,CSH2,BMP4,BMP1,BMP7,IBSP,BMP5,BMP6,CCZ1B,SLC34A1,SLC47A1,SLC26A6,
GO:0032002~interleukin-28 receptor complex	IL10RB,IFNL1,IFNLR1,
GO:0032009~early phagosome	SNX3,SYK,UNC93B1,TLR9,TLR7,
GO:0032010~phagolysosome	NCF1,NCF2,ADAM8,NCF4,
GO:0032021~NELF complex	NELFA,NELFE,NELFCD,NELFB,
GO:0032039~integrator complex	INTS9,INTS10,INTS2,SHFM1,CPSF3L,INTS3,INTS5,INTS8,INTS1,INTS12,INTS4,INTS7,INTS6,
GO:0032040~small-subunit processome	WDR36,FBLL1,UTP23,NOP14,FCF1,TBL3,MPHOSPH10,NOP56,WDR46,RRP9,UTP20,FBL,RPS7,KRR1,PDCD11,PWP2,UTP14C,DIEXF,NGDN,EMG1,IMP4,NOC4L,UTP14A,HEATR1,NOL6,UTP3,DCAF13,IMP3,UTP6,WDR3,NOP58,UTP11L,UTP18,
GO:0032044~DSIF complex	SUPT5H,SUPT4H1,
GO:0032045~guanyl-nucleotide exchange factor complex	DGKI,RAP1A,PDE3B,KNDC1,RASGRP3,ELMO1,
GO:0032059~bleb	FMNL1,TPM1,MARCKS,ROCK1,PANX1,P2RX7,SDF4,FHOD1,
GO:0032116~SMC loading complex	NIPBL,MAU2,
GO:0032127~dense core granule membrane	ADAM8,
GO:0032133~chromosome passenger complex	AURKC,AURKB,AURKA,BIRC5,CDCA8,
GO:0032144~4-aminobutyrate transaminase complex	ABAT,
GO:0032154~cleavage furrow	MEN1,PLK4,PITPNM1,PSTPIP1,RAB11FIP3,DCTN3,OR2A4,SVIL,STAMBP,ITGB1,TPM3,RHOC,RALA,NF2,RDX,MYH9,MYH10,PPP1CC,RHOA,ARF6,RAB11A,RHOB,SPIRE1,SEPT6,SEPT2,MYLK,SEPT7,PKN1,PKN2,PLEKHG6,CEP55,WDR73,RAB11FIP4,SEPT12,PLCD3,SPIRE2,SSH1,PDXP,MASTL,ZFYVE19,FSD1,RACGAP1,ECT2,NDE1,LIMA1,RAB21,
GO:0032279~asymmetric synapse	CHRM2,CHRM4,CHRM1,CHRM3,AKAP5,ADORA1,GRIA3,GRM7,GSG1L,ARFGEF2,
GO:0032280~symmetric synapse	PENK,CHRM2,NTSR1,ARFGEF2,
GO:0032281~AMPA glutamate receptor complex	NRN1,SHISA7,VWC2L,SHISA9,SHISA8,CACNG3,OLFM2,GRIA1,GRIA2,GRIA3,GRIA4,CACNG7,DLG4,VWC2,CNIH2,SHISA6,ABHD12,CNIH3,CPT1C,CACNG8,DLG3,OLFM3,OLFM1,ABHD6,PORCN,SACM1L,CACNG4,CACNG5,CACNG2,
GO:0032299~ribonuclease H2 complex	RNASEH2A,RNASEH2B,RNASEH2C,
GO:0032300~mismatch repair complex	MSH2,PMS2,MLH3,PMS2P3,PMS2CL,
GO:0032301~MutSalpha complex	MSH2,MSH6,
GO:0032302~MutSbeta complex	MSH3,MSH2,
GO:0032311~angiogenin-PRI complex	ANG,RNH1,
GO:0032389~MutLalpha complex	PMS2P1,PMS2P5,PMS2P2,MLH1,PMS1,PMS2,PMS2P11,WRN,
GO:0032391~photoreceptor connecting cilium	DFNB31,TTC8,RP1L1,CETN3,KIF3A,RPGRIP1,CEP290,NPHP1,NPHP4,USH2A,GNAT1,ARL3,CETN2,RP1,CETN1,IFT88,MYO7A,IQCB1,TBCC,FAM161A,USH1G,IFT20,WDR19,RPGR,KIFAP3,BBS4,IFT140,IFT122,SPTBN5,TOPORS,IFT57,SPATA7,KIF17,IFT52,PCDHB13,
GO:0032398~MHC class Ib protein complex	HLA-E,
GO:0032419~extrinsic component of lysosome membrane	RAB7A,
GO:0032420~stereocilium	PCDH15,GRXCR2,GRXCR1,FSCN2,PROM1,ATP8B1,CIB2,PLS3,RDX,CLRN1,MPP1,EPS8,MYO7A,TPRN,TWF2,LOXHD1,DOCK4,TSPEAR,GPR98,ELMOD3,CDH23,CLIC5,DFNB31,MYO15A,KPTN,SLC4A7,USH1C,
GO:0032421~stereocilium bundle	PTPRQ,USH2A,TRPA1,IDO1,DOCK4,
GO:0032426~stereocilium tip	DFNB31,STRCP1,ESPN,SLC9A3R1,CEACAM16,STRC,MYO3A,LHFPL5,TMC2,TMC1,MYO3B,CDH23,
GO:0032432~actin filament bundle	CRYAB,VIL1,LCP1,FLNA,FAM101A,MICALL2,FAM101B,
GO:0032433~filopodium tip	AP2A1,VIL1,UBE2K,MYO9B,NLGN1,MYO3A,MYO3B,CIB1,TTYH1,MYO10,FZD3,MYO5A,
GO:0032437~cuticular plate	KNCN,SPTA1,SPTBN1,SPTAN1,
GO:0032444~activin responsive factor complex	FOXH1,SMAD4,SMAD2,
GO:0032449~CBM complex	BCL10,CARD10,MALT1,
GO:0032473~cytoplasmic side of mitochondrial outer membrane	LRRK2,
GO:0032541~cortical endoplasmic reticulum	ASPH,STIM1,TMEM110,OSBPL8,ARV1,
GO:0032545~CURI complex	NOL6,RRP7BP,RRP7A,
GO:0032580~Golgi cisterna membrane	GOLGA8IP,GOLGA8A,GOLGA8B,GPR89A,CHPF,CHPF2,FUT5,GOLIM4,PITPNM1,ASAP2,B4GALT5,B4GALT3,B4GALT4,B4GALT2,B4GALT1,ST6GAL1,ABO,FUT1,FUT3,FUT4,BCAP31,FUT6,NUCB1,GOLGA3,GOLGA2,GALNT2,GALNT1,FUT2,FUT7,ST3GAL1,ST3GAL3,ST3GAL4,TMEM115,GALNT3,TMED2,ST3GAL2,FUT11,GGTA1P,B4GALNT3,FUT10,CHSY3,B4GALNT4,CHSY1,HACE1,CSGALNACT2,UXS1,CSGALNACT1,SCFD1,CANT1,GOLGA1,YIPF5,GAL3ST3,APH1A,COG3,ST6GAL2,B3GALT6,ARAP1,GAL3ST…
GO:0032584~growth cone membrane	GAP43,PVRL1,ZFYVE27,EXOC4,LAMP5,EXOC7,TRPV2,
GO:0032585~multivesicular body membrane	RAB27B,HGS,PMEL,RAB27A,CD300LG,NDFIP2,NSG2,
GO:0032587~ruffle membrane	SPRY2,PIP5K1C,DIAPH1,CLASP2,CDKL5,PDE9A,DDX58,ITGB3,ITGB1,ITGAV,HSP90AA1,PLEK,ITGA5,TPM1,FGR,SRC,LCP1,EZR,NME1,ARF4,RPS3,PTPRZ1,CFL1,APC,PDE4A,EPHA2,AKT2,NF2,DNM2,BMX,AIF1,TIRAP,RAC1,EEF1A1,ADAM17,TWF1,FAP,PTPRJ,EPS8,TIAM1,PAK1,IFIT5,KANK1,PLEKHO1,THEM4,PLA2G4F,FGD5,RASGRP2,FGD2,PDPN,C2CD5,WWC1,ABCA7,EPS8L1,ARHGEF2,TESC,PDXP,SH3YL1,SPATA13,DLC1,PPP1R9B,PIP5K1A,CIB1,AIF1L,FERMT1,INPP5K,PACSIN1,RAB…
GO:0032588~trans-Golgi network membrane	PLD4,AP4M1,SCAMP2,AP1G1,STX6,MYO1B,LGR5,HLA-DRA,HLA-DQA2,HLA-DQA1,HLA-DRB1,HLA-DQB1,CD74,HLA-DPB1,APP,HLA-DQB2,CLTA,HLA-DRB4,HLA-DPA1,ARFIP2,ARFIP1,AP1S2,AP1S1,GNAS,HLA-DRB3,CLTC,AP1B1,RAB31,LLGL1,HLA-DRB5,CLVS2,SLC24A5,CABP7,CLVS1,SCAMP5,MARCH1,CLIP3,AP1S3,TMEM79,AP1M1,CALN1,KIF13A,GOLPH3L,LGR6,TMEM165,AP4E1,AP4S1,MMP24,AP4B1,AP1M2,
GO:0032589~neuron projection membrane	UNC5A,
GO:0032590~dendrite membrane	SGCE,NGFR,GABRG2,ATF4,TACR3,OPRM1,OPRD1,KCNC1,HPCA,KCNC3,WLS,GABARAPL1,LAMP5,
GO:0032591~dendritic spine membrane	SHISA9,PALM,DDN,ATP2B1,AKAP5,GRIA1,ITGA8,TRPV1,GPER1,
GO:0032592~integral component of mitochondrial membrane	BID,OXA1L,SLC8B1,MICU1,TMEM70,MFF,ABCB10,
GO:0032593~insulin-responsive compartment	SLC2A4,RAB4A,AKT2,RAB13,RAB4B,RAB10,DENND4C,MYO5A,
GO:0032777~Piccolo NuA4 histone acetyltransferase complex	EPC2,KAT5,EPC1,ING3,
GO:0032783~ELL-EAF complex	EAF2,EAF1,
GO:0032797~SMN complex	GEMIN2,ZPR1,IGHMBP2,GEMIN4,SMN1,GEMIN5,GEMIN6,GEMIN7,GEMIN8,DDX20,STRAP,
GO:0032798~Swi5-Sfr1 complex	SWI5,SFR1,
GO:0032807~DNA ligase IV complex	LIG4,XRCC4,
GO:0032809~neuronal cell body membrane	ADRB2,NGFR,KCNA2,ATP2B1,TACR3,GABRA5,KCNC1,CX3CR1,RGS8,HPCA,KCNC3,KCNB1,SLC4A8,DAB2IP,UNC5A,AMIGO1,KCNB2,KCNC2,FLRT1,KCND2,KCNE3,
GO:0032838~cell projection cytoplasm	AKR1B1,
GO:0032839~dendrite cytoplasm	CDKL5,SOD1,ADA,CANX,MAPK1,OPRM1,DLG4,HPCA,GRIK2,GRIK3,KCNAB1,LRRK2,WLS,KLHL17,UHMK1,GABARAPL1,
GO:0032937~SREBP-SCAP-Insig complex	INSIG1,SREBF2,INSIG2,
GO:0032982~myosin filament	MYH7B,MYH3,MYH1,MYH7,MYH6,MYH8,MYH11,MYOM2,ACTG2,MYBPC1,MYBPH,MYBPC2,MYH2,MYH13,MYH15,MYH4,
GO:0032983~kainate selective glutamate receptor complex	NETO2,NETO1,GRIK1,GRIK2,GRIK4,GRIK5,
GO:0032991~macromolecular complex	CRTAP,PPIB,P3H1,
GO:0032993~protein-DNA complex	SOX12,SP1,JUP,MYOG,JUND,NFYA,NFYB,KDM5A,HOXA11,CTNNB1,DDIT3,HMGA2,HNRNPK,PAX2,HHEX,IKZF1,NFYC,CHD4,SUZ12,MED1,NFE2L2,ESR2,EYA1,ATF6B,TCF7L2,LEF1,KCNIP3,
GO:0032994~protein-lipid complex	PEX3,
GO:0032996~Bcl3-Bcl10 complex	BCL3,
GO:0032998~Fc-epsilon receptor I complex	MS4A2,FCER1G,
GO:0033010~paranodal junction	NFASC,AKR1B1,SIRT2,MARVELD2,JAM3,
GO:0033011~perinuclear theca	WBP2NL,
GO:0033017~sarcoplasmic reticulum membrane	ATP2A3,ATP2A2,DHRS7C,ATP2A1,SLN,CASQ2,KLHL41,NOS1AP,MRLN,RYR1,HRC,PLN,SRI,CASQ1,ART1,FKBP1A,FKBP1B,DMPK,ASPH,TRDN,CAMK2B,CAMK2G,CAMK2D,ITPR2,RYR3,CHERP,SYNE2,RYR2,JSRP1,TMEM109,TMEM38A,TMEM38B,
GO:0033018~sarcoplasmic reticulum lumen	CASQ2,CALU,HRC,CALR,CASQ1,ASPH,TRDN,SRL,
GO:0033063~Rad51B-Rad51C-Rad51D-XRCC2 complex	RAD51B,RAD51C,XRCC3,XRCC2,RAD51D,
GO:0033065~Rad51C-XRCC3 complex	RAD51C,XRCC3,
GO:0033093~Weibel-Palade body	VWF,EDN1,ECE1,RAB27A,UNC13D,
GO:0033116~endoplasmic reticulum-Golgi intermediate compartment membrane	GOSR2,BET1,SURF4,YKT6,SEC22B,CNIH1,F8,SERPINA1,TGFA,INS,CD55,F5,CD59,FOLR1,AREG,KDELR1,GRIA1,CSNK1D,LMAN1,TMED10,BCAP31,CTSC,STX17,RAB2A,COL7A1,GOLGA2,LMAN2,STX5,TMED1,TMED2,SEC23B,VMA21,MPPE1,CNIH2,MCFD2,CNIH3,SPPL3,WHAMM,PIEZO1,ERGIC1,AZIN2,VMP1,ERGIC2,GORASP1,TMED9,ASPSCR1,TM6SF2,RAB1B,DCSTAMP,LMAN1L,SLC35C2,COPZ2,CTSZ,CLN8,NAT8,NAT8B,LAMP5,ERGIC3,TMED5,TMED7,TMED3,
GO:0033150~cytoskeletal calyx	CYLC1,CCIN,CYLC2,
GO:0033162~melanosome membrane	TYRP1,TH,TYR,DCT,RAB7A,GPR143,OCA2,DTNBP1,SLC45A2,
GO:0033165~interphotoreceptor matrix	RBP3,
GO:0033167~ARC complex	DICER1,
GO:0033176~proton-transporting V-type ATPase complex	ATP6V1D,
GO:0033178~proton-transporting two-sector ATPase complex, catalytic domain	ATP6V1E1,ATP6V1B1,ATP5B,ATP6V1B2,ATP6V1E2,
GO:0033179~proton-transporting V-type ATPase, V0 domain	ATP6V0D2,ATP6V0E1,ATP6V0E2,TCIRG1,ATP6V0B,ATP6V0A2,ATP6V0D1,ATP6V0A1,ATP6V0C,
GO:0033180~proton-transporting V-type ATPase, V1 domain	ATP6AP1,ATP6V1B1,ATP6V1C1,ATP6V1B2,ATP6V1A,ATP6V1F,ATP6AP1L,ATP6V1C2,
GO:0033185~dolichol-phosphate-mannose synthase complex	DPM1,DPM2,DPM3,
GO:0033186~CAF-1 complex	RBBP4,CHAF1A,CHAF1B,
GO:0033193~Lsd1/2 complex	TAL1,
GO:0033256~I-kappaB/NF-kappaB complex	NFKB1,NFKBIA,RELB,RELA,REL,DNAJA3,
GO:0033257~Bcl3/NF-kappaB2 complex	BCL3,NFKB2,
GO:0033263~CORVET complex	VPS11,VPS41,VPS8,TGFBRAP1,VPS18,
GO:0033268~node of Ranvier	BIN1,KCNQ3,KCNQ2,NFASC,SCN1A,CNTN2,SCN1B,SPOCK1,ANK3,DLG1,DAG1,SCN2A,MYOC,SPTBN4,SCN8A,
GO:0033269~internode region of axon	MBP,TUBB4A,ERMN,PARD3,
GO:0033270~paranode region of axon	CLDN5,CNTNAP1,NFASC,MAG,KCNA1,ANK3,NCMAP,SIRT2,ERMN,SCN2A,SPTBN4,KIF13B,EPB41L3,
GO:0033276~transcription factor TFTC complex	TAF4,SUPT3H,TADA3,TAF5L,TAF6,TAF10,TAF5,TAF7,TAF12,TAF9,TAF2,KAT2A,TAF9B,TRRAP,
GO:0033290~eukaryotic 48S preinitiation complex	EIF3K,EIF3H,EIF3F,EIF3L,EIF3CL,EIF3E,EIF3D,EIF3G,EIF3J,EIF2S1,EIF3B,EIF3I,EIF3A,EIF3M,EIF3C,
GO:0033291~eukaryotic 80S initiation complex	RPL38,
GO:0033391~chromatoid body	ARNTL,CLOCK,TDRD6,EIF4E,MARCKS,NSUN2,TDRD5,TDRD7,PIWIL2,PIWIL1,MAEL,TDRD1,DDX25,
GO:0033503~HULC complex	RNF40,UBE2A,UBE2B,RNF20,UBE2U,
GO:0033553~rDNA heterochromatin	RRP8,SUV39H1,SIRT1,BAZ2A,
GO:0033557~Slx1-Slx4 complex	SLX4,SLX1A,
GO:0033565~ESCRT-0 complex	HGS,STAM2,STAM,
GO:0033588~Elongator holoenzyme complex	ELP6,ELP4,ELP5,IKBKAP,ELP2,ELP3,
GO:0033593~BRCA2-MAGE-D1 complex	BRCA2,
GO:0033596~TSC1-TSC2 complex	TSC2,NEFL,TSC1,
GO:0033768~SUMO-targeted ubiquitin ligase complex	RNF222,RNF4,
GO:0034045~pre-autophagosomal structure membrane	ATG5,ULK1,ATG12,STBD1,RAB7A,ATG2A,WDR45B,WIPI1,ATG16L1,ATG14,ULK2,RB1CC1,ATG2B,RAB1B,WDR45,WIPI2,
GO:0034066~RIC1-RGP1 guanyl-nucleotide exchange factor complex	RIC1,RGP1,
GO:0034098~VCP-NPL4-UFD1 AAA ATPase complex	UBXN7,VCP,CAV1,UBXN1,NPLOC4,UFD1L,FAF2,DERL1,FAF1,
GO:0034271~phosphatidylinositol 3-kinase complex, class III, type I	BECN2,BECN1,PIK3C3,PIK3R4,
GO:0034272~phosphatidylinositol 3-kinase complex, class III, type II	BECN2,BECN1,PIK3C3,PIK3R4,
GO:0034274~Atg12-Atg5-Atg16 complex	ATG12,WDFY3,ATG5,
GO:0034358~plasma lipoprotein particle	LPA,
GO:0034359~mature chylomicron	APOB,
GO:0034360~chylomicron remnant	APOB,
GO:0034361~very-low-density lipoprotein particle	APOL1,APOM,APOA1,APOE,APOA2,APOC1,APOC2,APOC3,APOH,APOB,APOA4,LPL,APOC4,VLDLR,APOBR,APOA5,LSR,VIMP,APOO,PCYOX1,
GO:0034362~low-density lipoprotein particle	APOM,LDLR,APOE,APOC2,APOB,MSR1,APOBR,PLA2G7,APOF,APOA5,LSR,SORL1,VIMP,APOO,
GO:0034363~intermediate-density lipoprotein particle	APOE,APOC2,APOC3,APOB,
GO:0034364~high-density lipoprotein particle	SAA4,SAA1,SAA2,CETP,APOL1,APOM,ABCA1,APOA1,APOE,APOA2,APOC1,APOH,LCAT,APOA4,LIPC,PON1,APOC4,HDLBP,APOF,APOA5,GPIHBP1,APOO,
GO:0034365~discoidal high-density lipoprotein particle	APOM,APOA1,
GO:0034366~spherical high-density lipoprotein particle	APOM,HPR,APOA1,APOA2,APOC2,APOC3,CLU,PON1,
GO:0034388~Pwp2p-containing subcomplex of 90S preribosome	TBL3,PWP2,UTP6,WDR3,UTP18,
GO:0034399~nuclear periphery	IPO5,TNPO2,RANBP6,PSIP1,MAPT,MAP2,TPR,ATF7,ATF4,SP100,NUP153,NUP98,NUP107,KPNB1,NUP93,IPO4,AHCTF1,NUP205,TNPO1,TELO2,
GO:0034423~autophagosome lumen	DAPK2,
GO:0034451~centriolar satellite	CEP290,OFD1,ZMYND10,FLOT1,PCNT,ALDOB,KRT18,PAX2,PCM1,KIAA0753,BBS9,CCDC14,C2CD3,SDCCAG8,HOOK3,CCDC13,PIBF1,FOPNL,SPAG5,BBS4,CCDC113,CEP72,CEP131,EXOC7,SSX2IP,
GO:0034455~t-UTP complex	CIRH1A,HEATR1,NOL11,
GO:0034456~UTP-C complex	NOL6,RRP7BP,RRP7A,
GO:0034457~Mpp10 complex	MPHOSPH10,IMP4,IMP3,
GO:0034464~BBSome	BBS9,BBIP1,BBS1,E9PBE3,BBS5,BBS2,BBS4,BBS7,TTC8,ARL6,
GO:0034466~chromaffin granule lumen	DBH,
GO:0034506~chromosome, centromeric core domain	RCC2,
GO:0034515~proteasome storage granule	PSMD2,PSMD1,
GO:0034518~RNA cap binding complex	NCBP1,NCBP3,
GO:0034663~endoplasmic reticulum chaperone complex	P4HB,HSPA5,HSP90B1,UGT1A1,PPIB,PDIA6,DNAJC10,MZB1,SDF2L1,DNAJB11,HYOU1,
GO:0034665~integrin alpha1-beta1 complex	ITGB1,ITGA1,
GO:0034666~integrin alpha2-beta1 complex	ITGB1,LYN,ITGA2,
GO:0034667~integrin alpha3-beta1 complex	ITGB1,ITGA3,
GO:0034669~integrin alpha4-beta7 complex	ITGA4,ITGB7,
GO:0034673~inhibin-betaglycan-ActRII complex	INHA,ACVR2A,TGFBR3,
GO:0034677~integrin alpha7-beta1 complex	ITGB1,ITGA7,
GO:0034678~integrin alpha8-beta1 complex	ITGB1,ITGA8,NPNT,
GO:0034679~integrin alpha9-beta1 complex	ITGB1,ITGA9,
GO:0034680~integrin alpha10-beta1 complex	ITGA10,ITGB1,
GO:0034681~integrin alpha11-beta1 complex	ITGB1,ITGA11,
GO:0034683~integrin alphav-beta3 complex	ITGB3,ITGAV,
GO:0034684~integrin alphav-beta5 complex	ITGAV,ITGB5,
GO:0034686~integrin alphav-beta8 complex	ITGAV,ITGB8,
GO:0034687~integrin alphaL-beta2 complex	ITGB2,ITGAL,
GO:0034693~U11/U12 snRNP	SF3B1,
GO:0034702~ion channel complex	KCNQ1,LRRC8A,
GO:0034703~cation channel complex	PKD1L3,
GO:0034704~calcium channel complex	CASQ2,ATP2A1,PRKACA,CALM1,FKBP1B,PDE4D,ASPH,AKAP6,CAMK2D,HERPUD1,PPP2R4,SESTD1,MICU2,MCU,PKD1L1,RYR2,MICU1,CCDC109B,PKD2L1,TRPC4,TRPC5,
GO:0034705~potassium channel complex	KCNK1,KCNA6,KCNA5,KCNAB1,KCNK4,
GO:0034706~sodium channel complex	SCNN1A,SCNN1B,SCNN1G,SCN2A,
GO:0034707~chloride channel complex	TTYH1,GABRR3,TTYH3,TTYH2,CFTR,FXYD1,CLIC1,GABRP,GABRD,CLIC2,BEST1,CLIC3,GABRA1,GABRB1,GABRG2,GLRA1,GLRA2,GABRR1,GABRB3,GABRR2,GABRA5,GABRA3,CLCN1,GABRA2,GABRB2,GLRB,GABRA4,CLCN2,CLCNKA,CLCNKB,GABRE,FXYD3,GABRA6,ANO6,GLRA4,ANO1,GABRG1,BEST3,BEST4,BEST2,CLIC6,CLCC1,GABRG3,SLC26A6,ANO2,CLIC5,GABRQ,CLIC4,CLCA3P,
GO:0034709~methylosome	CLNS1A,PRMT5,SNRPB,SNRPE,SNRPF,SNRPG,SNRPD1,SNRPD2,SNRPD3,ERH,PRMT1,WDR77,
GO:0034715~pICln-Sm protein complex	CLNS1A,SNRPE,SNRPF,SNRPD1,SNRPD2,SNRPD3,
GO:0034719~SMN-Sm protein complex	GEMIN2,SNRPB,GEMIN4,SNRPE,SNRPF,SNRPG,SNRPD1,SNRPD2,SNRPD3,SMN1,GEMIN5,GEMIN6,GEMIN7,GEMIN8,DDX20,STRAP,
GO:0034750~Scrib-APC-beta-catenin complex	CTNNB1,SCRIB,
GO:0034751~aryl hydrocarbon receptor complex	AIP,
GO:0034752~cytosolic aryl hydrocarbon receptor complex	AHR,
GO:0034753~nuclear aryl hydrocarbon receptor complex	AHRR,AHR,
GO:0034774~secretory granule lumen	POMC,GCG,INS,APOA1,TF,DBH,GIP,PCSK2,PCSK1,DEFA5,SCG3,GHRL,
GO:0034991~nuclear meiotic cohesin complex	STAG3,RAD21,REC8,SMC1B,RAD21L1,SMC3,
GO:0034993~LINC complex	SYNE1,SYNE2,SUN2,SYNE4,SUN1,SYNE3,SUN3,
GO:0035003~subapical complex	PDZD3,
GO:0035032~phosphatidylinositol 3-kinase complex, class III	BECN1,ATG14,PIK3C3,NRBF2,PIK3R4,
GO:0035061~interchromatin granule	TARDBP,SMC5,SMC6,
GO:0035068~micro-ribonucleoprotein complex	TARBP2,TNRC6A,AGO3,AGO4,AGO2,AGO1,DICER1,
GO:0035097~histone methyltransferase complex	MEN1,KMT2D,PRMT5,SETD1A,KDM6A,CBX5,WDR5,KMT2A,NCOA6,RBBP5,WDR82,PAXIP1,KMT2C,JARID2,PAGR1,DPY30,ZNF335,CXXC1,ASH2L,PRDM4,HDAC9,KMT2B,SETD1B,
GO:0035098~ESC/E(Z) complex	PHF1,H2AFY,EED,TRIM37,RBBP4,SUZ12,EZH2,RBBP7,PHF19,AEBP2,HDAC2,EZH1,JARID2,SIRT1,H2AFY2,MTF2,
GO:0035101~FACT complex	MMS22L,TONSL,
GO:0035102~PRC1 complex	CBX4,CBX7,BMI1,PCGF2,PHC1,RING1,CBX2,PHC2,PHC3,RNF2,PCGF6,CBX8,
GO:0035145~exon-exon junction complex	CASC3,SAP18,EIF4A3,MAGOH,SRSF1,RNPS1,R3HCC1L,SMG6,ALYREF,UHMK1,UPF1,MAGOHB,WIBG,POLDIP3,UPF3B,UPF3A,PNN,TDRD3,UPF2,ACIN1,THRAP3,R3HCC1,RBM8A,
GO:0035189~Rb-E2F complex	RB1,PRMT2,E2F1,
GO:0035253~ciliary rootlet	CROCC,APP,KIF5B,PSEN1,RAB28,KLC1,KLC3,CROCCP2,CROCCP3,KLC2,
GO:0035267~NuA4 histone acetyltransferase complex	YEATS4,ACTL6A,MSL3P1,ACTB,MORF4L2,DMAP1,MSL3,KAT5,EP400,BRD8,EPC1,MEAF6,MRGBP,ING3,MORF4L1,RUVBL2,RUVBL1,TRRAP,
GO:0035327~transcriptionally active chromatin	PSIP1,ESR1,H2AFB1,H2AFB2,HIST1H1C,ELL,EXOSC10,ICE2,CTR9,TTC37,PELP1,ZC3H8,WDR61,BCAS3,EXOSC4,EXOSC5,EXOSC3,AFF4,ICE1,PADI2,
GO:0035339~SPOTS complex	SPTLC1,ORMDL3,
GO:0035354~Toll-like receptor 1-Toll-like receptor 2 protein complex	TLR2,TLR1,
GO:0035355~Toll-like receptor 2-Toll-like receptor 6 protein complex	TLR2,TLR6,
GO:0035363~histone locus body	ELL,ICE2,ZC3H8,ICE1,
GO:0035370~UBC13-UEV1A complex	UBE2N,UBE2V1,
GO:0035371~microtubule plus-end	APC,CLIP1,DST,CKAP5,MAPRE2,MAPRE1,CLASP1,KIF18B,SPAG5,CDK5RAP2,KIF2C,NCKAP5L,SLAIN2,CLIP2,MAPRE3,KNSTRN,MYO5A,
GO:0035517~PR-DUB complex	ASXL1,BAP1,
GO:0035577~azurophil granule membrane	AZU1,VAMP1,VAMP7,VAMP8,
GO:0035578~azurophil granule lumen	DEFA1,DEFA3,
GO:0035579~specific granule membrane	VAMP1,
GO:0035631~CD40 receptor complex	TRAF5,IKBKB,CHUK,HTRA2,CD40,TRAF2,TRAF3,BIRC2,RNF31,DIABLO,TRAF6,
GO:0035686~sperm fibrous sheath	GAPDHS,CABYR,AKAP3,LDHA,PGK2,GSTM3,SPA17,AKAP4,AKAP14,ALS2CR12,
GO:0035692~macrophage migration inhibitory factor receptor complex	CD74,CD44,
GO:0035693~NOS2-CD74 complex	CD74,
GO:0035748~myelin sheath abaxonal region	ITGB1,CNP,PRKCZ,DLG1,SCRIB,SIRT2,EXOC4,
GO:0035749~myelin sheath adaxonal region	ANXA2,CNP,MAG,PTEN,STX4,MPP5,
GO:0035770~ribonucleoprotein granule	FXR1,HNRNPA3,GRSF1,DHX30,FASTKD5,TDRD7,UHMK1,DDX28,FASTKD2,
GO:0035805~egg coat	OVGP1,
GO:0035838~growing cell tip	PI4K2A,
GO:0035841~new growing cell tip	GRM6,TRPM1,
GO:0035861~site of double-strand break	PHF1,HUS1,NBN,RNF8,TP53,ATF2,RPA2,H2AFX,MRE11A,VCP,RAD51,SETMAR,ESCO2,KDM4D,RFWD3,APLF,SLF2,SMC5,RNF168,RNF169,HUS1B,RNF138,RAD50,SMC6,SLF1,C9orf142,SMARCAD1,RAD18,SMARCAL1,PRPF19,PARP3,
GO:0035867~alphav-beta3 integrin-IGF-1-IGF1R complex	ITGAV,
GO:0035869~ciliary transition zone	UNC119B,CETN3,B9D2,CEP290,NPHP1,NPHP4,SEPT2,BBS9,RPGRIP1L,CCSAP,TTBK2,TMEM17,TRAF3IP1,C5orf30,TMEM237,BBS4,TMEM231,C5orf42,CC2D2A,B9D1,
GO:0035976~AP1 complex	DDIT3,
GO:0035985~senescence-associated heterochromatin focus	HMGA1,CDKN2A,HMGA2,CBX3,
GO:0036019~endolysosome	HRG,
GO:0036020~endolysosome membrane	TLR3,AP2A2,AP2A1,CLTA,AP2S1,AP2B1,CLTC,AP2M1,TLR9,TLR8,TLR7,
GO:0036021~endolysosome lumen	CTSL,CTSB,CTSS,CTSK,
GO:0036024~protein C inhibitor-TMPRSS7 complex	SERPINA5,
GO:0036025~protein C inhibitor-TMPRSS11E complex	SERPINA5,
GO:0036026~protein C inhibitor-PLAT complex	SERPINA5,
GO:0036027~protein C inhibitor-PLAU complex	SERPINA5,
GO:0036028~protein C inhibitor-thrombin complex	SERPINA5,
GO:0036029~protein C inhibitor-KLK3 complex	SERPINA5,
GO:0036030~protein C inhibitor-plasma kallikrein complex	SERPINA5,
GO:0036038~TCTN-B9D complex	TMEM67,CEP290,TCTN1,TMEM17,AHI1,TCTN2,B9D2,KCTD10,TMEM231,MKS1,TMEM216,CC2D2A,B9D1,
GO:0036053~glomerular endothelium fenestra	CD34,
GO:0036057~slit diaphragm	PODXL,NPHS1,IQGAP1,KIRREL2,MAGI2,NPHS2,TRPC6,F11R,
GO:0036064~ciliary basal body	CBY1,ALMS1,BBOF1,DFNB31,TTC26,CCDC151,KNCN,CETN3,FOPNL,RTTN,B9D2,SSNA1,USH2A,OFD1,RP2,PCNT,PKHD1,EZR,TUBG1,AKT1,IRS1,CETN2,PSEN2,RAB28,EVC,RAB8A,IFT88,PKD2,PCM1,FAM161A,USH1G,C2CD3,ODF2,AGBL2,CFAP126,AGBL4,RPGRIP1L,CCSAP,TTBK2,LCA5,DZIP1,BBS7,IFT20,SAXO1,DZIP1L,AHI1,BBS5,TTLL6,POC1A,BBS1,NEDD1,TTC8,POC1B,PIFO,DYNC2LI1,TRAF3IP1,IFT81,RPGR,KIFAP3,WDR34,MARK4,CEP19,RAB3IP,BBS4,IFT140,AKAP9,RSG1,KIAA…
GO:0036117~hyaluranon cable	HAS3,HYAL1,
GO:0036126~sperm flagellum	CATSPER2,AK1,DRD2,ATP2B4,NME5,DNAJB13,TCTEX1D4,TXNDC8,TXNDC2,SAXO1,MNS1,RPGR,AK8,ALS2CR12,TEKT3,DNAI2,SLIRP,RNF38,DNAH1,
GO:0036128~CatSper complex	CATSPER4,CATSPERB,C1orf101,CATSPERG,CATSPER2,HSPA2,CATSPERD,CATSPER3,CATSPER1,
GO:0036156~inner dynein arm	DNAH7,DNAH1,
GO:0036157~outer dynein arm	NME8,DNAH5,CCDC114,DNAI2,DNAI1,
GO:0036195~muscle cell projection membrane	ARPC2,PLEKHO1,ARPC1A,
GO:0036266~Cdc48p-Npl4p-Vms1p AAA ATPase complex	ANKZF1,
GO:0036396~MIS complex	WTAP,KIAA1429,METTL3,METTL14,
GO:0036398~TCR signalosome	EZR,LCP2,STK11,
GO:0036449~microtubule minus-end	SVIL,CAMSAP2,FAM175B,ASPM,CAMSAP3,
GO:0036457~keratohyalin granule	CELA2A,FLG,HRNR,
GO:0036464~cytoplasmic ribonucleoprotein granule	DYNC1I1,DDX3Y,ROCK2,STAU1,RPLP0,TUBB,MAPT,PABPC1,MYH1,NCL,RPL28,IQGAP1,ACTB,CDC42,RPS4X,RPS6,RAC1,HNRNPU,RPL6,FMR1,DHX9,INA,TUBA1A,
GO:0036477~somatodendritic compartment	RAB5A,STX4,
GO:0036488~CHOP-C/EBP complex	CEBPB,DDIT3,
GO:0036501~UFD1-NPL4 complex	NPLOC4,UFD1L,
GO:0036502~Derlin-1-VIMP complex	VIMP,DERL1,
GO:0036513~Derlin-1 retrotranslocation complex	VCP,SYVN1,SVIP,HM13,RNF139,RNF185,RNF5,VIMP,DERL1,SEL1L,AMFR,
GO:0038037~G-protein coupled receptor dimeric complex	GRM1,
GO:0038038~G-protein coupled receptor homodimeric complex	GRM1,
GO:0038039~G-protein coupled receptor heterodimeric complex	GABBR2,GABBR1,
GO:0042022~interleukin-12 receptor complex	IL12RB1,
GO:0042025~host cell nucleus	TMEM229A,
GO:0042101~T cell receptor complex	BCL10,CD4,CD8A,CD3D,CD3E,CD3G,CD8B,CD247,CD6,ZAP70,SYK,ALCAM,TRAT1,APBB1IP,SKAP1,CARD11,STOML2,
GO:0042105~alpha-beta T cell receptor complex	CD3D,CD3E,CD3G,CD247,PTPN6,
GO:0042175~nuclear outer membrane-endoplasmic reticulum membrane network	RAB14,NPLOC4,
GO:0042272~nuclear RNA export factor complex	ATXN1,NXF2,NXF3,
GO:0042382~paraspeckles	NUDT21,SFPQ,HNRNPM,NONO,CPSF6,PSPC1,
GO:0042383~sarcolemma	CCDC78,FXYD1,ADCY6,SGCE,ABCC9,NOS1AP,CIB2,DYSF,FLOT1,PDE9A,CACNA1H,ANXA1,ATP1A1,ATP1B1,ITGB1,KRT8,ANXA2,ADRB2,CTSB,ANXA6,CHRM4,KRT19,ANXA5,ALOX5,FGF6,LAMP1,DMD,COL6A1,COL6A2,COL6A3,ATP1A3,CD59,ANK1,DES,ALOX12,VCAM1,BGN,LAMA2,FAS,NOS1,AQP1,SLC8A1,OPRM1,CLCN1,BSG,UTRN,CAV3,SLC8A3,PPP3R1,ANK2,PLCB3,GHRHR,PRKCQ,PPP3CA,ABCC8,AHNAK,ANK3,DLG1,SGCG,SNTA1,ITGA7,SNTB1,DAG1,FLNC,SCN5A,SSPN,KCNB1,SLMAP,PGM5,…
GO:0042405~nuclear inclusion body	NBN,TPR,NUP153,RANBP2,NUP98,ATXN3,ATXN1,PABPN1,SLF1,ATXN3L,RAD18,STUB1,
GO:0042406~extrinsic component of endoplasmic reticulum membrane	TOR1A,PML,ALDH3A2,ZC3H12A,MMP27,
GO:0042470~melanosome	ANXA2P2,MREG,RAB27B,SDCBP,TPP1,RAB29,SYNGR1,CALU,CTNS,SEC22B,FLOT1,ATP6V1G2,TFRC,RPN1,ATP1A1,ITGB3,ITGB1,P4HB,CTSD,ANXA2,CTSB,HSP90AA1,ANXA6,SLC3A2,HSP90AB1,CD63,CNP,HSPA5,HSPA8,SLC2A1,LAMP1,PDIA4,HSP90B1,TYR,TYRP1,RAB5A,ATP6V1B2,PPIB,AHCY,STOM,CANX,ERP29,GCHFR,PDIA3,YWHAB,BSG,MYH11,SERPINF1,CAPG,DCT,PMEL,SLC1A4,FASN,TMED10,MMP14,CCT4,ANXA11,RAB5C,RAB27A,GPR143,ATP1B3,NAP1L1,TMEM33,RAB38,RAB2A,RA…
GO:0042555~MCM complex	MCM5,MCM2,MCM7,MCM3,MCM4,MCM6,MMS22L,TONSL,MCMBP,
GO:0042564~NLS-dependent protein nuclear import complex	MYBBP1A,
GO:0042565~RNA nuclear export complex	RAN,XPO5,
GO:0042567~insulin-like growth factor ternary complex	IGF1,IGFBP3,IGFBP5,IGFALS,
GO:0042571~immunoglobulin complex, circulating	IGHM,IGLC7,IGHV4OR15-8,IGHV1OR21-1,TRDC,IGLL5,IGHV3-23,IGKC,IGHE,IGHG1,IGHG2,IGHG3,IGHG4,IGHD,IGLC6,IGLC1,IGLC2,IGLC3,IGLL1,IGHV3OR16-9,
GO:0042581~specific granule	SNAP23,STXBP3,LTF,ANXA3,CAMP,ANXA11,CLCN3,CRISP3,ADAM8,STX4,STX3,STXBP2,OLFM4,
GO:0042582~azurophil granule	SNAP23,STX7,MPO,HEXA,HEXB,DEFA4,AZU1,NOS1,ANXA11,STX3,STXBP2,OLFM4,
GO:0042583~chromaffin granule	CHGA,CLU,
GO:0042584~chromaffin granule membrane	DBH,ANXA7,SYT1,SRI,SYT2,ATP8A1,
GO:0042585~germinal vesicle	AURKA,MARCKS,NCAPD3,
GO:0042587~glycogen granule	PPP1R3D,FASN,PCYT1A,PPP1CA,PPP1CB,PPP1R3B,PPP1R3E,
GO:0042588~zymogen granule	OGT,RAB3D,GNAI3,SRGN,HSPD1,PLA2G4A,CEL,
GO:0042589~zymogen granule membrane	CLCA1,RAB27B,SCAMP1,ZG16,TMED10,VAMP2,TMED2,CUZD1,DMBT1,
GO:0042599~lamellar body	SFTPB,SFTA3,SFTPC,SMPD1,SFTPD,CKAP4,SFTPA2,SFTPA1,CLIP2,
GO:0042612~MHC class I protein complex	HLA-C,HLA-F,HLA-A,HLA-G,AZGP1,B2M,HLA-B,HLA-H,HLA-E,HFE,MR1,
GO:0042613~MHC class II protein complex	HLA-DRB1,HLA-DQB2,HLA-DRA,HLA-DMB,HLA-DPB1,HLA-DRB4,HLA-DRB3,HLA-DQA1,HLA-DQB1,E7ENX8,HLA-DMA,F6UB75,HLA-DOB,HLA-DPA1,HLA-DQA2,CD74,HLA-DOA,HLA-DRB5,
GO:0042622~photoreceptor outer segment membrane	PROM1,DHRS3,OPN1SW,OPN1LW,OPN1MW,RHO,GNAT1,GNAT2,CNGA1,PRPH,GNB1,ROM1,CNGA3,NAPEPLD,PHLPP2,CDHR1,
GO:0042627~chylomicron	APOC2,APOC4-APOC2,APOA1,APOE,APOA2,APOC1,APOC3,APOH,APOB,APOA4,LPL,APOBR,APOA5,LSR,
GO:0042629~mast cell granule	MILR1,SNAP23,PIK3CD,LAT,RASGRP1,NPPA,ANXA1,LYN,SRGN,CHGA,KIT,AKR1B1,GATA2,CXCR2,PIK3CG,CPLX2,NR4A3,MRGPRX2,S100A13,LAT2,PLA2G3,
GO:0042641~actomyosin	MYH9,MYH10,HDAC4,STX1A,DBN1,CDC42BPA,MYH14,MYO18A,KAT2B,LURAP1,MYO5A,CDC42BPB,
GO:0042643~actomyosin, actin portion	ACTC1,
GO:0042645~mitochondrial nucleoid	SOD2,POLRMT,TERT,CLPX,SLC25A5,ATP5B,DBT,VDAC1,MPG,CPS1,SHMT2,LONP1,HSPA9,HADHA,LRPPRC,VDAC2,TUFM,ACADVL,DNA2,POLG,HADHB,TFAM,SSBP1,GRSF1,MTERF2,TRMT10C,DHX30,FASTKD5,SUPV3L1,TFB1M,TOP1MT,LRRC59,DNAJA3,TEFM,PEO1,MTERF1,HSD17B10,ELAC2,UQCC2,TFB2M,DDX28,ATAD3A,FASTKD2,POLG2,POLDIP2,
GO:0042719~mitochondrial intermembrane space protein transporter complex	TIMM10,TIMM10B,TIMM9,TIMM8B,TIMM13,
GO:0042720~mitochondrial inner membrane peptidase complex	IMMP1L,IMMP2L,
GO:0042721~mitochondrial inner membrane protein insertion complex	TIMM22,TIMM9,
GO:0042734~presynaptic membrane	NRXN1,NRXN2,APBB1,GRM8,PDE2A,CASK,SNPH,ERC2,GRM6,ADGRL1,PCDH8,KCNH1,SYP,FBXO45,FOSL1,KCNA2,SYT1,ADORA1,L1CAM,GRIK1,SNAP25,GAD2,KCNA1,GRIN2A,GRIK2,PICALM,SCRIB,GRM2,GRM7,GRM3,GRM4,PVRL1,GRIK4,GRIK5,KCTD16,KCTD8,RIMS1,CADPS2,ERC1,UNC13C,NLGN2,ZNRF2,DENND1A,KCTD12,MPP4,KCNC2,GPER1,LRFN3,PI4K2A,CNTNAP4,PICK1,LRRC4B,GABBR1,UNC13A,RIMS2,CAMK2A,NPTN,SNCAIP,
GO:0042765~GPI-anchor transamidase complex	PIGK,PIGT,GPAA1,PIGS,PIGU,
GO:0042788~polysomal ribosome	EEF2,NR0B1,RPL7A,FMR1,NUFIP2,ABCF1,LARP4B,
GO:0042824~MHC class I peptide loading complex	TAPBP,CALR,
GO:0042825~TAP complex	TAP2,E7ENX8,TAPBP,TAP1,
GO:0042827~platelet dense granule	HPS4,
GO:0042995~cell projection	IRGM,SH3PXD2B,CFAP99,CAMP,TULP1,CACNA1A,ANGPT2,ARPC5,PDPK1,FABP7,FFAR2,NPHS1,LPXN,WDR1,AVIL,DDN,HCK,SPP1,ACTN1,EZR,PLCG1,MDK,RRM1,CAD,DRD3,GJA5,CCT4,AGFG1,ARPC4,PTEN,ACTR2,GTF2I,CX3CL1,PTPN12,ARHGEF5,ADAM15,BYSL,GRB7,TRIP10,KIZ,PIP5KL1,SH3PXD2A,MAP1S,RHOU,FERMT3,CCDC13,CFAP52,ARHGAP24,PROM2,CFAP43,CFAP36,MEGF10,CFAP44,MAGI1,CAMKK2,PPP1R16B,NDN,SH3GL1,MRI1,DRC3,CDC42SE2,ACTR3B,BIN2,COQ6,
GO:0043005~neuron projection	RGMA,SPINK2,KIF3A,SNAP23,H3BNC9,SYNJ1,SGK1,ACOT7,SYT5,DVL1,LIN7A,SNPH,ARPC2,OGT,FLRT2,SIAH2,DCX,ACTN4,PARK2,KIF1B,CTSV,RNF40,NDUFS7,AVIL,DAB1,ATP6AP2,GABBR2,SCGN,TRPM2,MYO1D,UFL1,ADGRL1,UNC5C,BAG3,FOS,MT-ND5,ARG1,GPI,TH,NGFR,SYP,VIM,NMB,QDPR,UBB,PTPRF,ACP2,MAP2,SRC,BRAF,FOSL1,STMN1,TPH1,ATF4,PAM,NFKB1,SYT1,CALB2,S100A1,GLRA1,RPS6KB1,AHCY,ATP2B4,SLC6A2,MPST,FAS,S100A4,CD27,MAP4,CHAT,EPHA8,SLC6A1,S…
GO:0043020~NADPH oxidase complex	CYBB,CYBA,NCF1,NCF2,NCF4,NOXA1,NOXO1,NOX3,NOX4,NOX1,
GO:0043025~neuronal cell body	NCAM1,SEZ6L2,GHR,RPSA,KNCN,PPP1R9B,CASR,APBB1,BMPR1B,AGRP,SYT5,CACNA1A,DVL1,ENC1,NRP1,CPLX1,RGS12,SPTBN2,SNPH,LSM1,OGT,PMM2,SLC31A1,YKT6,FABP7,P2RX6,KCNN4,SIAH2,STRN,CREB3,GRIN3B,ACSL4,SYNCRIP,LRP4,COBL,NDUFS7,ZPR1,KATNA1,DAB1,LRP6,DGKI,SNCG,TRPM2,MYO1D,KCNK2,KCNH1,RAPGEF3,STAU1,DLGAP3,SOD1,ADA,CST3,TGFB1,PDYN,CALCA,VIP,APOE,MBP,MT-ND1,ANG,APOB,S100B,TUBB4A,NTRK1,IGF1,ARG1,APOD,CYP17A1,INHA,CALB1…
GO:0043033~isoamylase complex	AGL,
GO:0043034~costamere	SYNM,SVIL,KRT8,KRT19,DMD,VCL,SDC4,TRPC1,FXR1,ANK2,AHNAK,ANK3,ILK,DAG1,FLNC,PGM5,PLEC,HOMER1,AHNAK2,CMYA5,SMPX,
GO:0043083~synaptic cleft	ACHE,GRIA3,CDH8,PRSS12,GRIN1,DNM3,COLQ,
GO:0043159~acrosomal matrix	DLD,ACR,CYLC1,
GO:0043186~P granule	TDRD6,SNRPG,HENMT1,PIWIL4,TDRD9,TDRD7,PIWIL2,PIWIL1,MAEL,TDRD1,DDX4,CARHSP1,
GO:0043190~ATP-binding cassette (ABC) transporter complex	ABCD4,ABCA7,ABCA2,ABCG8,ABCG5,ABCB6,ABCB8,ABCF2,
GO:0043194~axon initial segment	BIN1,KCNQ3,KCNQ2,NFASC,CCK,SCN1A,ANK3,CAMK2D,NRCAM,LRRC7,SPTBN4,SCN8A,
GO:0043195~terminal bouton	AP3D1,UNC13B,CPLX1,SYT7,STX6,SYNGR1,OPHN1,OXT,CALCA,GHRH,ESR1,APP,CALB1,CCK,TH,SYP,SYN1,ADCYAP1,RAB3A,RAB5A,PVALB,SYT1,DRD4,CALB2,VAMP1,CAD,ADORA1,NTSR1,L1CAM,CCKAR,PFN2,SNCA,GRIA3,GRIA4,NMU,RAB7A,POLG,NAPA,P2RX3,PRSS12,CABP4,STXBP1,AP1S1,VAMP2,GRIN1,SLC18A2,KCNMA1,GRIK2,GRIK3,ILK,SNCB,GRIK5,DPYSL2,SLC18A3,NTRK2,AAK1,LRRK2,CPLX2,SV2A,PTPRN2,AP2M1,KCNC2,P2RX4,SEPT5,DNAJC5,TBC1D24,
GO:0043196~varicosity	MGLL,CRH,TNFRSF1B,CRHBP,UCN,DNM1,CRHR2,CADM1,DAGLA,
GO:0043197~dendritic spine	GRID2IP,SHANK2,ARHGAP32,APBB1,GIPC1,P2RX6,SIPA1L1,GRID2,RGS14,STRN,CTNND1,OPHN1,PALM,DGKI,NEURL1,DLGAP3,APP,ITGB1,ADRB2,DRD2,ARF4,NR1D1,DRD4,COMT,PTPRZ1,ITPKA,LAMA2,AKAP5,MT3,CANX,NOS1,MARCKS,ADORA1,NTSR1,PRKAR2B,ARRB2,SLC8A1,MYH10,ACTN2,PPP1CC,GRIA1,GRIA3,ABL2,SLC1A3,MAP1B,ARRB1,GSK3B,ATP1A2,FXR1,GPM6A,EPHA4,P2RX3,SLC8A3,PTEN,HNRNPK,PPP1CA,KCNJ2,DLG4,MYL7,GRIN1,FMR1,PDE4B,STX4,TIAM1,MTMR2,CTTN,G…
GO:0043198~dendritic shaft	GRIP2,HTR2A,GIPC1,APP,MAP2,FLNA,DRD1,AKAP5,NTSR1,PRKAR2B,SLC8A1,CTNNB1,GRIA3,NSF,PSEN1,GSK3B,FMR1,ILK,CACNA1C,GRM7,INPP5J,SEZ6,CNIH2,KIRREL3,NLGN1,CNIH3,PREX1,LPAR1,DLG3,ARHGEF2,KIRREL,JPH4,SYNGAP1,GPER1,SLC12A5,SYNDIG1,CRIPT,GABBR1,ZMYND8,LZTS1,
GO:0043202~lysosomal lumen	AGRN,RNASET2,NCAN,TPP1,GYG2,CUBN,CTSV,KERA,SDC3,GPC4,CSPG5,GC,GBA,FUCA1,CD74,GLA,HEXA,CTSD,DCN,PSAP,HEXB,CTSL,HSP90AA1,GUSB,PDGFRB,GAA,CTSA,ACP2,HSPA8,IFI30,LAMP2,VCAN,ARSA,GNS,CD1E,ARSB,ACAN,GLB1,SMPD1,GM2A,SDC1,TCN2,OGN,BGN,IDS,CTSS,GIF,SDC4,GALNS,SDC2,GPC1,IDUA,GYG1,FASLG,PPT1,GPC3,SGSH,LUM,PRELP,NAGLU,GALC,GPC5,HSPG2,FMOD,HYAL1,ASAH1,SCARB2,CSPG4,GPC2,TXNDC5,PLBD2,NEU4,BCAN,NEU1,LGMN,OMD,ATP1…
GO:0043203~axon hillock	AURKA,CCK,SERPINF1,PRKCZ,NDEL1,SPTBN4,TPX2,
GO:0043204~perikaryon	SHTN1,RBFOX3,KCNK1,NPFF,EFNA2,CTSV,ZPR1,NEURL1,PDE9A,DDN,BRD1,CPNE6,GOT2,ASS1,GNRH1,PENK,BGLAP,ESR1,CCK,CRH,TH,NGFR,ANXA5,ENO2,TOP1,NEFH,CCL2,DRD2,GLUL,KCNA2,PCSK2,PAM,CRHBP,MAPK1,NTSR1,CNR2,OPRM1,FUS,OPRK1,CCR2,GRIA3,HTR5A,PPP5C,ITGA8,EPHA4,PTPN5,AIF1,UCN,ITGA1,SLC8A3,PPP1CA,GNB2L1,HPCA,CDK5,KCNA1,GRIK2,GRIK3,NAIP,CRHR2,DRP2,CAMK2B,ENDOG,KCNB1,KCNAB1,CNGA3,GRIK5,NTRK2,PTPRN,LRRK2,KLHL24,NSMF,TTL…
GO:0043205~fibril	ODAM,SNCA,SLC1A3,MUC5AC,
GO:0043209~myelin sheath	EHD1,CLTC,SYN2,NAPB,FAM213B,SOD2,MPZ,PMP2,GNB5,PHGDH,SEPT4,TSPAN2,WDR1,NDUFS3,CLDN11,SLC25A12,TPPP,MYO1D,NFASC,NDUFA10,SOD1,GOT2,CA2,CRYAB,ALB,THY1,TUBB4A,ERBB2,ATP1A1,ATP1B1,SLC25A5,GSN,ATP5B,LDHB,NEFL,HSP90AA1,PDHA1,ENO2,GNAO1,DLD,UCHL1,UBB,UBC,BCL2,DLAT,HSPD1,HSPA5,HSPA8,RALA,NEFH,SLC25A4,CKB,ATP1A3,GFAP,MIF,PKM,GLUL,EZR,NME1,SYN1,TCP1,SRD5A1,NDUFV2,COX5A,ATP6V1B2,VDAC1,UQCRC2,ATP5F1,ATP5A1,MS…
GO:0043218~compact myelin	MBP,CD59,PMP22,PLLP,
GO:0043219~lateral loop	STX4,DLG1,SIRT2,MPP5,
GO:0043220~Schmidt-Lanterman incisure	CLDN5,MPDZ,ANXA2,AKR1B1,MAG,PRKCI,PTEN,NCMAP,SIRT2,MPP5,MARVELD2,JAM3,
GO:0043224~nuclear SCF ubiquitin ligase complex	RBX1,RNF7,
GO:0043229~intracellular organelle	PRSS41,BCL2L14,SLC23A1,
GO:0043231~intracellular membrane-bounded organelle	DAB1,KCNG1,CASP7,CYP51A1,PQLC2,CNOT1,YIF1A,DIAPH2,PPP5C,P4HA2,SEC13,ALDH3A1,DRG2,RANGAP1,SLC25A17,EIF4ENIF1,ARCN1,TSPO,SLF2,SFXN4,EPS15,AP1G1,SYBU,RABEP2,USF2,VBP1,STEAP2,ACBD5,PPHLN1,STX16,SCARB1,EVA1A,AFTPH,MITD1,AGFG1,TFAP2A,CADPS2,BARD1,ACOX2,FYCO1,CROT,IPO5,YBX1,TNPO3,ACAA1,NSDHL,ABCG1,SAMD9,GSTK1,STK11IP,TMEM106B,FGFR2,GPBP1,POLK,CALCOCO2,SEC31A,VCAN,NOP16,MEF2C,MTA3,PINX1,ANKRD6,RDH10,TDP1…
GO:0043234~protein complex	SH3GLB1,CD48,WDR6,MYD88,OOEP,GNAT3,UTY,STIM1,APBB1,MEN1,DNM1L,KRIT1,RGS12,HAT1,CEP290,SMAD7,OGG1,CCP110,RIPK2,PRPF3,SMAD6,ACTN4,TRIAP1,KDM1A,SNX2,MITF,SDC3,PEX11A,PEX14,ERLIN1,DGKI,MTA2,RGS11,UFL1,SASH1,ERLIN2,SNX4,GDF11,EPPIN,MBD3,BCL10,PEX11B,ACTL6A,SOD1,GOT2,MYC,TG,RBP4,TTR,ALB,LTF,ESR1,ANXA1,SEMG1,NTRK1,TP53,ATP1A1,SERPINA5,POLB,PROS1,KLK3,TUBB,HNRNPC,ANXA6,CD63,PARP1,AR,ACR,PRKAR1A,HSPD1,CLU…
GO:0043235~receptor complex	LRP5L,BMPR1B,NRP1,MUSK,GPR37,RNMT,GPR37L1,RAMP1,RAMP2,RAMP3,LRP5,LRP6,TM7SF2,SLITRK5,EGFR,LDLR,EGF,PIGR,ERBB2,NTRK1,APP,ITGB3,ITGB2,ITGB1,INSR,ADRB2,RET,IGF1R,NR3C2,ADRA2A,GHR,FGFR1,VDR,ADRB3,INSRR,NPR1,ITGB4,TSHR,ENG,FLT1,ITGB5,PTPRA,ITGB6,TNFRSF1A,RXRA,CR2,ERBB3,PTPRB,IL4R,ITGA3,ITGB7,KLRC1,KLRC2,ACVR2A,VIPR1,FLT4,ACVR1B,TGFBR1,TGFBR2,ADCYAP1R1,LIFR,NOTCH1,MTNR1A,LEPR,TRPC1,MTTP,P2RX3,OLR1,SMAD…
GO:0043240~Fanconi anaemia nuclear complex	FANCC,STRA13,FANCL,FAAP100,FAAP24,FANCG,FANCA,FAAP20,FANCM,APITD1,FANCB,FANCE,FANCF,
GO:0043257~laminin-8 complex	LAMB1,
GO:0043259~laminin-10 complex	LAMA5,LAMB1,LAMC1,
GO:0043260~laminin-11 complex	LAMA5,LAMC1,LAMB2,
GO:0043265~ectoplasm	GYS2,
GO:0043292~contractile fiber	SMTNL1,PPP1R12A,CST3,GJA1,DEK,CDK5R1,
GO:0043293~apoptosome	APAF1,CASP9,
GO:0043296~apical junction complex	CCDC85C,CDH1,RHOA,TJP1,PKN2,CLDN19,FBF1,SHROOM3,FRMD6,PVRL3,
GO:0043509~activin A complex	INHBA,
GO:0043512~inhibin A complex	INHA,INHBA,
GO:0043513~inhibin B complex	INHA,
GO:0043514~interleukin-12 complex	IL12A,IL12B,
GO:0043527~tRNA methyltransferase complex	METTL1,
GO:0043540~6-phosphofructo-2-kinase/fructose-2,6-biphosphatase complex	PFKFB1,
GO:0043541~UDP-N-acetylglucosamine transferase complex	UGT3A1,EXT2,
GO:0043564~Ku70:Ku80 complex	XRCC6,XRCC5,C9orf142,
GO:0043596~nuclear replication fork	SMARCA5,PCNA,ZRANB3,MMS22L,ZMIZ2,TONSL,SMARCAD1,BAZ1B,
GO:0043614~multi-eIF complex	EIF2S1,
GO:0043625~delta DNA polymerase complex	POLD1,POLD3,POLD4,
GO:0043626~PCNA complex	PCNA,
GO:0043657~host cell	IFIT1,DYNLT1,TAP1,TAP2,DERL1,
GO:0043679~axon terminus	CASR,SEPT7,TULP1,NPFF,HNRNPR,RNF40,GLRA3,DGKI,GNRH1,PENK,CHRM2,CHRM4,ANXA5,CHRM1,CCL2,DRD2,GLUL,KCNA2,GOT1,ITGA2,KCNA6,ADRA2C,ELK1,CHRM3,RAB5A,DRD1,CRHBP,MARCKS,AQP1,SRI,NTS,OPRD1,OPRK1,CLCN3,EPHA4,UCN,CDH8,ATP6V0D1,HNRNPK,FKBP1A,KCNC4,KCNA1,KCNAB2,CRHR2,KCNC3,SEPT6,PTPRN,SLC17A8,SLC9A6,GPER1,PACSIN1,TANC1,FLRT3,KCNIP3,
GO:0044194~cytolytic granule	GZMB,LAMP1,PRF1,STXBP2,RNF19B,
GO:0044207~translation initiation ternary complex	EIF2S1,
GO:0044214~spanning component of plasma membrane	BMPR2,
GO:0044216~other organism cell	C4BPA,C4B,C4BPB,
GO:0044220~host cell perinuclear region of cytoplasm	LMAN1,
GO:0044224~juxtaparanode region of axon	KCNA2,DLG4,CNTN2,KCNA1,KCNAB2,KCNAB1,DLG2,SIRT2,CNTNAP2,EPB41L3,
GO:0044228~host cell surface	AXL,
GO:0044231~host cell presynaptic membrane	PI4K2A,
GO:0044232~organelle membrane contact site	ESYT2,ESYT3,ESYT1,
GO:0044233~ER-mitochondrion membrane contact site	ACSL4,CANX,STX17,TOMM20,ATG14,ATG5,ZFYVE1,
GO:0044284~mitochondrial crista junction	MIC13,
GO:0044291~cell-cell contact zone	FLOT1,RAP2B,AHNAK,TIAM1,FLOT2,BAIAP2L2,FGFRL1,FLCN,OPALIN,PKP4,JAM3,PCDH9,RAP2C,
GO:0044292~dendrite terminus	GPR179,RGS11,RGS7,IFT20,SLC32A1,IFT57,IFT52,
GO:0044294~dendritic growth cone	COBL,CDKL5,PTCH1,MAPK8IP1,
GO:0044295~axonal growth cone	SHTN1,CLASP2,COBL,APC,L1CAM,GPM6A,LIMK1,EPHA4,NRXN1,FKBP4,TIAM1,PTCH1,AATK,PARD3,OLFM1,BOC,RTN4R,PARD6A,FLRT3,MAPK8IP1,TRPV2,
GO:0044297~cell body	RBP1,ACOT7,PODXL,ATP6AP2,GABARAP,STAU1,TUBB,MAPT,RLBP1,GFAP,BRAF,EZR,GNB3,TCP1,COMT,TACR1,HSPA1L,NF2,RPL28,P2RY1,CCT5,CCT3,CCT8,CCT4,ACTA2,RPS6,GNB1,GNB2,ACTG2,ACTC1,ACTA1,CXADR,CCT2,GSTO1,NRG1,BPTF,PTPN13,FADD,DPYSL3,PTK2B,CASP8,RPE65,ZPBP2,RDH10,APOA1BP,USP33,RDH5,PACRG,PARK7,CCT7,ZPBP,PINK1,GABARAPL1,SYNDIG1,DISC1,DAXX,MAPK8IP1,LZTS1,ENTPD2,TRPV2,
GO:0044299~C-fiber	CCL2,PRPH,SCN11A,
GO:0044300~cerebellar mossy fiber	NFIB,DLG4,DAB2IP,LRRC4B,SLC17A7,
GO:0044301~climbing fiber	DAB2IP,
GO:0044302~dentate gyrus mossy fiber	MAPK8IP1,
GO:0044304~main axon	APBB1,APP,TIAM1,
GO:0044305~calyx of Held	KCNK2,
GO:0044306~neuron projection terminus	DMD,FSTL3,MME,UCHL1,APC,PTGER4,VAMP2,DLG4,MOB2,TMEM57,VTI1A,SLC32A1,FLRT1,BSN,
GO:0044307~dendritic branch	MARCKS,GRIN1,
GO:0044308~axonal spine	GRIA1,EEA1,SLC9A6,
GO:0044309~neuron spine	GRIA1,DLG4,SHANK3,
GO:0044316~cone cell pedicle	SLC32A1,HCN3,
GO:0044317~rod spherule	REEP6,
GO:0044322~endoplasmic reticulum quality control compartment	SYVN1,RHBDD1,EDEM1,ERLEC1,EDEM2,EDEM3,FBXO6,MAN1B1,
GO:0044326~dendritic spine neck	PPP1R9B,ATP1A3,DRD1,SRI,PPP1R9A,
GO:0044327~dendritic spine head	PPP1R9B,SRGAP2,ATP1A3,DRD1,FUS,HPCA,NRGN,GPER1,DNM3,
GO:0044354~macropinosome	ANXA2,CLIP1,MMP14,ANKFY1,
GO:0044393~microspike	EZR,FSCN1,PROM2,
GO:0044530~supraspliceosomal complex	RBMX,ADAR,UPF1,
GO:0044545~NSL complex	KANSL2,
GO:0044599~AP-5 adaptor complex	AP5Z1,
GO:0044609~DBIRD complex	CCAR2,ZNF326,
GO:0044611~nuclear pore inner ring	NUP188,NUP205,
GO:0044613~nuclear pore central transport channel	NUTF2,NUP54,NUP35,
GO:0044614~nuclear pore cytoplasmic filaments	RANGAP1,RANBP2,
GO:0044615~nuclear pore nuclear basket	TPR,NUP153,RANBP2,NUP98,NUP35,
GO:0044732~mitotic spindle pole body	SYNE4,TUBGCP4,
GO:0044753~amphisome	SQSTM1,LRRK2,
GO:0044754~autolysosome	SQSTM1,LRRK2,
GO:0044798~nuclear transcription factor complex	KLF4,SOX15,SOX14,SOX5,SOX18,SOX2,SOX9,SOX8,SRY,SOX4,NFATC2,MED25,SOX17,
GO:0044853~plasma membrane raft	MYO1D,PRKAR1A,PRKAR2A,EZR,PRKACA,CDH2,LCP2,SLC5A7,KCND2,MYO1A,
GO:0045025~mitochondrial degradosome	SUPV3L1,PNPT1,
GO:0045092~interleukin-18 receptor complex	TOLLIP,
GO:0045095~keratin filament	KRTAP10-9,KRTAP9-8,KRTAP5-11,KRTAP9-2,KRTAP10-11,KRTAP12-3,KRTAP5-4,KRTAP4-7,KRTAP10-7,KRTAP5-10,KRTAP4-1,KRTAP10-12,KRTAP5-8,KRTAP4-9,KRT81,KRTAP10-6,KRTAP4-8,KRTAP4-11,KRTAP5-5,KRTAP9-9,KRTAP5-3,KRT87P,KRTAP9-7,KRTAP16-1,KRTAP9-6,KRTAP29-1,KRTAP9-1,KRTAP2-1,KRTAP2-2,KRT8,KRT5,KRT74,KRTAP4-16P,KRT86,KRT75,KRT14,KRT6A,KRT6B,KRT1,KRT18,KRT7,KRTAP1-4,KRTAP2-3,KRT3,KRT10,KRT13,KRT4,KRTAP5-9,CASP14,K…
GO:0045098~type III intermediate filament	PRPH,UPP2,
GO:0045111~intermediate filament cytoskeleton	PKN2,SMG7,IP6K2,TACC1,STXBP4,FAAP100,PHLDB2,EIF1AD,SMARCA2,SYNE2,CLK3,EVPL,KRT13,PJA2,CTNS,ERAL1,PSMD10,VIM,GFAP,DES,KRT4,HOXA13,KRT2,NES,CCT8,DST,CHD3,TRIM29,NFATC4,PLEC,INA,KRT24,NFKBIL1,PADI6,DDX60,XRN1,STAG2,NUP35,SEC62,OBFC1,BCAS3,ZCCHC17,MDN1,MTRR,NDOR1,SAP30BP,STUB1,NSFL1C,MRPS23,ZNF175,PCDHB4,
GO:0045120~pronucleus	HNF1A,AURKA,EED,CENPF,TCL1A,HSF1,EZH2,RAD50,
GO:0045121~membrane raft	DMD,PECAM1,ARID3C,MYO1C,PDE2A,DLL1,SDCBP,PODXL,SLC9A3R1,IKBKB,SYNJ2,NPC1,PLSCR1,RGS16,CFLAR,KCNN4,DAPK3,ADCY6,LAT,ADCY3,TLR2,JAK2,FLOT1,ERLIN2,ABCA1,SDPR,BCL10,EGFR,PGK1,KRAS,TNF,CD4,PRNP,THY1,GNAI2,APP,ICAM1,ITGB1,CD1A,LCK,FYN,LDHB,CTSD,ANXA2,UMOD,LYN,RET,NGFR,CD55,CD14,PTPRC,GNAI3,CD48,FURIN,HSPD1,CD79A,TDGF1,EEF2,SLC2A4,KCNE1,SELE,CD36,RHOQ,GJA1,CAPN2,VCL,HK1,TNFRSF1A,SLC9A1,ATP2B1,TNFRSF1B,RA…
GO:0045160~myosin I complex	MYO1C,
GO:0045171~intercellular bridge	RBM44,CDC7,AAMP,ESRRA,TUT1,USB1,CEP131,AURKB,PPP1R13L,RFXANK,QSOX1,LYRM1,RAB11FIP3,DNAJC8,TDP2,PCNT,BCL3,XPA,CD34,PRKCI,PIK3CB,TIRAP,KIF23,SP4,UNC119,KRR1,IQCB1,RAB35,C16orf33,CEP55,CDCA8,TEX14,KMT2E,KLK6,THAP11,THOC1,EAF1,C9orf72,C12orf66,SIN3A,ZBTB18,SNRNP25,PCIF1,TRIM45,SRA1,FAN1,
GO:0045177~apical part of cell	OOEP,MLLT4,CHL1,DVL2,MYL12B,SIPA1L3,CTSV,DAB1,AQP8,ABCB11,RAPGEF3,PLAT,CA2,LDLR,APP,SPP1,MGST1,ACPP,EZR,DPEP1,PRKCA,VCAM1,ATP6V1C1,C5AR1,TUBG1,MSN,AQP1,CTNNB1,NF2,DRD3,SLC11A2,NUMB,CLCN5,VAMP7,ITGA8,EMP2,CDC42,GPSM2,VLDLR,ACVR1,ENPEP,TJP1,FAP,IFIT5,BYSL,ITPR3,NUMA1,INSC,HFE,FAT4,ARHGEF18,VASH1,PDZD3,HOMER1,ADGRF5,SVBP,DYNC2H1,NEDD1,DYNC2LI1,PARD3,EDA,USP9X,REEP6,DCHS1,ADCY10,LGMN,P2RX4,PARD6B,SRR…
GO:0045178~basal part of cell	CLDN11,TF,EDN1,ITGA2,PRCP,SLC11A2,ITGA1,CLRN1,FAP,HFE,GKN2,DOCK7,ADCY10,OTOF,HOMER3,
GO:0045179~apical cortex	FABP1,GM2A,NLRP5,HAMP,PRKCZ,TCHP,MYO5B,
GO:0045180~basal cortex	CLASP2,GCK,PKD2,MARK2,CLASP1,PHLDB2,PHLDB1,
GO:0045202~synapse	DMD,NLGN4X,GABRA2,DLGAP1,MGLL,SHISA7,NLGN4Y,VWC2L,SHISA9,SHISA8,GABRP,GABRB2,GABRA6,RAPSN,GABRB3,PPFIA2,SEPT7,H3BNC9,SEMA4B,ADGRL1,SNAP23,KCNK1,APBB1,TULP1,CACNB4,AGRN,DVL1,LIN7A,RGS12,RIMBP2,ARPC2,FLRT2,GRID2,DSCAM,DTNB,PPFIA4,LRP6,DGKI,SCGN,UNC5C,SNAPIN,LGI1,APP,CALB1,INSR,CHRM2,CHRM4,MME,ITGA5,CHRM5,ADRA2A,CHRM1,CHRNB1,CCL2,ATP1A3,CDH2,CEL,CHRM3,ACHE,CALB2,GLRA1,RPS6KB1,APC,MPST,NOS1,SDC2,CTNN…
GO:0045203~integral component of cell outer membrane	FAM73B,FAM73A,
GO:0045211~postsynaptic membrane	GRIP2,GRIA3,GRID2,GRIK2,GRIN2A,HTR3A,GRID2IP,SHANK2,ARHGAP32,GABRR3,CHRND,CHRNA2,CHRNA1,GRIK1,CHRNA6,CHRM1,GRID1,GRIA2,GRIA4,GRIN2C,CHRNA4,HTR3B,CHRNA5,CHRNB1,APBB1,GABRP,DLGAP1,GABRD,LIN7A,MUSK,GRIN2D,PJA2,SIPA1L1,LRRTM2,RGS14,STRN,LZTS3,GRIN3B,SRGAP2,GLRA3,GABBR2,MPDZ,NEURL1,CLSTN1,PCDH8,SEMA4F,DLGAP3,CHRNG,CHRM2,CHRM4,CHRM5,FBXO45,BCR,DMD,GABRA1,ANK1,CHRNB2,GABRB1,GABRG2,CHRM3,COMT,GLRA1,GLRA2…
GO:0045239~tricarboxylic acid cycle enzyme complex	FH,
GO:0045252~oxoglutarate dehydrogenase complex	DLD,DLST,OGDH,DHTKD1,OGDHL,
GO:0045254~pyruvate dehydrogenase complex	DLAT,PDHX,PDHA1,DLD,PDHB,PDHA2,
GO:0045261~proton-transporting ATP synthase complex, catalytic core F(1)	ATP5D,ATP5B,ATP5A1,
GO:0045263~proton-transporting ATP synthase complex, coupling factor F(o)	ATP5G1,MT-ATP6,ATP5G3,ATP5G2,ATP5S,
GO:0045273~respiratory chain complex II	SDHC,
GO:0045277~respiratory chain complex IV	MT-CO1,MT-CO2,MT-CO3,COX7B,COX7B2,
GO:0045298~tubulin complex	MAPT,TPT1,BICD1,
GO:0045323~interleukin-1 receptor complex	IRAK1,TRIP6,TOLLIP,
GO:0045334~clathrin-coated endocytic vesicle	DVL2,CPNE6,SFTPB,NGFR,SFTA3,SFTPC,CTLA4,SFTPD,DNM2,MYO1E,RAB35,SFTPA2,SFTPA1,SLC5A7,LMBRD1,MYO6,
GO:0045335~phagocytic vesicle	PLD4,STX6,SRGAP2,FMNL1,ABCA1,ITGAV,CD36,ITGB5,RAB5A,CORO1A,ANXA11,RAB7A,RAB9A,CLCN3,VAMP7,RAB38,RAB8A,RAB14,RAB11A,SLAMF1,RAB31,RAB32,BECN1,RAB39A,RAB11B,ATG14,STX12,RAB43,RAB8B,RAB7B,RAB34,AMBRA1,RAB9B,RAB20,UVRAG,RAB22A,RAB23,
GO:0046540~U4/U6 x U5 tri-snRNP complex	PRPF31,M0R3G1,PRPF4,SART1,PRPF3,PPIH,PRPF6,CD2BP2,LSM8,SNRPB,SNRPE,LSM3,LSM6,SNRPD2,SNRPN,TXNL4A,SART3,ZMAT2,PRPF18,TXNL4B,LSM2,LSM5,
GO:0046581~intercellular canaliculus	ABCB11,ABCB4,DPP4,MMP13,TJP1,MTDH,STARD10,
GO:0046658~anchored component of plasma membrane	CD48,RGMB,TREH,LYPD3,CD160,CP,CD2,MFI2,EFNA1,GPC3,GAS1,HYAL2,PRSS42,RTN4RL1,RTN4RL2,MDGA1,NTNG2,ULBP3,ULBP2,ULBP1,RHBG,NTNG1,
GO:0046691~intracellular canaliculus	KCNA5,MIP,
GO:0046696~lipopolysaccharide receptor complex	TLR4,BCL10,CD14,HSPD1,TRIL,LY96,
GO:0046930~pore complex	TOMM40,BCL2,VDAC1,NUP62,VDAC2,BAX,BAK1,TOMM40L,VDAC3,
GO:0048179~activin receptor complex	ACVR1B,ACVR1,ACVR1C,
GO:0048188~Set1C/COMPASS complex	SETD1A,HCFC1,WDR5,RBBP5,WDR82,DYDC1,DYDC2,DPY30,CXXC1,ASH2L,SETD1B,
GO:0048237~rough endoplasmic reticulum lumen	EDN1,LRPAP1,
GO:0048269~methionine adenosyltransferase complex	MAT2A,MAT2B,
GO:0048471~perinuclear region of cytoplasm	EHD1,IGHM,CDKN3,ATP2C2,SHTN1,ARHGAP10,FAM168B,CCDC78,MANF,EIF4E,MYO16,SGK1,FZD9,TLR4,APBB1,NFKBIE,CLIC1,PDE2A,EML1,DNM1L,SYT5,SLC17A3,CDK2AP1,DYNC1I1,ENPP3,STX16,PTGES,ITGB1BP1,SLC9A3R1,MEIS2,AURKA,RAB29,GAK,ATP2A1,SPTBN2,PER2,NPC1,AXIN1,CASC3,STX7,CTIF,TPD52L2,RAD51C,TNFSF12,XRCC3,PSTPIP1,HCRT,ACTN4,TRIAP1,AP1G1,STX6,MYO1B,ATP9B,PARK2,SPAG9,STX10,BUB1B,TSPAN1,LPXN,USO1,NOS1AP,ATP9A,LDB3,COBL,DEP…
GO:0048476~Holliday junction resolvase complex	RAD51C,SLX4,
GO:0048500~signal recognition particle	SRP19,D6RBG4,SRP9,SRP54,SRP14,
GO:0048786~presynaptic active zone	RIMS2,RIMS1,PPFIA3,PPFIA4,PCLO,ERC1,ERC2,UNC13B,PPFIA2,DGKI,SYN1,ADORA1,PPFIA1,GRM7,NCOA2,NTRK2,SV2A,UNC13C,GAD1,GPER1,RIMS4,SLC32A1,FZD3,SLC17A7,NUFIP1,RIMS3,BSN,UNC13A,
GO:0048788~cytoskeleton of presynaptic active zone	BSN,PCLO,
GO:0051233~spindle midzone	AURKA,BUB1B,APP,PLK1,GEM,CDC42,UNC119,CAMK2B,KIF14,CDCA8,CENPV,ARL8A,AURKB,KIF20B,PKP4,CDC6,RACGAP1,ARL8B,AURKC,CTDP1,
GO:0051286~cell tip	EZR,RAB8B,SLC32A1,
GO:0052718~tRNA-specific adenosine-34 deaminase complex	ADAT2,
GO:0055037~recycling endosome	WASH1,WASH4P,WASH3P,KCNK1,ACKR2,DYNC1I1,STX7,SLC31A1,SLC31A2,AP1G1,ATP9A,RAB11FIP3,OR2A4,TNF,TFRC,TF,ITGB1,RAP2A,CFTR,RAB4A,TUBG1,ACKR3,USP6,AQP2,GRIA1,ABCG1,SLC11A2,RAB13,CLTCL1,RAB4B,RAB10,RAB14,RAB11A,RAN,ATP11A,MLC1,EEA1,RABEP1,VAMP3,RAB11B,ACKR1,ARHGAP44,HFE,LDLRAP1,VPS53,REP15,FAM109B,BLOC1S2,WASH2P,RAB11FIP1,AATK,UNC13D,TUBA1A,ATG9A,SLC9A9,C1orf210,DENND6A,LMTK2,MICALL2,VPS52,FAM109A,COMMD…
GO:0055038~recycling endosome membrane	WASH1,WASH4P,WASH3P,SYT5,SCAMP1,SCAMP2,RAB11FIP3,TFRC,RAP2A,RAB13,RAB8A,RAB10,RAP2B,ARF6,RAB11A,ACAP1,RAB11B,ZFYVE27,RAB12,SLC39A4,WASH2P,RAB11FIP2,RAB11FIP4,MICALL1,SCAMP5,SLC26A7,RFFL,SLC9A6,NDRG1,PLEKHB2,CLIP3,SLC9A7,RAB11FIP5,RAB17,EHD4,EHD1,WASH6P,EHD3,EHD2,ZDHHC2,LAMP5,PACSIN2,ATP11B,RAP2C,
GO:0055087~Ski complex	SKIV2L,TTC37,WDR61,
GO:0060053~neurofilament cytoskeleton	SYNM,NDEL1,
GO:0060076~excitatory synapse	NLGN1,LRRTM2,SRPX2,SYP,ELFN1,SYT1,FGFR2,ITGA3,DLG4,GRIN1,LRRTM1,NLGN4X,SLC17A8,NETO1,SYNDIG1,LRRC4,NLGN3,SLC17A7,BSN,SHANK1,
GO:0060077~inhibitory synapse	GLRA1,GAD2,CEP112,NLGN2,MAF1,SLC32A1,NLGN3,IGSF9,BSN,IQSEC3,IGSF9B,NPTN,
GO:0060091~kinocilium	STRCP1,KNCN,GRXCR1,IFT88,STRC,ELMOD3,CDH23,DCDC2,
GO:0060170~ciliary membrane	CD24,CASK,UMOD,RHO,CLTB,DRD2,DRD1,DRD5,SSTR3,SCNN1A,EPS15,EVC,TAS2R43,TAS2R46,PKD1,PKD2,PTCH1,CNGB1,SEPT2,CNGA2,ARL13B,BBS9,TMEM67,TCTN3,CYS1,EVC2,TMEM17,CNGA4,BBS7,PROM2,BBS5,GPR161,BBS1,TTC8,PKD1L1,TCTN2,HHIP,BBS4,MCHR1,SMO,BBS2,SHANK3,ARL6,TMEM231,TAS2R4,PKD2L1,SHANK2,
GO:0060171~stereocilium membrane	MYO1C,USH2A,FAM65B,
GO:0060187~cell pole	ASTN2,VANGL2,
GO:0060201~clathrin-sculpted acetylcholine transport vesicle membrane	RAB3A,SYT1,SLC18A3,
GO:0060203~clathrin-sculpted glutamate transport vesicle membrane	RAB3A,SYT1,VAMP2,SLC17A7,
GO:0060205~cytoplasmic membrane-bounded vesicle lumen	ZG16,ADA,FASLG,
GO:0060342~photoreceptor inner segment membrane	RHO,RDH12,
GO:0060473~cortical granule	ASTL,
GO:0060987~lipid tube	BIN1,
GO:0061202~clathrin-sculpted gamma-aminobutyric acid transport vesicle membrane	HSPA8,RAB3A,SYT1,VAMP2,GAD2,GAD1,DNAJC5,SLC32A1,
GO:0061474~phagolysosome membrane	LAMP1,
GO:0061574~ASAP complex	SAP18,RNPS1,ACIN1,
GO:0061617~MICOS complex	MINOS1,IMMT,CHCHD3,CHCHD6,C19orf70,MIC13,APOOL,APOO,MINOS1-NBL1,
GO:0061618~sublamina densa	FRAS1,
GO:0061673~mitotic spindle astral microtubule	NUMA1,CCSAP,
GO:0061689~tricellular tight junction	MARVELD2,SIPA1L3,ILDR1,
GO:0061700~GATOR2 complex	SEC13,WDR59,SEH1L,WDR24,MIOS,
GO:0061702~inflammasome complex	NLRP6,
GO:0061742~chaperone-mediated autophagy translocation complex	LAMP2,
GO:0070022~transforming growth factor beta receptor homodimeric complex	ENG,TGFBR1,TGFBR2,DAB2,
GO:0070032~synaptobrevin 2-SNAP-25-syntaxin-1a-complexin I complex	CPLX1,SNAP25,VAMP2,STX1A,
GO:0070033~synaptobrevin 2-SNAP-25-syntaxin-1a-complexin II complex	VAMP2,STX1A,CPLX2,
GO:0070044~synaptobrevin 2-SNAP-25-syntaxin-1a complex	NAPB,NAPA,VAMP2,STX1A,
GO:0070062~extracellular exosome	SLC5A10,FAM168B,RAB19,MTMR11,SH3D21,POTEF,VPS37C,NPEPPSL1,TRABD2B,GGT3P,DDTL,LILRA5,AQP7P3,ANXA2P2,A6NNZ2,A2ML1,CYSRT1,MYO1G,C1QTNF9B,SMIM1,GGTLC3,IGLL5,DNASE2,ACOT7,MYO1C,SNAP23,LGALS9,STXBP3,MASP2,AP4M1,RAB27B,SULT2B1,LGALS8,PSMD11,PSMD12,SIRPB1,AGRP,PGRMC1,CLIC1,WWP2,UPK1A,SULT1C2,QSOX1,WASL,PIK3C2A,AGRN,PLOD2,NDUFA4,PSMD14,CLDN5,STK25,LAD1,UPK2,CHL1,SDCBP,DDX3X,RNASET2,PODXL,KPNA4,MAN2B1,WNT7…
GO:0070069~cytochrome complex	UGT1A1,COX10,COX15,
GO:0070083~clathrin-sculpted monoamine transport vesicle membrane	RAB3A,SYT1,SLC18A1,VAMP2,SLC18A2,
GO:0070110~ciliary neurotrophic factor receptor complex	IL6R,CNTFR,IL6ST,
GO:0070176~DRM complex	LIN52,
GO:0070187~telosome	ACD,TERF1,TERF2,CCDC79,TINF2,POT1,TERF2IP,
GO:0070195~growth hormone receptor complex	GHR,
GO:0070274~RES complex	BUD13,RBMX2,
GO:0070369~beta-catenin-TCF7L2 complex	CTNNB1,TCF7L2,
GO:0070381~endosome to plasma membrane transport vesicle	RAB6A,
GO:0070382~exocytic vesicle	ANXA13,RAB27A,DPYSL3,SYTL3,SYT6,SYT10,UNC13D,SYT9,SYTL1,SYTL5,SYTL4,SYT3,SYT17,SYTL2,
GO:0070390~transcription export complex 2	ENY2,
GO:0070418~DNA-dependent protein kinase complex	UVRAG,
GO:0070419~nonhomologous end joining complex	XRCC6,XRCC5,LIG4,PRKDC,XRCC4,DCLRE1C,C9orf142,NHEJ1,
GO:0070421~DNA ligase III-XRCC1 complex	LIG3,
GO:0070435~Shc-EGFR complex	EGFR,SHC1,
GO:0070436~Grb2-EGFR complex	GRB2,TNK2,
GO:0070442~integrin alphaIIb-beta3 complex	TSPAN32,
GO:0070449~elongin complex	TCEB3CL2,TCEB3,TCEB1,TCEB2,TCEB3CL,TCEB3B,TCEB3C,
GO:0070461~SAGA-type complex	HCFC1,TADA2B,SUPT20H,SGF29,USP22,
GO:0070469~respiratory chain	UQCRHL,NDUFA6,CYCS,NDUFC2,NDUFC2-KCTD14,UQCRQ,UQCR11,MT-ND6,CYC1,HIGD2A,HIGD1A,
GO:0070522~ERCC4-ERCC1 complex	ERCC1,SLX4,ERCC4,
GO:0070531~BRCA1-A complex	BABAM1,M0QXG9,BRCA1,BRCC3,FAM175A,UIMC1,BARD1,BRE,
GO:0070545~PeBoW complex	PES1,BOP1,WDR12,
GO:0070552~BRISC complex	BABAM1,M0QXG9,SHMT2,BRCC3,FAM175B,BRE,
GO:0070554~synaptobrevin 2-SNAP-25-syntaxin-3-complexin complex	CPLX1,CPLX2,
GO:0070557~PCNA-p21 complex	PCNA,CDKN1A,
GO:0070578~RISC-loading complex	TARBP2,AGO3,AGO4,AGO2,AGO1,DICER1,
GO:0070603~SWI/SNF superfamily-type complex	ATRX,DAXX,
GO:0070618~Grb2-Sos complex	KHDRBS1,
GO:0070652~HAUS complex	HAUS3,G3V2T6,HAUS4,HAUS1,HAUS5,HAUS6,HAUS7,HAUS8,HAUS2,
GO:0070685~macropinocytic cup	SNX5,
GO:0070688~MLL5-L complex	OGT,PPP1CC,HCFC1,ACTB,PPP1CA,PPP1CB,STK38,KMT2E,
GO:0070695~FHF complex	HOOK3,FAM160A2,HOOK2,AKTIP,HOOK1,
GO:0070701~mucus layer	MUC2,MLP,
GO:0070702~inner mucus layer	MUC2,
GO:0070703~outer mucus layer	MUC2,
GO:0070722~Tle3-Aes complex	TBX15,
GO:0070724~BMP receptor complex	BMP2,HFE2,
GO:0070743~interleukin-23 complex	IL12B,IL23A,
GO:0070761~pre-snoRNP complex	NOP56,TAF9,ZNHIT6,PIH1D1,NUFIP1,NOP58,
GO:0070765~gamma-secretase complex	K7ERS5,TMED10,PSEN1,PSENEN,
GO:0070772~PAS complex	VAC14,
GO:0070776~MOZ/MORF histone acetyltransferase complex	MYST3,KAT6A,ING5,BRD1,BRPF1,KAT6B,MEAF6,BRPF3,
GO:0070820~tertiary granule	STXBP3,STX7,ADAM8,STXBP2,
GO:0070821~tertiary granule membrane	VAMP1,SLC11A1,
GO:0070822~Sin3-type complex	BRMS1L,SUDS3,BRMS1,
GO:0070826~paraferritin complex	SLC11A2,
GO:0070847~core mediator complex	MED14,MED6,MED10,MED18,MED4,MED31,
GO:0070852~cell body fiber	ASS1,PENK,SRD5A1,APC,HTR2A,SRD5A2,CRHR2,KCNJ11,CADM1,SPTBN4,SACS,
GO:0070860~RNA polymerase I core factor complex	TAF1B,
GO:0070876~SOSS complex	INTS3,NABP1,NABP2,INIP,
GO:0070877~microprocessor complex	DGCR8,DROSHA,
GO:0070931~Golgi-associated vesicle lumen	BACE1,
GO:0070937~CRD-mediated mRNA stability complex	SYNCRIP,CSDE1,YBX1,HNRNPU,DHX9,IGF2BP1,
GO:0070938~contractile ring	PRC1,UTRN,DAG1,PDXP,KIF20B,ALKBH4,
GO:0070939~Dsl1p complex	NBAS,ZW10,RINT1,
GO:0070971~endoplasmic reticulum exit site	MIA2,PDCD6,SEC31A,VAPB,HLA-A,MPPE1,PDCD6IP,YIPF5,VAPA,TMED5,SEC23IP,
GO:0070985~TFIIK complex	CCNH,
GO:0071001~U4/U6 snRNP	PRPF4,PPIH,SART3,
GO:0071002~U4atac/U6atac snRNP	SART3,
GO:0071004~U2-type prespliceosome	SNRPC,PRPF40A,SF3B1,LUC7L3,SNRNP70,SNRPB,U2AF2,SNRPG,SNRPN,SF3A2,SF3A1,PRPF40B,PRPF39,LUC7L,LSM7,LUC7L2,
GO:0071006~U2-type catalytic step 1 spliceosome	CWC22,RBM22,
GO:0071007~U2-type catalytic step 2 spliceosome	RBM22,
GO:0071008~U2-type post-mRNA release spliceosomal complex	DHX15,GCFC2,TFIP11,
GO:0071010~prespliceosome	SYF2,SNRPC,SNRPD1,SNRPD3,CRNKL1,XAB2,
GO:0071011~precatalytic spliceosome	PLRG1,BCAS2,SNRNP70,SNRPE,SNRPG,LSM3,SNRPD1,SNRPD2,SNRPD3,SF3B2,SNRNP35,PRPF38B,PHF5A,PRPF38A,SNRNP27,PRPF31,SNRNP40,SF3B5,CRNKL1,LSM2,RBMX2,SF3B6,
GO:0071012~catalytic step 1 spliceosome	BCAS2,SYF2,CRNKL1,XAB2,ISY1,
GO:0071013~catalytic step 2 spliceosome	WDR97,SART1,HNRNPR,PLRG1,AQR,SYNCRIP,CDC40,SF3B1,SNRNP200,BCAS2,PRPF6,SLU7,SYF2,HNRNPC,SNRPB2,HNRNPA1,SNRPA1,PABPC1,SNRPB,DDX5,HNRNPA2B1,HNRNPH1,RBMX,EIF4A3,SKIV2L2,HNRNPA3,HNRNPM,HNRNPF,MAGOH,HNRNPK,SNRPE,SNRPF,SNRPG,LSM3,SNRPD1,SNRPD2,SNRPD3,SNRPN,HNRNPU,U2AF1,SRSF1,SF3A3,SF3B2,PRPF4B,SNW1,FRG1,DHX8,EFTUD2,SF3B3,SF3A2,SF3A1,ZCCHC8,PRPF8,CWC27,PHF5A,ALYREF,SRRM1,CACTIN,DHX38,MAGOHB,PPWD1,DGCR14,…
GO:0071014~post-mRNA release spliceosomal complex	SYF2,CRNKL1,XAB2,ISY1,
GO:0071020~post-spliceosomal complex	ISY1,
GO:0071021~U2-type post-spliceosomal complex	M0R3G1,PRPF18,
GO:0071062~alphav-beta3 integrin-vitronectin complex	VTN,ITGB3,ITGA5,
GO:0071065~alpha9-beta1 integrin-vascular cell adhesion molecule-1 complex	VCAM1,ADAM8,
GO:0071133~alpha9-beta1 integrin-ADAM8 complex	ADAM8,
GO:0071141~SMAD protein complex	SMAD9,HMGA2,SMAD3,SMAD4,SMAD2,SMAD1,SMAD5,
GO:0071144~SMAD2-SMAD3 protein complex	SMAD3,SMAD2,
GO:0071146~SMAD3-SMAD4 protein complex	SNW1,
GO:0071159~NF-kappaB complex	RELA,RPS3,
GO:0071203~WASH complex	FAM21A,KIAA1033,LOC102723897,FAM21C,WASH1,WASH4P,WASH3P,KIAA0196,CCDC53,DNAJC13,CAPZB,CAPZA1,FAM21D,WASH2P,SNX27,WASH6P,
GO:0071204~histone pre-mRNA 3'end processing complex	SYNCRIP,SNRPB,YBX1,LSM11,SLBP,ERI1,
GO:0071339~MLL1 complex	TAF4,E2F6,TAF1,TAF6,HCFC1,MAX,WDR5,KMT2A,RBBP5,TAF7,TAF9,INO80C,KANSL1,MGA,BAP18,PELP1,PRPF31,MCRS1,RNF2,PHF20,SENP3,KAT8,CHD8,TEX10,RUVBL2,RUVBL1,LAS1L,
GO:0071437~invadopodium	WASH1,SVIL,PAK1,FSCN1,RUFY3,AFAP1L1,
GO:0071438~invadopodium membrane	ITGB1,ITGA3,DPP4,PLAUR,FAP,NOX1,
GO:0071439~clathrin complex	CLTA,VPS41,CLTC,BAIAP2L2,VPS33A,SCLT1,VPS33B,SCN10A,
GO:0071458~integral component of cytoplasmic side of endoplasmic reticulum membrane	PKD2,SPPL2C,SPPL3,SPPL2B,SPPL2A,HM13,
GO:0071541~eukaryotic translation initiation factor 3 complex, eIF3m	EIF3F,EIF3D,EIF3H,EIF3B,EIF3I,EIF3A,EIF3M,
GO:0071546~pi-body	TDRD5,PIWIL2,ASZ1,TDRD1,DDX4,TDRKH,
GO:0071547~piP-body	PIWIL4,TDRD9,MAEL,DDX4,TDRKH,
GO:0071556~integral component of lumenal side of endoplasmic reticulum membrane	TAPBP,HLA-B,HLA-A,HLA-DRA,HLA-DQA2,HLA-DQA1,HLA-DRB1,HLA-DQB1,HLA-C,CD74,HLA-DPB1,HLA-DQB2,HLA-E,HLA-DRB4,HLA-G,HLA-DPA1,CALR,CANX,HLA-F,BCAP31,HLA-DRB3,PKD2,HLA-DRB5,SPPL2C,SPPL3,SPPL2B,SPPL2A,HM13,
GO:0071561~nucleus-vacuole junction	PIK3R4,
GO:0071564~npBAF complex	ACTL6A,ARID1A,SMARCA2,SMARCA4,SMARCB1,SS18,SMARCD3,SMARCC2,PHF10,SMARCC1,SMARCE1,SMARCD1,
GO:0071565~nBAF complex	DPF3,ARID1A,SS18L1,ACTL6B,SMARCA2,SMARCA4,SMARCB1,SMARCD3,ARID1B,SMARCC2,DPF1,SMARCC1,SMARCE1,SMARCD1,
GO:0071575~integral component of external side of plasma membrane	CEACAM5,
GO:0071595~Nem1-Spo7 phosphatase complex	CNEP1R1,CTDNEP1,
GO:0071598~neuronal ribonucleoprotein granule	PQBP1,HTT,UHMK1,
GO:0071665~gamma-catenin-TCF7L2 complex	JUP,
GO:0071682~endocytic vesicle lumen	HP,APOA1,APOE,HPX,APOB,HSP90AA1,SPARC,SAA1,HSP90B1,CALR,HBB,HBA1,HSPH1,SCGB3A2,HYOU1,
GO:0071748~monomeric IgA immunoglobulin complex	JCHAIN,IGHA1,IGHA2,P18136,
GO:0071750~dimeric IgA immunoglobulin complex	JCHAIN,
GO:0071751~secretory IgA immunoglobulin complex	JCHAIN,IGHA1,IGHA2,P18136,
GO:0071752~secretory dimeric IgA immunoglobulin complex	JCHAIN,IGHA1,IGHA2,
GO:0071756~pentameric IgM immunoglobulin complex	JCHAIN,IGHM,P18136,
GO:0071757~hexameric IgM immunoglobulin complex	JCHAIN,IGHM,
GO:0071782~endoplasmic reticulum tubular network	RAB10,KPNB1,RAB3GAP1,ZFYVE27,PARP16,LNP,RAB18,
GO:0071797~LUBAC complex	A0A0B4J293,RNF31,PARK2,OTULIN,RBCK1,SHARPIN,
GO:0071817~MMXD complex	CIAO1,SLC25A5,ERCC2,MMS19,FAM96B,
GO:0071818~BAT3 complex	UBL4A,BAG6,GET4,
GO:0071819~DUBm complex	ENY2,ATXN7L3,
GO:0071821~FANCM-MHF complex	STRA13,FANCM,APITD1,
GO:0071914~prominosome	PROM2,
GO:0071920~cleavage body	CSTF2,DDX1,
GO:0071942~XPC complex	CETN2,RAD23B,XPC,
GO:0071944~cell periphery	ODAM,ITGB1BP1,SLC9A3R1,AXIN1,FABP7,MYO1B,KRT14,MBP,KRT18,KRT19,INHBB,NID1,EZR,FUT4,NME2,ITGA3,MSN,CTNNB1,RDX,RAC3,RHOA,ACTG2,PRKCE,KRT17,ARHGEF5,TUBB3,C2orf82,PANK1,NKD2,AGAP3,PHB2,CIB1,CORO1B,BCAS3,STK26,
GO:0071953~elastic fiber	ELN,FBLN1,MFAP4,FBLN5,
GO:0071986~Ragulator complex	LAMTOR5,LAMTOR1,LAMTOR4,SLC38A9,LAMTOR3,LAMTOR2,
GO:0072357~PTW/PP1 phosphatase complex	PPP1R12A,TOX4,PPP1CC,PPP1CA,PPP1CB,WDR82,PPP1R10,
GO:0072372~primary cilium	TTC26,C2orf71,UNC119B,EFCAB7,KIF3C,KIF3B,PDE6D,PQBP1,TULP3,RP2,ADCY5,UMOD,GLI1,PKHD1,GLI3,ADRBK1,ARL2,ARL3,CSNK1A1,RAB15,RAB8A,RAB10,RAB14,DYNLL1,PKD1,PDE4C,IFT88,PTCH1,SPA17,ARL13B,ODF2,RILPL1,CFAP126,IQCE,CYS1,NPHP3,TTC21B,NEK8,IFT20,AHI1,TTC30B,GPR161,DYNC2H1,WDR19,FLCN,DYNC2LI1,TRAF3IP1,DYNLRB2,WDR60,IFT81,KIFAP3,TNPO1,RILPL2,CLUAP1,WDR34,DYNLL2,IFT43,IFT74,IFT140,SMO,IFT27,CEP41,ARL6,IFT22,I…
GO:0072487~MSL complex	MSL1,MSL3,KAT8,MSL2,
GO:0072492~host cell mitochondrial intermembrane space	SCO1,
GO:0072517~host cell viral assembly compartment	BICD1,
GO:0072534~perineuronal net	PTPRZ1,TNR,
GO:0072536~interleukin-23 receptor complex	IL12RB1,IL23R,
GO:0072546~ER membrane protein complex	EMC1,EMC8,EMC2,EMC4,EMC10,MMGT1,EMC6,EMC7,EMC3,EMC9,
GO:0072557~IPAF inflammasome complex	CASP1,CASP4,CASP5,CASP12,NLRC4,
GO:0072558~NLRP1 inflammasome complex	CASP1,CASP5,NLRP1,PYCARD,
GO:0072559~NLRP3 inflammasome complex	CASP1,CASP4,CASP5,CASP12,NLRP3,PYCARD,CARD8,
GO:0072562~blood microparticle	IGLC7,POTEF,IGHV4OR15-8,IGHV1OR21-1,TRDC,IGLL5,CLIC1,SDCBP,APOL1,CD5L,FCN3,CIB2,CP,F13A1,F2,C1R,HP,HPR,PLG,CFB,SERPINC1,SERPINA3,AGT,A2M,C3,KNG1,TGFB1,JCHAIN,P01593,P01594,P01598,P01599,P01600,IGKV1-5,P01605,P01607,P01608,P01609,P01610,P01611,P01614,P01617,P01620,P01621,P01623,P01624,P01625,P01700,P01717,IGHV3-23,P01765,P01766,P01774,P01777,P01779,P01781,IGKC,IGHE,IGHG1,IGHG2,IGHG3,IGHG4,IGHM,IGH…
GO:0072563~endothelial microparticle	ANXA5,ENG,
GO:0072589~box H/ACA scaRNP complex	DKC1,NOP10,NHP2,GAR1,
GO:0072669~tRNA-splicing ligase complex	C2orf49,FAM98C,FAM98B,ZBTB8OS,FAM98A,DDX1,C14orf166,RTCB,
GO:0072686~mitotic spindle	TADA2L,AURKA,DIAPH1,CLASP2,TADA3,EML2,CDK1,PKHD1,TPR,MAK,RPS3,MAP4,MAPK1,CAPG,RANGAP1,GEM,CDC42,DYNLL1,KIF23,GOLGA2,MAD2L1,PKD2,ESPL1,KIF22,NUMA1,KLHL22,EFHC1,ATAT1,CCSAP,SIRT2,AGBL5,KAT2A,SPAG5,PKP4,RACGAP1,ECT2,YEATS2,CDC14A,KNSTRN,MAD1L1,IKBKG,
GO:0072687~meiotic spindle	BORA,SEPT1,AURKA,HSPA2,SIRT2,ASPM,SHCBP1L,
GO:0080008~Cul4-RING E3 ubiquitin ligase complex	PLRG1,DCAF7,CUL4A,DDB1,DCAF6,DCAF17,DCAF10,DCAF12,DCAF8,DCAF11,DCAF4,FBXW5,DCAF5,DCAF13,DCAF16,RNF7,
GO:0089701~U2AF	U2AF2,U2AF1,
GO:0090498~extrinsic component of Golgi membrane	NUCB1,GOLGA3,HID1,
GO:0090533~cation-transporting ATPase complex	SLC9A1,
GO:0090534~calcium ion-transporting ATPase complex	ATP2A2,PLN,
GO:0090537~CERF complex	CECR2,SMARCA1,
GO:0090543~Flemming body	VPS4B,OR2A4,NUP62,CAPG,IST1,RAN,CHMP4C,VPS4A,
GO:0090544~BAF-type complex	ARID1A,SMARCC2,ARID1B,ARID2,PBRM1,DPF2,BRD7,
GO:0090571~RNA polymerase II transcription repressor complex	ETV3,DDX20,
GO:0090575~RNA polymerase II transcription factor complex	NR5A2,HAND1,VDR,MYF5,TCF3,HMGA1,RXRA,SFPQ,MYF6,ARNT,PPARG,STAT3,GATA4,CEBPA,NKX2-5,HYAL2,NR1H3,TRIM28,NR5A1,NEUROD1,NONO,HIF1A,CARM1,CREBBP,TCF12,HNRNPAB,HIPK2,WWOX,NCOA3,
GO:0090636~outer dense plaque of desmosome	VCL,
GO:0090637~inner dense plaque of desmosome	VCL,
GO:0090661~box H/ACA telomerase RNP complex	DKC1,NOP10,NHP2,GAR1,
GO:0097013~phagocytic vesicle lumen	LTF,
GO:0097025~MPP7-DLG1-LIN7 complex	DLG1,MPP7,LIN7C,
GO:0097038~perinuclear endoplasmic reticulum	ADAM10,TRIM13,DBI,CYBA,CAPN2,BCAP31,SYT6,GDPD5,OSBPL7,OSBPL6,OSBPL3,KCND3,SEC23IP,
GO:0097057~TRAF2-GSTP1 complex	GSTP1,TRAF2,
GO:0097058~CRLF-CLCF1 complex	CRLF1,CNTF,CLCF1,
GO:0097059~CNTFR-CLCF1 complex	CNTFR,CLCF1,
GO:0097060~synaptic membrane	SRPX2,LRP4,NDUFS7,DGKI,OLFM2,PRKCG,ITGB1,CPE,NT5E,ITGA3,MTMR2,TMEM240,OLFM1,NIPSNAP1,RIMS4,FLRT3,
GO:0097136~Bcl-2 family protein complex	BAX,BCL2L1,MCL1,
GO:0097140~BIM-BCL-xl complex	BCL2L11,
GO:0097141~BIM-BCL-2 complex	BCL2L11,
GO:0097144~BAX complex	BAX,
GO:0097149~centralspindlin complex	KIF23,RACGAP1,ECT2,
GO:0097165~nuclear stress granule	TIA1,
GO:0097169~AIM2 inflammasome complex	AIM2,CASP1,CASP4,CASP5,CASP12,PYCARD,
GO:0097181~protein C inhibitor-coagulation factor V complex	SERPINA5,
GO:0097182~protein C inhibitor-coagulation factor Xa complex	SERPINA5,
GO:0097183~protein C inhibitor-coagulation factor XI complex	SERPINA5,
GO:0097196~Shu complex	ZSWIM7,SWSAP1,
GO:0097197~tetraspanin-enriched microdomain	SCIMP,ADAM10,TSPAN9,TSPAN15,TSPAN33,TSPAN14,GP6,
GO:0097208~alveolar lamellar body	NAPSA,SFTPB,CTSH,LAMP1,RAB7A,RAB14,ABCA3,
GO:0097209~epidermal lamellar body	KLK7,ABCA12,SPINK5,KLK5,
GO:0097224~sperm connecting piece	GLIPR1L1,SPATA6,
GO:0097225~sperm midpiece	SLC9A3R1,PRKACA,SLC26A3,PTCHD3,IFT81,PACRG,IFT27,SLC26A6,SPEF2,IFT172,
GO:0097226~sperm mitochondrial sheath	AK2,
GO:0097227~sperm annulus	SEPT4,SEPT12,
GO:0097228~sperm principal piece	DNAH8,CATSPERG,KIF2A,GAPDHS,CABYR,AKAP3,PFKM,HK1,ATP2B4,SPA17,AKAP4,CATSPER4,CATSPERD,PGAM4,NME8,ENKUR,IFT81,IFT27,IFT172,
GO:0097229~sperm end piece	CABYR,
GO:0097232~lamellar body membrane	ABCA3,
GO:0097233~alveolar lamellar body membrane	ABCA3,LAMP3,
GO:0097255~R2TP complex	PIH1D1,
GO:0097342~ripoptosome	CFLAR,FADD,RIPK1,CASP8,TICAM1,CASP10,RIPK3,
GO:0097361~CIA complex	CIAO1,MMS19,NARFL,FAM96B,
GO:0097362~MCM8-MCM9 complex	MCM9,MCM8,
GO:0097381~photoreceptor disc membrane	GUCA1C,RHO,GNAT1,PDE6A,PDE6G,GRK4,PDE6B,GUCA1A,GUCY2F,GNB1,GNGT1,ABCA4,GUCY2D,GRK1,GRK7,SPTBN5,GUCA1B,PCDHB13,
GO:0097386~glial cell projection	GLUL,SCN7A,SIRT2,
GO:0097413~Lewy body	PARK2,GPX1,PINK1,
GO:0097418~neurofibrillary tangle	NEFM,MAPT,CLU,NEFH,PICALM,
GO:0097422~tubular endosome	VPS26A,ANKRD27,VPS35,SNX6,SNX5,
GO:0097427~microtubule bundle	ATAT1,MARK2,MTCL1,
GO:0097431~mitotic spindle pole	EML1,OR2A4,GPSM2,NUMA1,ASPM,KIF20B,FAM83D,MAP10,
GO:0097433~dense body	ACTB,ACTG1,SND1,PIWIL2,PIWIL1,SYBU,
GO:0097440~apical dendrite	RGS12,YKT6,NEURL1,MYO1D,CLU,FLNA,FAS,PTK2B,SEZ6,SLC4A10,NSMF,SLC17A8,CPEB3,OSBP2,PPARGC1A,
GO:0097441~basilar dendrite	YKT6,SLC4A10,SLC17A8,
GO:0097442~CA3 pyramidal cell dendrite	MAP2,SLC4A10,
GO:0097443~sorting endosome	NRP1,PTPN1,KDR,CLTCL1,
GO:0097447~dendritic tree	ELOVL5,
GO:0097449~astrocyte projection	KCNK2,APP,EZR,PINK1,
GO:0097450~astrocyte end-foot	GFAP,MT3,
GO:0097451~glial limiting end-foot	EIF2S1,SLC17A8,GPR56,
GO:0097452~GAIT complex	SYNCRIP,GAPDH,EPRS,RPL13A,
GO:0097453~mesaxon	MAG,
GO:0097454~Schwann cell microvillus	NFASC,AKR1B1,EZR,
GO:0097456~terminal loop	SIRT2,
GO:0097470~ribbon synapse	NPHP4,RAPGEF3,ATP2A2,CTBP2,BSN,
GO:0097481~neuronal postsynaptic density	SYN2,DST,DLGAP1,ABLIM1,SYN3,DCLK1,PDPK1,MAP3K7,NCK2,DNAJC6,PALM,DGKI,CLSTN1,ATP1A1,PRKCG,NGFR,MAP2,NEFH,GAP43,CTNNA2,MAP4,GRIK1,CAP2,MAP1B,P2RY1,GSK3B,MAPK10,GNG3,DLG4,MAP1A,SPTBN1,ANK2,GRIN1,DMTN,GRIN2A,BNIP3,PAK1,GRIN2B,MAPK8IP2,CAMK2B,CAMK2G,MTMR2,BMPR2,DLG2,NTRK2,HOMER1,NLGN1,ARFGAP1,CNKSR2,ARHGEF2,SYNGAP1,VPS35,GPER1,SIGMAR1,CLSTN3,SHANK3,SRCIN1,CLSTN2,EPB41L1,RTN4,PICK1,ADD3,BSN,MACF1,SORCS…
GO:0097486~multivesicular body lumen	NAPSA,SFTPB,CTSH,PGA4,PGA3,PGA5,SFTPC,
GO:0097487~multivesicular body, internal vesicle	CD63,LRRK2,
GO:0097489~multivesicular body, internal vesicle lumen	EGFR,
GO:0097504~Gemini of coiled bodies	GEMIN2,ZPR1,GEMIN4,NPAT,SMN1,GEMIN5,GEMIN6,GEMIN7,GEMIN8,DDX20,
GO:0097505~Rad6-Rad18 complex	RAD18,
GO:0097513~myosin II filament	MYH9,MYH10,MYH14,
GO:0097524~sperm plasma membrane	GPX5,
GO:0097525~spliceosomal snRNP complex	PRPF4,
GO:0097526~spliceosomal tri-snRNP complex	SNRPG,SNRPD1,SNRPD3,LSM7,LSM4,
GO:0097539~ciliary transition fiber	CENPF,FBF1,SCLT1,CEP89,CEP164,CEP83,
GO:0097541~axonemal basal plate	WDPCP,IFT88,
GO:0097542~ciliary tip	TTC26,KIF3C,KIF3B,GLI1,GLI2,GLI3,DYNLL1,IFT88,KIF7,ULK3,TTC21B,IFT20,TTC30B,DYNC2H1,WDR19,DYNC2LI1,TRAF3IP1,DYNLRB2,WDR60,IFT81,KIFAP3,CLUAP1,WDR34,DYNLL2,IFT43,IFT74,IFT140,SMO,IFT27,IFT22,IFT122,DYNLRB1,CYLD,IFT46,IFT57,IFT80,WDR35,IFT172,SUFU,ICK,IFT52,KIF3A,HSPB11,
GO:0097543~ciliary inversin compartment	NEK8,INVS,
GO:0097546~ciliary base	CEP126,NPHP1,PQBP1,NPHP4,TULP3,GLI1,GLI2,GLI3,PRKAR1A,PRKAR2A,PRKACA,PRKACG,PRKACB,PRKAR1B,PRKAR2B,IFT88,ARMC4,NEK8,IFT20,TRAF3IP1,IFT122,DISC1,SUFU,INVS,IFT52,
GO:0097598~sperm cytoplasmic droplet	NME8,IFT172,
GO:0097629~extrinsic component of omegasome membrane	ULK1,ATG14,ZFYVE1,
GO:0097631~integral component of omegasome membrane	EMC6,
GO:0097632~extrinsic component of pre-autophagosomal structure membrane	ULK1,ATG14,
GO:0097635~extrinsic component of autophagosome membrane	ULK1,WDFY3,
GO:0098536~deuterosome	CEP152,CCDC67,CCDC78,PLK4,SASS6,
GO:0098547~lumenal side of Golgi membrane	NUCB1,
GO:0098554~cytoplasmic side of endoplasmic reticulum membrane	PTPN1,DNAJA1,
GO:0098556~cytoplasmic side of rough endoplasmic reticulum membrane	GNRH1,
GO:0098559~cytoplasmic side of early endosome membrane	RAB5A,RAB21,
GO:0098562~cytoplasmic side of membrane	RASAL3,
GO:0098574~cytoplasmic side of lysosomal membrane	EEF1A1,EEF1A2,
GO:0098575~lumenal side of lysosomal membrane	CTSA,HSPA8,
GO:0098592~cytoplasmic side of apical plasma membrane	EZR,EXOC1,
GO:0098594~mucin granule	VAMP8,
GO:0098595~perivitelline space	OVGP1,
GO:0098797~plasma membrane protein complex	HFE2,NEO1,
GO:0098857~membrane microdomain	LAMP2,
GO:1901588~dendritic microtubule	CLIP2,
GO:1902495~transmembrane transporter complex	CNGB1,CNGA3,CNGB3,
GO:1902554~serine/threonine protein kinase complex	CAB39,
GO:1902560~GMP reductase complex	GMPR2,GMPR,
GO:1902636~kinociliary basal body	MKKS,
GO:1902710~GABA receptor complex	GABRA1,
GO:1902711~GABA-A receptor complex	GABRR3,GABRD,GABRA1,GABRB1,GABRG2,GABRR1,GABRB3,GABRR2,GABRA5,GABRA3,GABRA2,GABRB2,GABRA4,GABRE,GABRA6,GABRG1,GABRG3,GABRQ,
GO:1902911~protein kinase complex	NEK10,MAP3K5,
GO:1902937~inward rectifier potassium channel complex	KCNK1,NOS1AP,
GO:1903561~extracellular vesicle	SDCBP,EDIL3,EFEMP2,APOA1,APOE,FGA,FGB,TFRC,GNAI2,ATP1A1,ATP1B1,ITGB2,SERPINE2,C8B,RBP3,COL6A2,COL6A3,F5,ATP1A3,PKM,CBR1,VCL,RAB3A,OGN,CD9,PCMT1,MGAT1,GRIA4,ATP1A2,GPM6A,PRELP,SLC12A2,GNB1,TUBB4B,FBLN2,CLTC,MFGE8,DNAJC3,SPTAN1,TUBB2A,ATP2B3,SLC39A12,LFNG,PDCD6IP,SLC5A5,COL12A1,OLFML3,CTSF,IFT172,MAN1B1,
GO:1903754~cortical microtubule plus-end	CLASP2,
GO:1903767~sweet taste receptor complex	TAS1R3,TAS1R2,
GO:1904115~axon cytoplasm	RANBP1,RANGAP1,
GO:1990005~granular vesicle	AZIN2,
GO:1990008~neurosecretory vesicle	GNRH1,
GO:1990023~mitotic spindle midzone	EML1,OR2A4,CENPE,CTTN,MAP9,KIF18A,KIF20B,RCC2,MAP10,
GO:1990030~pericellular basket	SLC17A8,
GO:1990031~pinceau fiber	KCNAB2,
GO:1990032~parallel fiber	DAB2IP,
GO:1990037~Lewy body core	ATF4,HERPUD1,
GO:1990047~spindle matrix	ZNF207,
GO:1990071~TRAPPII protein complex	TRAPPC10,
GO:1990072~TRAPPIII protein complex	TRAPPC8,
GO:1990075~periciliary membrane compartment	DFNB31,USH2A,RP2,KIFAP3,KIF17,
GO:1990077~primosome complex	PRIM1,PRIM2,
GO:1990111~spermatoproteasome complex	PSMB8,PSMB9,PSMB10,PSME4,PSMA8,
GO:1990124~messenger ribonucleoprotein complex	H3BNC9,LSM1,HNRNPA3,YBX1,CPEB4,CPEB2,CPEB3,CPEB1,
GO:1990130~Iml1 complex	DEPDC5,NPRL3,RRAGA,NPRL2,
GO:1990131~Gtr1-Gtr2 GTPase complex	RRAGB,RRAGA,RRAGC,RRAGD,
GO:1990234~transferase complex	UBE2I,PDSS1,PTAR1,PDSS2,PIAS4,
GO:1990246~uniplex complex	MICU2,MCU,MICU1,SMDT1,CCDC109B,
GO:1990316~ATG1/ULK1 kinase complex	ATG13,ULK1,RB1CC1,TBC1D5,
GO:1990332~Ire1 complex	ERN1,
GO:1990356~sumoylated E2 ligase complex	UBE2I,
GO:1990357~terminal web	KRT19,VCL,PLS1,HFE,
GO:1990391~DNA repair complex	KDM1A,TP53BP1,ATM,RNF168,PHF21A,RCOR1,
GO:1990393~3M complex	OBSL1,CUL7,FBXW8,CCDC8,
GO:1990423~RZZ complex	ZW10,KNTC1,ZWILCH,
GO:1990425~ryanodine receptor complex	NOS1,
GO:1990429~peroxisomal importomer complex	PEX12,
GO:1990435~upper tip-link density	MYO7A,
GO:1990452~Parkin-FBXW7-Cul1 ubiquitin ligase complex	PARK2,CUL1,FBXW7,
GO:1990454~L-type voltage-gated calcium channel complex	NOS1AP,CACNA2D1,CACNA1D,CACNB2,
GO:1990462~omegasome	TRIM5,
GO:1990512~Cry-Per complex	PASD1,
GO:1990565~HSP90-CDC37 chaperone complex	CDC37,
GO:1990572~TERT-RMRP complex	TERT,
GO:1990578~perinuclear endoplasmic reticulum membrane	PIK3R1,
GO:1990589~ATF4-CREB1 transcription factor complex	CREB1,ATF4,
GO:1990590~ATF1-ATF4 transcription factor complex	ATF1,ATF4,
GO:1990597~AIP1-IRE1 complex	ERN1,TRAF2,DAB2IP,
GO:1990604~IRE1-TRAF2-ASK1 complex	ERN1,TRAF2,ERN2,MAP3K5,
GO:1990617~CHOP-ATF4 complex	ATF4,DDIT3,
GO:1990622~CHOP-ATF3 complex	ATF3,DDIT3,
GO:1990630~IRE1-RACK1-PP2A complex	ERN1,GNB2L1,
GO:1990635~proximal dendrite	SYNCRIP,PPP5C,PTPN5,KCNAB1,
GO:1990666~PCSK9-LDLR complex	LDLR,PCSK9,
GO:1990667~PCSK9-AnxA2 complex	ANXA2,PCSK9,
GO:1990682~CSF1-CSF1R complex	CSF1R,CSF1,
GO:1990696~USH2 complex	DFNB31,USH2A,PDZD7,
GO:1990707~nuclear subtelomeric heterochromatin	ATRX,
GO:1990712~HFE-transferrin receptor complex	BMPR1B,TFRC,TF,BMPR1A,B2M,HFE,HFE2,TFR2,
GO:1990716~axonemal central apparatus	SPAG17,SPAG16,
GO:1990718~axonemal central pair projection	HYDIN,
GO:1990723~cytoplasmic periphery of the nuclear pore complex	RANGAP1,RANBP2,
GO:1990726~Lsm1-7-Pat1 complex	LSM3,LSM7,LSM2,LSM5,
GO:1990730~VCP-NSFL1C complex	VCP,NSFL1C,
GO:1990745~EARP complex	VPS53,VPS52,VPS50,VPS51,
GO:1990752~microtubule end	CLIP1,ACTR1B,ACTR1A,KIF18B,
GO:1990761~growth cone lamellipodium	APBB1,APP,PPP1R9A,
GO:1990769~proximal neuron projection	PTGER3,
GO:1990780~cytoplasmic side of dendritic spine plasma membrane	PPP1R9B,
GO:1990794~basolateral part of cell	RAPGEF3,
GO:1990795~rod bipolar cell terminal bouton	RAPGEF3,
GO:1990796~photoreceptor cell terminal bouton	RAPGEF3,
GO:1990812~growth cone filopodium	APBB1,APP,
GO:1990843~subsarcolemmal mitochondrion	PPARGC1A,
GO:1990844~interfibrillar mitochondrion	PPARGC1A,
GO:1990851~Wnt-Frizzled-LRP5/6 complex	LRP5,LRP6,WNT3A,FZD8,
GO:1990879~CST complex	TEN1,CTC1,OBFC1,
GO:1990907~beta-catenin-TCF complex	CTNNB1,LEF1,
GO:1990909~Wnt signalosome	LRP5,LRP6,APC,CTNNB1,GSK3B,WNT3,LRRK2,
