# Supplementary material for: GeneSCF: a real-time based functional enrichment tool with support for multiple organisms
Source: BMC Bioinformatics. 2016 Sep 13;17(1):365. doi: 10.1186/s12859-016-1250-z (PMC5020511; doi:10.1186/s12859-016-1250-z)
Supplement: Additional file 13: — GeneSCF v1.1 tool, documentation and instructions to run test dataset (case study 1 and 2) used in this study. (GZ 4447 kb) [file 12859_2016_1250_MOESM13_ESM.gz › geneSCF-master-source-v1.1-p1/class/lib/db/goa_human/GO_CC_gid.txt]

GO:0000015~phosphopyruvate hydratase complex	387712,2027,2026,2023,
GO:0000109~nucleotide-excision repair complex	2067,5424,1161,2072,
GO:0000110~nucleotide-excision repair factor 1 complex	2067,2072,
GO:0000111~nucleotide-excision repair factor 2 complex	7508,
GO:0000118~histone deacetylase complex	9612,51564,10284,8841,55806,6907,7764,9611,8819,9219,6886,23468,8204,3094,9759,2122,3065,9541,83933,51317,79885,90665,55869,79718,84215,116092,473,8932,10013,9734,23314,10014,10629,
GO:0000120~RNA polymerase I transcription factor complex	10849,9013,9015,
GO:0000123~histone acetyltransferase complex	284058,151050,64769,54934,8473,8518,11143,3054,11091,2033,55250,79960,9767,1387,26610,10445,51230,84148,55140,23338,55683,51147,
GO:0000124~SAGA complex	389856,55578,56943,8464,170067,56970,100130302,9736,158880,84128,23326,
GO:0000125~PCAF complex	6871,6881,6883,6880,8850,8295,
GO:0000126~transcription factor TFIIIB complex	55814,2972,
GO:0000127~transcription factor TFIIIC complex	2975,2976,112495,9329,9328,9330,
GO:0000137~Golgi cis cisterna	2801,3996,9950,51062,63941,9528,55512,
GO:0000138~Golgi trans cisterna	9179,2683,6480,259230,283987,9950,9528,
GO:0000139~Golgi membrane	64409,10559,27095,4926,9527,442117,22937,3242,9919,345611,7355,9743,253012,5664,3382,55032,117248,857,23443,5663,90196,858,89866,100528030,51809,2734,50614,9197,8976,7940,10494,9166,5537,11316,8943,9570,8675,10423,10067,6712,23243,10282,54741,6836,2916,7098,29906,10652,6892,9867,51046,9334,51360,11041,9486,11342,164,8707,10488,8534,9394,9718,10905,8677,8460,8703,8702,8459,8615,8704,9917,2218,863,…
GO:0000145~exocyst	23265,100287171,54536,11336,283849,23233,7127,91828,5899,10890,4735,90332,55770,149371,25924,29091,60412,55763,
GO:0000151~ubiquitin ligase complex	10001,80204,9354,10277,11060,2861,9443,5071,9810,26261,9862,9025,23014,10425,3303,3304,3312,892,3301,648,672,79184,4734,9781,7321,7324,6468,7334,7322,7332,7186,7335,9412,5469,56254,9442,55208,84231,127544,130507,79872,255488,8315,55832,123879,197131,23304,165918,118424,154214,26260,4008,23142,8445,9968,142678,26262,54165,90390,25898,6045,580,84259,84246,65018,11059,9477,64750,26269,10210,25897,94…
GO:0000152~nuclear ubiquitin ligase complex	79184,9577,
GO:0000153~cytoplasmic ubiquitin ligase complex	64422,
GO:0000159~protein phosphatase type 2A complex	5520,5521,5528,5526,5527,55844,6801,5518,5516,5515,54205,5523,29966,5525,5524,5529,85407,29888,5522,28227,
GO:0000164~protein phosphatase type 1 complex	80316,6992,23645,4690,5504,5499,5500,84919,153743,79660,100507444,84687,8036,
GO:0000172~ribonuclease MRP complex	10775,10940,
GO:0000176~nuclear exosome (RNase complex)	5394,5393,23404,10438,23016,118460,11340,10200,54512,56915,51010,22894,51013,
GO:0000177~cytoplasmic exosome (RNase complex)	9567,5393,23404,23016,118460,115752,11340,54512,56915,51010,23589,
GO:0000178~exosome (RNase complex)	23404,51013,23517,5394,5393,23016,118460,11340,10200,57379,54512,56915,51010,22894,
GO:0000214~tRNA-intron endonuclease complex	79042,80746,10978,283989,
GO:0000220~vacuolar proton-transporting V-type ATPase, V0 domain	535,527,10312,533,50617,23545,
GO:0000221~vacuolar proton-transporting V-type ATPase, V1 domain	51606,
GO:0000228~nuclear chromosome	6598,5885,8091,332,9555,10592,9189,3725,7150,7153,641,8359,8350,3020,5393,5888,23514,9918,63979,23064,55193,6605,54984,10472,55869,11177,54386,27033,
GO:0000235~astral microtubule	5048,79884,146909,
GO:0000242~pericentriolar material	22995,8658,5116,3932,6950,7283,5108,27241,64793,84376,51199,121441,55125,4750,585,55755,10142,80351,27175,51175,
GO:0000243~commitment complex	6631,6625,11338,6632,6634,11066,55015,
GO:0000262~mitochondrial chromosome	11232,
GO:0000275~mitochondrial proton-transporting ATP synthase complex, catalytic core F(1)	513,509,514,432369,
GO:0000276~mitochondrial proton-transporting ATP synthase complex, coupling factor F(o)	522,10632,10476,515,9551,521,267020,
GO:0000307~cyclin-dependent protein kinase holoenzyme complex	904,905,339521,1019,595,892,898,1017,894,896,1026,1021,92002,81669,57018,
GO:0000308~cytoplasmic cyclin-dependent protein kinase holoenzyme complex	5218,219771,
GO:0000322~storage vacuole	998,6844,6810,8874,
GO:0000323~lytic vacuole	4074,
GO:0000333~telomerase catalytic core complex	7015,23293,
GO:0000346~transcription export complex	9877,84324,8563,7919,80145,10189,79228,57187,9984,84321,84271,10482,26097,
GO:0000347~THO complex	8563,80145,79228,57187,9984,
GO:0000407~pre-autophagosomal structure	441925,9776,10533,8878,8678,4077,23130,55062,285973,25989,79065,23673,5289,55102,81671,60673,64771,53349,22878,26100,
GO:0000408~EKC/KEOPS complex	112858,
GO:0000421~autophagosome membrane	345611,643246,10548,11337,9342,6185,7879,55014,11345,10241,55062,285973,55054,22863,79065,25851,89849,81671,157753,440738,23766,81631,23710,84557,9583,51100,
GO:0000439~core TFIIH complex	2967,2968,728340,2965,2068,2071,2966,404672,
GO:0000444~MIS12/MIND type complex	79980,11243,25936,79003,
GO:0000445~THO complex part of transcription export complex	80145,8563,79228,57187,9984,84321,
GO:0000502~proteasome complex	5707,5717,5718,10213,5688,5709,9352,5716,7466,3315,5702,5689,3300,5682,5683,5684,5685,5696,5698,5686,5692,5694,5693,5701,5699,5704,5714,5691,5690,5713,9097,5886,5887,5710,7415,7979,5687,10197,5700,5705,5706,51035,7337,5720,5708,9861,9690,11047,5711,197131,90637,5695,80227,84262,5721,29979,5719,51377,
GO:0000506~glycosylphosphatidylinositol-N-acetylglucosaminyltransferase (GPI-GnT) complex	8818,5277,51227,5283,84992,5279,100996939,9091,
GO:0000775~chromosome, centromeric region	401541,83540,151246,9183,55839,79003,10403,332,6839,11339,5885,11169,8658,1059,5314,5518,4288,1058,1063,10664,5516,5515,10951,1062,11335,5527,8243,5525,23244,55143,387103,151648,55166,23063,91687,10735,55355,27127,25983,10274,80152,113130,11004,79075,79723,3619,3070,23047,54069,7405,1616,10734,9126,27309,1788,
GO:0000776~kinetochore	11130,64946,1060,80152,1780,10403,4659,7514,9183,7756,699,9184,701,23122,26039,7175,324,6249,5048,23468,5905,1063,5663,5664,6990,4751,4928,5347,6396,6612,57122,8655,1062,23279,4085,10540,1639,8243,3835,23160,124997,387103,151648,2491,23332,201161,55193,56155,348995,79023,81930,8850,54984,27085,81929,9212,10615,25942,11004,79902,81565,84148,55055,3619,54820,10910,90417,8379,51143,
GO:0000777~condensed chromosome kinetochore	728637,201254,10671,1780,10403,332,9183,7756,699,9184,701,23122,5253,26039,11258,11130,5501,5905,1452,9735,6990,4751,57122,1060,7158,4085,23421,23157,8243,4735,989,54821,151246,387103,151648,51490,79682,284058,23332,201161,56155,84295,284257,378708,84643,147841,55355,348995,79023,57082,55746,134492,25909,54984,80152,81929,55839,91272,283489,10615,11004,64105,84516,79172,79902,83540,81565,64946,55…
GO:0000778~condensed nuclear chromosome kinetochore	701,9985,1058,1062,55320,
GO:0000779~condensed chromosome, centromeric region	1051,23310,1062,11335,9918,151648,9212,
GO:0000780~condensed nuclear chromosome, centromeric region	728637,6790,26039,1058,1060,151648,50511,9212,6795,
GO:0000781~chromosome, telomeric region	4683,8520,7015,1111,5892,5884,9025,8658,11200,6118,3014,1017,4361,641,7013,7158,472,11144,10728,7014,55183,23064,23293,22933,23137,493861,147872,283847,197370,143241,2072,84332,286053,79677,7011,26277,84661,170506,64858,25913,54780,54386,9894,23626,
GO:0000783~nuclear telomere cap complex	7015,2547,7520,7013,7014,65057,26277,25913,54386,
GO:0000784~nuclear chromosome, telomeric region	23347,25913,7014,7015,8520,7517,5001,5000,23028,4683,9555,5892,9878,8658,6741,983,2067,142,5111,2547,7520,6118,6672,4172,6117,328,5424,5431,3018,4173,4174,4176,5501,2237,4436,23468,546,4171,3981,4361,1763,675,7013,5499,5500,8359,8350,5591,10951,3020,5813,5888,7158,11335,472,4998,4999,545,8563,4175,1642,80169,283129,55791,80145,79618,79577,9937,80335,10189,79228,100134934,84464,283847,201516,14564…
GO:0000785~chromatin	9324,114799,3150,9612,8091,4221,10473,1111,7161,84629,27429,11339,5885,26057,4094,23451,9878,8930,4613,3151,5925,5422,1019,6118,3726,3727,824,6421,654780,894,4176,7112,4734,408,1063,7319,4171,3141,5347,3646,5901,7320,79366,10951,2176,5888,5978,11335,3065,22938,3090,3835,5469,4780,23244,157570,25836,80335,54840,23063,23304,55719,10735,84893,22893,10274,25909,5976,27085,84944,63901,5514,11315,79075…
GO:0000786~nucleosome	257218,286436,50809,8344,3020,9555,94239,1058,55766,3021,5619,5620,8335,8970,3005,7141,3015,8969,3008,3014,3009,3007,3006,3013,3010,8348,3018,373861,8359,8347,8350,3024,7142,8290,8338,8349,55506,440686,8337,440093,333932,317772,132243,23522,8971,7994,8334,8345,255626,85235,221613,8369,8341,8331,8342,8340,84250,58531,
GO:0000788~nuclear nucleosome	85236,8970,286436,474382,474381,6929,8348,3018,54145,3017,8347,8350,3020,3662,8290,8349,440689,337873,337874,92815,158983,128312,8345,255626,54737,8341,8342,8340,
GO:0000789~cytoplasmic chromatin	10361,
GO:0000790~nuclear chromatin	10370,6594,1676,8289,8507,401,8520,6862,10622,9314,6591,23028,23476,9555,9611,25763,8928,1677,9219,4772,23492,53615,86,2099,7157,8335,661,3005,3183,6667,8969,474381,367,5914,7068,3659,6722,5916,4654,6925,6929,4582,3014,3009,3007,2241,3726,3727,6886,1051,6688,1104,6256,9572,3013,2625,5080,3148,7703,54345,6774,2117,8896,6772,6778,5991,8204,4678,7319,4361,6595,6597,4204,2956,7290,1749,60,9464,3190,7…
GO:0000791~euchromatin	8473,23076,84733,29128,6045,26287,1788,
GO:0000792~heterochromatin	6839,23466,23492,53615,7317,4204,7341,7155,4999,23076,84733,1912,26038,29128,56916,57332,6299,8932,1616,57167,
GO:0000793~condensed chromosome	23481,8467,9555,8815,10592,8940,3145,3146,7153,1017,3148,4288,10664,3981,5888,7518,9918,6419,283489,2177,9031,6795,26013,
GO:0000794~condensed nuclear chromosome	1111,6002,6839,5889,23476,3014,1104,3010,7283,672,10128,4361,4751,5888,11144,8243,23212,7273,11073,10609,22920,1045,84365,65083,5119,120,25777,
GO:0000795~synaptonemal complex	6847,93426,100130958,4438,4439,8468,4292,3980,5347,5378,3306,7329,5387,285498,23063,84072,56159,150280,10609,10388,57820,27030,10734,
GO:0000796~condensin complex	10592,23397,64151,9918,10051,
GO:0000797~condensin core heterodimer	9918,
GO:0000799~nuclear condensin complex	23310,9918,
GO:0000800~lateral element	101928601,10734,9985,6117,641,5888,50511,147872,27127,10388,642636,3619,9126,
GO:0000801~central element	644186,6847,256126,56159,93426,56158,3619,
GO:0000802~transverse filament	10734,6847,50511,
GO:0000803~sex chromosome	23137,79677,
GO:0000805~X chromosome	23309,1017,
GO:0000806~Y chromosome	23309,1017,
GO:0000808~origin recognition complex	4999,5000,5001,4998,23595,23594,
GO:0000811~GINS complex	9837,84296,51659,
GO:0000812~Swr1 complex	10467,10524,57634,81611,10902,54556,10856,8607,8295,
GO:0000813~ESCRT I complex	55048,155382,137492,93343,7251,89853,79720,51271,51160,
GO:0000814~ESCRT II complex	51028,11267,84313,
GO:0000815~ESCRT III complex	5119,27243,57132,91782,92421,79643,29082,128866,27183,25978,51652,
GO:0000818~nuclear MIS12/MIND complex	79003,
GO:0000835~ER ubiquitin ligase complex	10299,
GO:0000836~Hrd1p ubiquitin ligase complex	84447,10956,6400,
GO:0000838~Hrd1p ubiquitin ligase ERAD-M complex	267,
GO:0000839~Hrd1p ubiquitin ligase ERAD-L complex	550,
GO:0000922~spindle pole	10426,114791,90799,644943,10844,79848,85378,27229,3796,1780,9183,284403,10636,9055,9525,11104,8658,9113,7369,891,994,1499,23636,5905,1063,9735,4751,3832,5347,801,8766,5516,5515,2801,1068,991,4033,4085,9094,9793,1639,4739,4926,1432,642273,55200,4957,151648,10129,64793,84942,84722,145508,150468,51199,25886,123872,121441,282809,7840,140609,85302,134492,26586,11073,23331,115106,51115,54908,1663,84984…
GO:0000923~equatorial microtubule organizing center	10426,85378,114791,10844,27229,
GO:0000930~gamma-tubulin complex	7283,80184,5142,9793,282991,22891,57787,27175,10210,8409,27229,
GO:0000932~cytoplasmic mRNA processing body	255967,92312,340152,23019,126374,197135,27257,5433,4849,1977,7150,5702,6737,5683,5685,1656,5701,339345,342977,5687,27258,11157,5436,8878,4076,9698,131405,9924,80149,149041,164668,23644,84206,219988,167227,200316,129563,196513,54464,26065,27327,9125,5976,140564,80153,84962,90135,55643,64506,85363,53339,192669,79727,54542,60489,4343,192670,55802,55629,56478,4848,9337,8994,29883,25819,27161,26523,40…
GO:0000938~GARP complex	55275,51542,738,
GO:0000939~condensed chromosome inner kinetochore	1058,4999,
GO:0000940~condensed chromosome outer kinetochore	348235,701,1063,1062,221150,55746,1387,220134,54908,
GO:0000942~condensed nuclear chromosome outer kinetochore	10403,699,891,5347,
GO:0000974~Prp19 complex	5356,10286,25949,3312,5430,11338,56259,988,51340,56949,55696,57461,27339,
GO:0001401~mitochondrial sorting and assembly machinery complex	25813,
GO:0001405~presequence translocase-associated import motor	51025,
GO:0001518~voltage-gated sodium channel complex	6331,6335,6324,6332,6328,55800,6334,6329,6327,6323,6330,6326,11280,6336,
GO:0001520~outer dense fiber	203,4082,4956,146852,4957,84203,113746,130540,
GO:0001527~microfibril	8076,2200,2201,4237,4236,4239,4052,339366,79875,81794,
GO:0001533~cornified envelope	645027,2125,26239,8796,1475,301,3713,1832,6699,6704,6703,7051,4014,6698,6701,6700,1041,1474,353144,353145,353133,353134,353135,353137,353131,353132,574414,149018,353142,353143,199834,353139,353140,353141,254910,23254,126638,388697,163778,6705,84518,84648,6706,6707,54544,
GO:0001534~radial spoke	345895,
GO:0001650~fibrillar center	7343,4691,7341,51386,
GO:0001651~dense fibrillar component	4691,2091,
GO:0001652~granular component	6838,7123,2091,55602,
GO:0001669~acrosomal vesicle	799,410,170370,346562,832,1102,647310,6691,49,9043,27297,10566,6690,3688,3074,646424,399968,3815,6498,1813,6950,4688,5864,6915,7784,56,811,1495,9101,4851,1198,3672,1525,4016,646480,8751,153218,343521,122258,255220,246777,256710,124626,9899,23237,378807,347732,161514,132141,154865,90019,84519,57082,219670,171169,90423,11092,93661,90427,136332,23617,26206,11055,83942,56164,81892,29127,55591,55521,6…
GO:0001673~male germ cell nucleus	10734,9985,7141,3014,6117,4292,3306,373861,7142,6847,7014,9319,221458,50511,11073,84517,27030,10732,10881,
GO:0001674~female germ cell nucleus	8161,431707,132243,
GO:0001725~stress fiber	10603,10627,4641,3983,103910,81,23094,2317,10529,22885,7170,7168,87,4625,4624,3936,10398,4627,4628,5829,7171,58,7010,4486,5747,3611,2275,5239,4638,7791,989,6624,154796,79784,79778,124404,11346,55740,246176,54751,10979,64236,1265,10634,57175,10580,50507,9260,55752,51474,10801,57216,57477,23002,29109,
GO:0001726~ruffle	10603,5662,83871,4641,5420,11113,9270,9368,4210,9788,7456,9265,10324,8522,23242,11275,6285,3688,2934,6277,302,3678,7429,87,3936,7430,5335,5868,5921,526,4831,6249,6282,5962,4627,8826,23647,9564,382,2778,2245,1021,392,5058,4650,6093,4534,5753,8874,2017,27124,6624,154796,89846,143903,152273,126432,55785,23191,221472,10630,64419,81930,55616,64411,23022,54997,26084,121512,57679,54822,91663,51763,4651,…
GO:0001739~sex chromatin	9555,8726,7703,1911,6015,23512,6045,
GO:0001740~Barr body	23347,9555,3015,55506,
GO:0001741~XY body	10733,23309,3014,7319,7320,7341,6598,329,545,157570,63946,6599,84944,80714,56852,1616,1788,
GO:0001750~photoreceptor outer segment	388939,22941,94137,6927,7287,10681,5470,80184,11097,8842,10518,8787,3623,6010,6295,2779,5578,2780,4117,5132,5742,5961,2767,407,4131,2776,5873,6101,4130,4952,10461,4647,1258,9657,5796,2981,388531,55212,90410,54806,25924,140469,6103,65217,585,9742,54714,51761,4644,10083,
GO:0001772~immunological synapse	388325,396,9306,8417,27040,8915,3383,3932,916,3002,5573,940,951,3001,7430,3958,963,3683,923,11151,4627,7535,1845,975,5588,5795,1739,214,399,146206,10015,81609,84433,30968,
GO:0001891~phagocytic cup	345611,64005,23396,7124,301,3936,11151,27,1785,199,5879,9322,375033,10347,84466,56990,51411,27131,
GO:0001917~photoreceptor inner segment	25861,22941,7287,10681,5470,7399,10518,8787,3623,6010,2026,387715,6295,2779,2780,4117,5132,4842,407,2978,1785,6101,2782,2792,1759,4647,124590,9696,128338,23035,53904,51109,140469,585,64072,23746,2979,26052,10083,
GO:0001931~uropod	8395,9051,23396,10211,3384,7430,6693,4478,4627,6404,2319,
GO:0001939~female pronucleus	200424,10270,6513,6908,890,10951,55183,359787,
GO:0001940~male pronucleus	200424,6908,890,10951,55183,359787,
GO:0002079~inner acrosomal membrane	4179,9321,147744,54586,
GO:0002080~acrosomal membrane	148229,23353,5104,682,858,8153,857,8100,2319,51365,338661,54760,124912,284359,64518,83639,81833,
GO:0002081~outer acrosomal membrane	170370,7784,9321,54586,
GO:0002095~caveolar macromolecular signaling complex	775,
GO:0002102~podosome	285590,9404,9948,6840,2934,7170,3936,7412,5599,3190,7171,101,5782,7984,2017,6624,9644,58480,83706,134265,23022,6455,64147,51411,28988,
GO:0002116~semaphorin receptor complex	8829,23654,5364,8828,10154,5362,55558,91584,5361,5365,23129,
GO:0002133~polycystin complex	5310,5311,
GO:0002141~stereocilia ankle link	79955,
GO:0002142~stereocilia ankle link complex	25861,7399,55591,
GO:0002177~manchette	286187,136332,79925,
GO:0002178~palmitoyltransferase complex	51125,51114,
GO:0002189~ribose phosphate diphosphokinase complex	5636,5634,5631,5635,
GO:0002193~MAML1-RBP-Jkappa- ICN1 complex	4851,3516,9794,
GO:0002199~zona pellucida receptor complex	6950,3305,22948,7203,10694,10575,10576,124626,10574,11055,
GO:0002944~cyclin K-CDK12 complex	8812,51755,
GO:0002945~cyclin K-CDK13 complex	8812,8621,
GO:0002947~tumor necrosis factor receptor superfamily complex	117584,
GO:0005575~cellular_component	92305,144404,123283,343263,55206,100130988,84626,57571,101927581,646625,387712,85455,200959,148003,390916,4917,10475,9229,344148,9854,460,10190,26239,10753,80316,23351,27299,5863,9277,8552,8933,6666,5301,758,10230,26257,26037,8562,114049,10758,3196,4007,79157,643641,10289,28952,9506,9651,1953,219333,23401,8629,27233,8293,10882,711,8654,7763,2579,11247,374286,750,8622,10220,5238,8403,10842,9142,17…
GO:0005576~extracellular region	10715,9388,5408,100526739,7276,1442,3730,152007,7474,3491,3596,53342,1443,2689,9353,1081,100507055,149998,26279,1208,4878,1444,7044,2253,716,100129216,100528017,653423,339967,10407,252995,6586,283310,713,11117,6440,101928527,6358,114897,9547,81579,3240,5950,629,717,9560,80831,4588,51232,28983,1446,5445,28834,54959,339501,200879,340204,23078,136242,390940,146177,79057,388419,118670,152586,402665,5…
GO:0005577~fibrinogen complex	2243,2266,2244,2335,7057,5345,2192,2267,10875,
GO:0005578~proteinaceous extracellular matrix	10082,1278,2201,2262,7471,1289,1290,79148,339366,1288,1306,81794,6695,50859,63923,1302,11117,221914,92949,131873,7477,256076,2192,54361,9719,2006,7480,5212,89932,2817,7474,7472,7478,6678,7484,11093,80070,51384,25903,81029,9806,2200,64094,2719,170691,80326,7481,7369,84467,4982,4147,10752,3491,4917,7476,1463,7483,9508,4148,1101,23768,1690,653808,9313,11081,6585,6586,9507,8483,7007,2239,10491,11061,…
GO:0005579~membrane attack complex	732,727,735,731,733,730,729,
GO:0005581~collagen trimer	1278,1289,1290,1288,1306,713,11117,114897,1302,131149,131873,256076,387911,100534612,1296,1287,255631,6222,2219,8547,10882,712,714,338872,4153,1292,4481,4015,6441,80781,390664,1300,7373,1310,2220,9370,340267,81035,389941,51435,147372,342035,165257,4322,91522,338761,729238,653509,169044,1896,136227,129080,115908,81578,78989,114904,114902,114905,114899,114898,84570,84034,55339,57642,8685,1308,8292,…
GO:0005582~collagen type XV trimer	1306,
GO:0005583~fibrillar collagen trimer	7148,4060,85301,
GO:0005584~collagen type I trimer	1277,1278,
GO:0005585~collagen type II trimer	1280,
GO:0005586~collagen type III trimer	1281,
GO:0005587~collagen type IV trimer	1288,1282,1284,1287,1286,1285,
GO:0005588~collagen type V trimer	1290,1289,50509,
GO:0005589~collagen type VI trimer	1634,1291,1293,
GO:0005590~collagen type VII trimer	1294,
GO:0005591~collagen type VIII trimer	1295,
GO:0005592~collagen type XI trimer	1301,1302,
GO:0005594~collagen type IX trimer	1297,1299,1298,
GO:0005595~collagen type XII trimer	1303,
GO:0005596~collagen type XIV trimer	7373,
GO:0005597~collagen type XVI trimer	1307,
GO:0005600~collagen type XIII trimer	1305,
GO:0005602~complement component C1 complex	712,713,
GO:0005604~basement membrane	256158,80144,3921,22798,304,176,158326,4147,3898,8573,3911,7399,89932,9423,30008,7076,1471,1280,1282,213,3688,302,3912,6678,166752,3915,4811,7077,3691,6693,1289,5764,2192,3655,3908,3371,1296,284217,2254,7058,7060,2200,7078,5176,80781,977,333,3913,9446,861,1285,1294,667,4016,2202,22795,1605,7045,3910,3909,375567,340267,340706,341640,133584,64856,255743,151887,25975,55214,285613,55914,83872,1955,64…
GO:0005605~basal lamina	3910,375790,3911,2335,283,4811,43,3908,1287,1286,3913,3339,1739,401138,8292,954,
GO:0005606~laminin-1 complex	3912,3915,284217,
GO:0005607~laminin-2 complex	3912,3918,
GO:0005608~laminin-3 complex	284217,3913,
GO:0005610~laminin-5 complex	3911,3914,3918,3909,
GO:0005614~interstitial matrix	1842,3479,3371,7373,375567,133584,64856,29113,5212,54507,151887,25890,89797,81621,64094,
GO:0005615~extracellular space	5269,5265,6352,375616,6051,6360,2247,89778,3447,213,12,3451,6358,2690,51816,6359,3439,3443,5275,3574,407977,348249,410,100293534,408186,5345,390502,720,8710,6348,54959,137902,284297,23145,728378,348174,23019,85349,391714,144568,1179,7873,284293,647174,7057,1369,8344,402117,710,94025,4653,3576,5276,5274,5268,3485,5270,3630,26525,5271,197,6318,3083,2638,6372,6678,5055,4057,871,1117,387104,721,55350…
GO:0005618~cell wall	820,80162,
GO:0005622~intracellular	5906,10795,83593,147948,30000,284323,163131,7757,152687,255403,163227,342908,7594,162966,7638,7748,400720,7347,11214,81876,57209,90827,7840,654254,148206,30844,4089,80128,126295,7562,27131,8527,9162,5288,8218,353088,26149,7582,90592,399939,92283,51195,100506084,7772,91614,25978,1855,5872,730051,374900,266747,10214,57232,401258,151556,79744,388561,101180976,4210,51326,55900,56995,646754,100133941,…
GO:0005623~cell	79648,7296,84061,11311,152579,6813,83442,54431,1081,6263,169714,2512,10587,6812,9369,6261,7991,6809,54822,6916,9378,8447,90019,5768,255220,3098,54495,7046,9601,2645,347736,55153,1356,114112,3099,54843,56255,2495,9131,9066,26276,65082,3077,25828,23256,81542,5034,64714,7432,3101,79770,85439,57544,51760,6262,2923,9381,10954,51061,2054,22859,9352,84258,6860,6585,8938,4852,389844,797,7584,1908,7414,63…
GO:0005634~nucleus	983,7703,79042,29844,5683,6924,84215,51070,23246,391723,7157,53615,23236,28970,26574,1044,4194,29894,639,2000,2247,2073,6259,7181,55663,4609,11047,367,3166,6474,27335,79009,9915,63974,51224,5434,5970,159296,4204,6757,241,5426,6926,4791,9849,3237,374920,6881,54665,3297,6871,148398,728929,3400,3621,4781,5691,5241,79621,6928,90316,3172,5075,100506012,100316904,6927,6758,5317,83852,2626,6258,9324,109…
GO:0005635~nuclear envelope	100101267,10456,1192,23306,1861,27348,1047,7514,4864,10526,665,9631,23353,23399,4000,6277,4804,412,142,5422,240,81488,7356,7175,5880,2560,22926,2781,310,241,4001,5742,6240,1773,5595,6720,2879,23636,7112,5048,5733,5902,23468,5905,1063,5903,2010,311,4928,1434,6396,55161,57122,7329,8480,4925,667,5590,7301,581,23279,3757,4033,662,663,664,9472,11335,10202,9112,11262,3767,23175,3930,3837,4056,23511,905…
GO:0005637~nuclear inner membrane	4001,144404,100131211,84823,23306,11342,2081,10269,7108,3756,3429,7112,10128,9782,5664,2010,4088,2692,11335,3708,4086,23333,25972,26092,199953,283417,349152,147991,286148,11270,283847,145645,140732,23411,10280,83862,23742,23439,23200,23592,26049,
GO:0005638~lamin filament	4001,84823,4000,26502,
GO:0005639~integral component of nuclear inner membrane	25777,221496,9127,23353,5023,5024,3930,283129,5026,5025,5027,79188,22953,23592,
GO:0005640~nuclear outer membrane	6622,10128,5663,2010,2986,10204,2692,3000,1760,3710,4056,80772,54884,161176,89795,147872,23345,23224,115861,10280,79073,1717,
GO:0005641~nuclear envelope lumen	9536,351,590,203068,240,3482,6653,27101,
GO:0005642~annulate lamellae	7514,23636,9972,1984,
GO:0005643~nuclear pore	23636,100288540,100101267,402569,10762,56943,9631,57122,9818,54830,9688,4641,3843,3839,3840,727851,3841,11097,11260,8888,23633,10073,8658,10527,7175,4600,8021,5905,9972,5903,3838,3836,3267,4928,55161,10204,5901,7341,1984,8480,23279,4085,9961,3837,2733,143244,23225,79711,55746,25909,23165,9883,4927,30849,55706,64328,56648,64901,59343,8086,55308,23039,29107,11269,9284,8379,
GO:0005652~nuclear lamina	8573,6839,4000,3141,129401,26502,
GO:0005654~nucleoplasm	64506,50810,29844,8625,84660,84700,8148,23380,7178,2646,54477,56259,138639,10919,253769,1647,55814,3054,92565,5422,5524,8394,201254,5536,55729,2168,440854,6396,9782,218,51734,1819,861,23047,402569,10250,10762,57591,23492,23543,10771,9130,4174,2547,64769,4774,5586,8317,2140,7391,1196,8344,100128927,23514,1912,26512,5595,55638,22916,10933,10844,83892,10728,56672,6605,23451,6717,994,7392,55731,11097…
GO:0005655~nucleolar ribonuclease P complex	10775,10248,10799,10557,10556,51367,10940,79897,
GO:0005656~nuclear pre-replicative complex	8318,
GO:0005657~replication fork	1111,5890,5889,7517,7516,4683,5892,7157,3014,1786,604,7320,7158,29128,80119,55929,56852,
GO:0005658~alpha DNA polymerase:primase complex	5422,4172,23649,92797,
GO:0005662~DNA replication factor A complex	5356,10286,6118,7507,6117,2073,6119,5813,29935,4796,5814,988,50485,27339,
GO:0005663~DNA replication factor C complex	5981,5111,5984,5982,5985,5983,
GO:0005664~nuclear origin of replication recognition complex	23594,5001,5000,4171,4998,4999,29803,23595,222229,
GO:0005665~DNA-directed RNA polymerase II, core complex	5430,79724,5433,8725,5432,5434,5431,5438,5437,5439,5440,5435,5436,5441,84181,246721,10891,
GO:0005666~DNA-directed RNA polymerase III complex	661,11128,9533,10622,27297,5434,5437,5440,5435,5441,84265,10623,10621,55718,55703,51082,51728,171568,
GO:0005667~transcription factor complex	9915,1871,5934,79733,391723,405,7942,2140,4087,7029,2034,9575,1875,4090,4086,6925,406,5933,3164,6927,7027,144455,2353,56938,4088,1874,4862,4089,9124,10456,4211,4092,4093,7161,1406,9443,4091,9079,23028,390874,5626,9611,10522,1876,8928,8804,9219,3725,142,100125288,1019,6497,2547,5916,3059,2113,4654,4656,6929,2623,3159,3726,3727,6886,5454,7391,2624,2625,1017,7528,4005,328,3206,3205,3207,1499,3238,69…
GO:0005668~RNA polymerase transcription factor SL1 complex	79101,9014,
GO:0005669~transcription factor TFIID complex	6879,6875,6874,8721,8464,7157,2067,6908,6872,6878,6881,6877,6884,6882,6883,6880,54457,83860,6873,129685,138474,2072,51616,
GO:0005671~Ada2/Gcn5/Ada3 transcription activator complex	6885,10474,3054,11091,1810,9898,26009,2648,8850,112869,57325,56655,54107,51562,55689,
GO:0005672~transcription factor TFIIA complex	286749,2958,11036,2957,6908,9519,
GO:0005673~transcription factor TFIIE complex	2961,
GO:0005674~transcription factor TFIIF complex	2963,2962,
GO:0005675~holo TFIIH complex	2963,2068,2071,2073,2965,1022,902,4331,2966,2967,2968,64210,
GO:0005677~chromatin silencing complex	84629,23378,6839,8467,22933,22893,23411,57597,11176,
GO:0005680~anaphase-promoting complex	119504,10393,29945,25906,64682,51529,11065,701,996,991,8881,9820,27338,143384,246184,25847,10459,8697,51434,51433,29882,51343,
GO:0005681~spliceosomal complex	6635,100130932,22938,54957,10594,10907,10212,8487,9987,9128,10236,9129,10465,8449,51362,23451,11193,23020,10286,10285,24148,10569,51691,3183,6629,6625,6626,3178,6627,3312,6628,3958,3181,11338,3189,8896,58517,4670,10181,4809,6636,6637,11157,6633,6634,6638,7307,6427,8227,10946,5511,10992,7919,1659,9343,6009,23450,10262,8175,10291,7536,144983,10713,284695,8559,55760,57794,57805,92797,165545,199746,1…
GO:0005682~U5 snRNP	23020,24148,10421,6628,6635,6637,6632,6633,6634,6638,10907,10594,9410,8559,9416,54957,
GO:0005683~U7 snRNP	6628,6635,6636,6637,6634,134353,84967,
GO:0005684~U2-type spliceosomal complex	27336,10992,10291,26121,51639,
GO:0005685~U1 snRNP	6631,100996928,51631,55692,51747,55660,6625,6626,6628,6635,6636,6637,6632,6633,6634,6638,25766,55015,
GO:0005686~U2 snRNP	27336,23451,6629,6627,6628,6635,6637,6632,6633,6634,6638,10992,8175,10291,84844,90324,83443,51634,51639,
GO:0005687~U4 snRNP	6628,6635,6636,6637,6632,6633,6634,6638,7919,26121,
GO:0005688~U6 snRNP	27258,11157,7919,51690,57819,23658,25804,
GO:0005689~U12-type spliceosomal complex	1665,23451,6628,6635,6636,6637,6632,6633,6634,4904,10992,23450,10262,8233,11066,154007,84844,10081,85437,55285,55599,79622,83443,55954,51690,51639,
GO:0005690~U4atac snRNP	26121,
GO:0005691~U6atac snRNP	9733,
GO:0005694~chromosome	83852,10919,644186,85865,10357,23481,80854,116447,10051,9869,23626,23347,10199,9739,3149,10849,9575,5885,5810,23476,10721,6871,24137,90865,7468,1059,672,1062,6749,4033,7156,8899,545,11144,9656,8243,4926,10771,5510,23244,57654,50809,157313,29781,199990,23063,5930,84072,80204,22933,10735,254528,150280,253461,51535,259282,84690,83903,10274,127540,11073,113130,79661,51663,64324,5932,83695,80764,51203…
GO:0005697~telomerase holoenzyme complex	7015,4931,1736,3183,6628,6635,6634,134353,3192,10728,79618,23293,7011,55135,55226,55505,54552,55651,54433,
GO:0005712~chiasma	4292,5378,5387,27030,
GO:0005719~nuclear euchromatin	5430,27443,8805,9314,3725,3005,3015,1385,3007,3006,6908,1499,6932,27316,3024,11335,10155,388610,440093,26012,23411,9971,10891,9070,10856,
GO:0005720~nuclear heterochromatin	29128,11168,3015,3008,3009,6950,23468,546,10951,6304,2296,11335,10155,57673,22933,146956,23411,115426,54737,346171,1789,1788,
GO:0005721~pericentric heterochromatin	3070,390245,9682,9555,1786,23468,546,10951,1060,10320,3619,222229,9031,
GO:0005724~nuclear telomeric heterochromatin	51548,85456,
GO:0005726~perichromatin fibrils	8805,23435,26747,
GO:0005730~nucleolus	29844,1600,23246,51538,439,23029,85865,168448,55559,118487,388125,1730,100302090,51042,57409,2130,4809,4601,2959,100144748,25879,23481,6430,11137,8428,1677,57646,6598,6122,4735,2118,22948,7341,25885,80208,1736,55536,51199,10865,5000,51667,84365,54840,51068,3364,221895,80237,9807,11194,55355,1875,1663,27309,6189,6228,55573,5356,55319,6502,6133,55651,345643,51491,5393,1153,7296,113510,54984,6902,10…
GO:0005731~nucleolus organizer region	51547,
GO:0005732~small nucleolar ribonucleoprotein complex	51690,100130932,6637,10199,10528,6636,11157,9410,92345,55505,55651,51602,
GO:0005736~DNA-directed RNA polymerase I complex	9533,10849,25885,5434,5437,5440,5435,5441,221830,64425,84172,30834,51082,
GO:0005737~cytoplasm	983,64506,50810,3069,8625,5683,51070,347688,730262,23380,7157,23236,26986,639,836,2247,6259,11047,1915,9915,5970,2176,4791,3400,100506012,100316904,3782,8942,84062,9617,92675,8447,652991,4139,51411,1564,64708,84725,4582,324,5694,158471,23145,3292,375316,23136,10006,4615,10640,3376,115201,150572,4598,51693,653598,94274,55768,7161,10152,27068,1649,8565,2036,5698,4137,6606,9939,50861,55236,54477,549…
GO:0005739~mitochondrion	56616,65993,10884,1213,51100,23288,5071,23786,3420,2690,1564,388789,2581,9556,3658,100527943,196294,93974,2954,151393,2646,55890,328,1408,284184,50,256643,23078,85865,401207,51754,3054,644096,51253,118487,730249,1730,374887,643338,64756,522,751071,10743,390916,23764,150274,706,4898,55638,130916,22,4719,1431,7978,5106,5830,10902,883,2744,133686,34,285521,10128,493753,10989,9238,11238,8309,79680,61…
GO:0005740~mitochondrial envelope	665,664,6392,1149,4129,3032,7923,10058,55803,11194,10061,
GO:0005741~mitochondrial outer membrane	7417,4580,55669,706,7416,132671,7419,5621,80777,10452,10456,10059,1654,32,8564,1594,10018,665,4976,2182,8303,10651,23645,9868,9927,2181,1528,1727,445,5894,383,5241,1267,596,4257,1610,1386,4830,2697,3098,4128,6198,6843,4504,4129,4842,2710,2180,3429,2475,518,4891,1374,3099,2043,3032,637,6547,5521,517,581,598,4170,664,80347,10981,5366,2713,2712,23175,841,9804,10953,597,578,55750,345778,120892,64757,…
GO:0005742~mitochondrial outer membrane translocase complex	54543,401505,387990,9868,10452,9804,84134,100188893,65018,56993,
GO:0005743~mitochondrial inner membrane	54460,65987,51660,6390,4698,440567,4580,2232,6648,4700,10478,23530,6389,196294,4718,100532726,9377,1723,5018,80777,4701,7084,4697,4833,6392,9167,4706,100287932,27089,10975,8564,6183,4694,4724,5625,10469,4711,4709,4717,4695,788,9997,4725,1678,4976,63931,10245,22,57017,4726,9553,4707,7812,26284,8604,9028,6341,10476,10632,10845,10351,4712,4696,4710,4714,4708,3954,9016,4705,25874,8760,8924,9131,9481,…
GO:0005744~mitochondrial inner membrane presequence translocase complex	51025,29090,92609,100287932,10245,293,26519,100652748,10440,
GO:0005746~mitochondrial respiratory chain	170712,1347,9167,1346,1348,7388,7381,1349,7384,23530,5018,6834,1355,51079,
GO:0005747~mitochondrial respiratory chain complex I	4696,4708,4709,4728,4697,4706,4694,4724,4711,4717,4695,4725,374291,4720,4726,4707,4722,4712,4710,4714,4701,4718,4705,4716,4713,4729,4719,6622,4723,4702,4731,4700,4698,4704,126328,55572,11315,54539,51079,55967,51103,4715,
GO:0005749~mitochondrial respiratory chain complex II, succinate dehydrogenase complex (ubiquinone)	6392,6390,6389,6391,
GO:0005750~mitochondrial respiratory chain complex III	7381,9512,7385,7384,7386,790955,29796,617,
GO:0005751~mitochondrial respiratory chain complex IV	4697,1351,1337,1327,9377,1339,341947,84701,
GO:0005753~mitochondrial proton-transporting ATP synthase complex	10476,10632,516,506,522,515,498,513,10105,509,539,518,9551,514,521,517,84833,93974,
GO:0005754~mitochondrial proton-transporting ATP synthase, catalytic core	506,
GO:0005757~mitochondrial permeability transition pore complex	581,
GO:0005758~mitochondrial intermembrane space	10063,204,10456,4833,100287932,27429,51499,4725,1678,4976,9131,6647,847,4067,2268,3283,1340,4713,1841,3284,4719,6472,402,1371,6770,5498,2628,6821,4702,7064,2671,26519,2647,54205,10131,90639,388753,117145,449520,57019,125965,221154,131474,153768,150290,87178,400916,65260,10650,84902,11315,4653,10367,84300,84269,79145,65018,57486,80025,10628,64083,56616,57001,23408,51287,30968,26235,27166,23568,510…
GO:0005759~mitochondrial matrix	2232,3712,123688,644096,387787,441282,1737,212,708,84266,7084,4728,8050,5138,5442,4833,4706,10295,9692,587,5625,10469,11019,9997,3420,26024,374291,4720,1431,9512,4722,26284,10845,2744,4705,10667,23474,23417,2746,2936,6647,5009,2806,2908,6648,4942,7157,7298,217,1583,5095,5096,506,2876,2271,5160,1738,341392,2230,3329,5162,1629,34,5091,593,211,2108,35,1385,189,594,4594,2235,4200,2731,6188,2653,1841,…
GO:0005760~gamma DNA polymerase complex	5428,1763,
GO:0005761~mitochondrial ribosome	51642,6183,63931,4701,56945,10573,740,51258,84545,90480,64951,64981,78988,92170,64983,55052,28998,65005,51253,29074,26164,64976,54148,51318,65003,7818,
GO:0005762~mitochondrial large ribosomal subunit	9553,11222,9801,6182,10573,740,3396,6150,51258,84769,51069,219927,130916,128308,124995,122704,64975,84545,387338,64983,28998,26589,91574,63899,57129,63875,29093,54948,29088,64979,51264,65003,
GO:0005763~mitochondrial small ribosomal subunit	6183,63931,7818,56945,60488,64969,92259,64963,64960,54460,64968,64965,10240,64951,64949,55168,51650,28957,51373,51081,51116,51021,51023,28973,28977,
GO:0005764~lysosome	1203,410,5660,284417,441027,950,6439,2799,1777,4126,8635,4125,1200,4864,8417,10542,9066,8372,57016,10266,10268,1515,1497,9681,8674,10040,11337,8915,9476,6647,5972,100,445,1471,3949,3553,3122,847,229,4353,2717,1509,823,154,1514,1508,3055,412,1512,6036,2548,5476,53,3916,1636,6714,10437,3920,54,3112,2670,7299,3753,411,4668,2805,2697,6609,824,175,7128,2261,4359,1520,947,911,4082,9588,886,9098,6441,66…
GO:0005765~lysosomal membrane	1201,441027,114790,220002,23457,8546,8943,5826,7782,4864,10548,8417,7098,10542,11342,164,7107,8029,10103,1497,9681,23317,9550,1203,10211,9725,83930,1356,1950,3122,3118,3117,3123,3119,2629,972,3115,3120,3111,302,5660,309,2773,967,2548,53,3312,3916,3482,1291,3920,1080,3126,3112,290,55,912,3113,4074,526,528,7317,5167,527,1803,3108,3109,910,2767,968,373,529,523,2475,1889,4905,4891,408,27072,5663,2776…
GO:0005767~secondary lysosome	1393,
GO:0005768~endosome	9135,10079,2492,410,348174,157807,533,23245,460,9146,6712,10109,54741,8417,10652,112,10618,374868,10226,10043,28952,9727,10016,9525,8674,9559,10040,9402,9182,5063,8291,10211,4642,9362,1956,4803,7037,301,4914,476,351,2534,302,154,4804,412,6514,3482,1636,999,1535,1510,5987,7430,2348,6609,2321,152,6948,5864,5867,5868,4074,4118,1901,2357,2264,3973,1017,57007,2694,624,554,6249,886,1394,2817,3791,529,7…
GO:0005769~early endosome	10938,102723897,645811,100287171,54492,374677,374666,83871,29984,1238,8829,9146,8417,7098,6478,10228,4430,23295,66008,8724,9595,10043,1730,1497,10079,55654,11156,10612,9559,4040,8291,10211,9372,10617,3949,920,335,348,336,344,345,7018,338,4914,337,302,154,5979,153,3146,3329,3990,3482,1080,5987,913,2697,5770,7412,5868,57007,2149,5595,5594,2042,10935,11151,208,5245,4771,3791,5605,9101,5029,1889,5909…
GO:0005770~late endosome	100287171,7782,8417,1317,1318,1497,8291,10791,3949,7018,972,4914,3990,3916,3482,6714,3920,913,2697,4074,2149,5595,5594,1649,540,5605,3064,6556,4891,7274,7879,9367,5873,3784,1182,8218,23621,64089,7852,51552,5906,375,5604,538,153020,684,1201,4534,8878,11031,4077,112936,55435,25849,57535,375260,338692,201294,56829,79065,9863,353376,124930,201931,149371,88455,85377,255738,153129,5289,84888,79589,2346…
GO:0005771~multivesicular body	9227,1471,972,6439,3916,973,7178,6517,55,2697,7784,1393,3108,23621,8766,7783,684,55240,246213,7251,30061,
GO:0005773~vacuole	4485,11113,8934,972,1358,4891,7267,4486,6810,6809,8836,29100,4123,
GO:0005774~vacuolar membrane	7879,8775,6519,8898,537,81846,78991,51310,63908,51524,51449,27183,
GO:0005775~vacuolar lumen	1203,
GO:0005776~autophagosome	100287171,374666,4210,8408,11337,3553,5899,6737,3064,5305,9001,11345,8396,8406,10241,1201,8878,8678,4077,4943,285973,55054,201475,375260,22863,148022,58476,23001,5289,79837,23032,9779,53917,94241,143187,65082,10133,84876,29982,203228,30849,79443,440738,114881,55626,81631,23710,9474,64601,55823,84557,64771,79735,53349,56893,57617,57533,29978,51715,29979,26100,
GO:0005777~peroxisome	55289,646625,390916,8309,5824,9665,51,8540,10059,5193,5191,5826,5264,8443,8310,10478,5189,5192,8800,5195,3417,4591,23417,8799,6647,5443,847,7431,30,283927,34,3416,1610,26,189,6342,5825,7086,25824,215,2053,4843,3155,4358,1384,7498,3418,5830,224,3295,4597,8504,4598,1962,1891,5190,3422,570,10654,255027,219743,23334,91452,84263,84129,55670,65084,83752,340061,284273,122970,5289,222659,84188,8729,5194,…
GO:0005778~peroxisomal membrane	5189,23019,215,5195,8540,5193,5826,11001,8443,10478,2182,5192,8800,2181,8799,3156,847,4257,3615,1610,5825,5828,2180,5605,5824,5830,3295,8504,375,857,5190,51,255027,59353,91452,57506,51555,252995,84896,84188,51762,5194,55711,7265,10901,55825,50640,5827,26063,225,23305,9409,11264,
GO:0005779~integral component of peroxisomal membrane	5193,5192,55670,8800,8799,92960,11001,10478,5828,215,8504,5194,51024,9409,
GO:0005782~peroxisomal matrix	8540,5191,10005,5264,8443,8310,10455,3417,23417,5443,847,2168,30,3416,1610,189,6342,5825,25824,1384,5830,3295,570,1428,51,641372,196743,83752,122970,84188,55711,8309,51179,51268,9380,23600,26061,54363,54677,
GO:0005783~endoplasmic reticulum	241,439,26470,252995,25839,127281,51227,92305,79993,51594,23240,79974,348174,645836,645402,51754,388946,283999,6748,7873,728386,8974,9200,6646,91012,5770,57823,79139,213,55973,831,9538,3708,6745,10134,644974,100288520,10682,10195,50814,100287144,100287238,100287205,27230,100287178,100287478,100287364,100287513,821,1047,101241878,100287327,493856,100287404,51128,100287441,23516,11160,92140,5352,87…
GO:0005784~Sec61 translocon complex	6748,10134,10952,23204,
GO:0005785~signal recognition particle receptor complex	6726,6100,58477,
GO:0005786~signal recognition particle, endoplasmic reticulum targeting	6727,6731,6728,6726,6729,6730,
GO:0005787~signal peptidase complex	9789,28972,60559,
GO:0005788~endoplasmic reticulum lumen	10961,8635,8824,7476,1861,27348,11001,8974,9403,10491,9563,51060,2157,2147,2158,2159,5265,5155,2641,3630,920,1277,1280,1281,1282,335,336,632,5624,5154,338,7471,1290,590,337,5034,7057,1278,1284,2155,412,2695,2098,3309,3990,1301,1291,1292,1293,2153,9601,5033,1302,5589,7184,410,411,1297,1289,8858,1066,5479,1296,50509,1295,811,821,5199,1287,2923,4909,5743,2322,1306,80781,7474,871,414,415,1286,1075,41…
GO:0005789~endoplasmic reticulum membrane	284098,84522,375056,22937,3242,1650,51141,94101,92305,152573,79993,29929,51594,9840,161247,387521,9743,100101267,6252,643181,9200,5664,90527,6184,6745,64598,54965,1582,286144,9217,1543,5663,79053,84920,144245,29095,57142,23478,64788,5281,94103,23556,90701,6253,10945,6446,7844,7485,10857,9197,5352,10786,2166,6386,9600,6319,8613,9570,5826,9538,9536,10423,5924,4259,5338,1047,11001,487,9919,10555,856…
GO:0005790~smooth endoplasmic reticulum	4642,11337,351,7054,3309,6261,5479,811,821,10961,6717,844,5663,3759,10549,5611,7871,5332,84447,6262,84502,3781,57704,23162,10525,
GO:0005791~rough endoplasmic reticulum	3083,4547,3060,9227,6780,2243,632,6184,6185,351,4804,3329,7356,6347,2752,411,762,4359,4504,821,6622,5730,117,3361,5663,2044,5024,55014,51552,29927,3759,4924,1395,10499,4915,27346,80149,54901,161176,255738,121665,81502,57003,7095,4653,8626,79147,29098,51430,23657,1056,
GO:0005793~endoplasmic reticulum-Golgi intermediate compartment	285704,487,11079,6836,8842,9554,9262,23259,10897,10841,2335,5034,3146,3309,290,5771,762,10945,2706,3633,4121,3998,10972,871,1315,9798,55014,4925,4924,10960,11018,2804,10130,10959,65258,51112,8729,399687,56005,57222,326624,64841,57410,11261,23071,54732,51006,51560,55757,56886,29097,2055,9027,51471,23405,50999,51014,23423,11196,
GO:0005794~Golgi apparatus	54622,256435,10402,653643,2801,636,647042,10317,100132565,64090,161,79690,348174,728047,646658,653641,55889,643707,440295,100133220,10897,388743,27090,653073,1730,729786,23015,440270,338,253012,372,5125,5058,64689,7355,11137,80318,400,51765,55676,213,57703,51535,9538,11200,54812,7020,2591,9514,3843,29969,2804,93100,6480,9619,10447,7994,10112,51128,653125,51574,25844,10252,157570,23516,10973,6482,…
GO:0005795~Golgi stack	5874,8615,10040,4905,415,51552,4952,3382,4247,2590,1201,8720,22796,2804,27314,54922,23268,54947,51125,92979,55959,23213,8729,25999,80124,7443,10142,83871,1263,53349,51643,51272,57574,55968,51399,
GO:0005796~Golgi lumen	181,27333,375790,7476,1463,9957,1673,653808,11081,9672,2239,10675,3906,2147,2158,2159,7040,4803,1081,3972,3630,632,5624,7471,5627,1634,6649,2155,5045,1669,1462,4582,176,6382,4969,633,8858,4320,5046,6385,6383,2817,7474,4323,4325,2719,4060,5549,7473,89780,54361,7477,1667,1668,1672,2262,414325,4586,3339,1670,1671,4584,4583,2331,23759,2621,394263,140453,1464,4588,283463,221914,200958,143662,4589,9402…
GO:0005797~Golgi medial cisterna	9527,3105,6480,283987,9950,126792,9528,
GO:0005798~Golgi-associated vesicle	102,8576,8906,2796,49,7299,27072,1315,4952,4924,120892,23256,79929,51765,26511,
GO:0005801~cis-Golgi network	83548,9527,2801,51399,58485,27333,607,10282,2218,26229,5116,10945,5295,1490,11014,10972,3985,165324,4924,2804,9321,27314,4124,65258,84376,90410,9950,23256,8729,113451,286451,57410,10142,54463,79929,57113,51006,51226,10745,23357,50999,11196,
GO:0005802~trans-Golgi network	23163,10079,54103,374868,157807,8934,10618,283652,767557,9179,8675,102,9522,8440,10228,8677,23122,8674,1362,8601,6649,1212,5045,3482,999,4690,5066,5870,4074,2316,762,51056,540,400,4891,273,1785,5872,6845,8218,23621,23682,79585,6616,10890,51552,8766,5879,163,6844,375,27032,4952,2650,4924,538,6810,1201,2803,10981,10139,8678,10631,5587,7045,9322,27314,2315,93643,55062,120892,134829,54874,79971,15036…
GO:0005811~lipid particle	10938,1676,9600,5346,2182,1149,10226,11104,2181,1727,2597,302,2167,246,50486,4047,5878,7879,10134,3654,7415,5908,440503,857,3991,10970,10131,22930,50814,23130,158584,54947,345275,23111,51170,51097,79888,168537,63874,51099,91543,8729,8165,57104,63924,55102,23197,89782,84649,729359,123,10280,84883,29803,60526,25840,26157,27141,27339,90627,7189,29923,
GO:0005813~centrosome	84700,55857,23331,55125,80184,118611,90799,51199,10806,79989,9857,55559,5108,441054,253012,84984,64769,5586,55755,2140,25879,10844,51765,54821,55188,7020,4780,80746,8318,4190,4154,29789,9814,1070,9859,79848,8313,9639,51143,115752,84232,64326,85459,5682,65981,5902,64375,10540,8086,5693,328,57447,137492,57562,1540,64793,11190,116840,123811,22994,5977,8999,85302,64061,25914,9903,3796,10671,10733,718…
GO:0005814~centriole	7840,51134,124093,115948,11190,100287171,9814,374666,1070,663,10733,6790,80184,332,9738,284403,9731,8481,6102,22995,5116,8924,10841,3303,3304,7153,3310,7283,822,899,1069,3064,4682,9001,4218,5901,159989,1068,8100,6093,5108,6491,26005,55165,80212,4957,9859,347240,22832,9696,79841,84871,9662,126731,146057,163786,375260,145508,10806,22873,22933,90410,57639,158297,199221,152185,116840,54806,51199,1343…
GO:0005815~microtubule organizing center	22995,9659,10426,11116,114791,55755,10897,644943,29901,11104,79682,2539,85378,54899,8801,79598,23259,10844,9787,57447,27229,123811,22994,2314,59349,9817,5252,11051,9043,7813,701,8398,23122,9727,6867,1600,10211,6623,10579,9113,229,3875,7525,5681,468,5594,3799,6509,5531,998,112755,6201,5971,5604,8045,5076,5747,5590,5888,4033,10962,816,1400,9584,841,7871,9325,9230,79848,642273,257236,26095,55137,343…
GO:0005816~spindle pole body	10426,85378,114791,10844,27229,
GO:0005819~spindle	29901,253012,51203,6790,4281,332,10636,9055,7756,7813,11104,11258,6623,10899,23354,10112,3315,5925,2068,996,207,7272,4627,4628,1453,1063,311,3832,5347,8218,7013,112755,6993,10951,1213,9493,440145,54888,991,8881,5607,11335,472,23157,1400,4739,4926,9587,4735,6196,6195,22919,989,79848,55700,9859,22832,55183,9857,55201,1877,79441,23384,126731,80097,653784,153657,84722,10296,54801,84440,79649,22933,12…
GO:0005826~actomyosin contractile ring	4627,10296,54443,4620,
GO:0005827~polar microtubule	7283,8452,84861,10426,9903,
GO:0005828~kinetochore microtubule	23332,9183,23122,9735,8766,81930,
GO:0005829~cytosol	57412,241,27095,5071,1495,5947,840,4615,3658,5298,2646,55236,79658,282969,122706,23019,57571,643246,644815,646486,644150,84747,644943,9743,9814,92482,402569,4649,9677,883,100271927,10160,441282,283455,9639,1207,4338,89869,23026,23287,4947,396,4946,573,54858,7538,3796,6446,11332,4641,9049,9567,6814,6820,29984,3964,4794,5717,5718,5715,475,4221,1676,7287,8665,785,5293,6819,10671,8976,5138,29904,2009…
GO:0005832~chaperonin-containing T-complex	6950,908,22948,7203,10694,10575,10576,10693,10574,
GO:0005833~hemoglobin complex	3046,3048,3045,100187828,3043,3040,1727,3050,3049,3047,3039,3042,51327,
GO:0005834~heterotrimeric G-protein complex	552891,9628,6000,346562,2792,2793,8787,54331,2788,8786,9630,2771,2773,2775,2779,2781,2780,2769,408,10287,2786,2790,2791,2782,2778,2770,2785,2787,2768,10672,51764,55970,94235,
GO:0005838~proteasome regulatory particle	5714,5717,5718,5715,5716,5713,5708,9861,5707,5719,
GO:0005839~proteasome core complex	5691,5690,143471,5694,5698,122706,5683,5682,5684,5688,5687,5693,5685,5699,5689,5696,5686,5692,5695,9491,
GO:0005840~ribosome	6171,6223,6218,54460,6141,6235,6229,6134,10884,7643,23521,9801,6156,28973,6194,51021,51253,6150,644338,6129,6147,51264,64983,6201,6122,6196,6160,9349,6159,51065,6168,6192,6152,200916,51069,6165,6161,51318,6189,6228,6167,6133,11222,51023,28998,6208,6224,6138,9045,51373,54948,740,6157,6188,338699,6132,63875,2197,65003,6187,6207,11224,219927,6182,6175,6128,6144,56945,23107,100529097,6173,6181,6158,6…
GO:0005844~polysome	4440,7957,1965,8531,6129,6192,6188,5682,811,2521,8087,9513,5687,7411,6191,122830,60560,132864,129563,55124,1618,124540,9271,140801,6311,84316,85451,440275,55364,27161,26523,4733,51087,
GO:0005845~mRNA cap binding complex	253314,8731,9470,1977,22916,2332,4686,23191,317649,9271,83640,27161,
GO:0005846~nuclear cap binding complex	392517,22916,4686,
GO:0005847~mRNA cleavage and polyadenylation specificity factor complex	53981,10898,1478,1452,29894,81608,23144,8394,55339,23283,64852,51692,
GO:0005849~mRNA cleavage factor complex	10978,11051,51585,11052,79869,
GO:0005850~eukaryotic translation initiation factor 2 complex	1965,8894,83939,
GO:0005851~eukaryotic translation initiation factor 2B complex	1965,8892,8893,1967,8891,8890,
GO:0005852~eukaryotic translation initiation factor 3 complex	27335,8667,8665,8664,51386,728689,8662,3646,8669,8663,8666,1654,8668,8661,10480,10987,
GO:0005853~eukaryotic translation elongation factor 1 complex	1936,1933,1915,1917,
GO:0005854~nascent polypeptide-associated complex	4666,
GO:0005856~cytoskeleton	83481,1265,120,9758,4139,23136,84443,118,889,2036,80022,667,10634,257019,84978,4648,119,23150,2185,10160,9855,261734,79981,5784,5747,169166,7430,2037,5339,5962,7297,2620,83786,5829,5775,283431,55691,11099,122786,51168,23499,130271,10979,57475,4647,5774,7408,5493,2125,9124,3092,2166,6386,9087,1861,8507,9270,8934,8871,26059,4867,247,3636,26037,5414,7041,8767,27429,8910,9051,10253,1641,5147,9762,102…
GO:0005858~axonemal dynein complex	1768,25981,7802,51626,55567,56171,1769,64446,146754,8632,
GO:0005859~muscle myosin complex	4632,4634,4621,4619,4625,4624,4626,140465,10398,4629,4636,7273,29895,4620,8735,4622,
GO:0005861~troponin complex	7135,7136,7139,7140,7138,7137,7125,7134,
GO:0005862~muscle thin filament tropomyosin	7170,7169,7168,7171,
GO:0005863~striated muscle myosin thick filament	8736,22954,4607,
GO:0005865~striated muscle thin filament	7111,25802,7139,58,56203,442721,7273,29766,29765,29767,
GO:0005868~cytoplasmic dynein complex	1780,1783,51143,1781,8723,7175,6990,8655,6993,1778,83657,89891,83658,10210,51164,
GO:0005869~dynactin complex	1639,10671,51164,10540,11258,10120,10121,55860,
GO:0005871~kinesin complex	23095,3797,11127,1062,3833,55614,57576,9585,92017,3801,146909,3800,55083,100532724,64837,113220,64147,100130097,89953,547,26153,56992,10112,3796,23303,55582,221458,124602,3831,374654,63971,11004,55605,9493,57519,3835,3798,147700,10749,23046,24137,3799,5048,3832,7531,9928,285643,347240,84643,81930,90990,81565,27185,54820,3834,
GO:0005873~plus-end kinesin complex	9371,56992,
GO:0005874~microtubule	347688,23095,3797,11127,1062,3833,57576,9585,10381,51175,3801,146909,4137,3800,55083,643246,79861,440307,164714,113220,64147,51807,7277,26153,79929,10112,4131,56992,79848,23303,4134,55582,7846,10376,84790,124602,547,374654,221458,55605,51203,9493,3835,10749,260334,3798,7283,84617,51174,1785,10382,55201,2009,10059,889,1780,1855,4281,332,4210,1783,10018,10636,10253,1641,7756,23046,23122,6902,11104,…
GO:0005875~microtubule associated complex	57698,10126,8655,2009,4281,4210,1641,23095,11337,6780,24139,4137,4133,4134,5048,4131,5829,2339,2342,6101,10121,4130,7804,9053,23160,8682,124997,10513,10048,57159,10013,7461,23637,
GO:0005876~spindle microtubule	348235,3796,6790,9371,8841,332,9055,6907,9611,24137,983,5423,996,403,1453,3832,5347,801,331,8881,330,329,4926,84722,23332,221150,22920,252969,220134,79444,9212,112401,10615,51203,79718,58484,27175,55142,143,6795,11127,827,
GO:0005879~axonemal microtubule	22832,158297,84100,10564,
GO:0005881~cytoplasmic microtubule	84790,23332,9751,8312,4281,332,23122,8601,10297,8915,6288,1548,7283,324,6249,403,6344,10287,10376,705,6760,22919,284451,23281,54867,7846,51181,283987,51626,26586,11092,636,65983,11004,55829,51308,10844,84080,79827,54828,59341,1540,27175,51512,54627,10013,7461,22924,8313,58477,27230,
GO:0005882~intermediate filament	23336,3884,4000,337963,3866,7431,2670,3886,3880,3872,3891,160492,3856,374454,196374,3852,3851,3875,125115,126917,140807,319101,338785,125113,25984,390792,3860,3868,3857,3883,3885,8689,8688,8687,9119,3861,3855,3850,3858,3728,4830,1832,2697,1674,2312,6249,54474,3849,5630,6509,286887,10763,51350,667,25900,631,8419,5317,3882,3881,192666,100131902,100288323,337969,728299,337977,337978,337985,337976,10…
GO:0005883~neurofilament	9118,4747,22941,4741,8829,4744,5630,5121,26119,9228,
GO:0005884~actin filament	55823,56776,10603,25861,644150,342184,1238,395,1613,7456,4430,2620,8522,9948,23242,10297,2534,7525,3055,87,6714,3936,5880,7430,23433,2316,11151,2645,88,8826,832,199,5879,70,58,7010,89,2039,9817,2017,154796,23307,92241,2011,147179,23022,7248,9093,5074,83543,57175,64601,55909,57617,55970,4644,
GO:0005885~Arp2/3 protein complex	653857,100526693,10092,10096,10095,10109,10094,10552,10097,10093,81873,57180,
GO:0005886~plasma membrane	10938,84660,1756,56144,56111,10082,65217,64403,999,56098,390084,6259,2195,29128,403274,2262,1002,138883,102724862,27253,442194,3782,390649,64072,283383,6865,1012,390151,120586,8447,138882,56102,219469,2690,256144,134,102723859,101060351,4994,390432,5098,283110,5099,54798,27328,56130,92211,56127,57717,26167,56121,105369274,2567,23136,799,9892,252995,3601,109,2917,2492,4615,11309,7253,2555,56126,10…
GO:0005887~integral component of plasma membrane	6533,84570,3356,117247,57468,5024,57556,339967,5788,57502,2206,65010,2993,4916,1815,2051,28983,10723,4359,57488,83850,63027,441631,284417,388630,256892,440044,146429,22829,387733,1179,23539,2048,19,1131,440153,9990,5026,7010,100134444,6536,2044,54716,441027,22871,6573,2742,1811,2042,100431172,3350,2324,3360,23495,9127,1814,2043,931,26011,1128,5025,8082,5027,57451,24,9194,2040,1813,400073,9019,123…
GO:0005889~hydrogen:potassium-exchanging ATPase complex	2760,479,
GO:0005890~sodium:potassium-exchanging ATPase complex	23439,483,482,5348,476,481,478,477,496,486,480,
GO:0005891~voltage-gated calcium channel complex	783,775,773,8913,779,774,785,777,784,8912,776,778,845,10368,781,59284,782,786,5142,5144,10345,93589,55799,59283,59285,9254,8911,27092,10369,
GO:0005892~acetylcholine-gated channel complex	285242,9177,1134,1146,1140,1141,1138,1143,1136,1139,1137,3359,1145,1142,1144,1135,8973,353174,134957,200909,170572,57053,55584,
GO:0005895~interleukin-5 receptor complex	6386,
GO:0005896~interleukin-6 receptor complex	3569,3570,3572,
GO:0005898~interleukin-13 receptor complex	3597,
GO:0005899~insulin receptor complex	3643,3667,10580,
GO:0005900~oncostatin-M receptor complex	3572,9180,
GO:0005901~caveola	857,858,3717,6610,9722,4040,10211,8912,8436,476,481,3643,1508,3055,3162,6513,6714,6401,1812,3741,493,2149,5595,3356,5594,4846,4842,5743,3667,657,7048,117,356,477,1946,483,2013,1012,1013,859,3991,3778,9472,1201,5727,659,7804,2319,6331,23209,5740,9356,120892,284119,376497,161742,81930,949,112464,10395,6608,83483,64805,29098,26509,30846,7223,10013,11252,
GO:0005902~microvillus	643226,1179,389207,64005,83715,4641,9368,1515,10411,760,7040,5154,7429,1267,3990,7430,525,7412,526,4478,2694,5021,5962,529,523,4734,362,3169,7401,23418,7010,8692,6555,4647,10788,284,6624,8639,55200,120892,140453,10999,339221,51181,9936,150696,60412,83874,23303,56776,51741,4640,4646,10809,25932,
GO:0005903~brush border	89,83715,832,4641,1192,10059,10755,103910,8842,81,4430,2317,1600,8435,4642,4311,7429,3938,87,6476,7430,7414,358,4627,4628,6564,830,6550,10287,4637,10096,5651,2028,2059,4643,5900,2314,3710,5357,5339,197021,79784,51181,79849,54407,54825,4640,120,51474,10083,85477,
GO:0005905~coated pit	9892,9026,10059,23149,8029,10266,4037,3949,7037,7018,351,3329,6517,6401,57007,409,2060,408,1785,8218,8905,1174,1601,7436,4036,4952,10188,4035,115548,8301,2017,11021,6453,22848,79969,26020,25977,57214,85021,130340,23048,6272,84251,55040,53841,55707,23677,4646,23431,29967,11154,10717,29924,
GO:0005911~cell-cell junction	4684,23136,2036,7122,889,364,8825,8573,23037,4867,2173,23768,27040,81,1500,261734,57449,351,5582,3856,3249,3932,914,916,6010,3678,3815,6513,6514,87,3676,6523,3728,7409,4690,7414,1000,5335,963,3683,2264,1072,5583,284217,5295,5797,5777,11151,207,2054,1003,1495,1499,5605,1445,7006,100124696,7454,7535,3987,4301,998,10096,5908,2885,1525,6868,1828,7010,5590,5580,5097,3702,5756,5795,1739,4643,7074,3937,…
GO:0005912~adherens junction	1495,126374,29119,28514,6386,8613,23336,4867,9788,7414,1496,1003,1499,4771,4851,4301,1525,182,10188,4643,8751,5818,5796,143098,342184,196500,54806,57619,27289,90952,9223,84687,64855,5318,79652,6904,65267,57731,59341,55591,57608,9414,8994,55966,1501,
GO:0005913~cell-cell adherens junction	1496,4301,3728,10152,259197,4092,10211,56253,4067,999,5817,7414,1000,1001,324,5797,5021,1499,4627,4345,1824,7082,57228,357,1605,9817,23513,2319,5239,5818,10666,7791,201633,57863,253559,199731,9231,56288,10397,5819,81607,10580,23705,25945,2196,117178,
GO:0005914~spot adherens junction	5239,
GO:0005915~zonula adherens	1500,3728,7414,1495,144100,5819,3801,10580,57662,
GO:0005916~fascia adherens	4892,87,3728,1832,2697,1674,7414,1000,1499,6709,29119,83660,
GO:0005921~gap junction	2707,2697,794,4284,2701,2702,10052,4856,7082,1823,1627,23384,116337,56666,24145,
GO:0005922~connexon complex	375519,2702,100126572,2705,10052,2707,2709,10804,2697,2706,2701,2703,81025,57165,125111,349149,84694,219770,127534,57369,2700,
GO:0005923~bicellular tight junction	9223,7082,9863,100506658,10686,317762,100132463,9069,9414,5010,24146,644672,7122,1366,51208,100288814,27134,1364,8825,4867,1365,6801,261734,8777,9080,23562,23586,9076,1019,4072,8531,26,595,324,1003,1499,540,7046,117,5584,7408,5872,9074,9073,26285,49861,58494,9075,5912,1525,9071,5376,5590,84952,288,1739,7855,357,9267,154796,93643,143098,260425,23322,143162,55114,4810,92140,57125,79778,154810,64398…
GO:0005924~cell-substrate adherens junction	10580,
GO:0005925~focal adhesion	55616,388125,5747,64236,4026,64759,64326,23032,55742,25996,5829,51474,89782,7791,10979,79834,3835,2274,28964,3660,7089,9124,8773,6386,8675,102,9270,8829,7106,8573,4659,2580,10095,10109,10094,7739,726,10092,5170,23768,7041,2037,81,23396,10174,9404,23122,8895,2317,10867,10211,23114,8470,9019,6840,10298,1956,5328,3845,847,301,7070,3315,6522,3690,3383,6176,6181,6175,3688,2934,4869,3685,5034,2242,823,…
GO:0005927~muscle tendon junction	4892,10518,3679,140825,23676,
GO:0005929~cilium	799,5137,115948,132203,164714,92482,4867,80173,56912,28981,22994,7287,7288,6790,9738,112,109,7289,8481,10126,10382,1738,2737,5315,3362,7275,10694,6787,4682,2121,4218,5310,491,857,4853,127602,8100,5311,9654,374654,124602,200894,164395,27241,200373,55036,118491,159686,23322,203286,23093,126731,391104,201625,79739,166379,27031,79809,284086,132884,55582,167691,93035,92104,23639,57037,196385,286827,90…
GO:0005930~axoneme	115948,94137,164714,346562,11127,7802,7289,9576,11337,10533,51057,2735,2736,2737,4137,6101,374407,989,124602,200894,200373,55036,343521,114327,55130,345895,55054,23322,126731,22863,167691,388389,55212,54777,79582,129880,79659,5289,55329,123872,582,51626,26146,1767,22920,89891,57096,93233,158067,92749,144535,9742,30849,85452,55626,81631,64446,84100,221421,9474,56623,55081,1770,55812,57576,57539,33…
GO:0005938~cell cortex	256158,728378,441161,9743,10755,8312,9595,23122,23242,2317,9099,10539,8601,285527,4993,752,51057,2243,2244,2266,2246,302,5216,2241,4691,2263,6261,1815,324,1490,4082,208,2868,1499,4628,5605,6622,5048,4734,5829,10287,5664,1397,23647,2998,8115,387,3190,382,29899,9590,667,857,1300,5747,56907,2059,7186,631,4647,4650,8419,3918,8874,2017,2185,4739,3709,9833,2917,4926,4735,23160,5587,9322,1627,642273,124…
GO:0005942~phosphatidylinositol 3-kinase complex	5295,5296,8503,5293,5286,5287,5288,5290,5291,2475,
GO:0005943~phosphatidylinositol 3-kinase complex, class IA	5295,5290,
GO:0005944~phosphatidylinositol 3-kinase complex, class IB	23533,5294,146850,
GO:0005945~6-phosphofructokinase complex	5213,5211,
GO:0005947~mitochondrial alpha-ketoglutarate dehydrogenase complex	10295,1629,593,594,
GO:0005952~cAMP-dependent protein kinase complex	5565,5573,5576,5566,5567,5575,5577,8852,
GO:0005953~CAAX-protein geranylgeranyltransferase complex	2339,5229,
GO:0005954~calcium- and calmodulin-dependent protein kinase complex	57172,
GO:0005955~calcineurin complex	5532,5534,5530,3708,
GO:0005956~protein kinase CK2 complex	1460,
GO:0005958~DNA-dependent protein kinase-DNA ligase 4 complex	3981,5591,7518,91419,
GO:0005960~glycine cleavage complex	2653,2731,
GO:0005964~phosphorylase kinase complex	5260,5261,5256,5255,5257,
GO:0005965~protein farnesyltransferase complex	100529261,2339,2342,
GO:0005967~mitochondrial pyruvate dehydrogenase complex	1737,5163,5164,
GO:0005968~Rab-protein geranylgeranyltransferase complex	1121,1122,5876,5875,
GO:0005969~serine-pyruvate aminotransferase complex	8411,
GO:0005971~ribonucleoside-diphosphate reductase complex	6240,6241,50484,
GO:0008021~synaptic vesicle	8224,6854,5413,320,132204,6856,11127,6855,321,1861,10755,6712,3060,9143,8676,9162,23557,7054,4311,308,3916,6853,5864,5865,5868,1644,6857,7416,4504,4886,2054,6622,2890,2891,7417,273,5538,1182,9001,4218,112755,9114,6844,1742,5127,1759,2902,6571,5142,6810,2903,2904,6809,1201,8898,23157,9230,6804,5798,22987,127262,134957,9900,9899,203190,415117,55530,84446,23312,85439,83992,10987,143187,115827,7781,5…
GO:0008023~transcription elongation factor complex	80237,22936,8518,4300,1025,4299,8178,4298,2074,6919,79664,55250,84524,55840,26610,85403,55140,27125,26747,8458,23379,
GO:0008024~positive transcription elongation factor complex b	904,23476,1025,22938,6879,
GO:0008043~intracellular ferritin complex	2512,2495,
GO:0008074~guanylate cyclase complex, soluble	2983,2974,4881,4882,2984,2977,2986,2982,3000,
GO:0008076~voltage-gated potassium channel complex	3755,3786,3778,56479,3785,3784,30819,157855,3790,3748,9132,3749,3750,3751,3775,3783,10060,3776,3756,3753,3737,3742,3738,3739,3741,1804,3758,3761,3763,3762,3746,3760,6616,6844,7341,3759,1742,8506,6900,6833,3736,3757,8514,2017,3767,3745,7881,1740,3764,3744,3779,6804,389816,57582,80333,27012,343450,27345,57463,170850,93107,169522,3780,9312,3787,3747,3743,10142,3754,27094,3773,30820,26047,23630,26251…
GO:0008091~spectrin	6711,57731,6712,2037,6708,2035,6710,6709,51332,
GO:0008180~COP9 signalosome	64708,9840,2037,27040,10211,3326,3309,3310,5335,498,7111,3305,4627,3311,9318,2885,8655,10409,2873,154796,10980,154810,387357,10987,85440,10920,51138,64127,11180,51517,50813,30968,8533,9730,
GO:0008250~oligosaccharyltransferase complex	1603,6185,6184,1650,3703,7991,200185,201595,84061,58505,
GO:0008274~gamma-tubulin ring complex	672,440145,80097,653784,85378,114791,27229,
GO:0008275~gamma-tubulin small complex	10426,10844,55835,
GO:0008278~cohesin complex	57504,5885,23063,113130,9126,
GO:0008280~cohesin core heterodimer	8243,9126,
GO:0008282~ATP-sensitive potassium channel complex	10060,3767,3764,
GO:0008287~protein serine/threonine phosphatase complex	57718,
GO:0008290~F-actin capping protein complex	830,832,118,119,822,829,136319,146206,93661,
GO:0008305~integrin complex	3689,3694,3688,3655,3673,3676,3680,3695,3679,3675,3687,3693,8515,3690,3685,3674,3678,3684,3691,3683,3696,4627,3682,8516,3672,3681,22801,
GO:0008328~ionotropic glutamate receptor complex	22941,729993,2895,1742,1739,1740,1741,50944,
GO:0008352~katanin complex	10300,
GO:0008385~IkappaB kinase complex	3551,1147,9175,6885,10935,135644,23085,260434,9093,29108,8517,
GO:0008537~proteasome activator complex	10197,5721,5720,
GO:0008540~proteasome regulatory particle, base subcomplex	5710,5715,5716,5702,5701,5704,5700,5705,5706,5708,5711,5707,
GO:0008541~proteasome regulatory particle, lid subcomplex	5718,10213,5709,5714,5719,
GO:0008622~epsilon DNA polymerase complex	5427,5426,56655,54107,54108,
GO:0008623~CHRAC	54108,11177,
GO:0009279~cell outer membrane	6556,6998,1605,
GO:0009295~nucleoid	7153,7155,
GO:0009317~acetyl-CoA carboxylase complex	5096,
GO:0009328~phenylalanine-tRNA ligase complex	57470,10056,2193,
GO:0009330~DNA topoisomerase complex (ATP-hydrolyzing)	7153,
GO:0009331~glycerol-3-phosphate dehydrogenase complex	23171,2820,2819,
GO:0009353~mitochondrial oxoglutarate dehydrogenase complex	92259,
GO:0009360~DNA polymerase III complex	27297,
GO:0009368~endopeptidase Clp complex	10845,8192,
GO:0009841~mitochondrial endopeptidase Clp complex	10845,
GO:0009897~external side of plasma membrane	100528032,3507,5175,962,3495,2993,28834,28317,390530,94025,28526,100423062,3687,7099,460,23495,7097,2676,1515,8001,8482,2239,10159,8741,19,1209,2936,100,3949,7124,3458,3559,920,925,28442,3514,3497,3500,3501,3502,3503,3493,3494,2243,2244,2266,3627,7037,7070,3123,972,7450,3565,5104,3569,3383,3688,921,914,2208,3685,5034,916,1508,7057,4804,3674,5788,2214,3678,308,3542,3537,3538,3539,3815,940,926,3916…
GO:0009898~cytoplasmic side of plasma membrane	9914,785,7188,3551,1147,27429,914,7054,3815,2539,999,3728,2760,490,2261,52,5774,5775,4923,5778,5605,5997,2669,5728,1828,7186,1739,7187,329,5239,26119,7803,55072,8502,29082,54584,79058,128866,56616,23011,57477,26191,7189,
GO:0009925~basal plasma membrane	4641,1364,10411,23539,7018,4233,4070,3691,3655,947,358,362,9132,7010,667,857,288,5311,3680,659,177,26119,200958,127700,55914,64805,27202,4640,9962,9963,57477,9635,10998,
GO:0009986~cell surface	4261,2492,5788,56963,63923,51754,554225,503694,133584,846,2051,8326,7099,8797,375790,7476,11122,102,8795,8829,23654,11079,7098,726,2255,8842,3786,3785,7305,8323,26585,7097,10047,27286,10267,10266,10268,3321,9672,4038,8541,3161,8499,8497,955,8674,4040,8416,9353,22883,3776,10791,10675,3756,9177,9019,27302,23555,57119,2806,1956,5340,5328,5327,100,5155,3949,7039,7040,7124,2056,3507,3106,3105,3136,312…
GO:0010008~endosome membrane	10938,55048,9743,7099,29984,27333,8943,54741,8992,7098,3656,6885,4430,8724,8029,10226,6643,11230,23317,9525,9559,10040,8906,1956,3949,3118,3117,3119,7018,338,3115,2064,3120,909,3643,3111,5979,929,967,7314,7316,3916,3112,912,7306,3113,5868,7317,4360,527,910,911,6464,6532,968,27072,3654,1183,1184,1185,1735,23621,118429,376267,7323,9114,388,6233,7311,4948,8763,55697,10312,6642,9641,2888,8678,9784,23…
GO:0010009~cytoplasmic side of endosome membrane	64145,
GO:0010369~chromocenter	9866,11339,23468,10951,11335,55143,157570,114785,22955,9212,3619,6299,55777,
GO:0010370~perinucleolar chromocenter	55124,26277,
GO:0010494~cytoplasmic stress granule	1153,1654,10084,6780,1965,1977,26986,1656,7538,7072,342977,4904,7073,2332,10146,8761,4076,2886,9698,149041,55239,26065,23369,11273,1653,23185,8570,6311,5936,79727,4154,10642,4029,
GO:0012505~endomembrane system	643246,100534593,10857,32,10435,9368,8395,10424,9158,10018,23396,8676,11061,10313,10411,81031,6517,525,526,6188,3716,6532,2054,2475,3718,5881,112755,608,2039,638,10483,9351,6804,116841,148170,65065,57705,22902,55353,23673,146059,64398,415117,26960,121268,154091,56288,117583,124936,1794,8439,80196,114569,932,80279,203062,80380,55974,440738,23348,83394,57605,79058,79370,81631,23580,26001,5119,57099…
GO:0012506~vesicle membrane	10755,8440,307,6517,290,55,4690,488,1815,4842,7454,1182,2885,7186,80115,2571,65010,79058,23400,26060,23011,8884,22862,200576,
GO:0012507~ER to Golgi transport vesicle membrane	9570,8615,9554,9871,22872,10175,10802,10427,7039,3106,3105,3122,3118,3117,3123,3119,3107,972,3115,3120,3133,3126,966,2348,374,3135,3113,3134,6720,2890,3998,10972,9632,6396,55014,567,3125,22937,6721,6811,10959,10484,3127,254263,90411,149111,25956,51128,11196,
GO:0012510~trans-Golgi network transport vesicle membrane	9182,4900,
GO:0014069~postsynaptic density	4615,9743,84687,29904,102,8825,8312,9127,9867,26037,10636,6801,9762,23380,4038,8537,1600,8777,9148,8601,58512,2534,4067,1132,200933,4137,1128,613,6714,1813,3554,2596,9495,4504,4842,134,409,1136,2915,2890,2892,3064,4905,408,10287,1785,8516,2043,4218,3190,23413,1742,375,1020,2902,5142,6654,6695,2059,1739,2898,2911,8514,1821,5727,775,7804,2185,3708,2913,2905,8851,5332,1266,10499,1740,2901,80315,2542…
GO:0014701~junctional sarcoplasmic reticulum membrane	845,6261,444,9472,10345,57338,6262,84502,57158,56704,
GO:0014704~intercalated disc	6331,23363,10791,476,481,3688,309,308,4619,3728,1832,488,2697,1674,1000,6548,3741,6546,1495,6323,2702,10052,477,859,3759,1525,287,1824,7533,7082,6324,288,1739,9472,5058,817,1829,3767,5239,157378,200539,6330,2258,6326,5318,29098,
GO:0014705~C zone	4607,
GO:0014731~spectrin-associated cytoskeleton	6708,2035,6710,286,6711,2039,288,57127,
GO:0014801~longitudinal sarcoplasmic reticulum	201140,488,
GO:0014802~terminal cisterna	6253,6261,2280,
GO:0014804~terminal cisterna lumen	844,
GO:0015030~Cajal body	345630,7514,9128,9092,9129,11339,8882,10285,6631,2091,1017,8161,8178,7307,4863,2483,9221,9733,9343,6606,90806,10208,79664,55164,9879,56899,11325,10346,84524,201299,25888,26121,84967,3669,114034,85403,96764,79607,25988,55135,55341,51808,27129,23524,23379,51602,102157402,
GO:0015629~actin cytoskeleton	7456,123103,6339,9743,338,5914,26512,23603,4735,121512,800,8379,6525,64236,9189,6897,1627,2533,10307,4482,1495,989,9735,80012,1072,55742,51019,57175,667,11034,10445,51474,4778,1073,10625,23594,7727,2274,23580,23164,9150,10801,4836,11133,10456,8976,274,11113,3983,9368,10915,25794,8573,4659,10095,10109,10094,50853,7739,9123,10092,395,9788,81,5000,8997,4660,4983,10677,2317,26284,9262,8470,11337,1127…
GO:0015630~microtubule cytoskeleton	9053,79649,57698,8481,164714,8317,5595,5395,14,55700,1062,6867,134492,5127,6902,989,8313,4134,9638,2101,9702,84101,667,6472,207,22994,23580,10435,6790,10127,9371,6314,9055,9891,23077,9576,9133,9927,10579,10297,1410,2597,2242,2963,2241,5432,5594,5518,6249,3224,5584,10120,8826,4171,27072,5347,10121,5515,8900,6671,3399,4924,6674,55786,6709,9793,9584,3735,9657,10982,9015,221830,79441,342184,121642,23…
GO:0015934~large ribosomal subunit	6139,100526842,29093,51069,29088,51121,65008,6154,23521,5935,
GO:0015935~small ribosomal subunit	6203,6209,3921,6228,6188,6187,6224,6193,6217,6222,6235,6191,6194,6229,6230,6231,6234,2197,6233,6227,64968,51116,55272,7818,
GO:0016010~dystrophin-associated glycoprotein complex	8082,8910,3856,3880,1756,7402,859,6645,6641,1605,5239,6443,6442,6444,79147,57692,
GO:0016011~dystroglycan complex	1605,
GO:0016012~sarcoglycan complex	137868,8910,6442,6444,6443,6445,
GO:0016013~syntrophin complex	1756,6640,54212,54221,
GO:0016020~membrane	11122,5906,3570,4684,83548,81876,5064,355,7422,56649,284297,444,27094,51100,51463,5872,8174,64072,6810,401258,10239,256158,148789,30968,56112,6834,57134,140687,360203,11054,116987,3426,22931,3955,1009,60495,682,57826,92211,338382,5154,1636,28511,10253,3595,407977,7940,1956,196294,81848,22999,64132,83943,158056,22800,118980,1896,57111,123016,23433,1493,780,8447,1394,256691,11309,90,4242,57582,5748…
GO:0016021~integral component of membrane	8828,11309,6924,100528032,5002,7940,286410,81502,255104,6966,55733,6967,28638,730094,100509620,5175,57614,10351,23461,5788,440712,100101267,10859,56144,4593,9936,56111,7226,7993,344807,29988,3163,440345,4170,147798,56928,23428,6507,85445,4684,1804,100862671,114815,100527949,5795,23786,2863,64094,6091,6564,221935,65217,64403,29058,7922,9522,928,259293,2993,1182,7455,84061,283985,166012,3290,81853,…
GO:0016023~cytoplasmic, membrane-bounded vesicle	441925,80319,4641,10456,3775,8976,1855,7782,10755,8312,8651,5170,7456,5064,8601,161,4803,7037,7018,283,2242,1211,5159,2098,2260,5551,4908,728,2263,627,3356,9588,4909,119,540,3791,4987,10287,987,397,3267,9798,9097,57111,79585,7852,667,3831,2039,3736,8692,7851,472,8678,8916,9784,5585,8527,55704,59353,54874,79971,53344,130612,55630,84231,126432,257106,149951,169026,140767,266747,80117,150684,220082,…
GO:0016028~rhabdomere	10461,
GO:0016035~zeta DNA polymerase complex	5980,10459,
GO:0016222~procollagen-proline 4-dioxygenase complex	8974,5034,5033,
GO:0016234~inclusion body	5706,3326,3303,3304,2997,3300,4504,178,6622,3064,5704,9001,5705,8878,6620,120892,23001,10013,55586,9529,
GO:0016235~aggresome	9866,23523,27129,2122,93343,2128,23224,23741,23594,28964,5424,10537,5071,4591,1191,999,1938,3232,2060,5663,221960,51622,8878,9816,9230,57713,91607,135892,80174,221044,7095,140545,22803,10013,29979,
GO:0016272~prefoldin complex	10471,7411,5201,5203,5204,81572,5202,
GO:0016281~eukaryotic translation initiation factor 4F complex	8672,8637,1977,1975,1973,1982,1981,1974,7458,
GO:0016282~eukaryotic 43S preinitiation complex	27335,8667,8665,51386,728689,3646,8664,8666,8669,8662,8668,8661,10480,54505,8663,
GO:0016323~basolateral plasma membrane	115111,84465,846,4547,6814,8825,8573,6582,6580,10257,3783,366,1014,770,5064,10211,7439,4642,368,1366,160,1956,760,5155,3949,7039,6521,7037,301,2064,6522,476,481,1048,302,7369,3326,3570,150,6513,6514,1080,2683,7430,525,2348,3248,4179,912,1832,960,286,4072,1000,6548,490,1131,728,2065,4025,5167,762,493,9495,4359,3675,4478,1496,312,795,358,134,409,6546,2054,4363,1499,540,359,5029,6573,6507,5028,3761,…
GO:0016324~apical plasma membrane	11309,4582,56302,283999,148930,346562,1604,283953,846,3775,6814,5874,2151,11045,9154,10786,7379,28514,5420,1364,9368,6712,3783,8972,8842,5172,5205,9465,10768,8323,8029,7399,7380,7348,10211,8777,6584,8470,27134,3776,368,10568,10804,160,9076,51057,2335,7018,301,7070,2064,6522,476,481,154,1508,7369,309,6520,5213,3326,3570,5314,5159,3938,2779,5304,6997,1535,1080,6523,6476,482,10327,7430,525,2348,3753…
GO:0016327~apicolateral plasma membrane	283953,7122,1364,1365,8323,5064,8777,1366,3728,4734,9074,9073,1525,7082,100506658,166336,23255,
GO:0016328~lateral plasma membrane	4641,1364,1855,8312,1365,9465,368,1366,9076,301,4070,1756,999,1813,3728,525,4072,2697,2065,324,2706,1499,402,27065,8826,5872,24146,9069,375611,5310,1828,288,1739,6640,6709,1829,6331,3745,5800,2011,166336,128239,11149,81839,85409,6904,7976,4640,57216,23603,23255,
GO:0016342~catenin complex	3728,4092,10297,999,1000,324,1495,1499,5818,
GO:0016363~nuclear matrix	29128,5119,4221,8507,6002,8520,8573,6314,4968,7041,11260,10270,3717,22944,55660,23451,24137,8089,4000,7157,3856,6678,5422,240,4602,1051,4001,6421,654780,1072,7528,790,5371,9782,1063,3141,4670,641,4287,6310,1822,5687,10238,6304,2692,5590,5580,6041,862,1161,9360,22938,7919,23515,4926,4841,285643,284695,387103,55137,55791,8328,26012,22976,10296,84844,10250,51588,64396,55269,25909,9984,64395,116154,6…
GO:0016442~RISC complex	6895,1977,1656,27044,167227,192669,192670,8994,27161,26523,23405,
GO:0016459~myosin complex	84700,4647,80179,4644,51168,57644,4651,4646,79784,399687,80022,64005,4627,4629,4640,4430,4628,4620,53904,140469,4641,23026,4643,55930,4649,4642,4542,4650,4633,4635,4625,4624,140465,10627,4637,58498,84952,4648,4645,283446,92922,140735,90427,84176,57530,
GO:0016460~myosin II complex	10627,103910,4627,4628,134549,79784,57477,
GO:0016461~unconventional myosin complex	4649,4641,4542,140465,4637,84700,4646,
GO:0016469~proton-transporting two-sector ATPase complex	528,529,523,537,9296,
GO:0016471~vacuolar proton-transporting V-type ATPase complex	100532737,534,9550,525,9114,10312,9296,245972,535,127124,50617,23545,
GO:0016507~mitochondrial fatty acid beta-oxidation multienzyme complex	3030,
GO:0016514~SWI/SNF complex	6595,6597,6605,6603,8289,9437,51412,86,5925,6598,6604,57492,6601,6599,6602,
GO:0016528~sarcoplasm	2170,2934,6547,6695,2318,5339,84062,
GO:0016529~sarcoplasmic reticulum	124093,10345,10456,6588,845,487,8996,7057,5837,286,488,6261,6271,2946,4842,6717,844,7060,178,7498,781,782,9472,779,3708,497190,23224,6262,489,126306,56681,51655,10585,10335,
GO:0016533~cyclin-dependent protein kinase 5 holoenzyme complex	8851,1020,8941,
GO:0016580~Sin3 complex	23309,9611,1457,5928,3065,3066,57649,25942,3622,64426,58516,23493,10933,
GO:0016581~NuRD complex	1108,57504,1107,9219,53615,1457,5928,9112,3065,5931,54815,55198,26038,57459,3066,138151,6299,26060,6297,
GO:0016589~NURF complex	6594,8467,5928,2186,10042,
GO:0016590~ACF complex	11177,
GO:0016591~DNA-directed RNA polymerase II, holoenzyme	81488,145781,9400,2073,23248,79871,55197,339970,58490,4646,9150,
GO:0016592~mediator complex	10001,9477,219541,51586,9443,6837,116931,23389,9968,51003,400569,55588,9282,9862,9441,2737,892,1024,9412,5469,29079,9442,133522,112950,90390,10432,84246,54797,80306,9440,55090,9969,9439,9967,10025,
GO:0016593~Cdc73/Paf1 complex	54623,9646,23168,5828,79577,123169,80349,
GO:0016600~flotillin complex	4038,10211,999,867,1495,1499,6531,2319,23603,
GO:0016602~CCAAT-binding factor complex	4802,4800,4801,3622,
GO:0016604~nuclear body	10636,55806,10488,26039,22888,7157,6497,7703,7341,1911,4193,7704,463,345222,92140,153222,1029,25929,79833,6239,1387,7874,138151,84838,91746,112939,6045,2672,54472,28996,79760,10014,22890,9612,
GO:0016605~PML body	3646,406,7015,1613,10636,4683,9683,4034,8554,9063,10626,51567,11200,7157,5925,6497,6498,7181,5987,6118,6672,6117,5371,4261,2475,4101,23468,546,4361,1025,641,7290,6612,5728,4149,6613,7341,7329,6047,6427,6304,6670,7704,5888,5598,11262,7156,8878,545,6996,23515,9641,4778,90523,55159,219988,84268,204851,58476,23137,23001,51588,148523,201299,11073,7994,7874,94241,3669,23411,55743,286053,79677,11315,200…
GO:0016607~nuclear speck	9939,322,8535,10284,1654,9739,22794,4968,9128,9129,10465,5356,8405,10084,8446,55660,10772,23451,11193,8554,9063,10285,24148,51747,10569,10421,4000,6625,644353,2736,2737,5681,6651,7490,11338,328,5501,9775,8204,1452,56252,58517,1196,1198,4223,2334,1609,3651,8178,54033,6729,4116,7341,10409,84324,7307,6427,8227,2122,6736,7704,4208,6015,6426,6429,5458,10946,5511,23435,6430,6431,9360,5300,1859,7919,862…
GO:0016935~glycine-gated chloride channel complex	8001,
GO:0016938~kinesin I complex	64837,
GO:0016939~kinesin II complex	9371,22920,11127,
GO:0016942~insulin-like growth factor binding protein complex	3479,3486,3488,
GO:0017053~transcriptional repressor complex	286826,55957,8841,6907,9611,3725,1991,3146,2737,6497,2623,595,5926,7529,23468,3068,9759,1488,3642,7023,6670,7704,5978,2874,1487,10438,55122,55635,55250,221895,161882,57708,6601,10443,7464,6605,57649,25942,23013,1045,2672,5932,79718,59348,63976,51132,7767,23493,23186,9612,
GO:0017059~serine C-palmitoyltransferase complex	10558,9517,165679,171546,55304,
GO:0017071~intracellular cyclic nucleotide activated cation channel complex	1262,
GO:0017090~meprin A complex	4224,
GO:0017101~aminoacyl-tRNA synthetase multienzyme complex	2058,5917,9255,3735,
GO:0017109~glutamate-cysteine ligase complex	2729,2730,
GO:0017119~Golgi transport complex	84342,738,57511,91949,2802,11070,22796,9382,23256,83548,25839,54943,10466,
GO:0017146~NMDA selective glutamate receptor complex	2906,116444,2902,2903,2059,2904,2185,2905,22871,116443,50944,
GO:0017177~glucosidase II complex	23193,
GO:0018444~translation release factor complex	2935,23708,
GO:0019005~SCF ubiquitin ligase complex	79791,5071,6737,899,9978,6500,6502,8454,54620,26259,162517,201456,84893,126433,26260,55294,54461,115290,55031,79176,93611,26270,23194,26232,26268,26234,23291,25827,26272,26223,26224,8945,
GO:0019008~molybdopterin synthase complex	4338,4337,
GO:0019013~viral nucleocapsid	9987,3183,10236,3191,23020,11100,10492,92906,55132,6627,
GO:0019028~viral capsid	51276,100862694,100616103,619465,100616102,449619,100862684,100616101,374383,64006,60358,100862685,
GO:0019031~viral envelope	100775105,100862685,405754,346547,100616103,100862684,449619,100859922,100862683,2086,64006,619465,100288413,60358,100507321,100616102,30816,
GO:0019035~viral integration complex	7153,
GO:0019185~snRNA-activating protein complex	6621,
GO:0019773~proteasome core complex, alpha-subunit complex	5683,143471,5687,5684,5685,5688,5682,5686,
GO:0019815~B cell receptor complex	3507,3495,973,974,6850,
GO:0019866~organelle inner membrane	129807,
GO:0019867~outer membrane	9187,56172,
GO:0019897~extrinsic component of plasma membrane	6247,302,6997,9101,8650,6281,5879,4240,8411,22848,94120,338322,80274,84958,255626,9093,55040,54843,30968,6768,
GO:0019898~extrinsic component of membrane	2690,23136,2036,257019,84978,7430,2037,5962,5774,5775,10160,2675,247,10018,8724,9397,2676,6643,9776,9810,9855,8723,301,5621,7369,2035,7175,653361,566,4118,4478,1271,4836,4771,2352,9628,2674,5329,683,6642,8897,8678,23130,56270,55062,148281,55187,401548,23218,65065,57705,54832,254122,23001,85377,257364,129531,94025,29116,8439,55102,94121,152789,23230,2765,11343,79058,54566,57669,64097,30846,1755,26…
GO:0019907~cyclin-dependent protein kinase activating kinase holoenzyme complex	3329,2068,5927,902,3226,22827,
GO:0019908~nuclear cyclin-dependent protein kinase holoenzyme complex	8621,51755,56647,
GO:0020003~symbiont-containing vacuole	358,
GO:0020005~symbiont-containing vacuole membrane	358,
GO:0020018~ciliary pocket membrane	9342,10938,30845,
GO:0022624~proteasome accessory complex	5706,5717,5718,10213,5709,5702,5701,5704,5714,5710,5700,5705,5708,9861,5711,5707,5719,
GO:0022625~cytosolic large ribosomal subunit	51538,100529097,6176,6181,6175,6165,6129,6139,6137,6134,6136,6133,6146,6124,6122,23521,11224,6157,6125,6144,6158,6159,6164,9045,9513,6154,6138,6155,6168,6167,6130,6147,9349,6156,6170,6160,4736,6161,6135,6132,6171,7311,6169,6152,6173,6143,6142,6128,6141,553117,285855,200916,6123,6166,90441,116832,140801,55744,51187,51121,25873,
GO:0022626~cytosolic ribosome	347,6137,8260,84779,29803,440275,10891,26747,
GO:0022627~cytosolic small ribosomal subunit	3921,6189,1654,6218,6187,6192,6188,6206,6223,1939,6232,6203,6193,6204,6224,6201,6202,6210,6217,6208,6228,6222,6235,6207,6205,6191,6194,6209,6229,6230,6231,6234,2197,6233,6227,3039,441502,51065,140032,93144,28985,100529239,
GO:0030008~TRAPP complex	27095,126003,51399,58485,
GO:0030014~CCR4-NOT complex	23019,9125,4849,4850,10140,219988,22849,246175,85456,25904,4848,9337,29883,55571,57472,
GO:0030015~CCR4-NOT core complex	23019,4849,9125,4848,9337,29883,
GO:0030016~myofibril	4703,4892,9997,6341,4632,4633,4624,4654,825,5687,71,4604,800,5756,3764,84033,9659,84448,11344,200539,115557,4620,8735,22989,4622,
GO:0030017~sarcomere	10060,4632,4313,4634,7168,4633,4621,4625,4624,4626,7137,7139,832,7220,3998,5687,801,70,58,375,3611,4607,27063,347273,376132,22927,115557,84700,137735,23345,7079,26287,85366,51778,4620,4622,
GO:0030018~Z disc	84700,1756,89,129446,84033,10627,274,8789,103910,845,4659,8557,81,4660,9722,11155,23363,10049,2317,10539,10529,8470,27302,9531,1410,6521,3315,3856,3880,308,100820829,87,4625,4624,3728,3753,286,5532,1674,825,4703,3741,6271,3270,493,10398,4842,6717,6546,1499,148,6323,88,5664,8048,9759,859,2280,2281,287,776,667,5142,5530,91624,5058,2275,6709,775,2274,2318,2483,6331,5239,5525,6606,80309,80206,27295,8…
GO:0030027~lamellipodium	57698,64005,832,374666,121512,55742,10456,322,8976,5420,3983,9270,23263,10094,3636,4210,9051,1500,6643,23380,8291,10211,57449,8470,22885,11275,10411,3688,2934,7429,999,5880,3737,2241,1000,5335,6548,4831,5803,4163,324,1496,1803,5797,11151,2054,1495,1499,4771,5962,4628,5290,27,5829,1785,5872,6845,199,9564,7401,5881,10096,387,59,5879,72,70,58,2245,1020,5747,6810,2191,5783,6809,3611,4650,6093,5311,85…
GO:0030054~cell junction	2892,2895,256158,2898,2903,2555,285590,392862,6712,129446,9743,200959,4774,55755,402117,25879,729993,5318,3614,51138,2568,1495,1134,2897,2561,2559,4301,2037,144100,79822,51501,22827,143458,1128,2562,2894,10445,5801,2891,2893,7082,5663,2905,9455,9223,1140,84446,10848,4836,2962,3775,7287,10059,6861,375790,8789,9229,1861,2563,10497,8224,23504,9751,26059,9522,4593,7161,2906,9127,9867,26037,26045,1063…
GO:0030055~cell-substrate junction	1756,7414,
GO:0030056~hemidesmosome	667,3688,3728,3691,3655,5339,55914,1308,
GO:0030057~desmosome	5317,11187,5493,3728,2683,1832,7317,1830,1828,1824,1823,1829,1825,1041,23254,144501,147409,2125,64065,8502,5318,84260,83700,5411,
GO:0030061~mitochondrial crista	4976,4067,3329,6770,80024,125965,8165,
GO:0030112~glycocalyx	2683,81623,
GO:0030117~membrane coat	163,8943,100526783,161,8905,10717,164,130340,162,1315,8120,1176,22818,8906,9276,23431,10239,1174,8867,1175,27243,1759,57132,29082,84100,128866,
GO:0030118~clathrin coat	1211,1212,3482,1213,53354,56479,
GO:0030119~AP-type membrane coat adaptor complex	55317,9179,9907,164,10947,8905,91056,1176,55745,
GO:0030120~vesicle coat	22872,25956,
GO:0030121~AP-1 adaptor complex	8906,1174,26119,54812,11276,
GO:0030122~AP-2 adaptor complex	161,160,1956,2060,1175,163,8301,26119,9779,1173,84251,
GO:0030123~AP-3 adaptor complex	55823,8546,27072,10239,8120,1176,65082,23339,26276,57617,
GO:0030125~clathrin vesicle coat	1211,1212,25977,55707,
GO:0030126~COPI vesicle coat	372,22820,11316,9276,1315,1314,22818,205428,57410,51226,26958,51014,23423,
GO:0030127~COPII vesicle coat	9871,10484,9632,10802,22872,10427,10483,203547,51014,
GO:0030128~clathrin coat of endocytic vesicle	22905,
GO:0030130~clathrin coat of trans-Golgi network vesicle	1213,8218,1212,1211,160,83988,
GO:0030131~clathrin adaptor complex	1173,8907,163,161,10717,164,9179,10947,8906,23163,10053,162,23062,26088,26985,
GO:0030132~clathrin coat of coated pit	1213,8218,1212,1211,8301,58513,
GO:0030133~transport vesicle	80023,63915,100526836,11316,10066,10282,7425,10652,10618,8615,8906,2778,9545,90865,3630,1604,3055,5553,1359,5126,633,2264,2261,10945,5122,10961,4922,9276,372,10972,858,1315,1314,22818,8766,1670,5016,9255,8269,8082,10959,4884,140767,55435,431705,163882,388552,57586,283849,117248,53834,25924,83464,1176,113178,113451,6494,84079,11261,80763,54732,78992,25844,83716,81876,64418,84417,79666,51226,26958,…
GO:0030134~ER to Golgi transport vesicle	22872,2157,5265,351,2153,1075,55014,1294,2801,59349,113419,255738,81555,286451,81562,1522,57216,11196,
GO:0030135~coated vesicle	3329,3425,8218,
GO:0030136~clathrin-coated vesicle	3092,9892,157807,8301,9026,5286,23149,1855,9522,164,10228,8724,6517,2348,5244,3064,27072,8650,10287,10134,8218,6844,1601,1213,4952,10188,4035,115548,7851,9685,23209,9341,22848,55062,134829,57720,150368,163486,55681,79958,144717,57706,85439,143187,65082,112574,6272,84251,55040,26276,64601,55823,23677,57617,23062,51429,
GO:0030137~COPI-coated vesicle	10972,375,8120,10959,55690,29993,
GO:0030139~endocytic vesicle	10938,27333,5287,10755,8417,9788,8029,8291,57449,19,335,7018,5898,3482,6347,1813,5868,1803,409,3799,6441,1814,5878,5872,9378,114609,5869,382,4036,8692,5337,2319,9135,6453,100506658,154796,338557,153090,84440,51735,1902,30011,81693,64284,55823,9170,54413,30845,50489,4646,9693,23607,
GO:0030140~trans-Golgi network transport vesicle	5874,10618,5045,3482,6517,10972,7401,4218,51552,538,261729,6272,54732,57120,51324,
GO:0030141~secretory granule	1114,7033,6447,7857,1113,255057,5874,9166,1861,3060,1515,23557,10272,5327,5020,551,5443,3553,1277,4057,5319,6406,4353,7057,1991,1511,3329,7356,1535,5320,1359,55,7422,1363,5865,7200,7784,51083,4880,1393,355,2645,2617,5873,675,1182,6845,22917,998,6844,6407,2692,538,7783,9341,6856,9607,6804,5798,134957,10562,283849,169026,124912,83854,64924,5125,326624,26056,90070,6051,27344,26085,10458,22895,9515,2…
GO:0030173~integral component of Golgi membrane	780776,8128,29906,767557,100507003,5768,4242,11079,51046,11041,9215,6480,338596,2583,2590,6482,6487,6484,1523,9159,6483,25972,340485,113419,169714,259230,90196,55454,3955,261729,166929,124872,55790,6489,7903,128637,201158,91252,53947,57134,55501,55331,51272,10610,8869,9583,10402,29914,5986,
GO:0030175~filopodium	57698,64005,374666,121512,5420,7802,9368,3636,4430,10411,58530,3688,7429,1756,3936,2683,55,7430,7412,5803,4478,5962,88,7402,2823,2043,10123,998,59,72,70,58,1525,1020,5756,4534,10788,1605,1778,2195,6624,11344,65059,22902,55585,10630,26230,9936,10006,55740,25983,53904,57471,2258,221178,57554,84687,80725,50619,59341,57451,10152,10642,55607,10458,10160,9750,
GO:0030176~integral component of endoplasmic reticulum membrane	6238,161247,51669,6786,55829,3895,7993,7379,11001,2542,10488,10299,6253,2081,7466,7108,8818,8879,3309,7494,22926,2538,29927,6890,6891,444,4033,662,1201,23770,3930,2131,6252,54872,113419,84447,23141,57171,128486,84236,9695,10026,51604,26580,142891,84649,91319,619373,1388,10170,23344,92579,79139,83460,64834,51009,6785,64840,81501,1798,128869,79071,54463,23457,57142,57818,22908,55331,9524,9451,51283…
GO:0030285~integral component of synaptic vesicle membrane	6855,2555,6856,284612,132204,81615,
GO:0030286~dynein complex	1769,8701,196385,1770,201625,79659,127602,146754,8632,10126,10540,1639,6991,140735,144132,27185,25981,10013,
GO:0030289~protein phosphatase 4 complex	9989,5531,57223,151987,
GO:0030313~cell envelope	388697,
GO:0030314~junctional membrane complex	845,6261,10345,57338,57158,56704,
GO:0030315~T-tubule	6331,274,9722,6253,8291,2099,476,7043,6517,7430,5532,6548,825,6261,493,1909,4842,6717,844,6546,148,6323,3762,3760,477,859,3759,287,782,6324,79026,288,9472,817,779,3767,113146,6326,3781,7779,
GO:0030424~axon	4684,57698,130074,81539,274,1855,8829,8871,27257,4685,1826,115,348980,9672,23242,8882,10677,11104,27242,23077,5064,6623,4642,22859,9362,760,1471,7040,2638,4914,351,1586,793,885,4747,4741,154,5979,3145,4311,7345,4137,34,4744,306,478,1813,3554,1385,3737,2596,2566,6256,5864,5868,6863,1644,4763,1268,1312,3738,3739,5803,4504,4886,1496,821,3356,5594,2048,6529,11151,4628,6622,3508,2617,6772,3064,5048,16…
GO:0030425~dendrite	10160,120114,10152,3775,658,10752,773,1855,10815,6002,27257,8620,2916,10236,8910,10636,1641,4976,115,348980,4038,23242,8777,10539,7466,8725,22899,5100,11130,3756,23774,9362,6780,2796,551,5179,348,632,7070,4914,347,5582,793,885,7054,5979,1129,4311,308,2775,240,342371,392617,5914,4137,1128,3916,306,1535,6347,1813,3737,5126,2784,5578,6853,824,2560,2002,1131,5868,9572,4763,6188,1393,324,6869,2048,264…
GO:0030426~growth cone	4684,57698,84687,322,1855,1861,8829,26059,10236,1826,1500,8882,11104,22859,10411,283,7070,7170,4747,4137,1191,7077,1268,5803,3675,4082,5015,4628,6622,3508,5048,7402,8826,5663,2932,1785,5881,6616,801,1525,10409,393,1020,3831,10188,7786,2059,5058,6809,10540,5923,1809,2017,2185,8851,27124,6620,1808,4915,1627,6624,5800,120892,23307,57616,11344,90167,22902,114787,23064,79784,347730,26230,22933,149371,…
GO:0030427~site of polarized growth	285527,10129,
GO:0030478~actin cap	8976,2934,10097,800,
GO:0030479~actin cortical patch	644150,7456,147179,
GO:0030485~smooth muscle contractile fiber	5175,3620,59,255743,
GO:0030496~midbody	23331,253012,1731,9600,10190,6790,9371,332,9055,1500,9727,6867,11104,11258,9025,10899,10112,24137,6840,2771,983,302,2773,5911,3309,6513,5898,5899,7184,4117,2664,2054,4628,403,5501,9101,8826,1063,1785,311,4751,5347,9798,2669,998,387,382,5901,2770,2079,1062,9493,153020,5300,5727,23157,9817,23172,4735,9928,989,5585,5586,55165,55143,23503,54902,129138,153657,84722,221477,84440,56155,22933,124404,2592…
GO:0030526~granulocyte macrophage colony-stimulating factor receptor complex	1439,
GO:0030529~intracellular ribonucleoprotein complex	9987,4809,3183,440563,10236,3191,23020,11100,10492,92906,197135,51574,6741,55132,6627,7514,22794,81,343069,27288,10412,2597,6175,4869,2058,3178,6738,3312,2078,26986,1938,1655,6129,4691,6737,3181,6188,6146,6124,23636,27316,672,3508,23521,10128,6125,6203,6193,1452,1454,2932,220988,3188,54039,57060,60678,60,6189,6155,6201,6202,6191,6194,4904,3192,1660,4686,2975,3608,3609,7681,10949,8761,4773,1859,31…
GO:0030532~small nuclear ribonucleoprotein complex	6633,10569,6627,6628,50628,6635,6636,6637,11157,6632,6634,6638,23450,8175,96764,10565,
GO:0030658~transport vesicle membrane	10590,3122,3118,3117,3123,3119,972,3115,3120,1621,1113,3126,1363,3113,762,359,1182,6845,3125,342898,6645,363,5798,3127,57221,200734,50624,169026,29106,94121,26056,55754,25837,9501,
GO:0030659~cytoplasmic vesicle membrane	51429,441061,81552,1861,23138,10652,164,5147,23095,9882,9718,8323,8291,23120,10791,301,5898,10971,6249,7529,2810,3064,3761,408,9781,5872,6338,3784,10947,8905,23621,10239,4218,10890,51552,1174,7532,7531,8766,7534,7533,10188,56907,57228,162,3601,10227,9784,6856,91147,220972,134957,57584,55667,57085,121227,80115,493829,22841,115123,93664,340061,283748,9847,113146,9706,79012,9052,223082,55016,123720,…
GO:0030660~Golgi-associated vesicle membrane	653519,10675,6010,1080,23433,2697,5297,5310,1258,1260,54503,23390,1262,55738,121665,56928,84888,57120,9445,
GO:0030663~COPI-coated vesicle membrane	10945,10959,9950,
GO:0030665~clathrin-coated vesicle membrane	8546,3092,164,9026,1601,8120,9341,57706,57214,28988,4646,
GO:0030666~endocytic vesicle membrane	8976,7476,10368,161,160,3122,3118,3117,3123,3119,972,3115,7471,3120,7314,7316,3126,948,3113,4481,928,4846,7474,2890,2891,2892,2893,1785,1175,7473,89780,54361,7477,6233,7311,163,1742,3125,4193,857,4035,816,818,817,5727,8578,3127,81035,79971,9332,115677,23432,949,55576,59283,1173,1839,6608,81029,9463,23166,27092,8685,815,10369,7475,
GO:0030667~secretory granule membrane	3382,11336,1363,5066,762,10972,5873,6845,6844,342898,143425,169026,25924,64924,5799,94121,8673,25837,9501,
GO:0030669~clathrin-coated endocytic vesicle membrane	164,161,160,3949,3122,3118,3117,3123,3119,338,972,3115,3120,2209,3126,7306,3113,928,7474,1175,8905,1174,163,3125,1213,4920,162,7855,2535,3127,134829,157807,2210,1173,130340,1839,6456,8907,50489,8322,10053,
GO:0030670~phagocytic vesicle membrane	345611,8992,7097,9140,3106,3105,3107,1536,306,3920,1535,3133,5880,3135,527,3134,11151,3633,6556,7879,9367,6845,23682,4218,10890,9114,567,4952,10312,11031,10981,54734,7096,9230,80223,339122,245972,5289,155066,51762,535,338382,83547,533,30849,83871,9474,50617,51209,55647,1755,57403,51715,10333,23545,
GO:0030672~synaptic vesicle membrane	6854,10059,6861,8224,9522,9066,9145,9144,9143,23557,23546,6855,1813,6857,6843,273,6844,3382,2572,6571,598,6833,8448,9230,6804,22987,120892,148281,341359,9900,9899,143425,91683,55530,127833,84937,246213,192683,132204,81615,23312,5799,84062,7781,84258,23208,54910,388662,6860,140679,9381,26503,57030,57084,22895,
GO:0030673~axolemma	4642,3756,286,134,6506,3746,6711,3084,3748,3767,89832,3747,6092,2550,26047,23162,23136,6091,
GO:0030677~ribonuclease P complex	10775,
GO:0030684~preribosome	5303,
GO:0030686~90S preribosome	9277,27340,3921,6201,8602,153443,88745,55127,
GO:0030687~preribosome, large subunit precursor	23481,23246,23212,117246,90441,55759,80135,56342,
GO:0030688~preribosome, small subunit precursor	8568,27340,23076,117246,28987,
GO:0030690~Noc1p-Noc2p complex	841,
GO:0030692~Noc4p-Nop14p complex	8602,79050,
GO:0030849~autosome	23309,84944,
GO:0030863~cortical cytoskeleton	832,81,6521,2995,7170,2035,7430,2038,6401,2316,7111,4843,830,7171,1742,4354,2039,2017,26012,93661,7223,
GO:0030864~cortical actin cytoskeleton	84687,4542,7122,10211,10411,2934,100820829,6513,999,824,1000,1072,11151,4771,5962,88,6337,7402,2998,11034,1915,10487,357,2319,3927,3996,3993,130271,64236,10395,91663,80306,59341,55915,4640,55607,57477,
GO:0030867~rough endoplasmic reticulum membrane	5352,8985,229,6010,7317,5351,339983,5298,51430,
GO:0030868~smooth endoplasmic reticulum membrane	10841,229,3283,3284,55014,10484,258010,57348,
GO:0030870~Mre11 complex	4683,10111,4361,6672,7014,54386,
GO:0030877~beta-catenin destruction complex	8312,8601,10297,324,1499,1452,10287,2931,2932,6477,27101,56998,51339,8313,
GO:0030891~VCB complex	7428,9978,8453,6923,391104,23032,140825,
GO:0030892~mitotic cohesin complex	151246,151648,
GO:0030893~meiotic cohesin complex	8243,27127,642636,10734,9126,
GO:0030894~replisome	5111,
GO:0030895~apolipoprotein B mRNA editing enzyme complex	200316,60489,29974,
GO:0030896~checkpoint clamp complex	144715,3364,5883,5810,135458,
GO:0030897~HOPS complex	27072,55014,84376,65082,29911,23339,26276,64601,55823,64400,63894,57617,7405,51361,
GO:0030904~retromer complex	6643,6642,8724,9559,5987,4891,7879,1639,112936,23258,9779,10807,81609,55737,51479,51699,54551,58533,253725,29886,27131,55667,
GO:0030905~retromer, tubulation complex	6643,6642,58533,27131,
GO:0030906~retromer, cargo-selective complex	9559,112936,55737,51699,
GO:0030914~STAGA complex	6314,8464,10474,27097,9913,6881,6883,6880,93624,2648,117143,79595,8295,10629,
GO:0030915~Smc5-Smc6 complex	79677,286053,197370,23137,493861,54780,
GO:0030956~glutamyl-tRNA(Gln) amidotransferase complex	283459,5188,55278,
GO:0030981~cortical microtubule cytoskeleton	22919,23332,
GO:0030990~intraciliary transport particle	11127,9371,51626,22920,
GO:0030991~intraciliary transport particle A	7289,79809,199223,57728,112752,9742,55764,57539,
GO:0030992~intraciliary transport particle B	79989,80173,28981,8100,92104,286827,90410,150737,26146,23059,11020,64792,56912,55081,57576,57560,26160,51098,51668,
GO:0031011~Ino80 complex	54617,83444,4798,100532735,93973,283899,125476,86,29844,7528,10445,79913,10856,8607,51377,
GO:0031012~extracellular matrix	54507,284297,256076,8510,4325,4320,4326,4319,4323,4327,1690,4322,4313,4324,80781,4317,339366,7044,4147,375790,3491,9508,5359,3911,2255,7041,653808,4185,9507,8483,6647,2147,5327,1277,1280,1281,1282,348,325,350,2335,197,6590,7448,3848,7450,5054,7123,1290,4023,5270,1509,302,5645,1634,3912,7057,1278,6649,1511,4256,1284,3956,7472,166752,7043,1191,1404,3915,1291,1292,1293,1462,2152,4811,5315,7184,176,3…
GO:0031021~interphase microtubule organizing center	332,
GO:0031045~dense core granule	6861,9066,6647,6857,1393,23413,6571,143425,25924,23230,6860,
GO:0031074~nucleocytoplasmic shuttling complex	23636,
GO:0031080~nuclear pore outer ring	4928,6396,57122,23279,348995,79023,55746,25909,81929,79902,
GO:0031083~BLOC-1 complex	63915,2647,100526836,23557,6616,23325,116841,388552,282991,23673,55653,84062,79036,55361,55330,26258,
GO:0031084~BLOC-2 complex	79803,84343,11234,
GO:0031085~BLOC-3 complex	3257,89781,
GO:0031088~platelet dense granule membrane	10257,967,3920,6403,3708,
GO:0031090~organelle membrane	2166,10411,7035,6121,440738,64116,81631,84557,26232,51371,
GO:0031091~platelet alpha granule	6814,2243,2244,2266,7450,5104,5270,7057,6678,7058,6845,6812,340205,26276,
GO:0031092~platelet alpha granule membrane	3690,3674,6678,6403,5175,948,928,6622,
GO:0031093~platelet alpha granule lumen	7044,81,2277,2157,2162,1675,5340,5265,2,7076,3827,5155,1950,7040,3481,2243,2244,2266,2335,213,5473,5196,226,5154,3273,7450,3479,351,5054,710,5627,7057,5345,6678,5552,7043,1191,2153,87,3082,7422,88,7423,7424,7042,7114,22915,2621,
GO:0031094~platelet dense tubular network	5104,2149,3708,
GO:0031095~platelet dense tubular network membrane	10938,487,488,2039,3709,3710,3708,489,10335,
GO:0031105~septin complex	23157,989,124404,
GO:0031143~pseudopodium	81,10324,11155,5894,1267,87,824,4478,5595,5594,88,408,6845,2150,57111,89,58529,
GO:0031201~SNARE complex	8675,100534593,8773,8417,10652,10228,8677,8674,8676,8723,9527,9342,6857,2054,6845,8775,55014,6616,112755,6844,6810,662,6811,6809,8447,6813,9341,6804,116841,134957,23673,415117,192683,23256,143187,203062,8774,8673,63908,51272,53407,26258,9482,9515,
GO:0031205~endoplasmic reticulum Sec complex	1080,10952,5611,
GO:0031209~SCAR complex	3071,23191,10006,55845,8936,10152,10787,10163,
GO:0031213~RSF complex	51773,8467,
GO:0031224~intrinsic component of membrane	8542,6004,665,7051,2778,3759,3768,6901,55361,64805,55013,
GO:0031225~anchored component of membrane	10082,2262,93426,221914,390243,64174,2817,2719,1800,762,2675,8794,8000,7512,1943,2676,2215,8482,7007,2239,4062,53942,8876,8875,80740,58530,8434,5621,249,250,1048,4023,7369,1604,962,248,55997,7035,251,6997,4684,1368,965,4907,43,4974,1271,1043,1088,6677,4680,1944,1945,417,2813,1012,2674,6900,5329,2572,683,684,1272,10232,4045,419,1087,8581,4978,4061,54742,123904,503542,154064,353091,349633,147719,28…
GO:0031226~intrinsic component of plasma membrane	7099,112,7097,27242,967,5159,5156,1901,7052,923,1394,4985,6547,214,90249,79602,145270,6330,7442,51094,6326,3751,25837,10021,23643,
GO:0031227~intrinsic component of endoplasmic reticulum membrane	57488,83850,1571,285671,93210,
GO:0031228~intrinsic component of Golgi membrane	51125,10164,23563,51114,9435,
GO:0031231~intrinsic component of peroxisomal membrane	92960,
GO:0031232~extrinsic component of external side of plasma membrane	410,2219,8029,5340,7018,301,5270,255738,
GO:0031233~intrinsic component of external side of plasma membrane	2159,2152,2323,8754,
GO:0031234~extrinsic component of cytoplasmic side of plasma membrane	57488,83850,2185,10160,9265,3717,25,3845,3932,2534,6277,2242,7525,4067,3055,2268,100820829,6714,246,2241,488,3716,7297,1269,1445,4145,7006,100124696,7294,27,2444,7535,6850,8826,640,858,660,3718,85397,1742,5127,5747,695,10188,5996,7053,3702,7074,8514,8711,5753,7881,9267,55359,10979,112574,29127,6725,1540,30820,54206,1837,51429,27131,
GO:0031235~intrinsic component of the cytoplasmic side of the plasma membrane	100271927,10156,8437,6708,6710,5921,4763,22821,5922,153090,64926,8831,84299,7827,9462,
GO:0031240~external side of cell outer membrane	5023,
GO:0031251~PAN complex	255967,9924,
GO:0031252~cell leading edge	57698,10109,23122,25,7431,3691,3693,7283,4627,5584,5048,7852,375,667,5590,23513,1639,22848,8476,54836,55561,90102,133746,126695,81704,8729,57175,81565,54828,4640,10013,117178,9578,
GO:0031253~cell projection membrane	2039,1739,11021,22919,6624,11149,55243,65009,954,
GO:0031256~leading edge membrane	64005,1969,273,998,5796,9912,388325,30817,
GO:0031258~lamellipodium membrane	10297,3690,3685,3737,1072,1803,1969,7408,2191,25800,1464,10630,23224,9780,10979,57026,84168,26499,10787,
GO:0031259~uropod membrane	388325,
GO:0031260~pseudopodium membrane	57111,
GO:0031261~DNA replication preinitiation complex	8318,
GO:0031262~Ndc80 complex	10403,147841,83540,57405,
GO:0031264~death-inducing signaling complex	8837,355,836,8772,8737,841,8717,
GO:0031265~CD95 death-inducing signaling complex	8837,355,8772,841,843,11124,
GO:0031298~replication fork protection complex	8318,7150,55388,116447,84296,51659,
GO:0031301~integral component of organelle membrane	388630,10791,54896,129293,220441,51310,81552,9445,
GO:0031302~intrinsic component of endosome membrane	1889,
GO:0031304~intrinsic component of mitochondrial inner membrane	5498,
GO:0031305~integral component of mitochondrial inner membrane	100287932,10245,8834,5498,2110,100652748,790955,285521,90550,114971,63933,10440,79135,55744,91689,79944,55013,28958,
GO:0031306~intrinsic component of mitochondrial outer membrane	9927,
GO:0031307~integral component of mitochondrial outer membrane	89941,55288,10452,1374,55333,1760,664,9804,578,387990,139341,54332,84709,79594,65991,65018,10058,56993,54543,51566,51024,
GO:0031309~integral component of nuclear outer membrane	163183,
GO:0031313~extrinsic component of endosome membrane	301,9101,64089,29887,27131,
GO:0031314~extrinsic component of mitochondrial inner membrane	4976,79133,84273,150290,132001,63904,51025,
GO:0031315~extrinsic component of mitochondrial outer membrane	6663,23098,
GO:0031362~anchored component of external side of plasma membrane	100133941,2679,728226,7070,2811,929,5314,966,2350,2348,2678,762,728441,2687,1946,8692,91227,2681,124975,338328,92086,2686,
GO:0031371~ubiquitin conjugating enzyme complex	7335,10273,
GO:0031372~UBC13-MMS2 complex	7334,7336,
GO:0031379~RNA-directed RNA polymerase complex	7015,
GO:0031380~nuclear RNA-directed RNA polymerase complex	167153,
GO:0031389~Rad17 RFC-like complex	5884,
GO:0031390~Ctf18 RFC-like complex	79075,
GO:0031410~cytoplasmic vesicle	29128,3601,9914,643246,100287171,374666,28514,1855,1856,8829,8312,7425,10548,4210,8372,5147,23095,10016,4040,6102,10211,8777,4642,11337,9342,6647,7039,335,2064,4914,7054,2242,7369,3678,53,5770,3485,6737,5870,528,6317,25824,2643,409,552,4891,408,5663,4323,5872,858,1182,1186,2013,8492,57111,11345,7852,5705,8766,6844,1824,857,695,2028,3373,8692,10241,8878,2319,4077,2914,23209,8411,100506658,3077,494…
GO:0031415~NatA complex	8260,79612,84779,80155,80218,
GO:0031416~NatB complex	51126,80018,
GO:0031417~NatC complex	122830,60560,375607,84316,
GO:0031428~box C/D snoRNP complex	345630,10528,9136,2091,4809,51602,
GO:0031429~box H/ACA snoRNP complex	1736,55505,55651,54433,
GO:0031430~M band	219537,84033,10324,23363,226,2023,286,6271,8736,9172,6711,287,56203,2274,4077,5525,127294,202333,7273,84676,23676,
GO:0031436~BRCA1-BARD1 complex	672,580,
GO:0031461~cullin-RING ubiquitin ligase complex	8452,8451,8453,8454,23113,8450,9978,55832,11146,
GO:0031462~Cul2-RING ubiquitin ligase complex	9978,8453,6923,391104,440590,10444,150684,11146,79699,9616,51666,
GO:0031463~Cul3-RING ubiquitin ligase complex	123103,643376,84861,390594,26249,57563,55975,9817,8507,571,8405,10324,9920,23276,11275,9978,377007,8452,7126,881,131377,340359,166348,59349,55295,127707,339745,317719,339451,54800,89890,25948,55220,257240,79786,79734,143879,151230,84541,84078,253980,11146,114818,113730,80311,114792,51088,60468,56062,64410,8139,83892,401265,57626,54813,57565,55958,57542,90293,9616,9903,27252,3652,
GO:0031464~Cul4A-RING E3 ubiquitin ligase complex	1027,9978,1161,8451,1642,26133,11146,51185,51514,
GO:0031465~Cul4B-RING E3 ubiquitin ligase complex	9978,8450,1642,1643,51514,
GO:0031466~Cul5-RING ubiquitin ligase complex	9978,6923,8065,51676,9616,51666,
GO:0031467~Cul7-RING ubiquitin ligase complex	9978,6500,9820,26259,9616,
GO:0031477~myosin VII complex	4647,
GO:0031501~mannosyltransferase complex	55650,54344,
GO:0031502~dolichyl-phosphate-mannose-protein mannosyltransferase complex	6388,23753,29954,10585,
GO:0031510~SUMO activating enzyme complex	10055,10054,
GO:0031512~motile primary cilium	11127,2736,5048,5310,8100,5311,158297,79659,51626,8701,56912,146754,
GO:0031513~nonmotile primary cilium	261734,1813,1812,1816,7283,6753,4887,4218,5311,5108,54806,57728,168507,585,84902,2847,57101,10888,9033,
GO:0031514~motile cilium	2622,90410,123811,4867,9576,26256,5116,301,3948,5566,6337,259289,6652,8100,53340,3091,146852,200894,285335,84075,8852,345895,147700,200162,91978,347732,54919,388389,84229,79582,154865,117144,57728,150483,28981,89765,83853,26762,85438,80173,100653515,117155,55811,585,84902,11020,83942,583,64064,80705,152015,83447,221421,6676,8195,56912,27285,51098,25876,10881,
GO:0031515~tRNA (m1A) methyltransferase complex	55006,115708,51605,
GO:0031519~PcG protein complex	8535,23466,23492,1459,7528,648,7703,6500,1460,1457,1911,6015,9898,84733,10336,54880,84333,1912,23429,80012,84678,6045,84759,84108,57332,10389,
GO:0031523~Myb complex	4605,2316,
GO:0031526~brush border membrane	79901,4547,3775,10786,9368,5338,5172,5205,8029,6584,10411,10568,3326,6514,6523,2683,2348,948,1816,762,358,6524,5824,1811,6573,5733,6550,4891,11136,4036,2768,5745,538,6569,6519,10672,10227,5174,340024,10999,142680,55600,348932,113235,116085,140803,65010,50617,57393,10400,29881,11254,22941,8884,
GO:0031527~filopodium membrane	8326,5064,3690,3685,1756,2596,9495,3675,4771,7402,7408,382,10630,374403,23224,57348,84168,4651,
GO:0031528~microvillus membrane	100133941,4547,5420,9368,112,8842,3690,3685,7430,1800,6286,4478,1499,768,5174,10630,150696,200958,949,
GO:0031588~nucleotide-activated protein kinase complex	5564,5565,5573,5576,5566,5571,5563,5562,53632,51422,
GO:0031592~centrosomal corona	23332,
GO:0031594~neuromuscular junction	10497,4593,9145,9144,9143,1943,4038,10518,23546,1134,351,3688,5270,5573,1674,5764,43,2149,1287,7060,4627,4628,7402,5663,2043,1013,9759,859,6547,1525,1020,3084,3749,5588,6695,1739,6640,817,3679,5913,3748,10631,8851,2045,9900,8165,9093,5027,81493,55607,57465,23024,23025,8292,
GO:0031595~nuclear proteasome complex	5718,5702,5701,5704,5700,5705,5706,56893,
GO:0031597~cytosolic proteasome complex	5706,10213,3416,5702,5701,5704,5700,5705,56893,
GO:0031616~spindle pole centrosome	663,6790,4869,23172,9787,9212,11190,55171,54820,6795,10101,
GO:0031618~nuclear pericentric heterochromatin	23030,23310,23468,11335,157570,
GO:0031672~A band	7273,4659,4660,4634,4633,4635,4619,9759,58498,287,4607,131377,8850,4620,
GO:0031673~H zone	487,667,
GO:0031674~I band	219537,274,487,8557,10529,226,4634,100820829,6261,844,70,4534,779,27063,131377,84665,7273,8850,10979,26287,1073,
GO:0031838~haptoglobin-hemoglobin complex	3240,3043,3039,
GO:0031901~early endosome membrane	100287171,374677,374666,1080,8630,9146,753,8417,8724,6643,10079,23317,4040,10254,22943,8723,3756,9372,1956,3106,3105,301,3107,4914,100137049,926,2209,3133,3135,2046,5371,3134,3633,2060,5878,1182,1183,2047,2043,89780,64089,5869,51552,567,5879,4952,857,55697,7855,6642,8898,8411,3996,134829,220972,79971,9856,387680,387849,375260,202915,9765,124460,221472,115123,353376,79803,157807,10347,93380,79412,…
GO:0031902~late endosome membrane	55048,220002,7782,4864,11342,27243,9525,83930,3122,3123,4914,302,309,967,3920,3126,653145,3108,3109,6556,4891,27072,7879,1182,1183,6845,64089,388,3125,10410,55697,5337,10948,23531,3127,55004,57535,57132,79065,168391,90809,51028,353376,155382,285195,85377,55529,137492,55016,84888,129531,23461,9896,65082,127829,92421,93343,79643,11267,23339,83547,114883,7781,7251,8673,114885,9528,29082,55315,57192,…
GO:0031904~endosome lumen	9179,3717,3630,338,351,967,5551,5618,23431,11154,10717,
GO:0031905~early endosome lumen	23682,567,10981,4012,
GO:0031931~TORC1 complex	9675,2475,23367,57521,84335,64223,9894,
GO:0031932~TORC2 complex	79109,253260,9675,2475,6147,55615,79899,64223,65018,9894,
GO:0031933~telomeric heterochromatin	546,222229,
GO:0031941~filamentous actin	84700,83715,4641,4542,7170,7168,5881,71,7171,5590,5058,4214,4650,5311,10788,357,1809,55604,53904,10979,55612,4640,57477,4646,23607,
GO:0031965~nuclear membrane	29844,100101267,10762,5905,706,80321,6196,7341,3843,84812,327,1104,23369,3930,4710,5356,113878,5108,2597,23353,143684,3164,8086,4599,2128,23345,23588,23224,29956,64782,51495,8555,84629,22994,221264,57761,51155,23636,10456,1192,1861,27348,9538,30000,7514,9123,11097,8888,26953,63931,9722,10016,9631,9670,8658,23399,25,1956,1471,4000,3249,307,240,596,1019,7175,3292,5987,241,4001,1910,324,1909,4842,53…
GO:0031966~mitochondrial membrane	100529257,81855,3712,133308,100505876,100130097,647087,7351,7352,9016,4706,9751,4694,27429,4695,4722,4712,301,506,1191,5578,3284,5350,33,4184,5498,4287,7009,4700,6652,4967,664,638,9641,23770,8678,5018,2110,6901,4704,11000,116228,120892,23151,375775,84129,255488,57506,85300,7444,339983,4900,79934,115209,84987,84270,2852,6048,84275,23786,92552,65055,57048,83636,29078,51079,51241,51522,10400,2550,66…
GO:0031981~nuclear lumen	90523,23224,26502,
GO:0031982~vesicle	8934,1192,5286,1780,9368,7106,8573,2580,8620,8417,8767,8842,8677,10103,9559,10568,7018,301,2597,302,2155,2950,1071,966,4282,5315,7430,4582,5865,5867,1072,4478,5350,2040,7086,6317,4043,207,3799,8407,4985,1889,221,2665,3982,859,9378,975,4637,6616,387,801,8766,2783,6844,10409,5590,79026,2059,6811,1781,8301,10540,828,2319,503542,255189,201305,203859,23673,124976,148867,94025,9181,11075,116442,115827,…
GO:0031983~vesicle lumen	290,
GO:0031985~Golgi cisterna	8675,10282,5045,55,2650,27314,2681,9950,6653,83871,64083,
GO:0031988~membrane-bounded vesicle	4547,632,1442,1443,652,649,655,3381,653,654,221960,6569,55244,65010,
GO:0032002~interleukin-28 receptor complex	3588,282618,163702,
GO:0032009~early phagosome	8724,6850,81622,54106,51284,
GO:0032010~phagolysosome	653361,4688,101,4689,
GO:0032021~NELF complex	7469,7936,51497,25920,
GO:0032039~integrator complex	55756,55174,57508,7979,54973,65123,80789,55656,26173,57117,92105,25896,26512,
GO:0032040~small-subunit processome	134430,345630,84294,8602,51077,10607,10199,10528,9277,9136,27340,2091,6201,11103,22984,5822,9724,27042,25983,10436,92856,79050,10813,55127,65083,57050,25879,55272,55813,10885,51602,51118,51096,
GO:0032044~DSIF complex	6829,6827,
GO:0032045~guanyl-nucleotide exchange factor complex	9162,5906,5140,85442,25780,9844,
GO:0032059~bleb	752,7168,4082,6093,24145,5027,51150,29109,
GO:0032116~SMC loading complex	25836,23383,
GO:0032127~dense core granule membrane	101,
GO:0032133~chromosome passenger complex	6795,9212,6790,332,55143,
GO:0032144~4-aminobutyrate transaminase complex	18,
GO:0032154~cleavage furrow	4221,10733,9600,9051,9727,11258,79541,6840,10617,3688,7170,389,5898,4771,5962,4627,4628,5501,387,382,8766,388,56907,23157,4735,4638,989,5585,5586,55200,55165,84942,84440,124404,113026,84501,54434,57026,84930,84936,79187,29127,1894,54820,51474,23011,
GO:0032279~asymmetric synapse	1129,1132,1128,1131,9495,134,2892,2917,146395,10564,
GO:0032280~symmetric synapse	5179,1129,4923,10564,
GO:0032281~AMPA glutamate receptor complex	51299,729956,402117,729993,440829,10368,93145,2890,2891,2892,2893,59284,1742,375567,254263,388336,26090,149111,126129,59283,1741,118427,10439,57406,64840,22908,27092,27091,10369,
GO:0032299~ribonuclease H2 complex	10535,79621,84153,
GO:0032300~mismatch repair complex	4436,5395,27030,5387,441194,
GO:0032301~MutSalpha complex	4436,2956,
GO:0032302~MutSbeta complex	4437,4436,
GO:0032311~angiogenin-PRI complex	283,6050,
GO:0032389~MutLalpha complex	5379,5383,5380,4292,5378,5395,7486,
GO:0032391~photoreceptor connecting cilium	25861,123016,94137,1070,11127,57096,80184,4867,261734,7399,2779,403,1069,6101,1068,8100,4647,9657,6903,84140,124590,90410,57728,6103,22920,585,9742,55764,51332,10210,55081,55812,57576,51098,56123,
GO:0032398~MHC class Ib protein complex	3133,
GO:0032419~extrinsic component of lysosome membrane	7879,
GO:0032420~stereocilium	65217,643226,389207,25794,8842,5205,10518,5358,5962,7401,4354,2059,4647,286262,11344,125336,9732,54084,84173,64072,53405,25861,51168,11133,9497,10083,
GO:0032421~stereocilium bundle	374462,7399,8989,3620,9732,
GO:0032426~stereocilium tip	25861,554225,83715,9368,388551,161497,53904,222662,117532,117531,140469,64072,
GO:0032432~actin filament bundle	1410,7429,3936,2316,144347,79778,359845,
GO:0032433~filopodium tip	160,7429,3093,4650,22871,53904,140469,10519,57348,4651,7976,4644,
GO:0032437~cuticular plate	148930,6708,6711,6709,
GO:0032444~activin responsive factor complex	8928,4089,4087,
GO:0032449~CBM complex	8915,29775,10892,
GO:0032473~cytoplasmic side of mitochondrial outer membrane	120892,
GO:0032541~cortical endoplasmic reticulum	444,6786,375346,114882,64801,
GO:0032545~CURI complex	65083,91695,27341,
GO:0032580~Golgi cisterna membrane	283796,23015,440270,653519,79586,54480,2527,27333,9600,8853,9334,8703,8702,8704,2683,6480,28,2523,2525,2526,10134,2528,4924,2802,2801,2590,2589,2524,2529,6482,6487,6484,11070,2591,10959,6483,170384,2681,283358,84750,337876,338707,22856,57531,55454,80146,55790,23256,124583,2800,81555,89792,51107,83548,84620,126792,116985,79690,6272,2530,64090,55204,64083,56623,55851,11285,9331,51172,23011,10690,25…
GO:0032584~growth cone membrane	2596,5818,118813,60412,24141,23265,51393,
GO:0032585~multivesicular body membrane	5874,9146,6490,5873,146894,54602,
GO:0032587~ruffle membrane	10253,23396,1729,23122,6792,5152,23586,3690,3688,3685,3320,5341,3678,7168,2268,6714,3936,7430,4830,378,6188,5803,1072,324,5141,1969,208,4771,1785,660,199,114609,5879,1915,6868,5756,2191,5795,2059,7074,5058,24138,23189,51177,117145,255189,152273,10235,221472,10630,9847,23286,10347,54869,9181,54997,57026,26751,221178,10395,84687,8394,10519,83543,55612,51763,29993,83871,81848,64787,59338,59341,57669…
GO:0032588~trans-Golgi network membrane	122618,9179,10066,164,10228,4430,8549,3122,3118,3117,3123,3119,972,3115,351,3120,1211,3126,3113,23647,27236,8905,1174,2778,3125,1213,162,11031,3996,3127,134829,283652,164633,157807,192683,55016,25999,130340,84283,8907,83698,63971,55204,59352,55858,23431,11154,10893,10717,10053,
GO:0032589~neuron projection membrane	90249,
GO:0032590~dendrite membrane	8910,4804,2566,468,6870,4988,4985,3746,3208,3748,79971,23710,24141,
GO:0032591~dendritic spine membrane	729993,5064,23109,490,9495,2890,8516,7442,2852,
GO:0032592~integral component of mitochondrial membrane	637,5018,80024,10367,54968,56947,23456,
GO:0032593~insulin-responsive compartment	6517,5867,208,5872,53916,10890,55667,4644,
GO:0032777~Piccolo NuA4 histone acetyltransferase complex	26122,10524,80314,54556,
GO:0032783~ELL-EAF complex	55840,85403,
GO:0032797~SMN complex	8487,8882,3508,50628,6606,25929,79833,79760,54960,11218,11171,
GO:0032798~Swi5-Sfr1 complex	375757,119392,
GO:0032807~DNA ligase IV complex	3981,7518,
GO:0032809~neuronal cell body membrane	154,4804,3737,490,6870,2558,3746,1524,85397,3208,3748,3745,9498,153090,90249,57463,9312,3747,23769,3751,10008,
GO:0032838~cell projection cytoplasm	231,
GO:0032839~dendrite cytoplasm	6792,6647,100,821,5594,4988,1742,3208,2898,2899,7881,120892,79971,339451,127933,23710,
GO:0032937~SREBP-SCAP-Insig complex	3638,6721,51141,
GO:0032982~myosin filament	57644,4621,4619,4625,4624,4626,4629,9172,72,4604,4608,4606,4620,8735,22989,4622,
GO:0032983~kainate selective glutamate receptor complex	81831,81832,2897,2898,2900,2901,
GO:0032991~macromolecular complex	10491,5479,64175,
GO:0032993~protein-DNA complex	6666,6667,3728,4656,3727,4800,4801,5927,3207,1499,1649,8091,3190,5076,3087,10320,4802,1108,23512,5469,4780,2100,2138,1388,6934,51176,30818,
GO:0032994~protein-lipid complex	8504,
GO:0032996~Bcl3-Bcl10 complex	602,
GO:0032998~Fc-epsilon receptor I complex	2206,2207,
GO:0033010~paranodal junction	23114,231,22933,153562,83700,
GO:0033011~perinuclear theca	164684,
GO:0033017~sarcoplasmic reticulum membrane	489,488,201140,487,6588,845,10324,9722,100507027,6261,3270,5350,6717,844,417,2280,2281,1760,444,10345,816,818,817,3709,6263,10523,23224,6262,126306,79073,79041,55151,
GO:0033018~sarcoplasmic reticulum lumen	845,813,3270,811,844,444,10345,6345,
GO:0033063~Rad51B-Rad51C-Rad51D-XRCC2 complex	5890,5889,7517,7516,5892,
GO:0033065~Rad51C-XRCC3 complex	5889,7517,
GO:0033093~Weibel-Palade body	7450,1906,1889,5873,201294,
GO:0033116~endoplasmic reticulum-Golgi intermediate compartment membrane	9570,10282,6836,10652,9554,10175,2157,5265,7039,3630,1604,2153,966,2348,374,10945,2890,1453,3998,10972,10134,1075,55014,5862,1294,2801,10960,6811,11018,10959,10483,203547,65258,254263,90411,149111,121665,123720,9780,57222,113451,81671,51290,64689,54732,79058,53345,81876,81501,79748,51006,51226,1522,2055,9027,51471,24141,51614,50999,51014,23423,
GO:0033150~cytoskeletal calyx	1538,881,1539,
GO:0033162~melanosome membrane	7306,7054,7299,1638,7879,4935,4948,84062,51151,
GO:0033165~interphotoreceptor matrix	5949,
GO:0033167~ARC complex	23405,
GO:0033176~proton-transporting V-type ATPase complex	51382,
GO:0033178~proton-transporting two-sector ATPase complex, catalytic domain	529,525,506,526,90423,
GO:0033179~proton-transporting V-type ATPase, V0 domain	245972,8992,155066,10312,533,23545,9114,535,527,
GO:0033180~proton-transporting V-type ATPase, V1 domain	537,525,528,526,523,9296,92270,245973,
GO:0033185~dolichol-phosphate-mannose synthase complex	8813,8818,54344,
GO:0033186~CAF-1 complex	5928,10036,8208,
GO:0033193~Lsd1/2 complex	6886,
GO:0033256~I-kappaB/NF-kappaB complex	4790,4792,5971,5970,5966,9093,
GO:0033257~Bcl3/NF-kappaB2 complex	602,4791,
GO:0033263~CORVET complex	55823,27072,23355,9392,57617,
GO:0033268~node of Ranvier	274,3786,3785,23114,6323,6900,6324,6695,288,1739,1605,6326,4653,57731,6334,
GO:0033269~internode region of axon	4155,10382,57471,56288,
GO:0033270~paranode region of axon	7122,8506,23114,4099,3736,288,400746,22933,57471,6326,57731,23303,23136,
GO:0033276~transcription factor TFTC complex	6874,8464,10474,27097,6878,6881,6877,6879,6883,6880,6873,2648,51616,8295,
GO:0033290~eukaryotic 48S preinitiation complex	27335,8667,8665,51386,728689,3646,8664,8666,8669,1965,8662,8668,8661,10480,8663,
GO:0033291~eukaryotic 80S initiation complex	6169,
GO:0033391~chromatoid body	406,9575,221400,1977,4082,54888,163589,23424,55124,9271,84944,56165,29118,
GO:0033503~HULC complex	9810,7319,7320,56254,148581,
GO:0033553~rDNA heterochromatin	23378,6839,23411,11176,
GO:0033557~Slx1-Slx4 complex	84464,548593,
GO:0033565~ESCRT-0 complex	9146,10254,8027,
GO:0033588~Elongator holoenzyme complex	54859,26610,23587,8518,55250,55140,
GO:0033593~BRCA2-MAGE-D1 complex	675,
GO:0033596~TSC1-TSC2 complex	7249,4747,7248,
GO:0033768~SUMO-targeted ubiquitin ligase complex	643904,6047,
GO:0034045~pre-autophagosomal structure membrane	9474,8408,9140,8987,7879,23130,56270,55062,55054,22863,9706,9821,55102,81876,11152,26100,
GO:0034066~RIC1-RGP1 guanyl-nucleotide exchange factor complex	57589,9827,
GO:0034098~VCP-NPL4-UFD1 AAA ATPase complex	26043,7415,857,51035,55666,7353,23197,79139,11124,
GO:0034271~phosphatidylinositol 3-kinase complex, class III, type I	441925,8678,5289,30849,
GO:0034272~phosphatidylinositol 3-kinase complex, class III, type II	441925,8678,5289,30849,
GO:0034274~Atg12-Atg5-Atg16 complex	9140,23001,9474,
GO:0034358~plasma lipoprotein particle	4018,
GO:0034359~mature chylomicron	338,
GO:0034360~chylomicron remnant	338,
GO:0034361~very-low-density lipoprotein particle	8542,55937,335,348,336,341,344,345,350,338,337,4023,346,7436,55911,116519,51599,55829,79135,51449,
GO:0034362~low-density lipoprotein particle	55937,3949,348,344,338,4481,55911,7941,319,116519,51599,6653,55829,79135,
GO:0034363~intermediate-density lipoprotein particle	348,344,345,338,
GO:0034364~high-density lipoprotein particle	6291,6288,6289,1071,8542,55937,19,335,348,336,341,350,3931,337,3990,5444,346,3069,319,116519,338328,79135,
GO:0034365~discoidal high-density lipoprotein particle	55937,335,
GO:0034366~spherical high-density lipoprotein particle	55937,3250,335,336,344,345,1191,5444,
GO:0034388~Pwp2p-containing subcomplex of 90S preribosome	10607,5822,55813,10885,51096,
GO:0034399~nuclear periphery	3843,30000,26953,11168,4137,4133,7175,11016,468,6672,9972,4928,57122,3837,9688,79711,25909,23165,3842,9894,
GO:0034423~autophagosome lumen	23604,
GO:0034451~centriolar satellite	80184,8481,51364,10211,5116,229,3875,5076,5108,9851,27241,64770,26005,10806,84376,152206,10464,123811,10615,585,29070,55722,22994,23265,117178,
GO:0034455~t-UTP complex	55127,25926,
GO:0034456~UTP-C complex	65083,91695,27341,
GO:0034457~Mpp10 complex	10199,92856,55272,
GO:0034464~BBSome	27241,92482,582,129880,583,585,55212,123016,84100,
GO:0034466~chromaffin granule lumen	1621,
GO:0034506~chromosome, centromeric core domain	55920,
GO:0034515~proteasome storage granule	5708,5707,
GO:0034518~RNA cap binding complex	4686,55421,
GO:0034663~endoplasmic reticulum chaperone complex	5034,3309,7184,54658,5479,10130,54431,51237,23753,51726,10525,
GO:0034665~integrin alpha1-beta1 complex	3688,3672,
GO:0034666~integrin alpha2-beta1 complex	3688,4067,3673,
GO:0034667~integrin alpha3-beta1 complex	3688,3675,
GO:0034669~integrin alpha4-beta7 complex	3676,3695,
GO:0034673~inhibin-betaglycan-ActRII complex	3623,92,7049,
GO:0034677~integrin alpha7-beta1 complex	3688,3679,
GO:0034678~integrin alpha8-beta1 complex	3688,8516,255743,
GO:0034679~integrin alpha9-beta1 complex	3688,3680,
GO:0034680~integrin alpha10-beta1 complex	8515,3688,
GO:0034681~integrin alpha11-beta1 complex	3688,22801,
GO:0034683~integrin alphav-beta3 complex	3690,3685,
GO:0034684~integrin alphav-beta5 complex	3685,3693,
GO:0034686~integrin alphav-beta8 complex	3685,3696,
GO:0034687~integrin alphaL-beta2 complex	3689,3683,
GO:0034693~U11/U12 snRNP	23451,
GO:0034702~ion channel complex	3784,56262,
GO:0034703~cation channel complex	342372,
GO:0034704~calcium channel complex	845,487,5566,801,2281,5144,444,9472,817,9709,5524,91404,221154,90550,168507,6262,10367,55013,9033,7223,7224,
GO:0034705~potassium channel complex	3775,3742,3741,7881,50801,
GO:0034706~sodium channel complex	6337,6338,6340,6326,
GO:0034707~chloride channel complex	57348,200959,80727,94015,1080,5348,1192,2568,2563,1193,7439,9022,2554,2560,2566,2741,2742,2569,2562,2570,2558,2556,1180,2555,2561,2743,2557,1181,1187,1188,2564,5349,2559,196527,441509,55107,2565,144453,266675,54831,54102,23155,2567,65010,57101,53405,55879,25932,9629,
GO:0034709~methylosome	1207,10419,6628,6635,6636,6637,6632,6633,6634,2079,3276,79084,
GO:0034715~pICln-Sm protein complex	1207,6635,6636,6632,6633,6634,
GO:0034719~SMN-Sm protein complex	8487,6628,50628,6635,6636,6637,6632,6633,6634,6606,25929,79833,79760,54960,11218,11171,
GO:0034750~Scrib-APC-beta-catenin complex	1499,23513,
GO:0034751~aryl hydrocarbon receptor complex	9049,
GO:0034752~cytosolic aryl hydrocarbon receptor complex	196,
GO:0034753~nuclear aryl hydrocarbon receptor complex	57491,196,
GO:0034774~secretory granule lumen	5443,2641,3630,335,7018,1621,2695,5126,5122,1670,29106,51738,
GO:0034991~nuclear meiotic cohesin complex	10734,5885,9985,27127,642636,9126,
GO:0034993~LINC complex	23345,23224,25777,163183,23353,161176,256979,
GO:0035003~subapical complex	79849,
GO:0035032~phosphatidylinositol 3-kinase complex, class III	8678,22863,5289,29982,30849,
GO:0035061~interchromatin granule	23435,23137,79677,
GO:0035068~micro-ribonucleoprotein complex	6895,27327,192669,192670,27161,26523,23405,
GO:0035097~histone methyltransferase complex	4221,8085,10419,9739,7403,23468,11091,4297,23054,5929,80335,22976,58508,3720,79447,84661,63925,30827,9070,11108,9734,9757,23067,
GO:0035098~ESC/E(Z) complex	5252,9555,8726,4591,5928,23512,2146,5931,26147,121536,3066,2145,3720,23411,55506,22823,
GO:0035101~FACT complex	253714,4796,
GO:0035102~PRC1 complex	8535,23492,648,7703,1911,6015,84733,1912,80012,6045,84108,57332,
GO:0035145~exon-exon junction complex	22794,10284,9775,4116,6426,10921,27291,23293,10189,127933,5976,55110,84271,65109,65110,5411,81550,26019,22985,9967,203069,9939,
GO:0035189~Rb-E2F complex	5925,3275,1869,
GO:0035253~ciliary rootlet	9696,351,3799,5663,9364,3831,147700,84809,114819,64837,
GO:0035267~NuA4 histone acetyltransferase complex	8089,86,151507,60,9643,55929,10943,10524,57634,10902,80314,64769,55257,54556,10933,10856,8607,8295,
GO:0035327~transcriptionally active chromatin	11168,2099,474382,474381,3006,8178,5394,79664,9646,9652,27043,84524,80349,54828,54512,56915,51010,27125,23379,11240,
GO:0035339~SPOTS complex	10558,94103,
GO:0035354~Toll-like receptor 1-Toll-like receptor 2 protein complex	7097,7096,
GO:0035355~Toll-like receptor 2-Toll-like receptor 6 protein complex	7097,10333,
GO:0035363~histone locus body	8178,79664,84524,23379,
GO:0035370~UBC13-UEV1A complex	7334,7335,
GO:0035371~microtubule plus-end	324,6249,667,9793,10982,22919,23332,146909,10615,55755,11004,57701,57606,7461,22924,90417,4644,
GO:0035517~PR-DUB complex	171023,8314,
GO:0035577~azurophil granule membrane	566,6843,6845,8673,
GO:0035578~azurophil granule lumen	1667,1668,
GO:0035579~specific granule membrane	6843,
GO:0035631~CD40 receptor complex	7188,3551,1147,27429,958,7186,7187,329,55072,56616,7189,
GO:0035686~sperm fibrous sheath	26330,26256,10566,3939,5232,2947,53340,8852,158798,130540,
GO:0035692~macrophage migration inhibitory factor receptor complex	972,960,
GO:0035693~NOS2-CD74 complex	972,
GO:0035748~myelin sheath abaxonal region	3688,1267,5590,1739,23513,22933,60412,
GO:0035749~myelin sheath adaxonal region	302,1267,4099,5728,6810,64398,
GO:0035770~ribonucleoprotein granule	8087,220988,2926,22907,60493,23424,127933,55794,22868,
GO:0035805~egg coat	5016,
GO:0035838~growing cell tip	55361,
GO:0035841~new growing cell tip	2916,4308,
GO:0035861~site of double-strand break	5252,3364,4683,9025,7157,1386,6118,3014,4361,7415,5888,6419,157570,55693,55159,200558,55719,23137,165918,254225,135458,51444,10111,79677,84250,286257,56916,56852,50485,27339,10039,
GO:0035867~alphav-beta3 integrin-IGF-1-IGF1R complex	3685,
GO:0035869~ciliary transition zone	84747,1070,80776,80184,4867,261734,4735,27241,23322,126731,146057,200728,26146,90355,65062,585,79583,65250,57545,27077,
GO:0035976~AP1 complex	1649,
GO:0035985~senescence-associated heterochromatin focus	3159,1029,8091,11335,
GO:0036019~endolysosome	3273,
GO:0036020~endolysosome membrane	7098,161,160,1211,1175,163,1213,1173,54106,51311,51284,
GO:0036021~endolysosome lumen	1514,1508,1520,1513,
GO:0036024~protein C inhibitor-TMPRSS7 complex	5104,
GO:0036025~protein C inhibitor-TMPRSS11E complex	5104,
GO:0036026~protein C inhibitor-PLAT complex	5104,
GO:0036027~protein C inhibitor-PLAU complex	5104,
GO:0036028~protein C inhibitor-thrombin complex	5104,
GO:0036029~protein C inhibitor-KLK3 complex	5104,
GO:0036030~protein C inhibitor-plasma kallikrein complex	5104,
GO:0036038~TCTN-B9D complex	91147,80184,79600,200728,54806,79867,80776,83892,79583,54903,51259,57545,27077,
GO:0036053~glomerular endothelium fenestra	947,
GO:0036057~slit diaphragm	5420,4868,8826,84063,9863,7827,7225,50848,
GO:0036064~ciliary basal body	25776,7840,80127,25861,79989,115948,148930,1070,123811,25914,80776,8636,7399,8481,6102,5116,5314,7430,7283,207,3667,1069,5664,9364,2121,4218,8100,5311,5108,84140,124590,26005,4957,79841,257177,84871,23322,126731,146057,167691,22873,55212,90410,158297,199221,54806,129880,284076,25886,582,121441,123016,282809,128344,51626,26146,28981,6103,22920,89891,57787,84984,117177,585,9742,10142,79363,9786,583…
GO:0036117~hyaluranon cable	3038,3373,
GO:0036126~sperm flagellum	117155,203,1813,493,8382,374407,343521,255220,84203,158297,55329,6103,158067,130540,64518,64446,81892,152006,25981,
GO:0036128~CatSper complex	378807,79820,257044,57828,117155,3306,257062,347732,117144,
GO:0036156~inner dynein arm	56171,25981,
GO:0036157~outer dynein arm	51314,1767,93233,64446,27019,
GO:0036195~muscle cell projection membrane	10109,51177,10552,
GO:0036266~Cdc48p-Npl4p-Vms1p AAA ATPase complex	55139,
GO:0036396~MIS complex	9589,25962,56339,57721,
GO:0036398~TCR signalosome	7430,3937,6794,
GO:0036449~microtubule minus-end	6840,23271,23172,259266,57662,
GO:0036457~keratohyalin granule	63036,2312,388697,
GO:0036464~cytoplasmic ribonucleoprotein granule	1780,8653,9475,6780,6175,203068,4137,26986,4619,4691,6158,8826,60,998,6191,6194,5879,3192,6128,2332,1660,9118,7846,
GO:0036477~somatodendritic compartment	5868,6810,
GO:0036488~CHOP-C/EBP complex	1051,1649,
GO:0036501~UFD1-NPL4 complex	55666,7353,
GO:0036502~Derlin-1-VIMP complex	55829,79139,
GO:0036513~Derlin-1 retrotranslocation complex	7415,84447,258010,81502,11236,91445,6048,55829,79139,6400,267,
GO:0038037~G-protein coupled receptor dimeric complex	2911,
GO:0038038~G-protein coupled receptor homodimeric complex	2911,
GO:0038039~G-protein coupled receptor heterodimeric complex	9568,2550,
GO:0042022~interleukin-12 receptor complex	3594,
GO:0042025~host cell nucleus	730130,
GO:0042101~T cell receptor complex	8915,920,925,915,916,917,926,919,923,7535,6850,214,50852,54518,8631,84433,30968,
GO:0042105~alpha-beta T cell receptor complex	915,916,917,919,5777,
GO:0042175~nuclear outer membrane-endoplasmic reticulum membrane network	51552,55666,
GO:0042272~nuclear RNA export factor complex	6310,56001,56000,
GO:0042382~paraspeckles	11051,6421,654780,4670,4841,11052,55269,
GO:0042383~sarcolemma	124093,5348,112,8910,10060,9722,10518,8291,10211,5152,8912,301,476,481,3688,3856,302,154,1508,309,1132,3880,308,240,2251,3916,1756,1291,1292,1293,478,966,286,1674,239,7412,633,3908,355,4842,358,6546,4988,1180,682,7402,859,6547,5534,287,5331,2692,5588,5530,6833,79026,288,1739,6445,6640,3679,6641,1605,2318,6331,8082,3745,7871,5239,5339,3764,6443,6442,80024,493829,113146,6444,84062,137868,54407,1051…
GO:0042405~nuclear inclusion body	4683,7175,9972,5903,4928,4287,6310,8106,84250,92552,56852,10273,
GO:0042406~extrinsic component of endoplasmic reticulum membrane	1861,5371,224,80149,64066,
GO:0042470~melanosome	304,55686,5874,6386,1200,8934,9145,813,1497,9554,10211,534,7037,6184,476,3690,3688,5034,1509,302,1508,3320,309,6520,3326,967,1267,3309,3312,6513,3916,9601,7184,7299,7306,5868,526,5479,191,2040,821,10961,2644,2923,7529,682,4629,5176,822,1638,6490,6509,2194,10972,4323,10575,311,5878,5873,4935,483,4673,55161,23682,5862,5869,7531,5861,5901,5879,7534,1213,5052,4647,10981,10672,23193,10457,10130,11021,…
GO:0042555~MCM complex	4174,4171,4176,4172,4173,4175,253714,4796,79892,
GO:0042564~NLS-dependent protein nuclear import complex	10514,
GO:0042565~RNA nuclear export complex	5901,57510,
GO:0042567~insulin-like growth factor ternary complex	3479,3486,3488,3483,
GO:0042571~immunoglobulin complex, circulating	3507,28834,28317,390530,28526,100423062,28442,3514,3497,3500,3501,3502,3503,3495,3542,3537,3538,3539,3543,28307,
GO:0042581~specific granule	8773,6814,4057,306,820,311,1182,10321,101,6810,6809,6813,10562,
GO:0042582~azurophil granule	8773,8417,4353,3073,3074,1669,566,4842,311,6809,6813,10562,
GO:0042583~chromaffin granule	1113,1191,
GO:0042584~chromaffin granule membrane	1621,310,6857,6717,127833,10396,
GO:0042585~germinal vesicle	6790,4082,23310,
GO:0042587~glycogen granule	5509,2194,5130,5499,5500,79660,90673,
GO:0042588~zymogen granule	8473,9545,2773,5552,3329,5321,1056,
GO:0042589~zymogen granule membrane	1179,5874,9522,653808,10972,6844,10959,50624,1755,
GO:0042599~lamellar body	6439,253970,6440,6609,6441,10970,729238,653509,7461,
GO:0042612~MHC class I protein complex	3107,3134,3105,3135,563,567,3106,3136,3133,3077,3140,
GO:0042613~MHC class II protein complex	3123,3120,3122,3109,3115,3126,3125,3117,3119,3108,3112,3113,3118,972,3111,3127,
GO:0042622~photoreceptor outer segment membrane	8842,9249,611,5956,2652,6010,2779,2780,1259,5630,2782,6094,1261,222236,23035,92211,
GO:0042627~chylomicron	344,100533990,335,348,336,341,345,350,338,337,4023,55911,116519,51599,
GO:0042629~mast cell granule	284021,8773,5293,27040,10125,4878,301,4067,5552,1113,3815,231,2624,3579,5294,10814,8013,117194,6284,7462,50487,
GO:0042641~actomyosin	4627,4628,9759,6804,1627,8476,79784,399687,8850,541468,4644,9578,
GO:0042643~actomyosin, actin portion	70,
GO:0042645~mitochondrial nucleoid	6648,5442,7015,10845,292,506,1629,7416,4350,1373,6472,9361,3313,3030,10128,7417,7284,37,1763,5428,3032,7019,6742,2926,80298,54931,22907,60493,6832,51106,116447,55379,9093,79736,7978,3028,60528,84300,64216,55794,55210,22868,11232,26073,
GO:0042719~mitochondrial intermembrane space protein transporter complex	26519,26515,26520,26521,26517,
GO:0042720~mitochondrial inner membrane peptidase complex	196294,83943,
GO:0042721~mitochondrial inner membrane protein insertion complex	29928,26520,
GO:0042734~presynaptic membrane	9378,9379,322,2918,5138,8573,9751,26059,2916,22859,5100,3756,6855,200933,8061,3737,6857,134,3897,2897,6616,2572,3736,2903,2898,8301,23513,2912,2917,2913,2914,5818,2900,2901,57528,386617,22999,93664,23085,440279,57555,223082,57706,115207,58538,3747,2852,79414,55361,85445,9463,94030,2550,23025,9699,815,27020,9627,
GO:0042765~GPI-anchor transamidase complex	10026,51604,8733,94005,128869,
GO:0042788~polysomal ribosome	1938,190,6130,2332,57532,23,23185,
GO:0042824~MHC class I peptide loading complex	6892,811,
GO:0042825~TAP complex	6891,6892,6890,
GO:0042827~platelet dense granule	89781,
GO:0042995~cell projection	345611,285590,402160,820,7287,773,285,10092,5170,2173,2867,4868,9404,9948,10677,23109,3055,6696,87,7430,5335,4192,6240,790,1814,2702,10575,3267,10093,5728,10097,2969,6376,5782,7984,8751,705,2886,9322,55857,138429,9644,55201,58480,83706,152206,146845,83478,150696,80217,112942,84466,55779,9223,10645,26051,4692,6455,84245,83450,56990,57180,51411,51004,
GO:0043005~neuron projection	56963,6691,11127,8773,8867,6446,11332,6861,1855,8825,9751,10109,8473,23768,6478,1641,81,5071,23095,1515,9810,374291,10677,1600,10159,9568,10590,7226,4642,23376,22859,8633,9531,2353,383,2821,7054,4804,6855,7431,4828,5860,7314,5792,53,4133,6714,673,8061,3925,7166,468,5066,4790,6857,794,6271,2741,6198,191,493,6530,4357,355,6275,939,4134,1103,2046,6529,6751,6752,1143,2664,6754,6532,680,6753,3799,4771…
GO:0043020~NADPH oxidase complex	1536,1535,653361,4688,4689,10811,124056,50508,50507,27035,
GO:0043025~neuronal cell body	4684,26470,2690,3921,148930,84687,846,322,658,181,6861,773,1855,8507,8829,10815,6002,6712,9751,27257,8473,5373,1317,10652,2173,9127,3783,6478,6801,10488,116444,2182,10492,4038,23242,374291,8882,11104,1600,4040,9162,6623,7226,4642,3776,3756,10411,6780,58512,6647,100,1471,7040,5173,796,7432,348,4155,283,338,6285,10382,4914,3479,383,347,1586,3623,793,3249,5270,5979,1129,1132,2695,7345,81488,7314,591…
GO:0043033~isoamylase complex	178,
GO:0043034~costamere	23336,6840,3856,3880,1756,7414,6385,7220,8087,287,79026,288,3611,1605,2318,5239,5339,9456,113146,202333,23676,
GO:0043083~synaptic cleft	43,2892,1006,8492,2902,26052,8292,
GO:0043159~acrosomal matrix	1738,49,1538,
GO:0043186~P granule	221400,6637,113802,143689,122402,23424,55124,9271,84944,56165,54514,23589,
GO:0043190~ATP-binding cassette (ABC) transporter complex	5826,10347,20,64241,64240,10058,11194,10061,
GO:0043194~axon initial segment	274,3786,3785,23114,885,6323,288,817,4897,57554,57731,6334,
GO:0043195~terminal bouton	8943,10497,10815,9066,10228,9145,4983,5020,796,2691,2099,351,793,885,7054,6855,6853,116,5864,5868,5816,6857,1815,794,6843,790,134,4923,3897,886,5217,6622,2892,2893,10874,7879,5428,8775,5024,8492,57010,6812,1174,6844,2902,6571,3778,2898,2899,3611,6620,2901,1808,6572,4915,22848,120892,10814,9900,5799,1173,3747,5025,5413,80331,57465,
GO:0043196~varicosity	11343,1392,7133,1393,7349,1759,1395,23705,747,
GO:0043197~dendritic spine	392862,22941,9743,322,10755,9127,26037,2895,10636,6801,1500,4983,5064,9162,9148,58512,351,3688,154,1813,378,9572,1815,1312,5803,3706,3908,9495,4504,821,4842,4082,134,4923,5577,409,6546,4628,88,5501,2890,2892,27,6507,4131,408,2932,477,8087,2823,2043,5024,6547,5728,3190,5499,3759,1742,58498,2902,2332,5142,6810,7074,8898,2017,2913,9758,8851,1266,10499,40,4915,5800,9912,124925,254263,23237,56899,2287…
GO:0043198~dendritic shaft	80852,3356,10755,351,4133,2316,1812,9495,4923,5577,6546,1499,2892,4905,5663,2932,2332,3611,775,2917,27124,124925,254263,84623,22871,149111,57580,1902,1741,9181,55243,84502,8831,2852,57468,79953,9419,2550,23613,11178,
GO:0043202~lysosomal lumen	375790,8635,1463,1200,8908,8029,1515,11081,9672,2239,10675,2638,2629,2517,972,2717,3073,1509,1634,5660,3074,1514,3320,2990,5159,2548,5476,53,3312,10437,3920,1462,410,2799,913,411,176,2720,6609,2760,6382,6948,4969,633,3423,1520,2694,6385,2588,6383,2817,3425,2992,356,5538,2719,6448,4060,5549,4669,2581,2262,3339,2331,3373,427,950,1464,221914,81567,196463,129807,63827,4758,5641,4958,23400,8722,9374,1…
GO:0043203~axon hillock	6790,885,5176,5590,81565,57731,22974,
GO:0043204~perikaryon	57698,146713,3775,8620,1943,1515,8882,9148,5152,23109,23774,9362,2806,445,2796,5179,632,2099,885,1392,7054,4804,308,2026,7150,4744,6347,1813,2752,3737,5126,5066,1393,5594,4923,1269,4988,2521,4986,729230,2892,3361,5536,8516,2043,84867,199,7349,3672,6547,5499,3208,1020,3736,2898,2899,4671,1395,1821,816,2021,3745,7881,1261,2901,4915,5798,120892,54800,26012,79739,22902,57463,1262,22933,11346,246213,2…
GO:0043205~fibril	54959,6622,6507,4586,
GO:0043209~myelin sheath	10938,1213,6854,63908,127281,6648,4359,5375,10681,26227,5414,10100,9948,4722,5010,8604,11076,4642,23114,4705,6647,2806,760,1410,213,7070,10382,2064,476,481,292,2934,506,3945,4747,3320,5160,2026,2775,1738,7345,7314,7316,596,1737,3329,3309,3312,5898,4744,291,1152,478,2670,4282,5315,2752,7430,4830,6853,6950,6715,4729,9377,526,7416,7385,515,498,4478,821,4719,7086,10935,2923,6389,2664,7384,10963,5245,…
GO:0043218~compact myelin	4155,966,5376,51090,
GO:0043219~lateral loop	6810,1739,22933,64398,
GO:0043220~Schmidt-Lanterman incisure	7122,8777,302,231,4099,5584,5728,400746,22933,64398,153562,83700,
GO:0043224~nuclear SCF ubiquitin ligase complex	9978,9616,
GO:0043229~intracellular organelle	360226,79370,9963,
GO:0043231~intracellular membrane-bounded organelle	1600,3755,840,1595,54896,23019,10897,1730,5536,8974,6396,218,1819,5905,10478,56478,372,706,55719,119559,2060,164,55638,79874,7392,7411,261729,91452,51535,8675,949,84141,54812,129531,3267,7020,93664,580,8309,79443,54677,3843,4904,23534,30,50814,9619,54809,373156,114790,54664,2263,65056,51426,10241,22872,1462,51491,4208,57504,54984,22881,157506,55775,1111,2720,2122,79876,10959,25844,387680,9112,329…
GO:0043234~protein complex	51100,962,11180,4615,441161,346562,7404,6786,322,4221,10059,889,6002,8520,80184,4092,4968,9738,8767,9129,4091,81,51499,23028,6643,4286,9672,8800,5195,10613,9162,9219,8786,23376,23328,11160,8723,10220,57119,53615,8915,8799,86,6647,2806,4609,7038,5950,7276,213,4057,2099,301,6406,4914,7157,476,5104,5423,5627,354,203068,3183,309,967,142,367,49,5573,3329,1191,2035,613,6710,7153,1756,1291,1292,6497,649…
GO:0043235~receptor complex	91355,658,8829,4593,2861,8731,9283,10267,10266,10268,4041,4040,7108,26050,1956,3949,1950,5284,2064,4914,351,3690,3689,3688,3643,154,5979,3480,4306,150,2690,2260,7421,155,3645,4881,3691,7253,2022,2321,3693,5786,3694,7132,6256,1380,2065,5787,3566,3675,3695,3821,3822,92,7433,2324,91,7046,7048,117,3977,4851,4543,3953,7220,4547,5024,4973,4088,7436,4036,4919,7049,5745,4853,4035,780,22925,10062,3824,873…
GO:0043240~Fanconi anaemia nuclear complex	2176,201254,55120,80233,91442,2189,2175,199990,57697,378708,2187,2178,2188,
GO:0043257~laminin-8 complex	3912,
GO:0043259~laminin-10 complex	3911,3912,3915,
GO:0043260~laminin-11 complex	3911,3915,3913,
GO:0043265~ectoplasm	2998,
GO:0043292~contractile fiber	219537,4659,1471,2697,7913,8851,
GO:0043293~apoptosome	317,842,
GO:0043296~apical junction complex	317762,999,387,7082,5586,149461,85302,57619,122786,25945,
GO:0043509~activin A complex	3624,
GO:0043512~inhibin A complex	3623,3624,
GO:0043513~inhibin B complex	3623,
GO:0043514~interleukin-12 complex	3592,3593,
GO:0043527~tRNA methyltransferase complex	4234,
GO:0043540~6-phosphofructo-2-kinase/fructose-2,6-biphosphatase complex	5207,
GO:0043541~UDP-N-acetylglucosamine transferase complex	133688,2132,
GO:0043564~Ku70:Ku80 complex	2547,7520,286257,
GO:0043596~nuclear replication fork	8467,5111,84083,253714,83637,4796,56916,9031,
GO:0043614~multi-eIF complex	1965,
GO:0043625~delta DNA polymerase complex	5424,10714,57804,
GO:0043626~PCNA complex	5111,
GO:0043657~host cell	3434,6993,6890,6891,79139,
GO:0043679~axon terminus	846,989,7287,8620,10236,9810,8001,9162,2796,5179,1129,1132,308,1128,6347,1813,2752,3737,2805,3673,3742,152,2002,1131,5868,1812,1393,4082,358,6717,4922,4985,4986,1182,2043,7349,1006,9114,3190,2280,3749,3736,8514,1395,3748,23157,5798,246213,10479,2852,29993,85461,23767,30818,
GO:0044194~cytolytic granule	3002,3916,5551,6813,127544,
GO:0044207~translation initiation ternary complex	1965,
GO:0044214~spanning component of plasma membrane	659,
GO:0044216~other organism cell	722,721,725,
GO:0044220~host cell perinuclear region of cytoplasm	3998,
GO:0044224~juxtaparanode region of axon	3737,1742,6900,3736,8514,7881,1740,22933,26047,23136,
GO:0044228~host cell surface	558,
GO:0044231~host cell presynaptic membrane	55361,
GO:0044232~organelle membrane contact site	57488,83850,23344,
GO:0044233~ER-mitochondrion membrane contact site	2182,821,55014,9804,22863,9474,53349,
GO:0044284~mitochondrial crista junction
GO:0044291~cell-cell contact zone	10211,5912,79026,7074,2319,80115,53834,201163,93377,8502,83700,5101,57826,
GO:0044292~dendrite terminus	440435,8786,6000,90410,140679,55081,51098,
GO:0044294~dendritic growth cone	23242,6792,5727,9479,
GO:0044295~axonal growth cone	57698,23122,23242,324,3897,2823,3984,2043,9378,2288,7074,5727,9625,56288,10439,91653,65078,50855,23767,9479,51393,
GO:0044297~cell body	5947,11332,5420,10159,11337,6780,203068,4137,6017,2670,673,7430,2784,6950,1312,6869,3305,4771,6158,5028,22948,7203,10694,10575,59,6194,2782,2783,72,70,58,1525,10576,9446,3084,2186,5783,8772,1809,2185,841,6121,124626,157506,128240,23032,5959,135138,11315,10574,11055,65018,23710,79953,27185,1616,9479,11178,954,51393,
GO:0044299~C-fiber	6347,5630,11280,
GO:0044300~cerebellar mossy fiber	4781,1742,153090,94030,57030,
GO:0044301~climbing fiber	153090,
GO:0044302~dentate gyrus mossy fiber	9479,
GO:0044304~main axon	322,351,7074,
GO:0044305~calyx of Held	3776,
GO:0044306~neuron projection terminus	1756,10272,4311,7345,324,5734,6844,1742,81532,55219,143187,140679,23769,8927,
GO:0044307~dendritic branch	4082,2902,
GO:0044308~axonal spine	2890,8411,10479,
GO:0044309~neuron spine	2890,1742,85358,
GO:0044316~cone cell pedicle	140679,57657,
GO:0044317~rod spherule	92840,
GO:0044322~endoplasmic reticulum quality control compartment	84447,84236,9695,27248,55741,80267,26270,11253,
GO:0044326~dendritic spine neck	84687,478,1812,6717,55607,
GO:0044327~dendritic spine head	84687,23380,478,1812,2521,3208,4900,2852,26052,
GO:0044354~macropinosome	302,6249,4323,51479,
GO:0044393~microspike	7430,6624,150696,
GO:0044530~supraspliceosomal complex	27316,103,5976,
GO:0044545~NSL complex	54934,
GO:0044599~AP-5 adaptor complex	9907,
GO:0044609~DBIRD complex	57805,284695,
GO:0044611~nuclear pore inner ring	23511,23165,
GO:0044613~nuclear pore central transport channel	10204,53371,129401,
GO:0044614~nuclear pore cytoplasmic filaments	5905,5903,
GO:0044615~nuclear pore nuclear basket	7175,9972,5903,4928,129401,
GO:0044732~mitotic spindle pole body	163183,27229,
GO:0044753~amphisome	8878,120892,
GO:0044754~autolysosome	8878,120892,
GO:0044798~nuclear transcription factor complex	9314,6665,8403,6660,54345,6657,6662,30812,6736,6659,4773,81857,64321,
GO:0044853~plasma membrane raft	4642,5573,5576,7430,5566,1000,3937,60482,3751,4640,
GO:0045025~mitochondrial degradosome	6832,87178,
GO:0045092~interleukin-18 receptor complex	54472,
GO:0045095~keratin filament	386676,83901,440051,83899,386678,386683,387267,100132476,386675,387273,85285,386685,57830,100132386,3887,386674,728224,653240,439915,81870,387266,85349,100505724,100505753,100507608,100533177,728318,81872,728279,3856,3852,121391,85354,3892,9119,3861,3853,3854,3848,3875,3855,728255,730755,3850,3858,3860,3851,3846,23581,3849,286887,1452,353332,353323,353333,386684,386677,386679,386682,386680,386672…
GO:0045098~type III intermediate filament	5630,151531,
GO:0045111~intermediate filament cytoskeleton	5586,9887,51447,6867,252983,80233,90102,84285,6595,23224,1198,2125,3860,9867,1497,26284,5716,7431,2670,1674,3851,3209,3849,10763,10694,667,1107,23650,4776,5339,9118,192666,4795,353238,55601,54464,10735,129401,7095,79991,54828,51538,23195,4552,27158,29115,10273,55968,51649,7728,56131,
GO:0045120~pronucleus	6927,6790,8726,1063,8115,3297,2146,10111,
GO:0045121~membrane raft	1756,5175,138715,4641,5138,28514,6386,5420,9368,3551,8871,4864,5359,6004,8837,3783,1613,112,27040,109,7097,3717,10211,11160,19,8436,8915,1956,5230,3845,7124,920,5621,7070,2771,351,3383,3688,909,3932,2534,3945,1509,302,7369,4067,5979,4804,1604,929,5788,2773,962,5045,3329,973,6997,1938,6517,3753,6401,948,23433,2697,824,7414,3098,7132,6548,490,7133,5868,4118,5244,1901,1268,7416,3738,3741,1910,100133…
GO:0045160~myosin I complex	4641,
GO:0045171~intercellular bridge	375316,8317,14,2101,64852,79650,22994,9212,10848,8625,5768,57149,9727,22826,51567,5116,602,7507,947,5584,5291,114609,9493,6671,9094,11103,9657,11021,55165,55143,56155,55904,5653,57215,9984,85403,203228,144577,25942,10472,79622,63935,80263,10011,22909,
GO:0045177~apical part of cell	441161,4301,10752,1856,103910,23094,1515,1600,343,8647,10411,5327,760,3949,351,6696,4257,55,7430,1800,5578,7412,528,728,7283,4478,358,1499,4771,1814,4891,8650,1184,6845,8516,2013,998,29899,7436,90,2028,7082,2191,24138,705,3710,4926,387755,3077,79633,23370,22846,79849,9456,221395,374969,79659,121441,51626,56288,1896,8239,92840,8642,55811,5641,5025,84612,63826,54566,50617,9381,50855,9455,27202,4646…
GO:0045178~basal part of cell	5010,7018,1906,3673,5547,4891,3672,7401,2191,3077,200504,85440,55811,9381,9454,
GO:0045179~apical cortex	2168,2760,126206,57817,5590,84260,4645,
GO:0045180~basal cortex	23122,2645,5311,2011,23332,90102,23187,
GO:0045202~synapse	1756,57502,2555,9229,11343,729956,22829,402117,729993,440829,2568,2561,2559,5913,2562,8499,989,10509,22859,8773,3775,322,7287,785,375790,1855,8825,6002,23504,10109,23768,2895,1826,1838,8497,4040,9162,10590,8633,23557,9211,351,793,3643,1129,1132,4311,3678,1133,150,1128,1140,6347,478,1000,1056,1131,43,794,2741,6198,324,4357,4842,6383,1499,4771,407,4986,3357,6845,9097,3913,57010,6844,7341,1742,1947,…
GO:0045203~integral component of cell outer membrane	84895,374986,
GO:0045211~postsynaptic membrane	80852,2892,2895,2898,2903,3359,392862,22941,9743,200959,1144,1135,1134,2897,8973,1128,2894,2891,2893,2905,1137,9177,1138,1140,322,2568,9229,2563,8825,4593,2906,9867,26037,26045,10636,6801,9762,116444,23380,8001,9568,8777,9148,22883,5100,10505,58512,1146,1129,1132,1133,200933,613,1756,2554,286,1141,2560,2566,1131,1312,2741,2742,869,5803,2569,2149,2562,2570,134,1143,2558,409,1136,2556,1139,4985,289…
GO:0045239~tricarboxylic acid cycle enzyme complex	2271,
GO:0045252~oxoglutarate dehydrogenase complex	1738,1743,4967,55526,55753,
GO:0045254~pyruvate dehydrogenase complex	1737,8050,5160,1738,5162,5161,
GO:0045261~proton-transporting ATP synthase complex, catalytic core F(1)	513,506,498,
GO:0045263~proton-transporting ATP synthase complex, coupling factor F(o)	516,518,517,27109,
GO:0045273~respiratory chain complex II	6391,
GO:0045277~respiratory chain complex IV	1349,170712,
GO:0045298~tubulin complex	4137,7178,636,
GO:0045323~interleukin-1 receptor complex	3654,7205,54472,
GO:0045334~clathrin-coated endocytic vesicle	1856,9362,6439,4804,253970,6440,1493,6441,1785,4643,11021,729238,653509,60482,55788,4646,
GO:0045335~phagocytic vesicle	122618,10228,23380,752,19,3685,948,3693,5868,11151,311,7879,9367,1182,6845,23682,4218,51552,8766,6504,11031,10981,8678,54734,9230,22863,23673,339122,51762,338382,83871,55626,51209,55647,7405,57403,51715,
GO:0046540~U4/U6 x U5 tri-snRNP complex	26121,9128,9092,9129,10465,24148,10421,51691,6628,6635,27258,11157,6633,6638,10907,9733,153527,8559,54957,57819,23658,
GO:0046581~intercellular canaliculus	8647,5244,1803,4322,7082,92140,10809,
GO:0046658~anchored component of plasma membrane	962,285704,11181,27076,11126,1356,914,4241,1942,2719,2619,8692,339906,146760,349667,266727,84628,79465,80328,80329,57127,22854,
GO:0046691~intracellular canaliculus	3741,4284,
GO:0046696~lipopolysaccharide receptor complex	7099,8915,929,3329,9865,23643,
GO:0046930~pore complex	10452,596,7416,23636,7417,581,578,84134,7419,
GO:0048179~activin receptor complex	91,90,130399,
GO:0048188~Set1C/COMPASS complex	9739,3054,11091,5929,80335,143241,84332,84661,30827,9070,23067,
GO:0048237~rough endoplasmic reticulum lumen	1906,4043,
GO:0048269~methionine adenosyltransferase complex	4144,27430,
GO:0048471~perinuclear region of cytoplasm	10938,3507,1033,9914,57698,79658,130074,124093,7873,1977,23026,6446,8326,7099,322,4794,1192,5138,2009,10059,6861,10786,8099,1780,5169,8675,9536,9270,9368,4212,6790,8934,2580,487,6712,8864,4864,8312,22794,8417,9811,7165,5889,8742,7517,9051,3060,81,51499,164,10228,4430,374868,5071,9043,8677,701,10103,9404,8615,9722,10079,11155,23242,9681,9026,23363,10049,8882,9611,1203,1600,8575,9099,8576,8666,9162…
GO:0048476~Holliday junction resolvase complex	5889,84464,
GO:0048500~signal recognition particle	6728,6726,6729,6727,
GO:0048786~presynaptic active zone	9699,22999,8541,8497,27445,23085,26059,10497,8499,9162,6853,134,8500,2917,10499,4915,9900,440279,2571,2852,140730,140679,7976,57030,26747,9783,8927,23025,
GO:0048788~cytoskeleton of presynaptic active zone	8927,27445,
GO:0051233~spindle midzone	6790,701,351,5347,2669,998,9094,816,9928,55143,201161,127829,9212,9585,8502,990,29127,55207,6795,9150,
GO:0051286~cell tip	7430,51762,140679,
GO:0052718~tRNA-specific adenosine-34 deaminase complex	134637,
GO:0055037~recycling endosome	100287171,374677,374666,3775,1238,1780,8417,1317,1318,164,10079,9727,79541,7124,7037,7018,3688,5911,1080,5867,7283,57007,9098,359,2890,9619,4891,5872,8218,53916,10890,51552,8766,5901,23250,23209,8411,9135,9341,9230,2532,9912,3077,26119,55275,387849,150368,282991,375260,80223,9625,201294,7846,79065,285195,149466,201627,22853,79778,6293,144717,150684,23432,286410,23080,414918,53354,79628,8128,9896,…
GO:0055038~recycling endosome membrane	100287171,374677,374666,6861,9522,10066,9727,7037,5911,5872,4218,10890,5912,382,8766,9744,9230,118813,201475,55630,375260,22841,84440,85377,192683,115111,117584,10479,10397,55041,25999,84679,26056,64284,30844,10938,653440,30845,30846,51201,24141,11252,23200,57826,
GO:0055087~Ski complex	6499,9652,80349,
GO:0060053~neurofilament cytoskeleton	23336,81565,
GO:0060076~excitatory synapse	22871,26045,27286,6855,392617,6857,2263,3675,1742,2902,347730,57502,246213,81832,79953,64101,54413,57030,8927,50944,
GO:0060077~inhibitory synapse	2741,2572,201134,57555,84232,140679,54413,57549,8927,440073,22997,27020,
GO:0060091~kinocilium	554225,148930,389207,8100,161497,84173,64072,51473,
GO:0060170~ciliary membrane	100133941,8573,7369,6010,1212,1813,1812,1816,6753,6337,2060,2121,259289,259292,5310,5311,5727,1258,4735,1260,200894,27241,91147,26123,192668,132884,200728,1262,55212,150696,129880,23432,582,123016,168507,79867,64399,585,2847,6608,583,85358,84100,79583,50832,9033,22941,
GO:0060171~stereocilium membrane	4641,7399,9750,
GO:0060187~cell pole	23245,57216,
GO:0060201~clathrin-sculpted acetylcholine transport vesicle membrane	5864,6857,6572,
GO:0060203~clathrin-sculpted glutamate transport vesicle membrane	5864,6857,6844,57030,
GO:0060205~cytoplasmic membrane-bounded vesicle lumen	653808,100,356,
GO:0060342~photoreceptor inner segment membrane	6010,145226,
GO:0060473~cortical granule	431705,
GO:0060987~lipid tube	274,
GO:0061202~clathrin-sculpted gamma-aminobutyric acid transport vesicle membrane	3312,5864,6857,6844,2572,2571,80331,140679,
GO:0061474~phagolysosome membrane	3916,
GO:0061574~ASAP complex	10284,10921,22985,
GO:0061617~MICOS complex	440574,10989,54927,84303,125988,139322,79135,100532736,
GO:0061618~sublamina densa	80144,
GO:0061673~mitotic spindle astral microtubule	4926,126731,
GO:0061689~tricellular tight junction	153562,23094,286676,
GO:0061700~GATOR2 complex	6396,79726,81929,84219,54468,
GO:0061702~inflammasome complex	171389,
GO:0061742~chaperone-mediated autophagy translocation complex	3920,
GO:0070022~transforming growth factor beta receptor homodimeric complex	2022,7046,7048,1601,
GO:0070032~synaptobrevin 2-SNAP-25-syntaxin-1a-complexin I complex	10815,6616,6844,6804,
GO:0070033~synaptobrevin 2-SNAP-25-syntaxin-1a-complexin II complex	6844,6804,10814,
GO:0070044~synaptobrevin 2-SNAP-25-syntaxin-1a complex	63908,8775,6844,6804,
GO:0070062~extracellular exosome	125206,130074,401409,10903,79729,728378,55048,388630,2679,100037417,353514,441432,304,144568,375791,64005,387911,388588,728226,100423062,1777,11332,4641,8773,3965,6814,10747,9179,5874,6820,3964,5717,5718,10326,181,10857,1192,11060,11045,6819,5768,8976,5286,375790,5352,4697,10213,7122,10494,3898,7379,10752,6386,1654,8635,5420,3840,4125,7476,8789,8566,8611,8613,3671,23316,5169,1106,1861,27348,102,9…
GO:0070069~cytochrome complex	54658,1352,1355,
GO:0070083~clathrin-sculpted monoamine transport vesicle membrane	5864,6857,6570,6844,6571,
GO:0070110~ciliary neurotrophic factor receptor complex	3570,1271,3572,
GO:0070176~DRM complex	91750,
GO:0070187~telosome	65057,7013,7014,283847,26277,25913,54386,
GO:0070195~growth hormone receptor complex	2690,
GO:0070274~RES complex	84811,51634,
GO:0070369~beta-catenin-TCF7L2 complex	1499,6934,
GO:0070381~endosome to plasma membrane transport vesicle	5870,
GO:0070382~exocytic vesicle	312,5873,1809,94120,148281,341359,201294,143425,84958,94122,94121,84258,51760,54843,
GO:0070390~transcription export complex 2	56943,
GO:0070418~DNA-dependent protein kinase complex	7405,
GO:0070419~nonhomologous end joining complex	2547,7520,3981,5591,7518,64421,286257,79840,
GO:0070421~DNA ligase III-XRCC1 complex	3980,
GO:0070435~Shc-EGFR complex	1956,6464,
GO:0070436~Grb2-EGFR complex	2885,10188,
GO:0070442~integrin alphaIIb-beta3 complex	10077,
GO:0070449~elongin complex	100506888,6924,6921,6923,728929,51224,162699,
GO:0070461~SAGA-type complex	3054,93624,55578,112869,23326,
GO:0070469~respiratory chain	440567,4700,54205,4718,100532726,27089,10975,1537,192286,25994,
GO:0070522~ERCC4-ERCC1 complex	2067,84464,2072,
GO:0070531~BRCA1-A complex	29086,672,79184,84142,51720,580,9577,
GO:0070545~PeBoW complex	23481,23246,55759,
GO:0070552~BRISC complex	29086,6472,79184,23172,9577,
GO:0070554~synaptobrevin 2-SNAP-25-syntaxin-3-complexin complex	10815,10814,
GO:0070557~PCNA-p21 complex	5111,1026,
GO:0070578~RISC-loading complex	6895,192669,192670,27161,26523,23405,
GO:0070603~SWI/SNF superfamily-type complex	546,1616,
GO:0070618~Grb2-Sos complex	10657,
GO:0070652~HAUS complex	79441,54930,115106,23354,54801,55559,93323,55142,
GO:0070685~macropinocytic cup	27131,
GO:0070688~MLL5-L complex	8473,5501,3054,60,5499,5500,11329,55904,
GO:0070695~FHF complex	84376,84067,29911,64400,51361,
GO:0070701~mucus layer	4583,
GO:0070702~inner mucus layer	4583,
GO:0070703~outer mucus layer	4583,
GO:0070722~Tle3-Aes complex	6913,
GO:0070724~BMP receptor complex	650,148738,
GO:0070743~interleukin-23 complex	3593,51561,
GO:0070761~pre-snoRNP complex	10528,6880,54680,55011,26747,51602,
GO:0070765~gamma-secretase complex	10972,5663,55851,
GO:0070772~PAS complex	55697,
GO:0070776~MOZ/MORF histone acetyltransferase complex	7994,84289,23774,7862,23522,64769,27154,
GO:0070820~tertiary granule	6814,8417,101,6813,
GO:0070821~tertiary granule membrane	6843,6556,
GO:0070822~Sin3-type complex	84312,64426,25855,
GO:0070826~paraferritin complex	4891,
GO:0070847~core mediator complex	9282,10001,84246,54797,29079,51003,
GO:0070852~cell body fiber	445,5179,6715,324,3356,6716,1395,3767,23705,57731,26278,
GO:0070860~RNA polymerase I core factor complex	9014,
GO:0070876~SOSS complex	65123,64859,79035,58493,
GO:0070877~microprocessor complex	54487,29102,
GO:0070931~Golgi-associated vesicle lumen	23621,
GO:0070937~CRD-mediated mRNA stability complex	10492,7812,4904,3192,1660,10642,
GO:0070938~contractile ring	9055,7402,1605,57026,9585,54784,
GO:0070939~Dsl1p complex	51594,9183,60561,
GO:0070971~endoplasmic reticulum exit site	117153,10016,22872,9217,3105,65258,10015,81555,9218,50999,11196,
GO:0070985~TFIIK complex	902,
GO:0071001~U4/U6 snRNP	9128,10465,9733,
GO:0071002~U4atac/U6atac snRNP	9733,
GO:0071004~U2-type prespliceosome	6631,55660,23451,51747,6625,6628,11338,6637,6638,8175,10291,25766,55015,55692,51690,51631,
GO:0071006~U2-type catalytic step 1 spliceosome	57703,55696,
GO:0071007~U2-type catalytic step 2 spliceosome	55696,
GO:0071008~U2-type post-mRNA release spliceosomal complex	1665,6936,24144,
GO:0071010~prespliceosome	25949,6631,6632,6634,51340,56949,
GO:0071011~precatalytic spliceosome	5356,10286,6625,6635,6637,27258,6632,6633,6634,10992,11066,55119,84844,84950,11017,26121,9410,83443,51340,57819,51634,51639,
GO:0071012~catalytic step 1 spliceosome	10286,25949,51340,56949,57461,
GO:0071013~catalytic step 2 spliceosome	340390,9092,10236,5356,9716,10492,51362,23451,23020,10286,24148,10569,25949,3183,6629,3178,6627,26986,6628,1655,3181,3187,27316,9775,23517,220988,4670,3185,4116,3190,6635,6636,6637,27258,6632,6633,6634,6638,3192,7307,6426,10946,10992,8899,22938,2483,1659,9343,23450,8175,10291,55596,10594,10283,84844,10189,10250,58509,9785,55110,23398,8220,9410,988,55094,84292,9416,51340,53938,5411,60625,57703,569…
GO:0071014~post-mRNA release spliceosomal complex	25949,51340,56949,57461,
GO:0071020~post-spliceosomal complex	57461,
GO:0071021~U2-type post-spliceosomal complex	8559,
GO:0071062~alphav-beta3 integrin-vitronectin complex	7448,3690,3678,
GO:0071065~alpha9-beta1 integrin-vascular cell adhesion molecule-1 complex	7412,101,
GO:0071133~alpha9-beta1 integrin-ADAM8 complex	101,
GO:0071141~SMAD protein complex	4093,8091,4088,4089,4087,4086,4090,
GO:0071144~SMAD2-SMAD3 protein complex	4088,4087,
GO:0071146~SMAD3-SMAD4 protein complex	22938,
GO:0071159~NF-kappaB complex	5970,6188,
GO:0071203~WASH complex	387680,23325,102723897,253725,100287171,374677,374666,9897,51019,23317,832,829,375260,81609,653440,
GO:0071204~histone pre-mRNA 3'end processing complex	10492,6628,4904,134353,7884,90459,
GO:0071339~MLL1 complex	6874,1876,6872,6878,3054,4149,11091,4297,5929,6879,6880,125476,284058,23269,27043,26121,10445,6045,51230,26168,84148,57680,54881,10856,8607,81887,
GO:0071437~invadopodium	100287171,6840,5058,6624,22902,134265,
GO:0071438~invadopodium membrane	3688,3675,1803,5329,2191,27035,
GO:0071439~clathrin complex	1211,27072,1213,80115,65082,132320,26276,6336,
GO:0071458~integral component of cytoplasmic side of endoplasmic reticulum membrane	5311,162540,121665,56928,84888,81502,
GO:0071541~eukaryotic translation initiation factor 3 complex, eIF3m	8665,8664,8667,8662,8668,8661,10480,
GO:0071546~pi-body	163589,55124,136991,56165,54514,11022,
GO:0071547~piP-body	143689,122402,84944,54514,11022,
GO:0071556~integral component of lumenal side of endoplasmic reticulum membrane	6892,3106,3105,3122,3118,3117,3123,3119,3107,972,3115,3120,3133,3126,3135,3113,811,821,3134,10134,3125,5311,3127,162540,121665,56928,84888,81502,
GO:0071561~nucleus-vacuole junction	30849,
GO:0071564~npBAF complex	86,8289,6595,6597,6598,6760,6604,6601,55274,6599,6605,6602,
GO:0071565~nBAF complex	8110,8289,26039,51412,6595,6597,6598,6604,57492,6601,8193,6599,6605,6602,
GO:0071575~integral component of external side of plasma membrane	1048,
GO:0071595~Nem1-Spo7 phosphatase complex	255919,23399,
GO:0071598~neuronal ribonucleoprotein granule	10084,3064,127933,
GO:0071665~gamma-catenin-TCF7L2 complex	3728,
GO:0071682~endocytic vesicle lumen	3240,335,348,3263,338,3320,6678,6288,7184,811,3043,3039,10808,117156,10525,
GO:0071748~monomeric IgA immunoglobulin complex	3512,3493,3494,
GO:0071750~dimeric IgA immunoglobulin complex	3512,
GO:0071751~secretory IgA immunoglobulin complex	3512,3493,3494,
GO:0071752~secretory dimeric IgA immunoglobulin complex	3512,3493,3494,
GO:0071756~pentameric IgM immunoglobulin complex	3512,3507,
GO:0071757~hexameric IgM immunoglobulin complex	3512,3507,
GO:0071782~endoplasmic reticulum tubular network	10890,3837,22930,118813,54956,22931,
GO:0071797~LUBAC complex	55072,5071,90268,10616,81858,
GO:0071817~MMXD complex	9391,292,2068,64210,51647,
GO:0071818~BAT3 complex	8266,7917,51608,
GO:0071819~DUBm complex	56943,56970,
GO:0071821~FANCM-MHF complex	201254,57697,378708,
GO:0071914~prominosome	150696,
GO:0071920~cleavage body	1478,1653,
GO:0071942~XPC complex	1069,5887,7508,
GO:0071944~cell periphery	54959,9270,9368,8312,2173,4430,3861,4155,3875,3880,3625,4811,7430,2526,4831,3675,4478,1499,5962,5881,387,72,5581,3872,7984,10381,389084,53354,85409,116988,11331,10519,57175,54828,51765,
GO:0071953~elastic fiber	2006,2192,4239,10516,
GO:0071986~Ragulator complex	10542,55004,389541,153129,8649,28956,
GO:0072357~PTW/PP1 phosphatase complex	4659,9878,5501,5499,5500,80335,5514,
GO:0072372~primary cilium	79989,388939,84747,84455,3797,9371,5147,10084,7289,6102,111,7369,2735,5314,2737,156,402,403,1452,376267,4218,10890,51552,8655,5310,5143,8100,5727,53340,200894,4957,353116,257177,23288,192668,27031,79809,284086,90410,54806,150737,23432,79659,57728,201163,51626,26146,83657,55112,28981,22920,3842,196383,23059,89891,140735,112752,80173,9742,6608,11020,95681,84100,64792,55764,83658,56912,56623,55081,5…
GO:0072487~MSL complex	339287,10943,84148,55167,
GO:0072492~host cell mitochondrial intermembrane space	6341,
GO:0072517~host cell viral assembly compartment	636,
GO:0072534~perineuronal net	5803,7143,
GO:0072536~interleukin-23 receptor complex	3594,149233,
GO:0072546~ER membrane protein complex	23065,10328,9694,51234,284361,93380,83460,56851,55831,51016,
GO:0072557~IPAF inflammasome complex	834,837,838,100506742,58484,
GO:0072558~NLRP1 inflammasome complex	834,838,22861,29108,
GO:0072559~NLRP3 inflammasome complex	834,837,838,100506742,114548,29108,22900,
GO:0072562~blood microparticle	28834,728378,28317,390530,28526,100423062,1192,6386,8542,922,8547,10518,1356,2162,2147,715,3240,3250,5340,629,462,12,183,2,718,3827,7040,3512,28299,28442,3514,3497,3500,3501,3502,3503,3507,3493,3494,3495,3045,100187828,3046,335,348,336,2243,2244,2266,6521,325,713,714,735,2335,259,5004,197,213,2638,7037,7018,3263,722,7448,3273,1,3848,710,590,28908,2934,337,5627,731,733,5644,5216,3674,3075,5345,716…
GO:0072563~endothelial microparticle	308,2022,
GO:0072589~box H/ACA scaRNP complex	1736,55505,55651,54433,
GO:0072669~tRNA-splicing ligase complex	79074,147965,283742,339487,25940,1653,51637,51493,
GO:0072686~mitotic spindle	6790,1729,23122,10474,24139,983,5314,7175,4117,6188,4134,5594,822,5905,2669,998,8655,9493,2801,4085,5311,9700,3835,4926,84861,114327,79969,126731,22933,60509,2648,10615,8502,29127,1894,55689,8556,90417,8379,8517,
GO:0072687~meiotic spindle	79866,1731,6790,3306,22933,259266,81626,
GO:0080008~Cul4-RING E3 ubiquitin ligase complex	5356,10238,8451,1642,55827,80067,79269,25853,50717,80344,26094,54461,8816,25879,54876,9616,
GO:0089701~U2AF	11338,7307,
GO:0090498~extrinsic component of Golgi membrane	4924,2802,283987,
GO:0090533~cation-transporting ATPase complex	6548,
GO:0090534~calcium ion-transporting ATPase complex	488,5350,
GO:0090537~CERF complex	27443,6594,
GO:0090543~Flemming body	9525,79541,23636,822,9798,5901,92421,27183,
GO:0090544~BAF-type complex	8289,6601,57492,196528,55193,5977,29117,
GO:0090571~RNA polymerase II transcription repressor complex	2117,11218,
GO:0090575~RNA polymerase II transcription factor complex	2494,9421,7421,4617,6929,3159,6256,6421,654780,4618,405,5468,6774,2626,1050,1482,8692,10062,10155,2516,4760,4841,3091,10498,1387,6938,3182,28996,51741,8202,
GO:0090636~outer dense plaque of desmosome	7414,
GO:0090637~inner dense plaque of desmosome	7414,
GO:0090661~box H/ACA telomerase RNP complex	1736,55505,55651,54433,
GO:0097013~phagocytic vesicle lumen	4057,
GO:0097025~MPP7-DLG1-LIN7 complex	1739,143098,55327,
GO:0097038~perinuclear endoplasmic reticulum	102,10206,1622,1535,824,10134,148281,81544,114881,114880,26031,3752,11196,
GO:0097057~TRAF2-GSTP1 complex	2950,7186,
GO:0097058~CRLF-CLCF1 complex	9244,1270,23529,
GO:0097059~CNTFR-CLCF1 complex	1271,23529,
GO:0097060~synaptic membrane	27286,4038,374291,9162,93145,5582,3688,1363,4907,3675,8898,339453,10439,8508,140730,23767,
GO:0097136~Bcl-2 family protein complex	581,598,4170,
GO:0097140~BIM-BCL-xl complex	10018,
GO:0097141~BIM-BCL-2 complex	10018,
GO:0097144~BAX complex	581,
GO:0097149~centralspindlin complex	9493,29127,1894,
GO:0097165~nuclear stress granule	7072,
GO:0097169~AIM2 inflammasome complex	9447,834,837,838,100506742,29108,
GO:0097181~protein C inhibitor-coagulation factor V complex	5104,
GO:0097182~protein C inhibitor-coagulation factor Xa complex	5104,
GO:0097183~protein C inhibitor-coagulation factor XI complex	5104,
GO:0097196~Shu complex	125150,126074,
GO:0097197~tetraspanin-enriched microdomain	388325,102,10867,23555,340348,81619,51206,
GO:0097208~alveolar lamellar body	9476,6439,1512,3916,7879,51552,21,
GO:0097209~epidermal lamellar body	5650,26154,11005,25818,
GO:0097224~sperm connecting piece	256710,54558,
GO:0097225~sperm midpiece	9368,5566,1811,374308,28981,135138,11020,65010,79925,26160,
GO:0097226~sperm mitochondrial sheath	204,
GO:0097227~sperm annulus	5414,124404,
GO:0097228~sperm principal piece	1769,57828,3796,26330,26256,10566,5213,3098,493,53340,8852,378807,257062,441531,51314,219670,28981,11020,26160,
GO:0097229~sperm end piece	26256,
GO:0097232~lamellar body membrane	21,
GO:0097233~alveolar lamellar body membrane	21,27074,
GO:0097255~R2TP complex	55011,
GO:0097342~ripoptosome	8837,8772,8737,841,148022,843,11035,
GO:0097361~CIA complex	9391,64210,64428,51647,
GO:0097362~MCM8-MCM9 complex	254394,84515,
GO:0097381~photoreceptor disc membrane	9626,6010,2779,5145,5148,2868,5158,2978,2986,2782,2792,24,3000,6011,131890,51332,2979,56123,
GO:0097386~glial cell projection	2752,6332,22933,
GO:0097413~Lewy body	5071,2876,65018,
GO:0097418~neurofibrillary tangle	4741,4137,1191,4744,8301,
GO:0097422~tubular endosome	9559,84079,55737,58533,27131,
GO:0097427~microtubule bundle	79969,2011,23255,
GO:0097431~mitotic spindle pole	2009,79541,29899,4926,259266,9585,81610,54627,
GO:0097433~dense body	60,71,27044,55124,9271,55638,
GO:0097440~apical dendrite	6002,10652,9148,4642,1191,2316,355,2185,124925,57282,26012,246213,22849,23762,10891,
GO:0097441~basilar dendrite	10652,57282,246213,
GO:0097442~CA3 pyramidal cell dendrite	4133,57282,
GO:0097443~sorting endosome	8829,5770,3791,8218,
GO:0097447~dendritic tree	60481,
GO:0097449~astrocyte projection	3776,351,7430,65018,
GO:0097450~astrocyte end-foot	2670,4504,
GO:0097451~glial limiting end-foot	1965,246213,
GO:0097452~GAIT complex	10492,2597,2058,23521,
GO:0097453~mesaxon	4099,
GO:0097454~Schwann cell microvillus	23114,231,7430,
GO:0097456~terminal loop	22933,
GO:0097470~ribbon synapse	261734,10411,488,1488,8927,
GO:0097481~neuronal postsynaptic density	6854,667,9229,3983,8224,9201,5170,6885,8440,9829,5064,9162,22883,476,5582,4804,4133,4744,2596,1496,4134,2897,10486,4131,5028,2932,5602,2785,1742,4130,6711,287,2902,2039,2903,664,5058,2904,23542,816,818,8898,659,1740,4915,9456,22871,55738,22866,9181,8831,55737,2852,10280,9746,85358,80725,64084,2036,57142,9463,120,8927,23499,22986,10458,815,23136,50944,
GO:0097486~multivesicular body lumen	9476,6439,1512,643847,643834,5222,6440,
GO:0097487~multivesicular body, internal vesicle	967,120892,
GO:0097489~multivesicular body, internal vesicle lumen	1956,
GO:0097504~Gemini of coiled bodies	8487,8882,50628,4863,6606,25929,79833,79760,54960,11218,
GO:0097505~Rad6-Rad18 complex	56852,
GO:0097513~myosin II filament	4627,4628,79784,
GO:0097524~sperm plasma membrane	2880,
GO:0097525~spliceosomal snRNP complex	9128,
GO:0097526~spliceosomal tri-snRNP complex	6637,6632,6634,51690,25804,
GO:0097539~ciliary transition fiber	1063,85302,132320,84902,22897,51134,
GO:0097541~axonemal basal plate	51057,8100,
GO:0097542~ciliary tip	79989,3797,9371,2735,2736,2737,8655,8100,374654,25989,79809,90410,150737,79659,57728,51626,26146,83657,55112,28981,22920,23059,89891,140735,112752,80173,9742,6608,11020,64792,55764,83658,1540,56912,55081,57560,57539,26160,51684,22858,51098,11127,51668,
GO:0097543~ciliary inversin compartment	284086,27130,
GO:0097546~ciliary base	57562,4867,10084,261734,7289,2735,2736,2737,5573,5576,5566,5568,5567,5575,5577,8100,55130,284086,90410,26146,55764,27185,51684,27130,51098,
GO:0097598~sperm cytoplasmic droplet	51314,26160,
GO:0097629~extrinsic component of omegasome membrane	8408,22863,53349,
GO:0097631~integral component of omegasome membrane	83460,
GO:0097632~extrinsic component of pre-autophagosomal structure membrane	8408,22863,
GO:0097635~extrinsic component of autophagosome membrane	8408,23001,
GO:0098536~deuterosome	22995,159989,124093,10733,163786,
GO:0098547~lumenal side of Golgi membrane	4924,
GO:0098554~cytoplasmic side of endoplasmic reticulum membrane	5770,3301,
GO:0098556~cytoplasmic side of rough endoplasmic reticulum membrane	2796,
GO:0098559~cytoplasmic side of early endosome membrane	5868,23011,
GO:0098562~cytoplasmic side of membrane	64926,
GO:0098574~cytoplasmic side of lysosomal membrane	1915,1917,
GO:0098575~lumenal side of lysosomal membrane	5476,3312,
GO:0098592~cytoplasmic side of apical plasma membrane	7430,55763,
GO:0098594~mucin granule	8673,
GO:0098595~perivitelline space	5016,
GO:0098797~plasma membrane protein complex	148738,4756,
GO:0098857~membrane microdomain	3920,
GO:1901588~dendritic microtubule	7461,
GO:1902495~transmembrane transporter complex	1258,1261,54714,
GO:1902554~serine/threonine protein kinase complex	51719,
GO:1902560~GMP reductase complex	51292,2766,
GO:1902636~kinociliary basal body	8195,
GO:1902710~GABA receptor complex	2554,
GO:1902711~GABA-A receptor complex	200959,2563,2554,2560,2566,2569,2562,2570,2558,2556,2555,2561,2557,2564,2559,2565,2567,55879,
GO:1902911~protein kinase complex	152110,4217,
GO:1902937~inward rectifier potassium channel complex	3775,9722,
GO:1903561~extracellular vesicle	6386,10085,30008,335,348,2243,2244,7037,2771,476,481,3689,5270,732,5949,1292,1293,2153,478,5315,873,7414,5864,4969,928,5110,4245,2893,477,2823,5549,6558,2782,10383,2199,1213,4240,5611,6709,7280,492,221074,3955,10015,6528,1303,56944,8722,26160,11253,
GO:1903754~cortical microtubule plus-end	23122,
GO:1903767~sweet taste receptor complex	83756,80834,
GO:1904115~axon cytoplasm	5902,5905,
GO:1990005~granular vesicle	113451,
GO:1990008~neurosecretory vesicle	2796,
GO:1990023~mitotic spindle midzone	2009,79541,1062,2017,79884,81930,9585,55920,54627,
GO:1990030~pericellular basket	246213,
GO:1990031~pinceau fiber	8514,
GO:1990032~parallel fiber	153090,
GO:1990037~Lewy body core	468,9709,
GO:1990047~spindle matrix	7756,
GO:1990071~TRAPPII protein complex	7109,
GO:1990072~TRAPPIII protein complex	22878,
GO:1990075~periciliary membrane compartment	25861,7399,6102,22920,57576,
GO:1990077~primosome complex	5557,5558,
GO:1990111~spermatoproteasome complex	5696,5698,5699,23198,143471,
GO:1990124~messenger ribonucleoprotein complex	27257,220988,4904,80315,132864,22849,64506,
GO:1990130~Iml1 complex	9681,8131,10670,10641,
GO:1990131~Gtr1-Gtr2 GTPase complex	10325,10670,64121,58528,
GO:1990234~transferase complex	7329,23590,375743,57107,51588,
GO:1990246~uniplex complex	221154,90550,10367,91689,55013,
GO:1990316~ATG1/ULK1 kinase complex	9776,8408,9821,9779,
GO:1990332~Ire1 complex	2081,
GO:1990356~sumoylated E2 ligase complex	7329,
GO:1990357~terminal web	3880,7414,5357,3077,
GO:1990391~DNA repair complex	23028,7158,472,165918,51317,23186,
GO:1990393~3M complex	23363,9820,26259,83987,
GO:1990423~RZZ complex	9183,9735,55055,
GO:1990425~ryanodine receptor complex	4842,
GO:1990429~peroxisomal importomer complex	5193,
GO:1990435~upper tip-link density	4647,
GO:1990452~Parkin-FBXW7-Cul1 ubiquitin ligase complex	5071,8454,55294,
GO:1990454~L-type voltage-gated calcium channel complex	9722,781,776,783,
GO:1990462~omegasome	85363,
GO:1990512~Cry-Per complex	139135,
GO:1990565~HSP90-CDC37 chaperone complex	11140,
GO:1990572~TERT-RMRP complex	7015,
GO:1990578~perinuclear endoplasmic reticulum membrane	5295,
GO:1990589~ATF4-CREB1 transcription factor complex	1385,468,
GO:1990590~ATF1-ATF4 transcription factor complex	466,468,
GO:1990597~AIP1-IRE1 complex	2081,7186,153090,
GO:1990604~IRE1-TRAF2-ASK1 complex	2081,7186,10595,4217,
GO:1990617~CHOP-ATF4 complex	468,1649,
GO:1990622~CHOP-ATF3 complex	467,1649,
GO:1990630~IRE1-RACK1-PP2A complex	2081,
GO:1990635~proximal dendrite	10492,5536,84867,7881,
GO:1990666~PCSK9-LDLR complex	3949,255738,
GO:1990667~PCSK9-AnxA2 complex	302,255738,
GO:1990682~CSF1-CSF1R complex	1436,1435,
GO:1990696~USH2 complex	25861,7399,79955,
GO:1990707~nuclear subtelomeric heterochromatin	546,
GO:1990712~HFE-transferrin receptor complex	658,7037,7018,657,567,3077,148738,7036,
GO:1990716~axonemal central apparatus	200162,79582,
GO:1990718~axonemal central pair projection	54768,
GO:1990723~cytoplasmic periphery of the nuclear pore complex	5905,5903,
GO:1990726~Lsm1-7-Pat1 complex	27258,51690,57819,23658,
GO:1990730~VCP-NSFL1C complex	7415,55968,
GO:1990745~EARP complex	55275,6293,55610,738,
GO:1990752~microtubule end	6249,10120,10121,146909,
GO:1990761~growth cone lamellipodium	322,351,55607,
GO:1990769~proximal neuron projection	5733,
GO:1990780~cytoplasmic side of dendritic spine plasma membrane	84687,
GO:1990794~basolateral part of cell	10411,
GO:1990795~rod bipolar cell terminal bouton	10411,
GO:1990796~photoreceptor cell terminal bouton	10411,
GO:1990812~growth cone filopodium	322,351,
GO:1990843~subsarcolemmal mitochondrion	10891,
GO:1990844~interfibrillar mitochondrion	10891,
GO:1990851~Wnt-Frizzled-LRP5/6 complex	4041,4040,89780,8325,
GO:1990879~CST complex	100134934,80169,79991,
GO:1990907~beta-catenin-TCF complex	1499,51176,
GO:1990909~Wnt signalosome	4041,4040,324,1499,2932,7473,120892,
