# Supplementary material for: GeneSCF: a real-time based functional enrichment tool with support for multiple organisms
Source: BMC Bioinformatics. 2016 Sep 13;17(1):365. doi: 10.1186/s12859-016-1250-z (PMC5020511; doi:10.1186/s12859-016-1250-z)
Supplement: Additional file 13: — GeneSCF v1.1 tool, documentation and instructions to run test dataset (case study 1 and 2) used in this study. (GZ 4447 kb) [file 12859_2016_1250_MOESM13_ESM.gz › geneSCF-master-source-v1.1-p1/class/lib/db/goa_human/GO_BP_sym.txt]

GO:0000002~mitochondrial genome maintenance	OPA1,SLC25A4,TYMP,LONP1,MPV17,MEF2A,SLC25A36,MGME1,SLC25A33,PIF1,MRPL17,AKT3,
GO:0000003~reproduction	MMP23A,WDR43,
GO:0000011~vacuole inheritance	RBSN,
GO:0000012~single strand break repair	E9PIP4,E9PJ82,E9PLZ0,E9PP57,E9PQ18,XRCC1,H0YEW9,M0R2N6,TNP1,LIG4,Q6ZNB5,APTX,APLF,SIRT1,TDP1,
GO:0000018~regulation of DNA recombination	IL7R,KPNA2,KPNA1,ALYREF,THOC1,SMARCAD1,
GO:0000019~regulation of mitotic recombination	MRE11A,RAD50,
GO:0000022~mitotic spindle elongation	PRC1,KIF23,
GO:0000023~maltose metabolic process	MGAM,GAA,GANC,
GO:0000027~ribosomal large subunit assembly	MDN1,RPL10,RPL12,RPL3,RPL5,RPL23A,RPL11,RPL24,RPL6,BRIX1,RPL3L,RPL10L,MRPL20,RPF2,RPF1,PPAN,RSL24D1,MRPL11,
GO:0000028~ribosomal small subunit assembly	RPSA,ERAL1,RPS17,RPS19,RPS27,RPS5,RPS10,RPS14,MRPS11,PWP2,RPS27L,RPS10P5,RRP7BP,MRPS7,RRP7A,RPS10-NUDT3,
GO:0000032~cell wall mannoprotein biosynthetic process	SDF2,SDF2L1,POMT2,POMT1,
GO:0000038~very long-chain fatty acid metabolic process	PEX5,ACAA1,PEX2,ACOT2,HSD17B4,CYP4F2,ACOX1,ACOT1,ACOT4,ACSBG1,CYP4F12,ABCD2,SLC27A6,SLC27A5,
GO:0000042~protein targeting to Golgi	RGPD3,RGPD1,GOLGA4,TRIP11,SYS1-DBNDD2,RGPD8,RGPD2,RAB6A,PACS1,RGPD4,GCC2,SYS1,SORL1,GOLGA1,GCC1,OPTN,RGPD5,RAB33B,
GO:0000045~autophagosome assembly	MAP1LC3B2,BECN2,ATG13,ATG12,PSEN1,GABARAPL2,RAB1A,BECN1,ATG2A,WDR45B,WIPI1,ATG9B,ATG16L1,ATG14,ATG9A,ATG4D,PACS2,STX12,TP53INP2,ATG16L2,PIK3C3,RB1CC1,ATG4A,TP53INP1,ATG2B,ATG4C,ATG101,EMC6,MAP1LC3C,GABARAPL3,MAP1LC3B,GABARAPL1,ATG5,MAP1LC3A,ATG3,RAB23,TRAPPC8,WDR45,ATG4B,WIPI2,
GO:0000050~urea cycle	H7C0S8,OTC,ASS1,ASL,ARG1,CAD,CPS1,HTT,CEBPA,ARG2,NAGS,SLC25A2,SLC25A15,
GO:0000052~citrulline metabolic process	DDAH1,DDAH2,ASS1,HTT,
GO:0000053~argininosuccinate metabolic process	ASS1,
GO:0000054~ribosomal subunit export from nucleus	EIF6,
GO:0000055~ribosomal large subunit export from nucleus	SDAD1,XPO1,RAN,RRS1,NMD3,NUP88,
GO:0000056~ribosomal small subunit export from nucleus	XPO1,RAN,RPS15,NUP88,
GO:0000059~protein import into nucleus, docking	IPO5,TNPO2,RANBP6,NUP98,KPNB1,IPO4,NUP205,TNPO1,
GO:0000060~protein import into nucleus, translocation	GCKR,ARNTL,IPO5,TNPO2,RANBP6,SIX3,TGFB1,TNF,IFNG,TP53,BCL3,MT3,NFKBIA,AKT1,OR1D2,OPRD1,BCL6,AKR1C3,SLC11A1,SEC61B,NUTF2,RAN,POLA2,KPNB1,CEP57,ABRA,IPO4,TNPO1,AGAP3,PHB2,RBM22,
GO:0000066~mitochondrial ornithine transport	SLC25A15,
GO:0000070~mitotic sister chromatid segregation	CIT,NDC80,ZW10,ZNF207,BUB3,ZWINT,NEK2,PLK1,ESPL1,SMC1A,KLHL22,CEP57,KIF18B,CEP57L1,SPAG5,KIFC1,NUSAP1,MIS12,SMC4,KIF25,INO80,KNSTRN,
GO:0000075~cell cycle checkpoint	FANCG,CCNE2,RB1,CCNG2,USP17L2,TICRR,RBBP8,DCLRE1B,ZAK,
GO:0000076~DNA replication checkpoint	CDC45,RAD17,DNA2,RAD9B,RAD9A,CDC6,TIPIN,CDT1,
GO:0000077~DNA damage checkpoint	ATM,RAD17,PEA15,RAD9B,HUS1,RHNO1,RAD9A,RBBP8,CHEK1,CLOCK,RAD1,NBN,TIPRL,CHEK2,H2AFX,E2F1,PTPN11,TP53BP1,RPA4,ATR,MAPK14,ATRIP,CEP63,USP28,HINFP,BRIP1,CLSPN,FBXO6,INTS7,ZAK,
GO:0000079~regulation of cyclin-dependent protein serine/threonine kinase activity	CCNL2,CNPPD1,CCNL1,CCNK,CCNT1,CCNT2,DIRAS3,CCNE2,CCNA2,GADD45A,CDC25A,CDC25C,SFN,GTF2H1,CKS2,CDKN1A,CDKN2B,CDKN2C,CDKN1B,CDK7,MNAT1,CCNG1,BLM,CDKN2D,PTEN,CKS1B,CDK5R2,CDK5R1,CDC37,CDKN3,CCNYL2,CCNYL1,CCNB3,CDK5RAP3,PKMYT1,CDC6,GTPBP4,BCCIP,SERTAD1,HERC5,
GO:0000082~G1/S transition of mitotic cell cycle	CCNE1,CCNE2,PSMD11,PSMD12,PSMD9,CDC7,PSMD14,PPP6C,PSMA7,PSMD3,ORC5,ORC4,CDC45,PSMD10,LATS1,DHFR,TYMS,ITGB1,RB1,CDK1,EIF4E,INHBA,POLA1,UBB,UBC,MYB,CDK4,PCNA,CCNB1,GSPT1,RPA2,PSMC3,RCC1,PSMB1,RPS6KB1,CCND1,CDK2,MCM3,PSMA1,PSMA2,PSMA3,PSMA4,RPA1,PSMB8,PSMB9,PSMA5,PSMB4,PSMB6,PSMB5,WEE1,CDC25A,RRM2,MCM4,MCM5,MCM7,RPA3,PSMC2,ACVR1B,CDKN1A,PSMB10,CDKN2A,CDKN2C,PSMC4,CDKN1B,ID4,PSMD8,CDC34,PRIM1,PRIM2,P…
GO:0000083~regulation of transcription involved in G1/S transition of mitotic cell cycle	BACH1,KLF11,BRD4,CDC45,E2F6,DHFR,TYMS,RB1,CDK1,POLA1,PCNA,CCNE1,RRM2,CCNA1,ORC1,NPAT,E2F4,GFI1,CDC6,HINFP,CDT1,FBXO5,
GO:0000086~G2/M transition of mitotic cell cycle	SFI1,PLK4,WNT10B,CHEK1,AURKA,PPP1R12A,CEP290,PPM1D,BIRC5,CCP110,ENSA,SSNA1,PPP1R12B,OFD1,DCTN3,CDK14,CEP152,CCNB2,PCNT,FGFR1OP,LATS1,CHEK2,TUBB4A,CDK1,TUBB,HSP90AA1,ABCB1,UBB,UBC,MYBL2,CCNB1,PRKACA,CCNA2,TUBG1,GADD45A,CDK2,PPP2R1A,WEE1,CDC25A,CDC25B,CDC25C,PRKAR2B,CDKN1A,CETN2,CDKN2B,PAFAH1B1,NES,CSNK1D,CENPF,CSNK1E,DNM2,CDK7,CCNH,MNAT1,NEK2,PLK1,TERF1,ARPP19,RAB8A,ACTR1A,YWHAG,PPP1CB,YWHAE,RPS27…
GO:0000096~sulfur amino acid metabolic process	CACNA1A,ETHE1,GOT1,AHCY,CTH,CBS,GCLC,GCLM,SUOX,MAT1A,MTAP,TST,CDO1,BHMT,APIP,CNDP2,MTR,MRI1,ADI1,BHMT2,MTRR,SLC25A10,ENOPH1,CSAD,NFS1,SQRDL,
GO:0000097~sulfur amino acid biosynthetic process	CDO1,
GO:0000098~sulfur amino acid catabolic process	ETHE1,CTH,SUOX,TST,CDO1,SLC25A10,CSAD,SQRDL,
GO:0000103~sulfate assimilation	SULT2B1,PAPSS1,TXNL1,PAPSS2,TXN,TXNDC8,TXNDC2,TXN2,
GO:0000105~histidine biosynthetic process	MTHFD1,MTHFD2L,
GO:0000117~regulation of transcription involved in G2/M transition of mitotic cell cycle	BACH1,
GO:0000122~negative regulation of transcription from RNA polymerase II promoter	PRDM1,MECP2,SKOR2,PHF19,CIITA,RBM10,MDM2,UXT,E2F8,FEZF1,CNOT1,MBD3L4,MBD3L3,NUPR1L,HELT,MBD3L5,mdm2,AHRR,ZBTB42,NR1H3,SKIL,TCF4,HNF1A,HES7,HEXIM2,MEN1,CBX4,SUPT5H,WWP2,FOXE1,PDE2A,ZNF593,NFIB,WNT10B,ARID1A,BHLHE40,CUX2,CDX4,OVOL1,MEIS2,TCERG1,BACH1,KLF11,XPO1,PER2,ZNF536,SMAD7,TBX3,MDM4,T,TP73,HDAC3,FOXP2,PER1,ZNHIT1,PAX4,HOXA2,SUV39H1,KLF4,FOXO3,SNAI2,TCF21,SPOP,ZBTB14,SOX15,ST18,ZEB2,KDM1A,SORB…
GO:0000132~establishment of mitotic spindle orientation	MCPH1,NDC80,FGF10,ZW10,SPRY2,SPRY1,PAX6,HTT,PAFAH1B1,CENPA,DYNLT1,GPSM2,NUMA1,WDR43,INSC,WDR81,ARHGEF2,SPDL1,CDK5RAP2,EYA1,NDEL1,NDE1,
GO:0000147~actin cortical patch assembly	WIPF3,WIPF1,WIPF2,
GO:0000154~rRNA modification	NOP56,NOP58,
GO:0000160~phosphorelay signal transduction system	KCNH8,KCNH1,KCNH2,KCNH5,MMS19,CASS4,CNTLN,KCNH3,KCNH4,
GO:0000165~MAPK cascade	MAP4K5,MAP4K2,ADRA2B,PSMB11,MAPK8,MAPK10,MAPK3,MAPK4,MAPK14,MAPK12,MAPK7,MAPK9,MAP4K3,NLK,MAP3K9,MAP4K1,MAP3K10,PSMD11,PSMD12,PSMD9,MEN1,PSMD14,NRG2,PSMA7,RASGRF2,EREG,SPTBN2,MAPK13,GRIN2D,FGF10,PSMD3,FGF16,RASA4,FRS3,LAT,FGF17,JAK2,PSMD10,PAK3,FGF18,RASGRP1,RASAL1,FGF19,EGFR,MOS,MYC,NRAS,HRAS,KRAS,PDGFB,EGF,TGFB1,INS,TNF,IL1B,IL2RA,SPTA1,RAF1,PDGFA,CSF2,ERBB2,IL5,FGF1,FYN,NEFL,RET,FGF4,IL3,FGF2,…
GO:0000173~inactivation of MAPK activity involved in osmosensory signaling pathway	MBIP,
GO:0000183~chromatin silencing at rDNA	RRP8,SUV39H1,UBTF,TBP,HIST1H4A,HIST1H3A,H3F3A,TAF1C,TAF1A,TAF1B,BEND3,HIST2H3A,SIRT2,SIRT1,TAF1D,BAZ2A,
GO:0000184~nuclear-transcribed mRNA catabolic process, nonsense-mediated decay	SMG1,SMG8,J3QRE1,CASC3,CTIF,PARN,RPLP1,RPLP2,RPLP0,RPS17,RPSA,PABPC1,GSPT1,RPS2,RPL35A,RPL7,RPL17,RPS4Y1,RPS3,RPS12,RPL13,RPL10,RPL12,PPP2R1A,RPL9,RPL22,RPL4,EIF4A3,RPS19,RPL3,RPL13A,RPS27,RPL35,RPL27A,RPL5,RPL21,RPL28,RPS9,RPS5,RPS10,RPL29,RPL34,RPL14,NCBP2,EIF3E,RPS20,RPS3A,RPL26,RPL15,MAGOH,RPL27,RPL37A,RPL37,RPS7,RPS8,RPS15A,RPS16,RPS14,RPS23,RPS18,RPS29,RPS13,RPS11,RPL7A,ETF1,RPS4X,RPL23A,RP…
GO:0000185~activation of MAPKKK activity	MAP4K5,MAP4K2,MAP4K3,MAP4K1,GADD45B,GADD45G,TNF,GADD45A,TAB1,DAB2IP,TRAF7,
GO:0000186~activation of MAPKK activity	FGF2,PSMB11,MAP3K13,MAP3K9,MAP3K10,PSMD11,PSMD12,PSMD9,PSMD14,NRG2,PSMA7,RASGRF2,EREG,SPTBN2,GRIN2D,FGF10,PSMD3,MAP3K7,FGF16,RASA4,FRS3,LAT,FGF17,JAK2,GADD45B,PSMD10,FGF18,GADD45G,RASGRP1,RASAL1,MAP3K6,FGF19,EGFR,MOS,NRAS,HRAS,KRAS,PDGFB,EGF,NGF,IL2RA,SPTA1,RAF1,PDGFA,CSF2,ERBB2,NTRK1,GNAI2,IL5,FGF1,FYN,NEFL,FGF4,IL3,PDGFRB,UBB,UBC,ARAF,KIT,FGF6,SPTB,FGFR1,FGF3,FGF5,BMP4,NCAM1,IL2RB,BRAF,CSF2RA,P…
GO:0000187~activation of MAPK activity	IGHM,ALK,GHR,PTPRC,ADRA2B,SHC2,TLR4,TP73,FGF10,IRAK2,MAP3K7,RIPK2,PAK3,S1PR2,SOD1,MOS,C5,TGFA,TNF,IL1B,PLA2G1B,CD74,INSR,CDK1,THBS1,MET,FGF2,UBB,UBC,SAA1,TGFB3,KIT,BMP2,TDGF1,HGF,PDE6G,NTF3,EFNA1,FPR1,C5AR1,DRD4,MAPK3,MAPK1,ADORA2B,SHC1,ERP29,MAP2K2,CHRNA7,WNT5A,PIK3CB,MAP2K3,PXN,MAPKAPK2,ARRB1,IRAK1,MAP2K6,MAPK10,ITGA1,PROK1,CD81,CXCR4,RPS27A,UBA52,GNG3,MAP2K1,PTPN11,PRKAA1,MAP2K5,GRM1,PDE6H,GRM…
GO:0000188~inactivation of MAPK activity	DUSP18,DUSP6,DUSP7,DUSP14,PRKCA,DUSP1,PPP2R1A,RGS3,RGS4,DUSP3,PPP2CA,CAV1,DUSP2,GPS1,DUSP4,DUSP8,GPS2,DUSP5,SPRED2,SPRED1,LAX1,DUSP19,DUSP9,DUSP16,DUSP21,DUSP22,DUSP10,
GO:0000189~MAPK import into nucleus	TPR,MAPK3,MAPK1,
GO:0000209~protein polyubiquitination	BIRC2,HLTF,TMEM129,PSMB11,H3BMM0,PSMD11,PSMD12,PSMD9,PSMD14,PSMA7,AXIN1,PSMD3,PARK2,MGRN1,PSMD10,SASH1,UBOX5,UBR5,TNKS,ARIH2,UBB,UBC,BCL2,PSMC3,TRIM21,PSMB1,PSMA1,PSMA2,PSMA3,PSMA4,PSMB8,PSMB9,PSMA5,PSMB4,PSMB6,PSMB5,TPP2,PSMC2,PSMB10,PSMC4,PSMD8,CDC34,UBE2A,PSMB3,PSMB2,RNF144A,PSMD7,UBE2D1,UBE2E1,PSMD4,NPEPPS,PSMA6,UBE2D3,PSME3,PSMC1,PSMC5,PSMC6,UBE2D2,RPS27A,UBA52,UBE2B,UBE2L3,PSME1,TRIM32,PSMD…
GO:0000212~meiotic spindle organization	AURKA,MOS,TUBG1,MYH9,ESPL1,
GO:0000226~microtubule cytoskeleton organization	TUBGCP3,TUBGCP5,MAP7,MARK1,MAP7D3,TUBGCP2,MAP7D1,MAP6D1,MAP1B,TUBGCP6,CRMP1,CUL9,GAS2L3,PRC1,ATXN7,BIRC5,TUBGCP4,MAP1S,EML1,MID1,DYNC1LI2,CLASP2,OBSL1,ZPR1,VAMP4,TACC1,GABARAP,TACC2,PCNT,GAPDH,CDK1,NEFL,CNP,MAPT,MAP2,NEFH,FER,SON,TUBG1,WEE1,PAFAH1B1,ATXN3,TUBA1B,MAP1A,CNTN2,DST,PTK2,PRKCZ,CAMSAP2,CUL7,SS18,TBCE,CDC42BPA,CLASP1,PHLDB2,TTL,PARD3,PPP2R3C,ULK4,MAP6,MARK4,DOCK7,BBS4,CDK5RAP2,MAP7D2,TB…
GO:0000244~spliceosomal tri-snRNP complex assembly	PRPF31,PRPF3,SRSF10,PRPF6,CD2BP2,USP4,SART3,PRPF8,SRSF12,DDX20,PRPF19,AAR2,
GO:0000245~spliceosomal complex assembly	GEMIN6,GEMIN2,SF3B1,PRPF6,GCFC2,RBM5,SNRPE,SNRPG,SNRPD1,SNRPD2,SNRPD3,SRPK2,TXNL4A,DDX39B,SART3,SF1,ZRSR2,SMN1,USP39,DDX1,SCAF11,CRNKL1,TXNL4B,PRPF19,LSM4,
GO:0000255~allantoin metabolic process	GHR,STAT5A,STAT5B,
GO:0000256~allantoin catabolic process	ALLC,
GO:0000266~mitochondrial fission	DNM1L,PARK2,OPA1,COX10,MTFR1,GGNBP1,MTFR2,GDAP1,MUL1,MFF,MTFR1L,MIEF1,MTFP1,FIS1,
GO:0000271~polysaccharide biosynthetic process	NDST1,GLT8D1,GLT8D2,
GO:0000272~polysaccharide catabolic process	CHIT1,CHIA,
GO:0000278~mitotic cell cycle	PSMB11,POM121C,SFI1,TFDP2,TFDP1,E2F4,KIF2A,PSMD11,PSMD12,PSMD9,MEN1,CDC7,PLK4,PSMD14,E2F3,UBE2C,NDC80,PSMA7,AURKA,PPP1R12A,XPO1,CEP290,BIRC5,NUPL2,PSMD3,ZW10,CCP110,XRCC2,BUB1,BUB3,ENSA,SSNA1,ORC5,ORC4,RAD21,PPP1R12B,BUB1B,USO1,CLASP2,CDC45,GMNN,BANF1,OFD1,NUP155,PSMD10,DCTN3,CEP152,CCNB2,ZWINT,KIF20A,SMC2,CTDNEP1,PCNT,FGFR1OP,PTTG1,CCNE2,DHFR,LMNA,TUBB4A,TYMS,PRKCB,RB1,CDK1,TUBB,HSP90AA1,POLA1,U…
GO:0000281~mitotic cytokinesis	SNX9,APC,NUSAP1,H3BNH8,SNX33,KIF20A,KIF4A,STAMBP,RASA1,CFL1,MYH10,USP8,PLK1,SPTBN1,KIF23,ANK3,CUL7,KIF4B,CEP55,ZNF365,MITD1,CKAP2,SNX18,BBS4,RACGAP1,ANLN,DAXX,
GO:0000288~nuclear-transcribed mRNA catabolic process, deadenylation-dependent decay	CNOT1,LSM1,POLR2D,CNOT3,PARN,CNOT4,EIF4E,PABPC1,EIF4B,DDX6,ZFP36,EIF4A3,ZFP36L2,EIF4A1,LSM3,LSM6,EIF4G1,EXOSC9,ZFP36L1,EXOSC2,EIF4A2,EXOSC7,PAN2,PAN3,EXOSC6,EDC4,PATL1,DCP2,DCP1B,XRN1,RQCD1,NT5C3B,EXOSC8,DCPS,EDC3,CNOT6L,TNKS1BP1,PAIP1,CNOT10,EXOSC4,DCP1A,EXOSC5,EXOSC3,CNOT2,CNOT8,CNOT7,LSM7,CNOT11,CNOT6,DIS3,LSM2,EXOSC1,LSM5,LSM4,
GO:0000289~nuclear-transcribed mRNA poly(A) tail shortening	PAN3,CNOT1,CNOT3,PARN,CNOT4,EIF4E,PABPC1,EIF4B,ZFP36,EIF4A3,MLH1,EIF4A1,EIF4G1,EIF4A2,PAN2,RQCD1,CNOT6L,TNKS1BP1,PAIP1,CNOT10,CNOT2,CNOT8,CNOT7,CNOT11,CNOT6,
GO:0000290~deadenylation-dependent decapping of nuclear-transcribed mRNA	DCP1A,DCP1B,PATL2,LSM1,PAN3,PATL1,DCP2,DCPS,CNOT7,NOCT,
GO:0000291~nuclear-transcribed mRNA catabolic process, exonucleolytic	POLR2G,DIS3L2,
GO:0000296~spermine transport	TAF7,
GO:0000301~retrograde transport, vesicle recycling within Golgi	CUX1,GOLGA5,COG1,COG4,DNAJC28,
GO:0000302~response to reactive oxygen species	ATOX1,CCS,AQP8,GSR,SOD1,APOE,CAT,SOD2,APOD,GPX1,P4HB,SOD3,GSTP1,TXN,GPX2,GPX3,PRDX6,PRDX5,PRDX3,S100A7,PRDX2,NUDT2,ALDH3A2,CYCS,ATP7A,PRDX1,HYAL1,HYAL2,PTPRN,TXNRD1,GPX8,ERO1A,GPX7,TXN2,PLK3,TXNRD2,PPARGC1A,
GO:0000303~response to superoxide	SOD1,SOD2,UCP2,UCP3,ERCC6,
GO:0000305~response to oxygen radical	TXNRD2,
GO:0000320~re-entry into mitotic cell cycle	CCND1,CCNF,GSK3B,
GO:0000338~protein deneddylation	TOR1A,COPS5,COPS4,
GO:0000349~generation of catalytic spliceosome for first transesterification step	XAB2,
GO:0000350~generation of catalytic spliceosome for second transesterification step	WDR97,M0R3G1,CDC40,PRPF18,ISY1,
GO:0000354~cis assembly of pre-catalytic spliceosome	SNRNP200,DDX23,
GO:0000375~RNA splicing, via transesterification reactions	MPHOSPH10,GEMIN2,LSM1,PRPF4,PRPF3,SRSF10,SF3B1,BCAS2,SMNDC1,PRPF6,SLU7,TRA2B,TXNL4A,SRSF4,SF3A3,SF3B3,SF3B4,PRPF8,SRRM1,KHSRP,SNRNP40,SCAF11,WDR83,DDX23,DBR1,
GO:0000379~tRNA-type intron splice site recognition and cleavage	TSEN34,TSEN54,TSEN2,
GO:0000380~alternative mRNA splicing, via spliceosome	PQBP1,SLU7,HNRNPA1,SFPQ,PTBP1,HNRNPM,SRSF1,SFSWAP,SRSF6,CDK13,RBM17,RSRC1,CELF4,
GO:0000381~regulation of alternative mRNA splicing, via spliceosome	RBFOX3,SRRM4,SAP18,RBFOX2,RBMY1A1,MYOD1,DDX5,PTBP1,RBMX,RBM25,RBM5,RBM11,MAGOH,TRA2B,SRSF2,SRSF6,DYRK1A,WTAP,RNPS1,CELF3,RBM15B,UHMK1,SRSF12,CELF6,RBM4,CELF4,NSRP1,MBNL1,RBFOX1,THRAP3,RBM8A,
GO:0000387~spliceosomal snRNP assembly	SNRPC,CLNS1A,PRMT5,GEMIN2,SART1,SNUPN,SNRPB,NCBP2,GEMIN4,SNRPE,SNRPF,SNRPG,SNRPD1,SNRPD2,SNRPD3,NCBP1,SART3,SMN1,GEMIN5,GEMIN6,TGS1,WDR77,PHAX,GEMIN7,PRMT7,RBM22,GEMIN8,DDX20,STRAP,LSM4,
GO:0000389~mRNA 3'-splice site recognition	SLU7,SF3A3,SF3A2,SF3A1,SF1,ISY1,
GO:0000390~spliceosomal complex disassembly	TFIP11,
GO:0000395~mRNA 5'-splice site recognition	SNRPC,PSIP1,SRSF1,SFSWAP,PRPF39,SRSF12,
GO:0000398~mRNA splicing, via spliceosome	HNRNPM,LSM7,SNRPE,NCBP2L,SNRPGP15,RBPMS,SF1,SART1,SNRPG,SNW1,TXNL4B,PRPF8,TXNL4A,K7EQG2,SNRPA,DDX39A,POLR2D,PRPF4,HNRNPR,PRPF3,PPIH,PLRG1,HTATSF1,NUDT21,AQR,SYNCRIP,CDC40,PRPF40A,SRSF10,SF3B1,SNRNP200,BCAS2,DNAJC8,PRPF6,PCF11,SLU7,CD2BP2,LSM8,SYF2,HNRNPC,SNRPB2,SNRNP70,SNRPC,HNRNPA1,SNRPA1,HSPA8,PABPC1,GTF2F2,SNRPB,HNRNPL,DDX5,POLR2C,POLR2E,HNRNPA2B1,POLR2A,U2AF2,PTBP1,POLR2B,HNRNPH3,HNRNPH1,CSTF…
GO:0000413~protein peptidyl-prolyl isomerization	PPIAL4E,LOC105371242,FKBP1A,FKBP15,PPIAL4C,PPIAL4F,PPIH,PPP2R4,NKTR,PPIL6,PPIL3,FKBP9,PPIA,PPIG,FKBP10,CWC27,FKBP11,PPIE,FKBP2,FKBP4,PPIAL4D,PPWD1,FKBP1B,FKBP6,FKBP7,PPIF,FKBP14,PIN1,FKBP8,PPIAL4G,PPIB,PPIC,RANBP2,FKBP3,PPID,PPIL2,FKBP5,FKBP12-Exip2,FKBP1C,DKFZp781M17165,FKBP9P1,TTC9C,TTC9B,PPIL4,TTC9,FKBPL,PIN4,PPIL1,PPIAL4A,
GO:0000414~regulation of histone H3-K36 methylation	NSD1,
GO:0000415~negative regulation of histone H3-K36 methylation	BCOR,
GO:0000416~positive regulation of histone H3-K36 methylation	PAXIP1,
GO:0000422~mitophagy	MAP1LC3B2,PARK2,ATG13,ATG12,ATG7,GABARAPL2,BNIP3,SQSTM1,ATG2A,WDR45B,WIPI1,ATG9B,USP30,MARK2,ATG9A,ATG4D,FUNDC1,CISD2,CDKN2A,ATG4A,ATG2B,ATG4C,FUNDC2,PINK1,MAP1LC3C,GABARAPL3,MAP1LC3B,GABARAPL1,ATG5,MAP1LC3A,ATG3,PPARGC1A,FIS1,FBXO7,WDR45,ATG4B,WIPI2,
GO:0000423~macromitophagy	PARK2,ATG12,TOMM70A,MFN2,TOMM40,UBB,UBC,VDAC1,RPS27A,UBA52,SQSTM1,TOMM20,MFN1,TOMM5,TOMM6,MTERF3,PINK1,MAP1LC3B,ATG5,MAP1LC3A,TOMM22,TOMM7,
GO:0000430~regulation of transcription from RNA polymerase II promoter by glucose	USF1,USF2,
GO:0000432~positive regulation of transcription from RNA polymerase II promoter by glucose	USF1,USF2,FOXA2,
GO:0000433~negative regulation of transcription from RNA polymerase II promoter by glucose	FOXA2,
GO:0000435~positive regulation of transcription from RNA polymerase II promoter by galactose	NCOA1,
GO:0000447~endonucleolytic cleavage in ITS1 to separate SSU-rRNA from 5.8S rRNA and LSU-rRNA from tricistronic rRNA transcript (SSU-rRNA, 5.8S rRNA, LSU-rRNA)	UTP20,RPSA,RPS21,NOP14,RRS1,ABT1,
GO:0000448~cleavage in ITS2 between 5.8S rRNA and LSU-rRNA of tricistronic rRNA transcript (SSU-rRNA, 5.8S rRNA, LSU-rRNA)	BOP1,NOL9,
GO:0000453~enzyme-directed rRNA 2'-O-methylation	MRM1,FTSJ3,FTSJ2,
GO:0000460~maturation of 5.8S rRNA	SKIV2L2,EXOSC10,C1D,NOL9,MPHOSPH6,RPF1,EXOSC4,
GO:0000461~endonucleolytic cleavage to generate mature 3'-end of SSU-rRNA from (SSU-rRNA, 5.8S rRNA, LSU-rRNA)	RPSA,RPS21,
GO:0000462~maturation of SSU-rRNA from tricistronic rRNA transcript (SSU-rRNA, 5.8S rRNA, LSU-rRNA)	WDR46,RPS19,RPS8,RPS16,RPS14,RPS24,NOP14,MRPS11,MRPS9,TBL3,BYSL,PWP2,DIEXF,NGDN,TSR2,RRP36,HEATR1,UTP3,DCAF13,UTP6,WDR3,
GO:0000463~maturation of LSU-rRNA from tricistronic rRNA transcript (SSU-rRNA, 5.8S rRNA, LSU-rRNA)	PES1,RPL7,RPL35,BOP1,RPL7L1,FTSJ3,WDR12,RPF2,
GO:0000466~maturation of 5.8S rRNA from tricistronic rRNA transcript (SSU-rRNA, 5.8S rRNA, LSU-rRNA)	PES1,FTSJ3,WDR12,
GO:0000467~exonucleolytic trimming to generate mature 3'-end of 5.8S rRNA from tricistronic rRNA transcript (SSU-rRNA, 5.8S rRNA, LSU-rRNA)	EXOSC9,EXOSC2,EXOSC7,EXOSC8,EXOSC3,
GO:0000469~cleavage involved in rRNA processing	NOB1,
GO:0000470~maturation of LSU-rRNA	RPF1,
GO:0000472~endonucleolytic cleavage to generate mature 5'-end of SSU-rRNA from (SSU-rRNA, 5.8S rRNA, LSU-rRNA)	UTP20,NOP14,ABT1,
GO:0000479~endonucleolytic cleavage of tricistronic rRNA transcript (SSU-rRNA, 5.8S rRNA, LSU-rRNA)	RCL1,
GO:0000480~endonucleolytic cleavage in 5'-ETS of tricistronic rRNA transcript (SSU-rRNA, 5.8S rRNA, LSU-rRNA)	UTP20,NOP14,ABT1,
GO:0000481~maturation of 5S rRNA	SART1,
GO:0000492~box C/D snoRNP assembly	TAF9,ZNHIT6,PIH1D1,NUFIP1,
GO:0000494~box C/D snoRNA 3'-end processing	FBLL1,FBL,
GO:0000495~box H/ACA snoRNA 3'-end processing	DKC1,
GO:0000578~embryonic axis specification	WNT7A,COBL,WNT1,CTNNB1,FZD5,STIL,FRAT1,CITED1,
GO:0000707~meiotic DNA recombinase assembly	RAD51B,XRCC3,XRCC2,RAD51D,
GO:0000710~meiotic mismatch repair	MSH6,
GO:0000711~meiotic DNA repair synthesis	SYCP1,SYCP3,SPATA22,TEX12,
GO:0000712~resolution of meiotic recombination intermediates	HFM1,STRA13,TOP2A,MLH1,TOP2B,FANCM,TEX11,APITD1,MEIOB,ERCC4,
GO:0000715~nucleotide-excision repair, DNA damage recognition	PARP1,UBB,UBC,CETN2,RAD23B,COPS2,RBX1,RPS27A,UBA52,XPC,GPS1,CUL4A,CUL4B,DDB1,COPS6,DDB2,COPS5,COPS8,COPS4,COPS7B,COPS7A,COPS3,
GO:0000717~nucleotide-excision repair, DNA duplex unwinding	ERCC3,
GO:0000718~nucleotide-excision repair, DNA damage removal	PNKP,
GO:0000719~photoreactive repair	CRY2,
GO:0000720~pyrimidine dimer repair by nucleotide-excision repair	HMGN1,ERCC1,SIRT1,
GO:0000722~telomere maintenance via recombination	XRCC3,POLA1,PCNA,RPA2,LIG1,RPA1,APEX1,POLD1,RPA3,RFC4,RFC2,RFC1,FEN1,RFC5,RFC3,POLD2,PRIM1,PRIM2,DNA2,POLE2,RAD51,POLE,POLA2,POLD3,SMC5,NSMCE2,SMC6,TEP1,POLD4,
GO:0000723~telomere maintenance	ATM,NBN,POT1,XRCC6,RAD50,RTEL1-TNFRSF6B,TERT,DKC1,RAD51D,PARP1,POLA1,PCNA,XRCC5,RPA2,LIG1,SP100,RPA1,APEX1,POLD1,RPA3,RFC4,RFC2,RFC1,FEN1,RFC5,RFC3,POLD2,PRIM1,PRIM2,DNA2,TERF1,POLE2,HIST1H4A,POLE,POLA2,WRN,POLD3,PTGES3,TERF2,HIST3H3,CTC1,SMG6,ERCC4,UPF1,ACD,SMG1,TINF2,PIF1,OBFC1,DCLRE1B,POLD4,TERF2IP,RTEL1,FBXO4,PARP3,
GO:0000724~double-strand break repair via homologous recombination	SMC6,RAD51B,AP5S1,NSMCE2,ZFYVE26,BRCA2,PSMD14,CHEK1,AP5Z1,RAD51C,XRCC3,XRCC2,RAD1,HUS1,NBN,POLQ,RAD51D,RAD17,RNF8,REC8,HERC2,WHSC1,ABL1,ERCC1,PARP1,UBB,UBC,RPA2,H2AFX,XRCC1,SFPQ,CDK2,YY1,RPA1,RPA3,RFC4,RFC2,BRCA1,FEN1,RFC5,RFC3,RAD52,BRCC3,LIG3,MRE11A,DNA2,BLM,PPP4C,SHFM1,UBE2N,SUMO2,HIST1H4A,RPS27A,UBA52,SUMO1,UBE2I,RNF4,RAD51,TP53BP1,ATM,TOP3A,ATR,SPIDR,WRN,MDC1,UBE2V2,HIST3H3,GEN1,ZSWIM7,SWI5,…
GO:0000725~recombinational repair	RHNO1,
GO:0000727~double-strand break repair via break-induced replication	CDC7,CDC45,GINS4,GINS2,
GO:0000729~DNA double-strand break processing	DNA2,BLM,UBE2N,UBE2V2,SETMAR,SMARCAD1,
GO:0000730~DNA recombinase assembly	RAD52,RAD51C,RAD51,DMC1,
GO:0000731~DNA synthesis involved in DNA repair	POLA1,POLD1,RFC3,CDKN2D,POLE,WRN,POLD3,SIRT1,WRNIP1,POLD4,POLH,
GO:0000733~DNA strand renaturation	RECQL4,ANXA1,TP53,SMARCA1,RECQL,BLM,ZRANB3,RAD54L,SMARCAL1,
GO:0000737~DNA catabolic process, endonucleolytic	SPO11,DNASE2,SETMAR,FBXO18,MUS81,
GO:0000738~DNA catabolic process, exonucleolytic	ISG20,XRN2,
GO:0000819~sister chromatid segregation	LATS1,TOP2A,TOP2B,
GO:0000820~regulation of glutamine family amino acid metabolic process	SIRT4,
GO:0000821~regulation of arginine metabolic process	SLC7A7,
GO:0000902~cell morphogenesis	LST1,CAP2,GJE1,ECT2,WNT8A,GREM1,UPK3A,RP2,FRYL,GP1BA,CLU,VDR,EPB42,IL7R,MSX1,IDUA,ADD1,SOX6,LIPA,VHL,BCL6,YAP1,CAPZB,CSNK1A1,WNT3,TGFB2,ADAM8,STK4,SHROOM2,SART3,SS18,MED1,TBCC,MAPK14,PTPRO,SHROOM1,FRY,KLHL10,PDPN,SIDT2,SHROOM3,SCFD1,SSH1,ARHGEF2,MAEL,P2RX7,SLC39A3,STRADB,PRDM14,NOX4,TBCCD1,TFCP2L1,SHROOM4,COL4A3BP,DMRT1,KLF2,
GO:0000904~cell morphogenesis involved in differentiation	FAT3,DKK1,RELN,LAMC3,
GO:0000910~cytokinesis	AURKC,MAP9,ECT2,KIF20A,ZFYVE26,PRC1,CIT,ARHGEF11,BIRC5,DAPK3,DIAPH2,ROCK2,RAB11FIP3,DCTN3,JTB,RHOC,RALA,RALB,SON,MYH9,ARL3,BRCA2,PLK1,IST1,RAB11A,RHOB,KIF23,BCL2L1,SEPT6,BECN1,ESPL1,RAB35,SEPT7,TTC19,RAB11FIP4,PIK3C3,NEK7,AHCTF1,NOX5,SEPT5,LZTS2,CECR2,ROPN1B,KIF13A,NEK6,INCENP,BIN3,CCDC87,KLHL9,KLHL13,
GO:0000915~actomyosin contractile ring assembly	RACGAP1,
GO:0000917~barrier septum assembly	GTPBP8,BIN3,
GO:0000920~cell separation after cytokinesis	CHMP2A,VPS4B,KIF20A,CEP55,CHMP1B,PDCD6IP,CHMP7,MITD1,CHMP4C,CHMP6,CHMP4A,CHMP4B,CHMP1A,CHMP5,VPS4A,CHMP2B,CHMP3,
GO:0000921~septin ring assembly	ANLN,
GO:0000956~nuclear-transcribed mRNA catabolic process	NBAS,EXOSC10,EXOSC9,DHX34,RC3H1,XRN1,UPF1,EXOSC4,AGO1,THRAP3,LSM5,LSM4,
GO:0000957~mitochondrial RNA catabolic process	PNPT1,
GO:0000958~mitochondrial mRNA catabolic process	SUPV3L1,PNPT1,
GO:0000961~negative regulation of mitochondrial RNA catabolic process	LRPPRC,SLIRP,
GO:0000962~positive regulation of mitochondrial RNA catabolic process	SUPV3L1,PNPT1,
GO:0000963~mitochondrial RNA processing	FASTKD5,
GO:0000964~mitochondrial RNA 5'-end processing	TRMT10C,PNPT1,
GO:0000965~mitochondrial RNA 3'-end processing	SUPV3L1,PNPT1,
GO:0000966~RNA 5'-end processing	PIWIL2,
GO:0000972~transcription-dependent tethering of RNA polymerase II gene DNA at nuclear periphery	LDB1,
GO:0000973~posttranscriptional tethering of RNA polymerase II gene DNA at nuclear periphery	NUP107,NUP133,
GO:0001080~nitrogen catabolite activation of transcription from RNA polymerase II promoter	NR1H4,
GO:0001100~negative regulation of exit from mitosis	RGCC,
GO:0001172~transcription, RNA-templated	TERT,POLR2A,
GO:0001189~RNA polymerase I transcriptional preinitiation complex assembly at the promoter for the nuclear large rRNA transcript	TAF1B,POLR1E,
GO:0001193~maintenance of transcriptional fidelity during DNA-templated transcription elongation from RNA polymerase II promoter	POLR2I,
GO:0001207~histone displacement	BRDT,
GO:0001300~chronological cell aging	SERPINE1,ENG,
GO:0001302~replicative cell aging	CHEK2,ERCC1,ROMO1,WRN,TP63,
GO:0001306~age-dependent response to oxidative stress	SOD2,COQ7,CLN8,
GO:0001315~age-dependent response to reactive oxygen species	SOD2,
GO:0001501~skeletal system development	SH3PXD2B,BMPR1B,TNFRSF11B,NCAN,LECT2,TBX3,MATN3,SHOX,PAPSS1,TLL1,SHOX2,ADAMTS4,CLEC3A,LECT1,USP1,PAPSS2,GDF11,PTH,IGF2,COL1A1,COL2A1,COL3A1,AHSG,BGLAP,IGF1,INHA,ALPL,CLEC3B,COL5A2,HEXB,COL1A2,TRAPPC2,GLI2,HAPLN1,ACP2,FGFR1,VDR,PTHLH,BMP2,BMP3,BMP1,VCAN,COL11A2,MMP9,ETS2,PAX1,ACAN,NPR3,LGALS3,BMP7,BMP5,BMP6,FGFR3,IGFBP4,EPHA2,GNA11,HOXA10,HOXA11,HOXA13,BMP8B,HOXD12,HOXD13,FBN1,SOX11,GJA5,TGFBR1,SO…
GO:0001502~cartilage condensation	UNCX,ACAN,BMPR1B,WNT7A,COL2A1,MGP,FGF4,FGF6,THRA,COL11A1,MYF5,BMP1,CTGF,SOX9,TGFB2,PKD1,ROR2,ALX1,MAPK14,OTOR,BARX2,
GO:0001503~ossification	SPP1,CASR,TMEM119,SLC26A2,TNFSF11,SUN1,FSTL3,EGFR,IGF2,AHSG,LTF,STATH,CLEC3B,COL5A2,SP1,MGP,SPARC,CSF1,BCL2,THRA,COL11A1,IFITM1,MYF5,BMP1,ACP5,MMP9,MYOG,ATP6V1B1,ALOX15,BMP7,NPR2,BMP5,NPPC,CTGF,BMP8B,MAPK8,SOX9,RASSF2,STC1,CDH11,OSTN,RPL38,GPLD1,RUNX1,SP3,SLC34A1,FOXC1,DMP1,GPM6B,RUNX3,RUNX2,TWIST1,EXT1,ECM1,DDR2,RIPPLY2,CHRDL2,IGSF10,BMP8A,PPARGC1B,OSTF1,EXT2,KAZALD1,SORT1,FOXC2,SOST,CHRDL1,TWSG…
GO:0001504~neurotransmitter uptake	GLUL,SLC1A3,ATP1A2,SNAP25,SLC38A1,
GO:0001505~regulation of neurotransmitter levels	HRH3,DVL1,GABRA2,PDE1B,ZNF219,
GO:0001507~acetylcholine catabolic process in synaptic cleft	ACHE,COLQ,
GO:0001508~action potential	AKAP7,CHRNB2,GLRA1,GNA11,SRI,CHRNB4,CHRNA4,GNAQ,AKAP6,CLN3,KCNB1,KCNMB4,KCNC2,KCNMB3,KCND2,GJD2,KCNMB2,
GO:0001510~RNA methylation	MRM1,HENMT1,FTSJ1,FTSJ2,TRMT2A,RNMTL1,MEPCE,BCDIN3D,METTL3,TRMT2B,
GO:0001514~selenocysteine incorporation	EEFSEC,SELT,PSTK,DIO2,SECISBP2,SEPSECS,TRNAU1AP,
GO:0001516~prostaglandin biosynthetic process	FAM213B,PTGES,CD74,EDN1,MIF,EDN2,PTGS1,PTGS2,PTGDS,PTGES3,PTGIS,PLA2G4F,PTGES2,PNPLA8,
GO:0001519~peptide amidation	PAM,PGLYRP2,
GO:0001522~pseudouridine synthesis	PUS3,DKC1,RPUSD3,NAF1,PUS7,RPUSD4,PUS1,PUS7L,RPUSD1,PUSL1,TRUB2,PUS10,NOP10,GAR1,
GO:0001523~retinoid metabolic process	AGRN,AKR1B10,SDC3,GPC4,DHRS3,LRAT,APOM,LDLR,APOA1,APOE,APOA2,APOC2,APOC3,RBP4,TTR,OPN1SW,OPN1LW,OPN1MW,APOB,CLPS,APOA4,LPL,RHO,ADH4,RBP1,RBP3,ADH5,RLBP1,PNLIP,AKR1C4,SDC1,SDC4,SDC2,GPC1,ADH7,AKR1C3,RBP2,GPC3,GPC5,ABCA4,HSPG2,LRP2,AKR1C1,LRP1,LRP8,RPE65,NAPEPLD,PLB1,CYP4V2,RDH10,GPC2,RDH11,RDH5,RDH12,RARRES2,STRA6,BCO2,BCO1,RDH8,GPC6,
GO:0001525~angiogenesis	NRP2,ADRA2B,ANGPT1,PLXDC1,NRP1,PLCD3,TGFA,SHC1,MEIS1,KRIT1,WNT7A,EREG,ANGPT2,LAMA5,FGF10,MAP3K7,HOXA3,TBX1,TNFSF12,FIGF,HS6ST1,SRPX2,RAMP1,RAMP2,PDCD6,FGF18,RAPGEF3,TSPAN12,HAND1,PLAU,EGF,FN1,ANG,PDGFA,HRG,THY1,APOD,SERPINE1,FGF1,JUN,ATP5B,GPI,ITGAV,ANXA2,MMP2,COL4A2,ITGA5,HMOX1,CXCL8,FGF6,FGFR1,CCL2,SCG2,CEACAM1,HOXB3,ANPEP,VEGFA,PRKCA,TAL1,XBP1,FLT1,NCL,TYMP,EFNA1,S1PR1,SAT1,EPHA1,FGFR2,WARS,PT…
GO:0001539~cilium or flagellum-dependent cell motility	DNAH6,DNAH3,DNAH7,DNAH8,DNAH2,DNAH1,DNAH17,
GO:0001541~ovarian follicle development	VEGFA,TAF4,VGF,FANCG,MSH4,CAPN5,NOBOX,BMP15,SOD1,ANG,INHA,ICAM1,INHBA,INHBB,BCL2,KIT,BMP4,CEBPB,ADCYAP1,KITLG,FGF7,CTNNA1,AHR,KDR,EIF2B2,MMP14,FOXL2,HNRNPK,UBE3A,BAX,BCL2L1,FOXC1,EIF2B5,DMC1,NCOA6,SOHLH1,DMRTA1,STRA8,LFNG,ESR2,ZNF830,IMMP2L,MMP19,FANCF,EIF2B4,KMT2B,SPO11,PCYT1B,
GO:0001542~ovulation from ovarian follicle	FOXO3,AFP,PGR,NOS3,LEP,PLA2G4A,SIRT1,MMP19,ADAMTS1,
GO:0001543~ovarian follicle rupture	AGT,NRIP1,
GO:0001544~initiation of primordial ovarian follicle growth	FOXO3,
GO:0001545~primary ovarian follicle growth	FSHR,
GO:0001546~preantral ovarian follicle growth	AMH,GPR149,ZNF830,
GO:0001547~antral ovarian follicle growth	FOXO3,ESR1,CCNE1,CHAT,GPR149,
GO:0001550~ovarian cumulus expansion	BMPR1B,EREG,
GO:0001552~ovarian follicle atresia	NEFH,FAS,ACSBG1,
GO:0001553~luteinization	CAPN5,SGPL1,PDGFRA,STAT5A,STAT5B,NR5A1,PTPRN,PLEKHA1,
GO:0001554~luteolysis	CASP2,MMP13,PLA2G4A,MMP19,
GO:0001555~oocyte growth	KMT2D,GDF9,FOXL2,
GO:0001556~oocyte maturation	EREG,FOXO3,REC8,ANG,CCNB1,CDC25B,INSL3,BRCA2,KIAA0196,PTK2B,PDE3A,DMC1,RPS6KA2,TRIP13,PABPC1L,RXFP2,DAZL,FBXO5,
GO:0001558~regulation of cell growth	CYR61,EPB41L3,CRIM1,IGFBP3,IGFBP1,IGFBP5,SOCS2,IGFBP6,WISP3,EPB41L1,ESM1,SGK1,EBAG9,ARHGEF11,CREB3,H2AFY,WISP2,URI1,CLSTN1,WISP1,FAM107A,AGT,TFRC,MFI2,IGFBP2,CDK11B,IGFBP4,CTGF,AGTR1,FXYD2,BCAR1,NRG3,HTRA4,HTRA3,PRKCQ,FOXM1,DDR1,SPOCK1,CAMK2D,KIF14,STK11,IGFBP7,KIAA1109,TMEM97,RASGRP2,NET1,TMC8,LTBP4,LMX1A,CHPT1,IGFBPL1,BAP1,HTRA1,SGK3,KAZALD1,ITCH,EGLN2,TSG101,CLSTN3,PAPPA2,RAB33B,BLZF1,SGK2,WFD…
GO:0001560~regulation of cell growth by extracellular stimulus	MYOCD,PPP1R9B,KIF26A,
GO:0001561~fatty acid alpha-oxidation	PHYH,SLC27A2,SLC25A17,PEX13,HACL1,HAO1,
GO:0001562~response to protozoan	SPN,IER3,VTCN1,
GO:0001568~blood vessel development	LAMA4,PLPP3,CDX4,TBX3,TBX1,FOXS1,DLX3,PROP1,ALDH1A2,AGT,COL1A1,COL1A2,COL5A1,CHM,PAX6,GJA4,AHR,TGFBR2,CRKL,PSEN1,MDM2,ATP7A,MEF2C,FOXO1,FOXF1,RAPGEF1,GATAD2A,MIB1,CDX2,MAP3K3,STRA6,TCF7L2,SPHK2,SPHK1,DHCR7,EGFL7,RAPGEF2,FLVCR1,
GO:0001569~patterning of blood vessels	VEGFA,NRP1,SEMA3E,COL4A1,EDN1,SRF,ENG,EDNRA,CTNNB1,TGFBR2,CXCL12,GBX2,FGF8,ACVR1,NFATC3,STK4,SEMA5A,GNA13,IHH,NFATC4,SHH,NRARP,SFRP2,RBM15,NOTCH4,PITX2,FOXC2,DLL4,LEF1,GDF2,TBX20,PLXND1,
GO:0001570~vasculogenesis	MYO18B,CITED2,WT1,T,RAMP2,SGPL1,TDGF1,VEGFA,JUNB,ENG,TNNI3,RASA1,ACKR3,EPHA2,HOXA13,ADM,TIE1,SOX18,KDR,GJC1,TGFBR2,YAP1,NKX2-5,HHEX,CAV1,PTK2,ZFP36L1,FOXM1,PTPRJ,MYO1E,CUL7,SHH,TEAD2,NTRK2,AMOT,RASIP1,PAXIP1,TIPARP,MYOCD,AGGF1,HDAC7,ZFPM2,HAS2,GLMN,FBXW7,QKI,PITX2,SMO,CITED1,CCM2,SOX17,TMEM100,HEY2,WARS2,EGFL7,GDF2,HEG1,ZMIZ1,FZD4,HEY1,
GO:0001573~ganglioside metabolic process	ITGB8,CLN6,
GO:0001574~ganglioside biosynthetic process	ST8SIA3,ST8SIA6,B4GALNT1,ST3GAL1,ST3GAL3,ST3GAL4,ST3GAL2,ST6GALNAC3,ST8SIA2,ST8SIA4,ST6GALNAC6,C20orf173,ST6GALNAC5,ST6GALNAC4,ST6GALNAC1,ST6GALNAC2,ST3GAL5,ST3GAL6,
GO:0001575~globoside metabolic process	CLN3,
GO:0001576~globoside biosynthetic process	A4GALT,
GO:0001578~microtubule bundle formation	MAP2,ZNF207,KATNA1,TPPP,KIF20A,FES,CLIP1,MAP1B,PLK1,MAP1S,PSRC1,CLASP1,TTLL6,NAV1,GAS2L2,MARK4,CDK5RAP2,GAS2L1,CHP1,TPPP3,CCSER2,NCKAP5L,SPAST,MTCL1,CAPN6,
GO:0001579~medium-chain fatty acid transport	SLC27A4,SLC27A1,
GO:0001580~detection of chemical stimulus involved in sensory perception of bitter taste	CST4,CST1,PIGR,CST2,GNAT1,PIP,GNAT2,LPO,CA6,AZGP1,RTP1,TAS2R38,TAS2R39,TAS2R40,TAS2R41,TAS2R43,TAS2R31,TAS2R45,TAS2R46,TAS2R30,TAS2R19,TAS2R50,TAS2R60,RTP5,RTP2,TAS2R42,RTP4,RTP3,TAS2R16,TAS2R14,TAS2R13,TAS2R10,TAS2R8,TAS2R7,TAS2R5,TAS2R4,TAS2R3,TAS2R1,
GO:0001581~detection of chemical stimulus involved in sensory perception of sour taste	PKD1L3,PKD2L1,
GO:0001582~detection of chemical stimulus involved in sensory perception of sweet taste	TAS1R3,TAS1R2,
GO:0001649~osteoblast differentiation	CYR61,TMSB4Y,SNAI2,SYNCRIP,SHOX2,DNAJC13,SEMA7A,SNRNP200,RSL1D1,UFL1,SNAI1,WNT11,PENK,COL1A1,BGLAP,CAT,ALPL,ATP5B,HNRNPC,GLI1,GLI2,CCL3,SPP1,COL6A1,BMP2,BMP4,BMP3,VCAN,JUNB,GJA1,IGFBP3,NF1,IBSP,BMP6,FBL,IGFBP5,TNC,EPHA2,FGF9,AKT1,PHB,MSX2,PSMC2,RBMX,IARS,MMP13,SOX2,PCP4,FASN,HSD17B4,HIRA,GDF10,ADAR,DLX5,WNT3A,SOX8,HSPE1,RRAS2,RPS11,RPS15,GNB2L1,TPM4,ERH,CLTC,HNRNPU,MEF2C,CYP24A1,DHX9,NOG,RUNX2,CB…
GO:0001654~eye development	SH3PXD2B,BMPR1B,MEIS2,SCO2,SIPA1L3,SIX3,CST3,RBP4,ATF6,BMP6,PAX6,FGF9,SOX2,TGFB2,FOXC1,IFT88,BLOC1S3,SLC39A5,HIPK1,BBS7,ADAMTS18,CHRDL1,HIPK2,SMOC1,RAB18,GDF3,SALL2,MAB21L2,
GO:0001655~urogenital system development	HELLS,AMH,SRD5A1,GATA2,EPHB2,LHX1,EPHB3,PAX2,PAX8,OSR1,ACD,FOXB1,
GO:0001656~metanephros development	WT1,FGF10,HOXC11,SPRY1,SLIT2,GDF11,CTSH,GLI3,BCL2,SLC5A1,BMP7,NF1,HOXA11,HOXD11,FBN1,GDNF,ITGA8,FGF8,IRX3,ID2,ID3,SHH,NIPBL,RDH10,OSR2,APH1A,EYA1,NKX3-1,FOXC2,CITED1,ROBO2,
GO:0001657~ureteric bud development	SMAD7,SMAD9,SMAD6,SPRY1,TCF21,CRLF1,SLIT2,GDF11,CER1,TGFB1,CAT,RET,RARA,RARB,FGFR1,BMP4,EPCAM,BMP7,SDC1,WT1,FGFR2,BDNF,SDC4,LHX1,ARG2,SIM1,SMAD3,FOXC1,SIX1,SMAD2,SMAD1,NPNT,SFRP1,BMPER,OSR1,SMAD5,FOXC2,ROBO2,SALL1,
GO:0001658~branching involved in ureteric bud morphogenesis	WNT9B,LAMA5,TCF21,PSPN,GREM1,AGT,MYC,WNT1,FGF2,GLI3,BCL2,BMP2,BMP4,CD44,WT1,HOXA11,HOXD11,CTNNB1,GDNF,PBX1,SOX9,LHX1,PGF,GPC3,FGF8,WNT4,PAX2,PAX8,DLG1,ILK,SMAD4,PKD2,PTCH1,SHH,SIX1,NPNT,FAT4,ADAMTS16,DCHS1,EYA1,CITED1,GZF1,CTNNBIP1,SALL1,WNT6,
GO:0001659~temperature homeostasis	CIDEA,GPX1,ADRB1,ADRB3,DRD2,EDN2,DRD1,HTR2A,ACADL,ADORA1,NTSR1,CCKAR,STAT3,ACADVL,FOXO1,ARRDC3,FTO,NOX3,PPARGC1A,
GO:0001660~fever generation	IL1A,IL1B,IL1RN,PTGER3,TRPV1,
GO:0001661~conditioned taste aversion	FOS,CHRNB2,DRD1,GRIN1,GRM7,TBR1,
GO:0001662~behavioral fear response	GNG7,DEAF1,PDE8B,PENK,CCK,EIF4E,DBI,HTR1A,BCL2,ADCYAP1,DRD1,MDK,VDAC1,DRD4,RPS6KB1,BDNF,DPP4,HTR2C,GABRA5,NPY2R,MECP2,USP46,EIF4G1,GRIK2,GRIN2B,MAPK8IP2,GRM7,NEUROD2,CACNA1E,ESR2,FBXL20,ALS2,NR2E1,
GO:0001666~response to hypoxia	MUC1,SOD2,WTIP,PDLIM1,PLOD2,SOCS3,APAF1,ANGPT2,GPR182,CLDN3,ACTN4,FIGF,RAMP2,NOL3,CBFA2T3,UTS2,MT-CYB,LDHA,PLAT,ADA,CST3,PDGFB,TGFB1,NPPA,PENK,LTA,IL1B,MB,CRYAB,TFRC,MT-ND4,MT-ND5,ANG,CAT,RAF1,PDGFA,CYP1A1,IGF1,ATP1B1,PRKCB,TH,THBS1,MMP2,SOD3,HMBS,LCT,TGFB3,HSPD1,LIPC,PYGM,SRF,BMP2,CCL2,ALAD,DRD2,PKM,HSP90B1,ETS1,VEGFA,CREB1,ITGA2,CAPN2,CHRNB2,ENG,FLT1,ERCC2,XRCC1,PAM,VCAM1,ERCC3,TRH,NF1,RYR1,USF…
GO:0001667~ameboidal-type cell migration	PAFAH1B1,CXCL12,CAP1,CENPV,WASF2,
GO:0001672~regulation of chromatin assembly or disassembly	TLK2,TLK1,
GO:0001675~acrosome assembly	PAFAH1B1,AGFG1,TBPL1,TMF1,FABP9,TXNDC8,ZPBP2,CASC5,PVRL2,TBC1D20,ZPBP,SPACA1,PLA2G3,SEC23IP,
GO:0001676~long-chain fatty acid metabolic process	SLC27A1,SLC27A6,SLC27A2,SLC27A3,SLC27A5,ACSL4,ACSL3,PAM,ACSL1,ACOT2,CPT1A,CYP4F2,CYP4A11,ACSBG2,SLC27A4,ACOT1,ACOT4,ACSBG1,CYP4F12,ACSL6,ACSL5,
GO:0001678~cellular glucose homeostasis	GCKR,HK1,GCK,HK2,HK3,PIK3R2,PIK3R1,FOXA3,MYT1,FOXO1,CARTPT,HKDC1,SIRT1,TCF7L2,PPARGC1A,
GO:0001680~tRNA 3'-terminal CCA addition	TRNT1,
GO:0001682~tRNA 5'-leader removal	POP1,
GO:0001692~histamine metabolic process	TRH,
GO:0001694~histamine biosynthetic process	HDC,PRG3,
GO:0001696~gastric acid secretion	SLC26A7,CHRM5,CCKAR,CCKBR,NMU,SLC9A4,GHRL,
GO:0001697~histamine-induced gastric acid secretion	HRH2,
GO:0001698~gastrin-induced gastric acid secretion	HRH2,
GO:0001701~in utero embryonic development	MYO18B,MUC1,TTN,AR,OOEP,IFITM5,NCOR2,KIF3A,UTY,VEGFA,PRKCSH,ADAM10,KMT2D,WNT9B,TBX3,AXIN1,MAFG,KDM6A,MTSS1,BCL2L11,XRCC2,SCO2,KDM1A,PLOD3,EIF4E2,LMX1B,ICMT,GJB3,CCNK,ZFAND5,SLIT2,SEC24D,CCNB2,EPN2,SLC34A2,PCNT,SYF2,MBD3,APBA3,C5,MT-ND4,APOB,TP53,EDN1,ITGB1,TPM1,PDGFRB,GLI2,GLI3,MYB,TGFB3,FGFR1,BMP2,TDGF1,MYH6,C6,CCNB1,FOSL1,GATA1,YBX3,GJA1,DDX5,ERCC2,PLCG1,RXRA,EIF2S2,BTF3,FGFR2,GATA3,EDNRA,MGAT1…
GO:0001702~gastrulation with mouth forming second	PLPP3,UGDH,LRP5,ACVR2A,CTNNB1,GATA4,LHX1,ACVR1,ZBTB17,SMAD4,ACVR2B,AMOT,TENM4,LDB1,FRS2,RNF2,CHRD,DACT1,NAT8B,
GO:0001704~formation of primary germ layer	KIF16B,ATOH8,
GO:0001705~ectoderm formation	LHX1,FOXA2,
GO:0001706~endoderm formation	DKK1,EOMES,DUSP1,GATA4,LHX1,DUSP2,DUSP4,NOG,SMAD2,DUSP5,SOX7,SOX17,TNRC6C,TBX20,
GO:0001707~mesoderm formation	TLX2,DKK1,SNAI1,EOMES,TBX6,HAND1,PRKAR1A,SRF,BMP7,NF2,BMPR1A,WNT3,SMAD3,ACVR1,NOG,BMPR2,SMAD2,TXNRD1,CRB2,WLS,SCX,NR4A3,EXT2,TWSG1,CHRD,MACF1,POFUT2,
GO:0001708~cell fate specification	H3BNH8,TBX1,TBX6,APC2,ITGB1,APC,POU1F1,OTX2,CTNNB1,NOTCH1,SOX9,PSEN1,PSEN2,FKBP8,IHH,SHH,CDON,C8orf22,SMO,PRDM14,PPDPF,FOXA2,
GO:0001709~cell fate determination	NKX6-3,DLL1,HOXA2,GATA2,GATA3,PAX6,JAG1,PAX2,NOTCH2,MCL1,PTCH1,DSCAML1,PROX1,NOTCH4,EBF2,CYP26B1,BARHL2,PTCH2,
GO:0001710~mesodermal cell fate commitment	SMAD1,
GO:0001711~endodermal cell fate commitment	CTNNB1,CDC73,CTR9,PAF1,LEO1,RTF1,
GO:0001712~ectodermal cell fate commitment	ETS2,ELF5,
GO:0001714~endodermal cell fate specification	EOMES,HNF1B,SOX2,POU5F1,NANOG,
GO:0001731~formation of translation preinitiation complex	EIF3K,EIF3H,EIF3F,EIF3L,EIF3CL,EIF3E,F8W810,EIF3D,DENR,EIF3G,EIF3J,EIF2S3,EIF2D,EIF3B,EIF3I,EIF3A,EIF2S3L,EIF3M,TICRR,EIF3C,MCTS1,
GO:0001732~formation of cytoplasmic translation initiation complex	EIF3D,CDC123,EIF3A,
GO:0001736~establishment of planar polarity	RPGRIP1L,FZD6,WNT5A,PTK7,GRHL3,DLG3,FUZ,TP63,C5orf42,FZD3,CELSR1,VANGL2,
GO:0001738~morphogenesis of a polarized epithelium	LAMA5,AHI1,TRAF3IP1,
GO:0001743~optic placode formation	AXIN1,
GO:0001754~eye photoreceptor cell differentiation	AGTPBP1,STAT3,PPP2R3A,NKD1,
GO:0001755~neural crest cell migration	SEMA3E,LAMA5,TBX1,ZEB2,SEMA7A,SEMA3D,FGF19,SEMA4F,RET,EDN3,KITLG,CFL1,PAX3,EDNRB,GDNF,HTR2B,GBX2,SOX10,SOX8,ISL1,EFNB1,ACVR1,SEMA3B,SEMA3F,SEMA5A,SEMA3A,ERBB4,SHH,HIF1A,PHACTR4,SEMA6D,SEMA4D,NRTN,SMO,SEMA3C,OVOL2,SEMA4C,SEMA6A,SEMA4A,SEMA6C,SEMA6B,SEMA4B,SEMA3G,SEMA4G,SEMA5B,LEF1,CORO1C,
GO:0001756~somitogenesis	MSGN1,DLL1,T,TCAP,XRCC2,ZEB2,PLXNA2,PCDH8,TBX18,TP53,MYF5,PAX1,MYF6,BMPR1A,WNT5A,PSEN1,PSEN2,PRKDC,SMAD3,ROR2,EP300,TCF15,FOXC1,ATM,CRB2,RIPPLY2,PALB2,MIB1,ABI1,LFNG,KAT2A,NKX3-1,FOXB1,FOXC2,SEMA3C,HES7,POFUT1,NLE1,DLL3,LEF1,NCKAP1,
GO:0001757~somite specification	DLL1,COBL,MEOX1,MEOX2,RIPPLY1,
GO:0001759~organ induction	FGF2,SPRY1,FGF10,HOXC11,FGF1,FGFR1,FGF3,HOXA11,HOXD11,GDNF,FGF8,SIX1,FRS2,
GO:0001763~morphogenesis of a branching structure	TCF21,PRDM1,TDGF1,FOXF1,COL13A1,ERMN,NOTCH4,SETD2,CTNND2,
GO:0001764~neuron migration	MARK1,SEMA6A,FEZF1,DRGX,PEX5,FAT3,MATN2,CHL1,SOX1,PEX7,ASTN1,NRP1,DCLK1,DCX,TLX3,GFRA3,KATNA1,CDKL5,PCNT,NTN1,FYN,CCK,FBXO45,NR2F1,MAPT,FGFR1,SRF,GJA1,GATA2,GATA3,NR2F2,ITGA3,PAX6,PEX2,AXL,CCKAR,CTNNB1,MYH10,PAFAH1B1,DCC,NR4A2,NKX2-1,CXCL12,PSEN1,MNX1,ASCL1,GPM6A,CCR4,CXCR4,YWHAE,RELN,CDK5,TOP2B,PTK2,MEF2C,BAX,SPOCK1,CDK5R2,PRKG1,GAS6,SEMA3A,CDK5R1,PCM1,TWIST1,NTRK3,NTRK2,VAX1,KIAA0319,MARK2,SDCC…
GO:0001765~membrane raft assembly	FLOT1,ANXA2,EMP2,S100A10,FLOT2,RFTN1,
GO:0001766~membrane raft polarization	CD2,MAL,DOCK2,
GO:0001768~establishment of T cell polarity	CCL21,CCR7,MYH9,DOCK2,CCL19,
GO:0001770~establishment of natural killer cell polarity	SNX27,
GO:0001771~immunological synapse formation	CCL21,NCK2,PRF1,CD6,CORO1A,EPHB1,DLG1,DOCK8,DOCK2,CCL19,
GO:0001773~myeloid dendritic cell activation	HMGB1,PYCARD,
GO:0001774~microglial cell activation	IL4,JUN,CLU,AZU1,IL13,SNCA,AIF1,CX3CL1,TRPV1,TLR8,TLR7,
GO:0001775~cell activation	CST3,PDGFA,IGF1,CCL3,PDGFRA,CD24,SLURP1,
GO:0001776~leukocyte homeostasis	FLT3,NKX2-3,
GO:0001777~T cell homeostatic proliferation	BAX,
GO:0001778~plasma membrane repair	SYT7,DYSF,MYH10,CAV3,TRIM72,AHNAK2,MYOF,MYH2,
GO:0001779~natural killer cell differentiation	PIK3CD,TUSC2,TCF3,AXL,IL15,STAT5A,STAT5B,ID2,SP3,TYRO3,MERTK,IKZF1,ZNF683,HECTD1,
GO:0001780~neutrophil homeostasis	ANXA1,MTHFD1,MECOM,PDE4B,JAM3,SLC37A4,
GO:0001781~neutrophil apoptotic process	IFNG,IL6,HCAR2,
GO:0001782~B cell homeostasis	PIK3CD,TNFRSF13B,IKBKB,BCL2L11,LYN,BCL2,CASP3,NCKAP1L,MEF2C,BAX,SOS1,SOS2,PKN1,BAK1,RC3H1,SPNS2,GAPT,PPP2R3C,TNFRSF13C,FOXP3,RC3H2,TNFSF13B,IKBKG,
GO:0001783~B cell apoptotic process	BCL2L11,TRAF3IP2,TNFRSF21,BCL10,BAX,PKN1,BAK1,
GO:0001787~natural killer cell proliferation	ELF4,
GO:0001798~positive regulation of type IIa hypersensitivity	C3,FCER1G,
GO:0001805~positive regulation of type III hypersensitivity	FCER1G,
GO:0001806~type IV hypersensitivity	EPHB6,GATA3,
GO:0001808~negative regulation of type IV hypersensitivity	SPN,IL20RB,
GO:0001809~positive regulation of type IV hypersensitivity	ZP3,
GO:0001812~positive regulation of type I hypersensitivity	FCER1A,FCER1G,
GO:0001816~cytokine production	ZCCHC11,PIK3CD,MAF,NFAT5,RASGRP1,CD4,S100A8,S100A9,DBH,FABP4,PTAFR,LIPA,TXK,PIK3CG,REL,ITK,PLA2R1,NFATC2,CD226,BATF,NFATC2IP,S1PR3,FOXP3,IRAK4,SLC37A4,
GO:0001817~regulation of cytokine production	TRAF3,LTF,LYN,ELF1,SFTPD,CSK,IQGAP1,UBASH3A,CD83,LITAF,ACE2,ANKRD2,ZBTB32,F11R,
GO:0001818~negative regulation of cytokine production	RPS6KA5,RPS6KA4,CRYBA1,SLC11A1,BTK,NDRG2,
GO:0001819~positive regulation of cytokine production	EREG,AGPAT2,FLOT1,SOD1,AGT,TNF,ADRA2A,EIF2AK2,LEP,HTR2B,SLC11A1,WNT3A,TMF1,IFI16,NFAM1,TMIGD2,PELI1,LURAP1,AGPAT1,CARD11,IL21,HHLA2,HILPDA,
GO:0001820~serotonin secretion	FCER1A,
GO:0001821~histamine secretion	ADA,EDN1,ADCYAP1,EDNRA,
GO:0001822~kidney development	KIF3A,PKD1,VEGFA,OVOL1,TP73,BCL2L11,TCF21,LRP4,UPK3A,WFS1,ALDH1A2,SGPL1,FSTL3,WDPCP,REN,CA2,ASS1,AGT,TFAP2A,DCN,MME,PKHD1,GLI2,THRA,ODC1,BMP4,ACE,WT1,BMP6,GATA3,APC,MPST,AGTR1,HNF1B,SOX11,ARL3,TGFBR1,SERPINF1,CUX1,BAG6,KCNJ1,LHX1,ALDH9A1,CENPF,TMED10,CDKN1C,HRSP12,ITGA8,HMGCS2,WNT4,HNRNPK,PPAT,SLC34A1,PAX8,BAX,HYAL2,IFT88,SLC12A1,ACVR2B,ARID5B,SIX1,RGN,KCNJ8,TNS2,RPGRIP1L,TET2,JMJD6,RRM2B,TIPARP,…
GO:0001823~mesonephros development	WT1,FGF10,REN,BMP4,BMP7,GATA3,FGF8,PAX2,ZBTB16,PAX8,OSR2,OSR1,
GO:0001824~blastocyst development	HNF1A,BNIP2,ETV2,HAND1,CAPN2,PSMC3,TGFBR1,PSMC4,NASP,NEK2,DAD1,ELF3,POU5F1,MED21,G2E3,HORMAD1,SPIC,XAB2,
GO:0001825~blastocyst formation	SF3B1,MFN2,SKIL,ZP3,TJP1,RPL7L1,WDR74,CCNB1IP1,RRP7A,SF3B6,
GO:0001826~inner cell mass cell differentiation	HNF1B,CTR9,TET1,NLE1,
GO:0001827~inner cell mass cell fate commitment	LATS1,PRDM14,LATS2,
GO:0001828~inner cell mass cellular morphogenesis	LATS1,SOX17,LATS2,
GO:0001829~trophectodermal cell differentiation	CITED2,CNOT3,EOMES,HAND1,ADA,SP1,SRF,JUNB,SP3,BYSL,CTR9,TFAP2C,CDX2,HOPX,CNOT2,FOXD3,
GO:0001831~trophectodermal cellular morphogenesis	ESRRB,CUL3,NODAL,
GO:0001832~blastocyst growth	RAD51B,NBN,UBTFL1,CTR9,RTF1,ZNF830,
GO:0001833~inner cell mass cell proliferation	BRD4,ZPR1,BRCA2,GINS1,SETDB1,TAF8,NCAPG2,PALB2,INTS1,GINS4,NDEL1,DMBT1,SALL4,PRPF19,SBDS,
GO:0001834~trophectodermal cell proliferation	ZPR1,ESRRB,
GO:0001835~blastocyst hatching	GRN,SMARCB1,RBBP8,
GO:0001836~release of cytochrome c from mitochondria	SOD2,DNM1L,GGCT,TP53,JUN,CCK,IFI6,BCL2,CLU,SFN,MAPK9,BID,ATP7A,BAX,BCL2L1,PMAIP1,BCL2A1,BAK1,TIMM50,BAD,BBC3,MFF,ST20,FIS1,
GO:0001837~epithelial to mesenchymal transition	SNAI2,SNAI1,WNT11,TGFB1,BMP2,HGF,BMP7,FLNA,FGFR2,S100A4,CTNNB1,TGFBR1,WNT5A,NOTCH1,LIMS1,SOX9,GSK3B,HMGA2,WNT4,LOXL3,TGFB2,TGFBR3,RBPJ,FOXF2,NOG,TRIM28,CUL7,HIF1A,FAM101B,AMELX,HNRNPAB,FAM83D,EPB41L5,LEF1,LOXL2,
GO:0001838~embryonic epithelial tube formation	RET,WNT4,
GO:0001839~neural plate morphogenesis	T,FGF8,NOG,EPB41L5,
GO:0001840~neural plate development	CTNNB1,
GO:0001841~neural tube formation	MAP3K7,SOX11,SOX4,STK4,STK3,CASP8,TCTN1,MIB1,IPMK,COQ7,IFT52,
GO:0001842~neural fold formation	CECR2,CFL1,GATAD2A,NODAL,OVOL2,
GO:0001843~neural tube closure	CITED2,RGMA,CECR2,MTHFD1L,ARID1A,DVL2,APAF1,PLXNB2,T,KDM6A,SPINT1,SPINT2,LIAS,OPA1,ZEB2,FZD6,COBL,TULP3,DEAF1,LRP6,ZIC2,SEC24B,BCL10,PFN1,RARA,RALA,MTHFD1,BMP4,SKI,RARG,PRKACB,PAX3,SDC4,ADM,TSC2,LHX2,VASP,LMO4,PAX2,NOG,PTCH1,SCRIB,STIL,TEAD2,TGIF1,TWIST1,ALX1,TRIM71,GRHL2,PHACTR4,ENAH,GRHL3,SHROOM3,TSC1,KAT2A,GLMN,MED12,PRICKLE1,KIF20B,DLC1,BBS4,FUZ,SETD2,SEMA4C,IFT122,FZD3,ARHGAP35,SALL1,IFT57,M…
GO:0001844~protein insertion into mitochondrial membrane involved in apoptotic signaling pathway	BAX,MOAP1,
GO:0001845~phagolysosome assembly	CORO1A,SRPX,MYO7A,P2RX7,
GO:0001865~NK T cell differentiation	TXK,BMX,ITK,
GO:0001866~NK T cell proliferation	IL15,ELF4,
GO:0001867~complement activation, lectin pathway	MASP2,FCN1,FCN3,KRT1,MBL2,MASP1,FCN2,
GO:0001869~negative regulation of complement activation, lectin pathway	A2M,SERPING1,
GO:0001878~response to yeast	VIP,NPY,ANG,APP,MPO,IL6,CALCA,ELANE,NCF1,TAC1,PTX3,ADM,CD86,CAMP,
GO:0001880~Mullerian duct regression	AMH,BMPR1A,AMHR2,SMAD5,
GO:0001881~receptor recycling	CAMLG,RAB11B,REP15,FAM109B,LMTK2,FAM109A,ALS2,ARFGEF2,
GO:0001885~endothelial cell development	GPX1,VEZF1,CCM2,
GO:0001886~endothelial cell morphogenesis	PLOD3,LECT1,MET,HOXA13,COL18A1,ID1,STC1,ARHGEF26,NOTCH4,TNMD,HEG1,CLIC4,
GO:0001887~selenium compound metabolic process	PAPSS1,EEF1E1,INMT,PAPSS2,GSR,RPLP1,RPLP2,RPLP0,EPRS,RPS17,RPSA,DARS,RPS2,RPL35A,RPL7,RPL17,RPS4Y1,RPS3,AHCY,RPS12,RPL13,RPL10,RPL12,CTH,RPL9,RPL22,CBS,RPL4,RPS19,RPL3,NNMT,RPL13A,IARS,RPS27,RPL35,RPL27A,RPL5,RPL21,RPL28,RPS9,RPS5,RPS10,QARS,RPL29,RPL34,SARS,SEPP1,HNMT,RPL14,RARS,MARS,EEFSEC,RPS20,RPS3A,RPL26,RPL15,RPL27,RPL37A,RPL37,RPS7,RPS8,RPS15A,RPS16,RPS14,RPS23,RPS18,RPS29,RPS13,RPS11,RPL7…
GO:0001889~liver development	SLCO2B1,CITED2,SOD2,HNF1A,PRKCSH,NKX2-8,ICMT,COBL,PHF2,ALDH1A2,ATG7,ONECUT2,CP,OTC,ADA,ASS1,AFP,TK1,VWF,ALDOB,ARG1,JUN,UROD,SP1,ASNS,MET,QDPR,RARA,THRA,LIPC,IGF2R,HGF,PKM,XBP1,SRD5A1,LBP,RXRA,CAST,PTN,NF1,UGT1A1,CCND1,ACAT1,CCNE1,MPST,AK4,CAD,PSMB9,NTS,CTNNB1,HMGCL,PIK3CA,NOTCH1,ALDH9A1,CEBPA,STAT5B,PDX1,CEBPG,AK2,HMGCS2,WNT4,HNRNPK,ARF6,SMAD3,PKD1,RUNX1,HMGCS1,BDH1,SP3,TGFBR3,RELA,FPGS,FOXM1,DBP…
GO:0001890~placenta development	E2F8,PEG10,HNF1A,ETV2,DLX3,GJB3,SOD1,ADA,ANG,VWF,SERPINE1,DCN,HSP90AB1,MET,HSD17B2,PPARG,CCNF,LEP,NDP,MC2R,PTK2,BIRC2,CUL7,MAPK14,PHLDA2,PBRM1,HTRA1,LHX4,E2F7,NODAL,ASCL2,CITED1,PLAC1,ETNK2,LHX3,RTCB,MAP3K4,
GO:0001892~embryonic placenta development	CITED2,ESRRB,EGFR,PDGFB,CSF2,SP1,CEBPB,TFEB,GATA2,ARNT,SLC8A1,TTPA,CEBPA,PKD1,HSF1,SP3,BPTF,PKD2,MED1,HIF1A,NODAL,EPAS1,FOXD3,
GO:0001893~maternal placenta development	PRDM1,RXRA,NR2F2,RXRB,PRDX3,AKT1,BMPR2,TMED2,DAZAP1,NODAL,STOX2,
GO:0001894~tissue homeostasis	CUBN,COL2A1,ITGB1,PDGFRB,AKR1B1,COL9A1,CD34,CTGF,HOXA13,KCNJ1,SOX9,PRLH,TRIM32,ACACA,STK11,COL11A2,GNAS,ANKRD11,SCX,TP53INP2,P2RX4,BARD1,
GO:0001895~retina homeostasis	POTEF,TULP1,SOD1,CST4,JCHAIN,PIGR,IGKC,IGHG3,IGHA1,IGHA2,ALB,TF,LTF,KRT1,HSPB1,ARMS2,POTEI,POTEJ,PIP,CDH3,AZGP1,LCN1,ACTB,LYZ,B2M,ACTG1,PRDX1,CNGB1,PRR4,RPE65,POTEE,BBS1,WDR36,BBS10,POC1B,ZG16B,BBS4,PROL1,SLC28A3,AIPL1,DFNB31,
GO:0001896~autolysis	CAPN3,
GO:0001909~leukocyte mediated cytotoxicity	STXBP2,
GO:0001910~regulation of leukocyte mediated cytotoxicity	ICAM1,
GO:0001912~positive regulation of leukocyte mediated cytotoxicity	CCL2,NOS2,
GO:0001913~T cell mediated cytotoxicity	CRTAM,CTSH,GZMB,CTSC,EMP2,MICB,MICA,RAET1E,CADM1,
GO:0001914~regulation of T cell mediated cytotoxicity	AGER,RIPK3,
GO:0001915~negative regulation of T cell mediated cytotoxicity	PTPRC,PPP3CB,IL7R,LILRB1,
GO:0001916~positive regulation of T cell mediated cytotoxicity	PTPRC,STX7,HLA-A,HLA-E,HLA-B,IL12A,IL12B,IL12RB1,XCL1,B2M,FADD,IL23R,P2RX7,IL23A,
GO:0001919~regulation of receptor recycling	LAMTOR1,ACHE,TBC1D16,KIF16B,CHMP5,
GO:0001920~negative regulation of receptor recycling	AP1AR,TRAT1,PCSK9,OPTN,
GO:0001921~positive regulation of receptor recycling	RAMP3,SNCA,NSG1,ECE1,NSF,PSEN1,SCRIB,VAMP3,BVES,ARAP1,
GO:0001922~B-1 B cell homeostasis	SH2B2,ABL1,TNFAIP3,HIF1A,
GO:0001923~B-1 B cell differentiation	MALT1,
GO:0001927~exocyst assembly	EXOC8,EXOC2,
GO:0001928~regulation of exocyst assembly	NCAM1,RALB,
GO:0001932~regulation of protein phosphorylation	TADA2L,PPP1R9B,WNT9B,PLXNB2,SOCS1,NDUFS4,HUS1,TADA3,APOA1,FN1,LYN,FER,ITPKB,PML,ARR3,PTK2,RAD51,CCDC88A,KDM4D,ATG14,FLCN,FNIP1,PHIP,TLR8,TLR7,CELSR3,CCDC88C,FNIP2,CORO1C,
GO:0001933~negative regulation of protein phosphorylation	BAG1,MEN1,PLPP3,CTDSP2,CTDSPL,PARK2,LRP6,SLIT2,TGFB1,PRNP,MAS1,INSR,LYN,CCNB1,IGFBP3,FBLN1,PAX6,SNCA,MTOR,BDKRB1,XDH,PSEN2,PPP5C,PTEN,IL2,FKBP1A,PRKDC,SMAD3,INSM1,TARDBP,AGER,ANGPT1,NTRK3,LRRK2,DAB2IP,PRR5L,PAQR3,KIRREL2,CD109,ATG14,PID1,DNAJC10,TRAF3IP1,MICAL1,CACTIN,ZBED3,KIRREL,CDK5RAP3,MYADM,PARK7,CHP1,CIB1,INPP5K,FAM129A,CTDSP1,WWTR1,PARD6A,IBTK,IMPACT,PPARGC1A,STK39,RABGEF1,CORO1C,
GO:0001934~positive regulation of protein phosphorylation	ODAM,IL34,CAMP,CYR61,CDK2AP1,DVL1,DVL2,MUSK,AXIN1,OGT,HDAC3,TBX1,PLA2G6,ROCK2,FLOT1,RASGRP1,FGF19,CHEK2,ABL1,EGFR,F2,C3,HRAS,KRAS,TGFB1,IGF2,TNF,IL1B,ERBB2,WNT1,NTRK1,ITGB3,INSR,CRH,CSF1R,ANXA2,RAP2A,RALB,BMP2,BMP4,MMP9,VEGFA,SPN,ENG,XBP1,CCND1,EDNRB,AKAP5,MT3,CD40,ACVR2A,MAPK3,ERP29,CCND2,CCND3,AKT1,AKT2,FLT4,KDR,THPO,OPRL1,MTOR,MAPK9,P2RY1,SOX9,CSNK1D,ARRB1,FLT3LG,EFNA5,PTPN5,AIF1,WNT3A,RAC1,GN…
GO:0001935~endothelial cell proliferation	ERN1,APOA1,CALCA,HMGB1,HMOX1,XBP1,CD34,PIK3CB,MMP14,PRKX,TEK,DLG1,BMPR2,SCARB1,NOX5,THAP1,ANGPT4,LOXL2,
GO:0001936~regulation of endothelial cell proliferation	FGF16,FGF18,ALDH1A2,ACVRL1,LEP,ANGPT1,
GO:0001937~negative regulation of endothelial cell proliferation	KRIT1,LECT1,APOE,APOH,THBS1,SPARC,SCG2,GJA1,ENG,NF1,NR2F2,ATP5A1,PTPRM,TGFBR1,ACVRL1,STAT1,XDH,CXCR3,CAV2,SYNJ2BP,CAV1,AIMP1,AGER,VASH1,SULF1,ATOH8,TNMD,RGCC,GHRL,ATPIF1,GDF2,
GO:0001938~positive regulation of endothelial cell proliferation	TGFBR1,CCL24,NRP1,TNFSF12,NRP2,PDCD6,PDGFB,VIP,LRG1,ANG,ARG1,ITGB3,JUN,FGF2,WNT2,BMP2,BMP4,CYBA,CCL2,SCG2,F3,VEGFA,PRKCA,NF1,BMP6,FGFR3,NR4A1,HMGB2,ARNT,AKT1,THBS4,FLT4,KDR,ACVRL1,WNT5A,HTR2B,MTOR,CXCL12,PGF,VEGFB,CAV2,CCL11,CCR3,CDH13,TEK,CAV1,EGR3,SEMA5A,BMPR2,PRKD1,ECM1,HIF1A,RICTOR,NRARP,VASH2,RPTOR,AGGF1,PROX1,MYDGF,SIRT1,PPP1R16B,PRKD2,PDCL3,EGFL7,GDF2,ZNF580,PLXNB3,CCL26,
GO:0001941~postsynaptic membrane organization	CHRNB1,GDNF,
GO:0001942~hair follicle development	LAMA5,FOXN1,LDB2,FZD6,LRP4,LGR5,DKK1,EGFR,PDGFA,DBI,INHBA,APC,HOXC13,SOX18,ACVR1B,SOX9,AARS,PSEN2,LHX2,TGFB2,RELA,NSDHL,CD109,DSG4,LDB1,ZDHHC21,APCDD1,EDARADD,TFAP2C,DNASE1L2,FUZ,LGR4,WNT10A,ALX4,SAV1,FZD3,TNFRSF19,KRT84,CELSR1,VANGL2,EDAR,SOX21,
GO:0001944~vasculature development	TCF21,ZFAND5,CALCA,SOX18,FLT4,PIK3CA,STK11,ANP32B,FBXW7,NODAL,RIC8A,B9D1,
GO:0001945~lymph vessel development	TBX1,FLT4,KDR,SYK,EFNB2,FOXC1,TMEM204,HEG1,
GO:0001946~lymphangiogenesis	VEGFA,PPP3CB,SOX18,FLT4,ACVRL1,ACVR2B,BMPR2,PTPN14,CCBE1,PDPN,PROX1,FOXC2,
GO:0001947~heart looping	CITED2,NOTO,KIF3A,DLL1,TBX3,ZIC3,FOXH1,MICAL2,HAND1,SRF,FOLR1,GJA1,ENG,SOX18,WNT5A,GATA4,NOTCH1,PSEN1,NKX2-5,LBX1,FGF8,WNT3A,HAND2,SMAD3,MEF2C,TBX2,PKD2,IHH,SHH,STIL,HIF1A,ARL13B,C2CD3,CCDC40,NPHP3,MIB1,CCDC103,BBS7,AHI1,BBS5,DNAAF1,FOXN4,BBS4,NODAL,SETDB2,SMO,MESP1,OVOL2,SOX17,MKKS,IFT57,CCDC39,IFT172,VANGL2,TBX20,SUFU,KDM2A,IFT52,
GO:0001949~sebaceous gland cell differentiation	FA2H,
GO:0001951~intestinal D-glucose absorption	VIL1,EZR,PLS1,
GO:0001952~regulation of cell-matrix adhesion	MYOC,ONECUT2,BCL2,MYF5,NF1,PIK3CB,DDR1,MINK1,TSC1,ONECUT1,
GO:0001953~negative regulation of cell-matrix adhesion	CASK,SEMA3E,THBS1,RASA1,NF1,PIK3R1,HOXA7,NF2,BCL6,CDKN2A,ADAM15,POSTN,ACER2,PLET1,MYOC,
GO:0001954~positive regulation of cell-matrix adhesion	DMD,CCL21,CCL25,CSF1,TDGF1,CD36,EPHA1,CCR7,UTRN,VEGFC,GSK3B,EMP2,CDH13,CDK6,PRKCZ,ILK,PTK2B,SFRP1,NINJ1,CIB1,PLEKHA2,DISC1,CCL28,
GO:0001955~blood vessel maturation	CDH5,ANKRD17,RECK,MMP2,LYL1,S1PR1,DDIT3,ACVRL1,
GO:0001956~positive regulation of neurotransmitter secretion	DTNBP1,SNCA,STX1B,STX1A,GPER1,SPHK1,UNC13A,
GO:0001957~intramembranous ossification	FGF18,COL1A1,MMP2,CTSK,MN1,AXIN2,
GO:0001958~endochondral ossification	SIK3,PEX7,INPPL1,FGF18,COL1A1,COL2A1,ALPL,PTHLH,BMP4,BMP6,FGFR3,MMP13,MMP14,MMP16,DLX5,HSPG2,TEK,COL10A1,MEF2C,NAB1,RUNX2,MEF2D,NAB2,GNAS,COL13A1,SCX,PHOSPHO1,CSGALNACT1,IMPAD1,
GO:0001959~regulation of cytokine-mediated signaling pathway	CD24,IRAK2,IRAK1,
GO:0001960~negative regulation of cytokine-mediated signaling pathway	PALM3,IL36RN,PTPRC,IL1RN,CAV1,ECM1,SIGIRR,PXDN,IRAK3,
GO:0001961~positive regulation of cytokine-mediated signaling pathway	AGPAT2,RIPK2,CD74,AXL,PAFAH1B1,GAS6,AGPAT1,
GO:0001963~synaptic transmission, dopaminergic	CRH,TH,DRD2,DRD1,DRD4,DRD5,CRHBP,DRD3,CDK5,RASD2,GPR21,GPR52,
GO:0001964~startle response	PCDH15,CSMD1,GRIN2D,PARK2,KCNH1,PENK,GLRA1,GLRB,MECP2,UCN,NRG1,KCNA1,GRIN2A,GRIN2B,NPAS3,NPAS1,SLITRK6,
GO:0001967~suckling behavior	HELT,GLS,APP,CNTFR,OXTR,HAND2,POU4F1,GRIN1,APLP2,GRIN2B,UBR3,UBE2Q1,PEX13,PHF21A,DERL2,DACH1,
GO:0001970~positive regulation of activation of membrane attack complex	C3,C6,
GO:0001971~negative regulation of activation of membrane attack complex	CD59,
GO:0001973~adenosine receptor signaling pathway	ADORA1,ADORA2A,ADCY5,GNAI2,ADORA3,ADORA2B,P2RY1,P2RY11,P2RY12,
GO:0001974~blood vessel remodeling	CCR2,ELN,FGF10,HOXA3,TBX1,NOL3,AGT,IGF1,DBH,ACE,ITGA4,LIF,BGN,NOS3,AXL,ADRA1B,ACVRL1,AGTR2,CSRP3,FGF8,TGFB2,JAG1,MDM2,ATP7A,RBPJ,MEF2C,BAX,FOXC1,NFATC3,ACVR2B,BMPR2,BAK1,EPAS1,FOXC2,SEMA3C,ATG5,DLL4,
GO:0001975~response to amphetamine	PPP1R9B,TRDMT1,SOD1,HPRT1,OXT,ICAM1,TH,DBH,DRD2,DRD1,DRD4,DRD5,OXTR,NTS,CNR2,ADRA1B,DRD3,DDIT3,GNAL,NR4A2,RANBP2,PTPN5,CALM1,PDE1B,GRIN1,SLC18A2,PPP3CA,GRIN2A,DPYSL2,HDAC2,PPP1R1B,HDAC9,
GO:0001976~neurological system process involved in regulation of systemic arterial blood pressure	CALCA,DRD2,MECP2,
GO:0001980~regulation of systemic arterial blood pressure by ischemic conditions	TNNI3,
GO:0001984~vasodilation of artery involved in baroreceptor response to increased systemic arterial blood pressure	CALCA,
GO:0001985~negative regulation of heart rate involved in baroreceptor response to increased systemic arterial blood pressure	ADRA1A,
GO:0001986~negative regulation of the force of heart contraction involved in baroreceptor response to increased systemic arterial blood pressure	ADRA1D,
GO:0001987~vasoconstriction of artery involved in baroreceptor response to lowering of systemic arterial blood pressure	ADRA1B,
GO:0001988~positive regulation of heart rate involved in baroreceptor response to decreased systemic arterial blood pressure	CHRFAM7A,
GO:0001991~regulation of systemic arterial blood pressure by circulatory renin-angiotensin	AGTR2,
GO:0001992~regulation of systemic arterial blood pressure by vasopressin	DRD5,AVPR2,OXTR,AVPR1A,AVPR1B,
GO:0001994~norepinephrine-epinephrine vasoconstriction involved in regulation of systemic arterial blood pressure	DRD5,ADRA1D,ADRA1A,ADRA1B,
GO:0001996~positive regulation of heart rate by epinephrine-norepinephrine	ADRB1,ADRA1A,ADRA1B,
GO:0001997~positive regulation of the force of heart contraction by epinephrine-norepinephrine	ADRB1,ADRA1A,ADRA1B,
GO:0001998~angiotensin mediated vasoconstriction involved in regulation of systemic arterial blood pressure	AGT,
GO:0001999~renal response to blood flow involved in circulatory renin-angiotensin regulation of systemic arterial blood pressure	AGT,
GO:0002001~renin secretion into blood stream	PCSK5,
GO:0002002~regulation of angiotensin levels in blood	NDST2,
GO:0002003~angiotensin maturation	ATP6AP2,REN,AGT,CTSG,MME,ACE,CPA3,ANPEP,CMA1,ENPEP,ACE2,CTSZ,
GO:0002005~angiotensin catabolic process in blood	ACE,ENPEP,ACE2,
GO:0002009~morphogenesis of an epithelium	PCDH15,CA2,KRT6A,KRT16,VCL,FGFR3,CRYGS,SERPINB5,RIPK4,TBX4,CA9,FREM2,FRAS1,TBX5,TIMELESS,
GO:0002011~morphogenesis of an epithelial sheet	CHUK,SRF,HOXB2,HOXB4,LAMA1,JAG1,NOTCH2,MAP3K1,DAG1,ARHGAP12,MPP5,LIN7C,
GO:0002014~vasoconstriction of artery involved in ischemic response to lowering of systemic arterial blood pressure	MANF,
GO:0002016~regulation of blood volume by renin-angiotensin	AGT,DRD3,NKX2-1,
GO:0002017~regulation of blood volume by renal aldosterone	CYP11B2,HSD11B2,
GO:0002018~renin-angiotensin regulation of aldosterone production	REN,AGT,AGTR1,AGTR2,
GO:0002019~regulation of renal output by angiotensin	AGT,ACE,
GO:0002021~response to dietary excess	VGF,APOE,LEP,SLC25A25,ACVR1C,TBL1XR1,GDF3,PPARGC1A,PCSK1N,
GO:0002023~reduction of food intake in response to dietary excess	CCKAR,PRLH,NMUR2,RMI1,
GO:0002024~diet induced thermogenesis	GPR39,ADRB2,ADRB1,ADRB3,MC4R,PPARG,BMP8A,TRPV1,OMA1,CLIC5,
GO:0002025~vasodilation by norepinephrine-epinephrine involved in regulation of systemic arterial blood pressure	ADRB2,ADRB1,ADRB3,
GO:0002026~regulation of the force of heart contraction	GLRX3,IFNG,ATP1A1,MYL3,GAA,CHGA,MYL2,MYL4,MYH7,MYH6,ATP2A2,PRKCA,PLN,SLC8A1,ADM,CSRP3,ATP1A2,CAMK2D,APLN,
GO:0002027~regulation of heart rate	CASQ2,MDM4,CACNA1G,AGT,OXT,CALCA,DMD,MYH7,MYH6,DRD2,GJA1,PRKACA,HRC,SLC8A1,MC3R,CAV3,CALM1,IRX5,MDM2,ANK2,PDE4D,SNTA1,SCN5A,SEMA3A,MYBPC3,CACNA1E,TNNI3K,GPD1L,BVES,RYR2,EPAS1,POPDC2,RANGRF,HCN4,SCN10A,
GO:0002028~regulation of sodium ion transport	PER1,TGFB1,ATP1A1,DRD2,NOS3,NOS1,SLC8A1,SLC9A3,SCNN1B,SIK1,YWHAH,DMPK,NKAIN1,NKAIN2,NKAIN4,NKAIN3,P2RX4,P2RX7,SPTBN4,
GO:0002029~desensitization of G-protein coupled receptor protein signaling pathway	ADRBK1,GRK5,GRK6,GIPR,
GO:0002030~inhibitory G-protein coupled receptor phosphorylation	CAMK2B,
GO:0002031~G-protein coupled receptor internalization	PLD2,CALCA,DRD2,HTR1B,ARRB2,GRK4,ADM,DRD3,HTR2B,ARRB1,DNM2,DNM1,GTF2H2,
GO:0002032~desensitization of G-protein coupled receptor protein signaling pathway by arrestin	ADRB2,ADRB3,ARRB2,
GO:0002033~vasodilation by angiotensin involved in regulation of systemic arterial blood pressure	AGTR2,
GO:0002034~regulation of blood vessel size by renin-angiotensin	AGT,SERPINF2,AGTR1,
GO:0002035~brain renin-angiotensin system	AGTR2,RPS6KA2,
GO:0002036~regulation of L-glutamate transport	SEPT2,
GO:0002040~sprouting angiogenesis	E2F8,PARVA,NRP1,SEMA3E,RAMP2,THBS1,FLT4,NOTCH1,PGF,CDH13,CDC42,TEK,PTK2B,ANGPT1,JMJD6,CCBE1,E2F7,OTULIN,GPR124,ESM1,LEF1,LOXL2,
GO:0002041~intussusceptive angiogenesis	CYR61,
GO:0002042~cell migration involved in sprouting angiogenesis	NRP1,GREM1,SLIT2,ITGB1,FGF2,SRF,TDGF1,VEGFA,NR4A1,KDR,EFNB2,EPHB4,GPLD1,EGR3,ROBO1,
GO:0002043~blood vessel endothelial cell proliferation involved in sprouting angiogenesis	ITGB1BP1,BMP4,ACVRL1,SEMA5A,NRARP,BMPER,
GO:0002044~blood vessel endothelial cell migration involved in intussusceptive angiogenesis	LEMD3,
GO:0002051~osteoblast fate commitment	RUNX2,SMAD1,SMAD5,
GO:0002052~positive regulation of neuroblast proliferation	VEGFA,GLI3,DRD2,PAX6,CTNNB1,DCT,NOTCH1,SOX2,CX3CR1,VEGFC,SOX10,CX3CL1,SHH,HIF1A,OTP,SMARCD3,ASPM,DMRTA2,SMO,ZNF335,FZD3,DISC1,
GO:0002053~positive regulation of mesenchymal cell proliferation	VEGFA,FOXP2,TBX1,SHOX2,LRP5,MYC,PDGFA,WNT2,FGFR1,FGFR2,FGF9,CTNNB1,IRS1,KDR,BMPR1A,TGFBR2,WNT5A,STAT1,SOX9,PRRX1,FBXW4,ARHGAP5,IHH,PRRX2,SMO,CHRD,TP63,IRS2,
GO:0002062~chondrocyte differentiation	TMEM110-MUSTN1,MUSTN1,D6R8Y8,NFIB,WNT10B,WNT7A,TGFB1,COL2A1,GLI2,FGFR1,BMP2,BMP4,PRKCA,COL9A1,FGFR3,FGF9,BMPR1A,GDF5,NOV,HMGA2,GPLD1,HSPG2,RUNX1,PTH1R,ARID5A,MEF2C,RUNX3,RUNX2,MEF2D,TGFBI,MAPK14,COL11A2,HES5,CREB3L2,SCX,OSR2,OSR1,SNX19,WNT2B,AMELX,WNT5B,SIX2,CYTL1,TRPS1,
GO:0002063~chondrocyte development	ACAN,BMPR1B,SHOX2,FGF18,COL11A1,MSX2,BMPR2,RUNX2,MIA3,CHSY1,SULF2,SULF1,SFRP2,CHST11,IMPAD1,EIF2AK3,
GO:0002064~epithelial cell development	ONECUT2,B4GALT1,CXCR4,E2F4,HYDIN,SLC9A4,SLC4A5,TP63,ONECUT1,
GO:0002066~columnar/cuboidal epithelial cell development	ROS1,SHROOM3,
GO:0002067~glandular epithelial cell differentiation	NKX6-3,IL31RA,
GO:0002068~glandular epithelial cell development	RARA,RARB,RARG,
GO:0002070~epithelial cell maturation	SIX3,PGR,GJA1,TMEM79,TFCP2L1,
GO:0002071~glandular epithelial cell maturation	GPAT4,
GO:0002072~optic cup morphogenesis involved in camera-type eye development	ALDH1A3,PAX2,
GO:0002074~extraocular skeletal muscle development	FOXL2,CACNA1S,PITX2,MYH15,
GO:0002076~osteoblast development	MEN1,HOXA2,LRP5,BGLAP,ESR1,GLI2,PTHLH,JUND,ACHE,MSX2,HDAC4,SMAD3,PTH1R,RUNX2,SHH,CLEC5A,LIMD1,SATB2,HDAC5,HEY1,
GO:0002077~acrosome matrix dispersal	ACR,
GO:0002082~regulation of oxidative phosphorylation	ATP7A,UQCC2,SLC25A33,SLC25A23,PINK1,
GO:0002084~protein depalmitoylation	PPT1,LYPLA1,LYPLA2,LYPLAL1,
GO:0002085~inhibition of neuroepithelial cell differentiation	NODAL,
GO:0002086~diaphragm contraction	ADRB2,GAA,TNNC1,
GO:0002087~regulation of respiratory gaseous exchange by neurological system process	TLX3,GLS,GLRA1,ADORA1,PBX3,ATP1A2,MECP2,TSHZ3,NLGN1,NLGN2,PHOX2B,GSX2,NLGN3,
GO:0002088~lens development in camera-type eye	GJE1,CTNS,PITX3,SIX3,CRYAB,CRYBA1,CRYGD,WNT2,CDK4,CRYGA,GJA1,CRYGS,GATA3,CDK2,PAX6,MIP,TGFBR1,TGFBR2,WNT5A,GJA8,CRYBA2,LIM2,DLG1,FOXE3,MED1,CDON,NHS,UNC45B,SIX5,PROX1,WNT2B,TBC1D32,PYGO2,SLITRK6,
GO:0002089~lens morphogenesis in camera-type eye	CITED2,MEIS1,SOX1,PITX3,BCAR3,SKI,FGFR3,CTNNB1,SOX11,SHROOM2,PVRL1,TDRD7,PVRL3,
GO:0002090~regulation of receptor internalization	FLOT1,DKK1,ARF1,RSPO1,SH3GL2,
GO:0002091~negative regulation of receptor internalization	SDCBP,LRRTM2,ANXA2,DLG4,MTMR2,LRRTM1,ATXN2,
GO:0002092~positive regulation of receptor internalization	GREM1,GH1,CD63,DRD2,VEGFA,SELE,PLCG2,NTF3,ARRB2,SYK,ARRB1,PTPN5,WNT3A,SYNJ2BP,HAMP,ANGPT1,SFRP4,SCYL2,MAGI2,AHI1,PCSK9,ATAD1,TBC1D5,PICK1,
GO:0002093~auditory receptor cell morphogenesis	WDPCP,RAC1,SLITRK6,
GO:0002098~tRNA wobble uridine modification	CTU2,MOCS3,CTU1,ALKBH8,URM1,ELP3,
GO:0002100~tRNA wobble adenosine to inosine editing	ADAT2,
GO:0002115~store-operated calcium entry	STIM1,CRACR2B,ORAI1,ORAI2,ORAI3,CRACR2A,
GO:0002118~aggressive behavior	PENK,TACR1,NR2E1,
GO:0002121~inter-male aggressive behavior	KIRREL3,GCNT4,
GO:0002125~maternal aggressive behavior	OXT,AVP,CRHBP,AVPR1A,
GO:0002128~tRNA nucleoside ribose methylation	FTSJ1,
GO:0002138~retinoic acid biosynthetic process	RBP1,ALDH1A3,RDH10,
GO:0002143~tRNA wobble position uridine thiolation	TRMU,MOCS3,
GO:0002149~hypochlorous acid biosynthetic process	MPO,
GO:0002152~bile acid conjugation	BAAT,
GO:0002154~thyroid hormone mediated signaling pathway	MED1,
GO:0002155~regulation of thyroid hormone mediated signaling pathway	NCOR1,THRA,PRCP,NCOA1,GPHB5,
GO:0002158~osteoclast proliferation	TNFSF11,CSF1,NPR3,
GO:0002159~desmosome assembly	JUP,PRKCA,PKP2,PKP3,
GO:0002175~protein localization to paranode region of axon	NFASC,CNTNAP1,UGT8,EPB41L3,
GO:0002176~male germ cell proliferation	SPINK2,EIF2S2,DMRT1,
GO:0002181~cytoplasmic translation	EIF3J,RPL35A,RPL7,RPL9,RPL22,RPL29,RPL26,RPL15,RPL31,RPL8,RPL36A,RPL6,MRPL2,RPL7L1,RPL22L1,FTSJ1,RPL26L1,RPL36,
GO:0002183~cytoplasmic translational initiation	EIF3M,
GO:0002184~cytoplasmic translational termination	GSPT1,GSPT2,
GO:0002190~cap-independent translational initiation	RBM4,
GO:0002192~IRES-dependent translational initiation	DENR,EIF2D,EIF4EBP1,RBM4,MCTS1,
GO:0002194~hepatocyte cell migration	PROX1,
GO:0002215~defense response to nematode	EPX,PRG2,TNFSF4,
GO:0002218~activation of innate immune response	TMEM173,AIM2,HMGB1,IFI16,MAVS,MB21D1,SIN3A,TRIM5,NLRC4,PYCARD,
GO:0002221~pattern recognition receptor signaling pathway	PGLYRP1,PGLYRP4,PGLYRP3,PGLYRP2,CLEC7A,TRIM5,MARCO,DMBT1,
GO:0002223~stimulatory C-type lectin receptor signaling pathway	KLRC4-KLRK1,PSMB11,PSMD11,PSMD12,PSMD9,PSMD14,PSMA7,IKBKB,CHUK,PDPK1,PSMD3,MAP3K7,RPS6KA5,PSMD10,PAK3,NFATC1,BCL10,NRAS,HRAS,KRAS,IL1B,RAF1,FYN,LYN,UBB,UBC,SRC,ICAM2,PPP3CB,PLCG2,PRKACA,PSMC3,NFKB1,PSMB1,PRKACG,PRKACB,PSMA1,PSMA2,PSMA3,PSMA4,NFKBIA,KLRK1,PSMB8,PSMB9,PSMA5,PSMB4,PSMB6,PSMB5,FCER1G,ICAM3,PSMC2,PSMB10,SYK,PSMC4,PSMD8,PSMB3,PSMB2,PSMD7,UBE2D1,PSMD4,PSMA6,UBE2M,UBE2N,PSME3,CALM1,PSMC1…
GO:0002224~toll-like receptor signaling pathway	H0Y858,TLR4,MAP2K7,IKBKB,CHUK,TLR3,IRAK2,MAP3K7,RIPK2,TLR5,TLR2,RPS6KA5,BCL10,FOS,ITGB2,JUN,CTSL,CTSB,CD14,UBB,UBC,ITGAM,HSP90B1,ATF2,CREB1,CD36,LBP,ATF1,ELK1,NFKB1,CTSS,NFKBIA,MAPK3,MAPK1,MAP3K8,CTSK,MAPK8,MAPK9,MAP2K4,MAP2K3,MAPKAPK2,DUSP3,IRAK1,UBE2D1,RPS6KA3,MAP2K6,MAPK10,TIRAP,UBE2D3,UBE2N,UBE2D2,RPS27A,UBA52,SKP1,NFKB2,MEF2A,MAP2K1,RELA,BTK,MEF2C,TRAF3,DUSP4,FADD,MAPK7,MAP3K1,UBE2V1,BIRC3,B…
GO:0002227~innate immune response in mucosa	HIST1H2BE,HIST1H2BK,LTF,PLA2G1B,IL4,APOA4,HIST1H2BJ,RNASE3,NOS2,CAMP,H2BFS,DEFA1,DEFA3,DEFB1,HIST1H2BC,FAU,RPL39,HIST2H2BE,BPIFB1,NOD2,
GO:0002228~natural killer cell mediated immunity	KLRC2,KLRD1,
GO:0002230~positive regulation of defense response to virus by host	PTPN22,MSTN,AIM2,MTSS1,TRAF3IP2,SLC37A4,CREB3,FCGR3B,SUPT3H,ZNF189,CSPG5,CLDN7,DDX58,HPR,PPY,KRT6A,ATP1B1,IL4,EIF2S1,FABP1,SNRPB2,ANXA5,COX8A,SNRPB,CPA3,FGF7,ACKR3,STOM,IL12B,PML,GABRA5,SCN1A,MDH1,IL12RB1,SLC1A3,CA7,SERPINB10,FXR2,KCNQ1,MYOM1,STAT2,IST1,PEX3,SNRPD1,UBA52,HIST1H3A,NTHL1,MAP1A,MRPS10,CHAF1B,FGFBP1,TEAD4,MYLK,PDK4,ZC3H12A,IL23R,REP15,ALKBH5,RFWD3,KIAA1549L,CHST3,MAVS,TMEM173,FAM131B…
GO:0002232~leukocyte chemotaxis involved in inflammatory response	FFAR2,LBP,
GO:0002236~detection of misfolded protein	HSPD1,
GO:0002237~response to molecule of bacterial origin	CD24,H0Y858,BCL10,CXCL8,CXCL2,TNFAIP3,IL10,TLR9,MALT1,
GO:0002238~response to molecule of fungal origin	MYD88,TLR2,
GO:0002244~hematopoietic progenitor cell differentiation	KCP,PTPRQ,WDR38,DOCK1,CITED2,RBM47,HEATR9,TCAF2,GPATCH4,MUC4,PLD4,DOCK7,EML1,TNFRSF13B,ZBTB24,SIPA1L3,FSTL3,KRT75,TGFB1,INHBA,PLEK,PTPRC,TOP2A,BMP4,EEF2,HOXB3,FST,PTPRZ1,PSEN1,PSEN2,ADAR,SLC8A3,SRSF4,HYAL2,REST,KCNAB2,ARHGEF7,RRS1,COL24A1,ESCO2,DACT2,WDR78,ARMC6,PAPD4,TMEM91,HRNR,SAMD9L,HERC6,MMP21,SFRP1,C12orf29,ZNF784,BVES,STON2,TMEM190,ARL11,TMEM143,SLC7A6OS,DHTKD1,SERPINB12,SIN3A,SSBP3,MIXL1,…
GO:0002246~wound healing involved in inflammatory response	HMOX1,CD44,
GO:0002248~connective tissue replacement involved in inflammatory response wound healing	TGFB1,IL1A,F2R,HIF1A,
GO:0002250~adaptive immune response	CD8BP,FCGR1C,PIK3CD,BTN3A1,SH2D1B,TNFRSF13B,RIPK2,LAT,JAK2,SH2D1A,LILRA1,LILRB3,LILRB5,ICOSLG,TNFRSF21,EOMES,BCL10,HMHB1,IFNA1,IFNA2,IFNA10,IFNA7,IFNA21,IFNA5,IFNA14,IFNA17,IFNB1,IFNG,JCHAIN,CD4,IGHM,FGA,FGB,ANXA1,IFNW1,IFNA6,IFNA4,IFNA16,PRKCB,CD1A,FYN,CTSL,LYN,CD7,CTSH,CD8B,CD79A,HLA-E,CD46,CD1E,RAG1,CTLA4,TFEB,TFE3,CTSS,KLRK1,CD1B,CD1C,CD6,GPR183,IFNA8,CD79B,CSK,CD86,PIK3CA,PIK3CB,TEC,TXK,ZAP7…
GO:0002260~lymphocyte homeostasis	LAT,SPTA1,SKIL,TNFRSF17,SLC40A1,
GO:0002262~myeloid cell homeostasis	BCL2L11,SOD1,ITPKB,NCKAP1L,HAMP,FANCC,BAX,BAK1,NCSTN,FOXP3,
GO:0002263~cell activation involved in immune response	GBF1,
GO:0002264~endothelial cell activation involved in immune response	C8orf4,
GO:0002268~follicular dendritic cell differentiation	BCL3,NFKB2,
GO:0002270~plasmacytoid dendritic cell activation	HMGB1,
GO:0002277~myeloid dendritic cell activation involved in immune response	SLAMF1,DOCK2,PYCARD,
GO:0002281~macrophage activation involved in immune response	TYROBP,HMGB1,LBP,ZAP70,SYK,PRKCE,TICAM1,SBNO2,
GO:0002282~microglial cell activation involved in immune response	TLR3,CX3CR1,
GO:0002283~neutrophil activation involved in immune response	TYROBP,FCER1G,ZAP70,SYK,
GO:0002286~T cell activation involved in immune response	IFNA1,IFNA2,IFNA10,IFNA7,IFNA21,IFNA5,IFNA14,IFNA17,IFNB1,IFNW1,IFNA6,IFNA4,IFNA16,LCP1,CD1C,IFNA8,PSEN1,PSEN2,F2RL1,IFNE,IFNK,EIF2AK4,
GO:0002291~T cell activation via T cell receptor contact with antigen bound to MHC molecule on antigen presenting cell	ICAM1,ITGAL,APBB1IP,
GO:0002292~T cell differentiation involved in immune response	FCER1G,CLEC4D,CLEC4E,
GO:0002295~T-helper cell lineage commitment	ZFPM1,
GO:0002296~T-helper 1 cell lineage commitment	IL4,STAT6,
GO:0002302~CD8-positive, alpha-beta T cell differentiation involved in immune response	EOMES,IFNG,
GO:0002309~T cell proliferation involved in immune response	TP53,CD86,SLC11A1,LILRB1,TNFSF18,
GO:0002312~B cell activation involved in immune response	IFNB1,GPR183,
GO:0002313~mature B cell differentiation involved in immune response	GPR183,
GO:0002314~germinal center B cell differentiation	ADA,ITFG2,
GO:0002315~marginal zone B cell differentiation	DLL1,MFNG,BCL3,NOTCH2,PTK2B,LFNG,
GO:0002316~follicular B cell differentiation	PLCG2,
GO:0002317~plasma cell differentiation	LGALS8,LGALS1,NKX2-3,
GO:0002318~myeloid progenitor cell differentiation	KIT,BRAF,FLT3,MLF1,RUNX1,TET2,JAM3,SLC37A4,
GO:0002320~lymphoid progenitor cell differentiation	BCL2,KIT,BMP4,SPI1,SHH,BATF,
GO:0002322~B cell proliferation involved in immune response	TLR4,ABL1,GAPT,CD180,PLCL2,
GO:0002323~natural killer cell activation involved in immune response	IFNA1,IFNA2,IFNA10,IFNA7,IFNA21,IFNA5,IFNA14,IFNA17,IFNB1,IFNW1,IFNA6,IFNA4,IFNA16,IL12B,IFNA8,IFNE,CD244,IFNK,
GO:0002326~B cell lineage commitment	TP53,BCL2,TCF3,RAG2,PRKDC,
GO:0002327~immature B cell differentiation	KIT,FNIP1,
GO:0002328~pro-B cell differentiation	FLT3,LIG4,PRKDC,SOX4,
GO:0002329~pre-B cell differentiation	CD24,LRRC8A,ATP11C,
GO:0002331~pre-B cell allelic exclusion	RAG1,RAG2,ATM,
GO:0002333~transitional one stage B cell differentiation	ABL1,
GO:0002335~mature B cell differentiation	POU2F2,
GO:0002337~B-1a B cell differentiation	CMTM7,PLCL2,
GO:0002347~response to tumor cell	HNMT,
GO:0002352~B cell negative selection	BAX,BAK1,
GO:0002353~plasma kallikrein-kinin cascade	F12,PRCP,
GO:0002355~detection of tumor cell	CRTAM,
GO:0002357~defense response to tumor cell	PRF1,PLK5,
GO:0002358~B cell homeostatic proliferation	RAG2,BAX,
GO:0002360~T cell lineage commitment	FOXN1,TP53,IL7,RAG2,PRKDC,
GO:0002361~CD4-positive, CD25-positive, alpha-beta regulatory T cell differentiation	FOXP3,NCOR1,FUT7,PLA2G2D,
GO:0002362~CD4-positive, CD25-positive, alpha-beta regulatory T cell lineage commitment	FOXP3,
GO:0002366~leukocyte activation involved in immune response	SH2D1B,SYK,CLEC7A,
GO:0002367~cytokine production involved in immune response	MR1,NOD2,
GO:0002368~B cell cytokine production	HSPD1,
GO:0002369~T cell cytokine production	SLC11A1,DLG1,
GO:0002371~dendritic cell cytokine production	KIT,
GO:0002372~myeloid dendritic cell cytokine production	CAMK4,
GO:0002374~cytokine secretion involved in immune response	TLR2,NOD2,TREM1,
GO:0002376~immune system process	INPPL1,KCNN4,MCM3AP,FCMR,HP,IDO1,PTMS,ADSS,BAG6,CD300C,LRMP,SQSTM1,Q4G0T1,IL31,VSTM1,CD300LG,CD300LD,IDO2,ADSSL1,CD300LF,PIBF1,RUBCN,NUDCD1,TAPBPL,CD300A,
GO:0002377~immunoglobulin production	IGKV1-5,IGKV4-1,VPREB1,IL7R,FAS,TMIGD2,VPREB3,
GO:0002378~immunoglobulin biosynthetic process	PTPRC,GALNT2,
GO:0002380~immunoglobulin secretion involved in immune response	POU2F2,
GO:0002381~immunoglobulin production involved in immunoglobulin mediated immune response	HLA-DRB1,HLA-DQB1,GAPT,NOD2,
GO:0002384~hepatic immune response	IL6,IL6R,
GO:0002385~mucosal immune response	FFAR3,FFAR2,OTUD7B,IFNLR1,IFNL2,
GO:0002397~MHC class I protein complex assembly	TAPBP,
GO:0002399~MHC class II protein complex assembly	HLA-DMB,
GO:0002407~dendritic cell chemotaxis	CCL21,HMGB1,CCL5,CXCR1,CXCR2,CCR1,CCR7,CCR2,PIK3CG,CCR5,CCR6,CXCR4,ANO6,TRPM4,CCL19,
GO:0002408~myeloid dendritic cell chemotaxis	CCR7,ARHGEF5,CCL19,
GO:0002414~immunoglobulin transcytosis in epithelial cells	CD300LG,
GO:0002415~immunoglobulin transcytosis in epithelial cells mediated by polymeric immunoglobulin receptor	PIGR,RAB17,
GO:0002416~IgG immunoglobulin transcytosis in epithelial cells mediated by FcRn immunoglobulin receptor	FCGRT,
GO:0002418~immune response to tumor cell	PRF1,MICA,
GO:0002426~immunoglobulin production in mucosal tissue	TNFSF13,GCNT3,
GO:0002429~immune response-activating cell surface receptor signaling pathway	MICB,
GO:0002430~complement receptor mediated signaling pathway	CR1,CR2,GPLD1,C3AR1,
GO:0002431~Fc receptor mediated stimulatory signaling pathway	LYN,FCER1G,
GO:0002432~granuloma formation	CEBPB,UNC13D,
GO:0002437~inflammatory response to antigenic stimulus	KDM6B,RASGRP1,IL1A,IL1B,IL2RA,HLA-DRB1,HMGB1,IL1RN,HMGB2,CCR2,NOTCH1,IL5RA,NOTCH2,RBPJ,IL20RB,PNMA1,IL1F10,AK7,IL25,IL37,IL36B,IL36G,IL36RN,IL36A,
GO:0002438~acute inflammatory response to antigenic stimulus	NPFF,ICAM1,ELANE,CXCR2,CD6,BDKRB2,OPRM1,IL31RA,
GO:0002439~chronic inflammatory response to antigenic stimulus	TNF,IL1B,AHCY,
GO:0002443~leukocyte mediated immunity	DBH,
GO:0002446~neutrophil mediated immunity	CD300LB,PLA2G1B,IL6,IL6R,ACE,ADAM17,KMT2E,JAGN1,LYST,IRAK4,
GO:0002448~mast cell mediated immunity	SERPINB9,SPON2,
GO:0002455~humoral immune response mediated by circulating immunoglobulin	IGHM,HLA-DRB1,HLA-DQB1,BCL3,ZP3,EXO1,
GO:0002456~T cell mediated immunity	MYO1G,BTN3A3,CD8A,CD46,GNL1,BTN3A2,JAG1,LYST,FOXP3,
GO:0002457~T cell antigen processing and presentation	ICAM1,RFTN1,TREML4,KDM5D,
GO:0002460~adaptive immune response based on somatic recombination of immune receptors built from immunoglobulin superfamily domains	TGFB1,
GO:0002462~tolerance induction to nonself antigen	C3AR1,
GO:0002467~germinal center formation	KLHL6,CXCL13,BCL3,BCL6,ADAM17,NFKB2,MEF2C,UNC13D,
GO:0002474~antigen processing and presentation of peptide antigen via MHC class I	HLA-C,HLA-F,HLA-A,HLA-G,PSMB11,AZGP1,B2M,HLA-B,HFE,PSMD11,PSMD12,PSMD9,PSMD14,PSMA7,TAPBP,PSMD3,PSMD10,SEC24D,SEC31A,SEC24A,SEC24B,HLA-H,CYBB,ITGAV,UBB,UBC,FCGR1A,ACE,CYBA,HLA-E,NCF1,CD36,PSMC3,ITGB5,NCF2,PSMB1,CTSS,PSMA1,PSMA2,PSMA3,PSMA4,CALR,CANX,PSMB8,PSMB9,PSMA5,PSMB4,PSMB6,PSMB5,TPP2,PDIA3,PSMC2,PSMB10,PSMC4,PSMD8,UBE2A,PSMB3,PSMB2,BCAP31,PSMD7,SEC24C,PSMD4,SEC13,NPEPPS,SEC61G,SEC61B,PSMA6,…
GO:0002476~antigen processing and presentation of endogenous peptide antigen via MHC class Ib	HLA-E,
GO:0002479~antigen processing and presentation of exogenous peptide antigen via MHC class I, TAP-dependent	TAPBP,PSMB11,PSMD11,PSMD12,PSMD9,PSMD14,PSMA7,PSMD3,PSMD10,HLA-B,HLA-A,HLA-C,CYBB,ITGAV,UBB,UBC,FCGR1A,CYBA,HLA-E,NCF1,CD36,HLA-G,PSMC3,ITGB5,NCF2,PSMB1,PSMA1,PSMA2,PSMA3,PSMA4,CALR,PSMB8,PSMB9,PSMA5,PSMB4,PSMB6,PSMB5,PDIA3,HLA-F,PSMC2,PSMB10,PSMC4,PSMD8,PSMB3,PSMB2,PSMD7,PSMD4,SEC61G,SEC61B,PSMA6,PSME3,SEC61A1,B2M,PSMC1,PSMC5,PSMC6,RPS27A,UBA52,TAP1,TAP2,PSME1,PSMD2,PSME4,PSMD6,NCF4,PSMD5,PSMA8,…
GO:0002480~antigen processing and presentation of exogenous peptide antigen via MHC class I, TAP-independent	HLA-B,HLA-A,HLA-C,HLA-E,HLA-G,CTSS,HLA-F,B2M,LNPEP,
GO:0002481~antigen processing and presentation of exogenous protein antigen via MHC class Ib, TAP-dependent	E7ENX8,ABCB1,ABCB4,B2M,TAP1,TAP2,ABCB5,ABCB9,
GO:0002485~antigen processing and presentation of endogenous peptide antigen via MHC class I via ER pathway, TAP-dependent	E7ENX8,ABCB1,ABCB4,TAP1,TAP2,ABCB5,ABCB9,
GO:0002486~antigen processing and presentation of endogenous peptide antigen via MHC class I via ER pathway, TAP-independent	HLA-A,HLA-B,HLA-C,
GO:0002489~antigen processing and presentation of endogenous peptide antigen via MHC class Ib via ER pathway, TAP-dependent	E7ENX8,ABCB1,ABCB4,TAP1,TAP2,ABCB5,ABCB9,
GO:0002495~antigen processing and presentation of peptide antigen via MHC class II	MARCH8,MARCH1,
GO:0002502~peptide antigen assembly with MHC class I protein complex	CALR,
GO:0002503~peptide antigen assembly with MHC class II protein complex	HLA-DRA,HLA-DRB1,HLA-DMA,HLA-DMB,
GO:0002504~antigen processing and presentation of peptide or polysaccharide antigen via MHC class II	HLA-DRB1,HLA-DQB2,HLA-DRA,HLA-DMB,HLA-DPB1,HLA-DRB4,HLA-DRB3,HLA-DQA1,HLA-DQB1,E7ENX8,HLA-DMA,F6UB75,HLA-DOB,HLA-DPA1,
GO:0002506~polysaccharide assembly with MHC class II protein complex	HLA-DRA,HLA-DRB1,
GO:0002507~tolerance induction	C3,CCR4,
GO:0002508~central tolerance induction	FOXJ1,
GO:0002513~tolerance induction to self antigen	TGFB1,LYN,FOXP3,
GO:0002517~T cell tolerance induction	ICOS,
GO:0002518~lymphocyte chemotaxis across high endothelial venule	CXCL13,
GO:0002519~natural killer cell tolerance induction	LGALS9,HAVCR2,
GO:0002520~immune system development	TROVE2,SMAD3,SPEF2,
GO:0002521~leukocyte differentiation	RRAS,
GO:0002522~leukocyte migration involved in immune response	HCK,FUT7,
GO:0002523~leukocyte migration involved in inflammatory response	CD24,PPBP,ITGB2,S100A8,S100A9,CCL2,SELE,ADAM8,JAM3,
GO:0002526~acute inflammatory response	PTGES,OGG1,NUPR1,VNN1,APOA2,S100A8,ADRA2A,ALOX5,B4GALT1,VCAM1,TNFSF4,TACR1,DEFB1,ACVR1,EIF2AK1,
GO:0002528~regulation of vascular permeability involved in acute inflammatory response	MYLK3,CTNNBIP1,
GO:0002532~production of molecular mediator involved in inflammatory response	IL4R,CHIA,
GO:0002534~cytokine production involved in inflammatory response	IDO1,SEH1L,
GO:0002537~nitric oxide production involved in inflammatory response	TLR4,SLC7A2,
GO:0002540~leukotriene production involved in inflammatory response	ALOX5AP,ALOX5,
GO:0002541~activation of plasma proteins involved in acute inflammatory response	F3,
GO:0002542~Factor XII activation	F12,KLKB1,
GO:0002543~activation of blood coagulation via clotting cascade	F3,ANO6,
GO:0002544~chronic inflammatory response	CCL5,PTGES,CXCL13,VNN1,S100A8,THBS1,GJA1,VCAM1,CAMP,CCL11,
GO:0002548~monocyte chemotaxis	CCL24,CCL21,CCL22,TNFSF11,CCL25,CCL16,PDGFB,CALCA,ANXA1,IL6,IL6R,CCL3,CCL4,CCL2,CCL5,FOLR2,CCL3L1,LGALS3,FLT1,CCL1,RPS19,XCL1,CCL11,CCL23,CCL18,CX3CL1,CCL20,CCL8,CCL7,S100A12,MYO9B,CCL14,CCL15,PTPRO,CCL4L1,CCL17,CCL13,CCL19,XCL2,CCL26,TNFRSF11A,
GO:0002551~mast cell chemotaxis	PIK3CD,CHGA,KIT,CCL11,RAC1,
GO:0002553~histamine secretion by mast cell	SNAP23,LYN,
GO:0002554~serotonin secretion by platelet	FCER1G,SYK,P2RX1,
GO:0002566~somatic diversification of immune receptors via somatic mutation	ADAR,
GO:0002572~pro-T cell differentiation	GATA3,FLT3,
GO:0002573~myeloid leukocyte differentiation	PSEN2,HHEX,
GO:0002575~basophil chemotaxis	VEGFA,
GO:0002576~platelet degranulation	LEFTY2,ABCC4,ACTN4,CALU,FIGF,WDR1,SOD1,F8,F13A1,CFD,PLG,SERPINA1,A2M,TIMP1,KNG1,PDGFB,EGF,TGFB1,IGF2,APOA1,FGA,FGB,FGG,FN1,ALB,PPBP,PF4,TF,ALDOA,PDGFA,HRG,VWF,IGF1,APP,ITGB3,SERPINE1,SERPING1,PROS1,PSAP,PFN1,LYN,THBS1,ITGA2B,PLEK,SERPINF2,CD63,SPARC,SRGN,TGFB3,CLU,HSPA5,F5,ACTN1,LAMP2,HGF,VEGFA,SELP,PECAM1,CD36,VCL,FLNA,CD9,CFL1,ACTN2,VEGFB,VEGFC,STXBP1,TGFB2,CALM1,TMSB4X,PPIA,TUBA4A,CAP1,MMRN1,G…
GO:0002578~negative regulation of antigen processing and presentation	LILRB2,
GO:0002581~negative regulation of antigen processing and presentation of peptide or polysaccharide antigen via MHC class II	THBS1,
GO:0002587~negative regulation of antigen processing and presentation of peptide antigen via MHC class II	HLA-DOA,HLA-DOB,
GO:0002588~positive regulation of antigen processing and presentation of peptide antigen via MHC class II	TREM2,PYCARD,
GO:0002590~negative regulation of antigen processing and presentation of peptide antigen via MHC class I	TAPBPL,
GO:0002591~positive regulation of antigen processing and presentation of peptide antigen via MHC class I	E7ENX8,ABCB1,ABCB4,TAP1,TAP2,ABCB5,ABCB9,
GO:0002605~negative regulation of dendritic cell antigen processing and presentation	THBS1,
GO:0002606~positive regulation of dendritic cell antigen processing and presentation	CCL21,CD74,CCR7,SLC11A1,CCL19,NOD2,NOD1,
GO:0002625~regulation of T cell antigen processing and presentation	WAS,
GO:0002626~negative regulation of T cell antigen processing and presentation	HFE,
GO:0002634~regulation of germinal center formation	TNFAIP3,BCL6,MEF2C,PKN1,RC3H1,
GO:0002635~negative regulation of germinal center formation	RC3H1,FOXJ1,
GO:0002636~positive regulation of germinal center formation	TNFSF13,ADA,TNFRSF13C,TNFSF13B,
GO:0002637~regulation of immunoglobulin production	PKN1,
GO:0002638~negative regulation of immunoglobulin production	PRKDC,IL13RA2,
GO:0002639~positive regulation of immunoglobulin production	SASH3,HPX,CD37,XBP1,IL4R,IL13,CLCF1,
GO:0002642~positive regulation of immunoglobulin biosynthetic process	MZB1,
GO:0002643~regulation of tolerance induction	HMGB1,MARCH7,
GO:0002644~negative regulation of tolerance induction	PDCD1,
GO:0002645~positive regulation of tolerance induction	HLA-G,LILRB2,
GO:0002651~positive regulation of tolerance induction to self antigen	TGFBR2,
GO:0002663~positive regulation of B cell tolerance induction	TGFBR2,
GO:0002664~regulation of T cell tolerance induction	IL2RA,
GO:0002666~positive regulation of T cell tolerance induction	IDO1,HLA-G,TGFBR2,LILRB2,
GO:0002667~regulation of T cell anergy	PHLPP1,HLA-B,CLC,FOXP3,
GO:0002668~negative regulation of T cell anergy	CD86,
GO:0002669~positive regulation of T cell anergy	CD3E,CBLB,ITCH,FOXP3,
GO:0002673~regulation of acute inflammatory response	FFAR2,RHBDD3,
GO:0002674~negative regulation of acute inflammatory response	INS,APCS,IL4,GSTP1,ADORA1,PPARG,NLRP3,ASH1L,
GO:0002675~positive regulation of acute inflammatory response	ALOX5AP,IL6,OSM,TAC1,IL6ST,PIK3CG,ADAM8,NPY5R,CREB3L3,OSMR,
GO:0002676~regulation of chronic inflammatory response	CCL5,
GO:0002677~negative regulation of chronic inflammatory response	IL4,CYP19A1,TNFAIP3,FOXP3,
GO:0002678~positive regulation of chronic inflammatory response	IDO1,
GO:0002679~respiratory burst involved in defense response	PIK3CD,MPO,NCF1,PIK3CG,
GO:0002682~regulation of immune system process	ORM1,PIP,GGT1,ORM2,SIAE,
GO:0002683~negative regulation of immune system process	SOX9,
GO:0002684~positive regulation of immune system process	PRKDC,AQP3,
GO:0002685~regulation of leukocyte migration	PTPN22,ANXA1,CXCR3,
GO:0002686~negative regulation of leukocyte migration	IL33,ADA,HMOX1,ADORA1,HOXA7,RABGEF1,
GO:0002687~positive regulation of leukocyte migration	TLR2,ITGA2B,VEGFA,SELP,SELE,ITGA2,KITLG,ZP3,TACR1,BDKRB1,CCL8,MADCAM1,MIA3,TNFSF18,TNFRSF18,
GO:0002688~regulation of leukocyte chemotaxis	PTK2B,
GO:0002689~negative regulation of leukocyte chemotaxis	SLIT2,
GO:0002690~positive regulation of leukocyte chemotaxis	CXCL11,PPBP,PF4,IL6,F7,IL6R,PF4V1,EDN3,EDN2,CXCL5,XCL1,F2RL1,ADAM17,CXCL6,CXCL9,ZNF580,
GO:0002691~regulation of cellular extravasation	SELP,
GO:0002692~negative regulation of cellular extravasation	BCR,ABR,
GO:0002693~positive regulation of cellular extravasation	ICAM1,CCL2,PLVAP,
GO:0002695~negative regulation of leukocyte activation	GPER1,
GO:0002696~positive regulation of leukocyte activation	TEX101,
GO:0002710~negative regulation of T cell mediated immunity	CLEC4G,NOD2,DUSP22,
GO:0002711~positive regulation of T cell mediated immunity	IL1B,ZBTB1,
GO:0002715~regulation of natural killer cell mediated immunity	HLA-E,
GO:0002717~positive regulation of natural killer cell mediated immunity	SH2D1B,HLA-E,
GO:0002718~regulation of cytokine production involved in immune response	TRIL,
GO:0002720~positive regulation of cytokine production involved in immune response	FFAR3,FFAR2,
GO:0002721~regulation of B cell cytokine production	BTK,
GO:0002724~regulation of T cell cytokine production	TRPM4,CLC,
GO:0002725~negative regulation of T cell cytokine production	XCL1,HFE,FOXP3,C10orf54,
GO:0002726~positive regulation of T cell cytokine production	MAP3K7,SASH3,HLA-A,TNFSF4,XCL1,B2M,TRAF2,FZD5,MALT1,TRAF6,
GO:0002729~positive regulation of natural killer cell cytokine production	IL21,
GO:0002730~regulation of dendritic cell cytokine production	TLR4,TLR3,TLR2,
GO:0002731~negative regulation of dendritic cell cytokine production	JAK3,
GO:0002737~negative regulation of plasmacytoid dendritic cell cytokine production	BST2,
GO:0002739~regulation of cytokine secretion involved in immune response	ATG5,
GO:0002740~negative regulation of cytokine secretion involved in immune response	TNF,APOA1,APOA2,IL10,ANGPT1,LILRB1,
GO:0002741~positive regulation of cytokine secretion involved in immune response	WNT5A,F2RL1,TEK,TNFRSF14,TRIM6,
GO:0002752~cell surface pattern recognition receptor signaling pathway	FCN1,FFAR2,TLR2,
GO:0002755~MyD88-dependent toll-like receptor signaling pathway	MYD88,TLR6,TLR1,TLR10,H0Y858,TLR4,MAP2K7,IKBKB,CHUK,IRAK2,MAP3K7,RIPK2,TLR5,TLR2,RPS6KA5,FOS,JUN,CD14,UBB,UBC,HSPD1,ATF2,CREB1,CD36,ATF1,ELK1,NFKB1,NFKBIA,MAPK3,MAPK1,MAP3K8,MAPK8,MAPK9,MAP2K4,MAP2K3,MAPKAPK2,DUSP3,IRAK1,RPS6KA3,MAP2K6,MAPK10,TIRAP,UBE2N,RPS27A,UBA52,SKP1,NFKB2,MEF2A,MAP2K1,RELA,BTK,MEF2C,DUSP4,MAPK7,MAP3K1,UBE2V1,CUL1,PPP2R5D,TNIP1,RPS6KA2,RPS6KA1,NFKBIB,TAB1,MAPK11,MAPK14,MAPKA…
GO:0002756~MyD88-independent toll-like receptor signaling pathway	TLR3,TLR4,MAP2K7,IKBKB,CHUK,IRAK2,MAP3K7,RIPK2,RPS6KA5,FOS,JUN,CD14,UBB,UBC,ATF2,CREB1,ATF1,ELK1,NFKB1,NFKBIA,MAPK3,MAPK1,MAP3K8,MAPK8,MAPK9,MAP2K4,MAP2K3,MAPKAPK2,DUSP3,IRAK1,UBE2D1,RPS6KA3,MAP2K6,MAPK10,UBE2D3,UBE2D2,RPS27A,UBA52,SKP1,NFKB2,MEF2A,MAP2K1,RELA,MEF2C,TRAF3,DUSP4,FADD,MAPK7,BIRC3,BIRC2,RIPK1,CUL1,IKBKE,IRF3,PPP2R5D,CASP8,RPS6KA2,RPS6KA1,NFKBIB,TAB1,MAPK11,MAPK14,MAPKAPK3,DUSP6,DUSP…
GO:0002757~immune response-activating signal transduction	SKAP2,
GO:0002758~innate immune response-activating signal transduction	HCK,
GO:0002759~regulation of antimicrobial humoral response	PPP2R3C,
GO:0002760~positive regulation of antimicrobial humoral response	IRG1,
GO:0002761~regulation of myeloid leukocyte differentiation	NDFIP1,
GO:0002762~negative regulation of myeloid leukocyte differentiation	LYN,NME1,
GO:0002763~positive regulation of myeloid leukocyte differentiation	IL3,KITLG,CD101,
GO:0002764~immune response-regulating signaling pathway	LAT2,CTSH,
GO:0002765~immune response-inhibiting signal transduction	IL20RB,
GO:0002767~immune response-inhibiting cell surface receptor signaling pathway	HLA-G,LILRB2,LILRB1,
GO:0002768~immune response-regulating cell surface receptor signaling pathway	LYN,FGR,CD24,CD40,BTLA,
GO:0002769~natural killer cell inhibitory signaling pathway	KIR2DL1,
GO:0002774~Fc receptor mediated inhibitory signaling pathway	LYN,LILRB2,LILRB1,
GO:0002778~antibacterial peptide production	KLK3,
GO:0002779~antibacterial peptide secretion	MMP7,
GO:0002780~antibacterial peptide biosynthetic process	MMP7,
GO:0002787~negative regulation of antibacterial peptide production	SPINK5,
GO:0002790~peptide secretion	ABCA1,TRPV1,
GO:0002792~negative regulation of peptide secretion	CD74,PTGER4,
GO:0002793~positive regulation of peptide secretion	S100A8,S100A9,ADORA1,NPY2R,
GO:0002803~positive regulation of antibacterial peptide production	PGC,KLK7,KLK5,
GO:0002819~regulation of adaptive immune response	IRF1,TNFSF4,IRF7,RIPK3,DUSP10,
GO:0002820~negative regulation of adaptive immune response	TRIM27,ALOX15,SAMSN1,
GO:0002821~positive regulation of adaptive immune response	IL6ST,FADD,SIRT1,EIF2AK4,PYCARD,
GO:0002826~negative regulation of T-helper 1 type immune response	IL33,XCL1,IL1RL1,
GO:0002827~positive regulation of T-helper 1 type immune response	IL12B,CCR2,IL12RB1,SLC11A1,IL23R,IL27RA,NLRP10,IL23A,
GO:0002828~regulation of type 2 immune response	ECM1,
GO:0002829~negative regulation of type 2 immune response	CCR2,STAT6,IL27RA,IFNL1,NDFIP1,
GO:0002830~positive regulation of type 2 immune response	IL33,CD74,IDO1,TNFSF4,NLRP3,NOD2,
GO:0002839~positive regulation of immune response to tumor cell	HRG,
GO:0002840~regulation of T cell mediated immune response to tumor cell	HMGB1,
GO:0002842~positive regulation of T cell mediated immune response to tumor cell	CD24,HSPD1,
GO:0002851~positive regulation of peripheral T cell tolerance induction	FOXP3,
GO:0002860~positive regulation of natural killer cell mediated cytotoxicity directed against tumor cell target	KLRC4-KLRK1,NCR3,CRTAM,PVR,KLRK1,IL12A,IL12B,CD226,PVRL2,
GO:0002862~negative regulation of inflammatory response to antigenic stimulus	GPX1,HLA-DRB1,PSMB4,IL12B,NLRP6,NOD2,
GO:0002863~positive regulation of inflammatory response to antigenic stimulus	CD24,CD28,
GO:0002865~negative regulation of acute inflammatory response to antigenic stimulus	ADCYAP1,VIMP,
GO:0002866~positive regulation of acute inflammatory response to antigenic stimulus	CNR1,
GO:0002875~negative regulation of chronic inflammatory response to antigenic stimulus	IL10,
GO:0002876~positive regulation of chronic inflammatory response to antigenic stimulus	LTA,TNF,
GO:0002878~negative regulation of acute inflammatory response to non-antigenic stimulus	ADCYAP1,
GO:0002879~positive regulation of acute inflammatory response to non-antigenic stimulus	FFAR3,FFAR2,
GO:0002881~negative regulation of chronic inflammatory response to non-antigenic stimulus	CX3CR1,
GO:0002882~positive regulation of chronic inflammatory response to non-antigenic stimulus	ADORA2B,
GO:0002885~positive regulation of hypersensitivity	CCR7,
GO:0002891~positive regulation of immunoglobulin mediated immune response	TNFSF4,CD226,PVRL2,
GO:0002897~positive regulation of central B cell tolerance induction	FOXJ1,
GO:0002902~regulation of B cell apoptotic process	LYN,PTEN,BTK,
GO:0002903~negative regulation of B cell apoptotic process	BCL6,IL2,AURKB,HSH2D,FOXP1,SLC39A10,NOC2L,IRS2,
GO:0002904~positive regulation of B cell apoptotic process	CD24,IL10,BAX,FNIP1,
GO:0002906~negative regulation of mature B cell apoptotic process	BCL10,ADA,CD74,MIF,
GO:0002920~regulation of humoral immune response	CXCL13,CD37,SPNS2,
GO:0002922~positive regulation of humoral immune response	ZP3,CCR7,ZP4,
GO:0002924~negative regulation of humoral immune response mediated by circulating immunoglobulin	PTPN6,FOXJ1,
GO:0002925~positive regulation of humoral immune response mediated by circulating immunoglobulin	PTPRC,LTA,TNF,HPX,FCER2,NOD2,
GO:0002930~trabecular meshwork development	FOXE3,CYP1B1,
GO:0002931~response to ischemia	CASR,RCAN1,EEF2K,PER2,NOL3,MLYCD,AIFM1,FN1,TP53,UCHL1,BCL2,EEF2,PPIF,MAP2K6,HK2,SLC26A5,CAV1,EIF4EBP1,KCNJ11,FAM175B,CPEB4,RNLS,NDNF,PANX2,PANX1,MAP3K5,CIB1,FAIM2,TIGAR,PPARGC1A,CAMK2A,HYOU1,
GO:0002932~tendon sheath development	MKX,
GO:0002934~desmosome organization	DSP,DSG2,PVRL1,PERP,
GO:0002940~tRNA N2-guanine methylation	TRMT1L,TRMT1,
GO:0002943~tRNA dihydrouridine synthesis	DUS2,DUS4L,DUS1L,DUS3L,K7EMI3,
GO:0002949~tRNA threonylcarbamoyladenosine modification	YRDC,OSGEPL1,OSGEP,
GO:0003006~developmental process involved in reproduction	PPP1R9B,ALPL,CSF1,
GO:0003007~heart morphogenesis	TTN,NCOR2,UTY,VEGFA,T,KDM6A,FLRT2,TBX1,LEFTY1,ALDH1A2,COL2A1,INSR,TH,GAA,COL5A1,SLC8A1,HTR2B,MTOR,NKX2-5,EPHB4,HAND2,TGFB2,FKBP1A,TGFBR3,PTK2,PTCH1,MYBPC3,TAB1,NIPBL,FAT4,ASXL2,ASXL1,KAT6A,DLC1,CHD7,BAZ1B,MKL2,ZMIZ1,COL4A3BP,
GO:0003009~skeletal muscle contraction	CCDC78,IKBKB,CHUK,TCAP,TNNC2,CHRNA1,MYH3,CHRNB1,MYH7,MYH8,EEF2,TNNT1,TNNI1,TNNI3,RPS6KB1,TNNT3,TNNI2,CHRNE,CHRND,RCSD1,MYH14,HOMER1,STAC3,JSRP1,
GO:0003011~involuntary skeletal muscle contraction	ATP8A2,
GO:0003012~muscle system process	SCO2,TRIM72,
GO:0003013~circulatory system process	CYSLTR1,
GO:0003014~renal system process	AGT,BCL2,BMP4,FAS,PKN1,RRM2B,LGMN,SLC4A5,PRKRIP1,
GO:0003016~respiratory system process	KDM6A,ZFAND5,ECEL1,ADH5,RAB3A,HOXA5,TCF15,STK40,NDN,SEPN1,JAG2,
GO:0003017~lymph circulation	HEG1,
GO:0003025~regulation of systemic arterial blood pressure by baroreceptor feedback	NAV2,
GO:0003026~regulation of systemic arterial blood pressure by aortic arch baroreceptor feedback	ASIC2,
GO:0003029~detection of hypoxic conditions in blood by carotid body chemoreceptor signaling	P2RX2,
GO:0003032~detection of oxygen	SOD2,SLC11A2,CYB5R4,
GO:0003050~regulation of systemic arterial blood pressure by atrial natriuretic peptide	RASL10B,CORIN,
GO:0003051~angiotensin-mediated drinking behavior	AGT,TACR1,ACE2,
GO:0003056~regulation of vascular smooth muscle contraction	ADRA2B,CHRM1,CHRM3,P2RX1,
GO:0003057~regulation of the force of heart contraction by chemical signal	NOS3,CAV1,
GO:0003058~hormonal regulation of the force of heart contraction	EDN2,
GO:0003059~positive regulation of the force of heart contraction by epinephrine	ADRB2,
GO:0003062~regulation of heart rate by chemical signal	NOS1AP,SREBF1,
GO:0003064~regulation of heart rate by hormone	YWHAE,KCNH2,
GO:0003065~positive regulation of heart rate by epinephrine	TPM1,
GO:0003069~vasodilation by acetylcholine involved in regulation of systemic arterial blood pressure	SOD2,
GO:0003073~regulation of systemic arterial blood pressure	FSHR,AR,DDAH1,GSK3A,NCALD,PLCB3,POSTN,ADAMTS16,SLC4A5,
GO:0003081~regulation of systemic arterial blood pressure by renin-angiotensin	ACE,AGTR1,ENPEP,ACE2,NOX1,
GO:0003084~positive regulation of systemic arterial blood pressure	AVP,ENG,AVPR2,ADRA1A,AVPR1A,SPX,WNK1,
GO:0003085~negative regulation of systemic arterial blood pressure	NPPA,NTSR1,PRCP,IER3,BMPR2,BBS4,KCNK6,
GO:0003091~renal water homeostasis	ADCY6,ADCY3,ADCY9,WFS1,ADCY5,AVP,PRKAR1A,PRKAR2A,PRKACA,CYP11B2,PRKACG,PRKACB,AQP1,AVPR2,PRKAR1B,PRKAR2B,ADCY8,AQP2,ADCY7,AQP4,RAB11A,GNAS,CYP4F2,CYP4A11,ADCY2,ADCY1,RAB11FIP2,ADCY4,TFAP2B,AQP3,CYP4F12,MYO5B,
GO:0003093~regulation of glomerular filtration	ADORA1,EMP2,PTPRO,
GO:0003094~glomerular filtration	JCHAIN,IGHA1,IGHA2,P18136,EDNRA,CD34,AQP1,MCAM,MYO1E,SULF2,SULF1,XPNPEP3,
GO:0003095~pressure natriuresis	CYP4F2,CYP4A11,CYP4F12,
GO:0003096~renal sodium ion transport	SLC9A3R1,
GO:0003097~renal water transport	AQP1,AQP2,
GO:0003099~positive regulation of the force of heart contraction by chemical signal	EDN2,
GO:0003100~regulation of systemic arterial blood pressure by endothelin	EDN1,EDN3,EDN2,NOS3,ECE1,
GO:0003104~positive regulation of glomerular filtration	PDGFB,GJA1,F2RL1,GAS6,
GO:0003105~negative regulation of glomerular filtration	UTS2,F2R,GJA5,PTPRO,UTS2R,
GO:0003106~negative regulation of glomerular filtration by angiotensin	CYBA,
GO:0003108~negative regulation of the force of heart contraction by chemical signal	ADRBK1,
GO:0003117~regulation of vasoconstriction by circulating norepinephrine	SNTA1,
GO:0003127~detection of nodal flow	PKD2,PKD1L1,
GO:0003130~BMP signaling pathway involved in heart induction	BMP2,BMP4,POU5F1,
GO:0003131~mesodermal-endodermal cell signaling	HMGA2,
GO:0003136~negative regulation of heart induction by canonical Wnt signaling pathway	WNT3A,
GO:0003138~primary heart field specification	MEF2C,
GO:0003139~secondary heart field specification	FOXH1,BMP4,ISL1,RBPJ,MEF2C,SMARCD3,MESP1,AXIN2,
GO:0003140~determination of left/right asymmetry in lateral mesoderm	SHH,DAND5,SMO,
GO:0003142~cardiogenic plate morphogenesis	SOX17,
GO:0003143~embryonic heart tube morphogenesis	TEAD1,YAP1,ACVR1,HES1,TEAD2,MEGF8,RYR2,MESP1,SOX17,TBX20,
GO:0003144~embryonic heart tube formation	HAND1,
GO:0003147~neural crest cell migration involved in heart formation	FOLR1,
GO:0003148~outflow tract septum morphogenesis	PARVA,TBX1,RARA,RARB,FGFR2,MSX2,NKX2-5,FGF8,ISL1,TBX2,ZFPM2,GATA6,DVL3,TBX20,
GO:0003149~membranous septum morphogenesis	WHSC1,FGFR2,ID2,FZD2,VANGL2,FZD1,
GO:0003150~muscular septum morphogenesis	FZD2,HEY2,VANGL2,FZD1,
GO:0003151~outflow tract morphogenesis	CITED2,CLDN5,DVL2,TBX3,TBX1,FOXH1,DHRS3,SEC24B,WNT11,JUN,THBS1,ATF2,VEGFA,RYR1,NPY1R,SOX18,SOX11,GJA5,NEDD4,NPY2R,ISL1,RBPJ,MEF2C,TBX2,ILK,FZD2,HES1,SIX1,NPY5R,HIF1A,NIPBL,ZFPM1,SFRP2,EYA1,SEMA3C,SOX17,HEYL,HEY2,FZD1,PLXND1,
GO:0003156~regulation of organ formation	CITED2,WT1,
GO:0003157~endocardium development	NOTCH1,STK4,STK3,
GO:0003158~endothelium development	GJA1,CD34,GJA4,KDR,GJA5,SLC40A1,
GO:0003160~endocardium morphogenesis	NOTCH1,RBPJ,
GO:0003161~cardiac conduction system development	GJA5,NKX2-5,CDC42,NRG1,
GO:0003162~atrioventricular node development	NOTCH1,MAML1,
GO:0003163~sinoatrial node development	TBX18,
GO:0003165~Purkinje myocyte development	DSG2,
GO:0003166~bundle of His development	NKX2-5,ID2,TBX5,
GO:0003167~atrioventricular bundle cell differentiation	TBX3,
GO:0003168~Purkinje myocyte differentiation	NKX2-5,
GO:0003169~coronary vein morphogenesis	VEGFA,NOTCH1,
GO:0003170~heart valve development	SMAD6,ZBTB14,SHOX2,PRDM1,SOX9,HECTD1,
GO:0003171~atrioventricular valve development	PITX2,
GO:0003174~mitral valve development	GJA5,
GO:0003175~tricuspid valve development	TBX20,
GO:0003179~heart valve morphogenesis	MTOR,SOX9,TGFB2,SCX,FGFRL1,
GO:0003180~aortic valve morphogenesis	EFNA1,GATA3,NOTCH1,TWIST1,TBX20,
GO:0003181~atrioventricular valve morphogenesis	CYR61,MDM4,BMP2,GATA4,NOTCH1,MDM2,ZFPM1,TBX5,HEYL,
GO:0003183~mitral valve morphogenesis	EFNA1,ACVR1,SOX4,TWIST1,
GO:0003184~pulmonary valve morphogenesis	NOTCH1,JAG1,NOTCH2,STRA6,HEYL,HEY2,HEY1,
GO:0003185~sinoatrial valve morphogenesis	MEF2C,
GO:0003186~tricuspid valve morphogenesis	HEY2,
GO:0003188~heart valve formation	SOX9,SCX,
GO:0003190~atrioventricular valve formation	SMAD4,OLFM1,HEY1,
GO:0003192~mitral valve formation	NOTCH1,ZFPM1,DCHS1,
GO:0003193~pulmonary valve formation	GJA5,TBX20,
GO:0003195~tricuspid valve formation	ZFPM1,HEY2,
GO:0003197~endocardial cushion development	CITED2,THBS1,ERG,BMP4,ERBB3,GATA4,NEDD4,FOXF1,CRELD1,TBX5,
GO:0003198~epithelial to mesenchymal transition involved in endocardial cushion formation	SNAI2,MSX1,MSX2,NOTCH1,FGF8,RBPJ,SMAD4,HEYL,TMEM100,HEY1,
GO:0003199~endocardial cushion to mesenchymal transition involved in heart valve formation	ERG,EFNA1,HEY2,HEY1,
GO:0003203~endocardial cushion morphogenesis	MDM4,BMP2,NOTCH1,SOX9,ISL1,MDM2,TBX2,TWIST1,HEYL,TBX20,HEY1,
GO:0003205~cardiac chamber development	ARID1A,
GO:0003207~cardiac chamber formation	NOTCH1,TBX20,
GO:0003208~cardiac ventricle morphogenesis	GATA4,NOTCH1,HIF1A,GRHL2,HEYL,DLL4,HEY2,HEY1,
GO:0003209~cardiac atrium morphogenesis	SHOX2,NOTCH1,DLL4,CCM2L,HEG1,
GO:0003210~cardiac atrium formation	MESP1,
GO:0003211~cardiac ventricle formation	SOX11,NKX2-5,MEF2C,SOX4,MESP1,
GO:0003213~cardiac right atrium morphogenesis	NOTCH1,
GO:0003214~cardiac left ventricle morphogenesis	CPE,NOTCH1,NPY2R,GSK3A,RBPJ,FOXF1,NPY5R,SFRP2,HEY2,
GO:0003215~cardiac right ventricle morphogenesis	FOXH1,GATA3,GATA4,ISL1,JAG1,SOX4,PPP1R13L,SEMA3C,HEY2,TBX20,
GO:0003218~cardiac left ventricle formation	HAND1,TBX5,
GO:0003219~cardiac right ventricle formation	HAND1,NOTCH1,HAND2,SMARCD3,
GO:0003220~left ventricular cardiac muscle tissue morphogenesis	RYR2,
GO:0003221~right ventricular cardiac muscle tissue morphogenesis	NKX2-5,ZFPM2,
GO:0003222~ventricular trabecula myocardium morphogenesis	FOXH1,NOTCH1,NKX2-5,NRG1,RBPJ,MED1,DLL4,CCM2L,HEY2,HEG1,HEY1,
GO:0003223~ventricular compact myocardium morphogenesis	DSP,POU4F1,
GO:0003229~ventricular cardiac muscle tissue development	MARCKS,GATA4,COL14A1,PPP1R13L,
GO:0003231~cardiac ventricle development	KCNK2,NACA,SCN5A,TMEM65,MYOCD,
GO:0003236~sinus venosus morphogenesis	MESP1,
GO:0003241~growth involved in heart morphogenesis	NOTCH1,MESP1,
GO:0003245~cardiac muscle tissue growth involved in heart morphogenesis	S1PR1,
GO:0003247~post-embryonic cardiac muscle cell growth involved in heart morphogenesis	SIRT6,
GO:0003251~positive regulation of cell proliferation involved in heart valve morphogenesis	SMAD4,
GO:0003253~cardiac neural crest cell migration involved in outflow tract morphogenesis	FOLR1,HAND2,TWIST1,PITX2,
GO:0003254~regulation of membrane depolarization	NPFF,NTSR1,FGF12,B2M,CAMK2D,FHL1,NEDD4L,RANGRF,HCN4,
GO:0003256~regulation of transcription from RNA polymerase II promoter involved in myocardial precursor cell differentiation	NOTCH1,RBPJ,TBX2,
GO:0003257~positive regulation of transcription from RNA polymerase II promoter involved in myocardial precursor cell differentiation	T,GREM1,SRF,MYOCD,
GO:0003259~cardioblast anterior-lateral migration	MESP1,
GO:0003266~regulation of secondary heart field cardioblast proliferation	CTNNB1,HAND2,ISL1,HES1,
GO:0003270~Notch signaling pathway involved in regulation of secondary heart field cardioblast proliferation	NOTCH1,
GO:0003272~endocardial cushion formation	BMPR1A,TBX20,
GO:0003273~cell migration involved in endocardial cushion formation	SNAI2,ENG,NOTCH1,DCHS1,
GO:0003278~apoptotic process involved in heart morphogenesis	CYR61,NKX2-5,HAND2,
GO:0003279~cardiac septum development	ZBTB14,BMP4,MYH10,NDST1,SMAD4,SNX17,TAB1,KIF7,PCSK5,CRELD1,FUZ,ADAMTS6,TBX20,PLXND1,
GO:0003281~ventricular septum development	XIRP2,CYR61,MDM4,SMAD6,PRDM1,GATA3,HOXA13,GJA5,GATA4,DNM2,LMO4,AP2B1,LRP2,MDM2,NPRL3,PTK7,HES1,LTBP1,TRIP11,CNTRL,LUZP1,DAND5,FRS2,TBX5,DCTN5,STRA6,C5orf42,SALL1,SALL4,HEG1,HECTD1,SUFU,ROBO1,
GO:0003283~atrial septum development	MDM4,GJA5,MDM2,ANK2,NPHP3,DAND5,
GO:0003284~septum primum development	GJA5,
GO:0003285~septum secundum development	NKX2-5,
GO:0003289~atrial septum primum morphogenesis	WHSC1,GATA4,ACVR1,SOX4,
GO:0003290~atrial septum secundum morphogenesis	WHSC1,GATA4,
GO:0003294~atrial ventricular junction remodeling	GJA1,GJA5,
GO:0003300~cardiac muscle hypertrophy	TCAP,LEP,HTR2B,CSRP3,TIAM1,TTN,RYR2,HDAC2,
GO:0003308~negative regulation of Wnt signaling pathway involved in heart development	BMP2,SOX17,
GO:0003309~type B pancreatic cell differentiation	MEN1,PAX6,PDX1,INSM1,VHLL,RFX6,GATA6,
GO:0003310~pancreatic A cell differentiation	INSM1,VHLL,RFX6,GATA6,
GO:0003311~pancreatic D cell differentiation	RFX6,
GO:0003322~pancreatic A cell development	PAX6,
GO:0003323~type B pancreatic cell development	DLL1,PDPK1,NKX2-2,BMP4,BMP5,BMP6,WNT5A,CDK6,INSM1,SIDT2,SMO,
GO:0003326~pancreatic A cell fate commitment	NKX2-2,NEUROD1,
GO:0003327~type B pancreatic cell fate commitment	NKX2-2,
GO:0003329~pancreatic PP cell fate commitment	NKX2-2,NEUROD1,
GO:0003331~positive regulation of extracellular matrix constituent secretion	AGT,CPB2,RGCC,
GO:0003333~amino acid transmembrane transport	SLC7A8,SLC7A5,SLC38A8,SLC6A9,SLC7A4,SLC7A7,SLC7A6,SLC7A11,SLC7A10,SLC6A6,PEX3,SLC7A9,SLC3A1,SLC38A11,SLC7A1,SLC38A6,SLC7A5P1,SLC38A9,SLC38A4,SLC6A18,SLC38A2,SLC7A5P2,SLC6A16,SLC6A17,SLC38A1,SLC32A1,SLC38A10,SLC6A20,SLC6A14,
GO:0003334~keratinocyte development	FLNB,FOSL2,SFN,CDC42,KDF1,EXPH5,PALLD,TFAP2C,IFT74,BCL11B,
GO:0003335~corneocyte development	DNASE1L2,
GO:0003337~mesenchymal to epithelial transition involved in metanephros morphogenesis	GREM1,BMP4,CTNNB1,GDNF,PAX2,PAX8,SIX2,SALL1,
GO:0003338~metanephros morphogenesis	FGF10,WNT7B,FRAS1,
GO:0003339~regulation of mesenchymal to epithelial transition involved in metanephros morphogenesis	WNT9B,
GO:0003340~negative regulation of mesenchymal to epithelial transition involved in metanephros morphogenesis	STAT1,CITED1,SALL1,
GO:0003341~cilium movement	DNAH11,CCDC151,DNAH1,HYDIN,CFAP221,CCDC40,ARMC4,RSPH4A,SPAG17,LRRC6,DNAAF5,CCDC103,DNAAF1,DNAH5,DYX1C1,DNAH7,CCDC114,DNAI2,RSPH9,CELSR2,CCDC39,DNAI1,
GO:0003342~proepicardium development	NKX2-5,ZFP36L1,
GO:0003344~pericardium morphogenesis	LRP6,NOTCH1,DLL4,TBX20,
GO:0003345~proepicardium cell migration involved in pericardium morphogenesis	FLRT3,
GO:0003350~pulmonary myocardium development	NKX2-5,PITX2,SEMA3C,
GO:0003351~epithelial cilium movement	DNAI1,CABYR,TTLL1,NME5,SPA17,CCDC40,KIF27,ULK4,ROPN1L,AK7,ADCY10,DPCD,STK36,DNAH1,NME7,
GO:0003353~positive regulation of cilium movement	TTLL6,
GO:0003356~regulation of cilium beat frequency	CCDC40,ARMC4,DNAAF1,DNAH11,CCDC39,
GO:0003357~noradrenergic neuron differentiation	PHOX2A,SOX11,HAND2,SOX4,PHOX2B,
GO:0003358~noradrenergic neuron development	ASCL1,INSM1,PHOX2B,
GO:0003359~noradrenergic neuron fate commitment	ASCL1,
GO:0003360~brainstem development	SCN5A,GART,CNTFR,ATIC,SMAD4,NLGN4X,PHOX2B,
GO:0003363~lamellipodium assembly involved in ameboidal cell migration	SRGAP2,
GO:0003365~establishment of cell polarity involved in ameboidal cell migration	AMOT,AMOTL1,
GO:0003366~cell-matrix adhesion involved in ameboidal cell migration	ITGA4,ITGB7,
GO:0003374~dynamin polymerization involved in mitochondrial fission	DNM1L,
GO:0003376~sphingosine-1-phosphate signaling pathway	S1PR5,S1PR2,S1PR4,EZR,S1PR1,GPR6,SPNS3,SPNS2,S1PR3,SPNS1,SPHK2,SPHK1,
GO:0003382~epithelial cell morphogenesis	AR,VSIG1,CLDN3,SIPA1L3,FLNB,HRH2,RAB25,RAC1,IFT88,MAP3K1,IHH,JMJD1C,RILPL1,RNASE10,DACT2,GRHL2,PALLD,RILPL2,BCL11B,CGN,
GO:0003383~apical constriction	ROCK1,PARD3,FRMD6,EPB41L5,
GO:0003401~axis elongation	PTK7,
GO:0003402~planar cell polarity pathway involved in axis elongation	WNT11,WNT5A,MAGI2,VANGL2,
GO:0003404~optic vesicle morphogenesis	SIX3,TFAP2A,
GO:0003406~retinal pigment epithelium development	RARB,RARG,PAX2,IHH,MED1,TBC1D32,
GO:0003407~neural retina development	ACTL6A,ATP2B1,ATP2B4,CASP2,PSEN1,SMARCA4,GPM6A,RPE65,SMARCD3,ATOH7,SLC17A8,SLC17A7,
GO:0003408~optic cup formation involved in camera-type eye development	ARID1A,WNT5A,WNT16,
GO:0003409~optic cup structural organization	TFAP2A,
GO:0003413~chondrocyte differentiation involved in endochondral bone morphogenesis	SOX9,AXIN2,
GO:0003415~chondrocyte hypertrophy	SOX9,MEX3C,
GO:0003416~endochondral bone growth	FGFR3,MSX2,EVC,OSTN,DDR2,BNC2,
GO:0003417~growth plate cartilage development	THBS1,RARA,RARB,COL9A1,MMP13,THBS3,COMP,
GO:0003418~growth plate cartilage chondrocyte differentiation	NPPC,
GO:0003419~growth plate cartilage chondrocyte proliferation	CER1,NPPC,
GO:0003420~regulation of growth plate cartilage chondrocyte proliferation	POR,CARM1,
GO:0003421~growth plate cartilage axis specification	STC1,
GO:0003429~growth plate cartilage chondrocyte morphogenesis	MATN1,
GO:0003430~growth plate cartilage chondrocyte growth	RARG,TGFBR2,
GO:0003431~growth plate cartilage chondrocyte development	COL27A1,
GO:0003433~chondrocyte development involved in endochondral bone morphogenesis	SERPINH1,
GO:0005513~detection of calcium ion	CASQ2,SYT1,CASR,CALM1,ASPH,STIM1,KCNMB1,KCNMB4,RYR2,KCNMB3,KCNIP2,KCNMB2,
GO:0005975~carbohydrate metabolic process	PGM3,GBA3,A0A087WUJ7,LDHAL6A,GALC,ABO,GLT6D1,SLC3A1,HPSE2,LOC93432,TRPV1,GCKR,GBA,MGAM,MGAT4D,GK,POM121C,YDJC,LDHB,MPI,MDH1,ATHL1,GALM,RPE,FGGY,GLB1L,SPAM1,AMY2B,B4GALT4,GLB1,HYAL4,HYAL2,HYAL1,HYAL3,MDH1B,GPD1L,GNPDA1,IDUA,B4GALT7,HEXB,CHIT1,MGAT4B,PGM2,MANBA,CHI3L2,PYGL,TALDO1,GANAB,CHIA,CHID1,GUSB,SLC3A2,LDHC,MGAT4C,GK5,B4GALT6,MDH2,CHI3L1,LCT,PYGB,MAN2A2,ADPGK,GANC,HEXA,LCTL,AMY2A,GLB1L3,GAA,H…
GO:0005976~polysaccharide metabolic process	CHST1,CHST7,
GO:0005977~glycogen metabolic process	PHKA1,PHKB,EPM2A,PPP1R3D,PYGL,PYGM,PHKG2,G6PC,PPP1CC,IL6ST,PPP1R2,GSK3A,GSK3B,PPP1CA,PPP1CB,GBE1,PPP1R1A,GNMT,PPP1R3A,PPP1R2P3,PPP1R3B,STK40,PPP1R2P1,PPP1R3E,PCDH12,TCF7L2,PRKAG2,SLC37A4,
GO:0005978~glycogen biosynthetic process	PTGES3,GBE1,PHKG1,PHKG2,GYS1,PER2,GYG2,EPM2A,UBB,UBC,NR1D1,AKT1,AKT2,GCK,AGL,PGM1,GYG1,GYS2,RPS27A,UBA52,PGM5,UGP2,ACADM,NHLRC1,PGM2,PRKAG3,PPP1R3C,
GO:0005979~regulation of glycogen biosynthetic process	PPP1R3D,AKT1,MTOR,PPP1CA,PPP1CB,PPP1R3F,PPP1R3B,INPP5K,PPP1R3E,
GO:0005980~glycogen catabolic process	GYG2,STBD1,PYGL,PFKM,GAA,PYGB,PYGM,PHKG2,CPS1,AGL,G6PC,PGM1,PHKA2,PHKA1,GYG1,CALM1,PHKG1,PHKB,PGM2,
GO:0005981~regulation of glycogen catabolic process	PPP1R3D,PPP1CA,PPP1CB,PPP1R3B,PPP1R3E,
GO:0005983~starch catabolic process	MGAM,
GO:0005984~disaccharide metabolic process	IDUA,
GO:0005985~sucrose metabolic process	GAA,
GO:0005989~lactose biosynthetic process	LALBA,SLC2A1,B4GALT1,
GO:0005991~trehalose metabolic process	TREH,
GO:0005993~trehalose catabolic process	TREH,
GO:0005996~monosaccharide metabolic process	GAL3ST3,FUOM,
GO:0005997~xylulose metabolic process	XYLB,DCXR,
GO:0005998~xylulose catabolic process	XYLB,
GO:0005999~xylulose biosynthetic process	TKT,TALDO1,
GO:0006000~fructose metabolic process	PFKFB4,PFKFB3,PFKFB2,PFKFB1,FBP2,ALDOA,ALDOB,FBP1,ALDOC,AKR1B1,KHK,SORD,TKFC,
GO:0006002~fructose 6-phosphate metabolic process	PFKP,PFKM,GFPT2,FBP1,PFKL,TALDO1,GFPT1,
GO:0006003~fructose 2,6-bisphosphate metabolic process	PFKFB2,PFKFB4,PFKFB3,PFKFB1,GCK,TIGAR,
GO:0006004~fucose metabolic process	FUOM,FPGT,FUCA1,B3GLCT,FUCA2,POFUT1,POFUT2,
GO:0006006~glucose metabolic process	INS,G6PD,CACNA1A,FBP2,GAPDHS,INPPL1,GYG2,SLC37A4,PFKFB2,SLC25A12,EPM2A,H6PD,GOT2,PGK1,OAS1,IGF2,TNF,ALDOA,GAPDH,ALDOB,APOD,ENO1,PYGL,GPI,PFKM,PDHA1,ENO2,FBP1,ALDOC,UBB,UBC,GAA,DLAT,PDHB,PYGB,PYGM,PC,GYS1,ENO3,AKR1A1,PKM,PGAM2,PHKG2,PFKFB1,GOT1,PRKACA,PFKL,PGAM1,HK1,USF1,PRKACG,PRKACB,IGFBP5,NPY1R,PDHA2,PKLR,AKT1,AKT2,BRS3,GCK,PCK1,AGL,PGM1,MDH1,MDH2,LEP,PIK3CA,PHKA2,PHKA1,GYG1,CPT1A,ALDH5A1,HK2,H…
GO:0006007~glucose catabolic process	LRP5,TKTL1,BAD,
GO:0006011~UDP-glucose metabolic process	UGP2,UGDH,
GO:0006012~galactose metabolic process	GALK2,GALT,G3V4G9,GALK1,CHST1,B4GALT1,SLC35A2,GALE,GALM,PPARGC1A,
GO:0006013~mannose metabolic process	MAN2A2,MAN2C1,MAN2B2,M0QZ24,MAN2B1,M0R2P5,MAN2A1,PMM1,
GO:0006015~5-phosphoribose 1-diphosphate biosynthetic process	PYGL,PRPS2,PRPS1L1,PRPS1,
GO:0006020~inositol metabolic process	PPIP5K1,IMPA2,PPIP5K2,ITPKA,IMPA1,MECP2,SLC5A3,
GO:0006021~inositol biosynthetic process	ISYNA1,IMPA2,IMPA1,IMPAD1,
GO:0006024~glycosaminoglycan biosynthetic process	XYLT2,EXTL2,EXTL3,EXT2,GLCE,AGRN,HS3ST1,HS6ST1,UGDH,SDC3,GPC4,B3GAT3,HEXA,PDGFRB,SDC1,SDC4,SDC2,GPC1,GPC3,NDST1,NDST2,GPC5,HSPG2,GCNT2,EXT1,SLC35D2,HS2ST1,GALNT5,XYLT1,HS3ST5,GPC2,PXYLP1,HAS1,EXTL1,B3GALT6,HS6ST2,HS3ST6,B4GALT7,HS3ST2,GPC6,HS3ST3B1,HS3ST3A1,
GO:0006027~glycosaminoglycan catabolic process	AGRN,SDC3,GPC4,FUCA1,GUSB,GNS,GLB1,SDC1,IDS,SDC4,SDC2,GPC1,IDUA,GPC3,SGSH,NAGLU,GPC5,HSPG2,HYAL2,HYAL4,HGSNAT,GPC2,HPSE2,HPSE,GPC6,
GO:0006029~proteoglycan metabolic process	LECT1,COL2A1,COL11A1,BMP2,SGSH,PPARD,IHH,B4GALT7,HPSE,
GO:0006030~chitin metabolic process	CHIA,
GO:0006032~chitin catabolic process	CHIT1,CHIA,CHI3L2,CHI3L1,CTBS,OVGP1,CHID1,
GO:0006037~cell wall chitin metabolic process	CHIA,
GO:0006040~amino sugar metabolic process	ST3GAL2,
GO:0006041~glucosamine metabolic process	OGT,PGM3,GNPNAT1,
GO:0006042~glucosamine biosynthetic process	GFPT1,
GO:0006043~glucosamine catabolic process	GNPDA1,
GO:0006044~N-acetylglucosamine metabolic process	GNPDA1,MGEA5,LARGE,RENBP,MGAT3,CHST4,GNPDA2,GNPNAT1,CHST5,CHST6,CHST7,EXTL2,NAGK,CHST2,
GO:0006045~N-acetylglucosamine biosynthetic process	NANP,GNE,
GO:0006046~N-acetylglucosamine catabolic process	H3BQ15,AMDHD2,
GO:0006047~UDP-N-acetylglucosamine metabolic process	GFPT2,GFPT1,B4GALNT2,DPAGT1,GNE,SLC35A3,
GO:0006048~UDP-N-acetylglucosamine biosynthetic process	GFPT2,PGM3,GFPT1,UAP1,UAP1L1,GNPNAT1,
GO:0006049~UDP-N-acetylglucosamine catabolic process	MGAT1,
GO:0006051~N-acetylmannosamine metabolic process	RENBP,NAGK,
GO:0006054~N-acetylneuraminate metabolic process	ST6GAL1,ST3GAL1,CMAS,GNE,
GO:0006061~sorbitol biosynthetic process	AKR1B1,
GO:0006062~sorbitol catabolic process	SORD,
GO:0006065~UDP-glucuronate biosynthetic process	UGDH,UGP2,SLC35D1,
GO:0006066~alcohol metabolic process	ALDH2,ADH1A,ADH4,ALDH3B1,ALDH3B2,DHRS4,
GO:0006068~ethanol catabolic process	ALDH2,ALDH1B1,ADH7,ALDH3B1,ALDH3B2,
GO:0006069~ethanol oxidation	ADH4,ADH1B,ADH1C,ALDH1A1,ALDH2,ADH1A,ADH5,ADH6,ALDH1B1,ADH7,ACSS2,ACSS1,
GO:0006071~glycerol metabolic process	TKFC,GK,GK3P,GK2,MOGAT2,MOGAT3,COQ2,MOGAT1,DGAT2,COQ3,ANGPTL3,
GO:0006072~glycerol-3-phosphate metabolic process	GPD2,GPAT2,
GO:0006081~cellular aldehyde metabolic process	AKR7A2,AKR1B10,AKR7A3,ALDH1A1,ADH4,AKR1A1,ALDH3A1,ALDH9A1,ALDH7A1,ALDH3A2,
GO:0006082~organic acid metabolic process	CYP2C8,FMO1,FMO2,
GO:0006083~acetate metabolic process	ALDH5A1,
GO:0006084~acetyl-CoA metabolic process	ACACB,FASN,ACACA,ACOT12,
GO:0006085~acetyl-CoA biosynthetic process	MLYCD,ACLY,ACSS1,
GO:0006086~acetyl-CoA biosynthetic process from pyruvate	PDHB,PDHA1,DLAT,PDHA2,
GO:0006089~lactate metabolic process	PFKFB2,LDHB,HIF1A,SLC37A4,
GO:0006090~pyruvate metabolic process	CCBL1,DLAT,PDHX,SLC16A3,MPC2,SLC16A8,LDHA,LDHB,LDHC,PDHA1,DLD,PDHB,PC,PDHA2,BSG,SLC16A1,GLO1,PDK1,PDK2,PDK3,PDK4,HAGH,ME3,PDPR,ACOT12,LDHAL6B,PDP1,PDP2,MPC1,
GO:0006091~generation of precursor metabolites and energy	AQP7,UQCR11,VGF,XYLB,SCO1,SLC25A27,AVP,POMC,ATP5B,COX6C,COX8A,COX6A1,SLC25A4,COX4I1,ADRB3,PHKG2,COX7C,ENPP1,FDXR,FECH,COX7A1,DLST,AVPR1A,PPP1R2,ASIP,PHKA2,PHKA1,GNPDA1,GCGR,GIPR,CEBPA,PDX1,GYS2,SLC25A3,OGDH,COX6A2,PPARD,GBE1,RUNX1T1,COX17,ACOX1,ADIPOQ,NRF1,CYB5R4,PHKB,DHTKD1,COX4I2,MCHR1,ACO2,THTPA,ATPIF1,CROT,
GO:0006094~gluconeogenesis	PCK2,GPI,K7ESF4,FBP2,GAPDHS,PER2,SLC25A12,GOT2,PGK1,RBP4,ALDOA,GAPDH,ALDOB,ENO1,BPGM,ENO2,FBP1,ALDOC,PC,ENO3,PGAM2,PFKFB1,GOT1,PRKACA,PGAM1,ATF3,ATF4,SDS,GPD1,PRKACG,PRKACB,PCK1,G6PC,PGM1,MDH1,MDH2,GPD2,SLC25A1,TPI1,SLC25A11,CRY1,CRTC2,PGAM4,G6PC3,G6PC2,PPARGC1A,SLC25A10,SLC25A13,
GO:0006096~glycolytic process	ALDOB,ENO4,GPI,ALDOC,HK1,PKM,BPGM,GCK,ENO3,HK2,ENO2,HK3,ALDOA,ENO1,K7ESF4,PFKFB2,LDHA,PGK2,PFKM,PGAM2,PFKFB1,PFKL,PGAM1,PGM1,TPI1,OGDH,HKDC1,PGAM4,DHTKD1,ADPGK,OGDHL,
GO:0006097~glyoxylate cycle	IDH1,IDH2,
GO:0006098~pentose-phosphate shunt	RPE,G6PD,TALDO1,PGD,PGLS,H6PD,TKT,RPIA,TPI1,PGM2,DERA,
GO:0006099~tricarboxylic acid cycle	SDHB,IDH3B,CS,OGDH,MDH1,DHTKD1,SDHA,IDH3G,MDH2,H3BRW5,SDHD,IDH1,FH,PDHA1,DLD,DLAT,PDHB,ACO1,PDHA2,DLST,IDH2,IDH3A,SUCLG1,NNT,MDH1B,SUCLG2,SDHC,ACO2,SUCLA2,OGDHL,
GO:0006101~citrate metabolic process	GHR,ACO1,STAT5A,STAT5B,ACLY,ACO2,
GO:0006102~isocitrate metabolic process	IDH1,IDH2,IDH3B,IDH3G,ACO2,
GO:0006103~2-oxoglutarate metabolic process	IDH3B,IDH1,GOT2,DLD,GHR,GOT1,TAT,DLST,STAT5A,IDH2,IDH3G,STAT5B,MRPS36,OGDH,CCBL2,ADHFE1,D2HGDH,AADAT,GPT2,L2HGDH,
GO:0006104~succinyl-CoA metabolic process	SUCLG1,OGDH,ACOT4,SUCLG2,SUCLA2,
GO:0006105~succinate metabolic process	GHR,SDHB,SDHA,STAT5A,ALDH5A1,STAT5B,SUCLG1,SUCLA2,
GO:0006106~fumarate metabolic process	FH,
GO:0006107~oxaloacetate metabolic process	GOT2,GHR,PC,GOT1,PCK1,MDH1,MDH2,STAT5A,STAT5B,ACLY,NIT2,
GO:0006108~malate metabolic process	MDH1B,MDH1,ME3,MDH2,LIPF,FH,ME2,ME1,KEAP1,
GO:0006109~regulation of carbohydrate metabolic process	NR1H4,
GO:0006110~regulation of glycolytic process	OGT,ECD,PGAM1,GCK,PRKAG1,PRKAG2,
GO:0006111~regulation of gluconeogenesis	NR3C1,FBP1,LEP,GNMT,PDK2,ACADM,SLC35B4,VIMP,NLN,SDHAF3,
GO:0006112~energy reserve metabolic process	SYT5,CACNA1A,ACACB,FFAR1,ADCY6,PRKAB2,GNG7,ADCY3,ADCY9,GFPT2,RAPGEF3,ADCY5,MYC,GCG,INS,SLC25A5,ADRA2A,PRKAR1A,SLC2A1,SLC2A2,SLC25A4,SLC25A6,PRKAR2A,ADRB3,PFKFB1,GNB3,PRKCA,PRKACA,ADRA2C,CHRM3,PRKACG,PRKACB,AKAP5,MT3,TKT,MARCKS,PKLR,PRKAR1B,PRKAR2B,MC4R,ARL2,TALDO1,ADCY8,LEP,MTOR,GLP1R,IQGAP1,GCGR,LEPR,FASN,GNG4,GNG10,ADCY7,ACLY,PRKAA2,GNG2,SNAP25,STXBP1,GNG11,RAP1A,GNB1,GNB2,VAMP2,GNAS,GNG3,GNG5,…
GO:0006114~glycerol biosynthetic process	PGP,GOT1,LEP,
GO:0006116~NADH oxidation	ALDOB,
GO:0006117~acetaldehyde metabolic process	RELA,
GO:0006119~oxidative phosphorylation	GBAS,MT-CO1,UQCRH,UQCRB,UQCRC2,ATP5D,UQCRC1,ATP5C1,MSH2,AK2,SURF1,FXN,CHCHD10,TEFM,
GO:0006120~mitochondrial electron transport, NADH to ubiquinone	KCTD14,NDUFC2,NDUFC2-KCTD14,E9PQ68,NDUFS8,NDUFA4,NDUFAB1,NDUFA1,NDUFS4,NDUFB5,NDUFB3,NDUFC1,NDUFA2,NDUFS5,COQ9,NDUFS7,NDUFS2,NDUFS6,NDUFB1,NDUFS3,NDUFB6,NDUFA3,NDUFB4,NDUFB8,NDUFB2,NDUFA7,NDUFA10,NDUFB10,MT-ND1,MT-ND2,MT-ND3,MT-ND4L,MT-ND4,MT-ND5,DLD,NDUFB7,NDUFV2,NDUFS1,NDUFV1,NDUFA8,NDUFV3,NDUFA6,NDUFA5,NDUFA9,NDUFAF1,NDUFB9,
GO:0006121~mitochondrial electron transport, succinate to ubiquinone	SDHC,SDHAF2,
GO:0006122~mitochondrial electron transport, ubiquinol to cytochrome c	UQCRHL,UQCRB,PMPCB,MT-CYB,UQCRH,UQCRC2,UQCRC1,MECP2,CYCS,UQCC3,UQCR10,
GO:0006123~mitochondrial electron transport, cytochrome c to oxygen	MT-CO2,COX8A,COX4I1,COX5A,CYCS,COX10,COX15,COX8C,COX4I2,U3KQK5,
GO:0006127~glycerophosphate shuttle	GPD1,
GO:0006139~nucleobase-containing compound metabolic process	AK9,DDX11L8,METTL14,ERCC2,AK5,AK2,AK7,AK1,DDX11,METTL4,BRIP1,TK2,SLC28A1,SLC28A2,PRPSAP2,BPNT1,PNP,TK1,TYMS,PRPS2,CTPS1,OAS2,ATIC,DUT,NUDT2,TPMT,ERH,FPGS,MTAP,CRMP1,SLC29A2,PRPSAP1,DPYSL2,UPP1,CMPK1,SRBD1,DDX12P,SLC29A1,ZNRD1,SLC23A2,SLC23A1,GDA,REXO2,POLR3H,OAS3,RTEL1,
GO:0006144~purine nucleobase metabolic process	URAD,PFAS,PNP,HPRT1,ADA,IL1B,CAT,GPX1,APRT,IMPDH2,ACPP,IMPDH1,NT5E,GART,PAICS,AMPD1,DCK,ADSS,ADSL,ATIC,GMPR,XDH,NT5C2,GMPS,ADK,PRPS1,AMPD3,AMPD2,PPAT,DGUOK,ADAL,ADSSL1,NT5C,NT5C1B,NT5C1A,LHPP,GMPR2,GDA,
GO:0006145~purine nucleobase catabolic process	DPYD,
GO:0006147~guanine catabolic process	GDA,
GO:0006148~inosine catabolic process	PNP,
GO:0006154~adenosine catabolic process	ADA,ADAL,CECR1,
GO:0006157~deoxyadenosine catabolic process	ADA,
GO:0006163~purine nucleotide metabolic process	NME4,NME2P1,NME1,NME2,FHIT,NME3,GUK1,
GO:0006164~purine nucleotide biosynthetic process	ATIC,ADSSL1,IMPDH2,PFAS,HPRT1,OAS1,MTHFD1,NT5E,OAS2,ADSL,PRPS1,PPAT,MTHFD2L,
GO:0006165~nucleoside diphosphate phosphorylation	NME4,NME6,NME7,NME8,NME9,NME1,NME1-NME2,NME3,NME2,NME2P1,AK1,AK4,CMPK1,NME5,TXNDC6,CMPK2,AK7,AK8,AK5,
GO:0006166~purine ribonucleoside salvage	HPRT1,MTAP,
GO:0006167~AMP biosynthetic process	PRPS2,ADSS,ADSL,PRPS1,ADSSL1,
GO:0006168~adenine salvage	HPRT1,APRT,PRTFDC1,
GO:0006171~cAMP biosynthetic process	ADCY3,ADCY2,ADCY5,ADCY8,ADCY7,ADCY4,ADCY6,ADCY9,RAMP2,NPR3,ADORA2A,ADM,GNAS,ADCY1,CALCRL,ADCY10,TAAR1,UCN2,
GO:0006172~ADP biosynthetic process	AK2,AK1,AK4,AK3,AK5,
GO:0006173~dADP biosynthetic process	AK5,
GO:0006174~dADP phosphorylation	AK9,
GO:0006175~dATP biosynthetic process	ADK,
GO:0006177~GMP biosynthetic process	IMPDH1,IMPDH2,GMPS,
GO:0006178~guanine salvage	HPRT1,PRTFDC1,
GO:0006182~cGMP biosynthetic process	GUCY1B3,NPR2,GUCY1A3,GUCY1B2,NPPA,NPR1,NPPB,NPPC,GUCY2C,HTR2C,AQP1,GUCY1A2,HTR2B,GUCY2F,GUCY2D,GUCA2B,
GO:0006183~GTP biosynthetic process	NME4,NME6,NME7,NME8,NME9,NME1,NME1-NME2,NME3,NME2,NME2P1,NME5,TXNDC6,
GO:0006185~dGDP biosynthetic process	GUK1,
GO:0006186~dGDP phosphorylation	AK9,
GO:0006188~IMP biosynthetic process	AMPD2,
GO:0006189~'de novo' IMP biosynthetic process	ADSL,PAICS,PFAS,GART,ATIC,PPAT,
GO:0006193~ITP catabolic process	ITPA,
GO:0006195~purine nucleotide catabolic process	PNP,CAT,GPX1,NT5E,NUDT1,XDH,NT5C2,NT5C,NT5C1B,NT5C1A,GDA,
GO:0006196~AMP catabolic process	NT5E,AMPD3,
GO:0006198~cAMP catabolic process	PDE2A,PDE8A,PDE8B,PDE4A,PDE1B,PDE4B,PDE4C,PDE4D,PDE3B,PDE7A,PDE3A,PDE11A,PDE7B,PDE10A,
GO:0006203~dGTP catabolic process	NUDT1,NUDT15,SAMHD1,
GO:0006206~pyrimidine nucleobase metabolic process	TYMP,TK2,UPP2,TK1,TYMS,UMPS,NT5E,RRM1,DCK,CAD,CDA,DCTD,DUT,DHODH,PUDP,DPYD,DPYS,UPP1,NT5C,UPRT,NT5C1A,AGXT2,UCK2,NT5C3A,UCK1,NT5M,UCKL1,UPB1,
GO:0006207~'de novo' pyrimidine nucleobase biosynthetic process	UMPS,CAD,DHODH,CMPK1,CPS1,MTOR,
GO:0006208~pyrimidine nucleobase catabolic process	DPYD,DPYS,
GO:0006210~thymine catabolic process	ALDH6A1,DPYD,DPYS,
GO:0006211~5-methylcytosine catabolic process	TET2,
GO:0006212~uracil catabolic process	DPYD,DPYS,
GO:0006213~pyrimidine nucleoside metabolic process	TYMP,ERH,NT5C3A,
GO:0006214~thymidine catabolic process	DPYD,
GO:0006218~uridine catabolic process	UPP1,
GO:0006220~pyrimidine nucleotide metabolic process	DCTD,NME4,NME2P1,NME1,TYMP,NME2,DCK,NME3,CTPS2,
GO:0006221~pyrimidine nucleotide biosynthetic process	UMPS,ERH,CTPS2,PRPS1,
GO:0006222~UMP biosynthetic process	UMPS,CMPK1,UCKL1,UPRT,
GO:0006226~dUMP biosynthetic process	DUT,
GO:0006227~dUDP biosynthetic process	DTYMK,CMPK2,
GO:0006228~UTP biosynthetic process	NME4,NME6,NME7,NME8,NME9,NME1,NME1-NME2,NME3,NME2,NME2P1,CAD,NME5,TXNDC6,
GO:0006231~dTMP biosynthetic process	TYMS,SHMT1,
GO:0006233~dTDP biosynthetic process	DTYMK,CMPK2,
GO:0006235~dTTP biosynthetic process	TYMS,DTYMK,TBPL1,CMPK2,
GO:0006238~CMP salvage	UCK2,
GO:0006241~CTP biosynthetic process	NME4,NME6,NME7,NME8,NME9,NME1,NME1-NME2,NME3,NME2,NME2P1,CTPS1,NME5,TXNDC6,
GO:0006256~UDP catabolic process	ENTPD4,
GO:0006258~UDP-glucose catabolic process	GALT,
GO:0006259~DNA metabolic process	MYO18A,TATDN1,ERI2,MUS81,FANCM,TATDN2,DNASE2,ERI3,RECQL5,DNTT,NME1,LIG1,NT5E,IGFBP4,ADRA1D,MKI67,DNASE1L1,KPNA2,POLG,RAN,DNASE1L3,WRN,ERI1,DNASE2B,TOPBP1,DNASE1L2,TEFM,MMS19,TREX2,TREX1,SMARCAL1,EXO5,
GO:0006260~DNA replication	RFC2,POLE,A0A087WWV3,NFIB,RFC3,LIG4,POLG,SSBP1,NFIA,C8orf45,RPA3,ORC2,ORC4,POLD2,NFIX,RFC4,RTEL1-TNFRSF6B,GINS4,MCM4,RRM1,POLD3,LIG1,ORC5,MCM9,RFC1,POLA2,TICRR,BLM,ORC6,INO80E,RPA1,POLG2,GINS2,POLD1,CDC7,CHEK1,MCM3AP,RAD1,KIN,HUS1,CDC45,RNASEH2A,RAD17,RECQL4,RECQL5,KAT7,PDGFB,EGF,IGF1,CDK1,NFIC,ADRA2A,POLA1,CHTF8,HSMCR30,TOP1,RPA2,TYMP,PTMS,ACHE,CDK2,MCM3,RBMS1,CDC25A,CDC25C,RRM2,DUT,MCM5,MCM7,BR…
GO:0006261~DNA-dependent DNA replication	POLD2,POLQ,POLN,CDK2AP1,REV3L,POLB,RPA1,RFC2,RFC1,RFC5,POLG,POLE2,TFAM,RPAIN,PNKP,MCMBP,POLD4,BAZ1A,POLG2,ORC6,
GO:0006264~mitochondrial DNA replication	TK2,DNA2,POLG,RRM2B,DNAJA3,PRIMPOL,TEFM,PEO1,MGME1,SLC25A33,
GO:0006265~DNA topological change	TOP3B,TOP1MT,TOP2B,TOP3A,TOP2A,HMGB1,TOP1,ERCC3,HMGB2,
GO:0006266~DNA ligation	LIG1,LIG3,TOP2A,XRCC6,MGMT,LIG4,APTX,
GO:0006267~pre-replicative complex assembly involved in nuclear cell cycle DNA replication	CDC45,
GO:0006268~DNA unwinding involved in DNA replication	HMGA1,MCM4,MCM7,MCM2,PURA,RAD51,MCM6,PEO1,
GO:0006269~DNA replication, synthesis of RNA primer	PRIM2,PRIMPOL,FLJ33167,HELB,PRIM1,POLA1,
GO:0006270~DNA replication initiation	POLA1,GMNC,MCM5,MCM2,MCM7,CDC45,MCM3,CDC7,ORC5,ORC4,CCNE2,CCNE1,MCM4,CDC34,PRIM1,PRIM2,POLE2,PURA,POLE,RPA4,ORC1,ORC2,POLA2,MCM6,MCM10,CDC6,GINS4,LRWD1,
GO:0006271~DNA strand elongation involved in DNA replication	CDC45,POLA1,PCNA,RPA2,LIG1,MCM3,RPA1,APEX1,POLD1,MCM4,MCM5,MCM7,RPA3,RFC4,RFC2,RFC1,FEN1,RFC5,RFC3,POLD2,PRIM1,PRIM2,MCM2,DNA2,POLA2,MCM6,GINS1,POLD3,GINS4,GINS3,POLD4,MCM8,GINS2,
GO:0006272~leading strand elongation	POLA1,PCNA,
GO:0006273~lagging strand elongation	PARP1,POLA1,LIG3,LIG4,PARP2,PARP3,
GO:0006275~regulation of DNA replication	ESCO1,MCIDAS,ANKRD17,PPP2R1A,ACVRL1,PPP2CA,ID3,CCDC88A,ESCO2,RBBP6,ZBTB38,EHMT2,DSCC1,SMC3,
GO:0006278~RNA-dependent DNA replication	TERT,ERVK-10,PPIA,ERVK-9,HERVK_113,ERVK-8,ERVK-7,ERVK-25,PTGES3,HMBOX1,TEP1,ERVK-6,ERVK-18,ERVK-11,ERVK-19,
GO:0006281~DNA repair	FANCC,GEN1,RAD51C,ATM,INO80,APTX,BRCA1,NBN,APEX1,RAD17,EME2,STRA13,DMC1,RAD9B,RDM1,LIG1,FANCL,RPA3,NUDT1,HUS1,RAD50,REV1,RAD1,POLK,RTEL1-TNFRSF6B,ASTE1,ENDOV,EXO1,POLB,TDP1,FAAP100,RAD52,RAD51,MUS81,ALKBH2,FEN1,TDG,FANCI,RAD18,XRCC3,ALKBH1,SMC1A,RAD51D,MUTYH,NSMCE1,INO80E,FAN1,KIF22,FANCD2,OGG1,RBBP8,POLI,POLG2,K7EIL6,ERCC1,FAAP24,hCG_2039718,LIG3,K7EQU8,RUVBL2,EYA2,APBB1,MEN1,CHEK1,BACH1,UBE2L6,…
GO:0006282~regulation of DNA repair	USP1,IER3,CDK9,UBE2N,UBE2V1,UBE2V2,POLH,
GO:0006283~transcription-coupled nucleotide-excision repair	POLR2D,AQR,HMGN1,ERCC1,UBB,UBC,PCNA,RPA2,ERCC2,LIG1,XRCC1,POLR2C,POLR2E,ERCC3,XPA,TCEA1,POLR2A,RPA1,POLD1,ERCC5,POLR2B,GTF2H1,RPA3,RFC4,RFC2,RFC1,POLR2I,RFC5,RFC3,POLD2,LIG3,CDK7,CCNH,MNAT1,POLR2H,POLR2J,POLR2K,COPS2,POLR2F,POLR2G,POLR2L,RBX1,RPS27A,UBA52,ERCC6,EP300,GPS1,ERCC8,CUL4A,CUL4B,GTF2H2,GTF2H3,POLD3,DDB1,UVSSA,GTF2H5,COPS6,GTF2H4,ERCC4,COPS5,USP7,ZNF830,COPS8,COPS4,COPS7B,XAB2,POLD4,POL…
GO:0006284~base-excision repair	MPG,MUTYH,E9PQ18,UNG,NEIL1,NTHL1,OGG1,M0R2N6,POLQ,MBD4,TP53,POLB,HMGB1,PARP1,PCNA,RPA2,HMGA1,LIG1,XRCC1,CCNO,RPA1,APEX1,POLD1,RPA3,RFC4,RFC2,RFC1,FEN1,RFC5,RFC3,POLD2,LIG3,DNA2,HMGA2,ERCC6,TDG,WRN,POLD3,SMUG1,DKFZp781L1143,HUWE1,PARG,SIRT6,NEIL3,NEIL2,USP47,PRMT6,PNKP,POLD4,APEX2,PARP2,
GO:0006285~base-excision repair, AP site formation	OGG1,MBD4,UNG,MPG,NTHL1,TDG,SMUG1,NEIL2,NEIL1,MUTYH,
GO:0006287~base-excision repair, gap-filling	POLB,POLD1,POLG,POLE,
GO:0006288~base-excision repair, DNA ligation	LIG3,
GO:0006289~nucleotide-excision repair	ERCC5,GTF2H3,GTF2H4,ERCC2,GTF2H2C,GTF2H1,XPA,OGG1,NEIL1,RAD23A,POLR2D,AQR,HUS1,RAD51D,TP53,HMGN1,ERCC1,PARP1,UBB,UBC,PCNA,RPA2,LIG1,XRCC1,POLR2C,POLR2E,ERCC3,TCEA1,POLR2A,RPA1,POLD1,POLR2B,RPA3,RFC4,RFC2,RFC1,POLR2I,RFC5,RFC3,CETN2,POLD2,LIG3,CDK7,BRCA2,CCNH,MNAT1,POLR2H,POLR2J,POLR2K,ATXN3,RAD23B,SUMO3,UBE2N,COPS2,POLR2F,SUMO2,POLR2G,POLR2L,RBX1,RPS27A,UBA52,SUMO1,UBE2I,FANCC,XPC,ERCC6,EP300,GPS…
GO:0006290~pyrimidine dimer repair	POLB,ERCC6,DDB2,POLH,
GO:0006294~nucleotide-excision repair, preincision complex assembly	GTF2H5,
GO:0006295~nucleotide-excision repair, DNA incision, 3'-to lesion	ERCC1,ERCC5,ERCC4,
GO:0006296~nucleotide-excision repair, DNA incision, 5'-to lesion	ERCC1,NTHL1,ERCC4,
GO:0006297~nucleotide-excision repair, DNA gap filling	POLB,UBB,UBC,PCNA,RPA2,LIG1,XRCC1,RPA1,POLD1,RPA3,RFC4,RFC2,RFC1,RFC5,RFC3,POLD2,LIG3,LIG4,RPS27A,UBA52,POLE,POLD3,POLD4,POLK,
GO:0006298~mismatch repair	MSH5,MSH6,MSH2,PMS2P1,PMS2P5,TDG,PMS1,PMS2,MLH1,MLH3,MSH5-SAPCD1,TP73,MSH4,RNASEH2A,PMS2P2,ABL1,PCNA,RPA2,LIG1,MSH3,RPA1,POLD1,RPA3,POLD2,XPC,PMS2P3,PMS2P11,POLD3,PMS2CL,SETD2,POLD4,TREX1,MUTYH,EXO1,
GO:0006301~postreplication repair	HLTF,BRCA1,MSH2,UBE2A,UBE2N,UBE2B,UBE2V1,UBE2V2,UBE2NL,NSMCE1,UBE2F,WDR33,RAD18,
GO:0006302~double-strand break repair	PARP3,NHEJ1,MRE11A,GGN,LIG1,EYA2,APBB1,CHEK1,RAD51B,RAD51C,XRCC3,XRCC2,RAD21,SMARCA5,RAD1,HUS1,NBN,KDM4A,POLQ,RAD51D,RAD17,RNF8,KDM4B,TDP2,HERC2,CHEK2,WHSC1,ABL1,TP53,ERCC1,PARP1,UBB,UBC,XRCC6,XRCC5,RPA2,H2AFX,XRCC1,CDK2,RPA1,RPA3,RFC4,RFC2,BRCA1,FEN1,RFC5,RFC3,MSH2,RAD52,MAPK8,BRCC3,LIG3,LIG4,DNA2,BRCA2,KPNA2,PPP5C,BLM,VCP,PPP4C,UBE2N,SUMO2,HIST1H4A,RPS27A,UBA52,SUMO1,UBE2I,RNF4,PRKDC,RAD51,TP53…
GO:0006303~double-strand break repair via nonhomologous end joining	XRCC6,PSMD14,NBN,RNF8,HERC2,WHSC1,POLA1,XRCC5,H2AFX,LIG1,BRCA1,MLH1,BRCC3,LIG3,LIG4,MRE11A,UBE2N,HIST1H4A,SUMO1,PRKDC,TP53BP1,ATM,XRCC4,MDC1,UBE2V2,HIST3H3,SETMAR,RIF1,DCLRE1A,FAM175A,PAXIP1,SMC5,RNF168,PIAS4,RAD50,KAT5,NSMCE2,UIMC1,DCLRE1C,BARD1,C9orf142,DCLRE1B,NHEJ1,POLM,BABAM1,BRE,POLL,PRPF19,KDM2A,XRCC6BP1,
GO:0006304~DNA modification	DNTT,
GO:0006306~DNA methylation	HELLS,DNMT3A,DNMT3L,MTA2,FOS,MGMT,DNMT1,ATRX,CTCF,KMT2A,EZH2,GNAS,BEND3,ATF7IP,GATAD2A,KMT2E,GATAD2B,EHMT2,EHMT1,DMAP1,DNMT3B,MTRR,BAZ2A,HEMK1,
GO:0006307~DNA dealkylation involved in DNA repair	ALKBH3,FTO,MGMT,MPG,ALKBH1,ALKBH2,ASCC3,ASCC1,ASCC2,
GO:0006308~DNA catabolic process	DNASE1L3,DNASE1L1,DNASE1L2,H7C1W4,DNASE1,AIFM1,TATDN1,TATDN2,
GO:0006309~apoptotic DNA fragmentation	DFFB,DFFA,H1F0,HMGB1,HMGB2,CASP3,KPNA1,FOXL2,DNASE1L3,ENDOG,KPNB1,CECR2,DICER1,
GO:0006310~DNA recombination	RECQL4,LIG4,EME2,MEI4,RDM1,LIG1,RPA3,NHEJ1,RTEL1-TNFRSF6B,RAD52,RAG2,BLM,RECQL5,LIG3,O00370,RAD51B,HMGB3,RAD51C,XRCC3,RAD21,KIN,ACTL6A,ERCC1,HMGB1,TFPT,ERVK-10,XRCC6,XRCC5,RAG1,RPA1,IGHMBP2,RECQL,ATRX,MRE11A,HERVK_113,ERVK-8,ERVK-7,ERVK-25,RBPJ,RAD51,RPA4,XRCC4,ENDOG,NCOA6,NONO,TSN,INO80D,BRCA1,NFRKB,INO80C,PAXIP1,SETX,REC114,RPAIN,SUPV3L1,EID3,INO80E,RAD54L,RAD50,MCRS1,NDNL2,RBM14,MND1,ERVK-6,IN…
GO:0006311~meiotic gene conversion	MSH2,RNF212,TEX11,PRDM9,
GO:0006312~mitotic recombination	RAD51B,RAD51C,XRCC2,RAD51D,ERCC1,RAD51,DMC1,RAD54B,
GO:0006313~transposition, DNA-mediated	THAP9,VRTN,
GO:0006323~DNA packaging	HAT1,PRM1,PRM2,NAA10,KAT6A,ASH1L,
GO:0006325~chromatin organization	CHD4,CHD3,SAP18,SOX1,KMT2D,PRMT5,HAT1,SETD1A,KDM6B,ATXN7,OGT,HDAC3,CLOCK,KDM6A,SUV39H1,SOX15,KDM1A,JAK2,HIST1H2BK,TBL1X,PHF2,KDM4A,NCOR1,SAP30,TADA2A,SUPT3H,TADA3,TAF5L,EED,MTA2,ACTL6B,SUPT7L,KDM4B,IKBKAP,KAT7,YEATS4,MBD3,ACTL6A,WHSC1,MOS,HMGN1,HIST1H2BJ,CDK4,ATF2,HIST1H1B,HIST1H2BO,PAX3,CCND1,HMGB2,ARID4A,KDM5A,HIST1H2BB,GPX4,KDM5C,SOX2,SMARCA2,SMARCA4,HCFC1,HMGA2,BRPF1,HIST1H2BD,ACTB,WDR5,HIST1…
GO:0006333~chromatin assembly or disassembly	ASF1B,MTA2,CHD3,HIRIP3,HDAC8,SUV39H2,BAZ1B,
GO:0006334~nucleosome assembly	SETSIP,SET,SHPRH,LOC728395,MYST3,TSPY8,TSPY4,NAP1L6,TSPY2,STRA13,NAP1L4,HP1BP3,NAP1L1,TSPY10,TSPYL2,OIP5,SMARCA5,HIST1H2BK,H2AFY,NPM1,HIST1H2BJ,H1F0,H2BFM,H2AFB1,H2AFB2,TSPY3,HIST1H1E,H2AFX,HIST1H1B,HIST1H1D,HIST1H1C,HIST1H1T,HIST1H2BO,BRD2,HMGB2,HIST1H2BB,ATRX,SOX9,NASP,CENPA,MCM2,H2BFS,HIST1H2BD,HILS1,HIST1H4A,HIST1H2BC,HIST1H3A,H3F3A,TSPY1,HIST1H1A,CENPC,RBBP4,ITGB3BP,SART3,RBBP7,HIST3H3,HIST2…
GO:0006335~DNA replication-dependent nucleosome assembly	HAT1,NASP,HIST1H4A,HIST1H3A,RBBP4,CHAF1A,CHAF1B,IPO4,ASF1B,ASF1A,
GO:0006336~DNA replication-independent nucleosome assembly	HAT1,ATRX,NASP,HIRA,HIST1H4A,H3F3A,RBBP4,IPO4,UBN1,ASF1B,ASF1A,CABIN1,
GO:0006337~nucleosome disassembly	ARID1A,TNP1,HMGA1,SMARCA4,SET,SMARCB1,NFE2,ARID2,SMARCD3,HIST3H2A,SMARCC2,SMARCC1,SMARCD2,SMARCE1,HIST1H2BA,SMARCD1,SUPT16H,
GO:0006338~chromatin remodeling	ARID1A,INO80,SMARCA2,SMYD1,SMARCB1,INO80B,HNF1A,ACTR6,SMARCC2,INO80B-WBP1,ARID1B,ACTR8,INO80C,K7ENP7,SUPT5H,SMARCA5,BRD4,TADA2A,ACTL6B,ACTL6A,MYC,ESR1,RB1,TNP1,MSL3P1,MYB,TOP1,PAX7,SMARCA1,ATRX,SOX9,SMARCA4,FOXA1,HDAC4,HILS1,SUPT4H1,SATB1,RBBP4,BPTF,CBX3,HDAC1,MORF4L2,TTF1,BRDT,DMAP1,MYSM1,SMARCD3,SUPT6H,NPM2,TADA2B,PBRM1,CHD1L,MSL3,HDAC2,KAT2A,KAT2B,SMARCC1,SMARCD2,SMARCE1,TOP1MT,SCMH1,SMARCD1,R…
GO:0006342~chromatin silencing	KMT2D,TNRC18,H2AFY,HYPM,HIST1H2AB,TNP1,H2AFZ,HIST1H2AG,H2AFB1,H2AFB2,MSL3P1,H2AFX,HIST1H2AD,MECP2,HILS1,MORF4L2,HIST2H2AC,HIST2H2AA3,H2AFV,HIST3H2A,HIST2H2AB,UBR2,SIRT2,MSL3,BAHD1,DOT1L,HIST1H2AC,SIRT1,HIST1H2AH,HIST1H2AA,HIST1H2AJ,H2AFJ,SIRT5,H2AFY2,BAHCC1,MORF4L1,HDAC5,SIRT4,
GO:0006343~establishment of chromatin silencing	SIRT1,
GO:0006344~maintenance of chromatin silencing	ARID1A,UBE2B,HDAC2,SIRT1,
GO:0006346~methylation-dependent chromatin silencing	HELLS,MBD3L4,MBD3L3,MBD3L5,MBD3,MBD3L2,MBD3L1,SIRT1,MBD2,DNMT3B,MBD1,DNMT3A,
GO:0006348~chromatin silencing at telomere	HAT1,SIRT2,DYDC1,DYDC2,DPY30,
GO:0006349~regulation of gene expression by genetic imprinting	EED,DIRAS3,IGF2,ARID4A,BRCA1,CTCF,GSK3B,MECP2,KCNQ1,ARID4B,KDM1B,CTCFL,ZFP57,PRMT7,DNMT3B,DNMT3L,DNMT3A,
GO:0006351~transcription, DNA-templated	TCEB3,ZNF187,HELT,TP53,PPP1R13L,NR2C1,ZNF446,ARNT2,NEUROD6,TCEB3B,POLR2E,TBX3,ZNF518A,ASXL1,HSF1,NFIB,PGR,HNF4A,PAX1,MED6,AR,RXRG,E2F3,INO80,REST,HOXD9,FOXP1,ABLIM2,ZNF274,PAX4,PAX2,ZSCAN29,POU2F1,TCEA2,POLR2J3,LOC105369241,ZSCAN25,RORA,ZSCAN2,FOXP3,TP73,ZSCAN18,ABLIM3,ZSCAN5A,ZSCAN1,ZNF496,DDIT3,POLR3E,TBX6,PLAGL1,MEF2C,NR3C2,RXRB,FOXR1,POLR1D,E2F8,MED19,FEZF1,ZNF320,HMX2,CNOT1,FOXO6,NKX2-6,ZNF8…
GO:0006352~DNA-templated transcription, initiation	TAF10,TAF4B,TAF4,GTF2B,TAF6,TAF9,BRF2,TAF6L,TBP,SMARCA5,TCF4,TAF1,TBPL1,NCOA6,TAF5,TAF13,TAF7,TAF12,TBPL2,NAT14,RTF1,RSF1,
GO:0006353~DNA-templated transcription, termination	PRMT5,POLR2A,TTF1,SMN1,SETX,MTERF1,XRN2,TTF2,
GO:0006354~DNA-templated transcription, elongation	SUPT5H,TCEA2,ELL3,
GO:0006355~regulation of transcription, DNA-templated	TCEB3,ZNF187,VGLL4,DMD,ZNF268,RERE,ZNF582,ZNF780A,ZNF780B,ZNF208,ZNF595,ZNF718,ZNF100,ZNF404,HELT,ZNF43,ZNF600,HOXD4,ZNF221,TP53,ZNF195,ZNF772,EBF1,MYB,CDX1,ZNF248,ZNF479,ZNF732,ELF4,ZNF714,SMAD4,NR2C1,SAMD4B,ZNF57,ZNF446,MYC,ZNF708,A0A087WUV0,AR,A0A087WV05,HMX1,ZNF429,ZNF658,ZNF33B,SHOX2,ARNT2,NEUROD6,ZNF700,TCEB3B,ZNF461,NKX2-3,SSX2,ZNF229,TBX3,ZNF814,ZNF568,ZNF518A,HOXD11,ASXL1,HSF1,SSX3,TCEB3…
GO:0006356~regulation of transcription from RNA polymerase I promoter	UBTF,POLR2K,POLR2L,TFAM,BNC1,MED1,
GO:0006357~regulation of transcription from RNA polymerase II promoter	TADA2L,IRF5,NFKB2,TADA2A,MED6,RBPJL,MED20,ATF3,LPIN1,TCEA2,TCF7L2,RBL2,AR,HLTF,PLAGL1,GLIS1,OVOL3,MED19,EHMT2,ZSCAN5CP,ZSCAN5B,FOXI3,FOXO6,BATF2,B8ZZF3,ATF2,NRIP1,MED15,EPC2,MITF,FOSL2,SP4,RBPJ,RELB,ZNF131,LDB2,NFKB1,TCF7,HSF4,MED7,MED22,FOSL1,RBL1,ATF1,SMARCC2,MED12L,GLIS3,OVOL1,BATF,FOS,TEF,ATXN7,TCEANC,MED13L,JDP2,MED12,MED31,MED11,FOSB,REST,DBP,ZFP36,ATF5,M0R3H8,ETV2,SAP18,ARID1A,RFXANK,CHD1,…
GO:0006359~regulation of transcription from RNA polymerase III promoter	POLR3G,BDP1,A0A0D9SG24,POLR3GL,ZNF76,BRCA1,ZNF143,ZNF345,POLR3C,POLR3F,TENM1,
GO:0006360~transcription from RNA polymerase I promoter	POLR1C,CD3EAP,POLR1A,UBTF,ERCC2,POLR2E,ERCC3,TBP,MAPK3,GTF2H1,CEBPA,CDK7,CCNH,MNAT1,POLR2H,POLR2K,POLR2F,POLR2L,GTF2H2,GTF2H3,TTF1,TAF1C,TAF1A,TWISTNB,TAF1B,PTRF,GTF2H5,GTF2H4,KAT2B,POLR1E,TAF1D,POLR1B,RRN3,ZNRD1,POLR1D,
GO:0006361~transcription initiation from RNA polymerase I promoter	POLR1C,CD3EAP,POLR1A,UBTF,ERCC2,POLR2E,ERCC3,TBP,MAPK3,GTF2H1,CDK7,CCNH,MNAT1,POLR2H,POLR2K,POLR2F,POLR2L,GTF2H2,GTF2H3,TTF1,TAF1C,TAF1A,TWISTNB,TAF1B,PTRF,GTF2H5,GTF2H4,KAT2B,POLR1E,TAF1D,POLR1B,RRN3,ZNRD1,POLR1D,
GO:0006362~transcription elongation from RNA polymerase I promoter	POLR1C,CD3EAP,POLR1A,UBTF,ERCC2,POLR2E,ERCC3,TBP,GTF2H1,CDK7,CCNH,MNAT1,POLR2H,POLR2K,POLR2F,POLR2L,ERCC6,GTF2H2,GTF2H3,TAF1C,TAF1A,TWISTNB,TAF1B,GTF2H5,GTF2H4,POLR1E,TAF1D,POLR1B,ZNRD1,POLR1D,
GO:0006363~termination of RNA polymerase I transcription	POLR1C,CD3EAP,POLR1A,UBTF,ERCC2,POLR2E,ERCC3,TBP,GTF2H1,CDK7,CCNH,MNAT1,POLR2H,POLR2K,POLR2F,POLR2L,GTF2H2,GTF2H3,TTF1,TAF1C,TAF1A,TWISTNB,TAF1B,PTRF,GTF2H5,GTF2H4,POLR1E,TAF1D,POLR1B,ZNRD1,POLR1D,
GO:0006364~rRNA processing	BOP1,NOP2,POP4,WDR36,PES1,RRP1,UTP15,TBL3,FBL,MPHOSPH10,NOP56,RRP8,SUV39H1,WBSCR22,RRP9,DKC1,NPM3,UTP20,NSA2,RPS17,RPL35A,RPL7,EIF4A3,RPS19,RPL5,RPL14,GEMIN4,YBEY,RPL26,RPS7,RPS16,RPS6,RPS15,RPS24,RPS28,RPL11,NOP14,RNASEL,EXOSC9,KRR1,EXOSC2,FRG1,RRP1B,PDCD11,NOLC1,EXOSC7,UTP14C,GTF2H5,NOL8,MTERF4,DIS3L2,RBFA,CDKN2A,DDX51,PAPD5,DIS3L,EMG1,ISG20,SIRT1,RRP36,IMP4,DDX27,NAF1,NSUN5,UTP23,NOC4L,UTP14A,…
GO:0006366~transcription from RNA polymerase II promoter	POLR2A,OVOL3,FAM170A,MSGN1,NR1H3,SUPT3H,EBF4,NR4A1,HNF1A,HMGA2,NFAT5,OVOL1,TEAD1,SNAPC5,ZNF768,SUPT5H,TAF4,WWP2,ETV2,ARNTL,MEIS1,SOX1,PIR,NFIB,CDX4,DVL1,DVL2,MEIS2,TCERG1,BACH1,KLF11,ZNF536,ZBTB7B,PLSCR1,TRIM24,SHOX,TP73,FOXN1,SOX12,POLR2D,CLOCK,NKX2-8,MAFG,RNMT,CRX,HOXC11,TGFB1I1,KLF4,FOXO3,TCF21,NUDT21,DUX1,CREB3,AIRE,RAD21,ZNF292,NOBOX,ONECUT3,DLX3,ZIC3,CDC40,CCNT1,CCNT2,MAFK,MSC,RNGTT,MITF,HS…
GO:0006367~transcription initiation from RNA polymerase II promoter	TAF7,STON1-GTF2A1L,GTF2A2,A6NLC8,B8ZZF3,GTF2A1L,GTF2E2,TCF4,GTF2A1,GTF2F1,MEN1,TAF4,NR5A2,NDUFA4,E2F3,COX7A2L,SMAD7,POLR2D,LAMTOR5,MED7,PRKAB2,SCO2,MED14,CCNT1,CCNT2,NCOR1,MED24,NR1I2,MED6,CCNK,GLS,MED26,ESRRB,GSR,MT-CO1,MT-CO2,MT-CO3,MYC,NPPA,ESR1,NR3C1,TP53,SERPINE1,PGR,GPI,SP1,NR3C2,COX6C,PARP1,UBB,UBC,COX8A,AR,RARA,NR2F6,NR2F1,TXN,COX5B,RARB,THRA,THRB,G6PD,VDR,ESRRA,COX6A1,SKI,SKIL,NR2C1,COX4…
GO:0006368~transcription elongation from RNA polymerase II promoter	TCEB3CL2,PAF1,ELL3,ELL2,ENY2,RTF1,SUPT5H,TAF4,POLR2D,CCNT1,CCNT2,CCNK,IKBKAP,GTF2F2,ERCC2,NELFE,POLR2C,POLR2E,ERCC3,TBP,TAF1,TCEA1,POLR2A,GTF2E1,GTF2E2,POLR2B,GTF2H1,GTF2F1,POLR2I,TAF6,CDK7,CDK9,CCNH,MNAT1,NCBP2,POLR2H,POLR2J,GTF2A1,GTF2A2,POLR2K,ELL,POLR2F,POLR2G,POLR2L,SUPT4H1,GTF2B,SSRP1,NCBP1,TAF10,GTF2H2,GTF2H3,TCEB3,TCEB1,TCEB2,TAF5,TAF13,TAF11,ADRM1,TAF12,TAF9,TCEB3CL,TAF3,ELP2,CDC73,TAF2,…
GO:0006369~termination of RNA polymerase II transcription	NUDT21,CDC40,PCF11,SNRPB,U2AF2,CSTF2,PAPOLA,NCBP2,MAZ,MAGOH,SNRPE,SNRPF,SNRPG,SNRPD3,LSM11,SRSF3,U2AF1,SRSF2,CSTF1,SRSF11,SRSF1,SRSF4,NCBP1,CPSF1,CSTF3,SRSF9,SRSF5,SRSF6,SLBP,RNPS1,SRSF7,FIP1L1,SETX,PABPN1,ALYREF,SRRM1,CPSF7,ZNF473,DHX38,CLP1,LSM10,MED18,UPF3B,CPSF2,CPSF3,TTF2,RBM8A,
GO:0006370~7-methylguanosine mRNA capping	CMTR1,RNMT,SUPT5H,POLR2D,RNGTT,GTF2F2,ERCC2,POLR2C,POLR2E,ERCC3,POLR2A,POLR2B,GTF2H1,GTF2F1,POLR2I,CDK7,CCNH,MNAT1,NCBP2,POLR2H,POLR2J,POLR2K,POLR2F,POLR2G,POLR2L,NCBP1,GTF2H2,GTF2H3,NCBP3,GTF2H5,CMTR2,GTF2H4,FAM103A1,
GO:0006376~mRNA splice site selection	C7orf55-LUC7L2,LUC7L2,LUC7L,LUC7L3,CELF2,NOL3,SRSF10,SRSF1,SFSWAP,SRSF9,SRSF5,SRSF6,SETX,CELF1,YTHDC1,CELF4,MBNL1,PTBP2,
GO:0006378~mRNA polyadenylation	CPSF2,NUDT21,AHCYL1,PCF11,APP,PABPC1,CSTF2,PAPOLA,CSTF1,CPSF1,GRSF1,CSTF3,CPSF6,PABPC1L,CDC73,ZC3H3,PAF1,LEO1,SYMPK,CLP1,PAPOLG,WDR33,TUT1,SSU72,PAPOLB,MTPAP,CPSF3,
GO:0006379~mRNA cleavage	POP4,CPSF2,ERN1,PCF11,CSTF2,RNASE4,CSTF1,CPSF1,CSTF3,CLP1,WDR33,CPSF3,
GO:0006382~adenosine to inosine editing	ADAR,ADARB1,METTL3,NUDT16,
GO:0006383~transcription from RNA polymerase III promoter	BDP1,POLR3D,POLR3A,POLR1C,POLR3G,CRCP,SNAPC5,TROVE2,POU2F1,POLR2E,TBP,POLR2H,ZNF143,POLR2K,POLR2F,POLR2L,GTF3C1,SNAPC2,ZNF345,SNAPC1,SNAPC4,GTF3C2,GTF3A,SNAPC3,BRF1,GTF3C6,POLR3GL,POLR3C,POLR3F,BRF2,POLR3E,POLR3B,GTF3C4,POLR1D,POLR3K,POLR3H,GTF3C5,GTF3C3,IVNS1ABP,
GO:0006384~transcription initiation from RNA polymerase III promoter	BRF1,SNAPC5,POLR3G,CRCP,POLR3GL,GTF3C4,POLR3H,
GO:0006385~transcription elongation from RNA polymerase III promoter	POLR3A,POLR1C,POLR3G,CRCP,POLR3D,POLR2E,POLR2H,POLR2K,POLR2F,POLR2L,POLR3GL,POLR3C,POLR3F,POLR3E,POLR3B,POLR1D,POLR3K,POLR3H,
GO:0006386~termination of RNA polymerase III transcription	POLR3A,POLR1C,POLR3G,CRCP,POLR3D,POLR2E,POLR2H,POLR2K,POLR2F,POLR2L,POLR3GL,POLR3C,POLR3F,POLR3E,POLR3B,POLR1D,POLR3K,POLR3H,
GO:0006388~tRNA splicing, via endonucleolytic cleavage and ligation	TSEN2,CLP1,TSEN15,TRPT1,TSEN54,ZBTB8OS,DDX1,C14orf166,RTCB,
GO:0006390~transcription from mitochondrial promoter	POLRMT,MRPL12,TFAM,MTERF4,PPARGC1B,TEFM,PEO1,MTERF1,SLC25A33,TFB2M,
GO:0006391~transcription initiation from mitochondrial promoter	POLRMT,TFAM,TFB2M,
GO:0006393~termination of mitochondrial transcription	MTERF2,MTERF1,
GO:0006396~RNA processing	MRM1,HNRNPUL1,RTCA,DKC1,CCNL1,LARP7,SSB,U2SURP,CSTF3,TRMT2A,WBP11,SART3,SF3A1,ADAR,SFSWAP,DICER1,ADAD2,ADAT1,SNRPD3,PNPT1,RNMTL1,CHERP,SNRPD1,EXOSC10,SUGP1,LSM4,SUGP2,MPHOSPH10,HNRNPDL,PRPF4,ZFC3H1,SYNCRIP,RNGTT,DUSP11,WDHD1,CELF2,HNRNPL,ELAVL4,RBMS1,HNRNPH3,HNRNPH1,APOBEC1,NOVA1,HNRNPF,RBM5,ATXN1,HNRNPK,RBM6,ADARB1,RBM3,HNRNPU,CSTF1,DHX9,PABPC4,HNRNPD,DHX34,RBM39,DHX8,RBMS2,CRNKL1,ADARB2,RCL1,DH…
GO:0006397~mRNA processing	NIF3L1BP1,RBM26,RBFOX1,PAN3,PTBP1,SMN1,RBM8A,RBMY1B,RBMY1E,RBFOX3,SRRM4,SRRM1,RBFOX2,SMN2,HNRNPLL,HNRPLL,ERN2,THOC7,RBM39,RBM23,USB1,CASC3,U2AF2,ALKBH5,HNRNPL,SAP18,GEMIN2,LSM1,DHX15,HNRNPR,PRPF3,NUDT21,DHX16,KIN,ZPR1,SMNDC1,ZRANB2,CELF2,CPSF4,PTBP3,SNRNP70,HNRNPA1,H2AFB1,H2AFB2,RBMY1D,RBMY1A1,RBMY1C,LGALS3,SON,HNRNPA2B1,SFPQ,ELAVL4,APOBEC1,RBM25,AFF2,ADAR,RBM11,LSM3,ADARB1,RBM10,U2AF1,SRSF2,AKAP…
GO:0006398~mRNA 3'-end processing by stem-loop binding and cleavage	LSM11,SLBP,ZNF473,CPSF2,CPSF3,
GO:0006399~tRNA metabolic process	F8W1H4,DTD1,DTD2,
GO:0006400~tRNA modification	TYW5,QTRTD1,THG1L,METTL1,QTRT1,TRDMT1,LCMT2,SSB,EPRS,AARS,WDR4,NSUN2,LAGE3,CTU2,TRMT5,TRMT12,AARS2,CDKAL1,TYW3,TRMT11,ADAT2,CTU1,TRMT44,TRMT10A,TRUB1,ALKBH8,ADAT3,TRMT61A,PUS7,TP53RK,URM1,ADAT1,TRIT1,OSGEP,TRMT13,TYW1,DUS2,TRMT1,KIAA1456,TRMT112,TRMT6,TPRKB,PUS1,
GO:0006401~RNA catabolic process	RNASET2,RNASEH1,RNASEH2A,RNASE2,RNASE3,OAS2,SKIV2L2,ABCE1,PPP1R8,PABPC4,HNRNPD,EXOSC7,SKIV2L,RNASEH2B,SUPV3L1,PNPT1,RNASEH2C,RNASE6,ISG20,XRN2,
GO:0006402~mRNA catabolic process	ZC3H12D,RQCD1,PNPT1,ERN1,DXO,SLFN14,RNH1,ZFP36,ZFP36L2,NANOS2,DCP2,DIS3L,KHSRP,NUDT16,AGO3,AGO4,DIS3,ZHX2,
GO:0006403~RNA localization	PRPF6,YY1,
GO:0006404~RNA import into nucleus	TPR,
GO:0006405~RNA export from nucleus	HNRNPA1,TPR,NUP188,NXT1,
GO:0006406~mRNA export from nucleus	NXF1,ENY2,NXF3,FYTTD1,DDX39A,CDC40,SRSF10,NUP155,EIF4E,HNRNPA2B1,U2AF2,NUP214,NCBP2,AGFG1,NUP107,MAGOH,EIF5A,RAE1,SARNP,SRSF3,U2AF1,SRSF2,HHEX,SRSF11,SRSF1,SRSF4,NCBP1,CPSF1,NUP160,SRSF9,SRSF5,SRSF6,THOC5,DDX39B,SLBP,RNPS1,SRSF7,GLE1,NXF2B,THOC7,ALKBH5,FIP1L1,SMG6,ALYREF,THOC6,SRRM1,THOC2,NUP133,SMG7,DHX38,UPF1,THOC1,THOC3,SMG1,NUP88,BUD13,NUP85,UPF3B,NXF2,NXF5,UPF2,DDX19A,LUZP4,CPSF2,DDX25,CPSF3…
GO:0006407~rRNA export from nucleus	RPSA,RPS28,TSC1,
GO:0006408~snRNA export from nucleus	NCBP2,PHAX,
GO:0006409~tRNA export from nucleus	XPOT,NOL6,
GO:0006412~translation	RPS9,RPL41,RPS19,RPS17,MRPS21,RPL18,RPS29,RPS24,RPL10,MRPS30,RPL17,ZNF90,A0A096LNI8,A0A096LNY1,RPL13A,MRPL19,RPL17-C18orf32,RPL30,RPS15,RPSA,MRPL22,MRPS18B,RPS6,MRPS16,MRPL37,MRPL23,RPL37AP8,RPL23A,MRPL27,B4DLN1,RPS7,RPL3,RPL31,RPL23,MRPL2,RPL29,RPS27L,RPL37A,RPS4Y1,RPL22L1,RPL35A,RPL32,MRPL35,RPS3A,RPS23,RPL37,RPL9,MRPL3,MRPS18C,MRPL13,RPS14,MRPL15,RPL26L1,RPS20,RPL15,RPL14,MRPS17,MRPL16,MRPL49,…
GO:0006413~translational initiation	EIF3D,EIF1AY,EIF4E1B,EIF3K,EIF4E2,EIF3CL,EIF4E3,EIF3L,EIF3B,EIF4G2,EIF4E,EIF3H,EIF3E,EIF1AD,DENR,EIF2B4,EIF2A,EIF2S1,EIF3J,EIF5,EIF3C,EIF3G,EIF1,EIF3F,DDX3X,DDX3Y,EIF4G3,EIF1B,EIF5B,RPLP1,RPLP2,RPLP0,RPS17,RPSA,PABPC1,RPS2,RPL35A,RPL7,RPL17,EIF2S2,RPS4Y1,RPS3,EIF4B,RPS12,RPL13,RPL10,RPL12,RPL9,RPL22,RPL4,RPS19,RPL3,RPL13A,EIF2S3,RPS27,RPL35,RPL27A,RPL5,RPL21,RPL28,RPS9,RPS5,RPS10,EIF1AX,RPL29,RPL…
GO:0006414~translational elongation	ELOF1,EEF1A1,EEF1D,TCEAL4,TCEA1,TCEB2,GFM1,EEF1E1-BLOC1S5,TSFM,EEF1B2,RPLP2,GTPBP1,EEF2K,EEF1E1,RPLP1,RPLP0,RPS17,RPSA,EEF2,RPS2,RPL35A,RPL7,RPL17,RPS4Y1,RPS3,RPS12,RPL13,EEF1G,RPL10,RPL12,RPL9,RPL22,RPL4,RPS19,RPL3,RPL13A,RPS27,RPL35,RPL27A,RPL5,RPL21,RPL28,RPS9,RPS5,RPS10,RPL29,RPL34,TUFM,RPL14,RPS20,RPS3A,RPL26,RPL15,RPL27,RPL37A,RPL37,RPS7,RPS8,RPS15A,RPS16,RPS14,RPS23,RPS18,RPS29,RPS13,RPS11…
GO:0006415~translational termination	MTRF1,ETF1,C12orf65,ICT1,RPLP1,RPLP2,RPLP0,RPS17,RPSA,APEH,RPS2,RPL35A,RPL7,RPL17,RPS4Y1,RPS3,RPS12,RPL13,RPL10,RPL12,RPL9,RPL22,RPL4,RPS19,RPL3,RPL13A,RPS27,RPL35,RPL27A,RPL5,RPL21,RPL28,RPS9,RPS5,RPS10,RPL29,RPL34,RPL14,RPS20,RPS3A,RPL26,RPL15,RPL27,RPL37A,RPL37,RPS7,RPS8,RPS15A,RPS16,RPS14,RPS23,RPS18,RPS29,RPS13,RPS11,RPL7A,RPS4X,RPL23A,RPS6,RPL23,RPS15,RPS24,RPS25,RPS26,RPS28,FAU,RPL30,RPL39…
GO:0006417~regulation of translation	EIF4E1B,MIF4GD,CASC3,FOXO3,AIRE,CDC123,NEURL1,IGF1,APP,S100A9,EIF4E,ACO1,DDX6,AKT1,AKT2,RGS2,METAP1,MTPN,NANOS3,MAGOH,RPS14,RPL38,SARNP,RBM3,ZFP36L1,PUM3,PIWIL3,PIWIL4,MAPKAPK5,EIF4E3,LSM14A,NGDN,TSC1,GCN1L1,PTCD3,PIWIL1,DNAJC1,ATXN2,RBM4B,LARP6,TACO1,LSM14B,EIF2A,CNOT10,MKNK2,DDX25,EIF2B4,CNOT11,TNRC6B,PA2G4,RBM8A,ZNF706,
GO:0006418~tRNA aminoacylation for protein translation	CARS2,LARS,HARS,VARS2,NARS2,QARS,WARS,MARS,KARS,EEF1E1,NARS,FARS2,EPRS,DARS,TARS,VARS,GARS,IARS,AARS,CARS,HARS2,SARS,RARS,YARS,AIMP1,AIMP2,LARS2,PPA1,EARS2,AARS2,RARS2,DARS2,PARS2,MARS2,TARS2,PPA2,SARS2,FARSB,IARS2,WARS2,FARSA,YARS2,
GO:0006419~alanyl-tRNA aminoacylation	PTGES3L-AARSD1,AARS,AARSD1,
GO:0006420~arginyl-tRNA aminoacylation	DALRD3,RARS,RARS2,
GO:0006421~asparaginyl-tRNA aminoacylation	NARS,NARS2,
GO:0006422~aspartyl-tRNA aminoacylation	DARS,
GO:0006423~cysteinyl-tRNA aminoacylation	CARS,CARS2,
GO:0006424~glutamyl-tRNA aminoacylation	EARS2,EPRS,
GO:0006425~glutaminyl-tRNA aminoacylation	QARS,
GO:0006426~glycyl-tRNA aminoacylation	GARS,POLG2,
GO:0006427~histidyl-tRNA aminoacylation	HARS,HARS2,
GO:0006428~isoleucyl-tRNA aminoacylation	IARS,IARS2,
GO:0006429~leucyl-tRNA aminoacylation	LARS2,LARS,
GO:0006430~lysyl-tRNA aminoacylation	KARS,
GO:0006431~methionyl-tRNA aminoacylation	MARS,MARS2,
GO:0006432~phenylalanyl-tRNA aminoacylation	FARSA,FARS2,LRRC47,FDXACB1,FARSB,
GO:0006433~prolyl-tRNA aminoacylation	EPRS,PARS2,
GO:0006434~seryl-tRNA aminoacylation	SARS2,M0R2C6,SARS,
GO:0006435~threonyl-tRNA aminoacylation	TARSL2,TARS2,TARS,
GO:0006436~tryptophanyl-tRNA aminoacylation	WARS,WARS2,
GO:0006437~tyrosyl-tRNA aminoacylation	YARS,YARS2,
GO:0006438~valyl-tRNA aminoacylation	VARS2,VARS,
GO:0006446~regulation of translational initiation	EIF3K,EIF3F,EIF3L,EIF3CL,EIF4A2,EIF3E,EIF4A1,EIF3D,EIF3H,CTIF,EIF4G3,EIF1B,EIF5B,EIF3G,EIF3J,HSPB1,EIF4B,EIF1,MTIF2,EIF2B2,NCBP2,EIF5,EIF3B,EIF4G2,EIF4G1,NCBP1,EIF3I,EIF3A,EIF2B1,EIF4H,EIF3M,DDX1,EIF3C,MKNK1,KLHL25,EIF2AK4,
GO:0006449~regulation of translational termination	MTRF1,HRSP12,ETF1,OGFOD1,UPF1,
GO:0006450~regulation of translational fidelity	IARS,VARS2,PRORSD1P,LARS2,GATC,F8W1H4,H0YIV9,VARS,RPS5,AARS,YRDC,DTD1,DTD2,AARSD1,IARS2,LARS,
GO:0006452~translational frameshifting	EIF5A2,EIF5A,EIF5AL1,
GO:0006457~protein folding	PPIAL4E,LOC105371242,DNAJA2,AIPL1,FKBP1A,FKBP15,PPIAL4C,CCT7,PPIAL4F,PFDN6,TUBAL3,PPIH,NKTR,HSCB,PPIL6,CCT3,VBP1,CCT5,HSPE1,PPIL3,FKBP9,PPIA,PPIG,DNAJA4,FKBP6,FKBP10,CANX,CLGN,CWC27,GRPEL2,PFDN1,TCP1,FKBP11,PPIE,AIP,PFDN4,CCT2,FKBP2,FKBP4,PPIAL4D,PPWD1,HSP90B1,FKBP1B,FKBP7,ERO1A,HSP90AA1,PPIF,DNAJB13,PFDN5,AHSP,FKBP14,DNAJB11,CCT8,TRAP1,CALR,DNAJB1,CALR3,FKBP8,QSOX1,TXNL1,DNAJB6,TBCA,MPDU1,RP2,DN…
GO:0006458~'de novo' protein folding	HSPD1,FKBP1A,FKBP1B,
GO:0006461~protein complex assembly	APBA1,ATPAF1,PPP2R1A,PPP2R1B,WASL,KPNA3,SLC9A3R1,TSPAN4,LIN7A,CLGN,MDM4,TCAP,FANCA,TAPBP,ZW10,GPAA1,PPIH,WIPF1,NUPR1,LPXN,MITF,PEX14,GMNN,SKAP2,IKBKAP,CLDN14,FGA,CD74,TP53,CDK1,CD3E,EPRS,VIL1,CD3G,LAMC1,SLC2A1,CCNB1,IL2RB,DARS,HMGA1,CAPN3,MATN1,APC,FAS,CD40,MAPK3,PML,OTX2,ADD2,CAPG,WAS,CAPZA2,SOX9,KNTC1,MNAT1,CAPZA1,NCKAP1L,SH3BGR,MAX,VAMP2,DLG4,SLC7A9,FANCC,MDM2,TFAP4,KMT2A,DMTN,PPID,TRAF2,TRAF1…
GO:0006463~steroid hormone receptor complex assembly	FKBP4,
GO:0006464~cellular protein modification process	TTLL11,TTLL9,TTLL7,ARPC4-TTLL3,HLCS,TTLL13P,UEVLD,SAE1,LIPT1,TTLL3,TSG101,TTLL6,TTLL5,UBA6,LIPT2,H3BSA7,WWP2,MANBA,PLOD2,MAN2B1,UBE2L6,TGM5,PLOD3,ICMT,ATG7,ABL1,PLAT,RPN1,RPN2,YES1,ARAF,CHRM1,UBL4A,CPE,CHRM3,TGM1,LOX,AKT1,AKT2,USP6,GGCX,UBA7,ABL2,PHKA2,CDC34,SEPHS1,MMP15,RABGGTB,ADPRH,UBE2D3,UBE2M,UBE2N,UBE2D2,UBA52,UBE2I,UBE2L3,SLC35A1,PRKDC,PHEX,PLOD1,TGM3,ST3GAL1,TTLL12,PIGH,GNMT,STK38,NEDD8,U…
GO:0006465~signal peptide processing	SPCS2,SEC11C,SEC11L3,SPCS1,SEC11A,CLN5,F2,F9,F10,BGLAP,PROC,PROS1,F7,FURIN,SEC11B,PROZ,SPCS3,GAS6,PCSK5,IMMP1L,IMMP2L,
GO:0006468~protein phosphorylation	CDK1,NEK11,IKBKE,CHEK1,AKAP13,PLK2,RYK,CAMK1D,MASTL,PRKACB,CLK1,STK4,MAP3K9,CSNK1G2,MAP2K5,CLK4,PRKAA2,AKT1,NEK3,CSNK2A1,WNK3,EPHB6,STK3,PSKH1,CDK16,MARK1,PRKCQ,CHEK2,TRIO,SMG1,RPS6KC1,CDK13,PAK3,CDKL5,MOK,MARK3,RPS6KA5,KSR1,LMTK3,TTN,CDC42BPA,NEK10,CAMK2G,PRKG1,CDK18,AURKC,ILK,DYRK4,RPS6KA4,UHMK1,DAPK2,TTBK2,LOC102724428,PAN3,ULK4,PXK,STK35,TRPM7,STK33,CDK11B,CDK8,MAP4K4,MELK,CDK7,A0A0J9YVX5,GRK…
GO:0006469~negative regulation of protein kinase activity	SOCS2,SOCS7,SOCS6,DVL1,ITGB1BP1,CHAD,PDPK1,FLRT2,GADD45B,LRP6,GADD45G,FGFR1OP,THY1,HSPB1,IL6,RB1,GP1BA,DCN,PTPRC,GSTP1,TRIM27,FABP4,NF1,EPHA1,DRD1,BGN,GADD45A,AKT1,SFN,NF2,PCP4,PPM1F,TSC2,GNAQ,CAV3,YWHAG,MLLT1,PAK2,ILK,PPP1R1A,RGN,TAF7,TARBP2,PKN1,LRRC66,CEP85,PODNL1,PODN,LRRTM1,RTN4RL1,RTN4RL2,LRRTM4,LRRTM3,CRIPAK,CDKN2A,DEPTOR,UBASH3B,LRRC15,DUSP19,PPP1R1C,PYDC1,PPM1E,TRIB2,AKT1S1,DNAJA3,TRIB3,…
GO:0006470~protein dephosphorylation	PPP5D1,PPP1CC,PPM1K,CTDP1,NCEH1,PP2D1,PPP5C,PPM1F,PPM1N,ppm1m,PPM1B,STYXL1,PPP1CB,PPP2CB,PDP1,DUSP26,PPP2CA,PPP3CA,ILKAP,PPM1A,PPP1CA,ILKAP2,ILKAP3,DUSP6,PPEF1,PPP3CC,PDP2,PPP4C,DUSP28,PPM1M,DUSP7,PPM1D,DUSP3,PPP6C,PLPP3,PTPRT,CTDSP2,PPEF2,PPP1R12A,CTDSPL,PPM1G,PLPP2,PHLPP1,CDC14B,SBF1,EPM2A,CTDNEP1,PPP1R3D,LCK,PTPRC,BCL2,ACP2,PPP3CB,PTPN1,PTPRB,PTPRD,PTPRE,PTPRZ1,PTPN3,PTPRM,PTPN4,PTPN6,PPP2R1A,…
GO:0006471~protein ADP-ribosylation	PARP3,ART3,PARP2,ART5,ART4,LIG1,TNKS,PARP1,ARF4,ART1,PARP10,TIPARP,SIRT2,PARP16,SIRT6,SIRT1,TNKS2,SIRT3,SIRT5,PARP4,SIRT4,
GO:0006473~protein acetylation	NUPR1,EP300,FOXO1,ING5,CREBBP,KAT6A,KAT2B,ING4,
GO:0006474~N-terminal protein amino acid acetylation	NAA10,AANAT,NAA16,NAT16,NAA11,NAT9,NAA15,NAA50,
GO:0006475~internal protein amino acid acetylation	HAT1,ASL,PCK1,MDH2,NAA10,EHHADH,EP300,NAA11,
GO:0006476~protein deacetylation	SIRT3,HDAC3,HDAC1,SIRT2,HDAC10,SIRT1,SIN3A,SIRT5,HDAC6,HDAC5,
GO:0006477~protein sulfation	HS3ST5,CHST4,CHST5,UST,
GO:0006478~peptidyl-tyrosine sulfation	TPST2,TPST1,
GO:0006479~protein methylation	PRMT2,PRMT1,PCMT1,PRMT3,PCMTD2,N6AMT1,PRMT9,PCMTD1,PRMT7,CARM1,SNRPB,GSPT1,SNRPD3,BTG1,ETF1,BTG2,METTL21C,METTL21A,BHMT,ARMT1,LCMT1,HEMK1,
GO:0006480~N-terminal protein amino acid methylation	METTL11B,NTMT1,
GO:0006481~C-terminal protein methylation	ICMT,LCMT1,
GO:0006482~protein demethylation	KDM1A,PHF2,ALKBH4,PPME1,
GO:0006486~protein glycosylation	WBSCR17,ST6GALNAC3,ST3GAL6,B3GALNT2,GALNTL6,B3GALT5,DAD1,STT3A,ST6GALNAC4,UGGT2,A8MXE2,RPN1,ST8SIA2,B3GNT5,B3GALNT1,ALG1L2,GALNT15,ST6GAL1,MGAT1,ST3GAL1,FUT6,B3GNT6,ST3GAL4,ST6GALNAC5,ST8SIA5,POC1B-GALNT4,UGGT1,ST6GALNAC1,ST8SIA6,GALNT7,ST3GAL3,ST8SIA1,ST6GAL2,GALNT9,ST6GALNAC2,FUT5,FUT3,ST8SIA3,B3GNT3,NPC1,PMM2,B3GALT2,B3GAT3,LARGE,B3GALT4,ABO,FUT1,FUT4,OAS2,DDOST,PSEN1,COG7,LRP2,B4GALNT1,GCNT2,…
GO:0006487~protein N-linked glycosylation	MGAT3,CCDC126,RPN2,MGAT5B,DPM1,ENTPD5,GFPT2,PGM3,B4GALT1,KCNE1,DDOST,GFPT1,MGAT2,ST3GAL1,TUSC3,MOGS,DOLPP1,GAL3ST1,ALG12,ALG8,FUT8,MAGT1,DPAGT1,TMEM165,MAN1C1,B4GALT7,MAN1B1,ALG6,ALG5,
GO:0006488~dolichol-linked oligosaccharide biosynthetic process	FUOM,ALG10,ALG10B,FPGT,PMM2,ST8SIA5,ST8SIA3,GMDS,DPM1,MPDU1,DPM2,GFPT2,PGM3,CTSA,ST6GAL1,GLB1,MPI,MVD,SLC35A1,GFPT1,ST3GAL1,ST3GAL3,ST3GAL4,TSTA3,UAP1,ST3GAL2,ALG11,DHDDS,DOLPP1,FUK,PQLC3,ST6GALNAC3,CMAS,NANP,NEU4,ST8SIA1,ST8SIA2,ST8SIA4,ALG3,PMM1,ST6GALNAC6,SLC35C1,RFT1,NUS1,GNPNAT1,ALG14,GMPPA,ST6GAL2,NEU1,ALG1,ALG12,ST6GALNAC5,ALG8,NPL,DPAGT1,ST6GALNAC4,ALG2,ALG9,SRD5A3,ALG13,NANS,SLC17A5,ST6G…
GO:0006489~dolichyl diphosphate biosynthetic process	MVD,DHDDS,DOLPP1,NUS1,SRD5A3,DOLK,
GO:0006490~oligosaccharide-lipid intermediate biosynthetic process	ALG8,ALG6,
GO:0006491~N-glycan processing	PRKCSH,MGAT4D,ST8SIA3,MAN1A2,MAN1A1,MAN2A2,MAN2A1,KIAA2018,ST8SIA2,ST8SIA4,EDEM1,EDEM2,FUT8,EDEM3,MAN1C1,MGAT4C,MAN1B1,MGAT4A,MGAT4B,
GO:0006493~protein O-linked glycosylation	POMT2,OGT,TET3,B4GALT5,TRAK2,PGM3,GCNT3,THBS1,KCNE1,ST6GAL1,MUC1,CFP,VEGFB,ST8SIA6,MUC5AC,MUC3A,GCNT1,MUC2,GALNT2,GALNT1,ST3GAL1,ST3GAL3,ST3GAL4,GALNT3,ST3GAL2,POMT1,EOGT,MUC21,MUC17,TET2,ADAMTSL4,MUC6,B3GLCT,B3GNT6,ADAMTS13,MUC19,B3GNT8,GALNT5,GALNT7,GALNT10,GALNT13,GALNT12,MUC20,MUC15,GALNT15,GALNT4,ADAMTSL1,POMGNT2,POGLUT1,CHST4,GALNT6,B3GALNT2,GALNT11,B3GNT7,TET1,MUC7,MUC16,POMGNT1,MUCL1,C1GA…
GO:0006497~protein lipidation	MTTP,ALOX12B,ATG7,ABCA1,WDR45B,WIPI1,ATG10,PORCN,WDR45,WIPI2,
GO:0006499~N-terminal protein myristoylation	NMT1,PPM1B,PPM1A,NMT2,
GO:0006501~C-terminal protein lipidation	GPAA1,DPM1,DPM2,ATG12,ATG7,PIGN,PIGA,PIGP,PLAUR,PIGF,PIGH,PIGG,PGAP1,PIGW,ATG4D,PIGX,PIGO,ATG4A,PIGB,PIGC,PIGK,PIGT,ATG4C,PIGS,PIGQ,ATG5,PIGM,PIGU,PIGV,DPM3,PIGL,ATG4B,
GO:0006505~GPI anchor metabolic process	PGAP1,PIGW,PGAP3,SERAC1,
GO:0006506~GPI anchor biosynthetic process	PIGW,PIGV,PIGP,PIGX,PIGQ,PIGF,PIGN,DPM1,DPM2,PIGA,PIGH,PIGY,MPPE1,PIGG,PIGU,PIGZ,PIGO,PIGB,PIGC,PGAP3,PYURF,CWH43,DPM3,PGAP2,PIGL,ALG5,
GO:0006507~GPI anchor release	GPLD1,
GO:0006508~proteolysis	HM13,KLK2,CAPNS1,CPB2,SPPL2B,DPP6,ADAMTSL4,ADAMTS9,TMPRSS4,HP,RNPEP,CASP3,TPSB2,PAMR1,SENP3,ATXN3L,CPVL,UQCRC2,SCRN3,PRSS1,TMPRSS13,MME,MBTPS1,AZU1,ATXN3,PCSK6,NRDC,MMP28,ADAMTSL5,CASP4,CAPN5,CTSH,SENP3-EIF4A1,PRSS33,CORIN,OVCH2,C1S,LOC646743,ADAMTS10,KLK8,KLK11,PRSS57,TMPRSS11A,CFLAR,HPR,CELA3B,PITRM1,CASP8,LVRN,ACE,C9orf3,ATG4A,AQPEP,KLK3,ADAMTS13,NAPSA,KLK4,TPSD1,IMMP2L,HTRA2,LONRF1,GZMH,TPSAB…
GO:0006509~membrane protein ectodomain proteolysis	ADAM10,MYH9,RBMX,PSEN1,PSEN2,BACE1,ADAM17,PRKCQ,ADAM9,DAG1,SPPL2C,SPPL3,SPPL2B,SPPL2A,HM13,NCSTN,APH1A,P2RX7,ADAM19,ERAP1,PSENEN,BACE2,
GO:0006511~ubiquitin-dependent protein catabolic process	PSMA2,USP36,USP17L11,UCHL3,USP17L18,USP17L20,CUL3,USP17L21,USP17L15,USP17L17,USP17L22,C19orf68,CUL4A,USP31,USP17L13,USP17L19,USP50,USP17L26,CUL2,USP34,CUL1,UBA6,USP17L3,CUL4B,USP14,USP27X,PSMD4,USP17L5,USP30,B4DEV8,USP42,USP28,USP19,UBE4A,UFD1L,BAP1,SIAH2,USP1,USP17L10,USP40,USP17L12,UCHL1,USP17L23,USP45,SKP1,TCEB1,E5RI56,CUL9,USP35,USP33,PSMA8,USP7,USP44,PSMA6,PSMA3,USP11,UCHL5,CUL5,USP15,USP3,P…
GO:0006513~protein monoubiquitination	PEX12,PARK2,MGRN1,NEURL1,TRIM21,NEDD4,UBE2D3,RBX1,UBE2B,CUL1,CUL3,TRIM25,KLHL12,KLHL22,UBE2R2,HUWE1,UBE2W,NEDD4L,TSG101,RNF126,UBE2O,UBE2T,TOPORS,RAD18,FANCL,DTL,FBXL2,
GO:0006515~misfolded or incompletely synthesized protein catabolic process	LONP1,ATXN3,LONP2,UBE2W,OMA1,YME1L1,ATXN3L,HDAC6,STUB1,
GO:0006516~glycoprotein catabolic process	NGLY1,MGEA5,STT3B,NEU4,FBXO6,ADAMTS9,FBXO2,
GO:0006517~protein deglycosylation	M0R2P5,MAN2B1,MGEA5,AGA,MAN2A2,MAN2A1,PARK7,MAN2C1,MAN2B2,
GO:0006518~peptide metabolic process	PAM,CPD,MME,CPM,CPN1,THOP1,CPZ,AEBP1,CPXM2,CPXM1,MIPEP,NLN,DNPEP,
GO:0006520~cellular amino acid metabolic process	DDC,ABHD14A-ACY1,ACY1,GOT1L1,SDS,ASPG,HDC,CAD,SRR,SLC7A4,CTNS,GCAT,ATG7,QDPR,PEPD,ATF4,GGT1,SLC6A6,GGT5,MTHFR,GSS,SLC7A2,MAT1A,SLC7A5,PTS,SLC3A1,CLN3,CCBL2,BPHL,SLC7A6,SDSL,SCLY,SLC7A8,GLS2,SLC7A7,SLC6A14,SLC25A15,
GO:0006521~regulation of cellular amino acid metabolic process	PSMB11,PSMD11,PSMD12,PSMD9,PSMD14,PSMA7,AZIN1,PSMD3,PSMD10,OAZ2,INS,ODC1,NQO1,PSMC3,PSMB1,PSMA1,PSMA2,PSMA3,PSMA4,PSMB8,PSMB9,PSMA5,PSMB4,PSMB6,PSMB5,PSMC2,PSMB10,PSMC4,PSMD8,PSMB3,PSMB2,PSMD7,OAZ1,PSMD4,PSMA6,PSME3,PSMC1,PSMC5,PSMC6,PSME1,PSMD2,PSME4,PSMD6,PSMD5,PSMA8,PSMF1,PSMB7,PSMD1,PSME2,OAZ3,PSMD13,
GO:0006525~arginine metabolic process	ARG2,ART4,
GO:0006526~arginine biosynthetic process	H7C0S8,ASS1,ASL,CAD,CPS1,NAGS,
GO:0006527~arginine catabolic process	DDAH1,DDAH2,ASL,ARG1,FAH,NOS3,NOS1,NOS2,
GO:0006528~asparagine metabolic process	NIT2,
GO:0006529~asparagine biosynthetic process	ASNSD1,ASNS,
GO:0006531~aspartate metabolic process	GOT2,ASS1,GOT1,ADSS,ADSSL1,DDO,
GO:0006532~aspartate biosynthetic process	GOT2,GOT1,GOT1L1,
GO:0006533~aspartate catabolic process	GOT2,GOT1,ASPA,DDO,
GO:0006534~cysteine metabolic process	CTH,GCLC,GCLM,CDO1,
GO:0006535~cysteine biosynthetic process from serine	CBS,
GO:0006536~glutamate metabolic process	GOT2,GOT1,TAT,GGT1,GCLC,GCLM,GLUD2,MTHFS,ALDH5A1,ALDH18A1,FPGS,NAGS,AADAT,
GO:0006537~glutamate biosynthetic process	GLS,GLUD1,ALDH4A1,SLC1A3,GLUD2,GLS2,
GO:0006538~glutamate catabolic process	GLUD1,GLUL,GLUD2,GAD1,
GO:0006540~glutamate decarboxylation to succinate	GAD2,GAD1,
GO:0006541~glutamine metabolic process	GLS2,GLS,CAD,PFAS,PHGDH,GFPT2,GLUD1,ASNS,CTPS1,CPS1,GMPS,MECP2,ALDH5A1,GFPT1,ADSSL1,GGH,NIT2,CTPS2,ASNSD1,SIRT4,
GO:0006542~glutamine biosynthetic process	GLUL,LGSN,
GO:0006543~glutamine catabolic process	GLS,PPAT,GLS2,
GO:0006544~glycine metabolic process	SHMT2,PHGDH,GART,SHMT1,BAAT,GLYAT,SLC25A32,DMGDH,
GO:0006545~glycine biosynthetic process	DHFR,DHFRL1,
GO:0006546~glycine catabolic process	AMT,GLDC,GCSH,
GO:0006547~histidine metabolic process	HDC,
GO:0006548~histidine catabolic process	CARNS1,FTCD,HDC,HAL,HNMT,UROC1,AMDHD1,
GO:0006549~isoleucine metabolic process	GHR,STAT5A,STAT5B,
GO:0006550~isoleucine catabolic process	BCAT2,
GO:0006551~leucine metabolic process	BCAT2,
GO:0006552~leucine catabolic process	IVD,HMGCL,AUH,MCCC1,MCCC2,
GO:0006554~lysine catabolic process	HYKK,DLD,DLST,ALDH7A1,OGDH,CRYM,PHYKPL,AADAT,GCDH,SLC25A21,PIPOX,AASS,
GO:0006555~methionine metabolic process	MTHFD1,MTHFR,SMS,GNMT,MTRR,MSRA,
GO:0006556~S-adenosylmethionine biosynthetic process	MAT1A,MAT2A,MAT2B,
GO:0006557~S-adenosylmethioninamine biosynthetic process	AMD1,
GO:0006558~L-phenylalanine metabolic process	SPR,
GO:0006559~L-phenylalanine catabolic process	HGD,PAH,GSTZ1,QDPR,FAH,TAT,HPD,PCBD1,CCBL1,ASRGL1,IL4I1,
GO:0006560~proline metabolic process	PRODH,ALDH4A1,
GO:0006561~proline biosynthetic process	PYCRL,PYCR2,PYCR1,NOXRED1,J3KR12,ALDH4A1,ALDH18A1,
GO:0006562~proline catabolic process	PRODH,PRODH2,DAO,ALDH4A1,
GO:0006563~L-serine metabolic process	SHMT2,SHMT1,CBS,PSPH,SRR,
GO:0006564~L-serine biosynthetic process	PSPH,PHGDH,SHMT2,PSAT1,
GO:0006565~L-serine catabolic process	SDS,SHMT1,CBS,
GO:0006566~threonine metabolic process	PHGDH,
GO:0006568~tryptophan metabolic process	ATP7A,GCDH,
GO:0006569~tryptophan catabolic process	KYNU,KMO,IDO1,HAAO,TDO2,CCBL1,AFMID,CCBL2,IDO2,AADAT,ACMSD,
GO:0006570~tyrosine metabolic process	HGD,ATP7A,
GO:0006571~tyrosine biosynthetic process	PAH,
GO:0006572~tyrosine catabolic process	GSTZ1,FAH,TAT,HPD,HGD,
GO:0006573~valine metabolic process	BCAT2,GHR,STAT5A,STAT5B,ALDH6A1,
GO:0006574~valine catabolic process	HIBADH,ALDH6A1,HIBCH,ACAD8,
GO:0006575~cellular modified amino acid metabolic process	CCBL1,
GO:0006576~cellular biogenic amine metabolic process	SULT1B1,MAOA,
GO:0006577~amino-acid betaine metabolic process	BHMT,BHMT2,
GO:0006579~amino-acid betaine catabolic process	BHMT,DMGDH,
GO:0006580~ethanolamine metabolic process	CHKA,
GO:0006581~acetylcholine catabolic process	ACHE,
GO:0006582~melanin metabolic process	BCL2,
GO:0006583~melanin biosynthetic process from tyrosine	TYR,DCT,
GO:0006584~catecholamine metabolic process	COMT,AOC2,SULT1A3,SULT1A4,SULT1A1,SULT1A2,MTPN,ATP7A,
GO:0006585~dopamine biosynthetic process from tyrosine	TH,
GO:0006590~thyroid hormone generation	CGA,TPO,FOXE1,DIO1,DIO3,MED1,IYD,DIO2,SLC5A5,DUOX2,DUOX1,CPQ,
GO:0006591~ornithine metabolic process	HNF4A,
GO:0006592~ornithine biosynthetic process	ALDH18A1,
GO:0006593~ornithine catabolic process	OTC,
GO:0006595~polyamine metabolic process	A0A087WYN8,PSMB11,OAZ2,OAZ1,PSMD11,PSMD12,PSMD9,PSMD14,PSMA7,AZIN1,PSMD3,PSMD10,OTC,ASS1,ASL,ARG1,CKM,ODC1,CKB,CKMT1A,NQO1,GOT1,CKMT2,AMD1,PSMC3,SRM,PSMB1,SAT1,PSMA1,PSMA2,PSMA3,PSMA4,PSMB8,PSMB9,PSMA5,PSMB4,PSMB6,PSMB5,CPS1,PSMC2,PSMB10,PSMC4,SLC6A8,PSMD8,PSMB3,PSMB2,GATM,PSMD7,SMS,PSMD4,PSMA6,PSME3,PSMC1,PSMC5,PSMC6,ARG2,PSME1,MTAP,PSMD2,GAMT,PSME4,PSMD6,PSMD5,PAOX,NAGS,PSMA8,PSMF1,AZIN2,APIP,P…
GO:0006596~polyamine biosynthetic process	ODC1,AZIN1,OAZ2,SAT1,OAZ1,PAOX,SMOX,OAZ3,
GO:0006597~spermine biosynthetic process	AMD1,SMS,
GO:0006598~polyamine catabolic process	PAOX,SMOX,
GO:0006600~creatine metabolic process	CKM,GHR,CKB,CKMT1A,CKMT2,STAT5A,SLC6A8,GATM,STAT5B,GAMT,
GO:0006601~creatine biosynthetic process	GATM,GAMT,
GO:0006605~protein targeting	TOMM20L,MYO1C,RHOD,GIPC1,SYNGR1,TRAK2,RASSF9,GABARAP,AKAP5,PML,YWHAB,RAB27A,SYNJ2BP,YWHAG,YWHAE,RPL11,YWHAZ,AKAP12,AKAP6,OS9,LTBP2,CDC37,PAN3,FUT10,STXBP4,NLGN1,SORL1,AP1S3,ERBB2IP,KATNB1,HPS4,KIF13B,PICK1,HOMER3,ZDHHC3,MYO6,TRAK1,AP1M2,
GO:0006606~protein import into nucleus	ING1,CRY2,KPNA1,TMCO6,SNUPN,KPNA2,IPO8,MCM3AP,NUP155,IPO13,IPO7,TPR,DRD1,PDIA3,FGF9,NUP214,NUP62,STAT3,HTT,TSC2,PTTG1IP,CSE1L,ADAR,NUP107,PPP3CA,KPNB1,C11orf73,SPRN,NUP188,KPNA5,RPAIN,NUP93,NUP133,PHIP,PRICKLE1,IPO9,PPP1R10,NUP88,NUP85,RANBP17,TXNIP,SIX2,KPNA6,
GO:0006607~NLS-bearing protein import into nucleus	KPNA7,IPO5,KPNA3,KPNA4,TNPO2,FYB,KPNA5,RANBP6,KPNA6,RANBP2,KPNA2,KPNA1,CBLB,DAG1,KPNB1,VHLL,NUP54,NUP35,IPO4,TNPO1,NCKIPSD,RERE,TRPS1,
GO:0006608~snRNP protein import into nucleus	NOP58,
GO:0006610~ribosomal protein import into nucleus	IPO5,TNPO2,RANBP6,RPL23,KPNB1,IPO4,TNPO1,IPO11,
GO:0006611~protein export from nucleus	XPO1,NUPL2,AHCYL1,TGFB1,EGR2,TPR,CALR,NUP214,HSPA9,GSK3B,CSE1L,ADAR,NUTF2,RAN,EIF5A,PKD1,STRADA,CCHCR1,XPO6,NUP88,CHP1,XPO4,STRADB,RANBP17,XPO5,SMURF1,XPO7,NXT1,
GO:0006612~protein targeting to membrane	MYO1C,SDCBP,ICMT,NCF1,CHM,ADORA1,PRKCI,RTP1,CACNB1,RTP5,RTP2,ATG4D,MICALL1,PARD3,ATG4A,ATG4C,RTP4,RAB3IP,RTP3,ARL6,ATG3,SEC63,RABGEF1,TAOK2,ATG4B,
GO:0006613~cotranslational protein targeting to membrane	H3BN98,SRPR,SRP19,SRP14,SSR1,SSR2,ARL6IP1,TRAM1,SEC62,
GO:0006614~SRP-dependent cotranslational protein targeting to membrane	SRP19,SRP54,SSR3,D6RBG4,SRP72,SRP9,SRP14,RPN1,RPN2,RPLP1,RPLP2,RPLP0,SRPR,RPS17,RPSA,RPS2,RPL35A,RPL7,RPL17,RPS4Y1,RPS3,RPS12,RPL13,RPL10,RPL12,RPL9,RPL22,RPL4,RPS19,RPL3,DDOST,RPL13A,RPS27,RPL35,SSR1,SSR2,RPL27A,RPL5,RPL21,RPL28,RPS9,RPS5,RPS10,RPL29,RPL34,RPL14,SSR4,SEC61G,SEC61B,RPS20,SPCS3,RPS3A,RPL26,RPL15,RPL27,RPL37A,SEC61A1,RPL37,RPS7,RPS8,RPS15A,RPS16,RPS14,RPS23,RPS18,RPS29,RPS13,RPS11,…
GO:0006616~SRP-dependent cotranslational protein targeting to membrane, translocation	SRP54,ZFAND2B,
GO:0006617~SRP-dependent cotranslational protein targeting to membrane, signal sequence recognition	SRP54,
GO:0006620~posttranslational protein targeting to membrane	SEC61A1,SEC62,CHMP4A,CHMP4B,SEC63,MACF1,
GO:0006621~protein retention in ER lumen	KDELR2,KDELR1,GPAA1,KDELR3,PDIA3,PDIA2,OS9,GRIK5,ANKRD13C,
GO:0006622~protein targeting to lysosome	WASH3P,AP3B1,HGS,HSPA8,NEDD4,RAB7A,SNX16,SCARB2,ZFYVE16,GCC2,SORL1,NAGPA,AP3M1,
GO:0006623~protein targeting to vacuole	VPS41,PIK3R4,
GO:0006624~vacuolar protein processing	LGMN,TMEM208,
GO:0006625~protein targeting to peroxisome	PEX12,PEX1,PEX19,PEX5,PEX6,ZFAND6,LONP2,PEX16,
GO:0006626~protein targeting to mitochondrion	MTX1,AIP,PDE2A,TIMM23,TIMM44,TIMM8A,TIMM17B,MTX2,PMPCB,TOMM70A,MFN2,TOMM40,SLC25A6,TSPO,HSPA9,MAPK9,GFER,BID,TIMM10,PMPCA,TOMM20,TOMM34,TIMM50,COX19,MTX3,MTERF4,TOMM5,CHCHD4,GRPEL2,GDAP1,MGARP,TOMM6,DNAJC19,TRNT1,TIMM17A,TIMM21,MFF,GRPEL1,TOMM22,TOMM7,FIS1,PAM16,FBXO7,SAMM50,TIMM22,TIMM10B,TIMM9,TIMM8B,TIMM13,CHCHD2,
GO:0006627~protein processing involved in protein targeting to mitochondrion	IMMP1L,PMPCA,IMMP2L,MIPEP,
GO:0006629~lipid metabolic process	APOC2,LIPG,FADS6,PLCXD1,PNPLA1,PNPLA8,GPCPD1,PNPLA5,PLA2G15,TECR,PNPLA4,PLCXD2,FADS1,PLPP1,FADS2,LPL,DAGLB,LIPC,TECRL,PNLIPRP1,FADS3,PLCZ1,PLA1A,PTGDS,SRD5A3,GDPD5,PLCD3,PLCG2,GDE1,PLB1,PLA2G6,LCAT,GDPD1,LPIN2,APOC4-APOC2,PITPNM1,WNT10B,PLPP3,TPP1,MGST3,ALOX15B,PLIN1,ACSL4,CIDEA,CPNE3,RDH16,GPX5,SC5D,ZNF202,CPNE6,CH25H,LDLR,APOC1,CLPS,APOD,ATP5B,LPA,CYP3A4,RBP3,CLU,G6PD,PC,UGT2B7,CD36,IL1RN,CEL,A…
GO:0006631~fatty acid metabolic process	CRYL1,HADH,HADHA,PER2,NDUFS6,LYPLA1,LYPLA2,SGPL1,C3,FABP3,TH,ACSM4,GHR,TNXB,PRKAR2B,SNCA,LIPA,STAT5A,ACAA2,ACADSB,FASN,STAT5B,UCP3,RPP14,CYP4A11,CREM,PPARA,ACSM2A,BAAT,MSMO1,ACSF3,AASDH,ACSBG2,THEM4,ACSM2B,ACSM5,ACSM6,FA2H,GPAT4,AACS,ECHDC2,THEM5,ABHD5,ACOT11,ACOT12,ACSF2,ALKBH7,MECR,UGT1A7,UGT1A8,GPAM,PNPLA8,CROT,ANGPTL3,MORC2,
GO:0006633~fatty acid biosynthetic process	A0A087X1B8,ELOVL5,HACD1,PCCB,MSMO1,ELOVL7,ELOVL6,AASDHPPT,SC5D,HNF1A,ACACB,NDUFAB1,PRKAB2,ACSL3,MLYCD,CH25H,PLA2G1B,LPL,LIPC,XBP1,ABCD3,BRCA1,FASN,ACLY,PRKAG1,PRKAA2,ACSM1,ACACA,PRKAA1,ACSF3,ACSM3,HSD17B12,AGMO,FA2H,MCAT,CBR4,FADS6,HSD17B8,FAXDC2,MGLL,MECR,PECR,ELOVL4,OLAH,PRKAG3,PRKAG2,PRKAB1,V9GY18,V9GYW3,
GO:0006635~fatty acid beta-oxidation	ACOXL,ABCD1,PEX5,ACOX2,ACOX1,PEX7,SLC27A2,SLC25A17,ECI2,PCCA,PCCB,ACAA1,ACADM,ACADS,MUT,CPT2,ABCD3,PEX2,ACADL,ECHS1,HADHA,LEP,ECI1,ACADVL,CPT1A,HSD17B4,HADHB,SESN2,PPARD,EHHADH,ECH1,ADIPOQ,DECR1,HADH,ACAD10,ACAD11,MMAA,CPT1C,CPT1B,MCEE,BDH2,ABCD2,CROT,
GO:0006636~unsaturated fatty acid biosynthetic process	FADS2P1,SCD,DEGS1,FADS1,FADS2,SCD5,ELOVL3,DECR2,ELOVL2,ELOVL5,FADS3,
GO:0006637~acyl-CoA metabolic process	ACOT2,ACOT8,ACSM4,HMGCL,HNF4A,BAAT,GLYAT,ACOT1,GPAT4,ACOT4,ACOT12,GPAM,OXSM,ACSL6,ACOT9,
GO:0006638~neutral lipid metabolic process	SNCA,
GO:0006641~triglyceride metabolic process	MTTP,INSIG1,DGAT1,APOE,APOA2,APOC1,APOC3,APOH,CAT,CYP2E1,LPL,LIPF,DBI,GPX1,CETP,CEL,TNXB,GK,G6PC,CPT1A,PNLIPRP2,CAV3,CAV1,PTPN11,APOBR,GK3P,GK2,APOA5,PCSK9,NKX2-3,SLC22A4,INSIG2,SLC37A4,
GO:0006642~triglyceride mobilization	APOC3,APOB,LPIN1,SIRT1,SLC27A5,
GO:0006643~membrane lipid metabolic process	B4GALT4,AGMO,
GO:0006644~phospholipid metabolic process	TAZ,PLA2G12A,PEMT,PLA2G1B,PLA2G10,I6L893,PLA2G2C,PIK3CD,PIK3C2A,PIK3R2,PIK3C2B,PLPP1,PLPP3,CDIPT,PLD2,PIP5K1B,SYNJ2,AGPAT2,GNPAT,INPP4B,INPPL1,SYNJ1,PLPP2,PIP5K1C,PLA2G6,CPNE3,PIK3C2G,DGAT1,DDHD2,CDS2,CPNE6,LCAT,LPL,PLA2G4B,PLA2G2A,GPD1,ACHE,PIK3R1,CHAT,CHKA,GPX4,SNCA,PLA2G5,HADHA,PIK3CA,PIK3CB,PI4KA,NKX2-1,PLA2G4A,PIP4K2A,PTDSS1,PIK3CG,PITPNB,PCYT1A,PLCD1,PLA2G16,HADHB,PTEN,ARF3,PIP4K2B,ARF1,PLC…
GO:0006646~phosphatidylethanolamine biosynthetic process	ALOX15,CHKA,LPIN1,SLC27A1,ETNPPL,PHOSPHO1,LPIN2,PCYT2,LPIN3,EPT1,ETNK1,ETNK2,PISD,CHKB,CEPT1,
GO:0006649~phospholipid transfer to membrane	ABCA4,P2RX7,
GO:0006650~glycerophospholipid metabolic process	PGP,ALDH5A1,PLA2G15,PIP5K1A,
GO:0006651~diacylglycerol biosynthetic process	ANG,MOGAT2,MOGAT1,PLCE1,
GO:0006654~phosphatidic acid biosynthetic process	SH3GLB1,PLD2,AGPAT2,GNPAT,PLA2G10,DDHD2,PLA2G1B,PLA2G4B,PLA2G2A,GPD1,PLA2G5,PLA2G4A,PLD1,GPAT3,LPCAT4,GPAT2,SLC27A1,LCLAT1,GPAT4,PLA2G4D,GPD1L,DDHD1,LPCAT1,ABHD5,AGPAT1,PLA2G12A,PLA2G2F,GPAM,AGPAT4,AGPAT3,AGPAT5,PLA2G2E,PLA2G2D,
GO:0006655~phosphatidylglycerol biosynthetic process	PLD2,CDS2,PLD1,PGS1,SLC27A1,PLD3,PLD6,PTPMT1,CDS1,PLD4,
GO:0006656~phosphatidylcholine biosynthetic process	APOA1,APOA2,LCAT,FGF7,ACHE,CHAT,CHKA,PCYT1A,FABP5,LPIN1,SLC44A4,SLC27A1,GPAT4,SLC44A2,SLC44A3,SLC44A5,PHOSPHO1,ABHD3,CHPT1,SLC44A1,LPIN2,LPIN3,PEMT,CHKB,PCYT1B,CEPT1,
GO:0006657~CDP-choline pathway	CHKA,PCYT1A,CHPT1,CDS1,CHKB,PCYT1B,CEPT1,
GO:0006658~phosphatidylserine metabolic process	SERINC5,LIPC,SERINC3,PLA1A,SERINC2,SERINC1,
GO:0006659~phosphatidylserine biosynthetic process	PTDSS2,PLSCR1,PTDSS1,SLC27A1,
GO:0006660~phosphatidylserine catabolic process	ABHD12,
GO:0006661~phosphatidylinositol biosynthetic process	PIK3CD,PIK3C2A,PIK3R2,PIK3C2B,CDIPT,PIP5K1B,SYNJ2,INPP4B,INPPL1,SYNJ1,PIP5K1C,PIK3C2G,FGF2,PLCG2,PIK3R1,IMPA1,PIK3CA,PIK3CB,PI4KA,PIP4K2A,PIK3CG,PTEN,ARF3,PIP4K2B,ARF1,OCRL,VAC14,MTM1,MTMR1,MTMR2,MTMR3,INPP5J,PIK3R6,SLC27A1,TPTE2,MTMR14,PIK3C3,PIP4K2C,PI4K2B,PIK3R5,FIG4,PIK3R3,INPP5D,CDS1,SH3YL1,INPP4A,PIK3R4,PIP5K1A,INPP5K,PI4K2A,INPP5E,SACM1L,MTMR4,PI4KB,MTMR7,MTMR6,PIKFYVE,
GO:0006662~glycerol ether metabolic process	TXNDC8,TXN2,TXNL1,TXN,TXNDC2,
GO:0006663~platelet activating factor biosynthetic process	PLA2G5,PLA2G4A,LPCAT2,CHPT1,
GO:0006664~glycolipid metabolic process	KDELC1,KDELC2,POGLUT1,ST6GALNAC4,ST3GAL6,
GO:0006665~sphingolipid metabolic process	GBA2,SERINC5,GBA,PSAP,SFTPB,PLPP1,PLPP3,DEGS1,SPTLC1,SPTLC2,PLPP2,SMPD2,ALOX12B,VAPB,SGPL1,GLA,HEXA,TH,HEXB,STS,CTSA,ARSA,ARSB,GLB1,SMPD1,GM2A,CERS1,ALDH3B1,ALDH3A2,ARSD,ARSE,ARSF,GALC,CSNK1G2,KDSR,ASAH1,SERINC3,PRKD1,UGCG,UGT8,ARSH,ARSJ,ARSI,ACER2,PPM1L,CPTP,DEGS2,ENPP7,ARSK,CERS6,FA2H,SGMS1,CERS3,SPNS2,TEX2,SGPP2,CERS5,SUMF1,SGMS2,CERK,ACER1,NEU4,ARSG,CERS2,SERINC2,NEU1,SGPP1,ALOXE3,GBA3,ARV1,C…
GO:0006666~3-keto-sphinganine metabolic process	KDSR,
GO:0006667~sphinganine metabolic process	DEGS2,
GO:0006668~sphinganine-1-phosphate metabolic process	SGPP1,
GO:0006669~sphinganine-1-phosphate biosynthetic process	SPHK2,
GO:0006670~sphingosine metabolic process	SGPP2,SGPP1,SPHK1,
GO:0006672~ceramide metabolic process	ORMDL1,ACER3,ORMDL2,ORMDL3,HTRA2,SGPL1,PPP2R1A,PPP2CA,CLN3,ASAH1,ACER2,PLA2G15,CERK,NSMAF,ASAH2,CLN8,COL4A3BP,
GO:0006677~glycosylceramide metabolic process	ST6GALNAC3,ST6GALNAC6,
GO:0006678~glucosylceramide metabolic process	ALDH5A1,CLN3,
GO:0006679~glucosylceramide biosynthetic process	UGCG,
GO:0006680~glucosylceramide catabolic process	GBA,GBA2,
GO:0006681~galactosylceramide metabolic process	ALDH5A1,CLN3,
GO:0006682~galactosylceramide biosynthetic process	UGT8,GAL3ST1,
GO:0006683~galactosylceramide catabolic process	GALC,
GO:0006684~sphingomyelin metabolic process	SMPD2,SMPD1,CLN3,ENPP7,
GO:0006685~sphingomyelin catabolic process	ENPP7,SMPD1,SMPDL3A,SMPDL3B,SMPD4,SMPD3,
GO:0006686~sphingomyelin biosynthetic process	SPTLC2,SGMS1,SGMS2,SAMD8,
GO:0006687~glycosphingolipid metabolic process	SMPD2,GBA,GLA,HEXA,PSAP,HEXB,STS,CTSA,KIT,ARSA,ARSB,GLB1,SMPD1,GM2A,ARSD,ARSE,ARSF,GALC,B4GALNT1,CREM,BAX,ASAH1,UGCG,UGT8,ARSH,ARSJ,ARSI,CPTP,PSAPL1,ENPP7,ARSK,SUMF1,ST6GALNAC3,CERK,NEU4,ST6GALNAC6,ARSG,NEU1,GBA3,GBA2,SMPD4,SMPD3,GLTP,NEU3,NEU2,
GO:0006688~glycosphingolipid biosynthetic process	ST8SIA5,ST8SIA3,LARGE,UGCG,ST8SIA1,ST6GALNAC5,A4GALT,ST3GAL5,A3GALT2,
GO:0006689~ganglioside catabolic process	GM2A,HEXB,NEU4,NEU1,NEU3,NEU2,
GO:0006690~icosanoid metabolic process	TBXAS1,PLA2G4A,CYP2J2,CYP4F2,CYP4F8,CYP4F3,PTGIS,CYP4F22,
GO:0006691~leukotriene metabolic process	ALOX5,LTA4H,NCF1,ALOX15,DPEP1,GGT1,ALOX5AP,ABCC1,GGT5,MAPKAPK2,CYP4F2,CYP4A11,CYP4F3,PTGR1,LTC4S,
GO:0006693~prostaglandin metabolic process	TNFRSF1A,PTGES,HPGDS,HPGD,PTGS2,AKR1C3,AKR1C2,CYP4F8,ACOX1,PDPN,PTGR2,
GO:0006694~steroid biosynthetic process	SDR42E2,TSPO,NSDHL,STAR,SDR42E1,HSD3B1,HSD3B7,CYP17A1,CYP19A1,HSD17B1,PRLR,SCP2,FDXR,HSD3B2,HSD17B2,FDFT1,PBX1,NR0B1,CYP51A1,TRERF1,HINT2,ACBD3,RDH8,TFCP2L1,SCP2D1,
GO:0006695~cholesterol biosynthetic process	INSIG1,SC5D,TM7SF2,GGPS1,CYB5R3,APOA1,APOE,HMGCR,APOA4,G6PD,CFTR,FDPS,FDFT1,ACAA2,LSS,ACLY,MVD,PRKAA2,HMGCS2,HSD17B7,CNBP,HMGCS1,MVK,PRKAA1,IDI1,SQLE,LBR,EBP,PMVK,DHCR24,NSDHL,MSMO1,CYP51A1,APOA5,IDI2,ARV1,DHCR7,NPC1L1,INSIG2,
GO:0006699~bile acid biosynthetic process	HNF1A,SLC27A5,ACOT8,SLC27A2,CYP7B1,ABCB11,CH25H,AKR1C4,SCP2,CYP7A1,PEX2,STAR,HSD17B4,AKR1D1,CYP27A1,BAAT,ACOX2,HSD3B7,CYP39A1,AMACR,CYP8B1,CYP46A1,
GO:0006700~C21-steroid hormone biosynthetic process	CYP11A1,FDX1,AKR1B1,CYP11B1,CYP11B2,FDXR,STAR,P450-CYP21B,FDX1L,STARD5,
GO:0006701~progesterone biosynthetic process	FSHB,LHB,SCP2,ADM,STAR,STARD3,
GO:0006702~androgen biosynthetic process	HSD17B6,CYP17A1,HSD3B1,SRD5A1,HSD3B2,SRD5A2,HSD17B3,WNT4,MED1,SCARB1,SRD5A3,
GO:0006703~estrogen biosynthetic process	HSD17B1,AKR1B15,RDH8,CYP19A1,HSD3B1,STAR,HSD17B7,HSD17B12,HSD17B11,HSD17B8,
GO:0006704~glucocorticoid biosynthetic process	CYP17A1,CYP11A1,CRH,CYP21A2,HSD3B1,CYP11B1,HSD3B2,HSD11B1,HSD11B2,
GO:0006705~mineralocorticoid biosynthetic process	CYP21A2,HSD3B1,CYP11B2,HSD3B2,P450-CYP21B,
GO:0006706~steroid catabolic process	CYP1A2,CYP3A4,STS,SRD5A2,HSD17B14,
GO:0006707~cholesterol catabolic process	APOE,CEL,CYP7A1,MT3,AKR1D1,SCARF1,SNX17,SCARB1,TRERF1,CYP39A1,CYP46A1,
GO:0006710~androgen catabolic process	HSD17B6,HSD17B11,
GO:0006711~estrogen catabolic process	UGT2B4,
GO:0006713~glucocorticoid catabolic process	YWHAH,
GO:0006714~sesquiterpenoid metabolic process	ALDH3A2,
GO:0006720~isoprenoid metabolic process	PHYH,GGPS1,
GO:0006725~cellular aromatic compound metabolic process	ANPEP,SQLE,CYP1B1,
GO:0006726~eye pigment biosynthetic process	AP3D1,TYR,GPR143,OCA2,
GO:0006729~tetrahydrobiopterin biosynthetic process	PTS,PCBD2,DHFR,QDPR,GCH1,SPR,PCBD1,
GO:0006730~one-carbon metabolic process	CA9,CA12,AHCYL2,CA1,CA6,AHCYL1,ALDH1L1,DHFR,CA2,CA3,MTHFD1,MTHFD2,CA4,AHCY,MAT2A,SHMT2,CA5A,CA8,CA7,MAT1A,FPGS,GNMT,ALDH1L2,MTHFD1L,DHFRL1,CA13,MTHFD2L,MAT2B,CA5B,
GO:0006734~NADH metabolic process	IDH3B,DLST,MDH1,MDH2,IDH3G,VCP,OGDH,GPD1L,
GO:0006738~nicotinamide riboside catabolic process	PNP,MTAP,
GO:0006739~NADP metabolic process	G6PD,GCK,TP53I3,CYB5R4,DCXR,FMO2,NOX1,
GO:0006740~NADPH regeneration	IDH1,G6PD,NNT,
GO:0006741~NADP biosynthetic process	NADK,NADK2,ME1,
GO:0006742~NADP catabolic process	ASPDH,NUDT12,
GO:0006743~ubiquinone metabolic process	HMGCR,
GO:0006744~ubiquinone biosynthetic process	COQ6,COQ2,COQ3,COQ9,COQ7,COQ5,PDSS1,COQ4,PDSS2,ADCK3,UBIAD1,
GO:0006747~FAD biosynthetic process	FLAD1,
GO:0006749~glutathione metabolic process	SOD2,GGTLC2,GGT7,GGT3P,GGT6,GGT1,GGT2,GGTLC3,EEF1E1-BLOC1S5,GGT5,TXNRD3,CLIC1,GSTA4,CLIC2,EEF1E1,GSTZ1,CTNS,IDH1,ETHE1,CLIC3,GSR,SOD1,GPX1,GSTA1,GSTA2,GSTP1,GSTM1,GSTT2,GSTT2B,MGST1,G6PD,DPEP1,GSTM3,EEF1G,GSTM2,GSTT1,GSTM5,ALDH5A1,GSTO1,GSTM4,GLO1,GSTA3,GGTA1P,GSTA5,GDAP1,GDAP1L1,CLIC6,GGTLC1,GSTO2,GLRX2,CLIC5,NAT8,GSTK1,CLIC4,
GO:0006750~glutathione biosynthetic process	GGCT,GCLC,GGT3P,M0QZK8,OPLAH,GGT1,GGT2,GGT5,GCLM,GSS,HAGH,GGT6,CHAC2,CNDP2,MGST2,CHAC1,GGT7,
GO:0006751~glutathione catabolic process	GGT1,
GO:0006754~ATP biosynthetic process	GBAS,TGFB1,ALDOA,ATP5B,LDHC,PKM,ATP5A1,ATP5D,PKLR,ATP5C1,ATP5O,SURF1,UQCC3,CHCHD10,PRKAG2,SLC25A13,
GO:0006756~AMP phosphorylation	AK9,
GO:0006757~ATP generation from ADP	AK9,
GO:0006760~folic acid-containing compound metabolic process	FTCD,FOLH1,FPGS,MTHFD1L,
GO:0006766~vitamin metabolic process	AGRN,ACACB,PDXK,ABCD4,CYP27B1,CYP26A1,AKR1B10,CUBN,SLC19A2,SDC3,GPC4,LRAT,MOCS3,APOM,NADK,MOCS2,CYB5A,DHFR,CYB5R3,LDLR,APOA1,APOE,APOA2,APOC2,APOC3,RBP4,TTR,GC,APOB,CLPS,PCCA,PCCB,APOA4,LPL,PRSS1,RBP1,SLC2A1,SLC2A3,PC,MTHFD1,ACP5,PNLIP,SLC25A16,AKR1C4,CTRB1,SDC1,RXRA,TCN1,TCN2,MUT,ENPP1,GIF,SDC4,ABCC1,SDC2,SHMT1,SHMT2,PRSS3,GPC1,PTGS2,SLC19A1,AKR1C3,MTHFR,BTD,NAMPT,FASN,RBP2,HLCS,GPC3,GPC5,HSPG2,…
GO:0006767~water-soluble vitamin metabolic process	ACACB,PDXK,ABCD4,CUBN,SLC19A2,MOCS3,NADK,MOCS2,CYB5A,DHFR,CYB5R3,PCCA,PCCB,PRSS1,SLC2A1,SLC2A3,PC,MTHFD1,ACP5,SLC25A16,CTRB1,TCN1,TCN2,MUT,ENPP1,GIF,ABCC1,SHMT1,SHMT2,PRSS3,PTGS2,SLC19A1,MTHFR,BTD,NAMPT,FASN,HLCS,FPGS,AOX1,COASY,ACACA,QPRT,PTGIS,PDZD11,CTRB2,NADSYN1,MTHFD1L,NAPRT,MMAA,FLAD1,PANK1,RFK,PPCDC,MOCOS,MMAB,SLC46A1,MCCC1,NMNAT3,MTR,CTRC,THTPA,AMN,PANK2,NMNAT2,SLC19A3,SLC25A32,MMADHC,TPK…
GO:0006768~biotin metabolic process	ACACB,VNN1,VNN2,PCCA,PCCB,PC,BTD,HLCS,ACACA,PDZD11,MCCC1,MCCC2,VNN3,SLC5A6,
GO:0006769~nicotinamide metabolic process	PTGS2,NAMPT,PTGIS,NAPRT,
GO:0006771~riboflavin metabolic process	ACP5,ENPP1,FLAD1,RFK,SLC52A3,
GO:0006772~thiamine metabolic process	TPK1,ACPP,TKTL1,THTPA,
GO:0006775~fat-soluble vitamin metabolic process	AGRN,CYP27B1,AKR1B10,CUBN,SDC3,GPC4,LRAT,APOM,LDLR,APOA1,APOE,APOA2,APOC2,APOC3,RBP4,TTR,GC,APOB,CLPS,APOA4,LPL,RBP1,PNLIP,AKR1C4,SDC1,SDC4,SDC2,GPC1,AKR1C3,RBP2,GPC3,GPC5,HSPG2,LRP2,AKR1C1,LRP1,CYP24A1,LRP8,PLB1,CYP2R1,VKORC1L1,GPC2,RDH11,LGMN,VKORC1,BCO2,BCO1,UBIAD1,GPC6,
GO:0006776~vitamin A metabolic process	RBP1,RBP2,ALDH1A2,LRAT,RLBP1,PPARD,RPE65,
GO:0006777~Mo-molybdopterin cofactor biosynthetic process	MOCS2,GPHN,MOCS3,MOCOS,MOCS1,NFS1,
GO:0006778~porphyrin-containing compound metabolic process	ALAS2,CYP1A1,CYP1A2,UROD,HMBS,HMOX1,UROS,ALAS1,ALAD,UGT1A1,UGT1A4,FECH,BLVRB,HMOX2,CPOX,PPOX,BLVRA,COX10,COX15,
GO:0006779~porphyrin-containing compound biosynthetic process	CPOX,UROD,SPTA1,SPTB,PPOX,RSAD1,ABCB6,
GO:0006780~uroporphyrinogen III biosynthetic process	UROS,
GO:0006781~succinyl-CoA pathway	SUCLA2,
GO:0006782~protoporphyrinogen IX biosynthetic process	IREB2,UROD,HMBS,UROS,ALAS1,ALAD,ALAS2,CPOX,PPOX,
GO:0006783~heme biosynthetic process	HNF1A,FECH,UROD,HMBS,UROS,ALAS1,ALAD,ALAS2,TSPO,CPOX,SLC11A2,PPOX,COX10,NFE2L1,FXN,IBA57,COX15,SLC25A38,SLC25A39,TMEM14C,ATPIF1,
GO:0006784~heme a biosynthetic process	COX10,COX15,
GO:0006788~heme oxidation	HMOX2,HMOX1,
GO:0006789~bilirubin conjugation	UGT1A1,
GO:0006790~sulfur compound metabolic process	CHST1,PAX8,SULT1C3,CHST9,CHST3,ISCA2,CHST4,GAL3ST3,ARSG,GAL3ST4,ISCA1,CHST5,CHST6,CHST8,CHST7,CHST2,
GO:0006796~phosphate-containing compound metabolic process	PPA2,SLC17A2,ENPP3,IMPA2,SYNJ1,TGFB1,ACYP1,ACYP2,ENPP1,PTPRB,PTPRD,IMPA1,INPP1,ENPP2,PPA1,SLC20A1,INPP5D,LHPP,SLC17A4,
GO:0006797~polyphosphate metabolic process	MINPP1,
GO:0006798~polyphosphate catabolic process	BNIP2,BNIPL,PRUNE,ATCAY,PRUNE2,
GO:0006801~superoxide metabolic process	SH3PXD2B,CCS,SOD1,SOD2,CYBB,CYBA,NCF1,NCF2,NOS2,SH3PXD2A,CYB5R4,NOXA1,NRROS,NOXO1,PREX1,IMMP2L,NOX4,NOX1,
GO:0006805~xenobiotic metabolic process	CYP2D7,NCEH1,AIP,SULT2B1,SULT1C2,CES2,OPLAH,MGST3,GSTA4,CYP27B1,CYP26A1,PAPSS1,AKR7A2,SULT1B1,GSTZ1,UGT1A9,UGDH,HPGDS,AOC2,GGCT,UGT2B11,NR1I2,CYP7B1,SULT1C4,AKR7A3,PAPSS2,BPNT1,ADH1B,ADH1C,ALDH1A1,CYP1A1,ALDH2,CYP17A1,CYP11A1,CYP1A2,CYP2E1,UGT2B4,EPHX1,ADH1A,GSTA1,ADH4,CYP3A4,CYP21A2,GSTA2,GSTP1,GSTM1,GSTT2B,SULT1A3,FDX1,MGST1,CYP2C8,CYP2D6,ESD,NAT2,CYP2A6,CYP19A1,CYP2C9,ADH5,CYP4B1,AKR1A1,CYP11B…
GO:0006807~nitrogen compound metabolic process	VNN2,BTD,NADSYN1,VNN3,NIT2,PRKCSH,PKD1,MYO1E,DKFZp779O1248,TIPARP,NIT1,SEC63,
GO:0006808~regulation of nitrogen utilization	BCL2,BAX,
GO:0006809~nitric oxide biosynthetic process	NOS3,NOS1,DDAH2,NQO1,GCHFR,GCH1,AKT1,NOS2,SPR,RORA,SLC7A2,ARG2,CYP1B1,P2RX4,
GO:0006810~transport	LOC100509620,ABCA8,ABCA5,SLC25A30,ALB,ABCA2,ASNA1,SLC25A21,BICD1,LCN9,SLC15A4,RBP1,PITPNB,ABCA13,SLCO4A1,TMED7-TICAM2,SLC25A22,AQP8,PITPNC1,RBP4,CSN1S1,SLCO2B1,SLC35F4,FABP12,TCAF2,MFSD2B,CRYM-AS1,AQP12B,PAEP,CLCA1,FABP5P3,FABP1,SLC25A17,TMED5,RBP7,SEC14L2,SYNPR,SLC25A1,SEC14L3,SEC14L6,ACBD5,AQP7,SLC25A46,SLC19A3,SLCO6A1,SEC22C,FYCO1,SEC22A,AQP12A,SLCO1A2,APOD,SLC25A20,AP2M1,SLC25A38,SYPL1,G3BP2,…
GO:0006811~ion transport	SLCO2B1,A0A0A6YYJ9,SLCO1A2,GPR89A,GABRA2,SLCO4A1,GABRP,CHRNA2,SLCO2A1,PDZD3,F5H094,SLCO1B3,HTR3D,GABRB3,CHRNA5,SLC12A1,CHRNB1,SLC12A4,SLC1A7,SLC26A4,AKAP7,SLC24A1,CTNS,SLC43A1,TRPA1,TMEM63A,SLC34A2,TOMM40,SLC4A1,LTF,CYBB,SLC4A2,SLC3A2,GPR89B,CHRNB2,GABRB1,SLC9A1,GLRA1,GLRA2,SLC7A1,CHRNB4,SLC6A6,CHRNA3,SLC8A1,ADD2,CHRNA7,SLC26A3,SLC1A3,SLC1A2,SLC1A1,SLC1A4,CHRNA4,SLC15A1,SLC6A12,GLRB,SLC1A6,SLC4A3…
GO:0006812~cation transport	ATP13A3,TRPM8,TRPM7,ATP13A4,ATP13A5,ATP13A2,ATP13A1,CHRNB1,GRIN1,CNGB1,CNGA3,ANO6,ANO1,PKD1L3,CALHM1,PIEZO1,PANX3,PANX1,MCOLN1,PIEZO2,TRPM3,CNGB3,ANO10,SLC39A1,PKD2L1,TMEM63C,ATP10D,TRPC6,HCN4,
GO:0006813~potassium ion transport	KCNAB1,ATP1A3,SLC12A8,KCNIP2,ATP1A2,ATP1B4,ATP1B3,ABCC8,ABCC9,ATP1B2,KCNK1,KCNK3,KCNN4,KCNAB3,KCNQ3,KCNQ2,HCN1,KCNJ13,VPS4B,KCNH1,KCNK5,KCNA2,KCNA6,KCNA3,KCNA4,KCNA5,CDK2,AQP1,SCN4A,GJA5,NSF,CDKN1B,KCNJ1,KCNJ4,KCNJ6,KCNJ5,KCNC1,KCNJ3,ATP4B,SLC12A2,KCNQ4,KCNJ2,KCNJ10,KCNC4,KCNA1,KCNMA1,SLC12A1,ATP1A4,KCNJ12,KCNJ8,KCNA10,KCNMB1,KCNV1,SLC24A5,KCNK18,KCNMB4,SLC24A4,TSC1,KCNN1,KCNB2,KCNS1,KCNK17,KCNK1…
GO:0006814~sodium ion transport	SLC13A3,ATP1A3,SLC9B2,SLC5A10,SLC38A8,ATP1A2,SCN1B,ATP1B4,ATP1B3,SCN3B,SLC13A2,SLC13A1,ATP1B2,SLC13A5,SGK1,SLC17A3,SLC17A2,SLC22A5,SLC5A1,SLC5A2,SCN1A,SCN4A,SLC6A8,TRAPPC10,ATP4B,SCNN1B,SCNN1G,SCNN1D,SLC5A3,SLC12A2,SLC12A3,ASIC1,SCN7A,SLC34A1,SLC38A11,SLC10A7,SLC10A2,SLC12A1,ATP1A4,SCN5A,SLC10A1,SCN9A,NDUFA9,SLC5A12,SLC5A9,SLC4A8,SLC10A6,SLC9C1,SLC10A5,SLC9C2,NAGLT1,SLC4A10,CATSPER3,SCN4B,SLC38A6…
GO:0006816~calcium ion transport	CACNG7,CACNG6,CLCA1,ITPR1,CASR,SLC8A1,SLC8A3,PLCZ1,ITPR2,SLC24A1,SLC8A2,RYR1,SLN,ATP2A1,CYP27B1,KCNN4,CACNG3,RAMP1,RAMP2,RAMP3,TRPM2,NPY,PRKCB,CSN2,FYN,ANXA6,SLC3A2,CCL3,MYB,VDR,CCL5,TPT1,CHRNB2,PLN,SRI,CORO1A,CCR1,GJA4,CHRNA7,CHRNA4,TRPC1,PSEN2,CCR5,CACNB3,CACNA2D1,CCL8,ATP2C1,CACNA1D,ATP2B2,CAV1,PPP3CA,TRPC3,CAMK2B,CAMK2G,CAMK2D,PKD2,STIM1,CACNA1S,RYR3,CALCRL,CACHD1,BSPRY,CATSPER3,NALCN,GRIN3A,…
GO:0006817~phosphate ion transport	SLC20A2,SLC20A1,SLC17A3,SLC34A2,SLC34A1,SLC17A1,SLC34A3,SLC17A7,IP6K2,
GO:0006820~anion transport	VDAC2,VDAC1,VDAC3,SLC37A4,SLC4A1,SLC4A2,TSPO,SLC26A3,SLC37A1,SLC26A9,LRRC8A,SLC37A3,SLC26A7,SLC37A2,SLC26A8,SLC17A9,SLC17A5,
GO:0006821~chloride transport	CLCN3,CLCNKB,GABRG3,GABRA2,ANO9,TSPO,SLC26A3,GABRG2,GABRA6,CLNS1A,GABRA5,CLCN4,CLCN7,CLCN1,FXYD1,CLIC1,SLC26A4,BEST1,CLIC3,SLC4A1,GLRA1,SLC1A4,CLCN6,FXYD3,ANO4,ANO6,ANO1,ANO7,SLC4A10,ANO5,SLC26A9,SLC26A7,WNK4,SLC26A8,SLC12A9,SLC26A6,TTYH3,NMUR2,SLC26A1,TTYH1,NMUR1,ANO8,ANO10,CLIC5,SLC12A4,CLIC4,
GO:0006824~cobalt ion transport	TCN1,TCN2,GIF,SLC11A2,SLC30A5,
GO:0006825~copper ion transport	COX17,CP,ATOX1,SLC31A1,SLC31A2,SCO2,SCO1,ATP7B,SLC11A2,FKBP4,ATP7A,HEPHL1,HEPH,CUTC,
GO:0006826~iron ion transport	FTL,IREB2,HEPH,FTH1,FTH1P19,SLC11A1,PVRL1,FTMT,FTHL17,TTYH1,TFR2,
GO:0006828~manganese ion transport	ZP3,TRPC1,SLC11A1,SLC11A2,ATP2C1,ZP2,TRPC3,SLC30A10,TRPC7,TRPC4,TRPC5,TRPC6,
GO:0006829~zinc II ion transport	MT3,SLC30A9,SLC39A5,SLC30A8,SLC30A5,SLC39A8,SLC39A2,SLC39A9,SLC30A1,
GO:0006833~water transport	AQP7P3,K7N7A8,AQP7,ADCY6,AQP9,ADCY3,ADCY9,UPK3A,AQP8,ADCY5,AVP,PRKAR1A,PRKAR2A,PRKACA,PRKACG,PRKACB,AQP1,MIP,AVPR2,PRKAR1B,PRKAR2B,ADCY8,AQP2,ADCY7,AQP5,AQP4,RAB11A,GNAS,ADCY2,ADCY1,SLC14A1,AQP6,RAB11FIP2,PDZD3,PDPN,AQP11,ADCY4,AQP3,AQP10,MYO5B,
GO:0006835~dicarboxylic acid transport	SLC1A3,SLC1A7,SLC1A2,SLC1A6,SLC1A1,SLC1A5,SLC1A4,SLC13A2,SLC25A10,
GO:0006836~neurotransmitter transport	SLC6A6,SLC6A9,SLC6A20,CPLX2,CPLX1,SLC6A7,SLC6A19,SLC6A13,SLC6A12,SLC6A15,SLC6A2,SLC6A8,SLC6A4,CPLX4,SLC6A16,SLC22A1,SYNJ1,SLC6A1,GABRA2,SLC6A11,ICA1,SV2C,SV2A,SV2B,SLC17A8,SLC6A18,SLC6A17,RIMS4,SLC17A6,RIMS3,SLC6A14,GABRQ,SLC6A5,
GO:0006837~serotonin transport	SLC6A4,SLC18A2,
GO:0006839~mitochondrial transport	B4DLN1,UCP2,UCP3,SLC25A14,MTX2,HSP90AA1,UCP1,PSEN1,STARD3,SLC25A30,SLC25A24,KIF1BP,SLC25A32,SLC25A10,FLVCR1,
GO:0006850~mitochondrial pyruvate transport	MPC1,MPC1L,MPC2,BRP44L,
GO:0006851~mitochondrial calcium ion transport	VDAC1,SLC8A3,SLC8B1,BHLHA15,MICU2,MCU,MCUR1,MICU1,SMDT1,CCDC109B,STOML2,
GO:0006853~carnitine shuttle	ACACB,PRKAB2,SLC25A20,CPT2,CPT1A,PRKAA2,ACACA,CPT1B,PRKAG2,
GO:0006855~drug transmembrane transport	SLC47A2,SLC47A1,SLC17A3,SLC22A2,SLC22A1,SLC31A1,ATP8B1,SLC22A3,SLC22A5,ABCB1,ABCB4,SLC18A1,EBP,ABCC2,SLC22A18,TMEM30A,ABCG2,
GO:0006857~oligopeptide transport	SLC15A1,SLC15A4,SLC15A2,hPEPT1-RF,CDH17,
GO:0006863~purine nucleobase transport	AQP9,
GO:0006864~pyrimidine nucleotide transport	SLC25A36,SLC25A33,
GO:0006865~amino acid transport	SLC43A1,SLC3A2,SLC7A1,SLC6A6,SLC1A4,SLC6A12,XK,SLC7A2,SLC7A9,SLC7A5,SLC3A1,SLC1A5,SLC36A2,SLC6A19,SLC36A1,PDPN,SLC43A2,SLC16A10,SLC38A5,SLC7A3,SLC7A6,SLC38A4,SLC6A18,SLC38A2,SLC38A3,SLC38A1,SLC6A15,SLC6A20,SLC17A5,SLC7A10,SLC7A8,SLC7A7,SLC6A14,SLC7A11,
GO:0006867~asparagine transport	SLC38A3,SLC38A1,SLC38A7,
GO:0006868~glutamine transport	SLC38A1,SLC1A4,SLC1A5,SLC38A3,SLC38A7,
GO:0006869~lipid transport	APOC2,APOB,MTTP,OSBP2,APOL5,ESYT2,ESYT3,ANO9,APOL2,APOC3,APOL1,APOL4,RFT1,APOA5,APOE,OSBPL2,ABCA12,OSBPL8,APOA1,OSBPL5,OSBPL10,APOC4-APOC2,M0QZD8,NME4,ABCA8,APOL3,APOD,SERPINA5,APOA4,PSAP,LPA,CETP,GM2A,TSPO,CHKA,APOC4,PLTP,STARD6,ABCA4,VLDLR,HDLBP,APOBR,APOF,STARD3,ANO4,TMEM30B,ANO6,ANO7,SPNS3,ABCA9,GPIHBP1,SPNS2,SFTPA1,ABCA6,ABCA10,ABCA5,CFHR4,SORL1,SLCO2A1,STARD4,PLEKHA8,APOLD1,OSBPL9,SIGMAR1,A…
GO:0006873~cellular ion homeostasis	SLC4A1,P2RY2,RHAG,SLC12A5,RHCG,
GO:0006874~cellular calcium ion homeostasis	RYR3,RYR1,VAPB,CASR,RYR2,CACNB4,INPP4B,SLC24A1,CACNA1F,ATP2C2,GCM2,STC2,TGFB1,PTH,APOE,ATP1B1,ITGB1,PRKCB,HEXB,ELANE,PKHD1,CALCB,CCL3,PYGM,VDR,CCL2,CCL5,TPT1,EDN3,DRD2,ATP2A2,PRKCA,TNNI3,ATP2B1,ANXA7,DRD4,DRD5,CCL1,KEL,ATP2B4,CD40,CALR,HTR2A,HTR2C,CCR1,EPHX2,DRD3,CHRNA7,HTR2B,CCR2,PIK3CB,GPR12,CXCL12,CSRP3,CCL11,XK,STC1,CCL23,SLC8A3,CCL8,CCL7,ATP2C1,ANK2,CAV1,GRIN1,DMPK,GRIK2,TRDN,RGN,CCL14,CCL15…
GO:0006875~cellular metal ion homeostasis	MT3,MT4,MTL5,CLDN16,
GO:0006876~cellular cadmium ion homeostasis	SLC11A1,
GO:0006878~cellular copper ion homeostasis	ATOX1,SLC31A1,SLC31A2,SCO2,CCDC22,SCO1,MT2A,PRNP,APP,ATP7B,ARF1,ATP7A,APLP2,PRND,
GO:0006879~cellular iron ion homeostasis	FTL,IREB2,HEPH,CP,FTH1,HFE,TFRC,ATP6V0E1,ABCB7,ATP6V1G1,ATP6V1G2,SOD1,MYC,TF,HPX,HMOX1,FTH1P19,ATP6V1B1,ATP6V1B2,ATP6V1C1,ACO1,BMP6,ALAS2,ATP6V0C,HMOX2,ATP6V1E1,ATP6V1A,SLC11A1,SLC11A2,NUBP1,ATP6V0D1,LCN2,HAMP,SMAD4,TCIRG1,ATP6AP1,FXN,HIF1A,ATP6V1F,FAM132B,CYBRD1,STEAP3,SCARA5,HFE2,TMPRSS6,MT-RNR2,FTMT,ATP6V0D2,ATP6V1C2,ATP6V0E2,SLC22A17,ATP6V0A1,ATP6V1E2,ATP6V1G3,SLC46A1,ATP6V0B,NDFIP1,FTHL17,MC…
GO:0006880~intracellular sequestering of iron ion	FTH1,SRI,
GO:0006882~cellular zinc ion homeostasis	LCK,MT3,ATP7B,SLC39A6,SLC39A14,SLC39A4,SLC30A8,SLC30A5,SLC39A7,SLC39A13,SLC39A10,SLC30A1,
GO:0006883~cellular sodium ion homeostasis	NR3C2,SGK1,AGT,ATP1A1,ATP1B1,ATP1A3,ATP1B2,SLC9A1,ATP4A,SLC8A1,AGTR2,ATP1A2,ATP12A,ATP1B3,TMPRSS3,ATP1A4,SGK3,NEDD4L,SGK2,
GO:0006884~cell volume homeostasis	SLC12A7,CLNS1A,KCNN4,AQP1,ADD1,CLCN6,E2F4,LRRC8A,TRPV4,SLC12A4,
GO:0006885~regulation of pH	SLC9A7,SLC9A6,SLC9A1,SLC9A9,SLC9A5,SLC26A4,EDN1,ATP6V1B1,EDNRB,SLC9A3,CLCN3,ATP12A,PDK2,PDK4,SLC9A4,ATP6V0A4,RHCG,SLC9A2,
GO:0006886~intracellular protein transport	TNPO2,COG3,AP2B1,SNX5,CLTCL1,CLTC,VPS11,AP2M1,GGA3,AP3D1,SNX9,NAPB,AP1M1,RAB18,SYTL1,SNX6,C15orf38-AP3S2,SNX27,RRAS2,RAB25,A0A0D9SFP9,AP2A2,A0A0G2JS92,STX3,RPH3AL,RIMS2,AP1S2,PGAP1,STAM,TOM1,GGA1,AP4B1,AP1G1,SNX11,CLTB,RAN,BCAP29,TOM1L2,STX16,AP1S3,AP4M1,XPO1,BCAP31,AP1B1,CLTA,MLPH,IPO5,RAB34,SAR1B,SNX2,IPO11,STX18,AP3M2,CD74,XPO7,TNPO1,RAMP1,SEC24D,VIMP,COPB1,IPO7,AP3B2,IPO8,SEC23A,AP3S1,RPH3A,C…
GO:0006887~exocytosis	SYTL1,EXOC7,EXOC5,RIMS1,SYT8,WASH1,MYO1G,EXOC3,SYTL2,SYT7,EXOC3L1,TNFAIP2,EXOC3L4,SYT17,SYT4,PIK3C2A,CPLX1,LIN7A,SCAMP1,RAB3D,SNAP29,CCL3,RALA,CCL5,ANK1,CCR1,MYH10,TXLNA,NSF,GCGR,RAB27A,HAP1,PRSS12,VAMP2,CCL8,CDK16,SYCN,SCRN3,SCRN1,PAK1,LLGL1,VAMP3,ARHGAP44,SYT16,EXOC3L2,SYTL3,PDZD11,MIA3,STXBP5,LLGL2,TRIM72,MICAL3,CPLX4,BRSK2,LGI3,JAGN1,UNC13C,STXBP6,SCAMP5,SYTL5,SNX19,NKD2,SYTL4,SCRN2,VMP1,RSG1…
GO:0006888~ER to Golgi vesicle-mediated transport	TRAPPC3,GOSR1,TRAPPC2L,TRAPPC2,SEC24D,STX17,TRAPPC4,SEC23A,SEC24C,SEC24A,TRAPPC1,DCTN6,PPP6C,DYNC1I1,COPE,GOSR2,RAB29,SPTBN2,SEC16A,ANKRD28,BET1,CTAGE5,YKT6,DYNC1LI2,ZW10,USO1,VAMP4,SEC22B,TRAPPC6A,DCTN3,SEC31A,VAPB,CNIH1,SEC24B,F8,F2,F9,F10,SERPINA1,TGFA,INS,SPTA1,BGLAP,PROC,PROS1,CD55,F7,TRAPPC2B,SPTB,F5,CD59,FOLR1,AREG,ANK1,ARF4,PROZ,KDELR1,COPB2,GRIA1,HTT,NSF,ARCN1,TRAPPC10,CSNK1D,LMAN1,TMED1…
GO:0006890~retrograde vesicle-mediated transport, Golgi to ER	COPE,NBAS,ARCN1,RER1,TAPBP,ATP9B,KIF1C,ATP9A,RAB6A,COPB2,HTT,TMED10,COPB1,COPA,COPZ1,COG7,ARF1,TMEM115,LMAN2,RAB41,ARFGAP1,SCFD1,GBF1,COG3,SCYL1,RAB6C,COG4,PICK1,RAB6B,DNAJC28,STX18,UVRAG,COPG2,COPG1,
GO:0006891~intra-Golgi vesicle-mediated transport	COG6,H3BMQ9,H3BUN2,COPE,GOSR1,COPB2,NSF,TRAPPC10,COPB1,COPA,NAPA,GABARAPL2,COPZ1,GOLGA3,CUX1,COG2,RAB41,COG1,COG3,COG8,NAPG,RAB33B,RAB6C,RAB6B,COPG2,COG5,
GO:0006892~post-Golgi vesicle-mediated transport	SNAP23,AP4M1,EXOC5,SCAMP3,HGS,SCAMP1,SCAMP2,CHMP2A,AP1G1,MYO1B,DNAJC6,RP2,AP1G2,FTL,FTH1,APP,CLTA,HSPA8,ARL3,ARRB1,DNM2,VAMP7,NAPA,AP1S2,AP1S1,VAMP2,BLOC1S1,ARF1,CLTC,PLCB3,AP1B1,STX4,AP3B2,PUM1,CLINT1,SH3D19,CLVS2,BLOC1S3,CLVS1,TXNDC5,SCFD1,GBF1,SORL1,DTNBP1,AP1S3,SH3GL2,VAMP8,AP1M1,BLOC1S4,BLOC1S6,AP4E1,MYO5A,AP4S1,AP4B1,AP1M2,
GO:0006893~Golgi to plasma membrane transport	CCDC22,DNM2,RAB10,LLGL1,EXOC2,CCDC93,C16orf62,COMMD1,STEAP2,STXBP6,RAB3IP,OSBPL5,GOPC,EXOC1,CHIC2,ARFGEF2,
GO:0006895~Golgi to endosome transport	RAB29,SYS1-DBNDD2,AP4M1,TGOLN2,AP2A1,EPS15,CORO7,RAB14,DOPEY1,MON2,SYS1,GBF1,KIF16B,VPS13A,SORT1,RBSN,KLHL20,DOPEY2,
GO:0006896~Golgi to vacuole transport	RBSN,VPS54,
GO:0006897~endocytosis	FNBP1L,ITSN2,SNX9,RABEP1,STON1-GTF2A1L,ESYT2,WIPF3,RABEP2,PSTPIP1,FNBP1,NECAP2,SNX2,SNAP91,RAB34,EPN2,PICALM,NECAP1,STON2,SNX33,SH3GL3,DNM2,TRIP10,DNM1L,PIK3C2A,BIN1,NPC1,INPPL1,WIPF1,ATP9B,LY75,SNX3,TOM1,LRP4,ATP9A,LRP5,SNX4,ZFYVE9,AP2A1,HRAS,LDLR,APP,SYP,GHR,NME1,NCL,RAB5A,ARR3,PIK3CG,AMPH,TSC2,RAB7A,APLP1,CLCN5,CAV3,RAB1A,LRP2,DNM1,BCL2L1,TNK2,MYO1E,PLA2R1,UNC119,RIN1,LRP8,CLINT1,GAPVD1,EEA1,R…
GO:0006898~receptor-mediated endocytosis	TMPRSS4,SSC5D,TMPRSS13,CFI,SCARF2,IGLC7,DBNL,MSR1,TMPRSS3,LOXL3,TMPRSS2,CD163,LOXL2,ENPP2,CD6,ENPP1,PRG4,VTN,TMPRSS5,CD5,CD163L1,ENPP3,TFRC,CXCL16,LGALS3BP,ACKR2,APOL1,CD5L,CUBN,LRP3,HIP1R,HP,HPR,LDLR,P01593,P01594,P01595,P01596,P01597,P01598,P01599,P01600,IGKV1D-16,IGKV1-5,P01603,P01604,P01605,P01606,P01607,P01608,P01609,P01610,P01611,P01612,P01613,P01614,P01615,P01616,P01617,P01619,P01620,P0162…
GO:0006900~membrane budding	WASL,ANXA2,S100A10,FNBP1L,P2RX7,CHMP4A,VPS4A,
GO:0006903~vesicle targeting	SNAP23,YKT6,CLASP2,SNAP29,MAP4K2,LRMP,CLASP1,AHI1,AP1M2,
GO:0006904~vesicle docking involved in exocytosis	VPS45,SCFD2,STXBP2,STXBP1,EXOC6,VPS33B,VPS33A,EXOC6B,SCFD1,H3BMM5,STXBP3,YKT6,PLEK,CFTR,RAB13,RAB8A,KCNB1,VAMP3,CPLX2,RABEPK,RAB8B,EXOC4,SYTL2,VTI1B,
GO:0006906~vesicle fusion	STX16-NPEPL1,L7N2F9,STX16,STX7,YKT6,STX6,STX10,DYSF,VAMP5,GOSR1,GNAI3,VAMP1,CAV2,VAMP7,STX17,VAMP2,LRMP,STX5,EEA1,VAMP3,STX12,TSNARE1,VAMP8,VAV3,STX8,
GO:0006907~pinocytosis	SNX5,AHSG,PPT1,EHD4,
GO:0006909~phagocytosis	ABCA7,ELMO1,PLD4,HCK,CDC7,PIP5K1C,CEACAM4,TUSC2,ANXA1,ELANE,CD14,ANXA3,PECAM1,GATA2,PRTN3,ADORA2A,AXL,ADORA1,CORO1A,ABL2,CSNK1A1,SLC11A1,ANXA11,IRF8,MERTK,SLAMF1,GAS6,CEBPE,UNC13D,CD302,CSNK1A1L,SCFD1,RUBCN,ELMO3,PIP5K1A,EIF2AK1,CD93,CDC42SE2,CDC42SE1,CORO1C,ICAM5,
GO:0006910~phagocytosis, recognition	IGLC7,IGHV4OR15-8,IGHV1OR21-1,TRDC,IGLL5,TULP1,IGHV3-23,IGKC,IGHE,IGHG1,IGHG2,IGHG3,IGHG4,IGHM,IGHA1,IGHA2,IGHD,IGLC6,IGLC1,IGLC2,IGLC3,IGLL1,CD36,TUB,MFGE8,COLEC12,CLEC7A,IGHV3OR16-9,
GO:0006911~phagocytosis, engulfment	IGLC7,IGHV4OR15-8,IGHV1OR21-1,ABCA1,TRDC,IGLL5,IGHV3-23,IGKC,IGHE,IGHG1,IGHG2,IGHG3,IGHG4,IGHM,IGHA1,IGHA2,IGHD,GSN,IGLC6,IGLC1,IGLC2,IGLC3,FCGR1A,IGLL1,FCER1G,MYH9,CLCN3,VAMP7,AIF1,MFGE8,DOCK1,TREML4,ELMO1,TREM2,GULP1,BIN2,IGHV3OR16-9,
GO:0006913~nucleocytoplasmic transport	RAB18,RRAS2,RAB25,RAN,RAB34,NUP155,NUP58,AXIN1,RGS14,NPM1,ANP32A,NUP98,EIF5A,CDK5,SET,NEUROD1,CAMK1,CAMK4,ANKRD54,RBM15B,FBXO22,ZNF384,NUP205,RSRC1,CITED1,MYBBP1A,NSRP1,UPF3A,MLXIP,AAAS,MLX,
GO:0006914~autophagy	ATG4A,ARSA,IRGM,VPS37C,ATG4C,BECN2,ATG4B,BECN1,ATG13,GABARAPL1,GABARAPL2,MAP1LC3B,GABARAP,ATG7,ATG2A,H7C469,ATG4D,EPG5,ATG5,EI24,HGS,TECPR2,NPC1,TM9SF1,CHMP2A,VPS4B,STAM2,EPM2A,ABL1,S100A8,S100A9,CTSD,CTSB,HMGB1,LAMP1,ARSB,ITGB4,XBP1,TFEB,ANXA7,PIK3CB,VPS41,RGS19,DAP,HAP1,SESN2,RAB1A,SRPX,FOXO1,BNIP1,SQSTM1,USP10,RAB39A,STK11,IFI16,CLEC16A,TBC1D25,WIPI1,LRRK2,FNBP1L,MAP1S,RAB12,ULK3,LRSAM1,DRAM2,…
GO:0006915~apoptotic process	TP53,FAS,CASP3,PPP1R13L,CASP4,CFLAR,CDKN2A,CIDEC,DFFB,TP73,DDIT3,ARHGAP10,PSMB11,USP17L3,USP17L5,LGALS16,BAD,KLLN,CASP1,XAF1,IRF1,HIP1,TP63,CASP6,CASR,BCLAF1,GAS2,CASP9,PAWR,PPP1R13B,SAV1,CIDEB,CLPTM1L,SH3RF1,PIDD1,HIP1R,SIX1,BMF,CIAPIN1,CASP8,PANO1,WT1,DFFA,MAP1S,DNASE2,SGK1,HRK,TLR4,APBB1,TNFRSF10A,PSMD11,PSMD12,PSMD9,DNM1L,TRAF5,PSMD14,EBAG9,EI24,APAF1,MAP2K7,TNFRSF10B,UNC13B,PSMA7,AIM2,KLF11,…
GO:0006919~activation of cysteine-type endopeptidase activity involved in apoptotic process	DIABLO,CASP8AP2,TNFRSF10A,HIP1,APAF1,TNFRSF10B,BCL2L11,JAK2,PDCD6,TNFSF15,AIFM1,TNF,S100A8,LCK,CCK,S100A9,RET,CTSH,HSPD1,F3,F2R,FAS,CASP1,PML,PPARG,SNCA,IFI27,MAPK9,CDKN1B,XDH,FASLG,SLC11A2,TNFSF10,DAP,P2RX1,VCP,BID,NLRP12,HSPE1,GNB2L1,CRADD,SMAD3,NGFRAP1,COL4A3,BAX,TRAF2,FADD,RIPK1,PMAIP1,CASP8,TRADD,PDCD2,ACER2,RPS27L,CDKN2A,ANP32B,BAD,MUL1,FAM162A,DNAJA3,NLRP3,DLC1,NKX3-1,BBC3,BCL2L13,NLRP1,EG…
GO:0006921~cellular component disassembly involved in execution phase of apoptosis	DFFA,DNM1L,GAS2,DFFB,LMNA,GSN,H1F0,VIM,HMGB1,MAPT,CDH1,DSP,LMNB1,APC,HMGB2,DSG3,CTNNB1,ADD1,CASP3,FNTA,BCAP31,BMX,KPNA1,CASP7,CASP6,SATB1,DSG1,PRKCQ,PTK2,PRKCD,TJP1,PAK2,ROCK1,BIRC2,SPTAN1,PKP1,DSG2,CASP8,KPNB1,PLEC,OCLN,CLSPN,CAPN10,STK26,TJP2,DBNL,ACIN1,STK24,
GO:0006924~activation-induced cell death of T cells	SIVA1,IL2RA,FAS,AKT1,DNAJA3,
GO:0006925~inflammatory cell apoptotic process	FAS,FASLG,
GO:0006927~transformed cell apoptotic process	TNF,FAS,RHOB,BAX,PLK5,DAB2IP,FAM162A,
GO:0006928~movement of cell or subcellular component	WASL,DNALI1,ARHGEF11,ARPC1B,ARPC2,ARPC3,ARPC5,SPINT2,MTSS1,JAK2,PALM,SERPINI2,AKAP3,VNN1,VNN2,PAK4,NPY,IFNG,HSPB1,IGF1,TPM3,TUBB,VIM,ADRA2A,TPM1,PYY,CXCL8,TXN,CCL4,ALOX12,VCL,ITGAL,FPR1,CD9,ANOS1,FPR3,FPR2,MSN,CORO1A,CXCR5,LSP1,OR1D2,IL13,PTGS2,SERPINB5,STAT3,CAPZA2,CAPZB,CD97,CXCR3,CCR6,ARHGDIA,ARHGDIB,CAPZA1,ARFIP2,ACTB,ACTR3,ACTR2,ARF6,RAC1,ACTG1,TPM4,TUBB4B,MAP2K1,PLAUR,MST1R,CALD1,ENPP2,GNA1…
GO:0006929~substrate-dependent cell migration	FMNL1,ITGA2,EPHA8,VEGFC,ANKS1A,ITGA11,
GO:0006930~substrate-dependent cell migration, cell extension	SHTN1,SDCBP,OPHN1,NTN1,NCK1,MYH10,ABL2,CTTN,P2RY12,CD2AP,
GO:0006931~substrate-dependent cell migration, cell attachment to substrate	CUZD1,EPB41L5,TNFRSF12A,
GO:0006933~negative regulation of cell adhesion involved in substrate-bound cell migration	ITGB1BP1,SNAI2,ATP5B,PTPRC,
GO:0006935~chemotaxis	CXCR2,CX3CR1,CCRL2,ENPP2,CCR2,C3AR1,CCR7,CCR10,CCL24,LGALS9,CXCR6,ACKR2,CYR61,CCL22,CXCL11,LECT2,DEFB4A,CCL25,CCL16,CREB3,PLA2G6,PIK3C2G,CXCL14,PLAU,C5,HRAS,CXCL10,HRG,IL4,SERPIND1,FES,FGF2,CXCL1,CXCL8,CCL3,RNASE2,RALA,CCL2,CCL5,FOSL1,SPN,FER,CXCL2,TYMP,S1PR1,FPR1,C5AR1,CCL1,ANOS1,CXCR1,FPR3,FPR2,PTAFR,ACKR3,MAPK1,L1CAM,CCR1,CXCR5,LSP1,OR1D2,PIK3CB,CXCL5,XCR1,CXCL12,CXCR3,CCL11,CCR3,CCR4,CCR5,CCR…
GO:0006936~muscle contraction	ACTN3,TTN,SLMAP,CALD1,SCN7A,FXYD1,MYL12B,P2RX6,GALR2,SORBS3,NDUFS6,HSBP1,DYSF,CACNA1H,STBD1,UTS2,CRYAB,ANXA1,MYL1,TPM3,ANXA2,CHRNG,TPM2,ANXA6,GNAO1,TPM1,CHRNB1,MYH7,MYH6,MYH8,MYL6B,GJA1,CKMT2,DES,ITGB5,VCL,MYL12A,TACR2,RYR1,HRC,GLRA1,MYL9,TMOD1,LMOD1,OXTR,VIPR1,SLC8A1,SCN4A,CLCN1,MYH11,GJC1,UTRN,SLC6A8,PXN,EMD,MYOM1,MYOM2,ITGA1,CAV3,MYL6,CALM1,ACTA2,FKBP1A,ACTG2,TPM4,ACTA1,MYL7,MYL5,CHRNE,CACNG1,…
GO:0006937~regulation of muscle contraction	TNNT2,TNNT1,HSPB6,PPP1R12B,TNNC2,ANXA6,TPM1,PRKCA,MYL9,SSTR2,TNNI2,TNNC1,MYL5,KCNA1,HNTN1,
GO:0006939~smooth muscle contraction	HTR2A,ROCK2,KNG1,CHRNB2,CHRM3,EDNRA,BDKRB2,CHRNB4,HTR7,ADRA1A,MYH11,SMTN,FKBP1B,PDE4D,ROCK1,MYLK,TPCN2,NMUR1,
GO:0006940~regulation of smooth muscle contraction	NMU,ADRA2C,DAPK3,CHRM2,FLT1,ADRA2B,TNNI3,CHRNB4,CHRNA3,ATP1A2,CNN1,CAV1,KCNB2,NMUR2,PLCE1,
GO:0006941~striated muscle contraction	CASQ2,ARHGEF11,KLHL41,ALDOA,MYH7,MYH6,PGAM2,NOS1,ARG2,CACNA1S,TTN,MYLK2,SMPX,DTNA,
GO:0006942~regulation of striated muscle contraction	TNNT3,ATP2A1,MYL3,MYL2,TNNI1,SRI,ATP1A2,MYBPH,MYBPC3,
GO:0006948~induction by virus of host cell-cell fusion	CD4,
GO:0006949~syncytium formation	ERVH48-1,ERCC1,ERVFRD-1,ERVW-1,
GO:0006950~response to stress	GADD45A,HSP90B1,HSP90AA1,AHSA1,TRAP1,GADD45B,SGK1,TP53I11,MAPK13,PRKRIR,SNN,GADD45G,EGFR,C5,NPM1,AKR1B1,ATF6,MAPK1,STIP1,EIF1,MTOR,GLP1R,MAPK8,MAPK9,MAPKAPK2,PRKAA2,SQSTM1,PTK2B,HSP90AA2P,MAPK11,MAPKAPK3,HSP90B2P,HSP90AB4P,HSP90AB3P,HSP90AB2P,HSP90AA5P,HSP90AA4P,JADE1,MINK1,MAP4K1,UCN3,TP53INP1,SGK3,OMA1,SMG1,UCN2,CGREF1,CGRRF1,EIF2AK1,PINK1,ZAK,STK39,ERRFI1,TAOK2,NDRG4,TP53TG1,ZNF443,HILPDA,DUSP…
GO:0006952~defense response	TAPBP,SPAG11B,IRG1,SPAG11A,MPO,SOCS6,FOXN1,KCNN4,LILRA1,LILRB3,LILRB5,ICOSLG,OR2H2,HP,CST3,HLA-B,CD74,INHBA,CD48,INHBB,MX1,MX2,GATA3,IL32,WAS,CAMLG,CRISP3,CX3CL1,HSF1,TIAL1,CD83,TAP1,MST1R,CXCL9,TFF3,SP140,PTPRCAP,TNIP1,TPSAB1,CEBPE,MLF2,PSG3,ACKR1,COLEC12,HCP5,LILRA2,LILRA3,CLEC1A,IL31RA,RNASE6,P2RY11,NLRP3,CSF3R,MICU1,NOD2,IL17RB,CLEC1B,MALT1,CD84,NOD1,CYSLTR1,
GO:0006953~acute-phase response	SAA4,SAA2-SAA4,SAA1,SAA2,PLSCR1,F8,F2,HP,ASS1,SERPINA1,SERPINA3,INS,EPO,FGA,CRP,APCS,FN1,ORM1,AHSG,TFRC,IL6,SERPINF2,IL6R,MBL2,CEBPB,LBP,IL1RN,ORM2,UGT1A1,STAT3,STAT5B,HNRNPK,REG3A,ITIH4,HIF1A,HFE,SIGIRR,REG3G,CD163,MRGPRX1,APOL2,IL22,
GO:0006954~inflammatory response	CCL5,IL17D,PTGS1,CIITA,MYD88,MS4A2,SCN9A,C4B_2,C4A,IRGM,ODAM,IRG1,THBS1,HMGB1P1,RARRES2,IL1B,TMEM23,TLR6,TLR1,CCR2,C4B,TNFRSF1A,BDKRB1,CCR7,CCL24,LGALS9,TNFRSF10A,BMPR1B,TNFRSF11B,PIK3CD,CCRL2,CXCR6,CCL21,ACKR2,CCL22,CXCL11,TNFRSF10B,TNFRSF10C,FFAR3,AIM2,IKBKB,NCR3,CHUK,TP73,CCL25,TLR3,CCL16,MEFV,IRAK2,RIPK2,LAT,PSTPIP1,LIAS,HYAL3,CHST1,mmp20,CXCL13,LY75,TPST1,TLR5,TLR2,TSPAN2,SEMA7A,TNFRSF21,RPS…
GO:0006955~immune response	MICA,LST1,CCL5,FAS,CCL16,IL13,HLA-C,HLA-DRB1,CD24,CCL14,OAS2,CCL15,ILF2,IL7,TNFSF12-TNFSF13,CCL15-CCL14,CXCL14,EDA,CTLA4,BPI,HLA-DQB2,HLA-DRA,MICB,HLA-F,HLA-A,HLA-DMB,HLA-DPB1,HLA-DRB4,CCL4L2,HLA-DRB3,HLA-G,HLA-DQA1,CCL3,HLA-DQB1,IL6,OSM,IL32,CXCL8,RAET1G,CCL25,AZGP1,TNFSF13,IL5,IL1B,FYB,CCL28,CXCL6,ENPP2,IL12A,E7ENX8,CD74,ENPP1,CCR2,RAET1E,PRG4,VTN,C8B,B2M,HLA-DMA,HLA-B,F6UB75,OAS1,OAS3,ENPP3,HF…
GO:0006956~complement activation	C1S,CFB,C4B_2,C2,C4A,IGLC7,C1R,C4B,MASP2,FCN1,FCN3,CFD,C3,C5,P01593,P01594,P01595,P01596,P01597,P01598,P01599,P01600,IGKV1D-16,IGKV1-5,P01603,P01604,P01605,P01606,P01607,P01608,P01609,P01610,P01611,P01612,P01613,P01614,P01615,P01616,P01617,P01619,P01620,P01621,P01622,P01623,P01624,P01625,P01699,P01700,P01701,P01702,P01703,P01704,P01705,P01706,P01707,P01708,P01709,P01710,P01711,P01712,P01713,P0171…
GO:0006957~complement activation, alternative pathway	CFD,CFB,C3,C5,C9,C8A,C8B,C8G,CFH,C7,CFP,CFHR5,VSIG4,
GO:0006958~complement activation, classical pathway	IGLC7,IGHV4OR15-8,IGHV1OR21-1,TRDC,IGLL5,MASP2,C1R,C3,C5,P01593,P01594,P01595,P01596,P01597,P01598,P01599,P01600,IGKV1D-16,IGKV1-5,P01603,P01604,P01605,P01606,P01607,P01608,P01609,P01610,P01611,P01612,P01613,P01614,P01615,P01616,P01617,P01619,P01620,P01621,P01622,P01623,P01624,P01625,P01699,P01700,P01701,P01702,P01703,P01704,P01705,P01706,P01707,P01708,P01709,P01710,P01711,P01712,P01713,P01714,P0…
GO:0006959~humoral immune response	TFEB,TRAF3IP2,AIRE,SH2D1A,TNFRSF21,LY86,LTA,TNF,IFNA1,IFNA2,IFNA10,IFNA7,IFNA21,IFNA5,IFNA14,IFNA17,IFNB1,IFNG,LTF,IFNW1,IFNA6,IFNA4,IFNA16,IL6,GPI,POU2F2,BCL2,CD28,MS4A1,IL7,CCL2,ST6GAL1,TFE3,GATA3,GPR183,IFNA8,PSMB10,NOTCH1,MNX1,CCR6,CD83,PAX5,NOTCH2,RBPJ,MEF2C,BST1,BST2,EBI3,PDCD1,POU2AF1,IFNE,BLNK,FOXJ1,TREM1,TREM2,IFNK,YTHDF2,
GO:0006965~positive regulation of biosynthetic process of antibacterial peptides active against Gram-positive bacteria	DEFB103A,NOD2,
GO:0006968~cellular defense response	PNLIPRP2,CD5L,KLRC4,TYROBP,FCMR,SH2D1A,PAGE1,NCR1,NCR2,CD160,BCL10,IL4,ITGB1,UMOD,PRF1,NCF1,CD19,FOSL1,SPN,HLA-G,LBP,NCF2,C5AR1,GNLY,CXCR2,KLRC2,ADORA2A,ADORA2B,LSP1,MNDA,CCR2,TNFRSF4,KIR3DL2,CX3CR1,CCR3,CCR5,CCR6,CCR9,RELA,CXCL9,KLRC3,LGALS3BP,CD300C,ITK,GAGE1,TCIRG1,VEZF1,PTK2B,BECN1,KIR2DS3,TRAT1,LILRB2,KLRG1,KIR2DL4,IL1RL2,CLEC5A,GAGE2D,DCDC2,RAB23,ZNF148,LY96,
GO:0006970~response to osmotic stress	MAP2K7,MAPK13,AQP9,TSC22D2,NFAT5,SLC2A1,ATF2,AKT2,APOBEC1,PCP4,SORD,FMO1,KCNMA1,MAP7,PTK2B,LRRC8A,MARVELD3,TSC22D3,PLK3,TSC22D4,
GO:0006971~hypotonic response	ITGA2,
GO:0006972~hyperosmotic response	TLR3,PDPK1,ICOSLG,NTS,HNMT,SST,RAC1,PKN1,
GO:0006974~cellular response to DNA damage stimulus	PHF1,APC,MACROD2,NUPR1L,KDM4E,PIDD1,KIAA0101,H3BNH8,TIPIN,ALKBH7,SGK1,DDX39A,APBB1,MEN1,CHD2,CHEK1,TP73,OGG1,ATMIN,SUV39H1,XRCC3,NUAK1,RAD1,KIN,BRD4,HUS1,POLQ,PPP1R15A,CCNK,RAD17,RNF8,UBR5,HERC2,CHEK2,ABL1,MYC,TP53,POLB,LYN,PARP1,FBXO45,BCL2,TOP2A,ATF2,H2AFX,CTLA4,BCL3,TAF1,UBA1,RPS3,CCND1,YY1,MAPK1,AKT1,MCM7,DDIT3,GNL1,BRCA1,CDKN1A,BCL6,MNDA,CASP3,RAD52,YAP1,MAPKAPK2,PSEN1,MRE11A,NEK4,BLM,VCP,CA…
GO:0006975~DNA damage induced protein phosphorylation	CHEK1,CHEK2,ABL1,MAPK3,MAP2K6,MAPK12,ATM,CRY1,
GO:0006977~DNA damage response, signal transduction by p53 class mediator resulting in cell cycle arrest	PSMB11,PSMD11,PSMD12,PSMD9,PSMD14,PSMA7,PSMD3,TRIAP1,PSMD10,TP53,UBB,UBC,MUC1,PSMC3,PSMB1,CDK2,PSMA1,PSMA2,PSMA3,PSMA4,PSMB8,PSMB9,PSMA5,PSMB4,PSMB6,PSMB5,PML,PSMC2,CDKN1A,PSMB10,CASP2,PSMC4,CDKN1B,PSMD8,PSMB3,PSMB2,PSMD7,PSMD4,PSMA6,PSME3,PSMC1,PSMC5,PSMC6,RPS27A,UBA52,CRADD,MDM2,PSME1,SOX4,PSMD2,ATM,PPP2R5C,PSME4,PSMD6,PSMD5,RFWD2,PSMA8,PSMF1,PSMB7,GML,PSMD1,RBM38,PIDD1,GTSE1,PSME2,PSMD13,
GO:0006978~DNA damage response, signal transduction by p53 class mediator resulting in transcription of p21 class mediator	TP73,TP53,MUC1,SP100,BRCA1,BRCA2,TFAP4,FOXM1,KAT5,RBM38,HIPK2,TP63,RPS6KA6,ING4,
GO:0006979~response to oxidative stress	GPX4,TRPM2,HMOX2,GPX2,GPX1,MSRB1,GPX6,GPX3,PTGS1,TPO,PXDNL,MSRA,GPX8,RCAN1,HNF1A,MSRB3,LPO,MSRB2,DUOX1,MPO,PDLIM1,NDUFS8,ATOX1,STK25,TOR1A,OGG1,RGS14,LIAS,ANGPTL7,PARK2,NDUFS2,PSIP1,IDH1,ATRN,STC2,NDUFB4,VNN1,OXSR1,MT-CO1,ABL1,MT-ND3,PRNP,KRT1,APP,CA3,ERCC1,HMOX1,MBL2,EPX,ALAD,TAT,ERCC2,ERCC3,NFKB1,XPA,RPS3,PSMB5,DUSP1,PRDX6,PRDX5,PRDX3,AKT1,PRDX2,PTGS2,NUDT1,CHRNA4,GCLC,GCLM,GSS,PSEN1,SEPP1,MMP1…
GO:0006982~response to lipid hydroperoxide	APOA4,GPX3,
GO:0006983~ER overload response	WFS1,TP53,HSPA5,DDIT3,GSK3B,PPP1R15B,CCDC47,VIMP,EIF2AK3,
GO:0006984~ER-nucleus signaling pathway	ATP2A2,
GO:0006986~response to unfolded protein	DDIT3,TMEM129,TOR1B,DNAJB5,MFN2,HSPA4L,HSPB1,HSP90AA1,THBS1,HSP90AB1,HSPD1,HSPA8,HSPA6,DNAJB1,DNAJB2,DNAJA1,HSPA1L,HSPA4,THBS4,SERPINH1,HSPA2,TMBIM6,MANF,HSPE1,HSPB3,HERPUD1,HSPB2,CREBRF,UBE2J2,STT3B,UBXN4,HSPH1,FAF2,ERP44,HERPUD2,DERL1,CHAC1,DNAJC4,FBXO6,JKAMP,HSPB7,DNAJB4,
GO:0006987~activation of signaling protein activity involved in unfolded protein response	ERN1,VAPB,HSPA5,PTPN1,BAX,BAK1,DAB2IP,PARP16,
GO:0006990~positive regulation of transcription from RNA polymerase II promoter involved in unfolded protein response	CREB3,XBP1,ATF6,EP300,
GO:0006991~response to sterol depletion	LYN,
GO:0006995~cellular response to nitrogen starvation	MAP1LC3B2,BECN2,ATG13,ATG7,RHCE,GABARAPL2,RHAG,RHD,BECN1,MAP1LC3C,GABARAPL3,MAP1LC3B,GABARAPL1,ATG5,RHBG,MAP1LC3A,RHCG,
GO:0006996~organelle organization	TTC26,UNC119B,SFI1,BBIP1,POLRMT,PLK4,EXOC5,TOR1A,KIF3C,KIF3B,CEP290,MRPS12,NPHP1,CCP110,PRKAB2,SSNA1,PDE6D,KIF5C,EXOC3,MRPS14,RAB11FIP3,NPHP4,MRPL33,OFD1,RP2,DCTN3,CEP152,KIF4A,PCNT,FGFR1OP,TUBB4A,CDK1,ATP5B,TUBB,HSP90AA1,RHO,MRPL3,CHGA,ESRRA,ALAS1,ATP2A2,PRKACA,XBP1,ARF4,TUBG1,PPP2R1A,PRKAR2B,SSTR3,ARL3,CETN2,PAFAH1B1,TSFM,MTIF2,CSNK1D,MRPL19,TUFM,CSNK1E,DAP3,HCFC1,NEK2,MRPL12,PLK1,MAPK12,PRKAG1…
GO:0006997~nucleus organization	ATXN7,CHMP2A,VPS4B,PRM1,PRM2,NUMA1,CEP55,CHMP1B,GOLM1,SYNE1,PDCD6IP,CHMP7,CHMP4C,CHMP6,CHMP4A,CHMP4B,CHMP1A,CHMP5,VPS4A,CHMP2B,LEMD3,CHMP3,
GO:0006998~nuclear envelope organization	TOR1A,NUP155,ZMPSTE24,SUN1,CTDNEP1,DMPK,REEP3,LEMD2,SUN3,SUN5,SYNE2,REEP4,SPAG4,PARP11,SUN2,
GO:0006999~nuclear pore organization	TPR,NUP98,NUP54,NUP35,NUP133,SEH1L,
GO:0007000~nucleolus organization	PES1,RPS19,NOLC1,RRN3,
GO:0007004~telomere maintenance via telomerase	TERT,DKC1,RFC1,MRE11A,TERF1,ATM,TERF2,RAD50,ACD,PINX1,WRAP53,TNKS1BP1,NOP10,POT1,NHP2,GAR1,TERF2IP,
GO:0007005~mitochondrion organization	KIF28P,RHOT1,AGTPBP1,HAX1,POLRMT,TERT,FANCG,HTRA2,PRKAB2,PARK2,OPA1,CLUH,ATP5B,PARP1,ESRRA,ALAS1,TMEM11,RAB3A,NOS3,PRDX3,PHB,HMGCL,LONP1,CEBPA,LIG3,HCFC1,CAV2,MAPK12,PRKAG1,PRKAA2,CXADR,CYCS,TFAM,ATP7A,SSBP1,GABPA,GABPB1,MTFR1,MAPK11,MAPK14,FXN,NRF1,MAN2A1,LRRK2,PPRC1,MTFR2,PPARGC1B,PTCD2,TFB1M,CHCHD10,MIEF2,SLC25A36,DNAJA3,PEO1,YME1L1,PARK7,MTERF1,P2RX7,PHB2,EPAS1,SLC25A33,MSTO1,PINK1,SHARPIN,TF…
GO:0007006~mitochondrial membrane organization	PEX5,MFN2,SNCA,TIMM50,CLN8,
GO:0007007~inner mitochondrial membrane organization	OPA1,BAX,CHCHD3,
GO:0007008~outer mitochondrial membrane organization	BAX,
GO:0007009~plasma membrane organization	MTSS1L,BAIAP2,MTSS1,AGRN,SPTA1,SPTB,CAV3,CRB1,SPTBN1,ANK3,BAIAP2L2,FAT4,A4GALT,BAIAP2L1,SERP1,
GO:0007010~cytoskeleton organization	CNN2,CAP2,DOCK1,FMNL1,ABLIM3,ABLIM1,SVIL,DST,ARHGAP10,WTIP,FMNL2,VILL,DPYSL2,MACF1,ELMO2,MAST1,CCL24,PLD2,MAST4,LAMA5,C21orf2,SIPA1L3,MAST3,DIAPH1,OBSL1,AVIL,PRPF40A,RP2,PALM,MICAL2,ZMYM6,FTCD,PAK4,APOE,THY1,KRT16,TPM1,PYY,CCL3,CCL2,KRT13,ANK1,DES,KRT4,CFL1,PRKCI,CAPZB,SOX9,PXN,CCL11,ZNF135,CNTNAP1,CCL7,ARHGAP4,FGD1,KRT76,PTK2,DMTN,ZMYM3,PTK2B,NEDD9,KISS1,UGT8,SH3D19,FGD3,CAMSAP1,ZMYM4,MAST2,BRWD…
GO:0007014~actin ubiquitination	TRIM32,
GO:0007015~actin filament organization	CTNNA1,A0A087X1C1,FSCN1,FHOD3,PCDH15,DIAPH2,WAS,DBN1,SORBS3,PACSIN1,FSCN3,TMSB15B,SORBS2,ARHGAP6,KPTN,TMSB4Y,CDC42EP2,INPPL1,NCK2,MYO1B,SPTA1,PLA2G1B,ALDOA,TMSB15A,BCL2,ACTN1,RAC2,NCK1,TMOD1,LMOD1,MARCKS,CORO1A,PRKCI,CCL11,EMP2,CAV3,BCAR1,CLRN1,TMSB4X,TMSB10,ARF1,LMOD3,DLG1,CRHR2,FAT1,PDLIM3,LRRC16A,LMOD2,RUFY3,PPARGC1B,ERMN,WHAMM,RND1,ARHGEF2,PPP1R9B,TRPV4,RHOF,BIN3,TMOD3,TMOD4,TMOD2,EVL,MAD2L2,…
GO:0007016~cytoskeletal anchoring at plasma membrane	EPB41L3,GYPA,EPB41L1,PIP5K1C,FLNB,JUP,EZR,ANK3,DAG1,SPTBN4,TLN1,TLN2,SHANK1,
GO:0007017~microtubule-based process	TUBB8,TUBB3,TUBE1,TUBAL3,A6NNZ2,DNAL4,TUBA8,TUBA4A,TUBA1C,TUBA1A,TUBA1B,DYNLL1,DCTN2,TUBB8P12,TUBB6,TUBD1,TUBB4A,DCTN3,TUBB,PAFAH1B1,NEK3,VBP1,TUBB4B,TUBA3C,TUBB2A,MAP3K11,TUBA3E,NEK10,NEK9,KIFAP3,DYNLL2,LYST,TUBB2B,TRIM54,TUBA4B,EML4,GTSE1,
GO:0007018~microtubule-based movement	DNAH8,DNAH10,KIF1B,KIF3C,KIF3A,CENPE,KIFC1,KIF16B,KIF17,KIF20B,DYNC1I1,SNX29,KIFC3,KIF18B,DNAH6,KIF5C,KIF26B,KIF12,KIF9,DYNC1LI2,KTN1,KIF28P,KIF1A,KIF26A,DYNC1LI1,KIF15,KIF20A,KIF2A,DYNC1I2,DNAH9,KIF13B,DNAH12,DNHD1,KIF27,KIF6,KIF19,KIF7,KIF13A,KIF2C,DNAH14,DYNC2H1,KIF21A,DYNC1H1,KIF23,STARD9,KIF22,KIF1C,DNAH2,KIF5A,DNAH17,KIF3B,KIF21B,KIF4A,KIF5B,KIF11,KLC1,KIF14,KIF4B,KIF1Bbeta,KIF24,KIF2B,KIF1…
GO:0007019~microtubule depolymerization	SGK1,STMN1,KIF14,KIF24,KIF18B,KIF2B,KIF18A,STMN2,KIF2C,STMN4,NCKAP5L,STMN3,
GO:0007020~microtubule nucleation	TUBG1,CLASP2,CSNK1D,GOLGA2,BLOC1S2,CLASP1,TUBGCP3,TUBGCP6,TUBGCP5,RANBP9,AKAP9,TUBGCP2,NDEL1,CENPJ,TUBG2,NDE1,SLAIN2,TUBGCP4,
GO:0007021~tubulin complex assembly	TBCA,CRYAB,TCP1,ARL2,VBP1,TBCD,
GO:0007023~post-chaperonin tubulin folding pathway	TBCA,RP2,TBCE,TBCC,TBCD,
GO:0007026~negative regulation of microtubule depolymerization	APC,H3BNH8,CLASP2,MID1,APC2,MAP1A,CLASP1,GAS2L2,CKAP2,FGF13,ARHGEF2,STMN2,C16orf45,GAS2L1,CIB1,KATNB1,TRIM54,MAP6D1,MID1IP1,HDAC6,HDGFRP3,
GO:0007028~cytoplasm organization	KIF5B,PADI6,RRN3,TFCP2L1,
GO:0007029~endoplasmic reticulum organization	JAGN1,PEX5,TOR1B,SEC16A,VAPB,CASQ1,HTT,LMAN1,CAV2,SEC61A1,BNIP1,CACNA1S,DOPEY1,ATL3,TOR1AIP2,ATL2,ATL1,CCDC47,VMP1,SEC16B,EIF2AK3,VAPA,DOPEY2,COL4A3BP,
GO:0007030~Golgi organization	COG2,RAB29,GAK,SURF4,ZW10,ATP8B1,ATP8B3,CLASP2,OBSL1,ARL1,HTT,CSNK1A1,CSNK1D,LMAN1,TMED10,STX17,CDC42,RAB2A,RAB1A,UBXN2A,COG7,ATP8B2,ARHGEF7,GOLGB1,CUL7,UBXN2B,PRKD1,TMED2,RAB30,C11orf73,TJAP1,LRRK2,BLZF1,ARHGAP21,ATL3,BHLHA15,DYM,CLASP1,RAB43,PLEKHM2,HACE1,FBXW8,DYNC2H1,SYNE1,ATL2,NPLOC4,GOLGA5,ATP8B4,COG1,GBF1,MYO18A,USP6NL,TBC1D20,OPTN,VMP1,COG3,GORASP1,KIFC3,TMED9,GOLPH3L,GOLPH3,BCAS3,COG4,SP…
GO:0007031~peroxisome organization	PEX5,PEX12,PEX7,PEX1,PEX10,PEX11A,PEX14,PEX11B,SCP2,ABCD3,PEX2,ABCD1,PEX19,PEX3,PEX6,TMEM135,LONP2,SEC16B,PEX16,
GO:0007032~endosome organization	WASH3P,STX6,DNAJC13,TMEM127,ANXA8,USP8,RAB5C,RAB5B,DNM1,KIAA1033,ALS2CL,LAMTOR1,FAM109B,HOOK3,EXOC8,FAM109A,FAM160A2,PIK3C3,SNX33,HOOK2,ALS2,PLEKHF1,VPS33B,AKTIP,VPS18,HOOK1,RAB22A,CHMP2B,SNX10,ARFGEF2,
GO:0007033~vacuole organization	I3L4J1,VPS4B,NDP,MAN2A1,VPS16,FIG4,VPS4A,
GO:0007034~vacuolar transport	CHMP2B,NDFIP2,CHMP4A,E9PSI1,CHMP1A,CHMP6,CHMP2A,CHMP4BP1,CLN3,CHMP1B,CHMP4C,NDFIP1,CHMP4B,CHMP3,
GO:0007035~vacuolar acidification	ATP6V0E1,SLC11A1,TCIRG1,ATP6V0E2,ATP6V0A1,ATP6V0B,ATP6V0A4,ATP6V1H,ATP6V0A2,CLIC4,
GO:0007039~protein catabolic process in the vacuole	CPA2,
GO:0007040~lysosome organization	CLN5,LYST,CLVS1,LAMTOR1,TPP1,ABCA1,HEXB,GAA,ACP2,ARSB,TFEB,IDUA,NAGLU,CLN3,MYO7A,BECN1,MBTPS1,GNPTAB,LRRK2,CLVS2,HOOK3,FAM160A2,MFSD8,TPCN2,HPS1,ZKSCAN4,HOOK2,ZKSCAN3,AKTIP,HPS4,CHMP5,VPS18,CLN8,HOOK1,NAGPA,
GO:0007041~lysosomal transport	NPC1,ARSB,NEDD4,HGSNAT,PCSK9,SPTBN5,USE1,
GO:0007042~lysosomal lumen acidification	CLN5,ATP6V0C,PPT1,CLN3,CLN6,
GO:0007043~cell-cell junction assembly	HEG1,CLDN5,CDH5,GJA4,GJC1,LIM2,DSG1,TJP1,FSCN1,AMOT,FLCN,HDAC7,PKP4,PARD6B,TRPV4,TLN1,TLN2,
GO:0007044~cell-substrate junction assembly	H3BM21,FN1,ITGB3,ITGA5,ITGA6,TNS1,TLN1,
GO:0007049~cell cycle	TP53,ANAPC16,CDKN3,RBL2,RAD17,AURKA,GMNC,SEPT3,LIN9,SEPT2,CCND3,MCIDAS,RBL1,CCND1,ERH,LIN52,CCND2,MNAT1,C9orf69,TIPIN,CDC123,AURKB,LIN37,SUPT5H,CDK2AP1,GAK,MAPK13,SEPT4,KLK10,SIAH2,SUV39H1,EVI5,CREBL2,CCNT1,CCNT2,PFDN1,PRPF40A,TACC1,USP2,TUSC2,STK10,CCNDBP1,PAK4,GNAI2,KRT18,GNAI3,CHTF8,PIM1,SRC,MYOG,ZNF16,TRIM21,TAF1,CCNO,DTYMK,MAPK3,MAPK1,MAPK4,AHR,ARL2,RGS2,MAP3K8,NASP,MCM2,LIG3,LIG4,ERF,RASSF2…
GO:0007050~cell cycle arrest	GAS2L2,APC,CDKN2A,TP73,DDIT3,CDKN1C,GAS2L1,KLLN,DST,CDKN1B,GAS2L3,MACF1,H3BNH8,APBB1,WNT10B,IRF6,PPM1G,SART1,LAMTOR5,PRKAB2,GAS2,HBP1,BRINP1,GAS7,NBN,ERN1,CDC123,PPP1R15A,MFN2,ABL1,AK1,MYC,HRAS,TGFB1,IFNG,PRNP,TP53,IFNW1,INHA,RB1,THBS1,INHBA,CXCL8,IRF1,SKIL,GADD45A,CALR,IL12A,IL12B,PML,PPM1A,TGFBR1,CDKN1A,MTOR,CDKN2B,CDKN2C,MSH2,SOX2,TSC2,CDK7,MAP2K6,MAPK12,PRKAG1,PRKAA2,GAS1,CDKN2D,MLF1,TGFB2,EI…
GO:0007051~spindle organization	KIZ,RANBP1,RGS14,CHD3,TTK,KIF11,CKAP5,ASPM,SPAG5,NTMT1,AUNIP,CEP72,UVRAG,KNSTRN,
GO:0007052~mitotic spindle organization	AURKA,CEP126,KIF2A,DCTN6,EML1,NDC80,KIF3B,WDR62,CLASP2,TNKS,PCNT,STMN1,RCC1,MAP4,TTK,KIF11,RAN,GPSM2,DCTN2,DYNC1H1,SMC1A,STIL,CLASP1,MIS12,SPC25,ASUN,PLK2,SUN2,SMC3,
GO:0007056~spindle assembly involved in female meiosis	SEPT1,
GO:0007057~spindle assembly involved in female meiosis I	AURKA,FBXO5,
GO:0007059~chromosome segregation	CENPN,SKA2,DDX3X,RIOK3,NDC80,BIRC5,DDX3Y,RGS14,BUB1,RAD21,BRD4,CIAO1,TOP3B,SLC25A5,TOP1,TOP2A,ERCC2,RCC1,RPS3,PPP2R1A,BRCA1,CENPF,CTCF,NEK2,NEK3,KIF11,UBE2I,CENPE,CENPC,FAM175B,PPP1R7,ESCO2,CENPW,SGOL1,DSN1,CDCA2,PMF1,NEK10,TLK2,PHF13,SKA3,HJURP,NUP43,NUP37,NEK9,STAG1,USP9X,TOP1MT,SKA1,ARL8A,CENPT,NSL1,SPAG5,SRPK1,CDK5RAP2,SETDB2,MMS19,NTMT1,NUF2,NDEL1,MIS12,FAM96A,NAA60,SPC25,NEK6,INCENP,ARL8B,N…
GO:0007060~male meiosis chromosome segregation	MEIKIN,MLH1,TEX11,
GO:0007062~sister chromatid cohesion	ESCO1,RAD51C,REC8,MRE11A,SMC1A,KIF22,PAPD7,STAG2,SMC1B,FBXW7,DDX11,PHB2,MCMBP,HDAC8,SMC3,
GO:0007063~regulation of sister chromatid cohesion	BUB1,
GO:0007064~mitotic sister chromatid cohesion	SMC1A,PDS5A,NIPBL,POGZ,GSG2,CDCA5,PDS5B,SMC3,
GO:0007066~female meiosis sister chromatid cohesion	RAD51C,STRA8,
GO:0007067~mitotic nuclear division	TADA2L,SNX9,CENPW,SAC3D1,STRA13,HEPACAM2,NUF2,ZW10,DCTN2,LATS1,CENPN,MIS12,AURKB,SKA2,WASL,CIT,NDC80,AURKA,PPP1R12A,CETN3,BIRC5,OIP5,RGS14,BUB1,ENSA,AKAP8,RAD21,SSSCA1,BUB1B,KATNA1,TADA3,OFD1,CCNK,DCTN3,RNF8,JTB,RECQL5,HAUS5,CCNB2,TNKS,YEATS4,PTTG1,ABL1,CDK1,WEE2,HSMCR30,TPR,HGF,RCC1,CCNA2,CDK11B,RPS3,CDK2,WEE1,CDC25A,CDC25B,CDC25C,CLIP1,NUP214,NUP62,CCNF,CETN2,PAFAH1B1,CSNK1A1,CENPF,NUP153,KNTC1…
GO:0007070~negative regulation of transcription from RNA polymerase II promoter during mitosis	RB1,SMARCA4,
GO:0007072~positive regulation of transcription involved in exit from mitosis	SIRT7,
GO:0007076~mitotic chromosome condensation	SMC2,NCAPH,NCAPG,NCAPD2,NCAPD3,CHMP1A,PAPD7,PHF13,TTN,CDCA5,NUSAP1,SMC4,
GO:0007077~mitotic nuclear envelope disassembly	POM121C,NUPL2,BANF1,NUP155,CCNB2,CTDNEP1,LMNA,PRKCB,CDK1,TPR,CCNB1,PRKCA,NUP214,NUP62,NUP153,RANBP2,EMD,NUP98,PLK1,NUP107,RAE1,NUP160,LPIN1,NUP188,NUP54,NUP93,CNEP1R1,NUP43,NUP37,NUP35,NEK9,NUP210,NUP133,NUP205,SEH1L,POM121,NUP88,VRK1,NDC1,NUP58,NUP85,NEK6,AAAS,NUP50,
GO:0007079~mitotic chromosome movement towards spindle pole	CENPE,KPNB1,DLGAP5,KATNB1,
GO:0007080~mitotic metaphase plate congression	ZW10,CHMP2A,VPS4B,CCNB1,RAB11A,CENPE,CUL3,BECN1,KIF22,KPNB1,RRS1,KIF14,CEP55,CDCA8,PSRC1,CHMP1B,KIF18A,PDCD6IP,CHMP7,PIBF1,PINX1,CHMP4C,SPDL1,SEH1L,CDCA5,CHMP6,KIF2C,KIFC1,CHMP4A,CHMP4B,CHMP1A,CHMP5,CDC23,VPS4A,CHMP2B,CHMP3,
GO:0007084~mitotic nuclear envelope reassembly	BANF1,LMNA,PPP2R1A,EMD,PPP2R2A,PPP2CA,REEP3,ANKLE2,VRK1,REEP4,
GO:0007088~regulation of mitotic nuclear division	KIF20B,MAP9,CUL9,PRMT5,DAPK3,OBSL1,RCC1,CDC25C,CAV2,NEK2,CDC42,CDC16,PIN1,CDK13,CUL7,FBXO43,BORA,PDXP,PKMYT1,CCDC8,FBXO5,L3MBTL1,
GO:0007089~traversing start control point of mitotic cell cycle	MDM2,CDK10,MTBP,CDC6,
GO:0007091~metaphase/anaphase transition of mitotic cell cycle	CIT,BUB1B,APC,CDC27,PLK1,CDC23,FBXO5,
GO:0007092~activation of APC-Cdc20 complex activity	PLK1,PTEN,
GO:0007093~mitotic cell cycle checkpoint	NBN,ZWINT,TTK,WNT9A,ZW10,BUB1,BUB1B,RAD17,HRAS,TGFB1,RB1,CDKN2B,KNTC1,RPL24,BCL2L1,DLG1,MAD2L1,SMC1A,MAD2L1BP,INTS3,USP17L2,PRCC,NABP1,CHFR,NABP2,PLK3,ZWILCH,PLK2,TRRAP,MAD1L1,
GO:0007094~mitotic spindle assembly checkpoint	BUB1,MAD1L1,BUB1B,PAK6,UBE2C,ZW10,ZNF207,BUB3,TPR,APC,CDC27,TTK,CENPF,UBE2D1,UBE2E1,PLK1,TERF1,ANAPC15,CDC20,CDC16,MAD2L1,ATM,KLHL22,TEX14,CDC26,PSMG2,ANAPC16,ANAPC1,ANAPC11,MAD2L2,CDC23,ANAPC7,ANAPC5,ANAPC4,ANAPC2,ANAPC10,
GO:0007095~mitotic G2 DNA damage checkpoint	FOXN3,NBN,SYF2,CDK1,CCNA2,IER3,MRE11A,HMGA2,BLM,FOXO4,CDK5RAP3,TAOK3,FANCI,
GO:0007096~regulation of exit from mitosis	ZW10,KNTC1,MAD2L1BP,NPM2,SIRT2,PPP1R9B,ANLN,CDC23,CDC14A,
GO:0007097~nuclear migration	MYH10,PAFAH1B1,CDC42,WDR43,WDR81,TMEM201,CDC42BPA,SYNE2,SUN2,DCTN4,
GO:0007098~centrosome cycle	CETN3,CDK1,NPM1,GADD45A,BRCA1,TUBE1,
GO:0007099~centriole replication	CEP152,KIAA0753,PLK4,CCP110,WDR62,OFD1,CDK2,CETN2,CCDC67,CEP135,SASS6,CNTROB,CEP63,CDK5RAP2,CENPJ,CEP72,
GO:0007100~mitotic centrosome separation	AURKA,KIF3B,KIF11,NDEL1,NDE1,
GO:0007113~endomitotic cell cycle	UBA3,CIB1,PLK3,
GO:0007126~meiotic nuclear division	ZW10,XRCC2,FKBP6,REC8,CDK2,RPA1,MKI67,RAD51,TOP3A,DMC1,SMC1A,HORMAD1,PLD6,HORMAD2,BOLL,SMC1B,RAD54L,TUBGCP3,ZFP42,TUBGCP6,TUBGCP5,TUBGCP2,TUBGCP4,DUSP13,SMC3,
GO:0007127~meiosis I	BCL2L11,CKS2,MEI1,SCIMP,SPANXA2-OT1,PSMD13,
GO:0007129~synapsis	MEI4,STAG3,MSH4,SUN1,MLH1,MRE11A,DMC1,C11orf85,STRA8,MEIOB,CCDC155,CCDC79,C15orf43,SPATA22,MAEL,NDC1,FANCD2,
GO:0007130~synaptonemal complex assembly	SYCP1,SYCE1,SYCE3,EHMT2,SYCE1L,REC8,BAG6,TRIP13,SYCE2,HORMAD1,TEX11,P3H4,SYCP2,TEX15,TEX12,RAD21L1,MLH3,STAG3,SPO11,
GO:0007131~reciprocal meiotic recombination	SYCE3,MLH3,RAD51B,MSH4,RAD51C,XRCC3,XRCC2,RAD21,RAD51D,REC8,MRE11A,RAD51,ATM,DMC1,SYCP1,TRIP13,RNF212,SPO11,STRA8,TEX11,CNTD1,RAD50,KLHDC3,CCNB1IP1,RAD54B,
GO:0007140~male meiosis	TEX40,FANCA,HSPA2,RSPO1,TDRD12,BRDT,SPDYA,TEX14,TAF1L,MEIOB,TDRD9,KIF18A,ASZ1,MAEL,SYCP2,TEX15,DPEP3,CYP26B1,PIM2,MLH3,TDRKH,
GO:0007141~male meiosis I	RAD51C,REC8,UBB,BRCA2,HSPA2,CCNA1,DMC1,TRIP13,BRDT,MEI1,UBR2,DMRTC2,SYCP3,MEIOB,ING2,DDX4,SLC2A8,SPO11,
GO:0007143~female meiotic division	EREG,ADCY3,WEE2,PRKAR1A,PPP2R1A,HSF1,LFNG,SYCP2,KIAA0430,
GO:0007144~female meiosis I	UBB,CDC25B,TRIP13,MEIOB,MLH3,
GO:0007147~female meiosis II	DAZL,MASTL,
GO:0007154~cell communication	GJB7,GJA5,GJE1,C9IYK1,GJB1,SLC8A1,SLC8A2,GJC1,CCL16,OIP5,GJB3,GJB5,GJB6,ANG,FREM3,NF1,CCL18,SLC8A3,GJA9,NRG1,TRIP10,FREM1,DKFZp686P0738,GJA4,FREM2,FRAS1,GJD3,KREMEN2,GJC3,GJD4,KREMEN1,CCL19,SNTG1,GJB4,ENPP5,
GO:0007155~cell adhesion	NCAM1,PCDH18,CD24,PCDHGC4,MADCAM1,LAMA2,HMCN2,PCDHGC3,PARVB,PCDH17,COL15A1,ACAN,VCL,LAMA4,CTNNA2,LAMA3,NLGN4X,MOG,SSPO,LAMB4,IZUMO1R,SIGLEC16,NLGN4Y,COL6A6,COL6A5,NINJ2,SCARB1,NLGN1,JUP,LMLN,CX3CR1,ITGA6,SPP1,HAPLN1,SCARB2,VCAN,SORBS3,ITGA2,ITGA4,CD36,THBS4,ITGA9,CD44,CDHR5,PARVA,CTNNA3,CD4,THBS3,ITGB7,SELP,ROBO2,ITGA7,COMP,ITGA3,TLN2,ITGAX,CDH5,HAPLN3,SORBS2,COL18A1,SUSD5,ITGB5,NCAM2,RGMB,ITGB4,…
GO:0007156~homophilic cell adhesion via plasma membrane adhesion molecules	PCDHA4,PCDHGA4,PCDH15,CDH24,CDH1,PCDHGC4,CLSTN2,FAT1,CDH23,CDH4,PCDH17,PCDHGA3,CDH13,PCDHGB3,PCDHGC3,CDH11,PCDH7,DCHS2,PCDH11X,PCDHB6,CDHR1,PCDHB9,PCDHB16,PCDHB5,PCDHB15,PCDHB10,CDH16,CDHR5,CDHR4,CDH5,PCDH9,CDH2,PCDHA13,PCDH1,CDH18,CDH6,PCDH18,CDH10,CDH17,CDH9,CDHR3,FAT3,CLSTN3,PCDHB3,CDH7,CDH19,CELSR1,FAT2,CDH26,CDH8,DSG2,CDH3,PTPRT,NCR3,PCDHGA12,DSCAM,MPZL2,CLSTN1,PCDH8,CRTAM,ITGB1,RET,CEACAM1,…
GO:0007157~heterophilic cell-cell adhesion via plasma membrane cell adhesion molecules	CD24,SCARF2,ADGRL1,NCR3,GRID2,CRTAM,ICAM1,UMOD,ITGA5,ITGA4,PVR,SELP,SELE,CDH2,VCAM1,ITGAL,CBLN1,PTPRD,CD6,L1CAM,CD200,LGALS7,CDH4,NRXN1,CXADR,CD164,REG3A,SMAGP,ALCAM,PVRL1,CD226,TIGIT,FAT4,AMIGO2,AMIGO1,AMIGO3,AMICA1,CADM3,NLGN1,CADM2,CADM4,PVRL2,DCHS1,PVRL4,CADM1,CD209,PVRL3,TENM2,IL1RAPL1,
GO:0007158~neuron cell-cell adhesion	ASTN1,NCAM2,RET,CEL,NRXN1,NRXN2,CDK5R1,CNTN4,NLGN4X,NLGN1,NLGN4Y,NLGN2,TNR,NRXN3,NLGN3,NINJ2,
GO:0007159~leukocyte cell-cell adhesion	CD24,ITGB2,ICAM1,ITGB1,APOA4,CALCA,UMOD,ITGA5,CCL5,ITGA4,EZR,SELP,SELE,VCAM1,ITGAL,NT5E,MSN,CD40LG,L1CAM,SYK,OLR1,ROCK1,TSTA3,TNIP1,CERCAM,FERMT3,CLEC4M,CD209,
GO:0007160~cell-matrix adhesion	ITGB2,ITGB6,NID2,TNN,MUC4,TMEM8B,STRCP1,ITGB1,EPDR1,PXN,ITGB7,FREM1,H3BM21,ITGB1BP1,BCL2L11,SGCE,PPFIA2,TECTA,ITGA10,ECM2,LYPD3,AGT,COL3A1,FGA,FGB,FGG,VTN,ITGB3,ITGAV,ITGA2B,CD63,SRF,ITGA4,NID1,CD44,ITGB4,ITGA2,ITGB5,VCL,VCAM1,ITGAL,TNXB,ITGA6,COL5A3,ITGA3,ITGB8,CD34,CTGF,HOXD3,CTNNB1,GP5,THBS3,BCAM,ITGA8,EMP2,ITGA1,ADAMTS12,RAC1,PKD1,CDK5,CNTN2,TEK,TIAM1,PPFIA1,ILK,MSLN,ADAM9,ADAM15,MADCAM1,ITGA…
GO:0007161~calcium-independent cell-matrix adhesion	FN1,ITGB1,PKD1,VWA2,
GO:0007162~negative regulation of cell adhesion	MYO1F,PODXL,ADAM10,PLXNB2,ADAMDEC1,PLXNB1,DSCAM,LPXN,DAB1,CLDN7,KNG1,HRG,ACP5,SPN,RASA1,ERBB3,FBLN1,TNC,ACVRL1,ARHGDIA,ARHGDIB,CDH13,JAM2,CD164,PDE3B,SEMA5A,AGER,ANGPT1,TGFBI,MIA3,DACT2,CBLL1,RND1,SEMA4D,SIPA1,SPACA7,ARHGDIG,SRCIN1,ADAM22,PLXNB3,
GO:0007163~establishment or maintenance of cell polarity	PARVA,CLASP2,STK25,CEP290,SPINT2,CD3G,CCL4,SPN,APC,CTNNA1,CAP2,CDC42,ACTR3,ACTR2,CRB1,CAP1,DLG1,MAP7,FAT1,SFRP5,RPGRIP1L,CLASP1,PARD3,SYNE2,PARD6B,MACF1,CDC42BPB,
GO:0007164~establishment of tissue polarity	HNF4A,
GO:0007165~signal transduction	SRGAP2,PDE4D,ANK3,FAS,ARHGAP23,FGA,RASIP1,PTCHD3,TICAM1,ARHGAP21,ARR3,THOC1,RIN3,STK3,ARHGAP44,UNC5C,HMHA1,CD48,ARHGAP33,GAPVD1,MYO10,SPOCK1,SYNGAP1,IL1RAPL1,IL1RAPL2,AKAP9,ARHGAP30,PKN2,PDE1C,TENM3,MYD88,ARAP1,NKIRAS2,CHN2,SPOCK3,RAPGEF6,FCAMR,ARHGAP4,SNX27,NPC1L1,ANKDD1A,ARHGAP27,ARHGAP20,ARAP2,MAGI2,RASSF7,NOSTRIN,GRK1,IQGAP1,PDE7B,LRRD1,PSD,ARHGAP22,ANKDD1B,ARHGAP42,RASSF10,OR52A4P,MLLT4,RANG…
GO:0007166~cell surface receptor signaling pathway	NCAM1,CD24,ADGRD1,CRHR1,CALCR,ADGRL3,ADGRF4,ADGRF1,SCTR,TSPAN11,ADGRB2,OR51F1,CD3G,ADGRL2,ADGRL4,OR11H12,PTH2R,B4E171,CBLB,VIPR2,ADGRF2,ADGRB1,ADGRE3,PTH1R,GLP2R,ADCYAP1R1,ADGRG7,CD3D,CD3E,ADGRG3,H0Y8X5,GCGR,ADGRB3,GIPR,ADGRE2,TNFRSF10A,SIRPB1,UPK1A,BAI1,TNFRSF10B,TSPAN4,TNFRSF13B,IKBKB,CHUK,GPR182,CCL25,MAP3K7,GALR2,TSPAN6,CXCL13,DOK2,TSPAN1,TSPAN2,TSPAN3,SMPD2,LILRA1,LILRB3,LILRB5,ADAP1,TRPA1,U…
GO:0007167~enzyme linked receptor protein signaling pathway	JAK2,CD4,ERBB2,JAK3,GAS6,GP6,
GO:0007168~receptor guanylyl cyclase signaling pathway	PDZD3,GNG7,NPPA,NPR1,NPPB,NPR2,NPPC,GUCY2C,GUCY2F,GUCY2D,GUCA1B,
GO:0007169~transmembrane receptor protein tyrosine kinase signaling pathway	ALK,ERBB4,DDR1,ROR1,EGFR,NTRK3,ROR2,ERBB3,TEK,IGF1R,FLT3,CSF1R,ERBB2,LTK,NTRK1,GFRA2,PTPRT,MUSK,CD3EAP,MTSS1,DOK2,MPZL1,ANGPTL1,NGF,CD4,CD8A,LCK,FYN,FES,CD3E,YES1,LYN,RET,HCK,ROS1,CD7,CSF1,FGR,CD8B,INSRR,FLT1,ADCYAP1,NTF3,JAK1,PTPRG,ADORA2A,TYK2,BDKRB2,NTF4,FLT4,KDR,CSK,ADCYAP1R1,PIK3CB,MATK,TEC,TXK,ABL2,FRK,ZAP70,SYK,BLK,BMX,SHC2,NRG1,MST1R,BTK,TNK2,ITK,LCP2,TNK1,PTK6,RAPGEF1,NTRK2,STYK1,SHC4,CS…
GO:0007171~activation of transmembrane receptor protein tyrosine kinase activity	GREM1,EGF,ADRB2,PRLR,CHRNA3,EFNA5,NRG3,NRG1,ANGPT1,PDGFC,PILRB,ANGPT4,
GO:0007172~signal complex assembly	PTK2,NCK2,CD3E,SRC,NCK1,PXN,MAPK8IP2,PTK2B,
GO:0007173~epidermal growth factor receptor signaling pathway	PSMB11,PSMD11,PSMD12,PSMD9,PIK3CD,PIK3C2A,PIK3R2,PSMD14,NRG2,ADAM10,PSMA7,RASGRF2,EREG,HGS,SPTBN2,CHUK,GRIN2D,FGF10,PDPK1,ADAM12,PSMD3,ADCY6,FGF16,RASA4,FOXO3,FRS3,LAT,SPRY2,SPRY1,NCK2,FGF17,ADCY3,PHLPP1,ADCY9,JAK2,SOCS5,RPS6KA5,PSMD10,STAM2,FGF18,AP2A2,RASGRP1,RASAL1,ADCY5,FGF19,AP2A1,ABL1,EGFR,NRAS,HRAS,KRAS,PDGFB,EGF,TGFA,TGFB1,IL2RA,PIGR,SPTA1,RAF1,PDGFA,CSF2,ERBB2,IL5,PRKCG,FGF1,LCK,FYN,NEFL…
GO:0007174~epidermal growth factor catabolic process	RAB7A,
GO:0007175~negative regulation of epidermal growth factor-activated receptor activity	SOCS5,PSEN1,ZGPAT,GPRC5A,SOCS4,ZFYVE28,ERRFI1,CBLC,SNX6,
GO:0007176~regulation of epidermal growth factor-activated receptor activity	NCK2,APP,SHC1,PSEN2,APLP2,
GO:0007178~transmembrane receptor protein serine/threonine kinase signaling pathway	ACVR1,BMPR1B,ACVRL1,ACVR1B,TGFBR1,AMHR2,AKAP3,ACVR2A,IRAK1,ACVR2B,BMPR2,LTBP1,MAPK14,AKAP4,PPM1L,LTBP4,TRPS1,
GO:0007179~transforming growth factor beta receptor signaling pathway	CITED2,TGFBR1,SMAD2,SMAD5,SMAD1,SMAD3,MTMR4,SMAD4,MEN1,LEFTY2,CLDN5,USP9Y,MSTN,XPO1,SMAD7,SMAD9,MAP3K7,SMAD6,GDF9,CCNT1,CCNT2,NCOR1,FOXH1,LEFTY1,PPP1R15A,CCNK,ZFYVE9,FOS,MYC,PDGFB,TGFB1,FSHB,COL3A1,APOA1,PDGFA,TP53,SERPINE1,JUN,ITGB1,SP1,COL1A2,PARP1,FURIN,UBB,UBC,TGFB3,SKI,SKIL,SRC,CCL2,HPGD,CREB1,JUNB,ENG,ITGB5,CBL,CCNC,RBL1,PML,ARRB2,CDH5,PPM1A,PPP1CC,BMPR1A,ACVRL1,TGFBR2,ID1,CDKN2B,GDF5,PXN,C…
GO:0007181~transforming growth factor beta receptor complex assembly	TGFBR3,FMOD,EID2,
GO:0007182~common-partner SMAD protein phosphorylation	TGFB1,BMP4,PML,TGFBR2,SPTBN1,SMAD2,
GO:0007183~SMAD protein complex assembly	ZFYVE9,TGFB1,FKBP1A,SMAD3,SMAD4,SMAD2,SMAD1,EID2,
GO:0007184~SMAD protein import into nucleus	ZFYVE9,TGFB1,JUN,TGFB3,PML,GDF5,TOB1,TGFB2,SPTBN1,
GO:0007185~transmembrane receptor protein tyrosine phosphatase signaling pathway	TRIO,PTPRF,PTN,PTPRD,PTPRE,FRS2,PTPRU,
GO:0007186~G-protein coupled receptor signaling pathway	DNAJC25-GNG10,GPR39,RGS6,TAS2R30,OR56A5,GPER1,GNA11,GPR179,ADGRD2,RXFP1,OR5H15,OR1N1,OR10C1,OR4F15,ADGRD1,MRGPRX4,HRH3,GNAT2,OR8H2,OR8I2,OR1N2,OR8H1,OR4C3,OR3A1,OR4Q2,GPR50,OR52Z1,TAS2R43,LOC105369274,GPR161,CRHR1,GNAS,TAS1R1,CALCR,RGS7,PTGER3,GRM7,GRM8,ADGRL3,OR1L1,PPAN-P2RY11,TUBB3,PTGIR,OR1L6,OR2K2,OR6K3,ADGRF4,OR51T1,GPRC5C,ADGRF1,OR2A14,SCTR,GABBR1,OR12D3,TAS2R19,OR4M2,TAS2R31,OR2J3,TAS2R46,…
GO:0007187~G-protein coupled receptor signaling pathway, coupled to cyclic nucleotide second messenger	NPY,ANXA1,CHRM2,CCL2,ADRB3,TSHR,CNR1,DRD1,LHCGR,HRH2,NPY1R,HTR1D,HTR1B,HTR1E,SSTR1,SSTR2,HTR1F,SSTR4,VIPR1,CCR1,SSTR3,MC5R,HTR7,CNR2,SSTR5,OPRM1,OPRD1,MC3R,PTGIR,GPR1,XCR1,HTR5A,MTNR1A,NPBWR1,NPBWR2,MTNR1B,HTR6,MC2R,MC1R,PTH1R,HTR4,CALCRL,GPR149,LPAR3,HRH3,PTGDR2,
GO:0007188~adenylate cyclase-modulating G-protein coupled receptor signaling pathway	GNAT3,RXFP1,GNAI1,GNAO1,GALR2,GALR3,GLP2R,GCG,ADRB2,CHRM2,GNAI3,GNAT1,ADRB3,GNAZ,GNAT2,FPR1,CNR1,PRKACB,ADRA1D,ADORA2A,AVPR2,MC4R,GRK5,ADRA1B,PTGER4,MC3R,PTGER3,GALR1,GCGR,CCR3,CACNA1D,GNA12,PTH1R,ADCY2,CRHR2,ADCY4,WASF2,
GO:0007189~adenylate cyclase-activating G-protein coupled receptor signaling pathway	FSHR,TSHR,ADCY6,GALR2,ADCY3,ADCY9,ADCY5,S1PR4,CALCA,PTH,GHRH,PTHLH,NPR3,DRD1,DRD5,LHCGR,ADORA2B,CALCR,GNAL,ADCY8,PTGER2,PTGIR,GPR3,GALR1,GNAQ,ADCY7,GNAS,GHRHR,PTH1R,ADCY2,ADCY1,GNA13,CALCRL,ADM2,GPR26,ADCY4,RXFP2,UCN3,GPR78,UCN2,
GO:0007190~activation of adenylate cyclase activity	RAF1,NTRK1,CALCA,ADRB2,ADRB1,ACR,ADRB3,TSHR,PRKCA,ADCYAP1,DRD1,DRD5,LHCGR,FSHR,EDNRA,ADORA2A,ADORA2B,AVPR2,CALCR,CRHR1,GNAL,CAP2,ADCYAP1R1,VIPR2,GLP1R,GIPR,CALM1,GNAS,CAP1,GHRHR,NTRK2,P2RY11,
GO:0007191~adenylate cyclase-activating dopamine receptor signaling pathway	SLC9A3R1,ADCY5,DRD1,DRD5,OPRM1,DRD3,GNAL,GNG2,GNB1,GNAS,GPR21,GPR52,
GO:0007193~adenylate cyclase-inhibiting G-protein coupled receptor signaling pathway	FSHR,GNAT3,CASR,CORT,FFAR3,GPR37,ADCY6,ADCY3,ADCY9,GPR37L1,ADCY5,GNAI2,PSAP,GNAI3,NPR3,GNAZ,S1PR1,NPY1R,HTR1D,HTR1E,ADORA1,SSTR2,HTR1F,SSTR5,GNAL,ADCY8,OPRD1,OPRK1,OPRL1,P2RY1,NPY2R,INSL3,APLP1,ADCY7,GNAI1,RGS1,ADCY2,ADCY1,PSAPL1,ADCY4,RXFP2,LPAR1,S1PR3,MCHR1,P2RY12,RIC8A,GABBR1,PTGDR2,
GO:0007194~negative regulation of adenylate cyclase activity	GALR2,GALR3,PALM,GABBR2,GNAI2,GNAI3,ADRA2A,DRD2,PRKCA,NPR3,DRD4,EDNRB,AKAP5,OPRM1,DRD3,CCR2,GALR1,GRM2,GRM7,GRM3,P2RY13,GPR87,LTB4R2,GABBR1,
GO:0007195~adenylate cyclase-inhibiting dopamine receptor signaling pathway	DRD4,DRD3,DRD2,ADCY5,FLNA,
GO:0007196~adenylate cyclase-inhibiting G-protein coupled glutamate receptor signaling pathway	GRM8,GRM6,GRIK3,GRM2,GRM7,GRM3,GRM4,
GO:0007197~adenylate cyclase-inhibiting G-protein coupled acetylcholine receptor signaling pathway	CHRM2,CHRM4,CHRM5,CHRM1,CHRM3,HRH4,HRH3,
GO:0007198~adenylate cyclase-inhibiting serotonin receptor signaling pathway	HTR1A,HTR1B,
GO:0007199~G-protein coupled receptor signaling pathway coupled to cGMP nucleotide second messenger	AGT,AGTR2,
GO:0007200~phospholipase C-activating G-protein coupled receptor signaling pathway	FSHR,CASR,GALR2,HCRT,HCRTR2,GALR3,NTSR2,AGT,ESR1,NPR3,FPR1,TGM2,LHCGR,EDNRB,CXCR2,ADRA1D,TACR1,F2R,HTR2C,NMBR,AGTR1,CCKAR,CCKBR,ADRA1A,HRH1,ADRA1B,OPRM1,OPRD1,OPRK1,P2RY2,MC3R,PTGER3,GALR1,P2RY1,P2RY4,GNB1,PTH1R,P2RY6,LTB4R,ANO1,GPR139,RXFP4,KISS1R,MCHR2,P2RY11,F2RL3,NMUR2,NMUR1,LTB4R2,GPR84,CYSLTR2,RXFP3,PLCE1,GNG13,UTS2R,CYSLTR1,
GO:0007202~activation of phospholipase C activity	ARHGAP6,ADCY6,ADCY3,ADCY9,ADCY5,S1PR4,EGFR,AGT,NGF,ANG,NTRK1,PRKCG,PRKAR1A,PRKAR2A,CREB1,SELE,PRKCA,PRKACA,PLCG1,C5AR1,PRKACG,PRKACB,ADRBK1,EDNRA,HTR2A,GNA15,CALCR,PRKAR1B,PRKAR2B,ADRA1A,AVPR1A,ADCY8,ADCYAP1R1,HTR2B,TXK,AVPR1B,GNAQ,ADCY7,PDE1A,CALM1,PLCB2,PDE1B,PRKCE,PRKCD,ADCY2,ADCY1,ITK,PDE1C,ITPR2,ITPR3,ITPR1,CAMK4,ADCY4,RASGRP4,LPAR1,NMUR1,LPAR2,GPR55,
GO:0007204~positive regulation of cytosolic calcium ion concentration	CACNA1A,NPFF,GALR2,HCRT,CXCL13,JAK2,PLA2G6,LRP6,CIB2,UTS2,ADCY5,S1PR4,ABL1,KNG1,OXT,AVP,CALCA,IL1B,ESR1,EDN1,CD55,NMB,HMGB1,SAA1,PDGFRA,CD36,GJA1,ADCYAP1,GNAT2,EPOR,TAC1,EDN2,C5AR1,TBXA2R,GATA2,EDNRB,CXCR2,CD24,ADRA1D,EDNRA,TACR1,F2R,CD38,BDKRB2,AGTR1,OXTR,GNA15,CALCR,CD52,CCKAR,CCKBR,CCR1,CCR7,ADM,ADRA1A,ADRA1B,OPRM1,GCK,AVPR1A,OPRL1,P2RY2,CCR2,ABL2,PTGER3,GLP1R,CCR10,XCR1,GPR6,BDKRB1,GALR1,P2RY…
GO:0007205~protein kinase C-activating G-protein coupled receptor signaling pathway	DGKD,DGKI,DGKH,DGKB,DGKZ,DGKA,DGKQ,DGKE,PLPP1,HCRT,PRKD3,EDN1,CCK,CHRM1,GAP43,AZU1,EDNRA,F2R,HTR1B,GRM5,HTR2B,BDKRB1,DGKG,IL2,LRP1,GRM1,CRHR2,DGKK,PARD3,PICK1,CISH,PLCE1,
GO:0007206~phospholipase C-activating G-protein coupled glutamate receptor signaling pathway	GRM5,HOMER1,
GO:0007207~phospholipase C-activating G-protein coupled acetylcholine receptor signaling pathway	CHRM2,CHRM4,CHRM5,CHRM1,CHRM3,GNA15,HRH4,HRH3,
GO:0007208~phospholipase C-activating serotonin receptor signaling pathway	HTR2A,HTR2C,
GO:0007210~serotonin receptor signaling pathway	HTR2A,HTR3E,HTR1A,HTR4,HTR3B,HTR1D,HTR2C,HTR1E,HTR1F,HTR7,HTR2B,HTR3A,HTR5A,HTR6,ZACN,HTR3D,HTR3C,
GO:0007212~dopamine receptor signaling pathway	NSG1,HMP19,ARPP19,ADCY6,RGS9,GNAI3,GNAO1,DRD4,HTT,DRD2,KLF16,CALY,NSG2,
GO:0007213~G-protein coupled acetylcholine receptor signaling pathway	AGRN,CHRM3,CHRM1,RGS10,GNAI2,CHRM2,CHRM4,CHRM5,ADRBK1,GNA11,GNAQ,RGS8,GNB1,CDK5R1,PLCB1,
GO:0007214~gamma-aminobutyric acid signaling pathway	GABRG3,GABRA2,GABRR3,GABRG2,GABRA6,GABRA5,CACNB4,CACNA1A,GABBR2,GNAI2,GABRA1,ATF4,BDNF,GABRR1,GABRR2,GABRA3,GABRB2,GABRA4,GABRE,HTR4,PLCL1,GABRG1,GABBR1,PLCL2,
GO:0007215~glutamate receptor signaling pathway	GRID2,SSTR1,GRIK1,GRIA3,GRIA4,GNAQ,GRIN2A,GRIK2,GRIK3,GRIN2B,KCNB1,GRIN2C,GRIK4,PLCB1,
GO:0007216~G-protein coupled glutamate receptor signaling pathway	TRPM1,TRPM3,GRM6,GRM5,GRIK3,GRM1,HOMER2,HOMER3,
GO:0007217~tachykinin receptor signaling pathway	TACR2,TAC4,TAC1,ADRBK1,TACR1,TACR3,GRK5,TAC3,
GO:0007218~neuropeptide signaling pathway	MCHR1,NPY1R,SCG5,PENK,PNOC,OPRM1,QRFPR,ECEL1,AGRP,NPFF,GALR2,HCRT,HCRTR1,HCRTR2,GALR3,GLRA3,CRCP,NXPH2,NXPH3,NXPH4,NTSR2,NPPA,POMC,PDYN,CALCA,PPY,NPY,GRP,NMB,NPS,PYY,CPE,ADCYAP1,TAC1,PMCH,GAL,GLRA1,GLRA2,SSTR1,SSTR2,NTSR1,OPRD1,OPRK1,OPRL1,GPR1,GALR1,NPBWR1,NPBWR2,GLRB,NMU,NPY2R,PRLHR,NPY4R,GPR143,UCN,QRFP,MC2R,LTB4R,NPY5R,CARTPT,NMS,PYY3,GLRA4,GPR139,NPSR1,GPR149,NPW,PROKR2,NPB,PROKR1,RXFP4,SORC…
GO:0007219~Notch signaling pathway	GRIP2,RITA1,DLL1,NEURL1B,PSEN2,ADAM10,PSEN1,HES7,ETV2,E2F3,ITGB1BP1,HDAC3,SNAI2,SUSD5,GMDS,TBL1X,PTP4A3,NCOR1,NEURL1,SORBS2,EPN2,MYC,TGFB1,IL2RA,TP53,APP,FCER2,KRT19,ANXA4,FURIN,UBB,UBC,GZMB,BMP2,PGAM2,B4GALT1,CREB1,GOT1,AGXT,MDK,KCNA5,CCND1,CCNC,PLN,HOXD3,ARRB2,HNF1B,TGFBR2,RPS19,CDKN1B,NOTCH1,SOX9,CDK8,ARRB1,CEBPA,NUMB,ASCL1,CDH6,FOXA1,RBX1,RPS27A,UBA52,SKP1,JAG1,ADAM17,DLK1,CDK6,E2F1,HHEX,NOTC…
GO:0007220~Notch receptor processing	K7ERS5,DLL1,ADAM10,UBB,UBC,NOTCH1,PSEN1,PSEN2,RPS27A,UBA52,JAG1,ADAM17,NOTCH2,GALNT11,DNER,APH1B,NCSTN,APH1A,NOTCH4,DLL4,PSENEN,NOTCH3,JAG2,
GO:0007221~positive regulation of transcription of Notch receptor target	NOTCH1,RBPJ,MAML2,MAML1,MAML3,RBM15,NOTCH4,
GO:0007223~Wnt signaling pathway, calcium modulating pathway	WNT5A,ROR2,FZD4,
GO:0007224~smoothened signaling pathway	PTPDC1,KIAA0586,EVC2,TTC26,DISP2,GLI3,EVC,KIF3A,GLI1,SMO,WNT10B,C21orf2,NKX2-2,WDPCP,GLI2,TROVE2,BMP4,PAX6,ARL3,TGFBR2,NDST1,PDX1,NKX6-1,ROR2,MAP3K10,IFT88,PTCH1,FKBP8,HES1,IHH,SEPT2,SHH,STIL,NSDHL,ARL13B,HES5,HHAT,TTBK2,TCTN3,TTC21B,TMEM17,HIPK1,BBS7,IFT20,GPC2,IQUB,DYRK2,DISP1,TCTN2,PTCHD1,HHIP,IFT27,HIPK2,TMEM231,IFT46,IFT57,PKD2L1,CC2D2A,PTCHD2,IFT172,B9D1,IFT52,HSPB11,
GO:0007225~patched ligand maturation	DISP1,
GO:0007227~signal transduction downstream of smoothened	IFT122,
GO:0007228~positive regulation of hh target transcription factor activity	SHH,SMO,STK36,
GO:0007229~integrin-mediated signaling pathway	ITGB2,ITGB6,ITGB1BP1,ADAMTS18,ADAM11,ITGAL,ADAM32,ADAM2,ITGA5,ITGB1,ITGA2,ITGA4,ITGA9,ITGB7,ILKAP2,ILKAP3,H3BM21,ITGAX,ITGB5,ITGB3,ITGA7,ITGB4,ADAM10,LAMA5,LAT,TYROBP,SEMA7A,ITGA10,G6B,COL3A1,APOA1,ITGAV,ITGA2B,PLEK,HCK,FGR,ITGAM,SRC,CEACAM1,VAV1,NME2,FBLN1,ITGA6,ITGA3,ITGB8,CTGF,FCER1G,MYH9,ITGAE,TEC,TXK,SYK,ITGA8,ITGA1,BCAR1,PLP1,DAB2,DST,PTK2,PTPN11,COL16A1,CD47,CDH17,ITGAD,ILK,ADAM9,ADAM15,MA…
GO:0007231~osmosensory signaling pathway	TRPV4,
GO:0007249~I-kappaB kinase/NF-kappaB signaling	TLR4,IKBKB,CHUK,TLR3,IRAK2,MAP3K7,RIPK2,ROCK2,TIAF1,TNF,CD14,UBB,UBC,TNFRSF1A,NFKB1,BCL3,AVPR2,RPS27A,UBA52,NFKB2,RELB,RELA,REL,BTK,TRAF2,ROCK1,BIRC3,BIRC2,RIPK1,TRADD,TAB1,IRAK1BP1,NLRC3,TICAM2,TICAM1,TAB3,TNIP2,SNIP1,ZNF675,TANK,TIFA,RNF31,MAP3K14,RBCK1,SHARPIN,CARD9,AZI2,TLR8,TAB2,NKIRAS2,NKIRAS1,HACD3,NFKBIL1,TBK1,TRAF6,RIPK3,IKBKG,LY96,
GO:0007250~activation of NF-kappaB-inducing kinase activity	TRAF4,TRAF2,TNFRSF10A,TNFRSF10B,TLR3,MAP3K7,TNFSF15,AGT,MAS1,CHI3L1,IRAK1,ZFP91,COPS8,CARD10,CARD14,MALT1,TLR6,TRAF6,IKBKG,
GO:0007252~I-kappaB phosphorylation	TLR4,IKBKB,CHUK,TLR3,MAP3K7,TLR2,PRDX4,IKBKE,DAB2IP,ERC1,TLR9,TLR7,
GO:0007253~cytoplasmic sequestering of NF-kappaB	CCDC22,PSMD10,IL10,NFKBIA,NFKBIB,G3BP2,FAF1,
GO:0007254~JNK cascade	MYD88,MAP3K13,CASR,MAP2K7,IRAK2,MAP3K7,RIPK2,NPHS1,TNF,UBB,UBC,ADORA2B,PTGER4,MAPK8,MAPK9,MAP2K4,CRKL,IRAK1,MAPK10,FGF12,RPS27A,UBA52,ROR2,MAP3K10,MAP4K2,MAP3K12,GPS1,GPS2,MAPK8IP2,ARHGEF6,TAB1,MAP3K11,CDC42EP5,MAP4K3,MINK1,TAB3,SH2D3C,RB1CC1,DUSP19,FGF14,TRIB1,MAP3K5,DUSP9,SH2D3A,NOD2,TNFRSF19,IRAK4,TAB2,NOD1,TRAF6,IKBKG,DUSP10,
GO:0007256~activation of JNKK activity	MAPKBP1,MAP3K9,MAP3K10,ERCC6,MAP3K1,MAP3K11,NRK,TNIK,
GO:0007257~activation of JUN kinase activity	MAP2K7,TNFSF11,AXIN1,SPAG9,ERN1,MAP3K6,FCER1A,PTPN1,WNT5A,SYK,MAP3K9,MAP3K10,ERCC6,MAP4K2,MAP3K1,GAB1,RIPK1,PKN1,MAP3K11,MLK4,DAB2IP,MAP4K1,MUL1,BIRC7,MAP3K5,CCL19,MDFI,ZAK,HACD3,MDFIC,DAXX,DBNL,MAPK8IP3,MAP3K2,MAP4K5,
GO:0007258~JUN phosphorylation	MAPK8,MAPK9,MAPK10,MAPK8IP1,
GO:0007259~JAK-STAT cascade	IFNL4,GHR,IL15RA,IFNL3,SOCS2,SOCS3,SOCS6,SOCS1,JAK2,SOCS5,PIAS1,STAMBP,GH1,CCL2,IFNAR1,FGFR3,STAT3,CCR2,STAT1,STAT5A,IFNAR2,STAT5B,STAT2,HAMP,PKD1,NMI,PKD2,STAT4,AGER,CTR9,IFNL1,IFNL2,IL31RA,CLCF1,
GO:0007260~tyrosine phosphorylation of STAT protein	JAK2,F2R,LEP,JAK3,
GO:0007262~STAT protein import into nucleus	JAK2,EGF,F2R,JAK3,HES1,
GO:0007263~nitric oxide mediated signal transduction	GUCY1B3,DDAH1,DDAH2,AGT,APOE,CD36,FPR1,NOS3,NOS1,NOS2,NPY2R,AGTR2,PDX1,GUCY1A3,NEUROD1,MAFA,NDNF,RASD1,
GO:0007264~small GTPase mediated signal transduction	RAP1A,RAB1B,ARL15,RAPGEFL1,ARL17B,RAB13,RGL4,RAB44,ARL17A,RAB4A,AGAP1,RAB18,RAP2C,ARL8A,DOCK9,DOCK1,RAB7B,VAV1,RAPGEF6,RALGPS2,RGL3,ARHGAP5,RRAS2,RAB25,DOCK7,RHOQ,LOC100294341,DOCK11,A0A0J9YXB3,ARL6,ARHGAP10,DOCK8,GRLF1,RAB19,PSMB11,WIPF3,ARL5C,A6NIZ1,ARHGAP32,RAPGEF5,RAB37,RABL2B,RAB34,IFT27,RAC2,MYO9A,RAB11A,RAN,ARL1,ARL16,RAPGEF4,RAP1B,RABL2A,DOCK5,RASGRP4,RAB7A,RAB17,ARF5,DOCK4,MRAS,RHEB,AGAP…
GO:0007265~Ras protein signal transduction	RASGRP3,SHTN1,PSMB11,RALB,RALA,RASGRP1,PSMD11,PSMD12,PSMD9,PSMD14,SDCBP,NRG2,RFXANK,MRAS,PSMA7,RASGRF2,EREG,SPTBN2,RGL2,MAPK13,GRIN2D,FGF10,PSMD3,FGF16,RASA4,FRS3,LAT,FGF17,DOK2,JAK2,GRAP2,PSMD10,FGF18,RASAL1,NTN1,FGF19,EGFR,NRAS,HRAS,KRAS,PDGFB,EGF,NGF,IL2RA,SPTA1,RAF1,PDGFA,CSF2,ERBB2,NTRK1,TP53,IGF1,IL5,FGF1,FYN,RB1,NEFL,FGF4,IL3,ADRA2A,FGF2,PDGFRB,UBB,UBC,RRAS,ARAF,KIT,FGF6,SPTB,FGFR1,FGF3,FG…
GO:0007266~Rho protein signal transduction	PECAM1,TAX1BP3,C15orf62,ROCK2,ROCK1,ARHGDIA,RHOD,CDC42EP2,MCF2L,ARHGEF11,CHUK,ARHGAP6,PAK3,PAK4,PTH,COL1A2,ADRA2A,CFL1,EDNRA,AGTR1,BCL6,ARHGDIB,LIMK1,CDH13,SYNJ2BP,RHOA,RHOB,RHOG,ARHGAP4,CDC42EP1,GNA12,ARHGAP1,ARHGAP5,PAK1,PAK2,MYO9B,GNA13,ARHGAP29,CTNNAL1,CDC42EP5,SRGAP1,PHACTR4,EPS8L1,ARHGEF1,CNKSR1,ARHGDIG,RTKN,ROPN1B,CDC42EP4,RHOJ,EPS8L2,PAK6,ARHGEF3,CELSR1,HACD3,PAK7,STK26,CDC42EP3,VANGL2,GP…
GO:0007267~cell-cell signaling	SHH,CCL24,CCL21,CYR61,CCL22,CXCL11,ADAM10,NRP1,WNT9A,WNT9B,EREG,CCL16,FGF16,DHH,SIGLEC6,EFNA2,CXCL13,FGF17,ECE2,FADS1,GREM1,SH2D1A,GRAP2,TUSC2,WISP2,FGF18,PCDH8,MPZL1,WISP1,WISP3,CXCL14,SEMA4F,NUDT3,LALBA,AGT,NGF,GNRH1,AVP,POMC,CGA,TSHB,LHB,CGB,PTH,GHRH,PPY,INS,LTA,IFNA2,IFNA7,IL1B,C1QA,CXCL10,AMH,PDGFA,WNT1,ITGB2,INHA,EDN1,PGR,S100A9,CALCA,ADRB2,GJB1,INHBA,ADRB1,FGF4,IL3,ADRA2A,NMB,WNT2,OR56A5,P…
GO:0007268~synaptic transmission	SLC12A5,SNAP91,DLGAP1,APBA1,GABRR3,GNAT3,TSPO,UNC13B,SDCBP,HTR4,PNOC,RAPSN,UNC13A,NRXN2,UNC13C,APBA2,DOC2A,KCNK1,CORT,CACNB4,SLC1A7,SYT5,AGRN,CACNA1A,GNGT2,KCNK3,GABRD,CPLX1,RASGRF2,GIPC1,LIN7A,CASK,NPFF,SLC22A2,GRM6,GRIN2D,PDPK1,KCNN4,ADCY6,ARHGEF9,KCNAB3,CACNA1G,KCNQ3,KCNQ2,GALR2,HCRT,HCRTR1,HCRTR2,GNG7,ADCY3,CACNG3,GRIN3B,ADCY9,ABCC9,HCN1,GALR3,SCN2B,PPFIA3,PPFIA2,PPFIA4,LRP6,GABBR2,ANXA9,SNCG…
GO:0007269~neurotransmitter secretion	SYN3,SYN2,NRXN3,PPFIA3,NRXN1,SLC1A7,WNT7A,DVL1,UNC13B,CPLX1,LIN7A,CASK,SNPH,SLC22A2,PPFIA2,PPFIA4,DGKI,BAIAP3,GLS,BZRAP1,SNAPIN,HSPA8,SYN1,RAB3A,MAOA,SYT1,CHAT,SLC6A1,SLC1A3,SLC1A2,SLC1A1,SLC6A12,SLC6A11,SLC1A6,PPT1,ALDH5A1,SNAP25,STXBP1,VAMP2,ABAT,CACNA1B,APBA1,GAD2,SLC18A2,PPFIA1,GRM4,SLC18A3,STX1A,PDZD11,RIMS1,SYT2,BRSK1,SLC38A2,GAD1,SLC5A7,SYT4,DNAJC5,SLC32A1,LIN7B,SLC6A13,LIN7C,NRXN2,SLC17A7…
GO:0007270~neuron-neuron synaptic transmission	DLGAP2,KIF1B,DRD2,VDAC1,PTEN,CAMK4,TMOD2,
GO:0007271~synaptic transmission, cholinergic	HTR3E,HTR3B,APOE,CHRNA1,CHRNG,CHRM2,CHRM4,CHRM5,CHRM1,CHRNB1,NQO1,CHRNB2,CHRM3,CHRNA5,CHRNB4,CHRNA3,CHRNA7,CHRNA4,HTR3A,CHRNE,CHRNB3,CHRND,RAPSN,CHRNA2,CHRNA6,ZACN,CHRFAM7A,HTR3D,RIC3,HTR3C,SLC5A7,CHRNA10,HRH4,CHRNA9,HRH3,
GO:0007274~neuromuscular synaptic transmission	CD24,CACNA1A,KIF1B,CHRNA1,CHRNG,CHRM1,CHRNB1,CHRNB2,RAB3A,NTF3,CHRNA5,ETV5,CHRNA4,P2RX3,STXBP1,CHRNE,CHRNB3,EGR3,CHRND,CHRNA2,CHRNA6,STAC3,SLC5A7,MYLK2,P2RX2,DTNA,
GO:0007275~multicellular organismal development	WNT5A,C19orf68,WNT1,PAX1,PAX4,PAX2,HOXD8,SPRY2,SPRY4,CHURC1,DLL1,SHISA3,SSC5D,CNOT1,DPPA5,WIPF3,RTL1,WNT7B,HACD1,WNT4,EYA3,PAX6,CHURC1-FNTB,WNT10B,EBF2,SIAH2,SHH,SPRED2,ARVCF,WNT2,DKK2,WNT8A,EBF1,FZD6,WNT9B,PAX5,EYA4,CHRD,EYA2,MMP11,EBF4,WNT16,DKK3,SOX6,WNT5B,OTX2,HOXA4,SIAH1,WNT10A,WNT11,HOXB8,SPRED3,TNFRSF10A,LEFTY2,UPK2,ACKR2,ENC1,TNFRSF10B,TNFRSF10C,MRAS,WNT9A,ZNF536,MUSK,ZBTB7B,HMGB3,RS1,GNR…
GO:0007276~gamete generation	SPIN2A,GGN,CTDNEP1,WNT3,NR6A1,SMAD1,SPIN4,KLF17,SPIN3,SPIN2B,SPATA22,RHOXF1,GJA10,FANCD2,FANCL,ZNF148,SPIN1,
GO:0007281~germ cell development	WT1,ANGPT2,TDRD6,DEAF1,PRDM1,RARA,BMP4,RPS6KB1,AKT1,MTOR,PAFAH1B1,MSH2,CXCL12,HILS1,NANOS3,FANCC,TIAL1,ACVR1,BAX,BCL2L1,WDR81,PRSS42,DZIP1,DND1,TDRD7,CELF1,DAZL,RNF2,SMAD5,TDRD1,MOV10L1,CELF4,PRDM14,LIN28A,
GO:0007283~spermatogenesis	AURKC,AR,OAZ3,SYCE3,RBMY1B,WIPF3,TSPY2,MEI4,SUN5,CD55,SPATA31C2,HMGB2,HMGA2,GTSF1,MST1,WT1,ARNTL,USP9Y,CIT,BPY2,OVOL1,MSH4,CLOCK,RAD51C,BCL2L11,SPAG9,TDRD6,CTSV,HSF2BP,FKBP6,CLDN11,KHDRBS3,DEDD,CRTAP,OR7C1,SOX30,REC8,SBF1,PGM3,ADAMTS2,SGPL1,FSTL3,HERC2,PTTG1,SOD1,PLAU,LMNA,APOB,MAS1,PRM1,PRM2,SLC4A2,SERPINA5,CTSB,ERCC1,GLI1,ROS1,ZGLP1,SPATA31D3,TSPY3,TSPY4,TSPY8,TSPY10,SPATA31C1,RARA,KIT,IGF2R,SK…
GO:0007286~spermatid development	TTC26,EHMT2,SPINK2,PIWIL1,DPY19L2,FSCN3,GAPDHS,FANCG,DHH,SPAG6,RNF8,REC8,PRM1,PRM2,TNP1,KIT,SMARCA2,SMARCA4,HSPA2,NME5,OCA2,NSUN2,DMC1,TARBP2,TRIP13,STK11,PTCHD3,ODF2,MEI1,NUP210L,KLHL10,DPY19L2P1,DPY19L2P2,GALNTL5,CEP57,DDIAS,FAM9C,FAM9B,FAM9A,SIX5,PLD6,PDILT,TDRD5,PVRL2,CELF1,OSBP2,CAPZA3,ADAD1,PACRG,ZFP42,TSSK2,QKI,BBS4,STRBP,CIB1,JAM3,TSSK1B,RNF17,PANK2,SLIRP,ZMYND15,IQCG,ING2,CCNB1IP1,MKKS,S…
GO:0007288~sperm axoneme assembly	NEURL1,UBE2B,IFT88,TTLL5,TPGS1,SPAG16,BBS2,PLA2G3,
GO:0007289~spermatid nucleus differentiation	TNP1,HMGB2,AGFG1,TBPL1,TMF1,PVRL2,PYGO2,PYGO1,
GO:0007290~spermatid nucleus elongation	TNP1,IFT88,H1FNT,DMRTC2,KDM3A,
GO:0007291~sperm individualization	SPEM1,
GO:0007292~female gamete generation	DIAPH2,MSH4,GDF9,PARN,BMP15,FSHB,CGB,FSHR,DYNLL1,TOB2,DMC1,M1AP,USP9X,BCL2L10,MCM9,MCM8,SPO11,
GO:0007296~vitellogenesis	FOSL1,ZMIZ1,
GO:0007320~insemination	SEMG1,TAC1,P2RX1,DDO,
GO:0007321~sperm displacement	EDDM3A,
GO:0007329~positive regulation of transcription from RNA polymerase II promoter by pheromones	PPARGC1A,
GO:0007338~single fertilization	AR,IZUMO1R,KCNU1,CECR2,WT1,UBXN8,BPY2,XKRY,DNALI1,CLGN,ADAM20,ADCY3,AKAP3,ACR,B4GALT1,CD46,ZP3,CD9,HOXD9,HOXD10,OR10J1,HOXA10,HOXA9,HOXA11,HOXD11,OR1D2,SPAM1,GNPDA1,ZP1,LCN6,MST1R,ZP2,BSPH1,SPAG1,MFGE8,ZP4,OVGP1,LRMP,DAZ2,TRPC3,SPA17,TARBP2,UMODL1,RNASE10,AKAP4,CATSPERG,CATSPER4,NPM2,SLC22A16,CATSPERD,CATSPER3,IZUMO1,CATSPER1,KMT2C,WDR48,IGSF8,ELSPBP1,TUBGCP3,HVCN1,SPACA7,CATSPER2,PARK7,ADAM2,SLI…
GO:0007339~binding of sperm to zona pellucida	ARSA,PRSS37,ZPBP,ZPBP2,CLGN,ADAM20,ATP8B3,ACR,B4GALT1,TCP1,ZP3,HIST1H1T,HSPA1L,SPAM1,CCT5,CCT3,CCT8,CCT4,CRISP1,ZP1,CCT2,TNP2,ZP2,ZP4,OVGP1,UBAP2L,SPA17,PCSK4,GLIPR1L1,CCT7,ADAM2,FETUB,ADAM30,ADAM21,ZAN,
GO:0007340~acrosome reaction	PLCD4,STX2,ADCY3,AKAP3,ACR,GLRA1,GLRB,TNP2,SPESP1,PCSK4,SYT8,ROPN1B,TRIM36,PKDREJ,SYT6,
GO:0007341~penetration of zona pellucida	T,HEXB,ACR,B4GALT1,SMCP,TNP2,
GO:0007342~fusion of sperm to egg plasma membrane	IZUMO1R,TPST2,SERPINA5,CD9,SPAM1,CRISP1,SPESP1,IZUMO1,CATSPER1,ADAM2,ROPN1B,EQTN,
GO:0007343~egg activation	PLCZ1,CAST,WBP2NL,
GO:0007344~pronuclear fusion	CDK1,
GO:0007346~regulation of mitotic cell cycle	TTC28,CDKN1C,TMEM8B,MCIDAS,BIRC5,STK25,SDCBP,MAP2K7,TP73,HDAC3,DAPK3,RNF40,CDC123,PAK3,STK10,OXSR1,MAP4K4,PAK4,RB1,SBK2,RPA3,MAP2K2,MAP3K8,MAP2K4,MAP2K3,ASCL1,CDK9,DYNLT3,NEK4,MAP2K6,PLK1,SIK1,MAP2K1,MAP4K2,STK4,PAK1,MAP2K5,PAK2,STK3,MAP3K1,PTCH1,ZNF268,MAP3K19,RNF20,MAEA,TAOK1,NRK,PIM3,MAP4K3,MINK1,AFAP1L2,NEK7,GBF1,RAD50,MAP4K1,SIRT1,NEK1,MAP3K14,MAP3K3,STRADB,SLK,NEK6,CYLD,PAK6,RPRM,ASUN,THAP1…
GO:0007352~zygotic specification of dorsal/ventral axis	SMAD6,SMAD2,CXXC4,
GO:0007354~zygotic determination of anterior/posterior axis, embryo	PCSK6,NCKAP1,
GO:0007356~thorax and anterior abdomen determination	WT1,BASP1,
GO:0007368~determination of left/right symmetry	CCDC151,C1orf127,DLL1,KIF3B,CEP290,AXIN1,FGF10,TBX1,ZIC3,LEFTY1,CFC1,PSKH1,ACVR2A,PCSK6,NOTCH1,NKX3-2,NOTCH2,ACVR1,AP1B1,IFT88,PKD2,ACVR2B,STIL,TGIF1,TMEM67,ARMC4,RIPPLY2,RPGRIP1L,ANKS6,NPHP3,NEK8,DAAM2,RTTN,BBS7,MMP21,DAW1,DYNC2H1,GALNT11,DYNC2LI1,DNAH5,DYX1C1,PCSK5,FOXJ1,DNAH11,DISP1,IFT74,DRC1,TBC1D32,IFT140,PITX2,CITED2,DPCD,DNAI2,ARL6,BICC1,MKKS,MKS1,CC2D2A,DNAI1,NME7,ALG5,
GO:0007369~gastrulation	CER1,SYF2,TP53,DLD,CFC1B,CFC1,TDGF1,APLNR,TGFBR2,HIRA,FGF8,GSC,GNB2L1,CUL3,ARFRP1,SMAD2,EXT1,SUPT20H,NR4A3,WNT8B,MESP1,MIXL1,
GO:0007371~ventral midline determination	SMO,
GO:0007379~segment specification	MSGN1,DVL2,HOXA2,BMI1,MLLT3,MTF2,MAFB,
GO:0007386~compartment pattern specification	DLL1,NOTCH1,LFNG,DLL3,
GO:0007387~anterior compartment pattern formation	PBX3,
GO:0007388~posterior compartment specification	PBX3,
GO:0007389~pattern specification process	UNCX,H3BNH8,MFNG,MID1,TBX1,ALX3,APC2,GLI2,HOXB1,BMP5,APC,HOXD12,ZEB1,LHX1,NRG3,ASPH,SHH,SIX1,ZIC1,SOSTDC1,RNF111,MDGA2,GRHL3,SHROOM3,FOXJ1,SYNGAP1,EYA1,TBX5,RAX,RFNG,
GO:0007398~ectoderm development	ZBTB7B,KRT6B,STX2,CTNNB1,NF2,BMPR1A,ZBTB17,SHH,AMER2,GRHL3,EDA,SMURF1,EPB41L5,VAX2,
GO:0007399~nervous system development	RP11-35N6.1,PCDH18,NEUROD6,NRN1,INA,APP,SH2B2,LPPR1,SRRM4,MOBP,ENC1,MAP1B,OLFM1,DPF3,KIF2A,FZD9,GFRA2,DPYSL4,APAF1,TPP1,DCLK1,FABP7,RBFOX2,MSI1,KCNQ2,DCX,TIMM8A,KALRN,FGF17,ZEB2,DSCAM,PSPN,GFRA3,MAFK,OPHN1,SHOX2,SCN2B,FKTN,AVIL,TRIM3,LRCH4,SCRG1,RGS9,SERF1A,NEURL1,LY6H,CSPG5,EPM2A,GDF11,SOX14,CPNE6,FGF19,SEMA4F,CER1,BPNT1,LGI1,FOS,APOB,INHA,GJB1,CHRM2,INHBA,IL3,FGF2,CXCL1,SRGAP2B,CHRM1,FGF5,VEGFA…
GO:0007400~neuroblast fate determination	ASCL1,
GO:0007402~ganglion mother cell fate determination	NTF4,POU6F2,
GO:0007403~glial cell fate determination	NTF3,CTNNB1,
GO:0007405~neuroblast proliferation	FZD9,EML1,PLXNB2,PAFAH1B1,ID4,ASCL1,KCNA1,SHH,ARTN,DAGLB,FRS2,HHIP,RACGAP1,NEUROD4,NDE1,DAGLA,
GO:0007406~negative regulation of neuroblast proliferation	CD24,TGFB1,TP53,NF1,BDNF,CTNNA1,VAX1,KCTD11,
GO:0007409~axonogenesis	TNN,LPPR4,SHTN1,DST,H0Y858,APBB1,WNT7A,BAI1,NKX2-8,CACNA1F,KERA,LRRN2,PAK3,FLOT1,ECM2,SLITRK3,SLITRK5,S100B,APP,CCK,S100A6,CNP,LINGO3,BCL2,MAP2,NEFH,DRD2,STMN1,RAB3A,OGN,FGFR2,PTPRZ1,OMG,APC,CTNNA2,CCKAR,RYK,GP5,DCC,NOTCH1,LUM,PRELP,RAB8A,RAB10,POU4F1,TOP2B,PAX2,FMOD,ADCY1,ANK3,PICALM,LLGL1,STK11,LRRC38,LRFN4,LRRN1,LINGO4,LRRC55,LINGO2,LRRC70,AMIGO1,SLITRK4,BRSK2,CNTN4,LRTM2,DSCAML1,BRSK1,PARD3,A…
GO:0007411~axon guidance	NRP2,SEMA4F,TTC8,SHTN1,FEZF1,ISPD,PSMB11,DRGX,EPHA5,DPYSL2,DPYSL5,NRP1,CRMP1,NFASC,PSMD11,PSMD12,PSMD9,CACNB4,MATN2,WASL,AGRN,PSMD14,CHL1,SDCBP,NTN3,NRG2,DPYSL4,NCAN,ABLIM1,DVL1,ADAM10,PSMA7,RASGRF2,EREG,MYL12B,SPTBN2,SEMA3E,ARHGEF11,ARPC1B,ARPC2,ARPC3,EPHB6,GRIN2D,PLA2G10,ARPC5,FGF10,FLRT2,PLXNB1,PSMD3,SIAH2,FGF16,RASA4,CACNA1G,B4GAT1,KCNQ3,KCNQ2,FRS3,LAT,DCX,NCK2,TYROBP,EFNA2,KALRN,FGF17,KIF5C,…
GO:0007412~axon target recognition	UCHL1,BDNF,STXBP1,FOXB1,
GO:0007413~axonal fasciculation	NRP1,CNR1,PTPRZ1,EPHB2,EPHB3,CNTN2,SEMA5A,SEMA3A,CDK5R1,AMIGO1,CNTN4,FEZF2,NRCAM,NDN,CRTAC1,RTN4,CELSR3,
GO:0007416~synapse assembly	NRXN3,NRXN1,SHANK2,DBNL,FARP1,PCLO,CACNA1A,WNT7A,DVL1,SPTBN2,GNPAT,DSCAM,CDH1,DRD2,DRD1,ACHE,GLRA2,BDNF,RYK,WNT5A,MECP2,GPM6A,WNT3A,PTEN,CDK5,POU4F1,NRG1,FZD5,SDK2,SDK1,NLGN1,DNER,NLGN2,SPOCK2,NRCAM,GJA10,CLSTN3,CADM1,SHANK3,SLITRK6,ADGRL3,PCDHB16,NLGN3,FLRT3,NRXN2,MYO6,PCDHB10,FZD1,BSN,DNM3,PLXND1,PCDHB9,PCDHB6,PCDHB5,PCDHB4,PCDHB3,PCDHB2,PCDHB14,PCDHB13,PCDHB11,
GO:0007417~central nervous system development	CITED2,ARSA,HELT,RNF103,NCAN,TPP1,DCLK1,DCX,TLX3,PARK2,PSPN,ADAM23,PROP1,VNN1,VNN2,PPP1R17,COL2A1,MBP,S100B,NGFR,GSTP1,HAPLN1,VCAN,ARSB,TIMP2,ACAN,PAM,POU3F3,MAL,PTPRZ1,COX7B,PAX6,ADORA2A,TLX1,TIMP3,ACVR1B,ZEB1,GRIK1,SOX3,BTD,MAPK9,GABRA4,PCP4,NES,EIF2B2,LIG4,ALDH3A2,ALDH5A1,RPS6KA3,PDX1,RCAN1,ATN1,PTEN,POU6F2,RELN,RUNX1,ID3,NHLH1,NHLH2,PTS,ZBTB16,PAX8,FMR1,STK4,STK3,DRP2,TP53BP2,SHH,NPTX1,ASIC2,…
GO:0007418~ventral midline development	GLI1,GLI2,SHH,
GO:0007420~brain development	PLCB1,MACROD2,HMX2,HMX3,DPYSL2,SYNJ1,STXBP3,MEN1,EML1,PITPNM1,KCNK3,PLXNB2,SNPH,PHGDH,NDUFS4,SEPT4,BCL2L11,ECE2,TSPAN2,CTNND1,CTNS,TULP3,CLN5,NEURL1,NKX2-2,UNC5C,SIX3,RAPGEF3,ZIC2,ACSL3,BAG3,EOMES,MBD3,CST3,COL4A1,APOD,IGF1R,MET,MAPT,THRA,EGR2,BCR,STMN1,ARF4,EPOR,ATP2B1,NTF3,CAST,NF1,S1PR1,SYT1,NT5E,CD9,ACAT1,FAS,MT3,DNMT1,CD27,AK4,SMARCA1,MARCKS,GABRA5,ARRB2,TGFBR2,BRCA1,ID1,CSK,MTOR,CASP2,NKX2-…
GO:0007422~peripheral nervous system development	CITED2,NFASC,BAI1,ADGRB2,GFRA3,NGF,ERBB2,EGR2,OSM,NTF3,NF1,ERBB3,EDNRB,ALDH3A2,SLC5A3,SOX10,SOX8,HNRNPK,PMP22,NRG1,EGR3,ASIC2,UGT8,ARTN,SERPINI1,SCN8A,NEUROG3,
GO:0007423~sensory organ development	SOX3,GRIN2B,MAFB,
GO:0007431~salivary gland development	FGF10,CST3,NKX3-1,TFCP2L1,
GO:0007435~salivary gland morphogenesis	EGFR,TGFB1,POLB,TGFB3,PAX6,TGFB2,TWSG1,
GO:0007440~foregut morphogenesis	NOTCH1,
GO:0007442~hindgut morphogenesis	GLI2,GLI3,WNT5A,SHH,
GO:0007468~regulation of rhodopsin gene expression	NRL,RPE65,
GO:0007492~endoderm development	WNT8A,HOXC11,TGFB1,APELA,LAMC1,PTHLH,OTX2,GATA4,NKX2-1,NOTCH1,PAX9,SMAD3,HHEX,BPTF,SMAD4,EXT1,ARC,MED12,KIF16B,MIXL1,EPB41L5,GDF3,ONECUT1,NCKAP1,
GO:0007493~endodermal cell fate determination	GATA6,SOX17,
GO:0007494~midgut development	DAB1,ALDH1A2,OTC,ASS1,RXRA,CPS1,CTNNB1,WNT5A,HMGCS2,FOXF1,SMO,
GO:0007495~visceral mesoderm-endoderm interaction involved in midgut development	FOXL1,
GO:0007497~posterior midgut development	RET,EDNRB,
GO:0007498~mesoderm development	VEGFA,OVOL1,T,TBX1,JAK2,GDF11,CTDNEP1,TBX6,HCK,ETS2,ACVR2A,TIE1,MATK,LHX2,BMX,PPP2CA,IRX3,POU4F1,BTK,TCF15,IKZF1,SMAD4,ACVR2B,MESDC2,EXT1,MEST,PALB2,SECTM1,FOXC2,HES7,GDF3,IKZF3,
GO:0007499~ectoderm and mesoderm interaction	TP63,
GO:0007500~mesodermal cell fate determination	KLF4,BMP4,TRIM15,
GO:0007501~mesodermal cell fate specification	EYA2,HOXA11,PAX2,EYA1,SIX2,
GO:0007506~gonadal mesoderm development	TSPY2,AMH,TSPY3,TSPY4,TSPY8,TSPY10,TSPY1,ZFPM2,
GO:0007507~heart development	DNAI1,XIRP2,CASP7,SMYD1,SOD2,SH3PXD2B,TGFBR1,ACAN,C1orf127,HEG1,DVL2,CEP290,TBX1,ECE2,RAMP2,SHOX2,MOSPD3,MICAL2,HEXIM1,FGF19,MBD3,HAND1,PDGFB,OXT,MB,COL3A1,RBP4,RAF1,ERBB2,EDN1,TH,SPARC,APELA,GLI2,GLI3,MYL2,MTHFD1,PSKH1,SRF,PCNA,BMP2,TDGF1,VCAN,ITGA4,GYS1,GATA1,PPP3CB,GJA1,PAM,EPOR,VCAM1,TNNI3,WT1,PTN,NF1,ERBB3,PAX3,GATA2,GATA3,ADRBK1,EDNRA,ITGA3,CAD,LOX,SHC1,GNA11,OXTR,SRI,CHRNA3,ADM,APLNR,FBN1,…
GO:0007509~mesoderm migration involved in gastrulation	T,EPB41L5,
GO:0007512~adult heart development	TTN,TCAP,BMP10,MYH7,MYH6,GJA1,ADRA1A,ADRA1B,MYH10,MNAT1,NKX2-5,HAND2,MEF2D,ASXL2,SCUBE1,CHD7,
GO:0007517~muscle organ development	TMEM8C,ZBTB42,SGCB,CHD2,MSTN,MRAS,LAMA5,TBX1,SGCE,FKTN,USP2,CACNA1H,VAMP5,CRYAB,LMNA,CXCL10,IGF1,MYH3,DMD,COL6A3,MYF5,MYOD1,XBP1,CAPN3,NEB,ACHE,LAMA2,MSX1,SRI,SOX6,UTRN,CENPF,EMD,ETV1,FXR1,LBX1,MAPK12,SMTN,CAV3,EVC,FOXK1,FOXO4,TAGLN,MEF2A,MEF2B,ID3,CD164,MEF2C,EGR3,SGCG,FHL1,FHL3,ITGA7,FRG1,MEF2D,POU6F1,TEAD4,TWIST1,SPEG,ZFHX3,SGCA,CTF1,SUV420H1,MURC,TRIM72,TCF23,AEBP1,UNC45B,MKX,EID2,KY,BVES,SGC…
GO:0007518~myoblast fate determination	IFRD1,MYOD1,
GO:0007519~skeletal muscle tissue development	DMD,METTL8,ELN,FOXP2,CFLAR,NPHS1,SIN3B,FLNB,NCOR1,NEURL1,VAMP5,SVIL,CSF1R,DCN,CTSB,MET,MYL3,SKIL,MYF5,MYL6B,MYOD1,MYOG,NF1,MYF6,NR2F2,HOXD9,HOXD10,CASQ1,MEOX2,CSRP3,MYL6,CDK5,CAV1,MEF2C,EP300,KCNAB1,HLX,COL19A1,SIX1,MAPK14,TAZ,MYH14,VGLL2,IGSF8,MYLPF,ZBTB18,KLHL31,GPCPD1,MBNL1,SIX4,SRPK3,
GO:0007520~myoblast fusion	FER1L5,TMEM8C,ADAM12,ADGRB3,NPHS1,CACNA1H,KCNH1,WNT1,MYOD1,CAPN2,CAST,NOS1,MYH9,GSK3B,CAV3,CACNA1S,CDON,PLEKHO1,NEO1,PITX2,TANC1,DYRK1B,
GO:0007521~muscle cell fate determination	MEF2C,TBX2,
GO:0007522~visceral muscle development	MYH6,
GO:0007525~somatic muscle development	NEB,PPP2R3A,HSPB2,NKD1,
GO:0007528~neuromuscular junction development	CACNB4,AGRN,DVL1,UNC13B,MUSK,NRD1,COL4A1,CHRNA1,ERBB2,FGFR2,TNC,COL4A5,NEDD4,UTRN,CACNB3,LAMB2,CACNB1,CACNB2,PAK1,SNTA1,CACNA1S,NTRK2,LRRK2,KY,DNAJA3,ALS2,ZC4H2,CACNA2D2,P2RX2,PDZRN3,UNC13A,AFG3L2,CACNG2,
GO:0007529~establishment of synaptic specificity at neuromuscular junction	F2R,GPHN,
GO:0007530~sex determination	CITED2,TCF21,AMH,SRD5A1,WT1,SOX3,
GO:0007538~primary sex determination	NR5A1,
GO:0007548~sex differentiation	WNT7A,AMH,CYP17A1,AR,CNTFR,PBX1,HNF4A,TSPY1,AMHR2,DMRTC1,DMRTA1,DMRTC2,RQCD1,CENPI,CDKL2,DMRTB1,DMRTA2,DMRT3,DMRT2,DMRT1,
GO:0007549~dosage compensation	H2AFY,H2AFY2,
GO:0007565~female pregnancy	MUC1,ADRA2B,SLC38A1,LGALS9,CLDN4,RAMP2,GNAS,AGT,FOS,TGFB1,GNRH1,NPPA,OXT,FSHB,PRL,IGF2,AMBP,GC,RLN2,RLN1,IGF1,IL4,CRH,THBD,ADRB2,STS,ADRA2A,GIP,RARA,BCL2,TGFB3,MAPT,UMPS,PSG1,PSG2,SCGB1A1,PTHLH,IDO1,ETS1,FOSL1,HPGD,ITGA2,IGFBP2,ADCYAP1,ADRA2C,PZP,ENDOU,COMT,CRHBP,IGFBP5,CAD,CD38,NOS1,OXTR,CRHR1,ADM,PTGER4,LEP,SLC19A1,STAT5A,PTGER3,NAMPT,PRLHR,PGF,SULT1E1,STAT5B,FOSB,UCN,UCP2,HSD11B2,PSG9,PSG4,PSG…
GO:0007566~embryo implantation	OOEP,HMX3,IRG1,MST1,STC2,RECK,SOD1,PLAU,CST3,CALCA,IL1B,EPO,SERPINE2,LAMB1,MMP2,UBTFL1,SPP1,SCGB1A1,MMP9,LIF,PRLR,RXRA,FBLN1,GRN,PTGS2,BSG,TGFBR2,RPL29,STC1,EMP2,NLRP5,FKBP4,PPARD,DDR1,TRO,TRIM28,IL11RA,PTGIS,UBE2Q1,GGN,PCSK5,VMP1,PRDM14,POLR1B,
GO:0007567~parturition	RXFP1,CRH,PLA2G4B,HPGD,PTAFR,CRHR1,PTGFR,MMP13,NRK,MAFF,PLA2G4C,
GO:0007568~aging	FGF2,CIITA,FADS1,CASP7,IREB2,TSPO,CCL5,PPP1R9B,ELN,SOCS3,APAF1,OGG1,PPP1R15A,GJB6,MBD3,MT-CO1,CP,ADA,MT-ATP6,ASS1,AGT,TIMP1,FOS,TGFB1,GNRH1,PENK,CALCA,IL1B,EPO,COL3A1,CRYAB,KRT14,MBP,APOH,TFRC,MT-ND4,AMH,HMGCR,CAT,NTRK1,CYP1A1,TYMS,RPN2,IGF1,ARG1,APOD,ITGB2,SERPING1,MPO,EIF2S1,IL6,JUN,GSN,POLB,ADRB2,DCN,KRT16,MMP7,GNAO1,CNP,DLD,FURIN,TGFB3,CLU,CCL2,EEF2,F3,ENO3,ADRB3,NQO1,TIMP2,CREB1,JUND,ALOX12,…
GO:0007569~cell aging	CITED2,TBX3,SOD1,BGLAP,TP53,ICAM1,CDK1,NPM1,BCL2,MIF,MTOR,HTT,LIMS1,BRCA2,PRELP,TBX2,ILK,MORC3,WRN,PDCD4,SIRT1,DNAJA3,MNT,HSD17B10,NOX4,ZMIZ1,
GO:0007584~response to nutrient	ARSA,TNFRSF11B,APAF1,HAT1,GNPAT,OGT,ENSA,ACSL4,ABCA1,ACSL3,LDHA,CP,ASS1,SERPINC1,LTA,APOA1,ALB,TFRC,HMGCR,GNAI2,IGF1,IL4,C2,CD3E,ERCC1,LCT,ALOX5,MAPT,COX4I1,PKM,NQO1,ARSB,POR,IGFBP2,VCAM1,CNR1,TBXA2R,UGT1A1,RPS6KB1,AHCY,CHAT,ADSL,PKLR,ALDH3A1,SSTR1,SSTR2,SLC6A4,CCKAR,SLC8A1,ACSL1,AGL,DDIT3,HMGCL,TGFBR2,PPARG,BRCA1,AKR1C3,MTOR,GCGR,GIPR,TTPA,STAR,BRCA2,SUOX,HMGCS2,OXCT1,UCP3,PTEN,SST,DAD1,VLDLR,BD…
GO:0007585~respiratory gaseous exchange	SFTPC,TLX3,TMPRSS11D,MAN1A2,EDN1,BPGM,SFTPB,COX5B,CFTR,ELN,EDNRA,CSF2RB,SFTPD,PBX3,CHRNA4,HNMT,MECP2,NDST1,UCP3,GRIN1,MAN2A1,COX15,SFTPA2,SFTPA1,TRAF4,FUT8,CHST11,TAS2R4,NDUFA12,DACH1,MAPK8IP3,CYSLTR1,MAFB,COX11,
GO:0007586~digestion	PNLIPRP2,LRCOL1,CLPS,CLPSL1,CAPN8,CAPN9,MLNR,GALR2,AKR1B10,PPY,NPY,TFF1,AMY1A,PRSS1,PRSS2,CELA3A,PGA4,PGA3,PGA5,PYY,FABP2,CTSE,CTRB1,AMY2B,PGC,UGT1A1,SSTR1,SSTR2,CCKAR,CCKBR,VIPR1,PRSS3,CTRL,SLC15A1,HTR3A,GALR1,SCTR,NMU,NPY4R,AKR1D1,AKR1C2,SST,TFF2,AKR1C1,SULT2A1,TFF3,MEP1A,MEP1B,PYY3,CTRB2,CLPSL2,ADM2,PRSS3P2,UCN3,UCN2,CHIA,PYY2,GKN1,CYP39A1,PPARGC1A,
GO:0007588~excretion	NR3C2,AQP7,UNC13B,NPHP1,AQP9,NPHS1,NFAT5,KCNK5,AGT,UMOD,HMOX1,ATP6V1B1,TACR2,ADORA2B,AVPR2,SLC26A3,AQP2,SCTR,KCNJ1,SCNN1B,SCNN1G,CLCN5,CLCNKA,CLCNKB,AQP5,AQP6,SLC12A1,GUCA2B,AQP3,SLC22A18,KIRREL,NEDD4L,AMN,ABCG8,ABCG5,UGT1A7,ATP6V0A4,NPHS2,GRHPR,CLDN16,
GO:0007589~body fluid secretion	SLC22A2,VIP,EDN1,ANXA2,NPR1,NPPB,RAB14,GUCA2B,SLC22A4,GUCA1B,
GO:0007595~lactation	NCOR2,VEGFA,CHUK,NCOR1,NEURL1,MT-CO2,PRL,GC,CSN2,CSN3,APRT,UMPS,VDR,NME1,CREB1,PRLR,PAM,CCND1,CAD,OXTR,ATP7B,STAT5A,XDH,STAT5B,HK2,ATP2B2,SLC6A3,DHODH,GHRHR,CAV1,ATP7A,PPAT,DDR1,ERBB4,MED1,NCOA1,USF2,HIF1A,CDO1,GPAT4,UPRT,SLC29A1,FOXB1,EIF2AK3,APLN,
GO:0007596~blood coagulation	GNAT3,TFPI,F2,F7,F2RL3,KIF2A,STXBP3,AP3B1,F2RL2,LEFTY2,PDE2A,PIK3R2,SH2B2,KIF3C,ATP2A1,KIF3B,ANGPT2,RAD51B,SLC16A3,ABCC4,MAFG,PDPK1,RAD51C,LAT,AKAP10,ACTN4,CALU,FIGF,KDM1A,DOK2,JAK2,MAFK,WDR1,GUCY1B2,ITGA10,DGKI,PDE5A,PDE9A,MFN2,KIF4A,RASGRP1,PAPSS2,RAPGEF3,GNA14,G6B,SLC16A8,SOD1,F8,F13A1,ABL1,F9,F10,CFD,PLG,F12,PLAU,PLAT,SERPINC1,SERPINA1,A2M,C3,TIMP1,KNG1,NRAS,HRAS,KRAS,PDGFB,EGF,TGFB1,IGF2,IFN…
GO:0007597~blood coagulation, intrinsic pathway	F8,F2,F9,F10,F12,A2M,KNG1,APOH,F11,KLKB1,VWF,SERPING1,GP1BA,GP1BB,GP9,GP5,PRCP,C1QBP,
GO:0007598~blood coagulation, extrinsic pathway	F9,F10,F7,TFPI,F3,
GO:0007599~hemostasis	VWF,GPI,ANXA7,AVPR2,FLI1,NFE2,ZNF385A,P2RY12,HPS4,
GO:0007600~sensory perception	NXNL2,NTSR2,ADORA2A,CCKBR,OPRM1,OPRK1,OPRL1,PNOC,ASIC3,TRPV2,SCN10A,
GO:0007601~visual perception	CLN5,AIPL1,PDE6G,PCDH15,C2orf71,MYO9A,OPN4,OPN5,SLC24A1,ABCA4,RPGRIP1,OPN1LW,OPN1MW2,CACNA1F,RDH8,GRM8,TULP1,TULP2,ABLIM1,RRH,PPEF2,FSCN2,ATXN7,RGS16,RS1,CRX,PDE6D,OPA1,KERA,AOC2,USH2A,RP2,DHRS3,RGS9,WFS1,BEST1,LRAT,ABCC6,SIX3,ZIC2,SOX14,SIX6,EYA4,EML2,GUCA1C,OLFM2,COL1A1,COL2A1,CRYAA,RBP4,OPN1SW,OPN1MW,OAT,CRYBA1,TH,CRYGC,CRYGB,CRYGD,RHO,TACSTD2,SAG,RBP3,GNAT1,CRYGA,COL11A1,RLBP1,TYR,PDE6A,CHRNB…
GO:0007602~phototransduction	OPN4,OPN1LW,OPN1MW2,PITPNM1,GNGT2,RRH,OPN1SW,GNAT2,PDC,RGR,ARRB1,CABP4,UNC119,TRPC3,ASIC2,OPN5,CDS1,OPN3,PLEKHB1,NR2E3,
GO:0007603~phototransduction, visible light	AGRN,GNB5,PPEF1,AKR1B10,NMT2,SLC24A1,SDC3,GPC4,DHRS3,RGS9,LRAT,APOM,GUCA1C,LDLR,APOA1,APOE,APOA2,APOC2,APOC3,RBP4,TTR,OPN1SW,OPN1LW,OPN1MW,APOB,CLPS,APOA4,LPL,RHO,RBP1,SAG,RBP3,CHRM1,GNAT1,RLBP1,PNLIP,PDE6A,PRKCA,AKR1C4,PDE6G,SDC1,CNGA1,GNA11,NMT1,SDC4,GRK4,SDC2,GPC1,RCVRN,PDE6B,AKR1C3,GUCA1A,FNTA,FNTB,RBP2,GNAQ,METAP2,PDE6C,GPC3,GUCY2F,METAP1,RP1,CALM1,GNB1,GNGT1,GPC5,ABCA4,HSPG2,LRP2,GUCY2D,PRK…
GO:0007605~sensory perception of sound	PCDH15,OTOGL,MARVELD2,GRXCR2,STRCP1,SRRM4,SOBP,GRXCR1,ESPN,OTOG,EYA4,SLC26A5,USH1C,COCH,SLC9A3R1,AXIN1,TBX1,SLC26A4,ATP8B1,SPRY2,SNAI2,DFNA5,DIAPH1,ZNF354A,TBL1X,WDR1,TECTA,USH2A,GJB3,WFS1,CNTN5,LRIG2,GJB6,EML2,TBX18,SOD1,COL1A1,COL2A1,ICAM1,TFAP2A,TH,GPX1,HEXB,THRB,FGFR1,COL11A1,COL11A2,ATP6V1B1,KCNE1,CHRNB2,PAX3,GABRB3,GJB2,GABRA5,SERPINB6,CASP3,SLC1A3,CDKN1B,GABRB2,POU3F4,ALDH7A1,HOXA1,TUB,KCN…
GO:0007606~sensory perception of chemical stimulus	TAAR5,C5AR1,OR10J1,OR1D4,OR1E2,OR3A2,GNAS,OBP2A,TAAR3,
GO:0007608~sensory perception of smell	PDE1C,TTC8,OR2M5,OR2W5,OR2T8,OR2AG2,GFY,GRM8,OR2T1,ADCY3,OR2B3,OR2J3,OR2J2,OR2F2,OR6B1,OR5F1,OR6A2,OR2T7,DRD2,PDE4A,OR1E1,OR1D2,GNAL,OMP,OR3A4P,OR1D5,OR2B6,OR10A3,OR2B8P,GNAS,SLC6A3,OR2F1,CNGB1,FZD2,GRM7,OR1Q1,OR4D1,OR8G1,OR1C1,OR8B8,OR7A5,CNGA2,OR2B11,OR2G6,NXNL2,OR2T5,OR2T2,OR2A2,UBR3,OR2W3,CNGA4,NAV2,OR2L13,OR2C3,SLC24A4,BEST2,OR2T33,OR2T12,OR2L5,OR2M7,OR2M3,OR2AK2,OR2L3,OR13H1,OR2Z1,OR10G2,OR…
GO:0007610~behavior	NPY,CCL3,OPRK1,HTR2B,TRMT1L,
GO:0007611~learning or memory	ABI2,FZD9,MAN2B1,GALR2,GALR3,EGFR,VIP,PRNP,S100B,NTRK1,PRKCG,GPI,CRH,DBI,STS,THRA,EGR2,GM2A,PTPRZ1,BDNF,CRHBP,PRKAR1B,DRD3,ADCY8,CASP3,PAFAH1B1,GLP1R,SLC11A2,AFF2,PTEN,MEF2C,GRIN2A,GRIN2B,KCNAB1,LHX8,BHLHB9,SHC3,ESR2,ZNF385A,POMK,TMOD2,AMFR,
GO:0007612~learning	UBA6,PPP1R9B,SYNJ1,CLDN5,CHST10,RGS14,PARK2,JUN,FYN,BCHE,TH,FOSL1,PPP3CB,CHRNB2,ARF4,PTN,DRD1,VDAC1,DRD5,COMT,PTGS1,SLC6A1,NTSR1,PRKAR2B,PTGS2,DRD3,GRM5,AMPH,SLC8A3,NRXN1,GMFB,DLG4,CNTN2,GRIN2B,GRM4,NTRK2,ARC,NLGN4X,ATAD1,NLGN4Y,JPH3,FGF13,JPH4,GPR21,STRA6,SHANK3,SLC12A5,NRXN3,AAAS,NLGN3,PAK7,EIF2AK4,CNTNAP2,SLC24A2,SLC8A2,SORCS3,SHANK2,CTNND2,ATP8A1,GPR52,
GO:0007613~memory	FOXO6,SHANK2,MUSK,KLK8,PLA2G6,KCNK2,OXT,IGF2,IL1B,S100B,IGF1,TH,ITGA5,DBH,GIP,ATP1A3,NQO2,CREB1,PPP3CB,CEBPB,CHRNB2,CNR1,DRD1,PTGS1,HRH2,ITGA3,HTR2A,CHAT,OXTR,SLC6A4,PTGS2,HRH1,CHRNA7,FEN1,CX3CR1,PSEN1,PSEN2,ITGA8,SLC8A3,KCNK10,PTEN,ASIC1,VLDLR,GRIN2A,GRIN2B,EIF4EBP2,RIN1,ITPR3,CHRFAM7A,CRTC1,ABCA7,ATAD1,NETO1,JPH3,KAT2B,FGF13,NTAN1,PAIP2,SHANK3,PLCB1,KCNK4,PLK2,PAK7,SLC24A2,KMT2B,SLC8A2,SORCS3,
GO:0007614~short-term memory	RCAN1,CUX2,CALB1,MDK,DRD4,COMT,SERPINF1,RCAN2,GRM7,ADNP,
GO:0007616~long-term memory	EHMT2,SGK1,PJA2,CHST10,RGS14,CTNS,CALB1,SRF,DRD2,TAC1,RPS6KB1,TACR1,NTF4,ADCY8,GRIA1,MTOR,MECP2,RELN,PRKCZ,GRIN1,ADCY1,RASGRF1,CAMK4,NTRK2,CPEB3,LRRN4,BTBD9,EIF2AK4,SLC17A7,SHANK1,
GO:0007617~mating behavior	APP,TH,DRD1,MTNR1A,APLP2,MAPK8IP2,UBE2Q1,
GO:0007618~mating	OR2H2,
GO:0007620~copulation	PI3,ABAT,
GO:0007621~negative regulation of female receptivity	AVP,THRB,AVPR1A,PPP1R1B,
GO:0007622~rhythmic behavior	EGR2,
GO:0007623~circadian rhythm	MTTP,H0Y8X5,DBP,AGRP,ARNTL,CLDN4,BHLHE40,PER2,HDAC3,CLOCK,PER1,CRX,PAX4,HNRNPR,SYNCRIP,NCOR1,AVP,NTRK1,TYMS,SERPINE1,JUN,F7,UBB,UBC,LIPC,TOP1,CDK4,CREB1,JUND,TPH1,DDX5,NR1D1,DDC,DRD4,FAS,SLC6A4,HTR7,NOS2,RORA,ATP7B,SREBF1,ID1,LEP,NAMPT,ID4,MTNR1A,NRIP1,SLC9A3,MTNR1B,CSNK1E,GSK3B,CPT1A,PROK1,RPS27A,UBA52,SKP1,ID3,EGR3,PPARA,DHX9,ADCY1,EP300,KLF10,CUL1,DYRK1A,KLF9,NONO,ADIPOQ,NTRK3,RPE65,CRY1,AANAT…
GO:0007624~ultradian rhythm	ENOX2,
GO:0007625~grooming behavior	CTNS,SLITRK5,HPRT1,OXT,AVP,APRT,DRD2,HOXB8,DRD1,AVPR1A,HTT,PPT1,QRFP,DDO,NMUR2,
GO:0007626~locomotory behavior	FSHR,SOD2,UBA6,SOBP,ESPN,H7C0S8,MEIS1,ASTN1,GRM6,STRN,GNG7,DSCAM,HPGDS,PITX3,C1QL1,ADCY5,OLFM2,SOD1,HPRT1,AVP,APP,CALB1,TH,HEXB,DBH,GNAO1,GAA,DRD2,TAL1,CHRNB2,NPY1R,HTR2C,CHRNB4,CHRNA3,ADRA1B,OPRM1,DRD3,OPRK1,ETV5,GRM5,HTT,CHRNA4,ALDH1A3,NPY2R,SEPP1,NOVA1,MECP2,SLURP1,PTEN,SNAP25,GMFB,ABAT,QRFP,CACNA1B,PDE1B,ATP2B2,SLC6A3,NRG1,APBA1,ATP7A,SLC18A2,APLP2,GRM1,CACNA1E,BSX,NEGR1,LRRTM1,NAV2,NPAS3,FEZ…
GO:0007628~adult walking behavior	PCDH15,AGTPBP1,CACNB4,CACNA1A,NPC1,HTRA2,CTNS,DAB1,ATG7,UCHL1,MAPT,DRD2,TRH,DRD1,GLRA1,ARRB2,SCN1A,GLRB,EPHA4,KCNJ10,CNTN2,KCNMA1,CACNA1C,GBX1,EFNB3,ZIC1,FXN,CEND1,ABHD12,OXR1,SPTBN4,HIPK2,DMRT3,KLHL1,CHD7,CLN8,SCN8A,
GO:0007631~feeding behavior	HCRTR1,AGRP,GALR2,HCRTR2,GALR3,CALCA,GCG,PPY,NPY,FYN,PYY,DRD2,PMCH,GAL,BDNF,NPY1R,HTR2C,CCKAR,CCKBR,MC4R,NKX2-1,NPY2R,PRLHR,NPY4R,NPY5R,NTRK2,PYY3,GIGYF2,NEGR1,ADM2,NPW,MRAP2,NPY6R,MCHR1,STRA6,NMUR2,PYY2,
GO:0007632~visual behavior	NPHP1,NPHP4,SLC1A2,DYNLRB1,
GO:0007634~optokinetic behavior	HOXA1,
GO:0007635~chemosensory behavior	PRKCG,CASR,TRPV1,OBP2B,TAS2R5,TAS2R1,
GO:0007638~mechanosensory behavior	ETV1,STRBP,GFI1,
GO:0008015~blood circulation	TBC1D8,CYB5R3,NPY,EPO,CXCL10,SERPING1,LPA,EPB41,F5,EDN3,HOXB2,ELN,NPY1R,PLN,ADORA2A,BDKRB2,HTR7,ADM,ACVRL1,AVPR1A,STAT1,MTHFR,CXCL12,MEOX2,NPY4R,RCAN1,OLR1,FLI1,COL4A3,GUCY1A3,GUCY1B3,E2F4,C3AR1,NFE2,IMMP2L,NPY6R,DLL4,MYOF,CHD7,XCL2,UTS2R,TBX20,HCN4,
GO:0008016~regulation of heart contraction	FXYD1,CACNA1H,CELF2,TH,CHRM2,GNAO1,TPM1,THRA,THRB,MYH6,DES,S100A1,PLN,SRI,GLP1R,TNNT2,CYP2J2,KCNQ1,CAV3,CACNA1B,SP4,DMPK,TBX2,CAMK2D,KCNJ12,FOXN4,HBEGF,HOPX,KCNIP2,HSPB7,KCNE5,KCNG2,
GO:0008033~tRNA processing	PUS3,POP4,TYW5,FBLL1,POM121C,TRIT1,POP7,MTO1,PUS1,PUSL1,FBL,TRDMT1,KIAA0391,NUPL2,XPOT,LCMT2,TRMU,NUP155,RPP40,RPP14,FARS2,CPSF4,TRUB2,EPRS,TPR,CSTF2,NUP214,NUP62,AARS,SARS,NUP153,RANBP2,NUP98,WDR4,NUP107,LSM6,RAN,RPP38,RPP30,RAE1,NSUN2,CPSF1,NUP160,GRSF1,LAGE3,KARS,CTU2,TRMT5,PUS10,FAM98B,TRMT12,NUP188,CDKAL1,TYW3,TYW1B,TRMT10C,NUP54,TRMT11,TSEN54,ADAT2,CTU1,ZBTB8OS,TRMT44,NUP93,TSEN2,NUP43,NUP3…
GO:0008037~cell recognition	NCR3,LAMA5,CRTAM,CD5,VCAN,PVR,PECAM1,CD200,SMAGP,PVRL1,CD226,TIGIT,CADM3,CADM2,CADM4,CSGALNACT1,PVRL2,PVRL4,CLEC7A,CADM1,CNTNAP3,PVRL3,
GO:0008038~neuron recognition	BDNF,CXCR4,OPCML,PCDH12,NTM,CNTNAP2,
GO:0008039~synaptic target recognition	DYNLL2,
GO:0008045~motor neuron axon guidance	HOXA2,SLIT1,SLIT2,ERBB2,EGR2,CHN1,ETV4,CXCL12,LHX1,HOXA1,MNX1,EPHA4,FGF8,CDK5,NOG,ALCAM,RNF165,LHX4,LHX9,LHX3,
GO:0008049~male courtship behavior	HEXB,
GO:0008050~female courtship behavior	THRA,THRB,
GO:0008052~sensory organ boundary specification	NTF4,
GO:0008053~mitochondrial fusion	MFN1,OPA1,MFN2,BAX,BCL2A1,BAK1,USP30,FAM73B,PLD6,FAM73A,GDAP1,MIEF2,MFF,ST20,MIEF1,CHCHD3,FIS1,AFG3L2,
GO:0008054~negative regulation of cyclin-dependent protein serine/threonine kinase by cyclin degradation	UBE2C,CUL3,FBXO31,C2orf40,
GO:0008057~eye pigment granule organization	SHROOM2,
GO:0008063~Toll signaling pathway	MYD88,PALM3,TRAF3,PELI3,PELI2,PELI1,
GO:0008064~regulation of actin polymerization or depolymerization	TMSB4Y,CXCL12,SSH2,SSH3,SSH1,
GO:0008065~establishment of blood-nerve barrier	DMD,AGT,GSTM3,HAPLN2,
GO:0008078~mesodermal cell migration	FGF8,MESP1,NCKAP1,
GO:0008088~axo-dendritic transport	APP,MAPT,HTT,APBA1,KLC1,KLC3,SPG11,KLC2,
GO:0008089~anterograde axonal transport	AP3B1,AP3D1,KIF3B,KIF1B,KIF4A,SNAPIN,SOD1,NEFL,AP3M2,HAP1,AP3S2,BLOC1S1,KIF1A,AP3B2,BLOC1S3,BLOC1S2,MGARP,BLOC1S5,AP3S1,DTNBP1,BLOC1S4,RAB21,BLOC1S6,SPG7,AP3M1,
GO:0008090~retrograde axonal transport	DST,SOD1,NEFL,PAFAH1B1,HAP1,WDR81,MGARP,NDEL1,
GO:0008104~protein localization	DOC2B,HNF1A,AKAP10,AKAP7,KIF5C,PLOD3,CUTA,ULK1,KATNA1,AKAP3,TP53,NPM1,C18orf42,DRD2,ERCC3,KIF5B,TSC2,MECP2,NR0B1,IST1,HAP1,CAV3,CD81,GNGT1,HSPG2,CAV1,KIF5A,GRIN2A,IFT88,SQSTM1,GRIN2C,RAB35,DHCR24,NEDD8,KIF26B,CROCC,GRASP,GGN,DDX42,CDAN1,BBS7,TNS4,CADM3,STK11IP,NBEA,NRCAM,KIFAP3,WNK4,ALS2,VPS13A,CEP250,BBS2,BIN3,CLIC5,SLC9A2,MLH3,KIF26A,MAPK8IP3,CBY1,GRIP1,
GO:0008105~asymmetric protein localization	WNT7A,SCRIB,DYNC2H1,COLQ,
GO:0008150~biological_process	TMEM129,TMEM120B,ILVBL,TARSL2,MYBPHL,SBNO1,C7orf72,KRBA1,URAD,ENO4,NUDT19,MYO1F,SMAP,PTGER3,MATN2,PIK3C2B,SOCS7,NCKAP5,C2CD2L,NEMP1,TXNDC9,RGPD8,DSCR3,KHNYN,FYB,CTDSPL,WDR46,INE1,CASC3,FAM127A,PIN1P1,ABCC4,MPPED1,NBR2,TEX28,FLRT2,SIPA1L1,HSPA12A,PI15,WBSCR22,TLX2,SGTA,CALU,AHCYL1,PRICKLE3,MFSD11,URB1,ZNF862,TSPAN3,PAGE4,PLCH2,MEGF6,SMIM24,JRK,CTAG2,KRTAP5-8,PIK3C2G,TSPAN9,KRT36,SCGN,ZFAND5,GAGE7,…
GO:0008152~metabolic process	CES2,ATP11C,DNAH8,MYO18B,CSRP2BP,TUBB8,ABCA8,LYZB,HELLS,PDE4D,TRPM2,MYO7A,SHMT1,CHD1L,ALG13,UGT2B11,ALG9,ACSM2B,CHD9,MYO19,ASRGL1,ATP13A2,EIF5B,PIAS2,DNAH10,NAT10,A0A087WV58,DDX50,NUDT7,EEF1A1,CNDP2,GNA11,UBE2D1,NUDT18,ABCB7,SYN2,KIF1B,TAZ,SULF1,TYW1B,KIF3C,APOBEC3D,HIBCH,ABCA2,GSTA3,ASNA1,DDX24,B3GAT2,MYO5A,UBE2D3,MYO15A,DNAH11,TAP2,BCAT1,UGT2B28,DHX29,RBBP9,GSTA5,ATP13A3,MAN1C1,A0A087WZ62,NPL,G…
GO:0008154~actin polymerization or depolymerization	WIPF1,ABI2,VASP,WASL,WAS,DSTN,ABI1,ENAH,GHSR,GHRL,EVL,
GO:0008156~negative regulation of DNA replication	GMNN,HCRT,HUS1,RAD17,TGFB1,TGFB3,S100A11,NF2,TERF1,ATR,TTF1,PDS5A,ENPP7,WAPL,CDAN1,MAPK15,CDC6,GTPBP4,TSPYL2,GDF2,
GO:0008202~steroid metabolic process	AKR1B15,SULT2B1,SULT1B1,AKR1B10,NR1I2,UGT2B17,CYP17A1,CYP11A1,CYP2E1,CYP3A4,CYP21A2,SULT1A3,SULT1A4,FDX1,CYP2D6,CYP2A6,CYP19A1,CYP2C9,HSD3B1,HSD17B1,AKR1B1,CYP11B1,AKR1C4,SRD5A1,CYP11B2,CYP2B6,CYP3A5,UGT1A1,FDXR,HSD3B2,HSD11B1,TSPO,SRD5A2,CYP2C19,G6PC,HSD17B3,AKR1C3,LSS,STAR,SULT1E1,SULT1A2,AKR1C2,UGT2B15,HSD11B2,SULT2A1,STARD3,MSMO1,CYP1B1,FDX1L,HSD17B11,SULT4A1,DHRS4,SRD5A3,UGT1A8,STARD5,WWOX,S…
GO:0008203~cholesterol metabolic process	SCAP,INSIG2,INSIG1,HNF1A,LIPE,APOL1,NPC1,MBTPS2,CUBN,LRP5,ERLIN1,CYP7B1,SOAT2,ERLIN2,ABCA1,CH25H,LDLR,APOA1,APOE,APOA2,APOC1,APOC3,CAT,APOB,LCAT,APP,CYP11A1,IL4,APOA4,CELA3B,CELA3A,FDX1,LIPC,CETP,CYP11B1,CYP11B2,RXRA,FDXR,FECH,TNFSF4,SOAT1,SREBF1,LEP,ABCG1,LEPR,STAR,CEBPA,NPC2,VLDLR,HDLBP,PPARD,APLP2,APOBR,SREBF2,APOF,MBTPS1,STARD3,EBP,NR0B2,LDLRAP1,PCSK9,SORL1,APOL2,OSBPL1A,OSBPL5,CLN6,CLN8,PCTP…
GO:0008206~bile acid metabolic process	NR5A2,ACOT8,SLC27A2,NPC1,ABCC3,ATP8B1,CYP7B1,ABCB11,CH25H,ALB,ACAA1,AKR1C4,RXRA,SCP2,CYP7A1,LEP,SLCO1A2,FABP6,HSD17B4,AKR1D1,CYP27A1,AKR1C1,SLC10A2,BAAT,SLC10A1,NCOA2,NCOA1,NR1H4,ACOX2,ARV1,HSD3B7,GBA2,SLCO1B3,SLCO1C1,CYP39A1,AMACR,CYP8B1,SLC27A5,CYP46A1,SLCO1B1,
GO:0008207~C21-steroid hormone metabolic process	AKR1D1,DHRS2,
GO:0008209~androgen metabolic process	SGPL1,ESR1,CYP3A4,CYP19A1,UGT2B7,AKR1C4,SRD5A2,ADM,HSD17B4,AKR1D1,SHH,TIPARP,HSD17B8,DHRS9,PLEKHA1,PPARGC1A,
GO:0008210~estrogen metabolic process	UGT2B11,SGPL1,IL1B,HSD17B1,COMT,UGT1A1,SULT1E1,SULT1A1,HSD17B4,CYP1B1,TIPARP,PLEKHA1,
GO:0008211~glucocorticoid metabolic process	APOA1,NR3C1,SERPINA6,STAR,MECP2,
GO:0008217~regulation of blood pressure	PTGS1,EDNRB,SGK1,DLL1,RAMP2,LRP5,UTS2,SOD1,REN,AGT,NPPA,POMC,NPY,SOD2,ATP1A1,CALCA,COL1A2,HMOX1,CHGA,ACE,MYH6,CYP11B1,NPR1,GNB3,NPPB,NPR3,TAC1,NPR2,EDNRA,NPY1R,CD34,NOS3,GCH1,BRS3,EPHX2,PTGS2,ACVRL1,PPARG,LEP,MC3R,GCGR,AGTR2,ATP1A2,P2RX1,RENBP,ACTA2,HBB,CYP4F2,CACNA1B,GUCY1A3,NRG1,CACNA1C,C3AR1,ACSM3,ERAP2,LVRN,AGTRAP,COX-2,UTS2B,TAC4,P2RX4,ERAP1,STK39,LNPEP,TRHDE,NISCH,CORIN,NOX1,
GO:0008218~bioluminescence	SERPIND1,SDC2,SERPINA10,
GO:0008219~cell death	CLU,CLUL1,CACNA1A,AXIN1,KLK8,BRINP1,CIDEA,RGS20,BCL10,HMOX1,FOSL2,HTR2A,NUP62,PTGER3,RGS19,GZMM,EMP1,EMP2,EMP3,TGFB2,EIF4G2,OLR1,PMP22,BNIP3,IL17A,MAP3K11,RRAGA,FBXO18,SUSD6,OPTN,ALS2,PRKD2,PNPLA8,ZAK,VAPA,NDOR1,PARP4,FAF1,AXIN2,SNCAIP,
GO:0008228~opsonization	CRP,C4B,MBL2,LBP,PTX3,CD47,FCN2,SPON2,
GO:0008272~sulfate transport	SLC26A4,SLC26A2,SLC26A11,SLC26A7,SLC26A8,SLC26A6,SLC13A1,RACGAP1,SLC26A1,SLC13A4,
GO:0008277~regulation of G-protein coupled receptor protein signaling pathway	GPSM1,RAMP1,RAMP3,RAMP2,RGS12,RGS16,RGS5,RGS14,GNG7,TULP3,RGS9,RGS20,RGS11,ITGB1,ADCYAP1,GRK4,GRK5,RGS2,GRK6,RGS6,RGS3,RGS4,RGS7,GNG4,DYNLT1,RGS1,PDCL,GIT2,GRK1,GPR158,KCTD16,KCTD8,RASGRP4,USP33,PLCB1,RGS18,HOMER2,RIC8B,PLCE1,USP20,GIT1,
GO:0008283~cell proliferation	PTGES3,FER,E2F8,GMNC,A6NIZ1,B2RBV5,IRF2,HTR1A,THPO,SIX1,H3BNH8,VEGFA,BIN1,PES1,CYR61,PDXK,PRMT5,MDM4,PSPHP1,LAMA5,POLR3G,INSIG1,TBX1,DNPH1,BUB1,NRD1,FIGF,KDM1A,EVI5,BUB1B,TSPAN1,DKC1,NBN,SRGAP2,CBFA2T3,ZPR1,ENTPD5,TACC1,FRAT2,GPC4,CREG1,TUSC2,UBR5,TACC2,RAPGEF3,LY86,ECD,LGI1,CD160,APC2,PAK4,EGFR,HRAS,TGFA,PRL,GCG,NPY,IL1A,IL2RA,RAF1,MAS1,CD74,S100B,ERBB2,TP53,CYP1A1,TYMS,GNAI2,IGF1,FGF1,CD5,FES,C…
GO:0008284~positive regulation of cell proliferation	PRAMEF26,PRAMEF6,VWCE,PRAMEF11,PRAMEF15,PRAMEF7,PRAMEF25,PRAMEF18,FGFR2,PRAMEF5,LOC645382,PRAMEF9,PRAMEF4,PRAMEF10,PRAMEF22,HMX2,PRAMEF27,NKX2-6,PRAMEF14,MTA3,CASR,FGFR1,GLI1,SHC4,HMGA2,TGFA,FGFR3,PDGFC,C9orf69,IL34,CAMP,CDC7,TRAF5,DLL1,SDCBP,E2F3,WNT10B,ADAM10,KMT2D,ITGB1BP1,IKBKB,EREG,TBX3,MDM4,T,RAD51B,BIRC5,HOXA3,TBX1,PRC1,CHP2,FIGF,FGF17,GDF9,GREM1,JAK2,ICMT,PRAMEF2,DNAJA2,LRP5,NCOR1,CRLF1,C…
GO:0008285~negative regulation of cell proliferation	FGF2,ING1,APC,RBM10,CDKN2A,FEZF1,ING4,NUPR1L,ING2,IRF1,SPRY1,ING5,DAB2IP,MYO16,H3BNH8,MEN1,DLL1,PLPP1,BAI1,TP53I11,PTGES,ITGB1BP1,PDCD5,SLC9A3R1,IFIT3,IRF6,KLF11,WNT9A,TAX1BP3,EREG,HGS,MDM4,TRIM24,ALOX15B,PPM1D,TP73,INPPL1,FGF10,CYP27B1,FABP7,TGFB1I1,EEF1E1,PRKRIR,KLF4,SMAD6,SPRY2,NCK2,STRN,DFNA5,JAK2,FKTN,CBFA2T3,SLIT3,TMEM127,PRKRA,UTP20,PPP1R15A,NEURL1,ALDH1A2,SLIT2,GDF11,GJB6,LDOC1,CER1,GAS8,…
GO:0008286~insulin receptor signaling pathway	SH2B2,PSMB11,NR1H3,PSMD11,PSMD12,PSMD9,EEF2K,PIK3C2A,PIK3R2,PSMD14,NRG2,SOCS7,IRS4,PSMA7,RASGRF2,EREG,SPTBN2,ATP6V0E1,GRIN2D,FGF10,PDPK1,PSMD3,FGF16,RASA4,LAMTOR5,FRS3,LAT,PRKAB2,FGF17,JAK2,ATP6V1G1,PSMD10,FGF18,SOGA1,RASGRP1,RASAL1,ATP6V1G2,FGF19,EGFR,NRAS,HRAS,KRAS,PDGFB,EGF,INS,IGF2,IL2RA,SPTA1,RAF1,PDGFA,CSF2,ERBB2,IL5,FGF1,INSR,FYN,EIF4E,NEFL,IGF1R,FGF4,IL3,IGFBP1,FGF2,PDGFRB,UBB,UBC,ARAF,KI…
GO:0008292~acetylcholine biosynthetic process	CHAT,SLC44A4,SLC5A7,
GO:0008295~spermidine biosynthetic process	AMD1,SRM,AGMAT,
GO:0008298~intracellular mRNA localization	CASC3,STAU1,BICD1,
GO:0008299~isoprenoid biosynthetic process	MVD,FDPS,MVK,ISPD,GGPS1,IDI1,HMGCS1,PDSS1,HMGCR,FDFT1,HMGCS2,PDSS2,COQ2,IDI2,
GO:0008306~associative learning	CRH,ADRB2,SRF,DRD2,CHRNB2,TAC1,DRD5,TACR1,GABRA5,EIF4A3,NPTX2,PPT1,UCN,SNAP25,ASIC1,RELN,BTG2,CLN3,RIN1,NEUROD2,CHRFAM7A,NRGN,TNR,CLN8,SHANK1,
GO:0008333~endosome to lysosome transport	DENND3,BECN2,MGRN1,SNAPIN,ADRB2,M6PR,VPS41,RAB7A,VAMP7,SNX16,RHOB,MTM1,GPRASP1,RAB12,SCYL2,ATG14,HOOK3,FAM160A2,TGFBRAP1,VPS33A,HOOK2,VPS39,RILP,SORT1,CDX2,TSG101,KIF13A,VPS33B,VPS16,VPS11,AKTIP,VIPAS39,CHMP5,VPS18,HMGXB4,HOOK1,STX8,TRAK1,PCDHGA3,
GO:0008334~histone mRNA metabolic process	SSB,SNRPB,NCBP2,SNRPE,SNRPF,SNRPG,SNRPD3,LSM11,NCBP1,SLBP,ZNF473,LSM10,
GO:0008340~determination of adult lifespan	TP53,IDE,POU1F1,HTT,MSH2,MSH6,GHRHR,PRDM2,ATM,LRRK2,RAD54L,INPP5D,COQ7,BBC3,TFCP2L1,
GO:0008343~adult feeding behavior	AGRP,GPR39,NPY,BRS3,LEP,USP46,CARTPT,DMBX1,GHSR,GHRL,
GO:0008344~adult locomotory behavior	SEZ6L2,TSHR,OTOG,CHL1,GRIN2D,PARK2,SNCG,CSTB,APP,CNP,GIP,ATP1A3,HOXB8,DRD4,TMOD1,HOXD9,HOXD10,NTSR1,NTF4,SNCA,GDNF,PBX3,OPRD1,PAFAH1B1,NR4A2,CXCL12,ARCN1,PPT1,ATP1A2,MECP2,CLCN3,ATXN1,FGF12,DNM1,GRIN1,EPS8,PUM1,TBCE,SEZ6,GIGYF2,PREX2,LGI4,DMBX1,TSC1,FGF14,NTAN1,BTBD9,PARK7,SEZ6L,SLITRK6,ADAM22,FOXA2,
GO:0008347~glial cell migration	TSPO,MATN2,FN1,VCAN,AZU1,P2RY1,EPHA4,TGFB2,CSPG4,NDN,P2RY12,
GO:0008354~germ cell migration	PLPP1,PLPP3,TGFB1,ITGB1,KIT,TGFBR1,CXCL12,CXADR,FOXC1,DMRT1,
GO:0008355~olfactory learning	ADCY3,DRD4,GRIN1,
GO:0008356~asymmetric cell division	ACTR3,ACTR2,GOLGA2,PARD3,
GO:0008360~regulation of cell shape	PALM,FMNL1,WIPF3,C15orf62,PALM2-AKAP2,PALM2,SLC26A5,ARHGDIA,MYL12A,CCL24,LST1,CDC42EP2,SLC9A3R1,MYL12B,PLXNB2,SEMA3E,PLXNB1,DAPK3,COCH,WIPF1,C21orf2,GAS2,ATP10A,DIAPH1,GAS7,PRPF40A,F2,SPTA1,FN1,ALDOA,ANXA1,S100B,ITGB2,IL6,ICAM1,HPN,FYN,FES,CSF1R,HEXB,HCK,VIL1,TPM1,FGR,CCL3,KIT,CCL2,EZR,VEGFA,EPB42,RHOQ,ANXA7,RASA1,PTN,MSN,CORO1A,RDX,MYH9,MYH10,KDR,PXN,CCL11,CCL7,FGD1,CDC42EP1,GNA12,PTK2,DMTN,EPS8…
GO:0008361~regulation of cell size	SLC9A3R1,LAMTOR5,RARG,EZR,VAV1,CREB1,IL7R,KEL,MSN,RDX,XK,VAV2,RAC1,ATP2B2,LAMTOR4,ARHGAP5,RAP1GAP2,IQGAP3,RPTOR,WDTC1,CLN8,VAV3,
GO:0008366~axon ensheathment	CLDN11,MBP,PLP1,POU3F1,PPARD,PRX,
GO:0008380~RNA splicing	RBFOX1,CCAR2,RBM8A,RBMY1B,RBMY1E,RBFOX3,SRRM4,RBFOX2,USB1,SNRPD2,SAP18,MPHOSPH10,GEMIN2,LSM1,CASC3,POLR2D,DHX15,PRPF4,SART1,HNRNPR,PRPF3,PPIH,PLRG1,NUDT21,DHX16,SYNCRIP,CDC40,NOL3,ZPR1,SF3B1,SNRNP200,BCAS2,DNAJC8,PRPF6,PCF11,ZRANB2,LUC7L3,CD2BP2,PTBP3,LSM8,HNRNPC,SNRPB2,SNRNP70,SNRPA,HNRNPA1,SNRPA1,RBMY1D,RBMY1A1,RBMY1C,HSPA8,GTF2F2,SNRPB,HNRNPL,LGALS3,SON,POLR2C,POLR2E,WT1,HNRNPA2B1,SFPQ,POLR2A,…
GO:0008406~gonad development	CGA,WT1,FSHR,NR0B1,FGF8,IRX5,BASP1,RDH10,OSR1,MKKS,SALL1,
GO:0008535~respiratory chain complex IV assembly	SCO2,SCO1,MT-CO3,COX10,SURF1,COA6,COX15,COX18,COX11,
GO:0008542~visual learning	AP1S2,SGK1,MEIS2,RGS14,CTNS,DEAF1,PDE8B,KRAS,HMGCR,APP,ITGB1,DBH,SCT,NPS,KIT,ATP1A3,DRD2,BRAF,CREB1,CHRNB2,NF1,DRD1,PTPRZ1,HRH2,NTS,HRH1,ADRA1B,DRD3,MTOR,ABL2,HTT,ATP1A2,MECP2,ATXN1,CDK5,PDE1B,KMT2A,GRIN1,GRIN2A,CACNA1C,CACNA1E,HIF1A,IFT20,NETO1,LRRN4,SYNGAP1,FOXB1,ADAM2,TANC1,RIC8A,NLGN3,PPP1R1B,DCDC2,NDRG4,NPTN,
GO:0008543~fibroblast growth factor receptor signaling pathway	FGF2,FGF8,FGFR2,PSMB11,FGFR1,FGF1,FGF12,FGF10,FGFR3,FGF5,FGF20,FGF6,FGF7,FGF22,PSMD11,PSMD12,PSMD9,PIK3CD,PIK3R2,PSMD14,NRG2,PSMA7,RASGRF2,EREG,SPTBN2,CHUK,GRIN2D,PDPK1,FLRT2,PSMD3,ADCY6,FGF16,RASA4,FIBP,FOXO3,FRS3,LAT,SPRY2,FGF17,ADCY3,PHLPP1,ADCY9,JAK2,PSMD10,FGF18,RASGRP1,RASAL1,ADCY5,FGF19,EGFR,NRAS,HRAS,KRAS,PDGFB,EGF,IL2RA,SPTA1,RAF1,PDGFA,CSF2,ERBB2,IL5,PRKCG,LCK,FYN,NEFL,FGF4,IL3,PDGFRB,U…
GO:0008544~epidermis development	LCE1E,LCE3C,LCE1B,EVPLL,KIF3A,EVPL,LCE2B,OVOL1,AGPAT2,FOXN1,TGM5,KRT34,SCEL,GJB5,KRT14,INSR,IGF1R,KRT16,STS,PTHLH,KRT5,DSP,ATP2A2,KRT15,POU3F2,NTF3,FGF7,SPRR1B,SPRR2E,SPRR2D,KRTAP5-9,CTGF,CRABP2,S100A7,CASP14,NTF4,SPRR1A,SPRR2B,SPRR2A,KRT9,KRT2,DCT,WAS,KLK7,RBP2,ALDH3A2,EMP1,KRT83,KRT85,ELF3,ATP2C1,FABP5,KRT76,SATB1,BNC1,COL7A1,PLOD1,KRT17,PPARA,IFT88,GAB1,LAMB3,LAMC2,FLOT2,KRT32,KRT31,CDSN,CST6,…
GO:0008582~regulation of synaptic growth at neuromuscular junction	MUSK,SIX1,SIX4,COLQ,
GO:0008584~male gonad development	CITED2,PRPS1L1,RBMY1B,HMGA2,FANCA,TLR3,BCL2L11,SOX15,NUPR1,TLR5,CSDE1,FSTL3,REN,LHB,MAS1,INHA,INSR,ERCC1,INHBA,TFPT,BCL2,KIT,GATA1,YBX3,SRD5A1,WT1,EIF2S2,KITLG,PRKACG,LHCGR,GATA3,RRM1,FSHR,HMGB2,KDM5A,SRD5A2,HOXA10,HOXA9,HOXA11,FGF9,CTNNA1,TGFBR1,WNT5A,AKR1C3,MSH2,GATA4,SOX9,NASP,STAR,MMP14,INSL3,NR0B1,WNT4,SOX8,HMGCS1,SRY,BCL2L1,PRDX4,NR5A1,BIK,ADAM15,MAMLD1,NCOA4,COL9A3,ARID5B,NCOA2,NCOA1,MEA1,…
GO:0008585~female gonad development	CCDC182,FANCA,IDH1,UBB,FSHR,BRCA2,WNT4,COL9A3,ARID5B,AMHR2,LHX8,TIPARP,SFRP1,ZFP42,TOX2,PITX2,LHX9,
GO:0008588~release of cytoplasmic sequestered NF-kappaB	TNFSF14,CD27,NLRP12,ZNF268,TRIP6,
GO:0008589~regulation of smoothened signaling pathway	FGF10,GLI1,GLI2,FGFR2,OTX2,RORA,GAS1,IFT88,PTCH1,ZIC1,TCTN1,C2CD3,RPGRIP1L,TTC21B,CREBBP,IFT140,FUZ,ARL6,RAB23,INTU,
GO:0008593~regulation of Notch signaling pathway	TSPAN15,CD46,IL6ST,SYNJ2BP,POSTN,LLGL1,LLGL2,DTX1,GALNT11,LFNG,
GO:0008594~photoreceptor cell morphogenesis	CABP4,GRK1,
GO:0008595~anterior/posterior axis specification, embryo	TBX3,T,HOXD8,TDGF1,WNT5A,FZD5,FRS2,TCF7L1,
GO:0008608~attachment of spindle microtubules to kinetochore	NDC80,ZNF207,BUB3,FAM175B,SGOL1,TEX14,CASC5,AURKB,AURKC,
GO:0008610~lipid biosynthetic process	AGPS,FDFT1,ACSL4,ACSL1,SREBF1,ACLY,PRKAA2,PRKAA1,GPAT4,DOLPP1,ACSS2,OLAH,CLN8,PRPF19,
GO:0008611~ether lipid biosynthetic process	AGPS,PEX7,GNPAT,FAR1,FAR2,
GO:0008612~peptidyl-lysine modification to peptidyl-hypusine	DHPS,EIF5A,DOHH,EIF5A2,
GO:0008615~pyridoxine biosynthetic process	PNPO,PSAT1,
GO:0008616~queuosine biosynthetic process	QTRTD1,QTRT1,TXNDC9,PDC,PDCL,PDCL2,PDCL3,
GO:0008617~guanosine metabolic process	DGUOK,
GO:0008625~extrinsic apoptotic signaling pathway via death domain receptors	TNFRSF10A,DDX3X,TNFRSF10B,TNFRSF10C,DEDD,GABARAP,BAG3,NGF,TNF,BCL2,TNFRSF1A,NF1,FAS,CD27,PIK3R1,FASLG,DAPK1,BID,CRADD,NGFRAP1,TNFRSF9,BAX,FADD,KIAA0141,TRADD,DAB2IP,BLOC1S2,DEDD2,CASP10,BAD,MOAP1,SORT1,DDX47,DIABLO,TNFRSF10D,DAXX,CASP8AP2,TNFRSF18,
GO:0008626~granzyme-mediated apoptotic signaling pathway	UBE4B,SRGN,GZMB,LAMP1,BNIP3,
GO:0008627~intrinsic apoptotic signaling pathway in response to osmotic stress	SCN2A,
GO:0008628~hormone-mediated apoptotic signaling pathway	PTH,CRH,SSTR3,SST,
GO:0008630~intrinsic apoptotic signaling pathway in response to DNA damage	SOD2,TP73,HTRA2,BCL2L11,CHEK2,ABL1,TNF,POLB,HMOX1,BCL2,TNFRSF1A,TNFRSF1B,XPA,PIK3R1,EPHA2,PML,SFN,BRCA1,MLH1,CASP2,IER3,CRIP1,MSH6,CASP9,PRKDC,E2F1,ERCC6,BAX,BCL2L1,MCL1,ATM,IKBKE,HIC1,NFATC4,BCL2A1,BAK1,BCL2L2,BAD,MOAP1,MAEL,ST20,BCL2L10,TOPORS,FNIP2,CIDEB,BOK,
GO:0008631~intrinsic apoptotic signaling pathway in response to oxidative stress	SOD2,PRODH,JAK2,ARL6IP5,GPX1,BCL2,MAPT,PML,PRKCD,MELK,PDK1,CYP1B1,ZNF622,MAP3K5,DIABLO,STK24,
GO:0008635~activation of cysteine-type endopeptidase activity involved in apoptotic process by cytochrome c	APAF1,CASP3,CASP7,CASP9,CYCS,BAX,BAK1,DIABLO,
GO:0008637~apoptotic mitochondrial changes	CD24,ATP2A1,JTB,IFIT2,SLC25A4,NDUFS1,PPIF,AKT1,GCLC,GCLM,DAP3,HK2,BID,PPP2CB,BAX,BCL2L1,MCL1,MAP3K1,BIK,CDKN2A,AIFM2,PIM2,
GO:0008643~carbohydrate transport	SLC2A8,SLC35A1,SLC50A1,SLC35A2,SLC35A5,SLC35A3,TMEM241,AKT2,SLC37A1,PEA15,SLC35D3,NAGLT1,SLC2A7,SLC35D2,SLC37A3,SLC37A2,SLC5A11,SLC35B4,SLC35C1,RFT1,SLC35A4,SLC2A11,SLC35D1,SLC5A4,SLC45A1,
GO:0008645~hexose transport	POM121C,NUPL2,SLC37A4,NUP155,SLC2A1,SLC2A2,SLC2A3,TPR,SLC5A1,SLC2A4,HK1,SLC2A5,GCK,G6PC,NUP214,NUP62,NUP153,RANBP2,HK2,HK3,NUP98,NUP107,RAE1,NUP160,GCKR,NUP188,NUP54,NUP93,NUP43,NUP37,NUP35,NUP210,NUP133,NUP205,SEH1L,POM121,NUP88,NDC1,G6PC3,NUP58,NUP85,G6PC2,AAAS,NUP50,
GO:0008652~cellular amino acid biosynthetic process	PHGDH,GLS,GLUD1,PAH,GOT2,OAT,ASNS,GLUL,GOT1,GPT,PYCR1,ASPA,ALDH18A1,PSPH,FOLH1,CCBL1,PYCRL,GADL1,GPT2,PYCR2,FOLH1B,GLS2,NAALAD2,PSAT1,
GO:0008653~lipopolysaccharide metabolic process	AOAH,
GO:0008654~phospholipid biosynthetic process	EPT1,CEPT1,FITM1,SERINC4,PISD,CHPT1,CDIPT,ISYNA1,PGS1,FADS1,HEXB,PTDSS1,DGKE,PPARD,GPAM,CRLS1,SERINC5,FITM2,LPCAT1,SERAC1,PCYT2,PIP5K1A,PTDSS2,SERINC1,AGPAT4,AGPAT3,AGPAT5,
GO:0008655~pyrimidine-containing compound salvage	CDA,
GO:0009048~dosage compensation by inactivation of X chromosome	BRCA1,EIF1,EXOSC10,UPF1,
GO:0009051~pentose-phosphate shunt, oxidative branch	PGLS,G6PD,PGD,
GO:0009052~pentose-phosphate shunt, non-oxidative branch	TKT,TALDO1,RPIA,RPEL1,RPE,SHPK,
GO:0009056~catabolic process	PTER,CES2,TMEM150A,
GO:0009058~biosynthetic process	NDUFAF6,GMPPA,CCBL2,PBLD,EIF2B3,CCBL1,ALDH1L1,GCAT,PCYT1A,AADAT,FDFT1,PCYT1B,APMAP,ALAS2,SPTLC3,SPTLC2,MTFMT,GPT2,ALAS1,PCYT2,TAT,ALDH1L2,ACCSL,OLAH,ACCS,TRIT1,
GO:0009059~macromolecule biosynthetic process	DPM2,
GO:0009060~aerobic respiration	PMPCB,SLC25A14,MT-CO1,CAT,UQCRH,COX4I1,UQCRB,SDHB,UQCRC2,ADSL,UQCRC1,NDUFV1,UCN,BLOC1S1,COX10,OXA1L,MTFR1,SURF1,FXN,ME3,COX19,COX20,MTFR2,COX4I2,SDHC,CHCHD5,PANK2,MTFR1L,SIRT3,
GO:0009062~fatty acid catabolic process	LPIN1,ACOT7,FAAH,ECI2,CEL,PPARD,PLA2G15,LPIN2,LPIN3,
GO:0009063~cellular amino acid catabolic process	ENOSF1,BCKDK,
GO:0009069~serine family amino acid metabolic process	MTHFD1,SRR,
GO:0009070~serine family amino acid biosynthetic process	PHGDH,MTHFD1,
GO:0009071~serine family amino acid catabolic process	THNSL2,
GO:0009072~aromatic amino acid family metabolic process	HPD,GSTZ1,TPH1,PAH,TH,FAH,TPH2,HPDL,
GO:0009082~branched-chain amino acid biosynthetic process	BCAT2,BCAT1,
GO:0009083~branched-chain amino acid catabolic process	BCKDK,BCAT2,BBOX1,DLD,DBT,BCKDHA,BCKDHB,ACAT1,IVD,HIBADH,SHMT1,ACADSB,ALDH9A1,BCAT1,ALDH6A1,AUH,HIBCH,PPM1K,MCCC1,HSD17B10,MCCC2,TMLHE,ACAD8,
GO:0009086~methionine biosynthetic process	MTR,MTHFD1,MTHFR,MTHFD2L,MTRR,
GO:0009088~threonine biosynthetic process	THNSL2,THNSL1,
GO:0009100~glycoprotein metabolic process	ST8SIA3,IL1B,ASGR2,PCSK6,ST8SIA6,SLC34A1,AGER,ADAMTS13,ST6GALNAC3,ST6GALNAC6,GAL3ST4,ERP44,PORCN,
GO:0009101~glycoprotein biosynthetic process	LARGE,GCNT1,TNIP1,B3GNT6,GOLPH3,A4GNT,
GO:0009103~lipopolysaccharide biosynthetic process	ALG1,NANS,
GO:0009106~lipoate metabolic process	DLD,
GO:0009107~lipoate biosynthetic process	LIPT2,LIAS,
GO:0009108~coenzyme biosynthetic process	SLC25A16,COASY,PANK1,PPCDC,PANK2,PPCS,
GO:0009113~purine nucleobase biosynthetic process	GART,PAICS,SHMT1,GMPS,PPAT,
GO:0009115~xanthine catabolic process	XDH,AOX1,
GO:0009116~nucleoside metabolic process	UPP1,MTAP,UMPS,F2Z2F3,PNP,APRT,NME4,DNPH1,UPP2,ATIC,NME5,PPAT,NT5C1A,
GO:0009117~nucleotide metabolic process	GMPR2,NT5C1B-RDH14,NT5C1B,DNPH1,ACPP,GMPR,FHIT,PUDP,ADAL,NT5C3B,NT5C3A,SMARCAD1,NUDT5,REXO2,
GO:0009124~nucleoside monophosphate biosynthetic process	ENTPD8,
GO:0009128~purine nucleoside monophosphate catabolic process	NT5C1A,
GO:0009132~nucleoside diphosphate metabolic process	NUDT7,
GO:0009133~nucleoside diphosphate biosynthetic process	ENTPD8,
GO:0009134~nucleoside diphosphate catabolic process	ENTPD3,
GO:0009142~nucleoside triphosphate biosynthetic process	NME4,NME2P1,AK1,NME1,NME2,AK4,CMPK1,SUCLG1,NME3,CMPK2,AK7,AK8,AK5,
GO:0009143~nucleoside triphosphate catabolic process	ENPP3,ENTPD3,ENPP1,DCTPP1,
GO:0009154~purine ribonucleotide catabolic process	HINT1,
GO:0009156~ribonucleoside monophosphate biosynthetic process	PRPS1L1,PRPS2,PFAS,ADK,
GO:0009157~deoxyribonucleoside monophosphate biosynthetic process	TK1,TK2,TYMS,DCK,DGUOK,
GO:0009159~deoxyribonucleoside monophosphate catabolic process	DNPH1,
GO:0009165~nucleotide biosynthetic process	PRPS1L1,PRPS2,PRPS1,DHFR,PRPSAP1,PRPSAP2,DHFRL1,DCK,UCK1,TK2,TK1,DCTD,DGUOK,
GO:0009166~nucleotide catabolic process	NT5E,UPP2,UPP1,
GO:0009168~purine ribonucleoside monophosphate biosynthetic process	ADA,PFAS,IMPDH2,IMPDH1,GART,PAICS,ADSS,ADSL,ATIC,GMPS,PPAT,ADSSL1,LHPP,
GO:0009181~purine ribonucleoside diphosphate catabolic process	ENTPD2,
GO:0009186~deoxyribonucleoside diphosphate metabolic process	RRM2B,RRM2,
GO:0009187~cyclic nucleotide metabolic process	PDE8A,PDE8B,NUDT4,
GO:0009190~cyclic nucleotide biosynthetic process	ADCY1,ADCY3,ADCY5,ADCY2,ADCY8,ADCY7,ADCY4,NPR2,ADCY9,NPR3,MB21D1,
GO:0009191~ribonucleoside diphosphate catabolic process	NUDT5,
GO:0009200~deoxyribonucleoside triphosphate metabolic process	RRM2B,
GO:0009204~deoxyribonucleoside triphosphate catabolic process	ITPA,
GO:0009214~cyclic nucleotide catabolic process	CNP,
GO:0009220~pyrimidine ribonucleotide biosynthetic process	CMPK1,AK5,
GO:0009223~pyrimidine deoxyribonucleotide catabolic process	NT5C,NT5M,
GO:0009225~nucleotide-sugar metabolic process	TGDS,
GO:0009229~thiamine diphosphate biosynthetic process	TPK1,
GO:0009231~riboflavin biosynthetic process	RFK,
GO:0009234~menaquinone biosynthetic process	UBIAD1,
GO:0009235~cobalamin metabolic process	MMADHC,ABCD4,CUBN,PRSS1,CTRB1,TCN1,TCN2,MUT,GIF,ABCC1,PRSS3,CTRB2,MMAA,MMAB,MTR,CTRC,AMN,CD320,LMBRD1,MTRR,MMACHC,
GO:0009236~cobalamin biosynthetic process	MMAA,MMAB,MMACHC,
GO:0009247~glycolipid biosynthetic process	GAL3ST2,GAL3ST4,GAL3ST1,ST8SIA6,GBGT1,GAL3ST3,B3GNT5,
GO:0009249~protein lipoylation	LIPT2,NDUFAB1,LIAS,NNAT,POP5,LIPT1,
GO:0009253~peptidoglycan catabolic process	LYG2,PGLYRP2,PGLYRP1,SPACA3,LYG1,PGLYRP4,PGLYRP3,
GO:0009256~10-formyltetrahydrofolate metabolic process	MTHFD2L,
GO:0009257~10-formyltetrahydrofolate biosynthetic process	MTHFD1,
GO:0009258~10-formyltetrahydrofolate catabolic process	ALDH1L1,ALDH1L2,
GO:0009259~ribonucleotide metabolic process	RNASEH2B,
GO:0009262~deoxyribonucleotide metabolic process	TK2,
GO:0009263~deoxyribonucleotide biosynthetic process	RRM1,RRM2,RRM2B,
GO:0009264~deoxyribonucleotide catabolic process	DERA,NT5C,NT5M,
GO:0009266~response to temperature stimulus	TRPV3,FGF16,F3,HMGCS2,ACOT11,ERO1A,GLRX2,TRPV2,
GO:0009267~cellular response to starvation	GAS2L1,NUPR1L,WNT9B,PPM1D,FADS1,CTSV,ATG7,ALB,INHBB,HSPA8,RALB,GLUL,MYOD1,SRD5A1,SREBF1,AKR1C3,FOXA3,WNT4,MAX,DSC2,CAV1,SREBF2,FOXO1,KLF10,BMPR2,WRN,GAS6,CARTPT,PDK4,LRRK2,KIAA1324,ATG14,CADPS2,SFRP1,PCSK9,TNRC6A,FBXO22,USP33,FNIP1,WNT2B,SIRT1,EHMT2,TCF7L2,RRAGD,SPHK1,DNAJC15,
GO:0009268~response to pH	ARSA,CA2,TG,GBA,STS,ARSB,GJA1,PAM,TTPA,CLCN7,ASIC1,ABCC8,KCNJ8,TRPV1,HVCN1,GJA3,
GO:0009298~GDP-mannose biosynthetic process	MPI,PMM1,PMM2,GMPPA,GMPPB,
[truncated: 9,123 more rows]
