# Supplementary material for: GeneSCF: a real-time based functional enrichment tool with support for multiple organisms
Source: BMC Bioinformatics. 2016 Sep 13;17(1):365. doi: 10.1186/s12859-016-1250-z (PMC5020511; doi:10.1186/s12859-016-1250-z)
Supplement: Additional file 13: — GeneSCF v1.1 tool, documentation and instructions to run test dataset (case study 1 and 2) used in this study. (GZ 4447 kb) [file 12859_2016_1250_MOESM13_ESM.gz › geneSCF-master-source-v1.1-p1/org_codes_help/KEGG_organism_codes.txt]

#Please always check http://rest.kegg.jp/list/organism for updated organisms and their codes
#KEGGid	organism ([-org= | --organism=])	Description
T01001	hsa	Homo sapiens (human)	Eukaryotes;Animals;Vertebrates;Mammals
T01005	ptr	Pan troglodytes (chimpanzee)	Eukaryotes;Animals;Vertebrates;Mammals
T02283	pps	Pan paniscus (bonobo)	Eukaryotes;Animals;Vertebrates;Mammals
T02442	ggo	Gorilla gorilla gorilla (western lowland gorilla)	Eukaryotes;Animals;Vertebrates;Mammals
T01416	pon	Pongo abelii (Sumatran orangutan)	Eukaryotes;Animals;Vertebrates;Mammals
T03265	nle	Nomascus leucogenys (northern white-cheeked gibbon)	Eukaryotes;Animals;Vertebrates;Mammals
T01028	mcc	Macaca mulatta (rhesus monkey)	Eukaryotes;Animals;Vertebrates;Mammals
T02918	mcf	Macaca fascicularis (crab-eating macaque)	Eukaryotes;Animals;Vertebrates;Mammals
T03989	rro	Rhinopithecus roxellana (golden snub-nosed monkey)	Eukaryotes;Animals;Vertebrates;Mammals
T03264	cjc	Callithrix jacchus (white-tufted-ear marmoset)	Eukaryotes;Animals;Vertebrates;Mammals
T01002	mmu	Mus musculus (mouse)	Eukaryotes;Animals;Vertebrates;Mammals
T01003	rno	Rattus norvegicus (rat)	Eukaryotes;Animals;Vertebrates;Mammals
T02813	cge	Cricetulus griseus (Chinese hamster)	Eukaryotes;Animals;Vertebrates;Mammals
T03372	ngi	Nannospalax galili (Upper Galilee mountains blind mole rat)	Eukaryotes;Animals;Vertebrates;Mammals
T02812	hgl	Heterocephalus glaber (naked mole rat)	Eukaryotes;Animals;Vertebrates;Mammals
T03373	ocu	Oryctolagus cuniculus (rabbit)	Eukaryotes;Animals;Vertebrates;Mammals
T02978	tup	Tupaia chinensis (Chinese tree shrew)	Eukaryotes;Animals;Vertebrates;Mammals
T01007	cfa	Canis familiaris (dog)	Eukaryotes;Animals;Vertebrates;Mammals
T01329	aml	Ailuropoda melanoleuca (giant panda)	Eukaryotes;Animals;Vertebrates;Mammals
T03271	umr	Ursus maritimus (polar bear)	Eukaryotes;Animals;Vertebrates;Mammals
T02385	fca	Felis catus (domestic cat)	Eukaryotes;Animals;Vertebrates;Mammals
T02988	ptg	Panthera tigris altaica (Amur tiger)	Eukaryotes;Animals;Vertebrates;Mammals
T01008	bta	Bos taurus (cow)	Eukaryotes;Animals;Vertebrates;Mammals
T02919	bom	Bos mutus (wild yak)	Eukaryotes;Animals;Vertebrates;Mammals
T02909	phd	Pantholops hodgsonii (chiru)	Eukaryotes;Animals;Vertebrates;Mammals
T02910	chx	Capra hircus (goat)	Eukaryotes;Animals;Vertebrates;Mammals
T03117	oas	Ovis aries (sheep)	Eukaryotes;Animals;Vertebrates;Mammals
T01009	ssc	Sus scrofa (pig)	Eukaryotes;Animals;Vertebrates;Mammals
T02979	cfr	Camelus ferus (Wild Bactrian camel)	Eukaryotes;Animals;Vertebrates;Mammals
T03086	bacu	Balaenoptera acutorostrata scammoni (minke whale)	Eukaryotes;Animals;Vertebrates;Mammals
T03090	lve	Lipotes vexillifer (Yangtze River dolphin)	Eukaryotes;Animals;Vertebrates;Mammals
T01058	ecb	Equus caballus (horse)	Eukaryotes;Animals;Vertebrates;Mammals
T02920	myb	Myotis brandtii (Brandt's bat)	Eukaryotes;Animals;Vertebrates;Mammals
T02992	myd	Myotis davidii	Eukaryotes;Animals;Vertebrates;Mammals
T02993	pale	Pteropus alecto (black flying fox)	Eukaryotes;Animals;Vertebrates;Mammals
T01031	mdo	Monodelphis domestica (opossum)	Eukaryotes;Animals;Vertebrates;Mammals
T02286	shr	Sarcophilus harrisii (Tasmanian devil)	Eukaryotes;Animals;Vertebrates;Mammals
T01045	oaa	Ornithorhynchus anatinus (platypus)	Eukaryotes;Animals;Vertebrates;Mammals
T01006	gga	Gallus gallus (chicken)	Eukaryotes;Animals;Vertebrates;Birds
T01523	mgp	Meleagris gallopavo (turkey)	Eukaryotes;Animals;Vertebrates;Birds
T02816	apla	Anas platyrhynchos (mallard)	Eukaryotes;Animals;Vertebrates;Birds
T01082	tgu	Taeniopygia guttata (zebra finch)	Eukaryotes;Animals;Vertebrates;Birds
T03755	gfr	Geospiza fortis (medium ground-finch)	Eukaryotes;Animals;Vertebrates;Birds
T02815	fab	Ficedula albicollis (collared flycatcher)	Eukaryotes;Animals;Vertebrates;Birds
T02921	phi	Pseudopodoces humilis (Tibetan ground-tit)	Eukaryotes;Animals;Vertebrates;Birds
T03546	ccw	Corvus cornix (hooded crow)	Eukaryotes;Animals;Vertebrates;Birds
T02856	fpg	Falco peregrinus (peregrine falcon)	Eukaryotes;Animals;Vertebrates;Birds
T02911	fch	Falco cherrug (Saker falcon)	Eukaryotes;Animals;Vertebrates;Birds
T02912	clv	Columba livia (rock pigeon)	Eukaryotes;Animals;Vertebrates;Birds
T02922	asn	Alligator sinensis (Chinese alligator)	Eukaryotes;Animals;Vertebrates;Reptiles
T03087	amj	Alligator mississippiensis (American alligator)	Eukaryotes;Animals;Vertebrates;Reptiles
T02980	pss	Pelodiscus sinensis (Chinese soft-shelled turtle)	Eukaryotes;Animals;Vertebrates;Reptiles
T02989	cmy	Chelonia mydas (green sea turtle)	Eukaryotes;Animals;Vertebrates;Reptiles
T01608	acs	Anolis carolinensis (green anole)	Eukaryotes;Animals;Vertebrates;Reptiles
T03091	pbi	Python bivittatus (Burmese python)	Eukaryotes;Animals;Vertebrates;Reptiles
T01010	xla	Xenopus laevis (African clawed frog)	Eukaryotes;Animals;Vertebrates;Amphibians
T01011	xtr	Xenopus tropicalis (western clawed frog)	Eukaryotes;Animals;Vertebrates;Amphibians
T01004	dre	Danio rerio (zebrafish)	Eukaryotes;Animals;Vertebrates;Fishes
T02386	tru	Takifugu rubripes (torafugu)	Eukaryotes;Animals;Vertebrates;Fishes
T02814	mze	Maylandia zebra (zebra mbuna)	Eukaryotes;Animals;Vertebrates;Fishes
T02443	ola	Oryzias latipes (Japanese medaka)	Eukaryotes;Animals;Vertebrates;Fishes
T02923	xma	Xiphophorus maculatus (southern platyfish)	Eukaryotes;Animals;Vertebrates;Fishes
T02913	lcm	Latimeria chalumnae (coelacanth)	Eukaryotes;Animals;Vertebrates;Fishes
T03088	cmk	Callorhinchus milii (elephant shark)	Eukaryotes;Animals;Vertebrates;Cartilaginous fishes
T01074	bfo	Branchiostoma floridae (Florida lancelet)	Eukaryotes;Animals;Lancelets
T01056	cin	Ciona intestinalis (sea squirt)	Eukaryotes;Animals;Ascidians
T01019	spu	Strongylocentrotus purpuratus (purple sea urchin)	Eukaryotes;Animals;Echinoderms
T00030	dme	Drosophila melanogaster (fruit fly)	Eukaryotes;Animals;Arthropods;Insects
T01032	dpo	Drosophila pseudoobscura pseudoobscura	Eukaryotes;Animals;Arthropods;Insects
T01059	dan	Drosophila ananassae	Eukaryotes;Animals;Arthropods;Insects
T01060	der	Drosophila erecta	Eukaryotes;Animals;Arthropods;Insects
T01063	dpe	Drosophila persimilis	Eukaryotes;Animals;Arthropods;Insects
T01064	dse	Drosophila sechellia	Eukaryotes;Animals;Arthropods;Insects
T01065	dsi	Drosophila simulans	Eukaryotes;Animals;Arthropods;Insects
T01067	dwi	Drosophila willistoni	Eukaryotes;Animals;Arthropods;Insects
T01068	dya	Drosophila yakuba	Eukaryotes;Animals;Arthropods;Insects
T01061	dgr	Drosophila grimshawi	Eukaryotes;Animals;Arthropods;Insects
T01062	dmo	Drosophila mojavensis	Eukaryotes;Animals;Arthropods;Insects
T01066	dvi	Drosophila virilis	Eukaryotes;Animals;Arthropods;Insects
T03448	mde	Musca domestica (house fly)	Eukaryotes;Animals;Arthropods;Insects
T01036	aga	Anopheles gambiae (mosquito)	Eukaryotes;Animals;Arthropods;Insects
T01053	aag	Aedes aegypti (yellow fever mosquito)	Eukaryotes;Animals;Arthropods;Insects
T01079	cqu	Culex quinquefasciatus (southern house mosquito)	Eukaryotes;Animals;Arthropods;Insects
T01057	ame	Apis mellifera (honey bee)	Eukaryotes;Animals;Arthropods;Insects
T03916	soc	Solenopsis invicta (red fire ant)	Eukaryotes;Animals;Arthropods;Insects
T03917	aec	Acromyrmex echinatior (Panamanian leafcutter ant)	Eukaryotes;Animals;Arthropods;Insects
T03918	hst	Harpegnathos saltator (Jerdon's jumping ant)	Eukaryotes;Animals;Arthropods;Insects
T03919	cfo	Camponotus floridanus (Florida carpenter ant)	Eukaryotes;Animals;Arthropods;Insects
T01081	nvi	Nasonia vitripennis (jewel wasp)	Eukaryotes;Animals;Arthropods;Insects
T01046	tca	Tribolium castaneum (red flour beetle)	Eukaryotes;Animals;Arthropods;Insects
T02817	bmor	Bombyx mori (domestic silkworm)	Eukaryotes;Animals;Arthropods;Insects
T03915	pxy	Plutella xylostella (diamondback moth)	Eukaryotes;Animals;Arthropods;Insects
T01076	api	Acyrthosiphon pisum (pea aphid)	Eukaryotes;Animals;Arthropods;Insects
T01223	phu	Pediculus humanus corporis (human body louse)	Eukaryotes;Animals;Arthropods;Insects
T01131	isc	Ixodes scapularis (black-legged tick)	Eukaryotes;Animals;Arthropods;Mites and ticks
T00019	cel	Caenorhabditis elegans (nematode)	Eukaryotes;Animals;Nematodes
T01054	cbr	Caenorhabditis briggsae	Eukaryotes;Animals;Nematodes
T01050	bmy	Brugia malayi (filaria)	Eukaryotes;Animals;Nematodes
T02664	loa	Loa loa (eye worm)	Eukaryotes;Animals;Nematodes
T01609	tsp	Trichinella spiralis	Eukaryotes;Animals;Nematodes
T03272	hro	Helobdella robusta	Eukaryotes;Animals;Annelids
T03273	lgi	Lottia gigantea (owl limpet)	Eukaryotes;Animals;Mollusks
T03920	crg	Crassostrea gigas (Pacific oyster)	Eukaryotes;Animals;Mollusks
T01095	smm	Schistosoma mansoni	Eukaryotes;Animals;Flatworms
T01037	nve	Nematostella vectensis (sea anemone)	Eukaryotes;Animals;Cnidarians
T01080	hmg	Hydra vulgaris	Eukaryotes;Animals;Cnidarians
T01069	tad	Trichoplax adhaerens	Eukaryotes;Animals;Placozoans
T02284	aqu	Amphimedon queenslandica (sponge)	Eukaryotes;Animals;Poriferans
T00041	ath	Arabidopsis thaliana (thale cress)	Eukaryotes;Plants;Eudicots;Mustard family
T01578	aly	Arabidopsis lyrata (lyrate rockcress)	Eukaryotes;Plants;Eudicots;Mustard family
T02984	crb	Capsella rubella	Eukaryotes;Plants;Eudicots;Mustard family
T02985	eus	Eutrema salsugineum	Eukaryotes;Plants;Eudicots;Mustard family
T03449	brp	Brassica rapa (field mustard)	Eukaryotes;Plants;Eudicots;Mustard family
T02983	cit	Citrus sinensis (Valencia orange)	Eukaryotes;Plants;Eudicots;Rue family
T02982	cic	Citrus clementina (mandarin orange)	Eukaryotes;Plants;Eudicots;Rue family
T02994	tcc	Theobroma cacao (cacao)	Eukaryotes;Plants;Eudicots;Mallow family
T03547	egr	Eucalyptus grandis (rose gum)	Eukaryotes;Plants;Eudicots;Myrtle family
T01710	gmx	Glycine max (soybean)	Eukaryotes;Plants;Eudicots;Pea family
T03093	pvu	Phaseolus vulgaris (common bean)	Eukaryotes;Plants;Eudicots;Pea family
T01716	mtr	Medicago truncatula (barrel medic)	Eukaryotes;Plants;Eudicots;Pea family
T02819	cam	Cicer arietinum (chickpea)	Eukaryotes;Plants;Eudicots;Pea family
T02666	fve	Fragaria vesca (woodland strawberry)	Eukaryotes;Plants;Eudicots;Rose family
T03092	pper	Prunus persica (peach)	Eukaryotes;Plants;Eudicots;Rose family
T03196	pmum	Prunus mume (Japanese apricot)	Eukaryotes;Plants;Eudicots;Rose family
T03194	mdm	Malus domestica (apple)	Eukaryotes;Plants;Eudicots;Rose family
T03446	pxb	Pyrus x bretschneideri (Chinese white pear)	Eukaryotes;Plants;Eudicots;Rose family
T02486	csv	Cucumis sativus (cucumber)	Eukaryotes;Plants;Eudicots;Cucumber family
T03195	cmo	Cucumis melo (muskmelon)	Eukaryotes;Plants;Eudicots;Cucumber family
T01087	rcu	Ricinus communis (castor bean)	Eukaryotes;Plants;Eudicots;Spurge family
T03922	jcu	Jatropha curcas	Eukaryotes;Plants;Eudicots;Spurge family
T01077	pop	Populus trichocarpa (black cottonwood)	Eukaryotes;Plants;Eudicots;Willow family
T01084	vvi	Vitis vinifera (wine grape)	Eukaryotes;Plants;Eudicots;Grape family
T02665	sly	Solanum lycopersicum (tomato)	Eukaryotes;Plants;Eudicots;Nightshade family
T02981	sot	Solanum tuberosum (potato)	Eukaryotes;Plants;Eudicots;Nightshade family
T03548	bvg	Beta vulgaris (sugar beet)	Eukaryotes;Plants;Eudicots;Amaranth family
T01015	osa	Oryza sativa japonica (Japanese rice) (RefSeq)	Eukaryotes;Plants;Monocots;Grass family
T02163	dosa	Oryza sativa japonica (Japanese rice) (RAPDB)	Eukaryotes;Plants;Monocots;Grass family
T02995	obr	Oryza brachyantha (malo sina)	Eukaryotes;Plants;Monocots;Grass family
T01717	bdi	Brachypodium distachyon	Eukaryotes;Plants;Monocots;Grass family
T01086	sbi	Sorghum bicolor (sorghum)	Eukaryotes;Plants;Monocots;Grass family
T01088	zma	Zea mays (maize)	Eukaryotes;Plants;Monocots;Grass family
T02818	sita	Setaria italica (foxtail millet)	Eukaryotes;Plants;Monocots;Grass family
T03274	pda	Phoenix dactylifera (date palm)	Eukaryotes;Plants;Monocots;Palm family
T03921	egu	Elaeis guineensis (African oil palm)	Eukaryotes;Plants;Monocots;Palm family
T03447	mus	Musa acuminata (wild Malaysian banana)	Eukaryotes;Plants;Monocots;Banana family
T02990	atr	Amborella trichopoda	Eukaryotes;Plants;Basal Magnoliophyta;Amborella family
T01496	smo	Selaginella moellendorffii	Eukaryotes;Plants;Ferns
T01041	ppp	Physcomitrella patens subsp. patens	Eukaryotes;Plants;Mosses
T01039	cre	Chlamydomonas reinhardtii	Eukaryotes;Plants;Green algae
T01330	vcn	Volvox carteri f. nagariensis	Eukaryotes;Plants;Green algae
T01029	olu	Ostreococcus lucimarinus	Eukaryotes;Plants;Green algae
T01358	ota	Ostreococcus tauri	Eukaryotes;Plants;Green algae
T03089	bpg	Bathycoccus prasinos	Eukaryotes;Plants;Green algae
T02695	mis	Micromonas sp. RCC299	Eukaryotes;Plants;Green algae
T02696	mpp	Micromonas pusilla	Eukaryotes;Plants;Green algae
T02914	csl	Coccomyxa subellipsoidea	Eukaryotes;Plants;Green algae
T02924	cvr	Chlorella variabilis	Eukaryotes;Plants;Green algae
T00175	cme	Cyanidioschyzon merolae	Eukaryotes;Plants;Red algae
T02926	gsl	Galdieria sulphuraria	Eukaryotes;Plants;Red algae
T02916	ccp	Chondrus crispus (carragheen)	Eukaryotes;Plants;Red algae
T00005	sce	Saccharomyces cerevisiae (budding yeast)	Eukaryotes;Fungi;Ascomycetes;Saccharomycetes
T00167	ago	Ashbya gossypii (Eremothecium gossypii)	Eukaryotes;Fungi;Ascomycetes;Saccharomycetes
T02237	erc	Eremothecium cymbalariae	Eukaryotes;Fungi;Ascomycetes;Saccharomycetes
T01025	kla	Kluyveromyces lactis	Eukaryotes;Fungi;Ascomycetes;Saccharomycetes
T01117	lth	Lachancea thermotolerans	Eukaryotes;Fungi;Ascomycetes;Saccharomycetes
T01049	vpo	Vanderwaltozyma polyspora	Eukaryotes;Fungi;Ascomycetes;Saccharomycetes
T01118	zro	Zygosaccharomyces rouxii	Eukaryotes;Fungi;Ascomycetes;Saccharomycetes
T01024	cgr	Candida glabrata	Eukaryotes;Fungi;Ascomycetes;Saccharomycetes
T02233	ncs	Naumovozyma castellii	Eukaryotes;Fungi;Ascomycetes;Saccharomycetes
T02234	ndi	Naumovozyma dairenensis	Eukaryotes;Fungi;Ascomycetes;Saccharomycetes
T02235	tpf	Tetrapisispora phaffii	Eukaryotes;Fungi;Ascomycetes;Saccharomycetes
T02489	tbl	Tetrapisispora blattae	Eukaryotes;Fungi;Ascomycetes;Saccharomycetes
T02236	tdl	Torulaspora delbrueckii	Eukaryotes;Fungi;Ascomycetes;Saccharomycetes
T02487	kaf	Kazachstania africana	Eukaryotes;Fungi;Ascomycetes;Saccharomycetes
T01092	ppa	Komagataella pastoris	Eukaryotes;Fungi;Ascomycetes;Saccharomycetes
T01026	dha	Debaryomyces hansenii	Eukaryotes;Fungi;Ascomycetes;Saccharomycetes
T01023	pic	Scheffersomyces stipitis	Eukaryotes;Fungi;Ascomycetes;Saccharomycetes
T01150	pgu	Meyerozyma guilliermondii	Eukaryotes;Fungi;Ascomycetes;Saccharomycetes
T03101	spaa	Spathaspora passalidarum	Eukaryotes;Fungi;Ascomycetes;Saccharomycetes
T01116	lel	Lodderomyces elongisporus	Eukaryotes;Fungi;Ascomycetes;Saccharomycetes
T00189	cal	Candida albicans	Eukaryotes;Fungi;Ascomycetes;Saccharomycetes
T01115	ctp	Candida tropicalis	Eukaryotes;Fungi;Ascomycetes;Saccharomycetes
T02488	cot	Candida orthopsilosis	Eukaryotes;Fungi;Ascomycetes;Saccharomycetes
T01140	cdu	Candida dubliniensis	Eukaryotes;Fungi;Ascomycetes;Saccharomycetes
T03099	cten	Candida tenuis	Eukaryotes;Fungi;Ascomycetes;Saccharomycetes
T01033	yli	Yarrowia lipolytica	Eukaryotes;Fungi;Ascomycetes;Saccharomycetes
T01149	clu	Clavispora lusitaniae	Eukaryotes;Fungi;Ascomycetes;Saccharomycetes
T01034	ncr	Neurospora crassa	Eukaryotes;Fungi;Ascomycetes;Sordariomycetes
T03451	nte	Neurospora tetrasperma	Eukaryotes;Fungi;Ascomycetes;Sordariomycetes
T01610	smp	Sordaria macrospora	Eukaryotes;Fungi;Ascomycetes;Sordariomycetes
T01048	pan	Podospora anserina	Eukaryotes;Fungi;Ascomycetes;Sordariomycetes
T02228	ttt	Thielavia terrestris	Eukaryotes;Fungi;Ascomycetes;Sordariomycetes
T02231	mtm	Myceliophthora thermophila	Eukaryotes;Fungi;Ascomycetes;Sordariomycetes
T03100	cthr	Chaetomium thermophilum	Eukaryotes;Fungi;Ascomycetes;Sordariomycetes
T01027	mgr	Magnaporthe oryzae	Eukaryotes;Fungi;Ascomycetes;Sordariomycetes
T03102	tmn	Togninia minima	Eukaryotes;Fungi;Ascomycetes;Sordariomycetes
T01038	fgr	Fusarium graminearum	Eukaryotes;Fungi;Ascomycetes;Sordariomycetes
T03456	fpu	Fusarium pseudograminearum	Eukaryotes;Fungi;Ascomycetes;Sordariomycetes
T01612	nhe	Nectria haematococca	Eukaryotes;Fungi;Ascomycetes;Sordariomycetes
T02991	tre	Trichoderma reesei	Eukaryotes;Fungi;Ascomycetes;Sordariomycetes
T03104	maw	Metarhizium acridum	Eukaryotes;Fungi;Ascomycetes;Sordariomycetes
T03107	maj	Metarhizium robertsii	Eukaryotes;Fungi;Ascomycetes;Sordariomycetes
T03108	cmt	Cordyceps militaris	Eukaryotes;Fungi;Ascomycetes;Sordariomycetes
T02227	val	Verticillium alfalfae	Eukaryotes;Fungi;Ascomycetes;Sordariomycetes
T03450	vda	Verticillium dahliae	Eukaryotes;Fungi;Ascomycetes;Sordariomycetes
T03103	ela	Eutypa lata	Eukaryotes;Fungi;Ascomycetes;Sordariomycetes
T01071	ssl	Sclerotinia sclerotiorum	Eukaryotes;Fungi;Ascomycetes;Leotiomycetes
T01072	bfu	Botrytis cinerea	Eukaryotes;Fungi;Ascomycetes;Leotiomycetes
T03105	mbe	Marssonina brunnea	Eukaryotes;Fungi;Ascomycetes;Leotiomycetes
T01016	ani	Aspergillus nidulans	Eukaryotes;Fungi;Ascomycetes;Eurotiomycetes
T01017	afm	Aspergillus fumigatus	Eukaryotes;Fungi;Ascomycetes;Eurotiomycetes
T01018	aor	Aspergillus oryzae	Eukaryotes;Fungi;Ascomycetes;Eurotiomycetes
T01030	ang	Aspergillus niger	Eukaryotes;Fungi;Ascomycetes;Eurotiomycetes
T01090	afv	Aspergillus flavus	Eukaryotes;Fungi;Ascomycetes;Eurotiomycetes
T01148	act	Aspergillus clavatus	Eukaryotes;Fungi;Ascomycetes;Eurotiomycetes
T01070	nfi	Neosartorya fischeri	Eukaryotes;Fungi;Ascomycetes;Eurotiomycetes
T01091	pcs	Penicillium rubens	Eukaryotes;Fungi;Ascomycetes;Eurotiomycetes
T01114	cim	Coccidioides immitis	Eukaryotes;Fungi;Ascomycetes;Eurotiomycetes
T01332	cpw	Coccidioides posadasii	Eukaryotes;Fungi;Ascomycetes;Eurotiomycetes
T02230	pbl	Paracoccidioides brasiliensis Pb01	Eukaryotes;Fungi;Ascomycetes;Eurotiomycetes
T03549	pbn	Paracoccidioides brasiliensis Pb18	Eukaryotes;Fungi;Ascomycetes;Eurotiomycetes
T01132	ure	Uncinocarpus reesii	Eukaryotes;Fungi;Ascomycetes;Eurotiomycetes
T01611	abe	Arthroderma benhamiae	Eukaryotes;Fungi;Ascomycetes;Eurotiomycetes
T01615	tve	Trichophyton verrucosum	Eukaryotes;Fungi;Ascomycetes;Eurotiomycetes
T02229	aje	Ajellomyces capsulatus	Eukaryotes;Fungi;Ascomycetes;Eurotiomycetes
T01161	pno	Phaeosphaeria nodorum	Eukaryotes;Fungi;Ascomycetes;Dothideomycetes
T01613	pte	Pyrenophora teres	Eukaryotes;Fungi;Ascomycetes;Dothideomycetes
T03110	bze	Bipolaris zeicola	Eukaryotes;Fungi;Ascomycetes;Dothideomycetes
T03124	bsc	Bipolaris sorokiniana	Eukaryotes;Fungi;Ascomycetes;Dothideomycetes
T03125	bor	Bipolaris oryzae	Eukaryotes;Fungi;Ascomycetes;Dothideomycetes
T02285	ztr	Zymoseptoria tritici	Eukaryotes;Fungi;Ascomycetes;Dothideomycetes
T03109	pfj	Pseudocercospora fijiensis	Eukaryotes;Fungi;Ascomycetes;Dothideomycetes
T03106	bcom	Baudoinia compniacensis	Eukaryotes;Fungi;Ascomycetes;Dothideomycetes
T03126	npa	Neofusicoccum parvum	Eukaryotes;Fungi;Ascomycetes;Dothideomycetes
T01282	tml	Tuber melanosporum	Eukaryotes;Fungi;Ascomycetes;Pezizomycetes
T00076	spo	Schizosaccharomyces pombe (fission yeast)	Eukaryotes;Fungi;Ascomycetes;Schizosaccharomycetes
T00243	cne	Cryptococcus neoformans JEC21	Eukaryotes;Fungi;Basidiomycetes
T01040	cnb	Cryptococcus neoformans B-3501A	Eukaryotes;Fungi;Basidiomycetes
T02232	cgi	Cryptococcus gattii	Eukaryotes;Fungi;Basidiomycetes
T03139	tms	Tremella mesenterica	Eukaryotes;Fungi;Basidiomycetes
T01162	ppl	Postia placenta	Eukaryotes;Fungi;Basidiomycetes
T03133	dsq	Dichomitus squalens	Eukaryotes;Fungi;Basidiomycetes
T03128	pco	Phanerochaete carnosa	Eukaryotes;Fungi;Basidiomycetes
T03127	shs	Stereum hirsutum	Eukaryotes;Fungi;Basidiomycetes
T03455	hir	Heterobasidion irregulare	Eukaryotes;Fungi;Basidiomycetes
T03131	psq	Punctularia strigosozonata	Eukaryotes;Fungi;Basidiomycetes
T03129	adl	Auricularia delicata	Eukaryotes;Fungi;Basidiomycetes
T03132	fme	Fomitiporia mediterranea	Eukaryotes;Fungi;Basidiomycetes
T03130	gtr	Gloeophyllum trabeum	Eukaryotes;Fungi;Basidiomycetes
T01044	lbc	Laccaria bicolor	Eukaryotes;Fungi;Basidiomycetes
T01089	mpr	Moniliophthora perniciosa	Eukaryotes;Fungi;Basidiomycetes
T03137	mrr	Moniliophthora roreri	Eukaryotes;Fungi;Basidiomycetes
T01275	cci	Coprinopsis cinerea	Eukaryotes;Fungi;Basidiomycetes
T01331	scm	Schizophyllum commune	Eukaryotes;Fungi;Basidiomycetes
T03136	abp	Agaricus bisporus var. burnettii JB137-S8	Eukaryotes;Fungi;Basidiomycetes
T03140	abv	Agaricus bisporus var. bisporus H97	Eukaryotes;Fungi;Basidiomycetes
T03134	cput	Coniophora puteana	Eukaryotes;Fungi;Basidiomycetes
T03135	sla	Serpula lacrymans	Eukaryotes;Fungi;Basidiomycetes
T03142	wse	Wallemia sebi	Eukaryotes;Fungi;Basidiomycetes
T03457	wic	Wallemia ichthyophaga	Eukaryotes;Fungi;Basidiomycetes
T01021	uma	Ustilago maydis	Eukaryotes;Fungi;Basidiomycetes
T03141	pfp	Pseudozyma flocculosa	Eukaryotes;Fungi;Basidiomycetes
T01043	mgl	Malassezia globosa	Eukaryotes;Fungi;Basidiomycetes
T02226	pgr	Puccinia graminis	Eukaryotes;Fungi;Basidiomycetes
T03138	mlr	Melampsora larici-populina	Eukaryotes;Fungi;Basidiomycetes
T00105	ecu	Encephalitozoon cuniculi	Eukaryotes;Fungi;Microsporidians
T02238	ein	Encephalitozoon intestinalis	Eukaryotes;Fungi;Microsporidians
T02287	ehe	Encephalitozoon hellem	Eukaryotes;Fungi;Microsporidians
T03458	ero	Encephalitozoon romaleae	Eukaryotes;Fungi;Microsporidians
T01614	nce	Nosema ceranae	Eukaryotes;Fungi;Microsporidians
T01042	mbr	Monosiga brevicollis	Eukaryotes;Protists;Choanoflagellates
T00245	ddi	Dictyostelium discoideum (cellular slime mold)	Eukaryotes;Protists;Amoebozoa;Dictyostelium
T02090	dpp	Dictyostelium purpureum (cellular slime mold)	Eukaryotes;Protists;Amoebozoa;Dictyostelium
T02668	dfa	Dictyostelium fasciculatum (cellular slime mold)	Eukaryotes;Protists;Amoebozoa;Dictyostelium
T00238	ehi	Entamoeba histolytica	Eukaryotes;Protists;Amoebozoa;Entamoeba
T01083	edi	Entamoeba dispar	Eukaryotes;Protists;Amoebozoa;Entamoeba
T02667	acan	Acanthamoeba castellanii	Eukaryotes;Protists;Amoebozoa;Acanthamoeba
T00095	pfa	Plasmodium falciparum 3D7	Eukaryotes;Protists;Alveolates;Apicomplexans
T01051	pfd	Plasmodium falciparum Dd2	Eukaryotes;Protists;Alveolates;Apicomplexans
T01052	pfh	Plasmodium falciparum HB3	Eukaryotes;Protists;Alveolates;Apicomplexans
T01035	pyo	Plasmodium yoelii	Eukaryotes;Protists;Alveolates;Apicomplexans
T01108	pcb	Plasmodium chabaudi	Eukaryotes;Protists;Alveolates;Apicomplexans
T01111	pbe	Plasmodium berghei	Eukaryotes;Protists;Alveolates;Apicomplexans
T01094	pkn	Plasmodium knowlesi	Eukaryotes;Protists;Alveolates;Apicomplexans
T01073	pvx	Plasmodium vivax	Eukaryotes;Protists;Alveolates;Apicomplexans
T02490	pcy	Plasmodium cynomolgi	Eukaryotes;Protists;Alveolates;Apicomplexans
T00253	tan	Theileria annulata	Eukaryotes;Protists;Alveolates;Apicomplexans
T00254	tpv	Theileria parva	Eukaryotes;Protists;Alveolates;Apicomplexans
T03460	tot	Theileria orientalis	Eukaryotes;Protists;Alveolates;Apicomplexans
T01085	bbo	Babesia bovis	Eukaryotes;Protists;Alveolates;Apicomplexans
T02820	beq	Babesia equi	Eukaryotes;Protists;Alveolates;Apicomplexans
T00168	cpv	Cryptosporidium parvum	Eukaryotes;Protists;Alveolates;Apicomplexans
T00210	cho	Cryptosporidium hominis	Eukaryotes;Protists;Alveolates;Apicomplexans
T01093	tgo	Toxoplasma gondii	Eukaryotes;Protists;Alveolates;Apicomplexans
T01020	tet	Tetrahymena thermophila	Eukaryotes;Protists;Alveolates;Ciliates
T01055	ptm	Paramecium tetraurelia	Eukaryotes;Protists;Alveolates;Ciliates
T01075	pti	Phaeodactylum tricornutum	Eukaryotes;Protists;Stramenopiles;Diatoms
T01078	tps	Thalassiosira pseudonana	Eukaryotes;Protists;Stramenopiles;Diatoms
T01333	pif	Phytophthora infestans	Eukaryotes;Protists;Stramenopiles;Oomycetes
T03459	psoj	Phytophthora sojae	Eukaryotes;Protists;Stramenopiles;Oomycetes
T02917	ngd	Nannochloropsis gaditana	Eukaryotes;Protists;Stramenopiles;Eustigmatophytes
T02915	ehx	Emiliania huxleyi	Eukaryotes;Protists;Haptophyta
T02925	gtt	Guillardia theta	Eukaryotes;Protists;Cryptomonads
T01013	tbr	Trypanosoma brucei	Eukaryotes;Protists;Euglenozoa;Kinetoplasts
T01012	tcr	Trypanosoma cruzi	Eukaryotes;Protists;Euglenozoa;Kinetoplasts
T01014	lma	Leishmania major	Eukaryotes;Protists;Euglenozoa;Kinetoplasts
T01112	lif	Leishmania infantum	Eukaryotes;Protists;Euglenozoa;Kinetoplasts
T02289	ldo	Leishmania donovani	Eukaryotes;Protists;Euglenozoa;Kinetoplasts
T02288	lmi	Leishmania mexicana	Eukaryotes;Protists;Euglenozoa;Kinetoplasts
T01113	lbz	Leishmania braziliensis	Eukaryotes;Protists;Euglenozoa;Kinetoplasts
T01241	ngr	Naegleria gruberi	Eukaryotes;Protists;Heterolobosea;Amoeboflagellate
T01022	tva	Trichomonas vaginalis	Eukaryotes;Protists;Parabasalids;Trichomonads
T01047	gla	Giardia lamblia	Eukaryotes;Protists;Diplomonads
T00007	eco	Escherichia coli K-12 MG1655	Prokaryotes;Bacteria;Gammaproteobacteria - Enterobacteria;Escherichia
T00068	ecj	Escherichia coli K-12 W3110	Prokaryotes;Bacteria;Gammaproteobacteria - Enterobacteria;Escherichia
T00666	ecd	Escherichia coli K-12 DH10B	Prokaryotes;Bacteria;Gammaproteobacteria - Enterobacteria;Escherichia
T00913	ebw	Escherichia coli K-12 MC4100(MuLac) BW2952	Prokaryotes;Bacteria;Gammaproteobacteria - Enterobacteria;Escherichia
T02541	ecok	Escherichia coli K-12 MDS42	Prokaryotes;Bacteria;Gammaproteobacteria - Enterobacteria;Escherichia
T00044	ece	Escherichia coli O157:H7 EDL933 (EHEC)	Prokaryotes;Bacteria;Gammaproteobacteria - Enterobacteria;Escherichia
T00048	ecs	Escherichia coli O157:H7 Sakai (EHEC)	Prokaryotes;Bacteria;Gammaproteobacteria - Enterobacteria;Escherichia
T00778	ecf	Escherichia coli O157:H7 EC4115 (EHEC)	Prokaryotes;Bacteria;Gammaproteobacteria - Enterobacteria;Escherichia
T00949	etw	Escherichia coli O157:H7 TW14359 (EHEC)	Prokaryotes;Bacteria;Gammaproteobacteria - Enterobacteria;Escherichia
T02122	elx	Escherichia coli O157:H7 Xuzhou21 (EHEC)	Prokaryotes;Bacteria;Gammaproteobacteria - Enterobacteria;Escherichia
T01098	eoj	Escherichia coli O26:H11 11368 (EHEC)	Prokaryotes;Bacteria;Gammaproteobacteria - Enterobacteria;Escherichia
T01097	eoi	Escherichia coli O111:H- 11128 (EHEC)	Prokaryotes;Bacteria;Gammaproteobacteria - Enterobacteria;Escherichia
T01096	eoh	Escherichia coli O103:H2 12009 (EHEC)	Prokaryotes;Bacteria;Gammaproteobacteria - Enterobacteria;Escherichia
T00796	ecg	Escherichia coli O127:H6 E2348/69 (EPEC)	Prokaryotes;Bacteria;Gammaproteobacteria - Enterobacteria;Escherichia
T01190	eok	Escherichia coli O55:H7 CB9615 (EPEC)	Prokaryotes;Bacteria;Gammaproteobacteria - Enterobacteria;Escherichia
T02066	elr	Escherichia coli O55:H7 RM12579 (EPEC)	Prokaryotes;Bacteria;Gammaproteobacteria - Enterobacteria;Escherichia
T00106	ecc	Escherichia coli O6:K2:H1 CFT073 (UPEC)	Prokaryotes;Bacteria;Gammaproteobacteria - Enterobacteria;Escherichia
T00373	ecp	Escherichia coli O6:K15:H31 536 (UPEC)	Prokaryotes;Bacteria;Gammaproteobacteria - Enterobacteria;Escherichia
T00338	eci	Escherichia coli O18:K1:H7 UTI89 (UPEC)	Prokaryotes;Bacteria;Gammaproteobacteria - Enterobacteria;Escherichia
T00425	ecv	Escherichia coli APEC O1 (APEC)	Prokaryotes;Bacteria;Gammaproteobacteria - Enterobacteria;Escherichia
T00591	ecx	Escherichia coli O9 HS (commensal)	Prokaryotes;Bacteria;Gammaproteobacteria - Enterobacteria;Escherichia
T00590	ecw	Escherichia coli E24377A (ETEC)	Prokaryotes;Bacteria;Gammaproteobacteria - Enterobacteria;Escherichia
T00672	ecm	Escherichia coli SMS-3-5 (environmental)	Prokaryotes;Bacteria;Gammaproteobacteria - Enterobacteria;Escherichia
T00784	ecy	Escherichia coli O152:H28 SE11 (commensal)	Prokaryotes;Bacteria;Gammaproteobacteria - Enterobacteria;Escherichia
T00828	ecr	Escherichia coli O8 IAI1 (commensal)	Prokaryotes;Bacteria;Gammaproteobacteria - Enterobacteria;Escherichia
T00827	ecq	Escherichia coli O81 ED1a (commensal)	Prokaryotes;Bacteria;Gammaproteobacteria - Enterobacteria;Escherichia
T00826	eck	Escherichia coli 55989 (EAEC)	Prokaryotes;Bacteria;Gammaproteobacteria - Enterobacteria;Escherichia
T00829	ect	Escherichia coli O7:K1 IAI39 (ExPEC)	Prokaryotes;Bacteria;Gammaproteobacteria - Enterobacteria;Escherichia
T01999	eoc	Escherichia coli O7:K1 CE10	Prokaryotes;Bacteria;Gammaproteobacteria - Enterobacteria;Escherichia
T00831	eum	Escherichia coli O17:K52:H18 UMN026 (ExPEC)	Prokaryotes;Bacteria;Gammaproteobacteria - Enterobacteria;Escherichia
T00830	ecz	Escherichia coli O45:K1:H7 S88 (ExPEC)	Prokaryotes;Bacteria;Gammaproteobacteria - Enterobacteria;Escherichia
T02067	elo	Escherichia coli O44:H18 042 (EAEC)	Prokaryotes;Bacteria;Gammaproteobacteria - Enterobacteria;Escherichia
T02068	eln	Escherichia coli O83:H1 NRG 857C	Prokaryotes;Bacteria;Gammaproteobacteria - Enterobacteria;Escherichia
T02069	elh	Escherichia coli O78:H11:K80 H10407 (ETEC)	Prokaryotes;Bacteria;Gammaproteobacteria - Enterobacteria;Escherichia
T02077	ese	Escherichia coli O150:H5 SE15 (commensal)	Prokaryotes;Bacteria;Gammaproteobacteria - Enterobacteria;Escherichia
T02256	eso	Escherichia coli O104:H4 2009EL-2071	Prokaryotes;Bacteria;Gammaproteobacteria - Enterobacteria;Escherichia
T02316	esm	Escherichia coli O104:H4 2009EL-2050	Prokaryotes;Bacteria;Gammaproteobacteria - Enterobacteria;Escherichia
T02257	esl	Escherichia coli O104:H4 2011C-3493	Prokaryotes;Bacteria;Gammaproteobacteria - Enterobacteria;Escherichia
T00697	ecl	Escherichia coli ATCC 8739	Prokaryotes;Bacteria;Gammaproteobacteria - Enterobacteria;Escherichia
T00944	ebr	Escherichia coli B REL606	Prokaryotes;Bacteria;Gammaproteobacteria - Enterobacteria;Escherichia
T00939	ebd	Escherichia coli BL21-Gold(DE3)pLysS AG	Prokaryotes;Bacteria;Gammaproteobacteria - Enterobacteria;Escherichia
T01718	eko	Escherichia coli KO11FL	Prokaryotes;Bacteria;Gammaproteobacteria - Enterobacteria;Escherichia
T02104	ekf	Escherichia coli KO11FL	Prokaryotes;Bacteria;Gammaproteobacteria - Enterobacteria;Escherichia
T01995	eab	Escherichia coli ABU 83972	Prokaryotes;Bacteria;Gammaproteobacteria - Enterobacteria;Escherichia
T01996	edh	Escherichia coli DH1	Prokaryotes;Bacteria;Gammaproteobacteria - Enterobacteria;Escherichia
T02102	edj	Escherichia coli DH1	Prokaryotes;Bacteria;Gammaproteobacteria - Enterobacteria;Escherichia
T01997	eih	Escherichia coli IHE3034	Prokaryotes;Bacteria;Gammaproteobacteria - Enterobacteria;Escherichia
T01998	ena	Escherichia coli NA114 (UPEC)	Prokaryotes;Bacteria;Gammaproteobacteria - Enterobacteria;Escherichia
T02000	elu	Escherichia coli UM146	Prokaryotes;Bacteria;Gammaproteobacteria - Enterobacteria;Escherichia
T02001	eun	Escherichia coli UMNK88	Prokaryotes;Bacteria;Gammaproteobacteria - Enterobacteria;Escherichia
T02002	elw	Escherichia coli W	Prokaryotes;Bacteria;Gammaproteobacteria - Enterobacteria;Escherichia
T02101	ell	Escherichia coli W	Prokaryotes;Bacteria;Gammaproteobacteria - Enterobacteria;Escherichia
T02003	elc	Escherichia coli clone D i14	Prokaryotes;Bacteria;Gammaproteobacteria - Enterobacteria;Escherichia
T02004	eld	Escherichia coli clone D i2	Prokaryotes;Bacteria;Gammaproteobacteria - Enterobacteria;Escherichia
T02030	elp	Escherichia coli P12b	Prokaryotes;Bacteria;Gammaproteobacteria - Enterobacteria;Escherichia
T00931	ebl	Escherichia coli BL21(DE3)	Prokaryotes;Bacteria;Gammaproteobacteria - Enterobacteria;Escherichia
T02096	ebe	Escherichia coli BL21(DE3)	Prokaryotes;Bacteria;Gammaproteobacteria - Enterobacteria;Escherichia
T00854	elf	Escherichia coli LF82	Prokaryotes;Bacteria;Gammaproteobacteria - Enterobacteria;Escherichia
T02445	ecoa	Escherichia coli APEC O78	Prokaryotes;Bacteria;Gammaproteobacteria - Enterobacteria;Escherichia
T02846	ecol	Escherichia coli LY180	Prokaryotes;Bacteria;Gammaproteobacteria - Enterobacteria;Escherichia
T02847	ecoi	Escherichia coli PMV-1	Prokaryotes;Bacteria;Gammaproteobacteria - Enterobacteria;Escherichia
T02896	ecoj	Escherichia coli JJ1886	Prokaryotes;Bacteria;Gammaproteobacteria - Enterobacteria;Escherichia
T03010	ecoo	Escherichia coli O145:H28 RM13514 (EHEC)	Prokaryotes;Bacteria;Gammaproteobacteria - Enterobacteria;Escherichia
T03011	ecoh	Escherichia coli O145:H28 RM13516 (EHEC)	Prokaryotes;Bacteria;Gammaproteobacteria - Enterobacteria;Escherichia
T00811	efe	Escherichia fergusonii	Prokaryotes;Bacteria;Gammaproteobacteria - Enterobacteria;Escherichia
T03986	eal	Escherichia albertii	Prokaryotes;Bacteria;Gammaproteobacteria - Enterobacteria;Escherichia
T00064	sty	Salmonella enterica subsp. enterica serovar Typhi CT18	Prokaryotes;Bacteria;Gammaproteobacteria - Enterobacteria;Salmonella
T00121	stt	Salmonella enterica subsp. enterica serovar Typhi Ty2	Prokaryotes;Bacteria;Gammaproteobacteria - Enterobacteria;Salmonella
T01741	sex	Salmonella enterica subsp. enterica serovar Typhi P-stx-12	Prokaryotes;Bacteria;Gammaproteobacteria - Enterobacteria;Salmonella
T02648	sent	Salmonella enterica subsp. enterica serovar Typhi Ty21a	Prokaryotes;Bacteria;Gammaproteobacteria - Enterobacteria;Salmonella
T00065	stm	Salmonella enterica subsp. enterica serovar Typhimurium LT2	Prokaryotes;Bacteria;Gammaproteobacteria - Enterobacteria;Salmonella
T01714	seo	Salmonella enterica subsp. enterica serovar Typhimurium 14028S	Prokaryotes;Bacteria;Gammaproteobacteria - Enterobacteria;Salmonella
T01715	sev	Salmonella enterica subsp. enterica serovar Typhimurium D23580	Prokaryotes;Bacteria;Gammaproteobacteria - Enterobacteria;Salmonella
T01724	sey	Salmonella enterica subsp. enterica serovar Typhimurium SL1344	Prokaryotes;Bacteria;Gammaproteobacteria - Enterobacteria;Salmonella
T01742	sem	Salmonella enterica subsp. enterica serovar Typhimurium T000240	Prokaryotes;Bacteria;Gammaproteobacteria - Enterobacteria;Salmonella
T01743	sej	Salmonella enterica subsp. enterica serovar Typhimurium UK-1	Prokaryotes;Bacteria;Gammaproteobacteria - Enterobacteria;Salmonella
T01760	seb	Salmonella enterica subsp. enterica serovar Typhimurium ST4/74	Prokaryotes;Bacteria;Gammaproteobacteria - Enterobacteria;Salmonella
T01782	sef	Salmonella enterica subsp. enterica serovar Typhimurium 798	Prokaryotes;Bacteria;Gammaproteobacteria - Enterobacteria;Salmonella
T02639	setu	Salmonella enterica subsp. enterica serovar Typhimurium U288	Prokaryotes;Bacteria;Gammaproteobacteria - Enterobacteria;Salmonella
T02737	setc	Salmonella enterica subsp. enterica serovar Typhimurium var. 5- CFSAN001921	Prokaryotes;Bacteria;Gammaproteobacteria - Enterobacteria;Salmonella
T02738	seen	Salmonella enterica subsp. enterica serovar Typhimurium 08-1736	Prokaryotes;Bacteria;Gammaproteobacteria - Enterobacteria;Salmonella
T02869	senr	Salmonella enterica subsp. enterica serovar Typhimurium DT2	Prokaryotes;Bacteria;Gammaproteobacteria - Enterobacteria;Salmonella
T02874	send	Salmonella enterica subsp. enterica serovar Typhimurium DT104	Prokaryotes;Bacteria;Gammaproteobacteria - Enterobacteria;Salmonella
T03493	seni	Salmonella enterica subsp. enterica serovar Typhimurium 138736	Prokaryotes;Bacteria;Gammaproteobacteria - Enterobacteria;Salmonella
T00219	spt	Salmonella enterica subsp. enterica serovar Paratyphi A ATCC9150	Prokaryotes;Bacteria;Gammaproteobacteria - Enterobacteria;Salmonella
T00756	sek	Salmonella enterica subsp. enterica serovar Paratyphi A AKU12601	Prokaryotes;Bacteria;Gammaproteobacteria - Enterobacteria;Salmonella
T00628	spq	Salmonella enterica subsp. enterica serovar Paratyphi B	Prokaryotes;Bacteria;Gammaproteobacteria - Enterobacteria;Salmonella
T00862	sei	Salmonella enterica subsp. enterica serovar Paratyphi C	Prokaryotes;Bacteria;Gammaproteobacteria - Enterobacteria;Salmonella
T00240	sec	Salmonella enterica subsp. enterica serovar Choleraesuis	Prokaryotes;Bacteria;Gammaproteobacteria - Enterobacteria;Salmonella
T00738	seh	Salmonella enterica subsp. enterica serovar Heidelberg SL476	Prokaryotes;Bacteria;Gammaproteobacteria - Enterobacteria;Salmonella
T02011	shb	Salmonella enterica subsp. enterica serovar Heidelberg B182	Prokaryotes;Bacteria;Gammaproteobacteria - Enterobacteria;Salmonella
T02735	senh	Salmonella enterica subsp. enterica Serovar Heidelberg CFSAN002069	Prokaryotes;Bacteria;Gammaproteobacteria - Enterobacteria;Salmonella
T02736	seeh	Salmonella enterica subsp. enterica serovar Heidelberg 41578	Prokaryotes;Bacteria;Gammaproteobacteria - Enterobacteria;Salmonella
T00739	see	Salmonella enterica subsp. enterica serovar Newport SL254	Prokaryotes;Bacteria;Gammaproteobacteria - Enterobacteria;Salmonella
T02779	senn	Salmonella enterica subsp. enterica serovar Newport USMARC-S3124.1	Prokaryotes;Bacteria;Gammaproteobacteria - Enterobacteria;Salmonella
T00743	sew	Salmonella enterica subsp. enterica serovar Schwarzengrund	Prokaryotes;Bacteria;Gammaproteobacteria - Enterobacteria;Salmonella
T00751	sea	Salmonella enterica subsp. enterica serovar Agona SL483	Prokaryotes;Bacteria;Gammaproteobacteria - Enterobacteria;Salmonella
T02944	sens	Salmonella enterica subsp. enterica serovar Agona 24249	Prokaryotes;Bacteria;Gammaproteobacteria - Enterobacteria;Salmonella
T00757	sed	Salmonella enterica subsp. enterica serovar Dublin	Prokaryotes;Bacteria;Gammaproteobacteria - Enterobacteria;Salmonella
T00770	seg	Salmonella enterica subsp. enterica serovar Gallinarum 287/91	Prokaryotes;Bacteria;Gammaproteobacteria - Enterobacteria;Salmonella
T01740	sel	Salmonella enterica subsp. enterica serovar Gallinarum/pullorum RKS5078	Prokaryotes;Bacteria;Gammaproteobacteria - Enterobacteria;Salmonella
T02824	sega	Salmonella enterica subsp. enterica serovar Gallinarum/pullorum CDC1983-67	Prokaryotes;Bacteria;Gammaproteobacteria - Enterobacteria;Salmonella
T00776	set	Salmonella enterica subsp. enterica serovar Enteritidis P125109	Prokaryotes;Bacteria;Gammaproteobacteria - Enterobacteria;Salmonella
T03731	sena	Salmonella enterica subsp. enterica serovar Enteritidis EC20090135	Prokaryotes;Bacteria;Gammaproteobacteria - Enterobacteria;Salmonella
T03732	seno	Salmonella enterica subsp. enterica serovar Enteritidis EC20090193	Prokaryotes;Bacteria;Gammaproteobacteria - Enterobacteria;Salmonella
T03760	senv	Salmonella enterica subsp. enterica serovar Enteritidis EC20090332	Prokaryotes;Bacteria;Gammaproteobacteria - Enterobacteria;Salmonella
T03761	senq	Salmonella enterica subsp. enterica serovar Enteritidis EC20090531	Prokaryotes;Bacteria;Gammaproteobacteria - Enterobacteria;Salmonella
T03817	senl	Salmonella enterica subsp. enterica serovar Enteritidis OLF-SE1-1019-1	Prokaryotes;Bacteria;Gammaproteobacteria - Enterobacteria;Salmonella
T02479	senj	Salmonella enterica subsp. enterica serovar Javiana	Prokaryotes;Bacteria;Gammaproteobacteria - Enterobacteria;Salmonella
T02734	seec	Salmonella enterica subsp. enterica Serovar Cubana	Prokaryotes;Bacteria;Gammaproteobacteria - Enterobacteria;Salmonella
T02739	seeb	Salmonella enterica subsp. enterica serovar Bareilly	Prokaryotes;Bacteria;Gammaproteobacteria - Enterobacteria;Salmonella
T02790	seep	Salmonella enterica subsp. enterica serovar Pullorum	Prokaryotes;Bacteria;Gammaproteobacteria - Enterobacteria;Salmonella
T02827	senb	Salmonella enterica subsp. enterica serovar Bovismorbificans	Prokaryotes;Bacteria;Gammaproteobacteria - Enterobacteria;Salmonella
T02868	sene	Salmonella enterica subsp. enterica serovar Thompson	Prokaryotes;Bacteria;Gammaproteobacteria - Enterobacteria;Salmonella
T03730	senc	Salmonella enterica subsp. enterica serovar Tennessee	Prokaryotes;Bacteria;Gammaproteobacteria - Enterobacteria;Salmonella
T00627	ses	Salmonella enterica subsp. arizonae	Prokaryotes;Bacteria;Gammaproteobacteria - Enterobacteria;Salmonella
T01579	sbg	Salmonella bongori NCTC 12419	Prokaryotes;Bacteria;Gammaproteobacteria - Enterobacteria;Salmonella
T02733	sbz	Salmonella bongori N268-08	Prokaryotes;Bacteria;Gammaproteobacteria - Enterobacteria;Salmonella
T03249	sbv	Salmonella bongori serovar 48:z41:--	Prokaryotes;Bacteria;Gammaproteobacteria - Enterobacteria;Salmonella
T00063	ype	Yersinia pestis CO92 (biovar Orientalis)	Prokaryotes;Bacteria;Gammaproteobacteria - Enterobacteria;Yersinia
T00092	ypk	Yersinia pestis KIM10+ (biovar Mediaevalis)	Prokaryotes;Bacteria;Gammaproteobacteria - Enterobacteria;Yersinia
T00369	ypa	Yersinia pestis Antiqua (biovar Antiqua)	Prokaryotes;Bacteria;Gammaproteobacteria - Enterobacteria;Yersinia
T00370	ypn	Yersinia pestis Nepal516 (biovar Antiqua)	Prokaryotes;Bacteria;Gammaproteobacteria - Enterobacteria;Yersinia
T00165	ypm	Yersinia pestis 91001 (biovar Microtus)	Prokaryotes;Bacteria;Gammaproteobacteria - Enterobacteria;Yersinia
T00505	ypp	Yersinia pestis Pestoides F	Prokaryotes;Bacteria;Gammaproteobacteria - Enterobacteria;Yersinia
T00635	ypg	Yersinia pestis Angola	Prokaryotes;Bacteria;Gammaproteobacteria - Enterobacteria;Yersinia
T01210	ypz	Yersinia pestis Z176003	Prokaryotes;Bacteria;Gammaproteobacteria - Enterobacteria;Yersinia
T01831	ypt	Yersinia pestis A1122	Prokaryotes;Bacteria;Gammaproteobacteria - Enterobacteria;Yersinia
T01832	ypd	Yersinia pestis D106004	Prokaryotes;Bacteria;Gammaproteobacteria - Enterobacteria;Yersinia
T01833	ypx	Yersinia pestis D182038	Prokaryotes;Bacteria;Gammaproteobacteria - Enterobacteria;Yersinia
T01874	yph	Yersinia pestis biovar Medievalis Harbin 35	Prokaryotes;Bacteria;Gammaproteobacteria - Enterobacteria;Yersinia
T03716	ypw	Yersinia pestis PBM19	Prokaryotes;Bacteria;Gammaproteobacteria - Enterobacteria;Yersinia
T03717	ypj	Yersinia pestis Harbin35	Prokaryotes;Bacteria;Gammaproteobacteria - Enterobacteria;Yersinia
T03718	ypv	Yersinia pestis Shasta	Prokaryotes;Bacteria;Gammaproteobacteria - Enterobacteria;Yersinia
T03719	ypl	Yersinia pestis El Dorado	Prokaryotes;Bacteria;Gammaproteobacteria - Enterobacteria;Yersinia
T00195	yps	Yersinia pseudotuberculosis IP32953 (serotype I)	Prokaryotes;Bacteria;Gammaproteobacteria - Enterobacteria;Yersinia
T03832	ypo	Yersinia pseudotuberculosis IP 32953 (serotype 1)	Prokaryotes;Bacteria;Gammaproteobacteria - Enterobacteria;Yersinia
T00570	ypi	Yersinia pseudotuberculosis IP31758 (serotype O:1b)	Prokaryotes;Bacteria;Gammaproteobacteria - Enterobacteria;Yersinia
T00665	ypy	Yersinia pseudotuberculosis YPIII	Prokaryotes;Bacteria;Gammaproteobacteria - Enterobacteria;Yersinia
T00744	ypb	Yersinia pseudotuberculosis PB1/+	Prokaryotes;Bacteria;Gammaproteobacteria - Enterobacteria;Yersinia
T03307	ypq	Yersinia pseudotuberculosis ATCC 6904	Prokaryotes;Bacteria;Gammaproteobacteria - Enterobacteria;Yersinia
T03677	ypu	Yersinia pseudotuberculosis MD67	Prokaryotes;Bacteria;Gammaproteobacteria - Enterobacteria;Yersinia
T03678	ypr	Yersinia pseudotuberculosis EP2/+	Prokaryotes;Bacteria;Gammaproteobacteria - Enterobacteria;Yersinia
T03679	ypc	Yersinia pseudotuberculosis 1	Prokaryotes;Bacteria;Gammaproteobacteria - Enterobacteria;Yersinia
T03846	ypf	Yersinia pseudotuberculosis PA3606	Prokaryotes;Bacteria;Gammaproteobacteria - Enterobacteria;Yersinia
T00469	yen	Yersinia enterocolitica subsp. enterocolitica 8081	Prokaryotes;Bacteria;Gammaproteobacteria - Enterobacteria;Yersinia
T01480	yep	Yersinia enterocolitica subsp. palearctica 105.5R(r)	Prokaryotes;Bacteria;Gammaproteobacteria - Enterobacteria;Yersinia
T02010	yey	Yersinia enterocolitica subsp. palearctica Y11	Prokaryotes;Bacteria;Gammaproteobacteria - Enterobacteria;Yersinia
T03179	yel	Yersinia enterocolitica LC20	Prokaryotes;Bacteria;Gammaproteobacteria - Enterobacteria;Yersinia
T03643	yew	Yersinia enterocolitica WA	Prokaryotes;Bacteria;Gammaproteobacteria - Enterobacteria;Yersinia
T03644	yet	Yersinia enterocolitica 2516-87	Prokaryotes;Bacteria;Gammaproteobacteria - Enterobacteria;Yersinia
T03890	yef	Yersinia enterocolitica FORC_002	Prokaryotes;Bacteria;Gammaproteobacteria - Enterobacteria;Yersinia
T03739	yee	Yersinia enterocolitica (type O:5) YE53/03	Prokaryotes;Bacteria;Gammaproteobacteria - Enterobacteria;Yersinia
T03057	ysi	Yersinia similis	Prokaryotes;Bacteria;Gammaproteobacteria - Enterobacteria;Yersinia
T03605	yal	Yersinia aldovae	Prokaryotes;Bacteria;Gammaproteobacteria - Enterobacteria;Yersinia
T03606	yfr	Yersinia frederiksenii	Prokaryotes;Bacteria;Gammaproteobacteria - Enterobacteria;Yersinia
T03608	yin	Yersinia intermedia	Prokaryotes;Bacteria;Gammaproteobacteria - Enterobacteria;Yersinia
T03609	ykr	Yersinia kristensenii	Prokaryotes;Bacteria;Gammaproteobacteria - Enterobacteria;Yersinia
T03610	yro	Yersinia rohdei	Prokaryotes;Bacteria;Gammaproteobacteria - Enterobacteria;Yersinia
T03611	yru	Yersinia ruckeri YRB	Prokaryotes;Bacteria;Gammaproteobacteria - Enterobacteria;Yersinia
T03887	yrb	Yersinia ruckeri Big Creek 74	Prokaryotes;Bacteria;Gammaproteobacteria - Enterobacteria;Yersinia
T03994	yak	Yersinia aleksiciae	Prokaryotes;Bacteria;Gammaproteobacteria - Enterobacteria;Yersinia
T00097	sfl	Shigella flexneri 301 (serotype 2a)	Prokaryotes;Bacteria;Gammaproteobacteria - Enterobacteria;Shigella
T00128	sfx	Shigella flexneri 2457T (serotype 2a)	Prokaryotes;Bacteria;Gammaproteobacteria - Enterobacteria;Shigella
T00377	sfv	Shigella flexneri 8401 (serotype 5b)	Prokaryotes;Bacteria;Gammaproteobacteria - Enterobacteria;Shigella
T01883	sfe	Shigella flexneri 2002017 (serotype Fxv)	Prokaryotes;Bacteria;Gammaproteobacteria - Enterobacteria;Shigella
T03267	sfn	Shigella flexneri 2003036	Prokaryotes;Bacteria;Gammaproteobacteria - Enterobacteria;Shigella
T03315	sfs	Shigella flexneri Shi06HN006 (serotype Yv)	Prokaryotes;Bacteria;Gammaproteobacteria - Enterobacteria;Shigella
T03751	sft	Shigella flexneri NCTC1	Prokaryotes;Bacteria;Gammaproteobacteria - Enterobacteria;Shigella
T00274	ssn	Shigella sonnei Ss046	Prokaryotes;Bacteria;Gammaproteobacteria - Enterobacteria;Shigella
T01769	ssj	Shigella sonnei 53G	Prokaryotes;Bacteria;Gammaproteobacteria - Enterobacteria;Shigella
T00301	sbo	Shigella boydii Sb227	Prokaryotes;Bacteria;Gammaproteobacteria - Enterobacteria;Shigella
T00700	sbc	Shigella boydii CDC 3083-94	Prokaryotes;Bacteria;Gammaproteobacteria - Enterobacteria;Shigella
T00306	sdy	Shigella dysenteriae Sd197	Prokaryotes;Bacteria;Gammaproteobacteria - Enterobacteria;Shigella
T02933	sdz	Shigella dysenteriae 1617	Prokaryotes;Bacteria;Gammaproteobacteria - Enterobacteria;Shigella
T00186	eca	Pectobacterium atrosepticum SCRI1043	Prokaryotes;Bacteria;Gammaproteobacteria - Enterobacteria;Pectobacterium
T03199	patr	Pectobacterium atrosepticum JG10-08	Prokaryotes;Bacteria;Gammaproteobacteria - Enterobacteria;Pectobacterium
T03293	pato	Pectobacterium atrosepticum 21A	Prokaryotes;Bacteria;Gammaproteobacteria - Enterobacteria;Pectobacterium
T00934	pct	Pectobacterium carotovorum subsp. carotovorum PC1	Prokaryotes;Bacteria;Gammaproteobacteria - Enterobacteria;Pectobacterium
T02320	pcc	Pectobacterium carotovorum subsp. carotovorum PCC21	Prokaryotes;Bacteria;Gammaproteobacteria - Enterobacteria;Pectobacterium
T03424	pcv	Pectobacterium carotovorum subsp. odoriferum	Prokaryotes;Bacteria;Gammaproteobacteria - Enterobacteria;Pectobacterium
T01106	pwa	Pectobacterium wasabiae	Prokaryotes;Bacteria;Gammaproteobacteria - Enterobacteria;Pectobacterium
T02514	pec	Pectobacterium sp. SCC3193	Prokaryotes;Bacteria;Gammaproteobacteria - Enterobacteria;Pectobacterium
T00711	eta	Erwinia tasmaniensis	Prokaryotes;Bacteria;Gammaproteobacteria - Enterobacteria;Erwinia
T01000	epy	Erwinia pyrifoliae Ep1/96	Prokaryotes;Bacteria;Gammaproteobacteria - Enterobacteria;Erwinia
T02121	epr	Erwinia pyrifoliae DSM 12163	Prokaryotes;Bacteria;Gammaproteobacteria - Enterobacteria;Erwinia
T01197	eam	Erwinia amylovora CFBP1430	Prokaryotes;Bacteria;Gammaproteobacteria - Enterobacteria;Erwinia
T01199	eay	Erwinia amylovora ATCC 49946	Prokaryotes;Bacteria;Gammaproteobacteria - Enterobacteria;Erwinia
T01270	ebi	Erwinia billingiae	Prokaryotes;Bacteria;Gammaproteobacteria - Enterobacteria;Erwinia
T01935	erj	Erwinia sp. Ejp617	Prokaryotes;Bacteria;Gammaproteobacteria - Enterobacteria;Erwinia
T00149	plu	Photorhabdus luminescens	Prokaryotes;Bacteria;Gammaproteobacteria - Enterobacteria;Photorhabdus
T00941	pay	Photorhabdus asymbiotica	Prokaryotes;Bacteria;Gammaproteobacteria - Enterobacteria;Photorhabdus
T03944	ptt	Photorhabdus temperata	Prokaryotes;Bacteria;Gammaproteobacteria - Enterobacteria;Photorhabdus
T00036	buc	Buchnera aphidicola APS (Acyrthosiphon pisum)	Prokaryotes;Bacteria;Gammaproteobacteria - Enterobacteria;Buchnera
T00820	bap	Buchnera aphidicola 5A (Acyrthosiphon pisum)	Prokaryotes;Bacteria;Gammaproteobacteria - Enterobacteria;Buchnera
T00821	bau	Buchnera aphidicola Tuc7 (Acyrthosiphon pisum)	Prokaryotes;Bacteria;Gammaproteobacteria - Enterobacteria;Buchnera
T01826	baw	Buchnera aphidicola JF98 (Acyrthosiphon pisum)	Prokaryotes;Bacteria;Gammaproteobacteria - Enterobacteria;Buchnera
T02354	bajc	Buchnera aphidicola JF99 (Acyrthosiphon pisum)	Prokaryotes;Bacteria;Gammaproteobacteria - Enterobacteria;Buchnera
T01828	bua	Buchnera aphidicola LL01 (Acyrthosiphon pisum)	Prokaryotes;Bacteria;Gammaproteobacteria - Enterobacteria;Buchnera
T01829	bup	Buchnera aphidicola TLW03 (Acyrthosiphon pisum)	Prokaryotes;Bacteria;Gammaproteobacteria - Enterobacteria;Buchnera
T01825	bak	Buchnera aphidicola Ak (Acyrthosiphon kondoi)	Prokaryotes;Bacteria;Gammaproteobacteria - Enterobacteria;Buchnera
T01830	buh	Buchnera aphidicola Ua (Uroleucon ambrosiae)	Prokaryotes;Bacteria;Gammaproteobacteria - Enterobacteria;Buchnera
T03020	bapf	Buchnera aphidicola F009 (Myzus persicae)	Prokaryotes;Bacteria;Gammaproteobacteria - Enterobacteria;Buchnera
T03021	bapg	Buchnera aphidicola G002 (Myzus persicae)	Prokaryotes;Bacteria;Gammaproteobacteria - Enterobacteria;Buchnera
T03022	bapu	Buchnera aphidicola USDA (Myzus persicae)	Prokaryotes;Bacteria;Gammaproteobacteria - Enterobacteria;Buchnera
T03023	bapw	Buchnera aphidicola W106 (Myzus persicae)	Prokaryotes;Bacteria;Gammaproteobacteria - Enterobacteria;Buchnera
T00087	bas	Buchnera aphidicola Sg (Schizaphis graminum)	Prokaryotes;Bacteria;Gammaproteobacteria - Enterobacteria;Buchnera
T00111	bab	Buchnera aphidicola Bp (Baizongia pistaciae)	Prokaryotes;Bacteria;Gammaproteobacteria - Enterobacteria;Buchnera
T00423	bcc	Buchnera aphidicola Cc (Cinara cedri)	Prokaryotes;Bacteria;Gammaproteobacteria - Enterobacteria;Buchnera
T01528	baj	Buchnera aphidicola (Cinara tujafilina)	Prokaryotes;Bacteria;Gammaproteobacteria - Enterobacteria;Buchnera
T00101	wbr	Wigglesworthia glossinidia brevipalpis (Glossina brevipalpis)	Prokaryotes;Bacteria;Gammaproteobacteria - Enterobacteria;Wigglesworthia
T01747	wgl	Wigglesworthia glossinidia morsitans (Glossina morsitans)	Prokaryotes;Bacteria;Gammaproteobacteria - Enterobacteria;Wigglesworthia
T00316	sgl	Sodalis glossinidius (Glossina spp.)	Prokaryotes;Bacteria;Gammaproteobacteria - Enterobacteria;Sodalis
T03004	sod	Sodalis sp. HS1	Prokaryotes;Bacteria;Gammaproteobacteria - Enterobacteria;Sodalis
T03006	pes	Candidatus Sodalis pierantonius	Prokaryotes;Bacteria;Gammaproteobacteria - Enterobacteria;Sodalis
T00507	ent	Enterobacter sp. 638	Prokaryotes;Bacteria;Gammaproteobacteria - Enterobacteria;Enterobacter
T01231	enc	Enterobacter cloacae subsp. cloacae ATCC 13047	Prokaryotes;Bacteria;Gammaproteobacteria - Enterobacteria;Enterobacter
T02315	eno	Enterobacter cloacae subsp. cloacae ENHKU01	Prokaryotes;Bacteria;Gammaproteobacteria - Enterobacteria;Enterobacter
T02615	eclo	Enterobacter cloacae subsp. cloacae NCTC 9394	Prokaryotes;Bacteria;Gammaproteobacteria - Enterobacteria;Enterobacter
T01652	eec	Enterobacter cloacae EcWSU1	Prokaryotes;Bacteria;Gammaproteobacteria - Enterobacteria;Enterobacter
T02159	enl	Enterobacter cloacae subsp. dissolvens SDM	Prokaryotes;Bacteria;Gammaproteobacteria - Enterobacteria;Enterobacter
T03350	ecla	Enterobacter cloacae ECNIH3	Prokaryotes;Bacteria;Gammaproteobacteria - Enterobacteria;Enterobacter
T03378	eclc	Enterobacter cloacae ECR091	Prokaryotes;Bacteria;Gammaproteobacteria - Enterobacteria;Enterobacter
T03429	eclg	Enterobacter cloacae GGT036	Prokaryotes;Bacteria;Gammaproteobacteria - Enterobacteria;Enterobacter
T03471	ecle	Enterobacter cloacae ECNIH2	Prokaryotes;Bacteria;Gammaproteobacteria - Enterobacteria;Enterobacter
T03486	ecln	Enterobacter cloacae ECNIH4	Prokaryotes;Bacteria;Gammaproteobacteria - Enterobacteria;Enterobacter
T03706	ecli	Enterobacter cloacae ECNIH5	Prokaryotes;Bacteria;Gammaproteobacteria - Enterobacteria;Enterobacter
T03707	eclx	Enterobacter cloacae 34399	Prokaryotes;Bacteria;Gammaproteobacteria - Enterobacteria;Enterobacter
T03708	ecly	Enterobacter cloacae 34977	Prokaryotes;Bacteria;Gammaproteobacteria - Enterobacteria;Enterobacter
T03709	eclz	Enterobacter cloacae 34983	Prokaryotes;Bacteria;Gammaproteobacteria - Enterobacteria;Enterobacter
T01342	esc	Enterobacter lignolyticus	Prokaryotes;Bacteria;Gammaproteobacteria - Enterobacteria;Enterobacter
T01604	eas	Enterobacter asburiae LF7a	Prokaryotes;Bacteria;Gammaproteobacteria - Enterobacteria;Enterobacter
T03084	eau	Enterobacter asburiae L1	Prokaryotes;Bacteria;Gammaproteobacteria - Enterobacteria;Enterobacter
T01529	eae	Enterobacter aerogenes KCTC 2190	Prokaryotes;Bacteria;Gammaproteobacteria - Enterobacteria;Enterobacter
T02447	ear	Enterobacter aerogenes EA1509E	Prokaryotes;Bacteria;Gammaproteobacteria - Enterobacteria;Enterobacter
T02700	enr	Enterobacter sp. R4-368	Prokaryotes;Bacteria;Gammaproteobacteria - Enterobacteria;Enterobacter
T00586	esa	Cronobacter sakazakii ATCC BAA-894	Prokaryotes;Bacteria;Gammaproteobacteria - Enterobacteria;Cronobacter
T02119	csk	Cronobacter sakazakii ES15	Prokaryotes;Bacteria;Gammaproteobacteria - Enterobacteria;Cronobacter
T02461	csz	Cronobacter sakazakii Sp291	Prokaryotes;Bacteria;Gammaproteobacteria - Enterobacteria;Cronobacter
T02955	csi	Cronobacter sakazakii CMCC 45402	Prokaryotes;Bacteria;Gammaproteobacteria - Enterobacteria;Cronobacter
T03903	csj	Cronobacter sakazakii ATCC 29544	Prokaryotes;Bacteria;Gammaproteobacteria - Enterobacteria;Cronobacter
T00999	ctu	Siccibacter turicensis	Prokaryotes;Bacteria;Gammaproteobacteria - Enterobacteria;Siccibacter
T00566	kpn	Klebsiella pneumoniae subsp. pneumoniae MGH 78578	Prokaryotes;Bacteria;Gammaproteobacteria - Enterobacteria;Klebsiella
T00910	kpu	Klebsiella pneumoniae subsp. pneumoniae NTUH-K2044	Prokaryotes;Bacteria;Gammaproteobacteria - Enterobacteria;Klebsiella
T01733	kpm	Klebsiella pneumoniae subsp. pneumoniae HS11286	Prokaryotes;Bacteria;Gammaproteobacteria - Enterobacteria;Klebsiella
T02213	kpp	Klebsiella pneumoniae subsp. pneumoniae 1084	Prokaryotes;Bacteria;Gammaproteobacteria - Enterobacteria;Klebsiella
T03368	kpk	Klebsiella pneumoniae subsp. pneumoniae KP5-1	Prokaryotes;Bacteria;Gammaproteobacteria - Enterobacteria;Klebsiella
T03369	kph	Klebsiella pneumoniae subsp. pneumoniae KPNIH24	Prokaryotes;Bacteria;Gammaproteobacteria - Enterobacteria;Klebsiella
T03370	kpz	Klebsiella pneumoniae subsp. pneumoniae KPNIH27	Prokaryotes;Bacteria;Gammaproteobacteria - Enterobacteria;Klebsiella
T03465	kpv	Klebsiella pneumoniae subsp. pneumoniae KPNIH29	Prokaryotes;Bacteria;Gammaproteobacteria - Enterobacteria;Klebsiella
T03466	kpw	Klebsiella pneumoniae subsp. pneumoniae KPNIH30	Prokaryotes;Bacteria;Gammaproteobacteria - Enterobacteria;Klebsiella
T03467	kpy	Klebsiella pneumoniae subsp. pneumoniae KPNIH31	Prokaryotes;Bacteria;Gammaproteobacteria - Enterobacteria;Klebsiella
T03468	kpg	Klebsiella pneumoniae subsp. pneumoniae KPNIH32	Prokaryotes;Bacteria;Gammaproteobacteria - Enterobacteria;Klebsiella
T03788	kpc	Klebsiella pneumoniae subsp. pneumoniae KPNIH10	Prokaryotes;Bacteria;Gammaproteobacteria - Enterobacteria;Klebsiella
T03371	kpq	Klebsiella pneumoniae subsp. pneumoniae KPR0928	Prokaryotes;Bacteria;Gammaproteobacteria - Enterobacteria;Klebsiella
T03418	kpt	Klebsiella pneumoniae subsp. pneumoniae ATCC 43816 KPPR1	Prokaryotes;Bacteria;Gammaproteobacteria - Enterobacteria;Klebsiella
T00772	kpe	Klebsiella pneumoniae 342	Prokaryotes;Bacteria;Gammaproteobacteria - Enterobacteria;Klebsiella
T01982	kpo	Klebsiella pneumoniae KCTC 2242	Prokaryotes;Bacteria;Gammaproteobacteria - Enterobacteria;Klebsiella
T02793	kpr	Klebsiella pneumoniae subsp. rhinoscleromatis SB3432	Prokaryotes;Bacteria;Gammaproteobacteria - Enterobacteria;Klebsiella
T02799	kpj	Klebsiella pneumoniae JM45	Prokaryotes;Bacteria;Gammaproteobacteria - Enterobacteria;Klebsiella
T02866	kpi	Klebsiella pneumoniae CG43	Prokaryotes;Bacteria;Gammaproteobacteria - Enterobacteria;Klebsiella
T03176	kpa	Klebsiella pneumoniae 30660/NJST258_1	Prokaryotes;Bacteria;Gammaproteobacteria - Enterobacteria;Klebsiella
T03177	kps	Klebsiella pneumoniae 30684/NJST258_2	Prokaryotes;Bacteria;Gammaproteobacteria - Enterobacteria;Klebsiella
T03419	kpx	Klebsiella pneumoniae PMK1	Prokaryotes;Bacteria;Gammaproteobacteria - Enterobacteria;Klebsiella
T03440	kpb	Klebsiella pneumoniae blaNDM-1	Prokaryotes;Bacteria;Gammaproteobacteria - Enterobacteria;Klebsiella
T03746	kpne	Klebsiella pneumoniae 32192	Prokaryotes;Bacteria;Gammaproteobacteria - Enterobacteria;Klebsiella
T03747	kpnu	Klebsiella pneumoniae 34618	Prokaryotes;Bacteria;Gammaproteobacteria - Enterobacteria;Klebsiella
T01170	kva	Klebsiella variicola At-22	Prokaryotes;Bacteria;Gammaproteobacteria - Enterobacteria;Klebsiella
T03531	kvd	Klebsiella variicola DX120E	Prokaryotes;Bacteria;Gammaproteobacteria - Enterobacteria;Klebsiella
T03641	kvq	Klebsiella variicola DSM 15968	Prokaryotes;Bacteria;Gammaproteobacteria - Enterobacteria;Klebsiella
T01681	kox	Klebsiella oxytoca KCTC 1686	Prokaryotes;Bacteria;Gammaproteobacteria - Enterobacteria;Klebsiella
T02173	koe	Klebsiella oxytoca E718	Prokaryotes;Bacteria;Gammaproteobacteria - Enterobacteria;Klebsiella
T03188	koy	Klebsiella oxytoca HKOPL1	Prokaryotes;Bacteria;Gammaproteobacteria - Enterobacteria;Klebsiella
T03269	kok	Klebsiella oxytoca KONIH1	Prokaryotes;Bacteria;Gammaproteobacteria - Enterobacteria;Klebsiella
T03349	kom	Klebsiella oxytoca M1	Prokaryotes;Bacteria;Gammaproteobacteria - Enterobacteria;Klebsiella
T03782	kmi	Klebsiella michiganensis	Prokaryotes;Bacteria;Gammaproteobacteria - Enterobacteria;Klebsiella
T00592	cko	Citrobacter koseri	Prokaryotes;Bacteria;Gammaproteobacteria - Enterobacteria;Citrobacter
T01145	cro	Citrobacter rodentium	Prokaryotes;Bacteria;Gammaproteobacteria - Enterobacteria;Citrobacter
T03077	cfd	Citrobacter freundii	Prokaryotes;Bacteria;Gammaproteobacteria - Enterobacteria;Citrobacter
T03934	cama	Citrobacter amalonaticus	Prokaryotes;Bacteria;Gammaproteobacteria - Enterobacteria;Citrobacter
T00595	spe	Serratia proteamaculans	Prokaryotes;Bacteria;Gammaproteobacteria - Enterobacteria;Serratia
T01503	srr	Serratia plymuthica AS9	Prokaryotes;Bacteria;Gammaproteobacteria - Enterobacteria;Serratia
T02710	srl	Serratia plymuthica 4Rx13	Prokaryotes;Bacteria;Gammaproteobacteria - Enterobacteria;Serratia
T02716	sry	Serratia plymuthica S13	Prokaryotes;Bacteria;Gammaproteobacteria - Enterobacteria;Serratia
T01502	srs	Serratia sp. AS12	Prokaryotes;Bacteria;Gammaproteobacteria - Enterobacteria;Serratia
T02012	sra	Serratia sp. AS13	Prokaryotes;Bacteria;Gammaproteobacteria - Enterobacteria;Serratia
T01672	ssz	Serratia symbiotica	Prokaryotes;Bacteria;Gammaproteobacteria - Enterobacteria;Serratia
T02433	smaf	Serratia marcescens FGI94	Prokaryotes;Bacteria;Gammaproteobacteria - Enterobacteria;Serratia
T02448	smw	Serratia marcescens WW4	Prokaryotes;Bacteria;Gammaproteobacteria - Enterobacteria;Serratia
T03592	smar	Serratia marcescens SM39	Prokaryotes;Bacteria;Gammaproteobacteria - Enterobacteria;Serratia
T03985	smac	Serratia marcescens subsp. marcescens Db11	Prokaryotes;Bacteria;Gammaproteobacteria - Enterobacteria;Serratia
T02740	slq	Serratia liquefaciens	Prokaryotes;Bacteria;Gammaproteobacteria - Enterobacteria;Serratia
T02836	serr	Serratia sp. ATCC 39006	Prokaryotes;Bacteria;Gammaproteobacteria - Enterobacteria;Serratia
T02987	sfo	Serratia multitudinisentens	Prokaryotes;Bacteria;Gammaproteobacteria - Enterobacteria;Serratia
T03313	serf	Serratia sp. FS14	Prokaryotes;Bacteria;Gammaproteobacteria - Enterobacteria;Serratia
T03314	sers	Serratia sp. SCBI	Prokaryotes;Bacteria;Gammaproteobacteria - Enterobacteria;Serratia
T04030	sfw	Serratia fonticola	Prokaryotes;Bacteria;Gammaproteobacteria - Enterobacteria;Serratia
T00753	pmr	Proteus mirabilis HI4320	Prokaryotes;Bacteria;Gammaproteobacteria - Enterobacteria;Proteus
T02789	pmib	Proteus mirabilis BB2000	Prokaryotes;Bacteria;Gammaproteobacteria - Enterobacteria;Proteus
T00912	eic	Edwardsiella ictaluri	Prokaryotes;Bacteria;Gammaproteobacteria - Enterobacteria;Edwardsiella
T01121	etr	Edwardsiella tarda EIB202	Prokaryotes;Bacteria;Gammaproteobacteria - Enterobacteria;Edwardsiella
T02091	etd	Edwardsiella tarda FL6-60	Prokaryotes;Bacteria;Gammaproteobacteria - Enterobacteria;Edwardsiella
T03245	ete	Edwardsiella tarda 080813	Prokaryotes;Bacteria;Gammaproteobacteria - Enterobacteria;Edwardsiella
T02509	etc	Edwardsiella piscicida C07-087	Prokaryotes;Bacteria;Gammaproteobacteria - Enterobacteria;Edwardsiella
T03991	edw	Edwardsiella sp. EA181011	Prokaryotes;Bacteria;Gammaproteobacteria - Enterobacteria;Edwardsiella
T04005	edl	Edwardsiella sp. LADL05-105	Prokaryotes;Bacteria;Gammaproteobacteria - Enterobacteria;Edwardsiella
T00138	bfl	Candidatus Blochmannia floridanus (Camponotus floridanus)	Prokaryotes;Bacteria;Gammaproteobacteria - Enterobacteria;Blochmannia
T00272	bpn	Candidatus Blochmannia pennsylvanicus (Camponotus pennsylvanicus)	Prokaryotes;Bacteria;Gammaproteobacteria - Enterobacteria;Blochmannia
T01398	bva	Candidatus Blochmannia vafer (Camponotus vafer)	Prokaryotes;Bacteria;Gammaproteobacteria - Enterobacteria;Blochmannia
T02430	bchr	Candidatus Blochmannia chromaiodes (Camponotus chromaiodes)	Prokaryotes;Bacteria;Gammaproteobacteria - Enterobacteria;Blochmannia
T03906	ben	Blochmannia endosymbiont of Camponotus (Colobopsis) obliquus 757	Prokaryotes;Bacteria;Gammaproteobacteria - Enterobacteria;Blochmannia
T03907	bed	Blochmannia endosymbiont of Polyrhachis (Hedomyrma) turneri 675	Prokaryotes;Bacteria;Gammaproteobacteria - Enterobacteria;Blochmannia
T00911	hde	Candidatus Hamiltonella defensa (Acyrthosiphon pisum)	Prokaryotes;Bacteria;Gammaproteobacteria - Enterobacteria;Hamiltonella
T02199	sect	Secondary endosymbiont of Ctenarytaina eucalypti	Prokaryotes;Bacteria;Gammaproteobacteria - Enterobacteria;Unclassified aphid symbionts
T02336	sehc	Secondary endosymbiont of Heteropsylla cubana	Prokaryotes;Bacteria;Gammaproteobacteria - Enterobacteria;Unclassified aphid symbionts
T00927	dda	Dickeya dadantii Ech703	Prokaryotes;Bacteria;Gammaproteobacteria - Enterobacteria;Dickeya
T01138	ddc	Dickeya dadantii Ech586	Prokaryotes;Bacteria;Gammaproteobacteria - Enterobacteria;Dickeya
T01305	ddd	Dickeya dadantii 3937	Prokaryotes;Bacteria;Gammaproteobacteria - Enterobacteria;Dickeya
T00930	dze	Dickeya zeae Ech1591	Prokaryotes;Bacteria;Gammaproteobacteria - Enterobacteria;Dickeya
T03567	dzc	Dickeya zeae EC1	Prokaryotes;Bacteria;Gammaproteobacteria - Enterobacteria;Dickeya
T01186	xbo	Xenorhabdus bovienii SS-2004	Prokaryotes;Bacteria;Gammaproteobacteria - Enterobacteria;Xenorhabdus
T03845	xbv	Xenorhabdus bovienii CS03	Prokaryotes;Bacteria;Gammaproteobacteria - Enterobacteria;Xenorhabdus
T01274	xne	Xenorhabdus nematophila ATCC 19061	Prokaryotes;Bacteria;Gammaproteobacteria - Enterobacteria;Xenorhabdus
T03752	xnm	Xenorhabdus nematophila AN6/1	Prokaryotes;Bacteria;Gammaproteobacteria - Enterobacteria;Xenorhabdus
T03784	xdo	Xenorhabdus doucetiae	Prokaryotes;Bacteria;Gammaproteobacteria - Enterobacteria;Xenorhabdus
T03805	xpo	Xenorhabdus poinarii	Prokaryotes;Bacteria;Gammaproteobacteria - Enterobacteria;Xenorhabdus
T01195	pam	Pantoea ananatis LMG 20103	Prokaryotes;Bacteria;Gammaproteobacteria - Enterobacteria;Pantoea
T01728	plf	Pantoea ananatis LMG 5342	Prokaryotes;Bacteria;Gammaproteobacteria - Enterobacteria;Pantoea
T01969	paj	Pantoea ananatis AJ13355	Prokaryotes;Bacteria;Gammaproteobacteria - Enterobacteria;Pantoea
T01970	paq	Pantoea ananatis PA13	Prokaryotes;Bacteria;Gammaproteobacteria - Enterobacteria;Pantoea
T01326	pva	Pantoea vagans	Prokaryotes;Bacteria;Gammaproteobacteria - Enterobacteria;Pantoea
T01386	pao	Pantoea sp. At-9b	Prokaryotes;Bacteria;Gammaproteobacteria - Enterobacteria;Pantoea
T03331	kln	Pantoea rwandensis	Prokaryotes;Bacteria;Gammaproteobacteria - Enterobacteria;Pantoea
T03464	pant	Pantoea sp. PSNIH1	Prokaryotes;Bacteria;Gammaproteobacteria - Enterobacteria;Pantoea
T03514	panp	Pantoea sp. PSNIH2	Prokaryotes;Bacteria;Gammaproteobacteria - Enterobacteria;Pantoea
T02865	hhs	Candidatus Pantoea carbekii	Prokaryotes;Bacteria;Gammaproteobacteria - Enterobacteria;Pantoea
T03853	pck	Candidatus Pantoea carbekii US	Prokaryotes;Bacteria;Gammaproteobacteria - Enterobacteria;Pantoea
T01218	rip	Candidatus Riesia pediculicola	Prokaryotes;Bacteria;Gammaproteobacteria - Enterobacteria;Riesia
T01422	rah	Rahnella sp. Y9602	Prokaryotes;Bacteria;Gammaproteobacteria - Enterobacteria;Rahnella
T01770	raq	Rahnella aquatilis CIP 78.65 = ATCC 33071	Prokaryotes;Bacteria;Gammaproteobacteria - Enterobacteria;Rahnella
T01850	raa	Rahnella aquatilis HX2	Prokaryotes;Bacteria;Gammaproteobacteria - Enterobacteria;Rahnella
T01562	men	Candidatus Moranella endobia PCIT	Prokaryotes;Bacteria;Gammaproteobacteria - Enterobacteria;Moranella
T02613	meo	Candidatus Moranella endobia PCVAL	Prokaryotes;Bacteria;Gammaproteobacteria - Enterobacteria;Moranella
T02042	psi	Providencia stuartii MRSN 2154	Prokaryotes;Bacteria;Gammaproteobacteria - Enterobacteria;Providencia
T03282	psx	Providencia stuartii ATCC 33672	Prokaryotes;Bacteria;Gammaproteobacteria - Enterobacteria;Providencia
T02111	ebt	Shimwellia blattae	Prokaryotes;Bacteria;Gammaproteobacteria - Enterobacteria;Shimwellia
T02496	mmk	Morganella morganii	Prokaryotes;Bacteria;Gammaproteobacteria - Enterobacteria;Morganella
T02625	ror	Raoultella ornithinolytica B6	Prokaryotes;Bacteria;Gammaproteobacteria - Enterobacteria;Raoultella
T03629	ron	Raoultella ornithinolytica S12	Prokaryotes;Bacteria;Gammaproteobacteria - Enterobacteria;Raoultella
T03298	cnt	Cedecea neteri	Prokaryotes;Bacteria;Gammaproteobacteria - Enterobacteria;Cedecea
T03328	cem	Cedecea sp. M006	Prokaryotes;Bacteria;Gammaproteobacteria - Enterobacteria;Cedecea
T03337	cen	Cedecea sp. ND14a	Prokaryotes;Bacteria;Gammaproteobacteria - Enterobacteria;Cedecea
T03347	ced	Cedecea sp. ND14b	Prokaryotes;Bacteria;Gammaproteobacteria - Enterobacteria;Cedecea
T03300	pge	Pluralibacter gergoviae	Prokaryotes;Bacteria;Gammaproteobacteria - Enterobacteria;Pluralibacter
T03425	hav	Hafnia alvei	Prokaryotes;Bacteria;Gammaproteobacteria - Enterobacteria;Hafnia
T03601	ksa	Kosakonia sacchari	Prokaryotes;Bacteria;Gammaproteobacteria - Enterobacteria;Kosakonia
T03950	kin	Kluyvera intermedia	Prokaryotes;Bacteria;Gammaproteobacteria - Enterobacteria;Kluyvera
T03952	pfq	Pragia fontium	Prokaryotes;Bacteria;Gammaproteobacteria - Enterobacteria;Pragia
T03624	sbw	Symbiont bacterium UwTKB of Urostylis westwoodii	Prokaryotes;Bacteria;Gammaproteobacteria - Enterobacteria;Unclassified Enterobacteria
T02431	ebf	Enterobacteriaceae bacterium FGI 57	Prokaryotes;Bacteria;Gammaproteobacteria - Enterobacteria;Unclassified Enterobacteria
T03051	psts	Plautia stali symbiont	Prokaryotes;Bacteria;Gammaproteobacteria - Enterobacteria;Unclassified Enterobacteria
T00001	hin	Haemophilus influenzae Rd KW20 (serotype d)	Prokaryotes;Bacteria;Gammaproteobacteria - Others;Haemophilus
T00248	hit	Haemophilus influenzae 86-028NP (nontypeable)	Prokaryotes;Bacteria;Gammaproteobacteria - Others;Haemophilus
T00543	hip	Haemophilus influenzae PittEE (nontypeable)	Prokaryotes;Bacteria;Gammaproteobacteria - Others;Haemophilus
T00544	hiq	Haemophilus influenzae PittGG (nontypeable)	Prokaryotes;Bacteria;Gammaproteobacteria - Others;Haemophilus
T01395	hif	Haemophilus influenzae F3031 (nontypeable)	Prokaryotes;Bacteria;Gammaproteobacteria - Others;Haemophilus
T01400	hil	Haemophilus influenzae F3047 (nontypeable)	Prokaryotes;Bacteria;Gammaproteobacteria - Others;Haemophilus
T01720	hiu	Haemophilus influenzae 10810 (serotype b)	Prokaryotes;Bacteria;Gammaproteobacteria - Others;Haemophilus
T01980	hie	Haemophilus influenzae R2846 (nontypeable)	Prokaryotes;Bacteria;Gammaproteobacteria - Others;Haemophilus
T01981	hiz	Haemophilus influenzae R2866 (nontypeable)	Prokaryotes;Bacteria;Gammaproteobacteria - Others;Haemophilus
T02839	hik	Haemophilus influenzae KR494 (serotype f)	Prokaryotes;Bacteria;Gammaproteobacteria - Others;Haemophilus
T03436	hia	Haemophilus influenzae CGSHiCZ412602	Prokaryotes;Bacteria;Gammaproteobacteria - Others;Haemophilus
T03485	hih	Haemophilus influenzae Hi375	Prokaryotes;Bacteria;Gammaproteobacteria - Others;Haemophilus
T03720	hiw	Haemophilus influenzae 477	Prokaryotes;Bacteria;Gammaproteobacteria - Others;Haemophilus
T03721	hic	Haemophilus influenzae C486	Prokaryotes;Bacteria;Gammaproteobacteria - Others;Haemophilus
T03722	hix	Haemophilus influenzae 723	Prokaryotes;Bacteria;Gammaproteobacteria - Others;Haemophilus
T00135	hdu	Haemophilus ducreyi	Prokaryotes;Bacteria;Gammaproteobacteria - Others;Haemophilus
T00825	hap	Haemophilus parasuis SH0165	Prokaryotes;Bacteria;Gammaproteobacteria - Others;Haemophilus
T02697	hpaz	Haemophilus parasuis ZJ0906	Prokaryotes;Bacteria;Gammaproteobacteria - Others;Haemophilus
T03301	hpas	Haemophilus parasuis SH03	Prokaryotes;Bacteria;Gammaproteobacteria - Others;Haemophilus
T03312	hpak	Haemophilus parasuis KL0318	Prokaryotes;Bacteria;Gammaproteobacteria - Others;Haemophilus
T01605	hpr	Haemophilus parainfluenzae	Prokaryotes;Bacteria;Gammaproteobacteria - Others;Haemophilus
T00386	hso	Haemophilus somnus 129PT	Prokaryotes;Bacteria;Gammaproteobacteria - Others;Histophilus
T00673	hsm	Haemophilus somnus 2336	Prokaryotes;Bacteria;Gammaproteobacteria - Others;Histophilus
T00046	pmu	Pasteurella multocida subsp. multocida Pm70	Prokaryotes;Bacteria;Gammaproteobacteria - Others;Pasteurella
T01776	pmv	Pasteurella multocida subsp. multocida HN06	Prokaryotes;Bacteria;Gammaproteobacteria - Others;Pasteurella
T02057	pul	Pasteurella multocida subsp. multocida 3480	Prokaryotes;Bacteria;Gammaproteobacteria - Others;Pasteurella
T01729	pmp	Pasteurella multocida 36950	Prokaryotes;Bacteria;Gammaproteobacteria - Others;Pasteurella
T03322	pmul	Pasteurella multocida ATCC 43137	Prokaryotes;Bacteria;Gammaproteobacteria - Others;Pasteurella
T00201	msu	Mannheimia succiniciproducens	Prokaryotes;Bacteria;Gammaproteobacteria - Others;Basfia
T02522	mht	Mannheimia haemolytica USDA-ARS-SAM-185	Prokaryotes;Bacteria;Gammaproteobacteria - Others;Mannheimia
T02523	mhq	Mannheimia haemolytica USDA-ARS-USMARC-183	Prokaryotes;Bacteria;Gammaproteobacteria - Others;Mannheimia
T03786	mhat	Mannheimia haemolytica USDA-ARS-USMARC-184	Prokaryotes;Bacteria;Gammaproteobacteria - Others;Mannheimia
T02635	mhx	Mannheimia haemolytica M42548	Prokaryotes;Bacteria;Gammaproteobacteria - Others;Mannheimia
T02746	mhae	Mannheimia haemolytica D153	Prokaryotes;Bacteria;Gammaproteobacteria - Others;Mannheimia
T02747	mham	Mannheimia haemolytica D171	Prokaryotes;Bacteria;Gammaproteobacteria - Others;Mannheimia
T02748	mhao	Mannheimia haemolytica D174	Prokaryotes;Bacteria;Gammaproteobacteria - Others;Mannheimia
T02758	mhal	Mannheimia haemolytica USMARC_2286	Prokaryotes;Bacteria;Gammaproteobacteria - Others;Mannheimia
T03749	mhaq	Mannheimia haemolytica 89010807N	Prokaryotes;Bacteria;Gammaproteobacteria - Others;Mannheimia
T03750	mhay	Mannheimia haemolytica 89010807N lktA-	Prokaryotes;Bacteria;Gammaproteobacteria - Others;Mannheimia
T03026	mvr	Mannheimia varigena USDA-ARS-USMARC-1261	Prokaryotes;Bacteria;Gammaproteobacteria - Others;Mannheimia
T03027	mvi	Mannheimia varigena USDA-ARS-USMARC-1296	Prokaryotes;Bacteria;Gammaproteobacteria - Others;Mannheimia
T03028	mvg	Mannheimia varigena USDA-ARS-USMARC-1312	Prokaryotes;Bacteria;Gammaproteobacteria - Others;Mannheimia
T03029	mve	Mannheimia varigena USDA-ARS-USMARC-1388	Prokaryotes;Bacteria;Gammaproteobacteria - Others;Mannheimia
T00476	apl	Actinobacillus pleuropneumoniae L20 (serotype 5b)	Prokaryotes;Bacteria;Gammaproteobacteria - Others;Actinobacillus
T00644	apj	Actinobacillus pleuropneumoniae JL03 (serotype 3)	Prokaryotes;Bacteria;Gammaproteobacteria - Others;Actinobacillus
T00717	apa	Actinobacillus pleuropneumoniae AP76 (serotype 7)	Prokaryotes;Bacteria;Gammaproteobacteria - Others;Actinobacillus
T00558	asu	Actinobacillus succinogenes	Prokaryotes;Bacteria;Gammaproteobacteria - Others;Actinobacillus
T02262	asi	Actinobacillus suis H91-0380	Prokaryotes;Bacteria;Gammaproteobacteria - Others;Actinobacillus
T03246	ass	Actinobacillus suis ATCC 33415	Prokaryotes;Bacteria;Gammaproteobacteria - Others;Actinobacillus
T03501	aeu	Actinobacillus equuli	Prokaryotes;Bacteria;Gammaproteobacteria - Others;Actinobacillus
T00929	aap	Aggregatibacter aphrophilus	Prokaryotes;Bacteria;Gammaproteobacteria - Others;Aggregatibacter
T00993	aat	Aggregatibacter actinomycetemcomitans D11S-1	Prokaryotes;Bacteria;Gammaproteobacteria - Others;Aggregatibacter
T01651	aao	Aggregatibacter actinomycetemcomitans ANH9381	Prokaryotes;Bacteria;Gammaproteobacteria - Others;Aggregatibacter
T02046	aan	Aggregatibacter actinomycetemcomitans D7S-1	Prokaryotes;Bacteria;Gammaproteobacteria - Others;Aggregatibacter
T03184	aah	Aggregatibacter actinomycetemcomitans HK1651	Prokaryotes;Bacteria;Gammaproteobacteria - Others;Aggregatibacter
T01482	gan	Gallibacterium anatis	Prokaryotes;Bacteria;Gammaproteobacteria - Others;Gallibacterium
T02504	bto	Bibersteinia trehalosi USDA-ARS-USMARC-192	Prokaryotes;Bacteria;Gammaproteobacteria - Others;Bibersteinia
T03017	btre	Bibersteinia trehalosi USDA-ARS-USMARC-188	Prokaryotes;Bacteria;Gammaproteobacteria - Others;Bibersteinia
T03018	btrh	Bibersteinia trehalosi USDA-ARS-USMARC-189	Prokaryotes;Bacteria;Gammaproteobacteria - Others;Bibersteinia
T03019	btra	Bibersteinia trehalosi USDA-ARS-USMARC-190	Prokaryotes;Bacteria;Gammaproteobacteria - Others;Bibersteinia
T00033	xfa	Xylella fastidiosa 9a5c	Prokaryotes;Bacteria;Gammaproteobacteria - Others;Xylella
T00113	xft	Xylella fastidiosa Temecula1	Prokaryotes;Bacteria;Gammaproteobacteria - Others;Xylella
T00677	xfm	Xylella fastidiosa M12	Prokaryotes;Bacteria;Gammaproteobacteria - Others;Xylella
T00692	xfn	Xylella fastidiosa M23	Prokaryotes;Bacteria;Gammaproteobacteria - Others;Xylella
T01979	xff	Xylella fastidiosa subsp. fastidiosa GB514	Prokaryotes;Bacteria;Gammaproteobacteria - Others;Xylella
T03317	xfl	Xylella fastidiosa MUL0034	Prokaryotes;Bacteria;Gammaproteobacteria - Others;Xylella
T03318	xfs	Xylella fastidiosa subsp. sandyi Ann-1	Prokaryotes;Bacteria;Gammaproteobacteria - Others;Xylella
T00083	xcc	Xanthomonas campestris pv. campestris ATCC 33913	Prokaryotes;Bacteria;Gammaproteobacteria - Others;Xanthomonas
T00247	xcb	Xanthomonas campestris pv. campestris 8004	Prokaryotes;Bacteria;Gammaproteobacteria - Others;Xanthomonas
T00759	xca	Xanthomonas campestris pv. campestris B100	Prokaryotes;Bacteria;Gammaproteobacteria - Others;Xanthomonas
T01872	xcp	Xanthomonas campestris pv. raphani	Prokaryotes;Bacteria;Gammaproteobacteria - Others;Xanthomonas
T00288	xcv	Xanthomonas campestris pv. vesicatoria	Prokaryotes;Bacteria;Gammaproteobacteria - Others;Xanthomonas
T00084	xac	Xanthomonas citri pv. citri 306	Prokaryotes;Bacteria;Gammaproteobacteria - Others;Xanthomonas
T02519	xci	Xanthomonas citri subsp. citri Aw12879	Prokaryotes;Bacteria;Gammaproteobacteria - Others;Xanthomonas
T03584	xct	Xanthomonas citri subsp. citri A306	Prokaryotes;Bacteria;Gammaproteobacteria - Others;Xanthomonas
T03733	xcu	Xanthomonas citri subsp. citri UI7	Prokaryotes;Bacteria;Gammaproteobacteria - Others;Xanthomonas
T03734	xcn	Xanthomonas citri subsp. citri NT17	Prokaryotes;Bacteria;Gammaproteobacteria - Others;Xanthomonas
T03779	xcw	Xanthomonas citri subsp. citri MN10	Prokaryotes;Bacteria;Gammaproteobacteria - Others;Xanthomonas
T03780	xcr	Xanthomonas citri subsp. citri MN11	Prokaryotes;Bacteria;Gammaproteobacteria - Others;Xanthomonas
T03735	xcm	Xanthomonas citri subsp. citri MN12	Prokaryotes;Bacteria;Gammaproteobacteria - Others;Xanthomonas
T03781	xcf	Xanthomonas citri subsp. citri mf20	Prokaryotes;Bacteria;Gammaproteobacteria - Others;Xanthomonas
T03894	xcj	Xanthomonas citri subsp. citri UI6	Prokaryotes;Bacteria;Gammaproteobacteria - Others;Xanthomonas
T03094	xfu	Xanthomonas fuscans	Prokaryotes;Bacteria;Gammaproteobacteria - Others;Xanthomonas
T01616	xax	Xanthomonas alfalfae	Prokaryotes;Bacteria;Gammaproteobacteria - Others;Xanthomonas
T02500	xao	Xanthomonas axonopodis Xac29-1	Prokaryotes;Bacteria;Gammaproteobacteria - Others;Xanthomonas
T00235	xoo	Xanthomonas oryzae pv. oryzae KACC 10331	Prokaryotes;Bacteria;Gammaproteobacteria - Others;Xanthomonas
T00360	xom	Xanthomonas oryzae pv. oryzae MAFF311018	Prokaryotes;Bacteria;Gammaproteobacteria - Others;Xanthomonas
T00763	xop	Xanthomonas oryzae pv. oryzae PXO99A	Prokaryotes;Bacteria;Gammaproteobacteria - Others;Xanthomonas
T03765	xoy	Xanthomonas oryzae pv. oryzae PXO86	Prokaryotes;Bacteria;Gammaproteobacteria - Others;Xanthomonas
T01873	xor	Xanthomonas oryzae pv. oryzicola BLS256	Prokaryotes;Bacteria;Gammaproteobacteria - Others;Xanthomonas
T03868	xoz	Xanthomonas oryzae pv. oryzicola CFBP7342	Prokaryotes;Bacteria;Gammaproteobacteria - Others;Xanthomonas
T01160	xal	Xanthomonas albilineans	Prokaryotes;Bacteria;Gammaproteobacteria - Others;Xanthomonas
T03566	xsa	Xanthomonas sacchari	Prokaryotes;Bacteria;Gammaproteobacteria - Others;Xanthomonas
T03961	xtn	Xanthomonas translucens	Prokaryotes;Bacteria;Gammaproteobacteria - Others;Xanthomonas
T00718	sml	Stenotrophomonas maltophilia K279a	Prokaryotes;Bacteria;Gammaproteobacteria - Others;Stenotrophomonas
T00733	smt	Stenotrophomonas maltophilia R551-3	Prokaryotes;Bacteria;Gammaproteobacteria - Others;Stenotrophomonas
T01596	buj	Stenotrophomonas maltophilia JV3	Prokaryotes;Bacteria;Gammaproteobacteria - Others;Stenotrophomonas
T02061	smz	Stenotrophomonas maltophilia D457	Prokaryotes;Bacteria;Gammaproteobacteria - Others;Stenotrophomonas
T01403	psu	Pseudoxanthomonas suwonensis	Prokaryotes;Bacteria;Gammaproteobacteria - Others;Pseudoxanthomonas
T01643	psd	Pseudoxanthomonas spadix	Prokaryotes;Bacteria;Gammaproteobacteria - Others;Pseudoxanthomonas
T01773	fau	Frateuria aurantia	Prokaryotes;Bacteria;Gammaproteobacteria - Others;Frateuria
T02495	rhd	Rhodanobacter denitrificans	Prokaryotes;Bacteria;Gammaproteobacteria - Others;Rhodanobacter
T03074	dji	Dyella jiangningensis	Prokaryotes;Bacteria;Gammaproteobacteria - Others;Dyella
T03215	dja	Dyella japonica	Prokaryotes;Bacteria;Gammaproteobacteria - Others;Dyella
T00034	vch	Vibrio cholerae O1 biovar El Tor N16961	Prokaryotes;Bacteria;Gammaproteobacteria - Others;Vibrio
T03827	vcf	Vibrio cholerae O1 biovar El Tor FJ147	Prokaryotes;Bacteria;Gammaproteobacteria - Others;Vibrio
T01650	vce	Vibrio cholerae O1 2010EL-1786	Prokaryotes;Bacteria;Gammaproteobacteria - Others;Vibrio
T00903	vcj	Vibrio cholerae MJ-1236	Prokaryotes;Bacteria;Gammaproteobacteria - Others;Vibrio
T00520	vco	Vibrio cholerae O395	Prokaryotes;Bacteria;Gammaproteobacteria - Others;Vibrio
T02099	vcr	Vibrio cholerae O395	Prokaryotes;Bacteria;Gammaproteobacteria - Others;Vibrio
T00891	vcm	Vibrio cholerae M66-2	Prokaryotes;Bacteria;Gammaproteobacteria - Others;Vibrio
T01766	vci	Vibrio cholerae IEC224	Prokaryotes;Bacteria;Gammaproteobacteria - Others;Vibrio
T01871	vcl	Vibrio cholerae LMA3984-4	Prokaryotes;Bacteria;Gammaproteobacteria - Others;Vibrio
T03389	vcq	Vibrio cholerae 2012EL-2176	Prokaryotes;Bacteria;Gammaproteobacteria - Others;Vibrio
T03666	vcs	Vibrio cholerae MS6	Prokaryotes;Bacteria;Gammaproteobacteria - Others;Vibrio
T03828	vcx	Vibrio cholerae 1154-74	Prokaryotes;Bacteria;Gammaproteobacteria - Others;Vibrio
T03829	vcz	Vibrio cholerae 10432-62	Prokaryotes;Bacteria;Gammaproteobacteria - Others;Vibrio
T00108	vvu	Vibrio vulnificus CMCP6	Prokaryotes;Bacteria;Gammaproteobacteria - Others;Vibrio
T00150	vvy	Vibrio vulnificus YJ016	Prokaryotes;Bacteria;Gammaproteobacteria - Others;Vibrio
T01415	vvm	Vibrio vulnificus MO6-24/O	Prokaryotes;Bacteria;Gammaproteobacteria - Others;Vibrio
T03294	vvl	Vibrio vulnificus 93U204	Prokaryotes;Bacteria;Gammaproteobacteria - Others;Vibrio
T00120	vpa	Vibrio parahaemolyticus RIMD 2210633	Prokaryotes;Bacteria;Gammaproteobacteria - Others;Vibrio
T02409	vpb	Vibrio parahaemolyticus BB22OP	Prokaryotes;Bacteria;Gammaproteobacteria - Others;Vibrio
T02760	vpk	Vibrio parahaemolyticus O1:K33 CDC_K4557	Prokaryotes;Bacteria;Gammaproteobacteria - Others;Vibrio
T02761	vpf	Vibrio parahaemolyticus O1:Kuk FDA_R31	Prokaryotes;Bacteria;Gammaproteobacteria - Others;Vibrio
T03116	vph	Vibrio parahaemolyticus UCM-V493	Prokaryotes;Bacteria;Gammaproteobacteria - Others;Vibrio
T00589	vha	Vibrio campbellii	Prokaryotes;Bacteria;Gammaproteobacteria - Others;Vibrio
T02837	vca	Vibrio campbellii	Prokaryotes;Bacteria;Gammaproteobacteria - Others;Vibrio
T02840	vag	Vibrio alginolyticus	Prokaryotes;Bacteria;Gammaproteobacteria - Others;Vibrio
T00812	vsp	Vibrio tasmaniensis	Prokaryotes;Bacteria;Gammaproteobacteria - Others;Vibrio
T01107	vex	Vibrio sp. Ex25	Prokaryotes;Bacteria;Gammaproteobacteria - Others;Vibrio
T01683	vej	Vibrio sp. EJY3	Prokaryotes;Bacteria;Gammaproteobacteria - Others;Vibrio
T01680	vfu	Vibrio furnissii	Prokaryotes;Bacteria;Gammaproteobacteria - Others;Vibrio
T02871	vni	Vibrio nigripulchritudo	Prokaryotes;Bacteria;Gammaproteobacteria - Others;Vibrio
T01536	van	Vibrio anguillarum 775	Prokaryotes;Bacteria;Gammaproteobacteria - Others;Vibrio
T02823	lag	Vibrio anguillarum M3	Prokaryotes;Bacteria;Gammaproteobacteria - Others;Vibrio
T03657	vau	Vibrio anguillarum NB10	Prokaryotes;Bacteria;Gammaproteobacteria - Others;Vibrio
T03444	vcy	Vibrio coralliilyticus RE98	Prokaryotes;Bacteria;Gammaproteobacteria - Others;Vibrio
T03497	vct	Vibrio coralliilyticus OCN014	Prokaryotes;Bacteria;Gammaproteobacteria - Others;Vibrio
T03445	vtu	Vibrio tubiashii	Prokaryotes;Bacteria;Gammaproteobacteria - Others;Vibrio
T00236	vfi	Aliivibrio fischeri ES114	Prokaryotes;Bacteria;Gammaproteobacteria - Others;Aliivibrio
T00754	vfm	Aiivibrio fischeri MJ11	Prokaryotes;Bacteria;Gammaproteobacteria - Others;Aliivibrio
T00782	vsa	Aliivibrio salmonicida	Prokaryotes;Bacteria;Gammaproteobacteria - Others;Aliivibrio
T03808	awd	Aliivibrio wodanis	Prokaryotes;Bacteria;Gammaproteobacteria - Others;Aliivibrio
T00173	ppr	Photobacterium profundum	Prokaryotes;Bacteria;Gammaproteobacteria - Others;Photobacterium
T03698	pgb	Photobacterium gaetbulicola	Prokaryotes;Bacteria;Gammaproteobacteria - Others;Photobacterium
T00035	pae	Pseudomonas aeruginosa PAO1	Prokaryotes;Bacteria;Gammaproteobacteria - Others;Pseudomonas
T03097	paev	Pseudomonas aeruginosa PAO1-VE13	Prokaryotes;Bacteria;Gammaproteobacteria - Others;Pseudomonas
T03170	paei	Pseudomonas aeruginosa PAO1-VE2	Prokaryotes;Bacteria;Gammaproteobacteria - Others;Pseudomonas
T00401	pau	Pseudomonas aeruginosa UCBPP-PA14	Prokaryotes;Bacteria;Gammaproteobacteria - Others;Pseudomonas
T00569	pap	Pseudomonas aeruginosa PA7	Prokaryotes;Bacteria;Gammaproteobacteria - Others;Pseudomonas
T00818	pag	Pseudomonas aeruginosa LESB58	Prokaryotes;Bacteria;Gammaproteobacteria - Others;Pseudomonas
T01973	paf	Pseudomonas aeruginosa M18	Prokaryotes;Bacteria;Gammaproteobacteria - Others;Pseudomonas
T01974	pnc	Pseudomonas aeruginosa NCGM2.S1	Prokaryotes;Bacteria;Gammaproteobacteria - Others;Pseudomonas
T03789	paeb	Pseudomonas aeruginosa NCGM 1900	Prokaryotes;Bacteria;Gammaproteobacteria - Others;Pseudomonas
T02161	pdk	Pseudomonas aeruginosa DK2	Prokaryotes;Bacteria;Gammaproteobacteria - Others;Pseudomonas
T02627	psg	Pseudomonas aeruginosa B136-33	Prokaryotes;Bacteria;Gammaproteobacteria - Others;Pseudomonas
T02711	prp	Pseudomonas aeruginosa RP73	Prokaryotes;Bacteria;Gammaproteobacteria - Others;Pseudomonas
T02928	paep	Pseudomonas aeruginosa PA1	Prokaryotes;Bacteria;Gammaproteobacteria - Others;Pseudomonas
T02929	paer	Pseudomonas aeruginosa PA1R	Prokaryotes;Bacteria;Gammaproteobacteria - Others;Pseudomonas
T02951	paem	Pseudomonas aeruginosa MTB-1	Prokaryotes;Bacteria;Gammaproteobacteria - Others;Pseudomonas
T02970	pael	Pseudomonas aeruginosa LES431	Prokaryotes;Bacteria;Gammaproteobacteria - Others;Pseudomonas
T02971	paes	Pseudomonas aeruginosa SCV20265	Prokaryotes;Bacteria;Gammaproteobacteria - Others;Pseudomonas
T03031	paeu	Pseudomonas aeruginosa PA38182	Prokaryotes;Bacteria;Gammaproteobacteria - Others;Pseudomonas
T03035	paeg	Pseudomonas aeruginosa YL84	Prokaryotes;Bacteria;Gammaproteobacteria - Others;Pseudomonas
T03098	paec	Pseudomonas aeruginosa c7447m	Prokaryotes;Bacteria;Gammaproteobacteria - Others;Pseudomonas
T03171	paeo	Pseudomonas aeruginosa PAO581	Prokaryotes;Bacteria;Gammaproteobacteria - Others;Pseudomonas
T00114	ppu	Pseudomonas putida KT2440	Prokaryotes;Bacteria;Gammaproteobacteria - Others;Pseudomonas
T00537	ppf	Pseudomonas putida F1	Prokaryotes;Bacteria;Gammaproteobacteria - Others;Pseudomonas
T00650	ppg	Pseudomonas putida GB-1	Prokaryotes;Bacteria;Gammaproteobacteria - Others;Pseudomonas
T00675	ppw	Pseudomonas putida W619	Prokaryotes;Bacteria;Gammaproteobacteria - Others;Pseudomonas
T01570	ppt	Pseudomonas putida S16	Prokaryotes;Bacteria;Gammaproteobacteria - Others;Pseudomonas
T01975	ppb	Pseudomonas putida BIRD-1	Prokaryotes;Bacteria;Gammaproteobacteria - Others;Pseudomonas
T02170	ppi	Pseudomonas putida ND6	Prokaryotes;Bacteria;Gammaproteobacteria - Others;Pseudomonas
T02181	ppx	Pseudomonas putida DOT-T1E	Prokaryotes;Bacteria;Gammaproteobacteria - Others;Pseudomonas
T02389	ppuh	Pseudomonas putida HB3267	Prokaryotes;Bacteria;Gammaproteobacteria - Others;Pseudomonas
T02706	pput	Pseudomonas putida H8234	Prokaryotes;Bacteria;Gammaproteobacteria - Others;Pseudomonas
T02707	ppun	Pseudomonas putida NBRC 14164	Prokaryotes;Bacteria;Gammaproteobacteria - Others;Pseudomonas
T03439	ppud	Pseudomonas putida DLL-E4	Prokaryotes;Bacteria;Gammaproteobacteria - Others;Pseudomonas
T01501	pfv	Pseudomonas fulva	Prokaryotes;Bacteria;Gammaproteobacteria - Others;Pseudomonas
T02972	pmon	Pseudomonas monteilii SB3078	Prokaryotes;Bacteria;Gammaproteobacteria - Others;Pseudomonas
T02973	pmot	Pseudomonas monteilii SB3101	Prokaryotes;Bacteria;Gammaproteobacteria - Others;Pseudomonas
T03276	pmos	Pseudomonas mosselii	Prokaryotes;Bacteria;Gammaproteobacteria - Others;Pseudomonas
T03646	ppj	Pseudomonas plecoglossicida	Prokaryotes;Bacteria;Gammaproteobacteria - Others;Pseudomonas
T00118	pst	Pseudomonas syringae pv. tomato DC3000	Prokaryotes;Bacteria;Gammaproteobacteria - Others;Pseudomonas
T00246	psb	Pseudomonas syringae pv. syringae B728a	Prokaryotes;Bacteria;Gammaproteobacteria - Others;Pseudomonas
T03014	psyr	Pseudomonas syringae CC1557	Prokaryotes;Bacteria;Gammaproteobacteria - Others;Pseudomonas
T00266	psp	Pseudomonas syringae pv. phaseolicola 1448A	Prokaryotes;Bacteria;Gammaproteobacteria - Others;Pseudomonas
T03002	pci	Pseudomonas cichorii	Prokaryotes;Bacteria;Gammaproteobacteria - Others;Pseudomonas
T00249	pfl	Pseudomonas protegens Pf-5	Prokaryotes;Bacteria;Gammaproteobacteria - Others;Pseudomonas
T02671	pprc	Pseudomonas protegens CHA0	Prokaryotes;Bacteria;Gammaproteobacteria - Others;Pseudomonas
T03613	ppro	Pseudomonas protegens Cab57	Prokaryotes;Bacteria;Gammaproteobacteria - Others;Pseudomonas
T00283	pfo	Pseudomonas fluorescens Pf0-1	Prokaryotes;Bacteria;Gammaproteobacteria - Others;Pseudomonas
T00899	pfs	Pseudomonas fluorescens SBW25	Prokaryotes;Bacteria;Gammaproteobacteria - Others;Pseudomonas
T01734	pfe	Pseudomonas fluorescens F113	Prokaryotes;Bacteria;Gammaproteobacteria - Others;Pseudomonas
T02114	pfc	Pseudomonas fluorescens A506	Prokaryotes;Bacteria;Gammaproteobacteria - Others;Pseudomonas
T03319	pfn	Pseudomonas fluorescens UK4	Prokaryotes;Bacteria;Gammaproteobacteria - Others;Pseudomonas
T03766	pfw	Pseudomonas fluorescens PCL1751	Prokaryotes;Bacteria;Gammaproteobacteria - Others;Pseudomonas
T03769	pfb	Pseudomonas fluorescens LBUM223	Prokaryotes;Bacteria;Gammaproteobacteria - Others;Pseudomonas
T03767	pff	Pseudomonas fluorescens PICF7	Prokaryotes;Bacteria;Gammaproteobacteria - Others;Pseudomonas
T02456	ppz	Pseudomonas poae	Prokaryotes;Bacteria;Gammaproteobacteria - Others;Pseudomonas
T03626	pman	Pseudomonas mandelii	Prokaryotes;Bacteria;Gammaproteobacteria - Others;Pseudomonas
T04006	ptv	Pseudomonas trivialis	Prokaryotes;Bacteria;Gammaproteobacteria - Others;Pseudomonas
T00362	pen	Pseudomonas entomophila	Prokaryotes;Bacteria;Gammaproteobacteria - Others;Pseudomonas
T00510	pmy	Pseudomonas mendocina ymp	Prokaryotes;Bacteria;Gammaproteobacteria - Others;Pseudomonas
T01473	pmk	Pseudomonas mendocina NK-01	Prokaryotes;Bacteria;Gammaproteobacteria - Others;Pseudomonas
T00511	psa	Pseudomonas stutzeri A1501	Prokaryotes;Bacteria;Gammaproteobacteria - Others;Pseudomonas
T01571	psz	Pseudomonas stutzeri ATCC 17588	Prokaryotes;Bacteria;Gammaproteobacteria - Others;Pseudomonas
T01976	psr	Pseudomonas stutzeri DSM 4166	Prokaryotes;Bacteria;Gammaproteobacteria - Others;Pseudomonas
T02168	psc	Pseudomonas stutzeri CCUG 29243	Prokaryotes;Bacteria;Gammaproteobacteria - Others;Pseudomonas
T02182	psj	Pseudomonas stutzeri DSM 10701	Prokaryotes;Bacteria;Gammaproteobacteria - Others;Pseudomonas
T02391	psh	Pseudomonas stutzeri RCH2	Prokaryotes;Bacteria;Gammaproteobacteria - Others;Pseudomonas
T03366	pstu	Pseudomonas stutzeri 19SMN4	Prokaryotes;Bacteria;Gammaproteobacteria - Others;Pseudomonas
T03390	pstt	Pseudomonas stutzeri 28a24	Prokaryotes;Bacteria;Gammaproteobacteria - Others;Pseudomonas
T03573	pbm	Pseudomonas balearica	Prokaryotes;Bacteria;Gammaproteobacteria - Others;Pseudomonas
T01472	pba	Pseudomonas brassicacearum subsp. brassicacearum NFM421	Prokaryotes;Bacteria;Gammaproteobacteria - Others;Pseudomonas
T03174	pbc	Pseudomonas brassicacearum DF41	Prokaryotes;Bacteria;Gammaproteobacteria - Others;Pseudomonas
T02357	ppuu	Pseudomonas sp. UW4	Prokaryotes;Bacteria;Gammaproteobacteria - Others;Pseudomonas
T02524	pdr	Pseudomonas denitrificans	Prokaryotes;Bacteria;Gammaproteobacteria - Others;Pseudomonas
T02708	pre	Pseudomonas resinovorans	Prokaryotes;Bacteria;Gammaproteobacteria - Others;Pseudomonas
T03772	ppse	Pseudomonas pseudoalcaligenes	Prokaryotes;Bacteria;Gammaproteobacteria - Others;Pseudomonas
T02897	psv	Pseudomonas sp. VLB120	Prokaryotes;Bacteria;Gammaproteobacteria - Others;Pseudomonas
T02969	psk	Pseudomonas sp. TKP	Prokaryotes;Bacteria;Gammaproteobacteria - Others;Pseudomonas
T03081	pkc	Pseudomonas knackmussii	Prokaryotes;Bacteria;Gammaproteobacteria - Others;Pseudomonas
T03201	pch	Pseudomonas chlororaphis PA23	Prokaryotes;Bacteria;Gammaproteobacteria - Others;Pseudomonas
T03768	pcz	Pseudomonas chlororaphis PCL1606	Prokaryotes;Bacteria;Gammaproteobacteria - Others;Pseudomonas
T03338	pcp	Pseudomonas chlororaphis subsp. aurantiaca	Prokaryotes;Bacteria;Gammaproteobacteria - Others;Pseudomonas
T03238	palk	Pseudomonas alkylphenolia	Prokaryotes;Bacteria;Gammaproteobacteria - Others;Pseudomonas
T03339	prh	Pseudomonas rhizosphaerae	Prokaryotes;Bacteria;Gammaproteobacteria - Others;Pseudomonas
T03354	psw	Pseudomonas cremoricolorata	Prokaryotes;Bacteria;Gammaproteobacteria - Others;Pseudomonas
T03520	ppv	Pseudomonas parafulva	Prokaryotes;Bacteria;Gammaproteobacteria - Others;Pseudomonas
T03623	pses	Pseudomonas sp. StFLB209	Prokaryotes;Bacteria;Gammaproteobacteria - Others;Pseudomonas
T03702	psem	Pseudomonas sp. MRSN12121	Prokaryotes;Bacteria;Gammaproteobacteria - Others;Pseudomonas
T03967	psec	Pseudomonas sp. CCOS 191	Prokaryotes;Bacteria;Gammaproteobacteria - Others;Pseudomonas
T00885	avn	Azotobacter vinelandii DJ	Prokaryotes;Bacteria;Gammaproteobacteria - Others;Azotobacter
T02633	avl	Azotobacter vinelandii CA	Prokaryotes;Bacteria;Gammaproteobacteria - Others;Azotobacter
T02634	avd	Azotobacter vinelandii CA6	Prokaryotes;Bacteria;Gammaproteobacteria - Others;Azotobacter
T03640	acx	Azotobacter chroococcum	Prokaryotes;Bacteria;Gammaproteobacteria - Others;Azotobacter
T00256	par	Psychrobacter arcticus	Prokaryotes;Bacteria;Gammaproteobacteria - Others;Psychrobacter
T00350	pcr	Psychrobacter cryohalolentis	Prokaryotes;Bacteria;Gammaproteobacteria - Others;Psychrobacter
T00541	prw	Psychrobacter sp. PRwf-1	Prokaryotes;Bacteria;Gammaproteobacteria - Others;Psychrobacter
T02715	pso	Psychrobacter sp. G	Prokaryotes;Bacteria;Gammaproteobacteria - Others;Psychrobacter
T00486	acb	Acinetobacter baumannii ATCC 17978	Prokaryotes;Bacteria;Gammaproteobacteria - Others;Acinetobacter
T00660	abm	Acinetobacter baumannii SDF	Prokaryotes;Bacteria;Gammaproteobacteria - Others;Acinetobacter
T00667	aby	Acinetobacter baumannii AYE	Prokaryotes;Bacteria;Gammaproteobacteria - Others;Acinetobacter
T00710	abc	Acinetobacter baumannii ACICU	Prokaryotes;Bacteria;Gammaproteobacteria - Others;Acinetobacter
T00793	abn	Acinetobacter baumannii AB0057	Prokaryotes;Bacteria;Gammaproteobacteria - Others;Acinetobacter
T00795	abb	Acinetobacter baumannii AB307-0294	Prokaryotes;Bacteria;Gammaproteobacteria - Others;Acinetobacter
T01819	abx	Acinetobacter baumannii 1656-2	Prokaryotes;Bacteria;Gammaproteobacteria - Others;Acinetobacter
T01820	abz	Acinetobacter baumannii MDR-ZJ06	Prokaryotes;Bacteria;Gammaproteobacteria - Others;Acinetobacter
T02045	abr	Acinetobacter baumannii MDR-TJ	Prokaryotes;Bacteria;Gammaproteobacteria - Others;Acinetobacter
T01908	abd	Acinetobacter baumannii TCDC-AB0715	Prokaryotes;Bacteria;Gammaproteobacteria - Others;Acinetobacter
T02261	abh	Acinetobacter baumannii TYTH-1	Prokaryotes;Bacteria;Gammaproteobacteria - Others;Acinetobacter
T02491	abad	Acinetobacter baumannii D1279779	Prokaryotes;Bacteria;Gammaproteobacteria - Others;Acinetobacter
T02726	abj	Acinetobacter baumannii BJAB07104	Prokaryotes;Bacteria;Gammaproteobacteria - Others;Acinetobacter
T02727	abab	Acinetobacter baumannii BJAB0715	Prokaryotes;Bacteria;Gammaproteobacteria - Others;Acinetobacter
T02728	abaj	Acinetobacter baumannii BJAB0868	Prokaryotes;Bacteria;Gammaproteobacteria - Others;Acinetobacter
T02954	abaz	Acinetobacter baumannii ZW85-1	Prokaryotes;Bacteria;Gammaproteobacteria - Others;Acinetobacter
T03374	abk	Acinetobacter baumannii AbH12O-A2	Prokaryotes;Bacteria;Gammaproteobacteria - Others;Acinetobacter
T03375	abau	Acinetobacter baumannii AB030	Prokaryotes;Bacteria;Gammaproteobacteria - Others;Acinetobacter
T03376	abaa	Acinetobacter baumannii AB031	Prokaryotes;Bacteria;Gammaproteobacteria - Others;Acinetobacter
T03377	abw	Acinetobacter baumannii AC29	Prokaryotes;Bacteria;Gammaproteobacteria - Others;Acinetobacter
T03519	abal	Acinetobacter baumannii LAC-4	Prokaryotes;Bacteria;Gammaproteobacteria - Others;Acinetobacter
T01684	acc	Acinetobacter calcoaceticus	Prokaryotes;Bacteria;Gammaproteobacteria - Others;Acinetobacter
T01263	acd	Acinetobacter oleivorans	Prokaryotes;Bacteria;Gammaproteobacteria - Others;Acinetobacter
T00185	aci	Acinetobacter sp. ADP1	Prokaryotes;Bacteria;Gammaproteobacteria - Others;Acinetobacter
T01224	mct	Moraxella catarrhalis RH4	Prokaryotes;Bacteria;Gammaproteobacteria - Others;Moraxella
T03217	mcs	Moraxella catarrhalis 25240	Prokaryotes;Bacteria;Gammaproteobacteria - Others;Moraxella
T03381	mcat	Moraxella catarrhalis 25239	Prokaryotes;Bacteria;Gammaproteobacteria - Others;Moraxella
T00099	son	Shewanella oneidensis	Prokaryotes;Bacteria;Gammaproteobacteria - Others;Shewanella
T00344	sdn	Shewanella denitrificans	Prokaryotes;Bacteria;Gammaproteobacteria - Others;Shewanella
T00395	sfr	Shewanella frigidimarina	Prokaryotes;Bacteria;Gammaproteobacteria - Others;Shewanella
T00445	saz	Shewanella amazonensis	Prokaryotes;Bacteria;Gammaproteobacteria - Others;Shewanella
T00478	sbl	Shewanella baltica OS155	Prokaryotes;Bacteria;Gammaproteobacteria - Others;Shewanella
T00571	sbm	Shewanella baltica OS185	Prokaryotes;Bacteria;Gammaproteobacteria - Others;Shewanella
T00622	sbn	Shewanella baltica OS195	Prokaryotes;Bacteria;Gammaproteobacteria - Others;Shewanella
T00803	sbp	Shewanella baltica OS223	Prokaryotes;Bacteria;Gammaproteobacteria - Others;Shewanella
T01725	sbt	Shewanella baltica OS678	Prokaryotes;Bacteria;Gammaproteobacteria - Others;Shewanella
T02013	sbs	Shewanella baltica OS117	Prokaryotes;Bacteria;Gammaproteobacteria - Others;Shewanella
T02014	sbb	Shewanella baltica BA175	Prokaryotes;Bacteria;Gammaproteobacteria - Others;Shewanella
T00489	slo	Shewanella loihica	Prokaryotes;Bacteria;Gammaproteobacteria - Others;Shewanella
T00513	spc	Shewanella putrefaciens CN-32	Prokaryotes;Bacteria;Gammaproteobacteria - Others;Shewanella
T02015	shp	Shewanella putrefaciens 200	Prokaryotes;Bacteria;Gammaproteobacteria - Others;Shewanella
T00596	sse	Shewanella sediminis	Prokaryotes;Bacteria;Gammaproteobacteria - Others;Shewanella
T00606	spl	Shewanella pealeana	Prokaryotes;Bacteria;Gammaproteobacteria - Others;Shewanella
T00388	she	Shewanella sp. MR-4	Prokaryotes;Bacteria;Gammaproteobacteria - Others;Shewanella
T00389	shm	Shewanella sp. MR-7	Prokaryotes;Bacteria;Gammaproteobacteria - Others;Shewanella
T00428	shn	Shewanella sp. ANA-3	Prokaryotes;Bacteria;Gammaproteobacteria - Others;Shewanella
T00453	shw	Shewanella sp. W3-18-1	Prokaryotes;Bacteria;Gammaproteobacteria - Others;Shewanella
T00654	shl	Shewanella halifaxensis	Prokaryotes;Bacteria;Gammaproteobacteria - Others;Shewanella
T00676	swd	Shewanella woodyi	Prokaryotes;Bacteria;Gammaproteobacteria - Others;Shewanella
T00791	swp	Shewanella piezotolerans	Prokaryotes;Bacteria;Gammaproteobacteria - Others;Shewanella
T01206	svo	Shewanella violacea	Prokaryotes;Bacteria;Gammaproteobacteria - Others;Shewanella
T00218	ilo	Idiomarina loihiensis L2TR	Prokaryotes;Bacteria;Gammaproteobacteria - Others;Idiomarina
T02681	ili	Idiomarina loihiensis GSL 199	Prokaryotes;Bacteria;Gammaproteobacteria - Others;Idiomarina
T00258	cps	Colwellia psychrerythraea	Prokaryotes;Bacteria;Gammaproteobacteria - Others;Colwellia
T00282	pha	Pseudoalteromonas haloplanktis	Prokaryotes;Bacteria;Gammaproteobacteria - Others;Pseudoalteromonas
T00372	pat	Pseudoalteromonas atlantica	Prokaryotes;Bacteria;Gammaproteobacteria - Others;Pseudoalteromonas
T01374	psm	Pseudoalteromonas sp. SM9913	Prokaryotes;Bacteria;Gammaproteobacteria - Others;Pseudoalteromonas
T03513	pseo	Pseudoalteromonas sp. OCN003	Prokaryotes;Bacteria;Gammaproteobacteria - Others;Pseudoalteromonas
T00454	maq	Marinobacter hydrocarbonoclasticus VT8	Prokaryotes;Bacteria;Gammaproteobacteria - Others;Marinobacter
T02083	mhc	Marinobacter hydrocarbonoclasticus ATCC 49840	Prokaryotes;Bacteria;Gammaproteobacteria - Others;Marinobacter
T01922	mad	Marinobacter adhaerens	Prokaryotes;Bacteria;Gammaproteobacteria - Others;Marinobacter
T02323	mbs	Marinobacter sp. BSs20148	Prokaryotes;Bacteria;Gammaproteobacteria - Others;Marinobacter
T03593	msr	Marinobacter salarius	Prokaryotes;Bacteria;Gammaproteobacteria - Others;Marinobacter
T03594	msx	Marinobacter similis	Prokaryotes;Bacteria;Gammaproteobacteria - Others;Marinobacter
T03980	mpq	Marinobacter psychrophilus	Prokaryotes;Bacteria;Gammaproteobacteria - Others;Marinobacter
T00747	amc	Alteromonas macleodii Deep ecotype	Prokaryotes;Bacteria;Gammaproteobacteria - Others;Alteromonas
T02246	amac	Alteromonas macleodii ATCC 27126	Prokaryotes;Bacteria;Gammaproteobacteria - Others;Alteromonas
T02253	amb	Alteromonas macleodii Balearic Sea AD45	Prokaryotes;Bacteria;Gammaproteobacteria - Others;Alteromonas
T02254	amg	Alteromonas macleodii English Channel 673	Prokaryotes;Bacteria;Gammaproteobacteria - Others;Alteromonas
T02719	amh	Alteromonas macleodii English Channel 615	Prokaryotes;Bacteria;Gammaproteobacteria - Others;Alteromonas
T02260	amk	Alteromonas macleodii Black Sea 11	Prokaryotes;Bacteria;Gammaproteobacteria - Others;Alteromonas
T02340	amaa	Alteromonas macleodii AltDE1	Prokaryotes;Bacteria;Gammaproteobacteria - Others;Alteromonas
T02720	amal	Alteromonas macleodii Ionian Sea U4	Prokaryotes;Bacteria;Gammaproteobacteria - Others;Alteromonas
T02721	amae	Alteromonas macleodii Ionian Sea U7	Prokaryotes;Bacteria;Gammaproteobacteria - Others;Alteromonas
T02722	amao	Alteromonas macleodii Ionian Sea U8	Prokaryotes;Bacteria;Gammaproteobacteria - Others;Alteromonas
T02723	amad	Alteromonas macleodii Ionian Sea UM4b	Prokaryotes;Bacteria;Gammaproteobacteria - Others;Alteromonas
T02724	amai	Alteromonas macleodii Ionian Sea UM7	Prokaryotes;Bacteria;Gammaproteobacteria - Others;Alteromonas
T02958	amag	Alteromonas macleodii Aegean Sea MED64	Prokaryotes;Bacteria;Gammaproteobacteria - Others;Alteromonas
T01513	alt	Alteromonas sp. SN2	Prokaryotes;Bacteria;Gammaproteobacteria - Others;Alteromonas
T03220	aal	Alteromonas australica H 17	Prokaryotes;Bacteria;Gammaproteobacteria - Others;Alteromonas
T03858	aaus	Alteromonas australica DE170	Prokaryotes;Bacteria;Gammaproteobacteria - Others;Alteromonas
T01483	gag	Glaciecola sp. 4H-3-7+YE-5	Prokaryotes;Bacteria;Gammaproteobacteria - Others;Glaciecola
T01632	gni	Glaciecola nitratireducens	Prokaryotes;Bacteria;Gammaproteobacteria - Others;Glaciecola
T02535	gps	Paraglaciecola psychrophila	Prokaryotes;Bacteria;Gammaproteobacteria - Others;Paraglaciecola
T00450	pin	Psychromonas ingrahamii	Prokaryotes;Bacteria;Gammaproteobacteria - Others;Psychromonas
T02515	psy	Psychromonas sp. CNPT3	Prokaryotes;Bacteria;Gammaproteobacteria - Others;Psychromonas
T01318	fbl	Ferrimonas balearica	Prokaryotes;Bacteria;Gammaproteobacteria - Others;Ferrimonas
T03770	mvs	Moritella viscosa	Prokaryotes;Bacteria;Gammaproteobacteria - Others;Moritella
T00721	cja	Cellvibrio japonicus	Prokaryotes;Bacteria;Gammaproteobacteria - Others;Cellvibrio
T00335	sde	Saccharophagus degradans	Prokaryotes;Bacteria;Gammaproteobacteria - Others;Saccharophagus
T00952	ttu	Teredinibacter turnerae	Prokaryotes;Bacteria;Gammaproteobacteria - Others;Teredinibacter
T02281	saga	Simiduia agarivorans	Prokaryotes;Bacteria;Gammaproteobacteria - Others;Simiduia
T03945	spoi	Spongiibacter sp. IMCC21906	Prokaryotes;Bacteria;Gammaproteobacteria - Others;Spongiibacter
T00124	cbu	Coxiella burnetii RSA 493	Prokaryotes;Bacteria;Gammaproteobacteria - Others;Coxiella
T00632	cbs	Coxiella burnetii RSA 331	Prokaryotes;Bacteria;Gammaproteobacteria - Others;Coxiella
T00583	cbd	Coxiella burnetii Dugway 5J108-111	Prokaryotes;Bacteria;Gammaproteobacteria - Others;Coxiella
T00787	cbg	Coxiella burnetii CbuG_Q212	Prokaryotes;Bacteria;Gammaproteobacteria - Others;Coxiella
T00788	cbc	Coxiella burnetii CbuK_Q154	Prokaryotes;Bacteria;Gammaproteobacteria - Others;Coxiella
T03533	cea	Coxiella endosymbiont of Amblyomma americanum	Prokaryotes;Bacteria;Gammaproteobacteria - Others;Coxiella
T03998	cey	Coxiella-like endosymbiont	Prokaryotes;Bacteria;Gammaproteobacteria - Others;unclassified Coxiellaceae
T00199	lpn	Legionella pneumophila subsp. pneumophila Philadelphia 1	Prokaryotes;Bacteria;Gammaproteobacteria - Others;Legionella
T02174	lph	Legionella pneumophila subsp. pneumophila HL06041035	Prokaryotes;Bacteria;Gammaproteobacteria - Others;Legionella
T02175	lpo	Legionella pneumophila subsp. pneumophila Lorraine	Prokaryotes;Bacteria;Gammaproteobacteria - Others;Legionella
T02511	lpu	Legionella pneumophila subsp. pneumophila LPE509	Prokaryotes;Bacteria;Gammaproteobacteria - Others;Legionella
T02689	lpm	Legionella pneumophila subsp. pneumophila Thunder Bay	Prokaryotes;Bacteria;Gammaproteobacteria - Others;Legionella
T00208	lpf	Legionella pneumophila Lens	Prokaryotes;Bacteria;Gammaproteobacteria - Others;Legionella
T00209	lpp	Legionella pneumophila Paris	Prokaryotes;Bacteria;Gammaproteobacteria - Others;Legionella
T00532	lpc	Legionella pneumophila Corby	Prokaryotes;Bacteria;Gammaproteobacteria - Others;Legionella
T01232	lpa	Legionella pneumophila 2300/99 Alcoy	Prokaryotes;Bacteria;Gammaproteobacteria - Others;Legionella
T01726	lpe	Legionella pneumophila subsp. pneumophila ATCC 43290	Prokaryotes;Bacteria;Gammaproteobacteria - Others;Legionella
T01183	llo	Legionella longbeachae	Prokaryotes;Bacteria;Gammaproteobacteria - Others;Legionella
T03771	lfa	Legionella fallonii	Prokaryotes;Bacteria;Gammaproteobacteria - Others;Legionella
T03809	lha	Legionella hackeliae	Prokaryotes;Bacteria;Gammaproteobacteria - Others;Legionella
T03928	lok	Legionella oakridgensis	Prokaryotes;Bacteria;Gammaproteobacteria - Others;Legionella
T03810	tmc	Tatlockia micdadei	Prokaryotes;Bacteria;Gammaproteobacteria - Others;Tatlockia
T00205	mca	Methylococcus capsulatus	Prokaryotes;Bacteria;Gammaproteobacteria - Others;Methylococcus
T01511	mmt	Methylomonas methanica	Prokaryotes;Bacteria;Gammaproteobacteria - Others;Methylomonas
T01649	mah	Methylomicrobium alcaliphilum	Prokaryotes;Bacteria;Gammaproteobacteria - Others;Methylomicrobium
T00214	ftu	Francisella tularensis subsp. tularensis SCHU S4	Prokaryotes;Bacteria;Gammaproteobacteria - Others;Francisella
T03888	ftq	Francisella tularensis subsp. tularensis SCHU S4 NR-28534	Prokaryotes;Bacteria;Gammaproteobacteria - Others;Francisella
T00381	ftf	Francisella tularensis subsp. tularensis FSC198	Prokaryotes;Bacteria;Gammaproteobacteria - Others;Francisella
T00495	ftw	Francisella tularensis subsp. tularensis WY96-3418	Prokaryotes;Bacteria;Gammaproteobacteria - Others;Francisella
T01938	ftr	Francisella tularensis subsp. tularensis NE061598	Prokaryotes;Bacteria;Gammaproteobacteria - Others;Francisella
T01761	ftt	Francisella tularensis subsp. tularensis TI0902	Prokaryotes;Bacteria;Gammaproteobacteria - Others;Francisella
T03875	fty	Francisella tularensis subsp. tularensis WY96	Prokaryotes;Bacteria;Gammaproteobacteria - Others;Francisella
T01762	ftg	Francisella tularensis TIGB03	Prokaryotes;Bacteria;Gammaproteobacteria - Others;Francisella
T00331	ftl	Francisella tularensis subsp. holarctica LVS	Prokaryotes;Bacteria;Gammaproteobacteria - Others;Francisella
T00399	fth	Francisella tularensis subsp. holarctica OSU18	Prokaryotes;Bacteria;Gammaproteobacteria - Others;Francisella
T00584	fta	Francisella tularensis subsp. holarctica FTNF002-00	Prokaryotes;Bacteria;Gammaproteobacteria - Others;Francisella
T02349	fts	Francisella tularensis subsp. holarctica F92	Prokaryotes;Bacteria;Gammaproteobacteria - Others;Francisella
T02350	fti	Francisella tularensis subsp. holarctica FSC200	Prokaryotes;Bacteria;Gammaproteobacteria - Others;Francisella
T03033	fto	Francisella tularensis subsp. holarctica PHIT-FT049	Prokaryotes;Bacteria;Gammaproteobacteria - Others;Francisella
T03713	ftc	Francisella tularensis subsp. holarctica FTT_1	Prokaryotes;Bacteria;Gammaproteobacteria - Others;Francisella
T03714	ftv	Francisella tularensis subsp. holarctica VT68	Prokaryotes;Bacteria;Gammaproteobacteria - Others;Francisella
T03715	ftz	Francisella tularensis subsp. holarctica 425	Prokaryotes;Bacteria;Gammaproteobacteria - Others;Francisella
T00698	ftm	Francisella tularensis subsp. mediasiatica FSC147	Prokaryotes;Bacteria;Gammaproteobacteria - Others;Francisella
T00432	ftn	Francisella tularensis subsp. novicida U112	Prokaryotes;Bacteria;Gammaproteobacteria - Others;Francisella
T03874	ftx	Francisella tularensis subsp. novicida U112	Prokaryotes;Bacteria;Gammaproteobacteria - Others;Francisella
T03873	ftd	Francisella tularensis subsp. novicida F6168	Prokaryotes;Bacteria;Gammaproteobacteria - Others;Francisella
T01937	fcf	Francisella cf. novicida Fx1	Prokaryotes;Bacteria;Gammaproteobacteria - Others;Francisella
T02078	fcn	Francisella cf. novicida 3523	Prokaryotes;Bacteria;Gammaproteobacteria - Others;Francisella
T00652	fph	Francisella philomiragia subsp. philomiragia ATCC 25017	Prokaryotes;Bacteria;Gammaproteobacteria - Others;Francisella
T03764	fpt	Francisella philomiragia subsp. philomiragia ATCC 25015 O#319L	Prokaryotes;Bacteria;Gammaproteobacteria - Others;Francisella
T03617	fpi	Francisella philomiragia O#319-029	Prokaryotes;Bacteria;Gammaproteobacteria - Others;Francisella
T03618	fpm	Francisella philomiragia O#319-036	Prokaryotes;Bacteria;Gammaproteobacteria - Others;Francisella
T03619	fpx	Francisella philomiragia O#319-067	Prokaryotes;Bacteria;Gammaproteobacteria - Others;Francisella
T03620	fpz	Francisella philomiragia GA01-2794	Prokaryotes;Bacteria;Gammaproteobacteria - Others;Francisella
T03621	fpj	Francisella philomiragia GA01-2801	Prokaryotes;Bacteria;Gammaproteobacteria - Others;Francisella
T01560	frt	Francisella sp. TX077308	Prokaryotes;Bacteria;Gammaproteobacteria - Others;Francisella
T02112	fna	Francisella noatunensis subsp. orientalis Toba 04	Prokaryotes;Bacteria;Gammaproteobacteria - Others;Francisella
T02952	fnl	Francisella noatunensis subsp. orientalis LADL--07-285A	Prokaryotes;Bacteria;Gammaproteobacteria - Others;Francisella
T03403	frf	Francisella sp. FSC1006	Prokaryotes;Bacteria;Gammaproteobacteria - Others;Francisella
T03527	fgu	Francisella guangzhouensis	Prokaryotes;Bacteria;Gammaproteobacteria - Others;Francisella
T00296	tcx	Thiomicrospira crunogena	Prokaryotes;Bacteria;Gammaproteobacteria - Others;Thiomicrospira
T01517	tcy	Thioalkalimicrobium cyclicum	Prokaryotes;Bacteria;Gammaproteobacteria - Others;Thioalkalimicrobium
T03589	tao	Thioalkalimicrobium aerophilum	Prokaryotes;Bacteria;Gammaproteobacteria - Others;Thioalkalimicrobium
T02055	mej	Methylophaga nitratireducenticrescens	Prokaryotes;Bacteria;Gammaproteobacteria - Others;Methylophaga
T02056	mec	Methylophaga frappieri	Prokaryotes;Bacteria;Gammaproteobacteria - Others;Methylophaga
T02265	cyq	Cycloclasticus sp. P1	Prokaryotes;Bacteria;Gammaproteobacteria - Others;Cycloclasticus
T02780	cza	Cycloclasticus zancles	Prokaryotes;Bacteria;Gammaproteobacteria - Others;Cycloclasticus
T03982	psal	Piscirickettsia salmonis	Prokaryotes;Bacteria;Gammaproteobacteria - Others;Piscirickettsia
T03616	tig	Thioploca ingrica	Prokaryotes;Bacteria;Gammaproteobacteria - Others;Thioploca
T00281	noc	Nitrosococcus oceani	Prokaryotes;Bacteria;Gammaproteobacteria - Others;Nitrosococcus
T01198	nhl	Nitrosococcus halophilus	Prokaryotes;Bacteria;Gammaproteobacteria - Others;Nitrosococcus
T01266	nwa	Nitrosococcus watsonii	Prokaryotes;Bacteria;Gammaproteobacteria - Others;Nitrosococcus
T01168	alv	Allochromatium vinosum	Prokaryotes;Bacteria;Gammaproteobacteria - Others;Allochromatium
T02138	tvi	Thiocystis violascens	Prokaryotes;Bacteria;Gammaproteobacteria - Others;Thiocystis
T02397	tmb	Thioflavicoccus mobilis	Prokaryotes;Bacteria;Gammaproteobacteria - Others;Thioflavicoccus
T03650	mpur	Marichromatium purpuratum	Prokaryotes;Bacteria;Gammaproteobacteria - Others;Marichromatium
T00391	aeh	Alkalilimnicola ehrlichii	Prokaryotes;Bacteria;Gammaproteobacteria - Others;Alkalilimnicola
T00462	hha	Halorhodospira halophila	Prokaryotes;Bacteria;Gammaproteobacteria - Others;Halorhodospira
T03059	hhc	Halorhodospira halochloris	Prokaryotes;Bacteria;Gammaproteobacteria - Others;Halorhodospira
T00840	tgr	Thioalkalivibrio sulfidiphilus	Prokaryotes;Bacteria;Gammaproteobacteria - Others;Thioalkalivibrio
T01174	tkm	Thioalkalivibrio sp. K90mix	Prokaryotes;Bacteria;Gammaproteobacteria - Others;Thioalkalivibrio
T02408	tni	Thioalkalivibrio nitratireducens	Prokaryotes;Bacteria;Gammaproteobacteria - Others;Thioalkalivibrio
T03590	tti	Thioalkalivibrio thiocyanoxidans	Prokaryotes;Bacteria;Gammaproteobacteria - Others;Thioalkalivibrio
T03959	tvr	Thioalkalivibrio versutus	Prokaryotes;Bacteria;Gammaproteobacteria - Others;Thioalkalivibrio
T02685	ssal	Spiribacter salinus	Prokaryotes;Bacteria;Gammaproteobacteria - Others;Spiribacter
T02888	spiu	Spiribacter sp. UAH-SP71	Prokaryotes;Bacteria;Gammaproteobacteria - Others;Spiribacter
T01104	hna	Halothiobacillus neapolitanus	Prokaryotes;Bacteria;Gammaproteobacteria - Others;Halothiobacillus
T04011	wma	Wenzhouxiangella marina	Prokaryotes;Bacteria;Gammaproteobacteria - Others;Wenzhouxiangella
T00307	hch	Hahella chejuensis	Prokaryotes;Bacteria;Gammaproteobacteria - Others;Hahella
T00347	csa	Chromohalobacter salexigens	Prokaryotes;Bacteria;Gammaproteobacteria - Others;Chromohalobacter
T01311	hel	Halomonas elongata	Prokaryotes;Bacteria;Gammaproteobacteria - Others;Halomonas
T03198	hcs	Halomonas campaniensis	Prokaryotes;Bacteria;Gammaproteobacteria - Others;Halomonas
T03800	hak	Halomonas sp. KO116	Prokaryotes;Bacteria;Gammaproteobacteria - Others;Halomonas
T04029	ham	Halomonas sp. R57-5	Prokaryotes;Bacteria;Gammaproteobacteria - Others;Halomonas
T02206	ple	Candidatus Portiera aleyrodidarum BT-B	Prokaryotes;Bacteria;Gammaproteobacteria - Others;Portiera
T02267	ply	Candidatus Portiera aleyrodidarum BT-B-HRs	Prokaryotes;Bacteria;Gammaproteobacteria - Others;Portiera
T02306	plr	Candidatus Portiera aleyrodidarum BT-QVLC	Prokaryotes;Bacteria;Gammaproteobacteria - Others;Portiera
T02307	plo	Candidatus Portiera aleyrodidarum BT-QVLC	Prokaryotes;Bacteria;Gammaproteobacteria - Others;Portiera
T02521	pld	Candidatus Portiera aleyrodidarum TV	Prokaryotes;Bacteria;Gammaproteobacteria - Others;Portiera
T03736	plb	Candidatus Portiera aleyrodidarum TV-BCN	Prokaryotes;Bacteria;Gammaproteobacteria - Others;Portiera
T03737	plc	Candidatus Portiera aleyrodidarum AD-CAI	Prokaryotes;Bacteria;Gammaproteobacteria - Others;Portiera
T03738	pli	Candidatus Portiera aleyrodidarum AF-CAI	Prokaryotes;Bacteria;Gammaproteobacteria - Others;Portiera
T03834	paly	Candidatus Portiera aleyrodidarum MED	Prokaryotes;Bacteria;Gammaproteobacteria - Others;Portiera
T00403	crp	Candidatus Carsonella ruddii PV (Pachypsylla venusta)	Prokaryotes;Bacteria;Gammaproteobacteria - Others;Carsonella
T02194	cru	Candidatus Carsonella ruddii CE (Ctenarytaina eucalypti)	Prokaryotes;Bacteria;Gammaproteobacteria - Others;Carsonella
T02195	crc	Candidatus Carsonella ruddii CS (Ctenarytaina spatulata)	Prokaryotes;Bacteria;Gammaproteobacteria - Others;Carsonella
T02196	crt	Candidatus Carsonella ruddii HT (Heteropsylla texana)	Prokaryotes;Bacteria;Gammaproteobacteria - Others;Carsonella
T02197	crh	Candidatus Carsonella ruddii HC (Heteropsylla cubana)	Prokaryotes;Bacteria;Gammaproteobacteria - Others;Carsonella
T02198	crv	Candidatus Carsonella ruddii PC (Pachypsylla celtidis)	Prokaryotes;Bacteria;Gammaproteobacteria - Others;Carsonella
T02774	cri	Candidatus Carsonella ruddii DC (Diaphorina citri)	Prokaryotes;Bacteria;Gammaproteobacteria - Others;Carsonella
T03696	eme	Candidatus Evansia muelleri	Prokaryotes;Bacteria;Gammaproteobacteria - Others;Evansia
T00380	abo	Alcanivorax borkumensis	Prokaryotes;Bacteria;Gammaproteobacteria - Others;Alcanivorax
T02259	adi	Alcanivorax dieselolei	Prokaryotes;Bacteria;Gammaproteobacteria - Others;Alcanivorax
T03580	apac	Alcanivorax pacificus	Prokaryotes;Bacteria;Gammaproteobacteria - Others;Alcanivorax
T03879	aln	Alcanivorax sp. NBRC	Prokaryotes;Bacteria;Gammaproteobacteria - Others;Alcanivorax
T00973	kko	Kangiella koreensis	Prokaryotes;Bacteria;Gammaproteobacteria - Others;Kangiella
T03889	kge	Kangiella geojedonensis	Prokaryotes;Bacteria;Gammaproteobacteria - Others;Kangiella
T00567	mmw	Marinomonas sp. MWYL1	Prokaryotes;Bacteria;Gammaproteobacteria - Others;Marinomonas
T01449	mme	Marinomonas mediterranea	Prokaryotes;Bacteria;Gammaproteobacteria - Others;Marinomonas
T01508	mpc	Marinomonas posidonica	Prokaryotes;Bacteria;Gammaproteobacteria - Others;Marinomonas
T02529	tol	Thalassolituus oleivorans MIL-1	Prokaryotes;Bacteria;Gammaproteobacteria - Others;Thalassolituus
T03056	tor	Thalassolituus oleivorans R6-15	Prokaryotes;Bacteria;Gammaproteobacteria - Others;Thalassolituus
T04028	oai	Oleispira antarctica	Prokaryotes;Bacteria;Gammaproteobacteria - Others;Oleispira
T03690	gsn	Gynuella sunshinyii	Prokaryotes;Bacteria;Gammaproteobacteria - Others;Gynuella
T00424	aha	Aeromonas hydrophila subsp. hydrophila ATCC 7966	Prokaryotes;Bacteria;Gammaproteobacteria - Others;Aeromonas
T02683	ahy	Aeromonas hydrophila ML09-119	Prokaryotes;Bacteria;Gammaproteobacteria - Others;Aeromonas
T03186	ahd	Aeromonas hydrophila YL17	Prokaryotes;Bacteria;Gammaproteobacteria - Others;Aeromonas
T03192	ahr	Aeromonas hydrophila AL09-71	Prokaryotes;Bacteria;Gammaproteobacteria - Others;Aeromonas
T03193	ahp	Aeromonas hydrophila pc104A	Prokaryotes;Bacteria;Gammaproteobacteria - Others;Aeromonas
T03574	ahj	Aeromonas hydrophila J-1	Prokaryotes;Bacteria;Gammaproteobacteria - Others;Aeromonas
T03748	ahh	Aeromonas hydrophila AL06-06	Prokaryotes;Bacteria;Gammaproteobacteria - Others;Aeromonas
T03886	ahi	Aeromonas hydrophila AH10	Prokaryotes;Bacteria;Gammaproteobacteria - Others;Aeromonas
T00500	asa	Aeromonas salmonicida	Prokaryotes;Bacteria;Gammaproteobacteria - Others;Aeromonas
T01462	avr	Aeromonas veronii	Prokaryotes;Bacteria;Gammaproteobacteria - Others;Aeromonas
T03075	amed	Aeromonas media	Prokaryotes;Bacteria;Gammaproteobacteria - Others;Aeromonas
T00904	tau	Tolumonas auensis	Prokaryotes;Bacteria;Gammaproteobacteria - Others;Tolumonas
T01667	oce	Oceanimonas sp. GK1	Prokaryotes;Bacteria;Gammaproteobacteria - Others;Oceanimonas
T00517	dno	Dichelobacter nodosus	Prokaryotes;Bacteria;Gammaproteobacteria - Others;Dichelobacter
T00758	afe	Acidithiobacillus ferrooxidans ATCC 53993	Prokaryotes;Bacteria;Gammaproteobacteria - Others;Acidithiobacillus
T00810	afr	Acidithiobacillus ferrooxidans ATCC 23270	Prokaryotes;Bacteria;Gammaproteobacteria - Others;Acidithiobacillus
T01581	acu	Acidithiobacillus caldus SM-1	Prokaryotes;Bacteria;Gammaproteobacteria - Others;Acidithiobacillus
T03561	acz	Acidithiobacillus caldus ATCC 51756	Prokaryotes;Bacteria;Gammaproteobacteria - Others;Acidithiobacillus
T01595	afi	Acidithiobacillus ferrivorans	Prokaryotes;Bacteria;Gammaproteobacteria - Others;Acidithiobacillus
T03066	gap	Gilliamella apicola	Prokaryotes;Bacteria;Gammaproteobacteria - Others;Gilliamella
T03525	fpp	Frischella perrara	Prokaryotes;Bacteria;Gammaproteobacteria - Others;Frischella
T00349	bci	Baumannia cicadellinicola Hc (Homalodisca coagulata)	Prokaryotes;Bacteria;Gammaproteobacteria - Others;Unclassified Gammaproteobacteria
T03277	bcib	Candidatus Baumannia cicadellinicola BGSS	Prokaryotes;Bacteria;Gammaproteobacteria - Others;Unclassified Gammaproteobacteria
T00438	rma	Candidatus Ruthia magnifica (Calyptogena magnifica)	Prokaryotes;Bacteria;Gammaproteobacteria - Others;Unclassified Gammaproteobacteria
T00530	vok	Candidatus Vesicomyosocius okutanii (Calyptogena okutanii)	Prokaryotes;Bacteria;Gammaproteobacteria - Others;Unclassified Gammaproteobacteria
T01300	gpb	Gamma proteobacterium HdN1	Prokaryotes;Bacteria;Gammaproteobacteria - Others;Unclassified Gammaproteobacteria
T03600	tbn	Thiolapillus brandeum	Prokaryotes;Bacteria;Gammaproteobacteria - Others;Unclassified Gammaproteobacteria
T03943	seds	Sedimenticola sp. SIP-G1	Prokaryotes;Bacteria;Gammaproteobacteria - Others;Unclassified Gammaproteobacteria
T00031	nma	Neisseria meningitidis Z2491 (serogroup A)	Prokaryotes;Bacteria;Betaproteobacteria;Neisseria
T00027	nme	Neisseria meningitidis MC58 (serogroup B)	Prokaryotes;Bacteria;Betaproteobacteria;Neisseria
T01932	nmp	Neisseria meningitidis alpha710 (serogroup B)	Prokaryotes;Bacteria;Betaproteobacteria;Neisseria
T01946	nmh	Neisseria meningitidis H44/76 (serogroup B)	Prokaryotes;Bacteria;Betaproteobacteria;Neisseria
T00458	nmc	Neisseria meningitidis FAM18 (serogroup C)	Prokaryotes;Bacteria;Betaproteobacteria;Neisseria
T00633	nmn	Neisseria meningitidis 053442 (serogroup C)	Prokaryotes;Bacteria;Betaproteobacteria;Neisseria
T01928	nmt	Neisseria meningitidis 8013 (serogroup C)	Prokaryotes;Bacteria;Betaproteobacteria;Neisseria
T00954	nmi	Neisseria meningitidis alpha14 (cnl strain)	Prokaryotes;Bacteria;Betaproteobacteria;Neisseria
T01929	nmd	Neisseria meningitidis G2136 (serogroup B)	Prokaryotes;Bacteria;Betaproteobacteria;Neisseria
T01930	nmm	Neisseria meningitidis M01-240149 (serogroup B)	Prokaryotes;Bacteria;Betaproteobacteria;Neisseria
T01947	nms	Neisseria meningitidis M01-240355 (serogroup B)	Prokaryotes;Bacteria;Betaproteobacteria;Neisseria
T01948	nmq	Neisseria meningitidis M04-240196 (serogroup B)	Prokaryotes;Bacteria;Betaproteobacteria;Neisseria
T01931	nmw	Neisseria meningitidis WUE 2594 (serogroup A)	Prokaryotes;Bacteria;Betaproteobacteria;Neisseria
T01949	nmz	Neisseria meningitidis NZ-05/33 (serogroup B)	Prokaryotes;Bacteria;Betaproteobacteria;Neisseria
T03438	nmx	Neisseria meningitidis 510612 (serogroup A)	Prokaryotes;Bacteria;Betaproteobacteria;Neisseria
T00237	ngo	Neisseria gonorrhoeae FA 1090	Prokaryotes;Bacteria;Betaproteobacteria;Neisseria
T00728	ngk	Neisseria gonorrhoeae NCCP11945	Prokaryotes;Bacteria;Betaproteobacteria;Neisseria
T01927	ngt	Neisseria gonorrhoeae TCDC-NG08107	Prokaryotes;Bacteria;Betaproteobacteria;Neisseria
T01368	nla	Neisseria lactamica	Prokaryotes;Bacteria;Betaproteobacteria;Neisseria
T03569	nel	Neisseria elongata	Prokaryotes;Bacteria;Betaproteobacteria;Neisseria
T03063	salv	Snodgrassella alvi	Prokaryotes;Bacteria;Betaproteobacteria;Snodgrassella
T00147	cvi	Chromobacterium violaceum	Prokaryotes;Bacteria;Betaproteobacteria;Chromobacterium
T00884	lhk	Laribacter hongkongensis	Prokaryotes;Bacteria;Betaproteobacteria;Laribacter
T01619	pse	Pseudogulbenkiania sp. NH8B	Prokaryotes;Bacteria;Betaproteobacteria;Pseudogulbenkiania
T00071	rso	Ralstonia solanacearum GMI1000	Prokaryotes;Bacteria;Betaproteobacteria;Ralstonia
T01272	rsc	Ralstonia solanacearum CFBP2957	Prokaryotes;Bacteria;Betaproteobacteria;Ralstonia
T01273	rsl	Ralstonia solanacearum PSI07	Prokaryotes;Bacteria;Betaproteobacteria;Ralstonia
T02005	rsn	Ralstonia solanacearum Po82	Prokaryotes;Bacteria;Betaproteobacteria;Ralstonia
T02725	rsm	Ralstonia solanacearum CMR15	Prokaryotes;Bacteria;Betaproteobacteria;Ralstonia
T02751	rse	Ralstonia solanacearum FQY_4	Prokaryotes;Bacteria;Betaproteobacteria;Ralstonia
T00762	rpi	Ralstonia pickettii 12J	Prokaryotes;Bacteria;Betaproteobacteria;Ralstonia
T00925	rpf	Ralstonia pickettii 12D	Prokaryotes;Bacteria;Betaproteobacteria;Ralstonia
T03172	rpj	Ralstonia pickettii DTP0602	Prokaryotes;Bacteria;Betaproteobacteria;Ralstonia
T03778	rmn	Ralstonia mannitolilytica	Prokaryotes;Bacteria;Betaproteobacteria;Ralstonia
T00268	reu	Ralstonia eutropha JMP134	Prokaryotes;Bacteria;Betaproteobacteria;Cupriavidus
T00416	reh	Ralstonia eutropha H16	Prokaryotes;Bacteria;Betaproteobacteria;Cupriavidus
T01564	cnc	Cupriavidus necator N-1	Prokaryotes;Bacteria;Betaproteobacteria;Cupriavidus
T00351	rme	Cupriavidus metallidurans	Prokaryotes;Bacteria;Betaproteobacteria;Cupriavidus
T00702	cti	Cupriavidus taiwanensis	Prokaryotes;Bacteria;Betaproteobacteria;Cupriavidus
T03642	cbw	Cupriavidus basilensis	Prokaryotes;Bacteria;Betaproteobacteria;Cupriavidus
T00204	bma	Burkholderia mallei ATCC 23344	Prokaryotes;Bacteria;Betaproteobacteria;Burkholderia
T00457	bmv	Burkholderia mallei SAVP1	Prokaryotes;Bacteria;Betaproteobacteria;Burkholderia
T00471	bml	Burkholderia mallei NCTC 10229	Prokaryotes;Bacteria;Betaproteobacteria;Burkholderia
T00479	bmn	Burkholderia mallei NCTC 10247	Prokaryotes;Bacteria;Betaproteobacteria;Burkholderia
T03323	bmal	Burkholderia mallei 23344	Prokaryotes;Bacteria;Betaproteobacteria;Burkholderia
T03489	bmae	Burkholderia mallei 6	Prokaryotes;Bacteria;Betaproteobacteria;Burkholderia
T03490	bmaq	Burkholderia mallei BMQ	Prokaryotes;Bacteria;Betaproteobacteria;Burkholderia
T03522	bmai	Burkholderia mallei 2000031063	Prokaryotes;Bacteria;Betaproteobacteria;Burkholderia
T03523	bmaf	Burkholderia mallei FMH 23344	Prokaryotes;Bacteria;Betaproteobacteria;Burkholderia
T03524	bmaz	Burkholderia mallei 092700E	Prokaryotes;Bacteria;Betaproteobacteria;Burkholderia
T03872	bmab	Burkholderia mallei 2002734299	Prokaryotes;Bacteria;Betaproteobacteria;Burkholderia
T00203	bps	Burkholderia pseudomallei K96243	Prokaryotes;Bacteria;Betaproteobacteria;Burkholderia
T00289	bpm	Burkholderia pseudomallei 1710b	Prokaryotes;Bacteria;Betaproteobacteria;Burkholderia
T00480	bpl	Burkholderia pseudomallei 1106a	Prokaryotes;Bacteria;Betaproteobacteria;Burkholderia
T00481	bpd	Burkholderia pseudomallei 668	Prokaryotes;Bacteria;Betaproteobacteria;Burkholderia
T00894	bpr	Burkholderia pseudomallei MSHR346	Prokaryotes;Bacteria;Betaproteobacteria;Burkholderia
T02756	bpse	Burkholderia pseudomallei MSHR305	Prokaryotes;Bacteria;Betaproteobacteria;Burkholderia
T03012	bpsm	Burkholderia pseudomallei MSHR511	Prokaryotes;Bacteria;Betaproteobacteria;Burkholderia
T03024	bpsu	Burkholderia pseudomallei MSHR146	Prokaryotes;Bacteria;Betaproteobacteria;Burkholderia
T03163	bpsd	Burkholderia pseudomallei MSHR520	Prokaryotes;Bacteria;Betaproteobacteria;Burkholderia
T02049	bpz	Burkholderia pseudomallei 1026b	Prokaryotes;Bacteria;Betaproteobacteria;Burkholderia
T02301	bpq	Burkholderia pseudomallei BPC006	Prokaryotes;Bacteria;Betaproteobacteria;Burkholderia
T02894	bpk	Burkholderia pseudomallei NCTC 13179	Prokaryotes;Bacteria;Betaproteobacteria;Burkholderia
T03422	bpsh	Burkholderia pseudomallei HBPUB10134a	Prokaryotes;Bacteria;Betaproteobacteria;Burkholderia
T03476	bpsa	Burkholderia pseudomallei NAU35A-3	Prokaryotes;Bacteria;Betaproteobacteria;Burkholderia
T03498	bpso	Burkholderia pseudomallei A79A	Prokaryotes;Bacteria;Betaproteobacteria;Burkholderia
T00311	bte	Burkholderia thailandensis E264	Prokaryotes;Bacteria;Betaproteobacteria;Burkholderia
T03111	btq	Burkholderia thailandensis 2002721723	Prokaryotes;Bacteria;Betaproteobacteria;Burkholderia
T03112	btj	Burkholderia thailandensis E444	Prokaryotes;Bacteria;Betaproteobacteria;Burkholderia
T03113	btz	Burkholderia thailandensis H0587	Prokaryotes;Bacteria;Betaproteobacteria;Burkholderia
T02644	btd	Burkholderia thailandensis MSMB121	Prokaryotes;Bacteria;Betaproteobacteria;Burkholderia
T03416	btv	Burkholderia thailandensis MSMB59	Prokaryotes;Bacteria;Betaproteobacteria;Burkholderia
T03380	bthe	Burkholderia thailandensis E254	Prokaryotes;Bacteria;Betaproteobacteria;Burkholderia
T03391	bthm	Burkholderia thailandensis USAMRU Malaysia #20	Prokaryotes;Bacteria;Betaproteobacteria;Burkholderia
T03763	btha	Burkholderia thailandensis 2003015869	Prokaryotes;Bacteria;Betaproteobacteria;Burkholderia
T03882	bthl	Burkholderia thailandensis 2002721643	Prokaryotes;Bacteria;Betaproteobacteria;Burkholderia
T03284	bok	Burkholderia oklahomensis E0147	Prokaryotes;Bacteria;Betaproteobacteria;Burkholderia
T03861	boc	Burkholderia oklahomensis C6786	Prokaryotes;Bacteria;Betaproteobacteria;Burkholderia
T03428	but	Burkholderia sp. TSV202	Prokaryotes;Bacteria;Betaproteobacteria;Burkholderia
T00493	bvi	Burkholderia vietnamiensis G4	Prokaryotes;Bacteria;Betaproteobacteria;Burkholderia
T03893	bve	Burkholderia vietnamiensis LMG 10929	Prokaryotes;Bacteria;Betaproteobacteria;Burkholderia
T00286	bur	Burkholderia lata	Prokaryotes;Bacteria;Betaproteobacteria;Burkholderia
T00363	bcn	Burkholderia cenocepacia AU1054	Prokaryotes;Bacteria;Betaproteobacteria;Burkholderia
T00415	bch	Burkholderia cenocepacia HI2424	Prokaryotes;Bacteria;Betaproteobacteria;Burkholderia
T00669	bcm	Burkholderia cenocepacia MC0-3	Prokaryotes;Bacteria;Betaproteobacteria;Burkholderia
T00771	bcj	Burkholderia cenocepacia J2315	Prokaryotes;Bacteria;Betaproteobacteria;Burkholderia
T03308	bcen	Burkholderia cenocepacia DDS 22E-1	Prokaryotes;Bacteria;Betaproteobacteria;Burkholderia
T03488	bcew	Burkholderia cenocepacia DWS 37E-2	Prokaryotes;Bacteria;Betaproteobacteria;Burkholderia
T03804	bceo	Burkholderia cenocepacia H111	Prokaryotes;Bacteria;Betaproteobacteria;Burkholderia
T00398	bam	Burkholderia ambifaria AMMD	Prokaryotes;Bacteria;Betaproteobacteria;Burkholderia
T00684	bac	Burkholderia ambifaria MC40-6	Prokaryotes;Bacteria;Betaproteobacteria;Burkholderia
T00624	bmu	Burkholderia multivorans ATCC 17616 (JGI)	Prokaryotes;Bacteria;Betaproteobacteria;Burkholderia
T00740	bmj	Burkholderia multivorans ATCC 17616 (Tohoku)	Prokaryotes;Bacteria;Betaproteobacteria;Burkholderia
T03292	bmk	Burkholderia multivorans DDS 15A-1	Prokaryotes;Bacteria;Betaproteobacteria;Burkholderia
T03881	bmul	Burkholderia multivorans ATCC BAA-247	Prokaryotes;Bacteria;Betaproteobacteria;Burkholderia
T02205	bct	Burkholderia cepacia GG4	Prokaryotes;Bacteria;Betaproteobacteria;Burkholderia
T03302	bced	Burkholderia cepacia DDS 7H-2	Prokaryotes;Bacteria;Betaproteobacteria;Burkholderia
T03793	bdl	Burkholderia dolosa	Prokaryotes;Bacteria;Betaproteobacteria;Burkholderia
T03962	bpyr	Burkholderia pyrrocinia	Prokaryotes;Bacteria;Betaproteobacteria;Burkholderia
T03969	bcon	Burkholderia contaminans	Prokaryotes;Bacteria;Betaproteobacteria;Burkholderia
T00340	bxe	Burkholderia xenovorans LB400	Prokaryotes;Bacteria;Betaproteobacteria;Burkholderia
T03290	bxb	Burkholderia xenovorans LB400	Prokaryotes;Bacteria;Betaproteobacteria;Burkholderia
T00704	bph	Burkholderia phymatum	Prokaryotes;Bacteria;Betaproteobacteria;Burkholderia
T00765	bpy	Burkholderia phytofirmans	Prokaryotes;Bacteria;Betaproteobacteria;Burkholderia
T00905	bgl	Burkholderia glumae BGR1	Prokaryotes;Bacteria;Betaproteobacteria;Burkholderia
T03632	bgp	Burkholderia glumae PG1	Prokaryotes;Bacteria;Betaproteobacteria;Burkholderia
T03820	bgu	Burkholderia glumae LMG 2196 = ATCC 33617	Prokaryotes;Bacteria;Betaproteobacteria;Burkholderia
T01424	bug	Burkholderia sp. CCGE1001	Prokaryotes;Bacteria;Betaproteobacteria;Burkholderia
T01217	bge	Burkholderia sp. CCGE1002	Prokaryotes;Bacteria;Betaproteobacteria;Burkholderia
T01314	bgf	Burkholderia sp. CCGE1003	Prokaryotes;Bacteria;Betaproteobacteria;Burkholderia
T01355	brh	Burkholderia rhizoxinica	Prokaryotes;Bacteria;Betaproteobacteria;Burkholderia
T01464	bgd	Burkholderia gladioli BSR3	Prokaryotes;Bacteria;Betaproteobacteria;Burkholderia
T03826	bgo	Burkholderia gladioli ATCC 10248	Prokaryotes;Bacteria;Betaproteobacteria;Burkholderia
T01711	byi	Burkholderia sp. YI23	Prokaryotes;Bacteria;Betaproteobacteria;Burkholderia
T02110	buk	Burkholderia sp. KJ006	Prokaryotes;Bacteria;Betaproteobacteria;Burkholderia
T02300	bpx	Burkholderia phenoliruptrix	Prokaryotes;Bacteria;Betaproteobacteria;Burkholderia
T02684	buo	Burkholderia sp. RPE64	Prokaryotes;Bacteria;Betaproteobacteria;Burkholderia
T03604	bue	Burkholderia sp. RPE67	Prokaryotes;Bacteria;Betaproteobacteria;Burkholderia
T03759	bul	Burkholderia sp. 2002721687	Prokaryotes;Bacteria;Betaproteobacteria;Burkholderia
T03794	bub	Burkholderia ubonensis	Prokaryotes;Bacteria;Betaproteobacteria;Burkholderia
T03799	bfn	Burkholderia fungorum	Prokaryotes;Bacteria;Betaproteobacteria;Burkholderia
T00502	pnu	Polynucleobacter necessarius subsp. asymbioticus	Prokaryotes;Bacteria;Betaproteobacteria;Polynucleobacter
T00683	pne	Polynucleobacter necessarius subsp. necessarius	Prokaryotes;Bacteria;Betaproteobacteria;Polynucleobacter
T02936	ppk	Pandoraea pnomenusa 3kgm	Prokaryotes;Bacteria;Betaproteobacteria;Pandoraea
T03067	ppno	Pandoraea pnomenusa RB38	Prokaryotes;Bacteria;Betaproteobacteria;Pandoraea
T03411	ppnm	Pandoraea pnomenusa DSM 16536	Prokaryotes;Bacteria;Betaproteobacteria;Pandoraea
T02950	prb	Pandoraea sp. RB-44	Prokaryotes;Bacteria;Betaproteobacteria;Pandoraea
T03553	ppul	Pandoraea pulmonicola	Prokaryotes;Bacteria;Betaproteobacteria;Pandoraea
T03554	pspu	Pandoraea sputorum	Prokaryotes;Bacteria;Betaproteobacteria;Pandoraea
T03588	papi	Pandoraea apista	Prokaryotes;Bacteria;Betaproteobacteria;Pandoraea
T03688	pve	Pandoraea vervacti	Prokaryotes;Bacteria;Betaproteobacteria;Pandoraea
T03840	pox	Pandoraea oxalativorans	Prokaryotes;Bacteria;Betaproteobacteria;Pandoraea
T03947	ptx	Pandoraea thiooxydans	Prokaryotes;Bacteria;Betaproteobacteria;Pandoraea
T03972	pfg	Pandoraea faecigallinarum	Prokaryotes;Bacteria;Betaproteobacteria;Pandoraea
T00139	bpe	Bordetella pertussis Tohama I	Prokaryotes;Bacteria;Betaproteobacteria;Bordetella
T01846	bpc	Bordetella pertussis CS	Prokaryotes;Bacteria;Betaproteobacteria;Bordetella
T02296	bper	Bordetella pertussis 18323	Prokaryotes;Bacteria;Betaproteobacteria;Bordetella
T03638	bpet	Bordetella pertussis B1917	Prokaryotes;Bacteria;Betaproteobacteria;Bordetella
T03754	bpeu	Bordetella pertussis 137	Prokaryotes;Bacteria;Betaproteobacteria;Bordetella
T00140	bpa	Bordetella parapertussis 12822	Prokaryotes;Bacteria;Betaproteobacteria;Bordetella
T02297	bpar	Bordetella parapertussis Bpp5	Prokaryotes;Bacteria;Betaproteobacteria;Bordetella
T00141	bbr	Bordetella bronchiseptica RB50	Prokaryotes;Bacteria;Betaproteobacteria;Bordetella
T02295	bbm	Bordetella bronchiseptica MO149	Prokaryotes;Bacteria;Betaproteobacteria;Bordetella
T02344	bbh	Bordetella bronchiseptica 253	Prokaryotes;Bacteria;Betaproteobacteria;Bordetella
T03637	bbx	Bordetella bronchiseptica S798	Prokaryotes;Bacteria;Betaproteobacteria;Bordetella
T00637	bpt	Bordetella petrii	Prokaryotes;Bacteria;Betaproteobacteria;Bordetella
T00695	bav	Bordetella avium	Prokaryotes;Bacteria;Betaproteobacteria;Bordetella
T03052	bho	Bordetella holmesii ATCC 51541	Prokaryotes;Bacteria;Betaproteobacteria;Bordetella
T03379	bhm	Bordetella holmesii 44057	Prokaryotes;Bacteria;Betaproteobacteria;Bordetella
T04004	bhz	Bordetella hinzii	Prokaryotes;Bacteria;Betaproteobacteria;Bordetella
T01341	axy	Achromobacter xylosoxidans A8	Prokaryotes;Bacteria;Betaproteobacteria;Achromobacter
T02785	axo	Achromobacter xylosoxidans NH44784-1996	Prokaryotes;Bacteria;Betaproteobacteria;Achromobacter
T02964	axn	Achromobacter xylosoxidans NBRC 15126 = ATCC 27061	Prokaryotes;Bacteria;Betaproteobacteria;Achromobacter
T03336	axs	Achromobacter xylosoxidans C54	Prokaryotes;Bacteria;Betaproteobacteria;Achromobacter
T01390	teq	Taylorella equigenitalis MCE9	Prokaryotes;Bacteria;Betaproteobacteria;Taylorella
T02186	tea	Taylorella equigenitalis ATCC 35865	Prokaryotes;Bacteria;Betaproteobacteria;Taylorella
T02604	teg	Taylorella equigenitalis 14/56	Prokaryotes;Bacteria;Betaproteobacteria;Taylorella
T01634	tas	Taylorella asinigenitalis MCE3	Prokaryotes;Bacteria;Betaproteobacteria;Taylorella
T02603	tat	Taylorella asinigenitalis 14/45	Prokaryotes;Bacteria;Betaproteobacteria;Taylorella
T01486	put	Pusillimonas sp. T7-7	Prokaryotes;Bacteria;Betaproteobacteria;Pusillimonas
T02117	aka	Advenella kashmirensis	Prokaryotes;Bacteria;Betaproteobacteria;Advenella
T03016	amim	Advenella mimigardefordensis	Prokaryotes;Bacteria;Betaproteobacteria;Advenella
T03058	cdn	Castellaniella defragrans	Prokaryotes;Bacteria;Betaproteobacteria;Castellaniella
T03226	bpsi	Basilea psittacipulmonis	Prokaryotes;Bacteria;Betaproteobacteria;Basilea
T00334	rfr	Rhodoferax ferrireducens	Prokaryotes;Bacteria;Betaproteobacteria;Rhodoferax
T00343	pol	Polaromonas sp. JS666	Prokaryotes;Bacteria;Betaproteobacteria;Polaromonas
T00459	pna	Polaromonas naphthalenivorans	Prokaryotes;Bacteria;Betaproteobacteria;Polaromonas
T00451	aav	Acidovorax citrulli	Prokaryotes;Bacteria;Betaproteobacteria;Acidovorax
T00455	ajs	Acidovorax sp. JS42	Prokaryotes;Bacteria;Betaproteobacteria;Acidovorax
T00853	dia	Acidovorax ebreus	Prokaryotes;Bacteria;Betaproteobacteria;Acidovorax
T01445	aaa	Acidovorax avenae	Prokaryotes;Bacteria;Betaproteobacteria;Acidovorax
T02290	ack	Acidovorax sp. KKS102	Prokaryotes;Bacteria;Betaproteobacteria;Acidovorax
T00460	vei	Verminephrobacter eiseniae	Prokaryotes;Bacteria;Betaproteobacteria;Verminephrobacter
T00620	dac	Delftia acidovorans	Prokaryotes;Bacteria;Betaproteobacteria;Delftia
T01497	del	Delftia sp. Cs1-4	Prokaryotes;Bacteria;Betaproteobacteria;Delftia
T00916	vap	Variovorax paradoxus S110	Prokaryotes;Bacteria;Betaproteobacteria;Variovorax
T01392	vpe	Variovorax paradoxus EPS	Prokaryotes;Bacteria;Betaproteobacteria;Variovorax
T02835	vpd	Variovorax paradoxus B4	Prokaryotes;Bacteria;Betaproteobacteria;Variovorax
T01109	ctt	Comamonas testosteroni CNB-2	Prokaryotes;Bacteria;Betaproteobacteria;Comamonas
T03218	ctes	Comamonas testosteroni TK102	Prokaryotes;Bacteria;Betaproteobacteria;Comamonas
T01397	adn	Alicycliphilus denitrificans BC	Prokaryotes;Bacteria;Betaproteobacteria;Alicycliphilus
T01463	adk	Alicycliphilus denitrificans K601	Prokaryotes;Bacteria;Betaproteobacteria;Alicycliphilus
T01544	rta	Ramlibacter tataouinensis	Prokaryotes;Bacteria;Betaproteobacteria;Ramlibacter
T02877	cbx	Symbiobacter mobilis	Prokaryotes;Bacteria;Betaproteobacteria;Symbiobacter
T04031	oto	Ottowia sp. oral taxon 894	Prokaryotes;Bacteria;Betaproteobacteria;Ottowia
T03614	cbaa	Comamonadaceae bacterium A1	Prokaryotes;Bacteria;Betaproteobacteria;Unclassified Comamonadaceae
T03627	cbab	Comamonadaceae bacterium B1	Prokaryotes;Bacteria;Betaproteobacteria;Unclassified Comamonadaceae
T00470	mpt	Methylibium petroleiphilum	Prokaryotes;Bacteria;Betaproteobacteria;Methylibium
T00490	har	Herminiimonas arsenicoxydans	Prokaryotes;Bacteria;Betaproteobacteria;Herminiimonas
T00561	mms	Janthinobacterium sp. Marseille	Prokaryotes;Bacteria;Betaproteobacteria;Janthinobacterium
T03157	jag	Janthinobacterium agaricidamnosum	Prokaryotes;Bacteria;Betaproteobacteria;Janthinobacterium
T01268	hse	Herbaspirillum seropedicae	Prokaryotes;Bacteria;Betaproteobacteria;Herbaspirillum
T04039	hht	Herbaspirillum hiltneri	Prokaryotes;Bacteria;Betaproteobacteria;Herbaspirillum
T01304	zin	Candidatus Zinderia insecticola	Prokaryotes;Bacteria;Betaproteobacteria;Zinderia
T01583	cfu	Collimonas fungivorans	Prokaryotes;Bacteria;Betaproteobacteria;Collimonas
T03512	care	Collimonas arenae	Prokaryotes;Bacteria;Betaproteobacteria;Collimonas
T04026	mnr	Massilia sp. NR 4-1	Prokaryotes;Bacteria;Betaproteobacteria;Massilia
T00681	lch	Leptothrix cholodnii	Prokaryotes;Bacteria;Betaproteobacteria;Leptothrix
T01227	tin	Thiomonas intermedia	Prokaryotes;Bacteria;Betaproteobacteria;Thiomonas
T02347	thi	Thiomonas arsenitoxydans	Prokaryotes;Bacteria;Betaproteobacteria;Thiomonas
T01803	rge	Rubrivivax gelatinosus	Prokaryotes;Bacteria;Betaproteobacteria;Rubrivivax
T03654	bbag	Burkholderiales bacterium GJ-E10	Prokaryotes;Bacteria;Betaproteobacteria;Unclassified Burkholderiales
T00130	neu	Nitrosomonas europaea	Prokaryotes;Bacteria;Betaproteobacteria;Nitrosomonas
T00393	net	Nitrosomonas eutropha	Prokaryotes;Bacteria;Betaproteobacteria;Nitrosomonas
T01443	nit	Nitrosomonas sp. AL212	Prokaryotes;Bacteria;Betaproteobacteria;Nitrosomonas
T01569	nii	Nitrosomonas sp. Is79A3	Prokaryotes;Bacteria;Betaproteobacteria;Nitrosomonas
T03942	nco	Nitrosomonas communis	Prokaryotes;Bacteria;Betaproteobacteria;Nitrosomonas
T00302	nmu	Nitrosospira multiformis	Prokaryotes;Bacteria;Betaproteobacteria;Nitrosospira
T00222	eba	Aromatoleum aromaticum	Prokaryotes;Bacteria;Betaproteobacteria;Aromatoleum
T00441	azo	Azoarcus sp. BH72	Prokaryotes;Bacteria;Betaproteobacteria;Azoarcus
T02502	aza	Azoarcus sp. KH32C	Prokaryotes;Bacteria;Betaproteobacteria;Azoarcus
T04019	azi	Azoarcus sp. CIB	Prokaryotes;Bacteria;Betaproteobacteria;Azoarcus
T00259	dar	Dechloromonas aromatica	Prokaryotes;Bacteria;Betaproteobacteria;Dechloromonas
T00804	tmz	Thauera sp. MZ1T	Prokaryotes;Bacteria;Betaproteobacteria;Thauera
T01657	dsu	Dechlorosoma suillum	Prokaryotes;Bacteria;Betaproteobacteria;Azospira
T03591	shd	Sulfuritalea hydrogenivorans	Prokaryotes;Bacteria;Betaproteobacteria;Sulfuritalea
T03689	rbu	Rhodocyclaceae bacterium	Prokaryotes;Bacteria;Betaproteobacteria;Unclassified Rhodocyclaceae
T00275	tbd	Thiobacillus denitrificans	Prokaryotes;Bacteria;Betaproteobacteria;Thiobacillus
T02857	sdr	Sulfuricella denitrificans	Prokaryotes;Bacteria;Betaproteobacteria;Sulfuricella
T00342	mfa	Methylobacillus flagellatus	Prokaryotes;Bacteria;Betaproteobacteria;Methylobacillus
T00942	mmb	Methylotenera mobilis	Prokaryotes;Bacteria;Betaproteobacteria;Methylotenera
T01247	meh	Methylotenera versatilis	Prokaryotes;Bacteria;Betaproteobacteria;Methylotenera
T00943	mei	Methylovorus glucosetrophus	Prokaryotes;Bacteria;Betaproteobacteria;Methylovorus
T01361	mep	Methylovorus sp. MP688	Prokaryotes;Bacteria;Betaproteobacteria;Methylovorus
T03844	mbac	Candidatus Methylopumilus turicensis	Prokaryotes;Bacteria;Betaproteobacteria;Methylopumilus
T03869	mbat	Candidatus Methylopumilus planktonicus	Prokaryotes;Bacteria;Betaproteobacteria;Methylopumilus
T04002	meu	Methylophilus sp. TWE2	Prokaryotes;Bacteria;Betaproteobacteria;Methylophilus
T00966	app	Accumulibacter phosphatis	Prokaryotes;Bacteria;Betaproteobacteria;Accumulibacter
T01563	tpn	Candidatus Tremblaya princeps PCIT	Prokaryotes;Bacteria;Betaproteobacteria;Tremblaya
T01858	tpq	Candidatus Tremblaya princeps PCVAL	Prokaryotes;Bacteria;Betaproteobacteria;Tremblaya
T02908	tpj	Candidatus Tremblaya phenacola	Prokaryotes;Bacteria;Betaproteobacteria;Tremblaya
T01196	slt	Sideroxydans lithotrophicus	Prokaryotes;Bacteria;Betaproteobacteria;Sideroxydans
T01295	gca	Gallionella capsiferriformans	Prokaryotes;Bacteria;Betaproteobacteria;Gallionella
T02413	kci	Candidatus Kinetoplastibacterium crithidii (ex Angomonas deanei ATCC 30255)	Prokaryotes;Bacteria;Betaproteobacteria;Kinetoplastibacterium
T02464	kct	Candidatus Kinetoplastibacterium crithidii TCC036E	Prokaryotes;Bacteria;Betaproteobacteria;Kinetoplastibacterium
T02427	kbl	Candidatus Kinetoplastibacterium blastocrithidii (ex Strigomonas culicis)	Prokaryotes;Bacteria;Betaproteobacteria;Kinetoplastibacterium
T02463	kbt	Candidatus Kinetoplastibacterium blastocrithidii TCC012E	Prokaryotes;Bacteria;Betaproteobacteria;Kinetoplastibacterium
T02465	kde	Candidatus Kinetoplastibacterium desouzaii	Prokaryotes;Bacteria;Betaproteobacteria;Kinetoplastibacterium
T02466	kga	Candidatus Kinetoplastibacterium galatii	Prokaryotes;Bacteria;Betaproteobacteria;Kinetoplastibacterium
T02471	kon	Candidatus Kinetoplastibacterium oncopeltii	Prokaryotes;Bacteria;Betaproteobacteria;Kinetoplastibacterium
T02777	ssdc	Candidatus Profftella armatura	Prokaryotes;Bacteria;Betaproteobacteria;Profftella
T02782	ndl	Candidatus Nasuia deltocephalinicola	Prokaryotes;Bacteria;Betaproteobacteria;Nasuia
T02483	bprc	Beta proteobacterium CB	Prokaryotes;Bacteria;Betaproteobacteria;Unclassified Betaproteobacteria
T00008	hpy	Helicobacter pylori 26695	Prokaryotes;Bacteria;Epsilonproteobacteria;Helicobacter
T02282	heo	Helicobacter pylori 26695	Prokaryotes;Bacteria;Epsilonproteobacteria;Helicobacter
T00020	hpj	Helicobacter pylori J99	Prokaryotes;Bacteria;Epsilonproteobacteria;Helicobacter
T00365	hpa	Helicobacter pylori HPAG1	Prokaryotes;Bacteria;Epsilonproteobacteria;Helicobacter
T00742	hps	Helicobacter pylori Shi470	Prokaryotes;Bacteria;Epsilonproteobacteria;Helicobacter
T02037	hhp	Helicobacter pylori Shi112	Prokaryotes;Bacteria;Epsilonproteobacteria;Helicobacter
T02038	hhq	Helicobacter pylori Shi169	Prokaryotes;Bacteria;Epsilonproteobacteria;Helicobacter
T02039	hhr	Helicobacter pylori Shi417	Prokaryotes;Bacteria;Epsilonproteobacteria;Helicobacter
T00777	hpg	Helicobacter pylori G27	Prokaryotes;Bacteria;Epsilonproteobacteria;Helicobacter
T00786	hpp	Helicobacter pylori P12	Prokaryotes;Bacteria;Epsilonproteobacteria;Helicobacter
T00950	hpb	Helicobacter pylori B38	Prokaryotes;Bacteria;Epsilonproteobacteria;Helicobacter
T01262	hpl	Helicobacter pylori B8	Prokaryotes;Bacteria;Epsilonproteobacteria;Helicobacter
T01322	hpc	Helicobacter pylori PeCan4	Prokaryotes;Bacteria;Epsilonproteobacteria;Helicobacter
T02036	hca	Helicobacter pylori PeCan18	Prokaryotes;Bacteria;Epsilonproteobacteria;Helicobacter
T01323	hpm	Helicobacter pylori SJM180	Prokaryotes;Bacteria;Epsilonproteobacteria;Helicobacter
T01798	hpe	Helicobacter pylori ELS37	Prokaryotes;Bacteria;Epsilonproteobacteria;Helicobacter
T01892	hpo	Helicobacter pylori 35A	Prokaryotes;Bacteria;Epsilonproteobacteria;Helicobacter
T01893	hpi	Helicobacter pylori 908	Prokaryotes;Bacteria;Epsilonproteobacteria;Helicobacter
T01913	hpq	Helicobacter pylori 2017	Prokaryotes;Bacteria;Epsilonproteobacteria;Helicobacter
T01914	hpw	Helicobacter pylori 2018	Prokaryotes;Bacteria;Epsilonproteobacteria;Helicobacter
T01894	hpu	Helicobacter pylori Cuz20	Prokaryotes;Bacteria;Epsilonproteobacteria;Helicobacter
T01910	hef	Helicobacter pylori F16	Prokaryotes;Bacteria;Epsilonproteobacteria;Helicobacter
T01895	hpf	Helicobacter pylori F30	Prokaryotes;Bacteria;Epsilonproteobacteria;Helicobacter
T01911	heq	Helicobacter pylori F32	Prokaryotes;Bacteria;Epsilonproteobacteria;Helicobacter
T01912	hex	Helicobacter pylori F57	Prokaryotes;Bacteria;Epsilonproteobacteria;Helicobacter
T01897	hpt	Helicobacter pylori Sat464	Prokaryotes;Bacteria;Epsilonproteobacteria;Helicobacter
T01898	hpz	Helicobacter pylori 52	Prokaryotes;Bacteria;Epsilonproteobacteria;Helicobacter
T01899	hpv	Helicobacter pylori v225d	Prokaryotes;Bacteria;Epsilonproteobacteria;Helicobacter
T01915	hpx	Helicobacter pylori 83	Prokaryotes;Bacteria;Epsilonproteobacteria;Helicobacter
T01916	hen	Helicobacter pylori SNT49	Prokaryotes;Bacteria;Epsilonproteobacteria;Helicobacter
T01896	hph	Helicobacter pylori Lithuania75	Prokaryotes;Bacteria;Epsilonproteobacteria;Helicobacter
T01917	heg	Helicobacter pylori Gambia94/24	Prokaryotes;Bacteria;Epsilonproteobacteria;Helicobacter
T01918	hpn	Helicobacter pylori India7	Prokaryotes;Bacteria;Epsilonproteobacteria;Helicobacter
T01919	hep	Helicobacter pylori Puno120	Prokaryotes;Bacteria;Epsilonproteobacteria;Helicobacter
T01920	heu	Helicobacter pylori Puno135	Prokaryotes;Bacteria;Epsilonproteobacteria;Helicobacter
T01921	hes	Helicobacter pylori SouthAfrica7	Prokaryotes;Bacteria;Epsilonproteobacteria;Helicobacter
T02807	hpys	Helicobacter pylori SouthAfrica20	Prokaryotes;Bacteria;Epsilonproteobacteria;Helicobacter
T02035	hcn	Helicobacter pylori HUP-B14	Prokaryotes;Bacteria;Epsilonproteobacteria;Helicobacter
T02082	hpd	Helicobacter pylori 51	Prokaryotes;Bacteria;Epsilonproteobacteria;Helicobacter
T02130	hey	Helicobacter pylori XZ274	Prokaryotes;Bacteria;Epsilonproteobacteria;Helicobacter
T02317	her	Helicobacter pylori Rif1	Prokaryotes;Bacteria;Epsilonproteobacteria;Helicobacter
T02318	hei	Helicobacter pylori Rif2	Prokaryotes;Bacteria;Epsilonproteobacteria;Helicobacter
T02352	hpya	Helicobacter pylori Aklavik117	Prokaryotes;Bacteria;Epsilonproteobacteria;Helicobacter
T02353	hpyk	Helicobacter pylori Aklavik86	Prokaryotes;Bacteria;Epsilonproteobacteria;Helicobacter
T02510	hpyo	Helicobacter pylori OK113	Prokaryotes;Bacteria;Epsilonproteobacteria;Helicobacter
T02542	hpyl	Helicobacter pylori OK310	Prokaryotes;Bacteria;Epsilonproteobacteria;Helicobacter
T03182	hpyb	Helicobacter pylori oki102	Prokaryotes;Bacteria;Epsilonproteobacteria;Helicobacter
T03723	hpyc	Helicobacter pylori oki112	Prokaryotes;Bacteria;Epsilonproteobacteria;Helicobacter
T03724	hpyd	Helicobacter pylori oki128	Prokaryotes;Bacteria;Epsilonproteobacteria;Helicobacter
T03725	hpye	Helicobacter pylori oki154	Prokaryotes;Bacteria;Epsilonproteobacteria;Helicobacter
T03726	hpyf	Helicobacter pylori oki422	Prokaryotes;Bacteria;Epsilonproteobacteria;Helicobacter
T03727	hpyg	Helicobacter pylori oki673	Prokaryotes;Bacteria;Epsilonproteobacteria;Helicobacter
T03728	hpyh	Helicobacter pylori oki828	Prokaryotes;Bacteria;Epsilonproteobacteria;Helicobacter
T03729	hpyj	Helicobacter pylori oki898	Prokaryotes;Bacteria;Epsilonproteobacteria;Helicobacter
T02658	hpyr	Helicobacter pylori UM032	Prokaryotes;Bacteria;Epsilonproteobacteria;Helicobacter
T02659	hpyi	Helicobacter pylori UM037	Prokaryotes;Bacteria;Epsilonproteobacteria;Helicobacter
T02660	hpyu	Helicobacter pylori UM066	Prokaryotes;Bacteria;Epsilonproteobacteria;Helicobacter
T02661	hpym	Helicobacter pylori UM299	Prokaryotes;Bacteria;Epsilonproteobacteria;Helicobacter
T02757	hem	Helicobacter pylori UM298	Prokaryotes;Bacteria;Epsilonproteobacteria;Helicobacter
T02939	heb	Helicobacter pylori BM012A	Prokaryotes;Bacteria;Epsilonproteobacteria;Helicobacter
T02940	hez	Helicobacter pylori BM012S	Prokaryotes;Bacteria;Epsilonproteobacteria;Helicobacter
T00133	hhe	Helicobacter hepaticus	Prokaryotes;Bacteria;Epsilonproteobacteria;Helicobacter
T00371	hac	Helicobacter acinonychis	Prokaryotes;Bacteria;Epsilonproteobacteria;Helicobacter
T01191	hms	Helicobacter mustelae	Prokaryotes;Bacteria;Epsilonproteobacteria;Helicobacter
T01375	hfe	Helicobacter felis	Prokaryotes;Bacteria;Epsilonproteobacteria;Helicobacter
T01540	hbi	Helicobacter bizzozeronii	Prokaryotes;Bacteria;Epsilonproteobacteria;Helicobacter
T02032	hce	Helicobacter cetorum MIT 00-7128	Prokaryotes;Bacteria;Epsilonproteobacteria;Helicobacter
T02033	hcm	Helicobacter cetorum MIT 99-5656	Prokaryotes;Bacteria;Epsilonproteobacteria;Helicobacter
T02034	hcp	Helicobacter cinaedi PAGU611	Prokaryotes;Bacteria;Epsilonproteobacteria;Helicobacter
T02494	hcb	Helicobacter cinaedi ATCC BAA-847	Prokaryotes;Bacteria;Epsilonproteobacteria;Helicobacter
T02626	hhm	Helicobacter heilmannii	Prokaryotes;Bacteria;Epsilonproteobacteria;Helicobacter
T00146	wsu	Wolinella succinogenes	Prokaryotes;Bacteria;Epsilonproteobacteria;Wolinella
T00298	tdn	Sulfurimonas denitrificans	Prokaryotes;Bacteria;Epsilonproteobacteria;Sulfurimonas
T01316	sua	Sulfurimonas autotrophica	Prokaryotes;Bacteria;Epsilonproteobacteria;Sulfurimonas
T01370	sku	Sulfuricurvum kujiense	Prokaryotes;Bacteria;Epsilonproteobacteria;Sulfuricurvum
T02537	sulr	Uncultured Sulfuricurvum sp. RIFRC-1	Prokaryotes;Bacteria;Epsilonproteobacteria;Sulfuricurvum
T00026	cje	Campylobacter jejuni subsp. jejuni NCTC 11168 = ATCC 700819	Prokaryotes;Bacteria;Epsilonproteobacteria;Campylobacter
T02302	cjb	Campylobacter jejuni subsp. jejuni NCTC 11168-BN148	Prokaryotes;Bacteria;Epsilonproteobacteria;Campylobacter
T00461	cjj	Campylobacter jejuni subsp. jejuni 81-176	Prokaryotes;Bacteria;Epsilonproteobacteria;Campylobacter
T00597	cju	Campylobacter jejuni subsp. jejuni 81116	Prokaryotes;Bacteria;Epsilonproteobacteria;Campylobacter
T01372	cjn	Campylobacter jejuni subsp. jejuni ICDCCJ07001	Prokaryotes;Bacteria;Epsilonproteobacteria;Campylobacter
T01854	cji	Campylobacter jejuni subsp. jejuni IA3902	Prokaryotes;Bacteria;Epsilonproteobacteria;Campylobacter
T01855	cjm	Campylobacter jejuni subsp. jejuni M1	Prokaryotes;Bacteria;Epsilonproteobacteria;Campylobacter
T01856	cjs	Campylobacter jejuni subsp. jejuni S3	Prokaryotes;Bacteria;Epsilonproteobacteria;Campylobacter
T02264	cjp	Campylobacter jejuni subsp. jejuni PT14	Prokaryotes;Bacteria;Epsilonproteobacteria;Campylobacter
T02841	cjej	Campylobacter jejuni subsp. jejuni 00-2426	Prokaryotes;Bacteria;Epsilonproteobacteria;Campylobacter
T02842	cjeu	Campylobacter jejuni subsp. jejuni 00-2538	Prokaryotes;Bacteria;Epsilonproteobacteria;Campylobacter
T02843	cjen	Campylobacter jejuni subsp. jejuni 00-2544	Prokaryotes;Bacteria;Epsilonproteobacteria;Campylobacter
T02844	cjei	Campylobacter jejuni subsp. jejuni 00-2425	Prokaryotes;Bacteria;Epsilonproteobacteria;Campylobacter
T03187	cjer	Campylobacter jejuni subsp. jejuni R14	Prokaryotes;Bacteria;Epsilonproteobacteria;Campylobacter
T03388	cjv	Campylobacter jejuni subsp. jejuni MTVDSCj20	Prokaryotes;Bacteria;Epsilonproteobacteria;Campylobacter
T03744	cjy	Campylobacter jejuni subsp. jejuni YH001	Prokaryotes;Bacteria;Epsilonproteobacteria;Campylobacter
T03745	cjq	Campylobacter jejuni subsp. jejuni 35925B2	Prokaryotes;Bacteria;Epsilonproteobacteria;Campylobacter
T03791	cjl	Campylobacter jejuni subsp. jejuni 00-1597	Prokaryotes;Bacteria;Epsilonproteobacteria;Campylobacter
T03792	cjw	Campylobacter jejuni subsp. jejuni 00-6200	Prokaryotes;Bacteria;Epsilonproteobacteria;Campylobacter
T00227	cjr	Campylobacter jejuni RM1221	Prokaryotes;Bacteria;Epsilonproteobacteria;Campylobacter
T00573	cjd	Campylobacter jejuni subsp. doylei 269.97	Prokaryotes;Bacteria;Epsilonproteobacteria;Campylobacter
T02759	cjz	Campylobacter jejuni 32488	Prokaryotes;Bacteria;Epsilonproteobacteria;Campylobacter
T02864	cjx	Campylobacter jejuni 4031	Prokaryotes;Bacteria;Epsilonproteobacteria;Campylobacter
T00430	cff	Campylobacter fetus subsp. fetus 82-40	Prokaryotes;Bacteria;Epsilonproteobacteria;Campylobacter
T03330	cft	Campylobacter fetus subsp. fetus 04/554	Prokaryotes;Bacteria;Epsilonproteobacteria;Campylobacter
T03000	cfv	Campylobacter fetus subsp. venerealis cfvi03/293	Prokaryotes;Bacteria;Epsilonproteobacteria;Campylobacter
T03351	cfx	Campylobacter fetus subsp. venerealis 97/608	Prokaryotes;Bacteria;Epsilonproteobacteria;Campylobacter
T03740	cfz	Campylobacter fetus subsp. venerealis 84-112	Prokaryotes;Bacteria;Epsilonproteobacteria;Campylobacter
T02899	camp	Campylobacter fetus subsp. testudinum 03-427	Prokaryotes;Bacteria;Epsilonproteobacteria;Campylobacter
T03583	cfp	Campylobacter fetus subsp. testudinum pet-3	Prokaryotes;Bacteria;Epsilonproteobacteria;Campylobacter
T00576	ccv	Campylobacter curvus	Prokaryotes;Bacteria;Epsilonproteobacteria;Campylobacter
T00577	cha	Campylobacter hominis	Prokaryotes;Bacteria;Epsilonproteobacteria;Campylobacter
T00593	cco	Campylobacter concisus	Prokaryotes;Bacteria;Epsilonproteobacteria;Campylobacter
T00858	cla	Campylobacter lari RM2100	Prokaryotes;Bacteria;Epsilonproteobacteria;Campylobacter
T03550	clr	Campylobacter lari RM16701	Prokaryotes;Bacteria;Epsilonproteobacteria;Campylobacter
T03556	clm	Campylobacter lari RM16712	Prokaryotes;Bacteria;Epsilonproteobacteria;Campylobacter
T03551	clq	Campylobacter lari CCUG 22395	Prokaryotes;Bacteria;Epsilonproteobacteria;Campylobacter
T03552	cln	Campylobacter lari NCTC 11845	Prokaryotes;Bacteria;Epsilonproteobacteria;Campylobacter
T03557	cll	Campylobacter lari subsp. concheus LMG 11760	Prokaryotes;Bacteria;Epsilonproteobacteria;Campylobacter
T02811	ccol	Campylobacter coli 76339	Prokaryotes;Bacteria;Epsilonproteobacteria;Campylobacter
T02838	ccc	Campylobacter coli CVM N29710	Prokaryotes;Bacteria;Epsilonproteobacteria;Campylobacter
T02895	ccq	Campylobacter coli 15-537360	Prokaryotes;Bacteria;Epsilonproteobacteria;Campylobacter
T03164	ccf	Campylobacter coli RM1875	Prokaryotes;Bacteria;Epsilonproteobacteria;Campylobacter
T03166	ccy	Campylobacter coli RM4661	Prokaryotes;Bacteria;Epsilonproteobacteria;Campylobacter
T03167	ccoi	Campylobacter coli RM5611	Prokaryotes;Bacteria;Epsilonproteobacteria;Campylobacter
T03870	ccof	Campylobacter coli FB1	Prokaryotes;Bacteria;Epsilonproteobacteria;Campylobacter
T03252	caj	Campylobacter sp. 1485E	Prokaryotes;Bacteria;Epsilonproteobacteria;Campylobacter
T03555	cis	Campylobacter insulaenigrae	Prokaryotes;Bacteria;Epsilonproteobacteria;Campylobacter
T03558	cvo	Campylobacter volucris	Prokaryotes;Bacteria;Epsilonproteobacteria;Campylobacter
T03559	cpel	Campylobacter peloridis	Prokaryotes;Bacteria;Epsilonproteobacteria;Campylobacter
T03560	camr	Campylobacter sp. RM16704	Prokaryotes;Bacteria;Epsilonproteobacteria;Campylobacter
T03571	csm	Campylobacter subantarcticus LMG 24374	Prokaryotes;Bacteria;Epsilonproteobacteria;Campylobacter
T03572	csf	Campylobacter subantarcticus LMG 24377	Prokaryotes;Bacteria;Epsilonproteobacteria;Campylobacter
T04020	cgra	Campylobacter gracilis	Prokaryotes;Bacteria;Epsilonproteobacteria;Campylobacter
T04021	cure	Campylobacter ureolyticus	Prokaryotes;Bacteria;Epsilonproteobacteria;Campylobacter
T00600	abu	Arcobacter butzleri RM4018	Prokaryotes;Bacteria;Epsilonproteobacteria;Arcobacter
T01823	abt	Arcobacter butzleri ED-1	Prokaryotes;Bacteria;Epsilonproteobacteria;Arcobacter
T02755	abl	Arcobacter butzleri 7h1h	Prokaryotes;Bacteria;Epsilonproteobacteria;Arcobacter
T01235	ant	Arcobacter nitrofigilis	Prokaryotes;Bacteria;Epsilonproteobacteria;Arcobacter
T01834	arc	Arcobacter sp. L	Prokaryotes;Bacteria;Epsilonproteobacteria;Arcobacter
T01126	sdl	Sulfurospirillum deleyianum	Prokaryotes;Bacteria;Epsilonproteobacteria;Sulfurospirillum
T02139	sba	Sulfurospirillum barnesii	Prokaryotes;Bacteria;Epsilonproteobacteria;Sulfurospirillum
T03049	smul	Sulfurospirillum multivorans	Prokaryotes;Bacteria;Epsilonproteobacteria;Sulfurospirillum
T01405	nsa	Nitratifractor salsuginis	Prokaryotes;Bacteria;Epsilonproteobacteria;Nitratifractor
T00565	nis	Nitratiruptor sp. SB155-2	Prokaryotes;Bacteria;Epsilonproteobacteria;Nitratiruptor
T00572	sun	Sulfurovum sp. NBC37-1	Prokaryotes;Bacteria;Epsilonproteobacteria;Sulfurovum
T03877	slh	Sulfurovum lithotrophicum	Prokaryotes;Bacteria;Epsilonproteobacteria;Sulfurovum
T00860	nam	Nautilia profundicola	Prokaryotes;Bacteria;Epsilonproteobacteria;Nautilia
T00155	gsu	Geobacter sulfurreducens PCA	Prokaryotes;Bacteria;Deltaproteobacteria;Geobacter
T01940	gsk	Geobacter sulfurreducens KN400	Prokaryotes;Bacteria;Deltaproteobacteria;Geobacter
T00295	gme	Geobacter metallireducens	Prokaryotes;Bacteria;Deltaproteobacteria;Geobacter
T00521	gur	Geobacter uraniireducens	Prokaryotes;Bacteria;Deltaproteobacteria;Geobacter
T00708	glo	Geobacter lovleyi	Prokaryotes;Bacteria;Deltaproteobacteria;Geobacter
T00749	gbm	Geobacter bemidjiensis	Prokaryotes;Bacteria;Deltaproteobacteria;Geobacter
T00846	geo	Geobacter daltonii FRC-32	Prokaryotes;Bacteria;Deltaproteobacteria;Geobacter
T00933	gem	Geobacter sp. M21	Prokaryotes;Bacteria;Deltaproteobacteria;Geobacter
T01421	geb	Geobacter sp. M18	Prokaryotes;Bacteria;Deltaproteobacteria;Geobacter
T03568	gpi	Geobacter pickeringii	Prokaryotes;Bacteria;Deltaproteobacteria;Geobacter
T03585	gsb	Geoalkalibacter subterraneus	Prokaryotes;Bacteria;Deltaproteobacteria;Geoalkalibacter
T00285	pca	Pelobacter carbinolicus	Prokaryotes;Bacteria;Deltaproteobacteria;Pelobacter
T00436	ppd	Pelobacter propionicus	Prokaryotes;Bacteria;Deltaproteobacteria;Pelobacter
T00171	dvu	Desulfovibrio vulgaris Hildenborough	Prokaryotes;Bacteria;Deltaproteobacteria;Desulfovibrio
T00452	dvl	Desulfovibrio vulgaris DP4	Prokaryotes;Bacteria;Deltaproteobacteria;Desulfovibrio
T00816	dvm	Desulfovibrio vulgaris Miyazaki F	Prokaryotes;Bacteria;Deltaproteobacteria;Desulfovibrio
T02064	dvg	Desulfovibrio vulgaris RCH1	Prokaryotes;Bacteria;Deltaproteobacteria;Desulfovibrio
T00294	dde	Desulfovibrio alaskensis	Prokaryotes;Bacteria;Deltaproteobacteria;Desulfovibrio
T00837	dds	Desulfovibrio desulfuricans ATCC 27774	Prokaryotes;Bacteria;Deltaproteobacteria;Desulfovibrio
T01709	ddn	Desulfovibrio desulfuricans ND132	Prokaryotes;Bacteria;Deltaproteobacteria;Desulfovibrio
T00917	dma	Desulfovibrio magneticus	Prokaryotes;Bacteria;Deltaproteobacteria;Desulfovibrio
T00969	dsa	Desulfovibrio salexigens	Prokaryotes;Bacteria;Deltaproteobacteria;Desulfovibrio
T01382	das	Desulfovibrio aespoeensis	Prokaryotes;Bacteria;Deltaproteobacteria;Desulfovibrio
T01662	daf	Desulfovibrio africanus	Prokaryotes;Bacteria;Deltaproteobacteria;Desulfovibrio
T02428	dhy	Desulfovibrio hydrothermalis	Prokaryotes;Bacteria;Deltaproteobacteria;Desulfovibrio
T02481	dpi	Desulfovibrio piezophilus	Prokaryotes;Bacteria;Deltaproteobacteria;Desulfovibrio
T02851	dgg	Desulfovibrio gigas	Prokaryotes;Bacteria;Deltaproteobacteria;Desulfovibrio
T00354	lip	Lawsonia intracellularis PHE/MN1-00	Prokaryotes;Bacteria;Deltaproteobacteria;Lawsonia
T02437	lir	Lawsonia intracellularis N343	Prokaryotes;Bacteria;Deltaproteobacteria;Lawsonia
T00963	dba	Desulfomicrobium baculatum	Prokaryotes;Bacteria;Deltaproteobacteria;Desulfomicrobium
T00989	drt	Desulfohalobium retbaense	Prokaryotes;Bacteria;Deltaproteobacteria;Desulfohalobium
T00159	bba	Bdellovibrio bacteriovorus HD100	Prokaryotes;Bacteria;Deltaproteobacteria;Bdellovibrio
T02356	bbat	Bdellovibrio bacteriovorus Tiberius	Prokaryotes;Bacteria;Deltaproteobacteria;Bdellovibrio
T03036	bbw	Bdellovibrio bacteriovorus W	Prokaryotes;Bacteria;Deltaproteobacteria;Bdellovibrio
T03079	bbac	Bdellovibrio bacteriovorus 109J	Prokaryotes;Bacteria;Deltaproteobacteria;Bdellovibrio
T02492	bex	Bdellovibrio exovorus	Prokaryotes;Bacteria;Deltaproteobacteria;Bdellovibrio
T01659	bmx	Halobacteriovorax marinus	Prokaryotes;Bacteria;Deltaproteobacteria;Halobacteriovorax
T00192	dps	Desulfotalea psychrophila	Prokaryotes;Bacteria;Deltaproteobacteria;Desulfotalea
T01244	dak	Desulfurivibrio alkaliphilus	Prokaryotes;Bacteria;Deltaproteobacteria;Desulfurivibrio
T01413	dpr	Desulfobulbus propionicus	Prokaryotes;Bacteria;Deltaproteobacteria;Desulfobulbus
T02473	dsf	Desulfocapsa sulfexigens	Prokaryotes;Bacteria;Deltaproteobacteria;Desulfocapsa
T00610	dol	Candidatus Desulfococcus oleovorans	Prokaryotes;Bacteria;Deltaproteobacteria;Desulfococcus
T00813	dal	Desulfatibacillum alkenivorans	Prokaryotes;Bacteria;Deltaproteobacteria;Desulfatibacillum
T00861	dat	Desulfobacterium autotrophicum	Prokaryotes;Bacteria;Deltaproteobacteria;Desulfobacterium
T02268	dto	Desulfobacula toluolica	Prokaryotes;Bacteria;Deltaproteobacteria;Desulfobacula
T00326	ade	Anaeromyxobacter dehalogenans 2CP-C	Prokaryotes;Bacteria;Deltaproteobacteria;Anaeromyxobacter
T00833	acp	Anaeromyxobacter dehalogenans 2CP-1	Prokaryotes;Bacteria;Deltaproteobacteria;Anaeromyxobacter
T00559	afw	Anaeromyxobacter sp. Fw109-5	Prokaryotes;Bacteria;Deltaproteobacteria;Anaeromyxobacter
T00748	ank	Anaeromyxobacter sp. K	Prokaryotes;Bacteria;Deltaproteobacteria;Anaeromyxobacter
T00366	mxa	Myxococcus xanthus	Prokaryotes;Bacteria;Deltaproteobacteria;Myxococcus
T01558	mfu	Myxococcus fulvus	Prokaryotes;Bacteria;Deltaproteobacteria;Myxococcus
T02436	msd	Myxococcus stipitatus	Prokaryotes;Bacteria;Deltaproteobacteria;Myxococcus
T01780	ccx	Corallococcus coralloides	Prokaryotes;Bacteria;Deltaproteobacteria;Corallococcus
T01425	sur	Stigmatella aurantiaca	Prokaryotes;Bacteria;Deltaproteobacteria;Stigmatella
T03948	age	Archangium gephyra	Prokaryotes;Bacteria;Deltaproteobacteria;Archangium
T04035	vin	Vulgatibacter incomptus	Prokaryotes;Bacteria;Deltaproteobacteria;Vulgatibacter
T00634	scl	Sorangium cellulosum So ce 56	Prokaryotes;Bacteria;Deltaproteobacteria;Sorangium
T02718	scu	Sorangium cellulosum So0157-2	Prokaryotes;Bacteria;Deltaproteobacteria;Sorangium
T04010	ccro	Chondromyces crocatus	Prokaryotes;Bacteria;Deltaproteobacteria;Chondromyces
T03935	samy	Sandaracinus amylolyticus	Prokaryotes;Bacteria;Deltaproteobacteria;Sandaracinus
T04033	llu	Labilithrix luteola	Prokaryotes;Bacteria;Deltaproteobacteria;Labilithrix
T01103	hoh	Haliangium ochraceum	Prokaryotes;Bacteria;Deltaproteobacteria;Haliangium
T00346	sat	Syntrophus aciditrophicus	Prokaryotes;Bacteria;Deltaproteobacteria;Syntrophus
T01454	dao	Desulfobacca acetoxidans	Prokaryotes;Bacteria;Deltaproteobacteria;Desulfobacca
T02147	dti	Desulfomonile tiedjei	Prokaryotes;Bacteria;Deltaproteobacteria;Desulfomonile
T00418	sfu	Syntrophobacter fumaroxidans	Prokaryotes;Bacteria;Deltaproteobacteria;Syntrophobacter
T01284	dbr	Desulfarculus baarsii	Prokaryotes;Bacteria;Deltaproteobacteria;Desulfarculus
T01456	hmr	Hippea maritima	Prokaryotes;Bacteria;Deltaproteobacteria;Hippea
T03007	dav	Desulfurella acetivorans	Prokaryotes;Bacteria;Deltaproteobacteria;Desulfurella
T02948	dpb	Candidatus Babela massiliensis	Prokaryotes;Bacteria;Deltaproteobacteria;Unclassified Deltaproteobacteria
T00018	rpr	Rickettsia prowazekii Madrid E	Prokaryotes;Bacteria;Alphaproteobacteria;Rickettsia
T01788	rpo	Rickettsia prowazekii BuV67-CWPP	Prokaryotes;Bacteria;Alphaproteobacteria;Rickettsia
T01789	rpw	Rickettsia prowazekii Chernikova	Prokaryotes;Bacteria;Alphaproteobacteria;Rickettsia
T01790	rpz	Rickettsia prowazekii Dachau	Prokaryotes;Bacteria;Alphaproteobacteria;Rickettsia
T01791	rpg	Rickettsia prowazekii GvV257	Prokaryotes;Bacteria;Alphaproteobacteria;Rickettsia
T01792	rps	Rickettsia prowazekii Katsinyian	Prokaryotes;Bacteria;Alphaproteobacteria;Rickettsia
T01793	rpv	Rickettsia prowazekii RpGvF24	Prokaryotes;Bacteria;Alphaproteobacteria;Rickettsia
T01977	rpq	Rickettsia prowazekii Rp22	Prokaryotes;Bacteria;Alphaproteobacteria;Rickettsia
T02543	rpl	Rickettsia prowazekii Breinl	Prokaryotes;Bacteria;Alphaproteobacteria;Rickettsia
T02544	rpn	Rickettsia prowazekii NMRC Madrid E	Prokaryotes;Bacteria;Alphaproteobacteria;Rickettsia
T00193	rty	Rickettsia typhi Wilmington	Prokaryotes;Bacteria;Alphaproteobacteria;Rickettsia
T01802	rtt	Rickettsia typhi TH1527	Prokaryotes;Bacteria;Alphaproteobacteria;Rickettsia
T01810	rtb	Rickettsia typhi B9991CWPP	Prokaryotes;Bacteria;Alphaproteobacteria;Rickettsia
T00603	rcm	Rickettsia canadensis McKiel	Prokaryotes;Bacteria;Alphaproteobacteria;Rickettsia
T01736	rcc	Rickettsia canadensis CA410	Prokaryotes;Bacteria;Alphaproteobacteria;Rickettsia
T00339	rbe	Rickettsia bellii RML369-C	Prokaryotes;Bacteria;Alphaproteobacteria;Rickettsia
T00602	rbo	Rickettsia bellii OSU 85-389	Prokaryotes;Bacteria;Alphaproteobacteria;Rickettsia
T00061	rco	Rickettsia conorii	Prokaryotes;Bacteria;Alphaproteobacteria;Rickettsia
T00252	rfe	Rickettsia felis	Prokaryotes;Bacteria;Alphaproteobacteria;Rickettsia
T00601	rak	Rickettsia akari	Prokaryotes;Bacteria;Alphaproteobacteria;Rickettsia
T00604	rri	Rickettsia rickettsii Sheila Smith	Prokaryotes;Bacteria;Alphaproteobacteria;Rickettsia
T00643	rrj	Rickettsia rickettsii Iowa	Prokaryotes;Bacteria;Alphaproteobacteria;Rickettsia
T01721	rra	Rickettsia rickettsii Arizona	Prokaryotes;Bacteria;Alphaproteobacteria;Rickettsia
T01722	rrc	Rickettsia rickettsii Colombia	Prokaryotes;Bacteria;Alphaproteobacteria;Rickettsia
T01723	rrh	Rickettsia rickettsii Hauke	Prokaryotes;Bacteria;Alphaproteobacteria;Rickettsia
T01737	rrb	Rickettsia rickettsii Brazil	Prokaryotes;Bacteria;Alphaproteobacteria;Rickettsia
T01738	rrn	Rickettsia rickettsii Hino	Prokaryotes;Bacteria;Alphaproteobacteria;Rickettsia
T01739	rrp	Rickettsia rickettsii Hlp#2	Prokaryotes;Bacteria;Alphaproteobacteria;Rickettsia
T03662	rrm	Rickettsia rickettsii Morgan	Prokaryotes;Bacteria;Alphaproteobacteria;Rickettsia
T03663	rrr	Rickettsia rickettsii R	Prokaryotes;Bacteria;Alphaproteobacteria;Rickettsia
T00605	rms	Rickettsia massiliae MTU5	Prokaryotes;Bacteria;Alphaproteobacteria;Rickettsia
T01758	rmi	Rickettsia massiliae AZT80	Prokaryotes;Bacteria;Alphaproteobacteria;Rickettsia
T00907	rpk	Rickettsia peacockii	Prokaryotes;Bacteria;Alphaproteobacteria;Rickettsia
T00979	raf	Rickettsia africae	Prokaryotes;Bacteria;Alphaproteobacteria;Rickettsia
T01587	rhe	Rickettsia heilongjiangensis	Prokaryotes;Bacteria;Alphaproteobacteria;Rickettsia
T01637	rja	Rickettsia japonica	Prokaryotes;Bacteria;Alphaproteobacteria;Rickettsia
T01671	rsv	Rickettsia slovaca 13-B	Prokaryotes;Bacteria;Alphaproteobacteria;Rickettsia
T01801	rsw	Rickettsia slovaca D-CWPP	Prokaryotes;Bacteria;Alphaproteobacteria;Rickettsia
T01759	rph	Rickettsia philipii	Prokaryotes;Bacteria;Alphaproteobacteria;Rickettsia
T01783	rau	Rickettsia australis	Prokaryotes;Bacteria;Alphaproteobacteria;Rickettsia
T01784	rmo	Rickettsia montanensis	Prokaryotes;Bacteria;Alphaproteobacteria;Rickettsia
T01785	rpp	Rickettsia parkeri	Prokaryotes;Bacteria;Alphaproteobacteria;Rickettsia
T01786	rre	Rickettsia rhipicephali	Prokaryotes;Bacteria;Alphaproteobacteria;Rickettsia
T01787	ram	Candidatus Rickettsia amblyommii	Prokaryotes;Bacteria;Alphaproteobacteria;Rickettsia
T03824	rmc	Rickettsia monacensis	Prokaryotes;Bacteria;Alphaproteobacteria;Rickettsia
T00531	ots	Orientia tsutsugamushi Boryong	Prokaryotes;Bacteria;Alphaproteobacteria;Orientia
T00705	ott	Orientia tsutsugamushi Ikeda	Prokaryotes;Bacteria;Alphaproteobacteria;Orientia
T00160	wol	Wolbachia wMel (Drosophila melanogaster)	Prokaryotes;Bacteria;Alphaproteobacteria;Wolbachia
T00866	wri	Wolbachia wRi (Drosophila simulans)	Prokaryotes;Bacteria;Alphaproteobacteria;Wolbachia
T02640	wen	Wolbachia wHa (Drosophila simulans)	Prokaryotes;Bacteria;Alphaproteobacteria;Wolbachia
T02641	wed	Wolbachia wNo (Drosophila simulans)	Prokaryotes;Bacteria;Alphaproteobacteria;Wolbachia
T00719	wpi	Wolbachia wPip (Culex quinquefasciatus)	Prokaryotes;Bacteria;Alphaproteobacteria;Wolbachia
T00234	wbm	Wolbachia wBm (Brugia malayi)	Prokaryotes;Bacteria;Alphaproteobacteria;Wolbachia
T02212	woo	Wolbachia wOo (Onchocerca ochengi)	Prokaryotes;Bacteria;Alphaproteobacteria;Wolbachia
T03628	wcl	Wolbachia wCle (Cimex lectularius)	Prokaryotes;Bacteria;Alphaproteobacteria;Wolbachia
T00216	ama	Anaplasma marginale St. Maries	Prokaryotes;Bacteria;Alphaproteobacteria;Anaplasma
T00855	amf	Anaplasma marginale Florida	Prokaryotes;Bacteria;Alphaproteobacteria;Anaplasma
T02898	amw	Anaplasma marginale Dawn	Prokaryotes;Bacteria;Alphaproteobacteria;Anaplasma
T02900	amp	Anaplasma marginale Gypsy Plains	Prokaryotes;Bacteria;Alphaproteobacteria;Anaplasma
T01133	acn	Anaplasma centrale	Prokaryotes;Bacteria;Alphaproteobacteria;Anaplasma
T00327	aph	Anaplasma phagocytophilum HZ	Prokaryotes;Bacteria;Alphaproteobacteria;Anaplasma
T02753	apy	Anaplasma phagocytophilum HZ2	Prokaryotes;Bacteria;Alphaproteobacteria;Anaplasma
T02752	apd	Anaplasma phagocytophilum Dog2	Prokaryotes;Bacteria;Alphaproteobacteria;Anaplasma
T02754	apha	Anaplasma phagocytophilum JM	Prokaryotes;Bacteria;Alphaproteobacteria;Anaplasma
T00224	eru	Ehrlichia ruminantium Welgevonden (South Africa)	Prokaryotes;Bacteria;Alphaproteobacteria;Ehrlichia
T00233	erw	Ehrlichia ruminantium Welgevonden (France)	Prokaryotes;Bacteria;Alphaproteobacteria;Ehrlichia
T00232	erg	Ehrlichia ruminantium Gardel	Prokaryotes;Bacteria;Alphaproteobacteria;Ehrlichia
T00270	ecn	Ehrlichia canis	Prokaryotes;Bacteria;Alphaproteobacteria;Ehrlichia
T00328	ech	Ehrlichia chaffeensis Arkansas	Prokaryotes;Bacteria;Alphaproteobacteria;Ehrlichia
T03085	echa	Ehrlichia chaffeensis Heartland	Prokaryotes;Bacteria;Alphaproteobacteria;Ehrlichia
T03189	echj	Ehrlichia chaffeensis Jax	Prokaryotes;Bacteria;Alphaproteobacteria;Ehrlichia
T03190	echl	Ehrlichia chaffeensis Liberty	Prokaryotes;Bacteria;Alphaproteobacteria;Ehrlichia
T03191	echs	Ehrlichia chaffeensis Osceola	Prokaryotes;Bacteria;Alphaproteobacteria;Ehrlichia
T03348	echv	Ehrlichia chaffeensis Saint Vincent	Prokaryotes;Bacteria;Alphaproteobacteria;Ehrlichia
T03364	echw	Ehrlichia chaffeensis Wakulla	Prokaryotes;Bacteria;Alphaproteobacteria;Ehrlichia
T03365	echp	Ehrlichia chaffeensis West Paces	Prokaryotes;Bacteria;Alphaproteobacteria;Ehrlichia
T02967	emr	Ehrlichia muris	Prokaryotes;Bacteria;Alphaproteobacteria;Ehrlichia
T03078	ehh	Ehrlichia sp. HF	Prokaryotes;Bacteria;Alphaproteobacteria;Ehrlichia
T00329	nse	Neorickettsia sennetsu	Prokaryotes;Bacteria;Alphaproteobacteria;Neorickettsia
T00951	nri	Neorickettsia risticii	Prokaryotes;Bacteria;Alphaproteobacteria;Neorickettsia
T03076	nhm	Neorickettsia helminthoeca	Prokaryotes;Bacteria;Alphaproteobacteria;Neorickettsia
T01561	mmn	Candidatus Midichloria mitochondrii	Prokaryotes;Bacteria;Alphaproteobacteria;Midichloria
T03232	paca	Candidatus Paracaedibacter acanthamoebae	Prokaryotes;Bacteria;Alphaproteobacteria;Paracaedibacter
T03240	caq	Candidatus Caedibacter acanthamoebae	Prokaryotes;Bacteria;Alphaproteobacteria;Caedibacter
T03255	eaa	Endosymbiont of Acanthamoeba sp. UWC8	Prokaryotes;Bacteria;Alphaproteobacteria;Unclassified Holosporaceae
T03234	rbt	Rickettsiales bacterium Ac37b	Prokaryotes;Bacteria;Alphaproteobacteria;Unclassified Rickettsiales
T00043	mlo	Mesorhizobium loti	Prokaryotes;Bacteria;Alphaproteobacteria;Mesorhizobium
T01401	mci	Mesorhizobium ciceri	Prokaryotes;Bacteria;Alphaproteobacteria;Mesorhizobium
T01542	mop	Mesorhizobium opportunistum	Prokaryotes;Bacteria;Alphaproteobacteria;Mesorhizobium
T02417	mam	Mesorhizobium australicum	Prokaryotes;Bacteria;Alphaproteobacteria;Mesorhizobium
T00374	mes	Chelativorans sp. BNC1	Prokaryotes;Bacteria;Alphaproteobacteria;Chelativorans
T03926	hoe	Hoeflea sp. IMCC20628	Prokaryotes;Bacteria;Alphaproteobacteria;Hoeflea
T00580	pla	Parvibaculum lavamentivorans	Prokaryotes;Bacteria;Alphaproteobacteria;Parvibaculum
T00058	sme	Sinorhizobium meliloti 1021	Prokaryotes;Bacteria;Alphaproteobacteria;Sinorhizobium
T01521	smk	Sinorhizobium meliloti AK83	Prokaryotes;Bacteria;Alphaproteobacteria;Sinorhizobium
T01884	smq	Sinorhizobium meliloti BL225C	Prokaryotes;Bacteria;Alphaproteobacteria;Sinorhizobium
T01885	smx	Sinorhizobium meliloti SM11	Prokaryotes;Bacteria;Alphaproteobacteria;Sinorhizobium
T02332	smi	Sinorhizobium meliloti Rm41	Prokaryotes;Bacteria;Alphaproteobacteria;Sinorhizobium
T02405	smeg	Sinorhizobium meliloti GR4	Prokaryotes;Bacteria;Alphaproteobacteria;Sinorhizobium
T02497	smel	Sinorhizobium meliloti 2011	Prokaryotes;Bacteria;Alphaproteobacteria;Sinorhizobium
T03395	smer	Sinorhizobium meliloti RMO17	Prokaryotes;Bacteria;Alphaproteobacteria;Sinorhizobium
T00555	smd	Sinorhizobium medicae	Prokaryotes;Bacteria;Alphaproteobacteria;Sinorhizobium
T00888	rhi	Sinorhizobium fredii NGR234	Prokaryotes;Bacteria;Alphaproteobacteria;Sinorhizobium
T01731	sfh	Sinorhizobium fredii HH103	Prokaryotes;Bacteria;Alphaproteobacteria;Sinorhizobium
T02188	sfd	Sinorhizobium fredii USDA 257	Prokaryotes;Bacteria;Alphaproteobacteria;Sinorhizobium
T03054	ead	Ensifer adhaerens	Prokaryotes;Bacteria;Alphaproteobacteria;Ensifer
T00070	atu	Agrobacterium fabrum	Prokaryotes;Bacteria;Alphaproteobacteria;Agrobacterium
T00850	ara	Agrobacterium radiobacter	Prokaryotes;Bacteria;Alphaproteobacteria;Agrobacterium
T03816	atf	Agrobacterium tumefaciens	Prokaryotes;Bacteria;Alphaproteobacteria;Agrobacterium
T00851	avi	Agrobacterium vitis	Prokaryotes;Bacteria;Alphaproteobacteria;Agrobacterium
T01432	agr	Agrobacterium sp. H13-3	Prokaryotes;Bacteria;Alphaproteobacteria;Agrobacterium
T00317	ret	Rhizobium etli CFN 42	Prokaryotes;Bacteria;Alphaproteobacteria;Rhizobium
T00720	rec	Rhizobium etli CIAT 652	Prokaryotes;Bacteria;Alphaproteobacteria;Rhizobium
T02778	rel	Rhizobium etli bv. mimosae Mim1	Prokaryotes;Bacteria;Alphaproteobacteria;Rhizobium
T03310	rei	Rhizobium etli bv. mimosae IE4771	Prokaryotes;Bacteria;Alphaproteobacteria;Rhizobium
T03667	rep	Rhizobium etli bv. phaseoli IE4803	Prokaryotes;Bacteria;Alphaproteobacteria;Rhizobium
T00402	rle	Rhizobium leguminosarum bv. viciae 3841	Prokaryotes;Bacteria;Alphaproteobacteria;Rhizobium
T00779	rlt	Rhizobium leguminosarum bv. trifolii WSM2304	Prokaryotes;Bacteria;Alphaproteobacteria;Rhizobium
T00926	rlg	Rhizobium leguminosarum bv. trifolii WSM1325	Prokaryotes;Bacteria;Alphaproteobacteria;Rhizobium
T03009	rlb	Rhizobium leguminosarum bv. trifolii WSM1689	Prokaryotes;Bacteria;Alphaproteobacteria;Rhizobium
T03015	rlu	Rhizobium leguminosarum bv. trifolii CB782	Prokaryotes;Bacteria;Alphaproteobacteria;Rhizobium
T02432	rtr	Rhizobium tropici	Prokaryotes;Bacteria;Alphaproteobacteria;Rhizobium
T02867	rir	Rhizobium sp. IRBG74	Prokaryotes;Bacteria;Alphaproteobacteria;Rhizobium
T03046	rhl	Rhizobium sp. LPU83	Prokaryotes;Bacteria;Alphaproteobacteria;Rhizobium
T03539	rga	Rhizobium gallicum	Prokaryotes;Bacteria;Alphaproteobacteria;Rhizobium
T03208	ngl	Neorhizobium galegae bv. officinalis bv. officinalis HAMBI 1141	Prokaryotes;Bacteria;Alphaproteobacteria;Neorhizobium
T03244	ngg	Neorhizobium galegae bv. orientalis HAMBI 540	Prokaryotes;Bacteria;Alphaproteobacteria;Neorhizobium
T00948	las	Candidatus Liberibacter asiaticus psy62	Prokaryotes;Bacteria;Alphaproteobacteria;Liberibacter
T02506	laa	Candidatus Liberibacter asiaticus gxpsy	Prokaryotes;Bacteria;Alphaproteobacteria;Liberibacter
T03607	lat	Candidatus Liberibacter asiaticus Ishi-1	Prokaryotes;Bacteria;Alphaproteobacteria;Liberibacter
T01373	lso	Candidatus Liberibacter solanacearum	Prokaryotes;Bacteria;Alphaproteobacteria;Liberibacter
T02395	lcc	Liberibacter crescens	Prokaryotes;Bacteria;Alphaproteobacteria;Liberibacter
T02902	lar	Candidatus Liberibacter americanus	Prokaryotes;Bacteria;Alphaproteobacteria;Liberibacter
T03953	lau	Candidatus Liberibacter africanus	Prokaryotes;Bacteria;Alphaproteobacteria;Liberibacter
T00072	bme	Brucella melitensis bv. 1 16M	Prokaryotes;Bacteria;Alphaproteobacteria;Brucella
T03831	bmel	Brucella melitensis bv. 1 16M	Prokaryotes;Bacteria;Alphaproteobacteria;Brucella
T00867	bmi	Brucella melitensis ATCC 23457	Prokaryotes;Bacteria;Alphaproteobacteria;Brucella
T01852	bmz	Brucella melitensis M28	Prokaryotes;Bacteria;Alphaproteobacteria;Brucella
T01849	bmg	Brucella melitensis M5-90	Prokaryotes;Bacteria;Alphaproteobacteria;Brucella
T01853	bmw	Brucella melitensis NI	Prokaryotes;Bacteria;Alphaproteobacteria;Brucella
T03393	bmee	Brucella melitensis bv. 3 Ether	Prokaryotes;Bacteria;Alphaproteobacteria;Brucella
T00304	bmf	Brucella abortus 2308	Prokaryotes;Bacteria;Alphaproteobacteria;Brucella
T00241	bmb	Brucella abortus 9-941	Prokaryotes;Bacteria;Alphaproteobacteria;Brucella
T00703	bmc	Brucella abortus S19	Prokaryotes;Bacteria;Alphaproteobacteria;Brucella
T01704	baa	Brucella abortus A13334	Prokaryotes;Bacteria;Alphaproteobacteria;Brucella
T03321	babo	Brucella abortus bv. 2 86/8/59	Prokaryotes;Bacteria;Alphaproteobacteria;Brucella
T03392	babr	Brucella abortus bv. 6 870	Prokaryotes;Bacteria;Alphaproteobacteria;Brucella
T03461	babt	Brucella abortus 63 75	Prokaryotes;Bacteria;Alphaproteobacteria;Brucella
T03462	babb	Brucella abortus BDW	Prokaryotes;Bacteria;Alphaproteobacteria;Brucella
T03474	babu	Brucella abortus bv. 9 C68	Prokaryotes;Bacteria;Alphaproteobacteria;Brucella
T03685	babs	Brucella abortus BER	Prokaryotes;Bacteria;Alphaproteobacteria;Brucella
T03686	babc	Brucella abortus NCTC 10505	Prokaryotes;Bacteria;Alphaproteobacteria;Brucella
T00096	bms	Brucella suis 1330	Prokaryotes;Bacteria;Alphaproteobacteria;Brucella
T02103	bsi	Brucella suis 1330	Prokaryotes;Bacteria;Alphaproteobacteria;Brucella
T03181	bsf	Brucella suis bv. 1	Prokaryotes;Bacteria;Alphaproteobacteria;Brucella
T03367	bsui	Brucella suis bv. 2 Bs143CITA	Prokaryotes;Bacteria;Alphaproteobacteria;Brucella
T03503	bsup	Brucella suis bv. 2 PT09143	Prokaryotes;Bacteria;Alphaproteobacteria;Brucella
T03504	bsuv	Brucella suis bv. 2 PT09172	Prokaryotes;Bacteria;Alphaproteobacteria;Brucella
T03741	bsuc	Brucella suis bv. 2 Bs364CITA	Prokaryotes;Bacteria;Alphaproteobacteria;Brucella
T00638	bmt	Brucella suis ATCC 23445	Prokaryotes;Bacteria;Alphaproteobacteria;Brucella
T03266	bsz	Brucella suis bv. 3	Prokaryotes;Bacteria;Alphaproteobacteria;Brucella
T01706	bsv	Brucella suis VBI22	Prokaryotes;Bacteria;Alphaproteobacteria;Brucella
T03426	bsw	Brucella suis ZW043	Prokaryotes;Bacteria;Alphaproteobacteria;Brucella
T03427	bsg	Brucella suis ZW046	Prokaryotes;Bacteria;Alphaproteobacteria;Brucella
T00534	bov	Brucella ovis	Prokaryotes;Bacteria;Alphaproteobacteria;Brucella
T00623	bcs	Brucella canis ATCC 23365	Prokaryotes;Bacteria;Alphaproteobacteria;Brucella
T01705	bsk	Brucella canis HSK A52141	Prokaryotes;Bacteria;Alphaproteobacteria;Brucella
T03030	bol	Brucella canis Oliveri	Prokaryotes;Bacteria;Alphaproteobacteria;Brucella
T03270	bcar	Brucella canis RM6/66	Prokaryotes;Bacteria;Alphaproteobacteria;Brucella
T03305	bcas	Brucella canis SVA13	Prokaryotes;Bacteria;Alphaproteobacteria;Brucella
T00955	bmr	Brucella microti	Prokaryotes;Bacteria;Alphaproteobacteria;Brucella
T01589	bpp	Brucella pinnipedialis B2/94	Prokaryotes;Bacteria;Alphaproteobacteria;Brucella
T03261	bpv	Brucella pinnipedialis 6/566	Prokaryotes;Bacteria;Alphaproteobacteria;Brucella
T02934	bcet	Brucella ceti TE10759-12	Prokaryotes;Bacteria;Alphaproteobacteria;Brucella
T02935	bcee	Brucella ceti TE28753-12	Prokaryotes;Bacteria;Alphaproteobacteria;Brucella
T00568	oan	Ochrobactrum anthropi ATCC 49188	Prokaryotes;Bacteria;Alphaproteobacteria;Ochrobactrum
T03251	oah	Ochrobactrum anthropi OAB	Prokaryotes;Bacteria;Alphaproteobacteria;Ochrobactrum
T00109	bja	Bradyrhizobium diazoefficiens USDA 110	Prokaryotes;Bacteria;Alphaproteobacteria;Bradyrhizobium
T01848	bju	Bradyrhizobium japonicum USDA 6	Prokaryotes;Bacteria;Alphaproteobacteria;Bradyrhizobium
T03509	bjp	Bradyrhizobium japonicum E109	Prokaryotes;Bacteria;Alphaproteobacteria;Bradyrhizobium
T00516	bra	Bradyrhizobium sp. ORS 278	Prokaryotes;Bacteria;Alphaproteobacteria;Bradyrhizobium
T00528	bbt	Bradyrhizobium sp. BTAi1	Prokaryotes;Bacteria;Alphaproteobacteria;Bradyrhizobium
T01796	brs	Bradyrhizobium sp. S23321	Prokaryotes;Bacteria;Alphaproteobacteria;Bradyrhizobium
T02484	aol	Bradyrhizobium oligotrophicum	Prokaryotes;Bacteria;Alphaproteobacteria;Bradyrhizobium
T00153	rpa	Rhodopseudomonas palustris CGA009	Prokaryotes;Bacteria;Alphaproteobacteria;Rhodopseudomonas
T00321	rpb	Rhodopseudomonas palustris HaA2	Prokaryotes;Bacteria;Alphaproteobacteria;Rhodopseudomonas
T00336	rpc	Rhodopseudomonas palustris BisB18	Prokaryotes;Bacteria;Alphaproteobacteria;Rhodopseudomonas
T00345	rpd	Rhodopseudomonas palustris BisB5	Prokaryotes;Bacteria;Alphaproteobacteria;Rhodopseudomonas
T00400	rpe	Rhodopseudomonas palustris BisA53	Prokaryotes;Bacteria;Alphaproteobacteria;Rhodopseudomonas
T00722	rpt	Rhodopseudomonas palustris TIE-1	Prokaryotes;Bacteria;Alphaproteobacteria;Rhodopseudomonas
T01381	rpx	Rhodopseudomonas palustris DX-1	Prokaryotes;Bacteria;Alphaproteobacteria;Rhodopseudomonas
T00276	nwi	Nitrobacter winogradskyi	Prokaryotes;Bacteria;Alphaproteobacteria;Nitrobacter
T00348	nha	Nitrobacter hamburgensis	Prokaryotes;Bacteria;Alphaproteobacteria;Nitrobacter
T00783	oca	Oligotropha carboxidovorans OM5 (Mississippi)	Prokaryotes;Bacteria;Alphaproteobacteria;Oligotropha
T01617	ocg	Oligotropha carboxidovorans OM5 (Goettingen)	Prokaryotes;Bacteria;Alphaproteobacteria;Oligotropha
T01967	oco	Oligotropha carboxidovorans OM4	Prokaryotes;Bacteria;Alphaproteobacteria;Oligotropha
T00180	bhe	Bartonella henselae Houston-1	Prokaryotes;Bacteria;Alphaproteobacteria;Bartonella
T03068	bhn	Bartonella henselae BM1374163	Prokaryotes;Bacteria;Alphaproteobacteria;Bartonella
T03309	bhs	Bartonella henselae BM1374165	Prokaryotes;Bacteria;Alphaproteobacteria;Bartonella
T00181	bqu	Bartonella quintana Toulouse	Prokaryotes;Bacteria;Alphaproteobacteria;Bartonella
T02294	bqr	Bartonella quintana RM-11	Prokaryotes;Bacteria;Alphaproteobacteria;Bartonella
T00456	bbk	Bartonella bacilliformis	Prokaryotes;Bacteria;Alphaproteobacteria;Bartonella
T00636	btr	Bartonella tribocorum CIP 105476	Prokaryotes;Bacteria;Alphaproteobacteria;Bartonella
T03233	btx	Bartonella tribocorum BM1374166	Prokaryotes;Bacteria;Alphaproteobacteria;Bartonella
T00922	bgr	Bartonella grahamii	Prokaryotes;Bacteria;Alphaproteobacteria;Bartonella
T01394	bcd	Bartonella clarridgeiae	Prokaryotes;Bacteria;Alphaproteobacteria;Bartonella
T02469	baus	Bartonella australis	Prokaryotes;Bacteria;Alphaproteobacteria;Bartonella
T02470	bvn	Bartonella vinsonii	Prokaryotes;Bacteria;Alphaproteobacteria;Bartonella
T00581	xau	Xanthobacter autotrophicus	Prokaryotes;Bacteria;Alphaproteobacteria;Xanthobacter
T00609	azc	Azorhizobium caulinodans	Prokaryotes;Bacteria;Alphaproteobacteria;Azorhizobium
T01258	sno	Starkeya novella	Prokaryotes;Bacteria;Alphaproteobacteria;Starkeya
T00640	mex	Methylobacterium extorquens PA1	Prokaryotes;Bacteria;Alphaproteobacteria;Methylobacterium
T00921	mea	Methylobacterium extorquens AM1	Prokaryotes;Bacteria;Alphaproteobacteria;Methylobacterium
T00947	mdi	Methylobacterium extorquens DM4	Prokaryotes;Bacteria;Alphaproteobacteria;Methylobacterium
T00809	mch	Methylobacterium extorquens CM4	Prokaryotes;Bacteria;Alphaproteobacteria;Methylobacterium
T00674	mrd	Methylobacterium radiotolerans	Prokaryotes;Bacteria;Alphaproteobacteria;Methylobacterium
T00679	met	Methylobacterium sp. 4-46	Prokaryotes;Bacteria;Alphaproteobacteria;Methylobacterium
T00760	mpo	Methylobacterium populi	Prokaryotes;Bacteria;Alphaproteobacteria;Methylobacterium
T00839	mno	Methylobacterium nodulans	Prokaryotes;Bacteria;Alphaproteobacteria;Methylobacterium
T03299	mor	Methylobacterium oryzae	Prokaryotes;Bacteria;Alphaproteobacteria;Methylobacterium
T00688	bid	Beijerinckia indica	Prokaryotes;Bacteria;Alphaproteobacteria;Beijerinckia
T00802	msl	Methylocella silvestris	Prokaryotes;Bacteria;Alphaproteobacteria;Methylocella
T04040	chel	Chelatococcus sp. CO-6	Prokaryotes;Bacteria;Alphaproteobacteria;Chelatococcus
T01265	hdn	Hyphomicrobium denitrificans ATCC 51888	Prokaryotes;Bacteria;Alphaproteobacteria;Hyphomicrobium
T02646	hdt	Hyphomicrobium denitrificans 1NES1	Prokaryotes;Bacteria;Alphaproteobacteria;Hyphomicrobium
T01557	hmc	Hyphomicrobium sp. MC1	Prokaryotes;Bacteria;Alphaproteobacteria;Hyphomicrobium
T02943	hni	Hyphomicrobium nitrativorans	Prokaryotes;Bacteria;Alphaproteobacteria;Hyphomicrobium
T01353	rva	Rhodomicrobium vannielii	Prokaryotes;Bacteria;Alphaproteobacteria;Rhodomicrobium
T01645	phl	Pelagibacterium halotolerans	Prokaryotes;Bacteria;Alphaproteobacteria;Pelagibacterium
T03856	fil	Filomicrobium sp. W	Prokaryotes;Bacteria;Alphaproteobacteria;Filomicrobium
T03857	fiy	Filomicrobium sp. Y	Prokaryotes;Bacteria;Alphaproteobacteria;Filomicrobium
T04003	deq	Devosia sp. H5989	Prokaryotes;Bacteria;Alphaproteobacteria;Devosia
T02324	msc	Methylocystis sp. SC2	Prokaryotes;Bacteria;Alphaproteobacteria;Methylocystis
T03801	mey	Martelella endophytica	Prokaryotes;Bacteria;Alphaproteobacteria;Martelella
T00938	hci	Candidatus Hodgkinia cicadicola Dsem	Prokaryotes;Bacteria;Alphaproteobacteria;Hodgkinia
T03202	hct	Candidatus Hodgkinia cicadicola TETULN	Prokaryotes;Bacteria;Alphaproteobacteria;Hodgkinia
T03595	hcc	Candidatus Hodgkinia cicadicola TETUND1	Prokaryotes;Bacteria;Alphaproteobacteria;Hodgkinia
T03596	hcd	Candidatus Hodgkinia cicadicola TETUND2	Prokaryotes;Bacteria;Alphaproteobacteria;Hodgkinia
T03636	mcg	Methyloceanibacter caenitepidi	Prokaryotes;Bacteria;Alphaproteobacteria;Methyloceanibacter
T00049	ccr	Caulobacter crescentus CB15	Prokaryotes;Bacteria;Alphaproteobacteria;Caulobacter
T00841	ccs	Caulobacter crescentus NA1000	Prokaryotes;Bacteria;Alphaproteobacteria;Caulobacter
T00651	cak	Caulobacter sp. K31	Prokaryotes;Bacteria;Alphaproteobacteria;Caulobacter
T01221	cse	Caulobacter segnis	Prokaryotes;Bacteria;Alphaproteobacteria;Caulobacter
T00750	pzu	Phenylobacterium zucineum	Prokaryotes;Bacteria;Alphaproteobacteria;Phenylobacterium
T01291	bsb	Brevundimonas subvibrioides	Prokaryotes;Bacteria;Alphaproteobacteria;Brevundimonas
T01378	aex	Asticcacaulis excentricus	Prokaryotes;Bacteria;Alphaproteobacteria;Asticcacaulis
T00215	sil	Ruegeria pomeroyi	Prokaryotes;Bacteria;Alphaproteobacteria;Ruegeria
T00359	sit	Ruegeria sp. TM1040	Prokaryotes;Bacteria;Alphaproteobacteria;Ruegeria
T00284	rsp	Rhodobacter sphaeroides 2.4.1	Prokaryotes;Bacteria;Alphaproteobacteria;Rhodobacter
T00484	rsh	Rhodobacter sphaeroides ATCC 17029	Prokaryotes;Bacteria;Alphaproteobacteria;Rhodobacter
T00512	rsq	Rhodobacter sphaeroides ATCC 17025	Prokaryotes;Bacteria;Alphaproteobacteria;Rhodobacter
T00844	rsk	Rhodobacter sphaeroides KD131	Prokaryotes;Bacteria;Alphaproteobacteria;Rhodobacter
T01213	rcp	Rhodobacter capsulatus	Prokaryotes;Bacteria;Alphaproteobacteria;Rhodobacter
T00330	jan	Jannaschia sp. CCS1	Prokaryotes;Bacteria;Alphaproteobacteria;Jannaschia
T00376	rde	Roseobacter denitrificans	Prokaryotes;Bacteria;Alphaproteobacteria;Roseobacter
T01572	rli	Roseobacter litoralis	Prokaryotes;Bacteria;Alphaproteobacteria;Roseobacter
T00440	pde	Paracoccus denitrificans	Prokaryotes;Bacteria;Alphaproteobacteria;Paracoccus
T02792	pami	Paracoccus aminophilus	Prokaryotes;Bacteria;Alphaproteobacteria;Paracoccus
T00612	dsh	Dinoroseobacter shibae	Prokaryotes;Bacteria;Alphaproteobacteria;Dinoroseobacter
T01338	kvu	Ketogulonicigenium vulgare Y25	Prokaryotes;Bacteria;Alphaproteobacteria;Ketogulonicigenium
T01909	kvl	Ketogulonicigenium vulgare WSH-001	Prokaryotes;Bacteria;Alphaproteobacteria;Ketogulonicigenium
T01669	psf	Pseudovibrio sp. FO-BEG1	Prokaryotes;Bacteria;Alphaproteobacteria;Pseudovibrio
T02192	pga	Phaeobacter inhibens	Prokaryotes;Bacteria;Alphaproteobacteria;Phaeobacter
T02193	pgl	Phaeobacter gallaeciensis 2.10	Prokaryotes;Bacteria;Alphaproteobacteria;Phaeobacter
T02968	pgd	Phaeobacter gallaeciensis DSM 26640	Prokaryotes;Bacteria;Alphaproteobacteria;Phaeobacter
T02538	oat	Octadecabacter antarcticus	Prokaryotes;Bacteria;Alphaproteobacteria;Octadecabacter
T02539	oar	Octadecabacter arcticus	Prokaryotes;Bacteria;Alphaproteobacteria;Octadecabacter
T04001	otm	Octadecabacter temperatus	Prokaryotes;Bacteria;Alphaproteobacteria;Octadecabacter
T02961	lmd	Leisingera methylohalidivorans	Prokaryotes;Bacteria;Alphaproteobacteria;Leisingera
T03060	red	Roseibacterium elongatum	Prokaryotes;Bacteria;Alphaproteobacteria;Roseibacterium
T03229	ptp	Planktomarina temperata	Prokaryotes;Bacteria;Alphaproteobacteria;Planktomarina
T03575	cid	Celeribacter indicus	Prokaryotes;Bacteria;Alphaproteobacteria;Celeribacter
T03981	malg	Marinovum algicola	Prokaryotes;Bacteria;Alphaproteobacteria;Marinovum
T00394	mmr	Maricaulis maris	Prokaryotes;Bacteria;Alphaproteobacteria;Maricaulis
T00397	hne	Hyphomonas neptunium	Prokaryotes;Bacteria;Alphaproteobacteria;Hyphomonas
T00945	hba	Hirschia baltica	Prokaryotes;Bacteria;Alphaproteobacteria;Hirschia
T00221	zmo	Zymomonas mobilis subsp. mobilis ZM4	Prokaryotes;Bacteria;Alphaproteobacteria;Zymomonas
T01110	zmn	Zymomonas mobilis subsp. mobilis NCIMB 11163	Prokaryotes;Bacteria;Alphaproteobacteria;Zymomonas
T01875	zmm	Zymomonas mobilis subsp. mobilis ATCC 10988	Prokaryotes;Bacteria;Alphaproteobacteria;Zymomonas
T02187	zmb	Zymomonas mobilis subsp. mobilis ATCC 29191	Prokaryotes;Bacteria;Alphaproteobacteria;Zymomonas
T02932	zmi	Zymomonas mobilis subsp. mobilis CP4 = NRRL B-14023	Prokaryotes;Bacteria;Alphaproteobacteria;Zymomonas
T03385	zmc	Zymomonas mobilis subsp. mobilis CP4 = NRRL B-14023	Prokaryotes;Bacteria;Alphaproteobacteria;Zymomonas
T03160	zmr	Zymomonas mobilis subsp. mobilis NRRL B-12526	Prokaryotes;Bacteria;Alphaproteobacteria;Zymomonas
T01556	zmp	Zymomonas mobilis subsp. pomaceae ATCC 29192	Prokaryotes;Bacteria;Alphaproteobacteria;Zymomonas
T00322	nar	Novosphingobium aromaticivorans	Prokaryotes;Bacteria;Alphaproteobacteria;Novosphingobium
T01515	npp	Novosphingobium sp. PP1Y	Prokaryotes;Bacteria;Alphaproteobacteria;Novosphingobium
T03399	npn	Novosphingobium pentaromativorans	Prokaryotes;Bacteria;Alphaproteobacteria;Novosphingobium
T00361	sal	Sphingopyxis alaskensis	Prokaryotes;Bacteria;Alphaproteobacteria;Sphingopyxis
T03542	sphk	Sphingopyxis sp. Kp5.2	Prokaryotes;Bacteria;Alphaproteobacteria;Sphingopyxis
T00538	swi	Sphingomonas wittichii	Prokaryotes;Bacteria;Alphaproteobacteria;Sphingomonas
T02498	sphm	Sphingomonas sp. MM-1	Prokaryotes;Bacteria;Alphaproteobacteria;Sphingomonas
T03398	stax	Sphingomonas taxi	Prokaryotes;Bacteria;Alphaproteobacteria;Sphingomonas
T03848	sphi	Sphingomonas sp. WHSC-8	Prokaryotes;Bacteria;Alphaproteobacteria;Sphingomonas
T03929	ssan	Sphingomonas sanxanigenens	Prokaryotes;Bacteria;Alphaproteobacteria;Sphingomonas
T01201	sjp	Sphingobium japonicum	Prokaryotes;Bacteria;Alphaproteobacteria;Sphingobium
T01522	sch	Sphingobium chlorophenolicum	Prokaryotes;Bacteria;Alphaproteobacteria;Sphingobium
T01622	ssy	Sphingobium sp. SYK-6	Prokaryotes;Bacteria;Alphaproteobacteria;Sphingobium
T03855	syb	Sphingobium sp. YBL2	Prokaryotes;Bacteria;Alphaproteobacteria;Sphingobium
T00315	eli	Erythrobacter litoralis	Prokaryotes;Bacteria;Alphaproteobacteria;Erythrobacter
T03997	ery	Erythrobacter sp. s21-N3	Prokaryotes;Bacteria;Alphaproteobacteria;Erythrobacter
T03925	aay	Altererythrobacter atlanticus	Prokaryotes;Bacteria;Alphaproteobacteria;Altererythrobacter
T03951	amx	Altererythrobacter marensis	Prokaryotes;Bacteria;Alphaproteobacteria;Altererythrobacter
T03964	cna	Croceicoccus naphthovorans	Prokaryotes;Bacteria;Alphaproteobacteria;Croceicoccus
T00230	gox	Gluconobacter oxydans 621H	Prokaryotes;Bacteria;Alphaproteobacteria;Gluconobacter
T02348	goh	Gluconobacter oxydans H24	Prokaryotes;Bacteria;Alphaproteobacteria;Gluconobacter
T03563	goy	Gluconobacter oxydans DSM 3504	Prokaryotes;Bacteria;Alphaproteobacteria;Gluconobacter
T00392	gbe	Granulibacter bethesdensis CGDNIH1	Prokaryotes;Bacteria;Alphaproteobacteria;Granulobacter
T03083	gbh	Granulibacter bethesdensis CGDNIH2	Prokaryotes;Bacteria;Alphaproteobacteria;Granulobacter
T03155	gbc	Granulibacter bethesdensis CGDNIH3	Prokaryotes;Bacteria;Alphaproteobacteria;Granulobacter
T03156	gbs	Granulibacter bethesdensis CGDNIH4	Prokaryotes;Bacteria;Alphaproteobacteria;Granulobacter
T00527	acr	Acidiphilium cryptum	Prokaryotes;Bacteria;Alphaproteobacteria;Acidiphilium
T01446	amv	Acidiphilium multivorum	Prokaryotes;Bacteria;Alphaproteobacteria;Acidiphilium
T00631	gdi	Gluconacetobacter diazotrophicus PAl 5 (Brazil)	Prokaryotes;Bacteria;Alphaproteobacteria;Gluconacetobacter
T00798	gdj	Gluconacetobacter diazotrophicus PA1 5 (JGI)	Prokaryotes;Bacteria;Alphaproteobacteria;Gluconacetobacter
T01631	gxy	Gluconacetobacter medellinensis NBRC 3288	Prokaryotes;Bacteria;Alphaproteobacteria;Komagataeibacter
T03044	gxl	Gluconacetobacter xylinus E25	Prokaryotes;Bacteria;Alphaproteobacteria;Komagataeibacter
T00988	apt	Acetobacter pasteurianus IFO 3283-01	Prokaryotes;Bacteria;Alphaproteobacteria;Acetobacter
T01818	apw	Acetobacter pasteurianus IFO 3283-01-42C	Prokaryotes;Bacteria;Alphaproteobacteria;Acetobacter
T01812	apf	Acetobacter pasteurianus IFO 3283-03	Prokaryotes;Bacteria;Alphaproteobacteria;Acetobacter
T01813	apu	Acetobacter pasteurianus IFO 3283-07	Prokaryotes;Bacteria;Alphaproteobacteria;Acetobacter
T01814	apg	Acetobacter pasteurianus IFO 3283-12	Prokaryotes;Bacteria;Alphaproteobacteria;Acetobacter
T01815	apq	Acetobacter pasteurianus IFO 3283-22	Prokaryotes;Bacteria;Alphaproteobacteria;Acetobacter
T01816	apx	Acetobacter pasteurianus IFO 3283-26	Prokaryotes;Bacteria;Alphaproteobacteria;Acetobacter
T01817	apz	Acetobacter pasteurianus IFO 3283-32	Prokaryotes;Bacteria;Alphaproteobacteria;Acetobacter
T02786	apk	Acetobacter pasteurianus 386B	Prokaryotes;Bacteria;Alphaproteobacteria;Acetobacter
T00310	rru	Rhodospirillum rubrum ATCC 11170	Prokaryotes;Bacteria;Alphaproteobacteria;Rhodospirillum
T02006	rrf	Rhodospirillum rubrum F11	Prokaryotes;Bacteria;Alphaproteobacteria;Rhodospirillum
T00785	rce	Rhodospirillum centenum	Prokaryotes;Bacteria;Alphaproteobacteria;Rhodospirillum
T01851	rpm	Rhodospirillum photometricum	Prokaryotes;Bacteria;Alphaproteobacteria;Pararhodospirillum
T00305	mag	Magnetospirillum magneticum	Prokaryotes;Bacteria;Alphaproteobacteria;Magnetospirillum
T02960	mgy	Magnetospirillum gryphiswaldense	Prokaryotes;Bacteria;Alphaproteobacteria;Magnetospirillum
T01169	azl	Azospirillum sp. B510	Prokaryotes;Bacteria;Alphaproteobacteria;Azospirillum
T01658	ali	Azospirillum lipoferum	Prokaryotes;Bacteria;Alphaproteobacteria;Azospirillum
T02152	abs	Azospirillum brasilense Sp245	Prokaryotes;Bacteria;Alphaproteobacteria;Azospirillum
T03288	abq	Azospirillum brasilense Az39	Prokaryotes;Bacteria;Alphaproteobacteria;Azospirillum
T02128	tmo	Tistrella mobilis	Prokaryotes;Bacteria;Alphaproteobacteria;Tistrella
T02365	thal	Candidatus Endolissoclinum faulkneri	Prokaryotes;Bacteria;Alphaproteobacteria;Endolissoclinum
T03639	txi	Thalassospira xiamenensis	Prokaryotes;Bacteria;Alphaproteobacteria;Thalassospira
T03795	magq	Magnetospira sp. QH-2	Prokaryotes;Bacteria;Alphaproteobacteria;Magnetospira
T01298	pbr	Parvularcula bermudensis	Prokaryotes;Bacteria;Alphaproteobacteria;Parvularcula
T00427	mgm	Magnetococcus marinus	Prokaryotes;Bacteria;Alphaproteobacteria;Magnetococcus
T01630	mai	Micavibrio aeruginosavorus ARL-13	Prokaryotes;Bacteria;Alphaproteobacteria;Micavibrio
T02517	man	Micavibrio aeruginosavorus EPB	Prokaryotes;Bacteria;Alphaproteobacteria;Micavibrio
T01458	pgv	Polymorphum gilvum	Prokaryotes;Bacteria;Alphaproteobacteria;Polymorphum
T00257	pub	Candidatus Pelagibacter ubique	Prokaryotes;Bacteria;Alphaproteobacteria;Pelagibacter
T01465	pel	Candidatus Pelagibacter sp. IMCC9063	Prokaryotes;Bacteria;Alphaproteobacteria;Pelagibacter
T02249	apc	Alpha proteobacterium HIMB59	Prokaryotes;Bacteria;Alphaproteobacteria;Unclassified SAR11 cluster
T02250	apm	Alpha proteobacterium HIMB5	Prokaryotes;Bacteria;Alphaproteobacteria;Unclassified SAR11 cluster
T01207	apb	Candidatus Puniceispirillum marinum	Prokaryotes;Bacteria;Alphaproteobacteria;Puniceispirillum
T00010	bsu	Bacillus subtilis subsp. subtilis 168	Prokaryotes;Bacteria;Firmicutes - Bacilli;Bacillus
T01837	bsr	Bacillus subtilis subsp. subtilis RO-NN-1	Prokaryotes;Bacteria;Firmicutes - Bacilli;Bacillus
T02384	bsl	Bacillus subtilis subsp. subtilis BSP1	Prokaryotes;Bacteria;Firmicutes - Bacilli;Bacillus
T02503	bsh	Bacillus subtilis subsp. subtilis 6051-HGW	Prokaryotes;Bacteria;Firmicutes - Bacilli;Bacillus
T02520	bsy	Bacillus subtilis subsp. subtilis BAB-1	Prokaryotes;Bacteria;Firmicutes - Bacilli;Bacillus
T03442	bsut	Bacillus subtilis subsp. subtilis AG1839	Prokaryotes;Bacteria;Firmicutes - Bacilli;Bacillus
T03443	bsul	Bacillus subtilis subsp. subtilis JH642	Prokaryotes;Bacteria;Firmicutes - Bacilli;Bacillus
T03469	bsus	Bacillus subtilis subsp. subtilis OH 131.1	Prokaryotes;Bacteria;Firmicutes - Bacilli;Bacillus
T01302	bss	Bacillus subtilis subsp. spizizenii W23	Prokaryotes;Bacteria;Firmicutes - Bacilli;Bacillus
T01635	bst	Bacillus subtilis subsp. spizizenii TU-B-10	Prokaryotes;Bacteria;Firmicutes - Bacilli;Bacillus
T02607	bso	Bacillus subtilis subsp. natto BEST195	Prokaryotes;Bacteria;Firmicutes - Bacilli;Bacillus
T01417	bsn	Bacillus subtilis BSn5	Prokaryotes;Bacteria;Firmicutes - Bacilli;Bacillus
T02292	bsq	Bacillus subtilis QB928	Prokaryotes;Bacteria;Firmicutes - Bacilli;Bacillus
T02459	bsx	Bacillus subtilis XF-1	Prokaryotes;Bacteria;Firmicutes - Bacilli;Bacillus
T02937	bsp	Bacillus subtilis PY79	Prokaryotes;Bacteria;Firmicutes - Bacilli;Bacillus
T00197	bli	Bacillus licheniformis ATCC 14580	Prokaryotes;Bacteria;Firmicutes - Bacilli;Bacillus
T00200	bld	Bacillus licheniformis DSM 13 = ATCC 14580	Prokaryotes;Bacteria;Firmicutes - Bacilli;Bacillus
T02694	blh	Bacillus licheniformis 9945A	Prokaryotes;Bacteria;Firmicutes - Bacilli;Bacillus
T00582	bay	Bacillus methylotrophicus FZB42	Prokaryotes;Bacteria;Firmicutes - Bacilli;Bacillus
T01692	baq	Bacillus methylotrophicus CAU B946	Prokaryotes;Bacteria;Firmicutes - Bacilli;Bacillus
T02050	bya	Bacillus methylotrophicus YAU B9601-Y2	Prokaryotes;Bacteria;Firmicutes - Bacilli;Bacillus
T02382	bamp	Bacillus methylotrophicus AS43.3	Prokaryotes;Bacteria;Firmicutes - Bacilli;Bacillus
T02480	baml	Bacillus methylotrophicus UCMB5036	Prokaryotes;Bacteria;Firmicutes - Bacilli;Bacillus
T02795	bama	Bacillus methylotrophicus UCMB5033	Prokaryotes;Bacteria;Firmicutes - Bacilli;Bacillus
T02796	bamn	Bacillus methylotrophicus UCMB5113	Prokaryotes;Bacteria;Firmicutes - Bacilli;Bacillus
T02859	bamb	Bacillus methylotrophicus NAU-B3	Prokaryotes;Bacteria;Firmicutes - Bacilli;Bacillus
T03161	bamt	Bacillus methylotrophicus TrigoCor1448	Prokaryotes;Bacteria;Firmicutes - Bacilli;Bacillus
T03384	bamy	Bacillus amyloliquefaciens SQR9	Prokaryotes;Bacteria;Firmicutes - Bacilli;Bacillus
T03423	bmp	Bacillus methylotrophicus JS25R	Prokaryotes;Bacteria;Firmicutes - Bacilli;Bacillus
T01321	bao	Bacillus amyloliquefaciens DSM 7	Prokaryotes;Bacteria;Firmicutes - Bacilli;Bacillus
T01824	baz	Bacillus amyloliquefaciens TA208	Prokaryotes;Bacteria;Firmicutes - Bacilli;Bacillus
[truncated: 2,037 more rows]
