# Supplementary material for: GeneSCF: a real-time based functional enrichment tool with support for multiple organisms
Source: BMC Bioinformatics. 2016 Sep 13;17(1):365. doi: 10.1186/s12859-016-1250-z (PMC5020511; doi:10.1186/s12859-016-1250-z)
Supplement: Additional file 13: — GeneSCF v1.1 tool, documentation and instructions to run test dataset (case study 1 and 2) used in this study. (GZ 4447 kb) [file 12859_2016_1250_MOESM13_ESM.gz › geneSCF-master-source-v1.1-p1/class/lib/db/goa_human/GO_all_gid.txt]

GO:0000002~mitochondrial genome maintenance	4976,291,1890,9361,4358,4205,55186,92667,84275,80119,63875,10000,
GO:0000003~reproduction	8511,23160,
GO:0000009~alpha-1,6-mannosyltransferase activity	79087,
GO:0000010~trans-hexaprenyltranstransferase activity	23590,57107,
GO:0000011~vacuole inheritance	64145,
GO:0000012~single strand break repair	7515,7141,3981,54840,200558,23411,55775,
GO:0000014~single-stranded DNA endodeoxyribonuclease activity	5932,2067,4361,6419,10111,2072,64421,
GO:0000015~phosphopyruvate hydratase complex	387712,2027,2026,2023,
GO:0000016~lactase activity	3938,
GO:0000018~regulation of DNA recombination	3575,3838,3836,10189,9984,56916,
GO:0000019~regulation of mitotic recombination	4361,10111,
GO:0000022~mitotic spindle elongation	9055,9493,
GO:0000023~maltose metabolic process	8972,2548,2595,
GO:0000026~alpha-1,2-mannosyltransferase activity	80235,
GO:0000027~ribosomal large subunit assembly	23195,6134,6136,6122,6125,6147,6135,6152,6128,55299,6123,140801,55052,84154,80135,56342,51187,65003,
GO:0000028~ribosomal small subunit assembly	3921,26284,6218,6223,6232,6193,6204,6208,64963,5822,51065,93144,91695,51081,27341,100529239,
GO:0000030~mannosyltransferase activity	644974,29954,23333,10585,200810,283417,349152,147991,286148,80235,9488,56052,79087,79796,55650,
GO:0000032~cell wall mannoprotein biosynthetic process	6388,23753,29954,10585,
GO:0000033~alpha-1,3-mannosyltransferase activity	10195,79053,85365,
GO:0000035~acyl binding	2779,
GO:0000036~ACP phosphopantetheine attachment site binding involved in fatty acid biosynthetic process	4706,
GO:0000038~very long-chain fatty acid metabolic process	5830,30,5828,10965,3295,8529,51,641371,122970,23205,66002,225,28965,10998,
GO:0000042~protein targeting to Golgi	653489,400966,2803,9321,767557,727851,729857,5870,55690,285190,9648,90196,6653,2800,79571,10133,84220,83452,
GO:0000045~autophagosome assembly	643246,441925,9776,9140,5663,11345,5861,8678,23130,56270,55062,285973,55054,22863,79065,84971,23241,23673,58476,89849,5289,9821,115201,94241,55102,84938,60673,83460,440738,23766,81631,23710,9474,84557,64422,51715,22878,11152,23192,26100,
GO:0000049~tRNA binding	129450,91607,348180,124454,2193,7015,11260,26024,55687,10667,6741,6165,3508,16,833,5917,8565,4141,60678,1915,54888,9255,24138,3735,57505,55157,81627,60487,90353,79693,118672,93587,91801,51095,91893,80755,83939,57510,51091,54974,55621,440275,4234,51067,
GO:0000050~urea cycle	5009,445,435,383,790,1373,3064,1050,384,162417,83884,10166,
GO:0000052~citrulline metabolic process	23576,23564,445,3064,
GO:0000053~argininosuccinate metabolic process	445,
GO:0000054~ribosomal subunit export from nucleus	3692,
GO:0000055~ribosomal large subunit export from nucleus	55153,7514,5901,23212,51068,4927,
GO:0000056~ribosomal small subunit export from nucleus	7514,5901,6209,4927,
GO:0000059~protein import into nucleus, docking	3843,30000,26953,4928,3837,79711,23165,3842,
GO:0000060~protein import into nucleus, translocation	2646,406,3843,30000,26953,6496,7040,7124,3458,7157,602,4504,4792,207,4991,4985,604,8644,6556,10952,10204,5901,23649,3837,9702,137735,79711,3842,116988,11331,55696,
GO:0000062~fatty-acyl-CoA binding	1622,10455,91452,79777,11332,8310,8435,34,2108,35,6342,3712,33,6646,3155,3030,3172,36,37,4329,51,80724,84129,414149,2639,8309,84320,64746,28976,55289,27034,
GO:0000064~L-ornithine transmembrane transporter activity	6541,84889,10166,
GO:0000066~mitochondrial ornithine transport	10166,
GO:0000070~mitotic sister chromatid segregation	11113,10403,9183,7756,9184,11130,4751,5347,9700,8243,84861,9702,146909,285753,10615,3833,51203,79003,10051,3834,54617,90417,
GO:0000075~cell cycle checkpoint	2189,9134,5925,901,377630,90381,5932,64858,51776,
GO:0000076~DNA replication checkpoint	8318,5884,1763,144715,5883,990,54962,81620,
GO:0000077~DNA damage checkpoint	472,5884,8682,144715,3364,83695,5883,5932,1111,9575,5810,4683,261726,11200,3014,1869,5781,7158,29935,545,1432,84126,80254,57646,25988,83990,63967,26270,25896,51776,
GO:0000079~regulation of cyclin-dependent protein serine/threonine kinase activity	81669,27013,57018,8812,904,905,9077,9134,890,1647,993,995,2810,2965,1164,1026,1030,1031,1027,1022,4331,900,641,1032,5728,1163,8941,8851,11140,1033,414194,151195,85417,80279,9088,990,23560,56647,29950,51191,
GO:0000082~G1/S transition of mitotic cell cycle	898,9134,5717,5718,5715,8317,10213,5537,5688,5709,5001,5000,8318,5716,9113,1719,7298,3688,5925,983,1977,3624,5422,7314,7316,4602,1019,5111,891,2935,6118,5702,1104,5689,6198,595,1017,4172,5682,5683,5684,5685,6117,5696,5698,5686,5692,5694,5693,7465,993,6241,4173,4174,4176,6119,5701,91,1026,5699,1029,1031,5704,1027,3400,5714,997,5557,5558,5691,5690,4171,1022,5713,902,4331,586,5710,1032,5427,5687,116…
GO:0000083~regulation of transcription involved in G1/S transition of mitotic cell cycle	571,8462,23476,8318,1876,1719,7298,5925,983,5422,5111,898,6241,8900,4998,4863,1874,2672,990,25988,81620,26271,
GO:0000086~G2/M transition of mitotic cell cycle	9814,10733,7480,1111,6790,4659,80184,8493,332,9738,2029,8636,4660,8481,11258,5218,22995,9133,5116,11116,9113,11200,10382,983,203068,3320,5243,7314,7316,4605,891,5566,890,7283,1647,1017,5518,7465,993,994,995,5577,1026,1069,1030,5048,10763,1453,1063,1454,1785,1022,902,4331,4751,5347,7013,10776,4218,10121,7532,5500,7531,6233,7311,5520,8655,6500,7277,10383,8900,10657,2305,5928,2033,6502,1781,10540,84…
GO:0000095~S-adenosyl-L-methionine transmembrane transporter activity	115286,
GO:0000096~sulfur amino acid metabolic process	773,23474,2805,191,1491,875,2729,2730,6821,4143,4507,7263,1036,635,51074,55748,4548,84245,55256,23743,4552,1468,58478,51380,9054,58472,
GO:0000097~sulfur amino acid biosynthetic process	1036,
GO:0000098~sulfur amino acid catabolic process	23474,1491,6821,7263,1036,1468,51380,58472,
GO:0000103~sulfate assimilation	6820,9061,9352,9060,7295,255220,84203,25828,
GO:0000104~succinate dehydrogenase activity	6392,6389,6391,
GO:0000105~histidine biosynthetic process	4522,441024,
GO:0000109~nucleotide-excision repair complex	2067,5424,1161,2072,
GO:0000110~nucleotide-excision repair factor 1 complex	2067,2072,
GO:0000111~nucleotide-excision repair factor 2 complex	7508,
GO:0000117~regulation of transcription involved in G2/M transition of mitotic cell cycle	571,
GO:0000118~histone deacetylase complex	9612,51564,10284,8841,55806,6907,7764,9611,8819,9219,6886,23468,8204,3094,9759,2122,3065,9541,83933,51317,79885,90665,55869,79718,84215,116092,473,8932,10013,9734,23314,10014,10629,
GO:0000120~RNA polymerase I transcription factor complex	10849,9013,9015,
GO:0000122~negative regulation of transcription from RNA polymerase II promoter	639,4204,652991,26147,4261,8241,4193,8409,79733,389549,23019,653656,653657,391723,284428,57491,100128927,10062,6498,6925,6927,84667,124790,4221,8535,6829,11060,2304,5138,51042,4781,7480,8289,8553,23316,1046,5017,4212,10915,571,8462,7514,8864,9745,4092,6926,4194,6862,7161,8841,93986,5187,10467,5078,3199,6839,9314,2309,6591,6943,8405,7541,6665,9705,9839,23028,10174,9242,6474,6907,4286,863,23309,562…
GO:0000123~histone acetyltransferase complex	284058,151050,64769,54934,8473,8518,11143,3054,11091,2033,55250,79960,9767,1387,26610,10445,51230,84148,55140,23338,55683,51147,
GO:0000124~SAGA complex	389856,55578,56943,8464,170067,56970,100130302,9736,158880,84128,23326,
GO:0000125~PCAF complex	6871,6881,6883,6880,8850,8295,
GO:0000126~transcription factor TFIIIB complex	55814,2972,
GO:0000127~transcription factor TFIIIC complex	2975,2976,112495,9329,9328,9330,
GO:0000132~establishment of mitotic spindle orientation	79648,10403,2255,9183,10253,10252,5080,3064,5048,1058,6993,29899,4926,23160,387755,124997,9181,54908,55755,2138,81565,54820,
GO:0000137~Golgi cis cisterna	2801,3996,9950,51062,63941,9528,55512,
GO:0000138~Golgi trans cisterna	9179,2683,6480,259230,283987,9950,9528,
GO:0000139~Golgi membrane	64409,10559,27095,4926,9527,442117,22937,3242,9919,345611,7355,9743,253012,5664,3382,55032,117248,857,23443,5663,90196,858,89866,100528030,51809,2734,50614,9197,8976,7940,10494,9166,5537,11316,8943,9570,8675,10423,10067,6712,23243,10282,54741,6836,2916,7098,29906,10652,6892,9867,51046,9334,51360,11041,9486,11342,164,8707,10488,8534,9394,9718,10905,8677,8460,8703,8702,8459,8615,8704,9917,2218,863,…
GO:0000145~exocyst	23265,100287171,54536,11336,283849,23233,7127,91828,5899,10890,4735,90332,55770,149371,25924,29091,60412,55763,
GO:0000146~microfilament motor activity	4430,4642,4621,4625,4624,4626,4627,4628,4643,4647,4650,79784,53904,140469,4620,8735,4645,4644,4622,
GO:0000147~actin cortical patch assembly	644150,7456,147179,
GO:0000149~SNARE binding	6804,51594,55014,112755,100534593,9570,8417,10652,11336,8674,9554,8676,10791,9527,23557,6857,6843,2054,6845,11345,6812,6844,7127,6810,6811,6809,9341,91828,90332,120892,283849,23673,415117,143187,26984,203062,84079,9117,8673,114088,11132,7405,10490,
GO:0000150~recombinase activity	5890,5889,7517,7516,5892,3516,5888,11144,
GO:0000151~ubiquitin ligase complex	10001,80204,9354,10277,11060,2861,9443,5071,9810,26261,9862,9025,23014,10425,3303,3304,3312,892,3301,648,672,79184,4734,9781,7321,7324,6468,7334,7322,7332,7186,7335,9412,5469,56254,9442,55208,84231,127544,130507,79872,255488,8315,55832,123879,197131,23304,165918,118424,154214,26260,4008,23142,8445,9968,142678,26262,54165,90390,25898,6045,580,84259,84246,65018,11059,9477,64750,26269,10210,25897,94…
GO:0000152~nuclear ubiquitin ligase complex	79184,9577,
GO:0000153~cytoplasmic ubiquitin ligase complex	64422,
GO:0000154~rRNA modification	10528,51602,
GO:0000155~phosphorelay sensor kinase activity	131096,3756,3757,27133,57091,54875,23416,23415,
GO:0000159~protein phosphatase type 2A complex	5520,5521,5528,5526,5527,55844,6801,5518,5516,5515,54205,5523,29966,5525,5524,5529,85407,29888,5522,28227,
GO:0000160~phosphorelay signal transduction system	131096,3756,3757,27133,64210,57091,54875,23416,23415,
GO:0000164~protein phosphatase type 1 complex	80316,6992,23645,4690,5504,5499,5500,84919,153743,79660,100507444,84687,8036,
GO:0000165~MAPK cascade	11183,5871,151,122706,5599,5602,5595,5596,1432,6300,5598,5601,8491,51701,4293,11184,4294,5717,5718,5715,4221,10213,9542,5688,5924,2069,6712,5603,2906,2255,5709,8823,10156,10817,27040,8822,3717,5716,5063,8817,10125,8437,9965,1956,4342,4609,4893,3265,3845,5155,1950,7040,3630,7124,3553,3559,6708,5894,5154,1437,2064,3567,2246,2534,4747,5979,2249,3562,2247,5159,7314,7316,6348,369,3815,2251,6710,2260,2…
GO:0000166~nucleotide binding	64506,8148,26986,5422,5725,51634,3181,9987,81892,6229,50804,23435,64783,140890,65109,125950,65110,5980,3182,64062,27291,4670,54715,6428,1617,27332,23067,375316,8241,1993,10231,109,55035,100526737,7936,57135,22828,1478,108,56853,6432,155435,84060,6429,203069,2130,8867,440563,101060301,23543,22827,9939,10659,1996,54502,23029,378948,390748,378950,146713,6150,7073,10137,392517,6147,9782,11144,10495,8…
GO:0000170~sphingosine hydroxylase activity	123099,
GO:0000171~ribonuclease MRP activity	10775,10940,
GO:0000172~ribonuclease MRP complex	10775,10940,
GO:0000173~inactivation of MAPK activity involved in osmosensory signaling pathway	51562,
GO:0000175~3'-5'-exoribonuclease activity	115752,87178,5393,23404,23016,9924,129563,3669,114034,79650,54512,56915,51010,9337,29883,22894,25996,
GO:0000176~nuclear exosome (RNase complex)	5394,5393,23404,10438,23016,118460,11340,10200,54512,56915,51010,22894,51013,
GO:0000177~cytoplasmic exosome (RNase complex)	9567,5393,23404,23016,118460,115752,11340,54512,56915,51010,23589,
GO:0000178~exosome (RNase complex)	23404,51013,23517,5394,5393,23016,118460,11340,10200,57379,54512,56915,51010,22894,
GO:0000179~rRNA (adenine-N6,N6-)-dimethyltransferase activity	27292,51093,51106,64216,
GO:0000182~rDNA binding	9555,57673,404672,64061,56919,
GO:0000183~chromatin silencing at rDNA	23378,6839,7343,6908,8359,8350,3020,9013,9015,9014,57673,333932,22933,23411,79101,11176,
GO:0000184~nuclear-transcribed mRNA catabolic process, nonsense-mediated decay	23049,55181,22794,9811,5073,6176,6181,6175,6218,3921,26986,2935,6187,6165,6129,6139,6192,6188,6206,6137,6134,6136,5518,6133,6146,6124,9775,6223,6122,23521,6232,11224,6157,6125,6144,6158,6203,6193,6204,6159,6164,9045,22916,3646,6224,6189,6154,6138,4116,6155,6168,6167,6201,6202,6210,6217,6208,6228,6222,6235,6207,6205,6130,2107,6191,6147,6194,9349,6209,6229,6230,6231,6234,2197,6156,6170,6160,4736,61…
GO:0000185~activation of MAPKKK activity	11183,5871,8491,11184,4616,10912,7124,1647,10454,153090,84231,
GO:0000186~activation of MAPKK activity	2247,122706,9175,4293,4294,5717,5718,5715,10213,9542,5688,5924,2069,6712,2906,2255,5709,6885,8823,10156,10817,27040,8822,3717,4616,5716,8817,10912,10125,8437,9064,9965,1956,4342,4893,3265,3845,5155,1950,4803,3559,6708,5894,5154,1437,2064,4914,2771,3567,2246,2534,4747,2249,3562,5159,7314,7316,369,3815,2251,6710,2260,2248,2250,652,4684,3560,673,1438,5156,2321,5702,5786,5335,5610,5689,5921,4763,4254…
GO:0000187~activation of MAPK activity	3507,238,2690,5788,151,25759,7099,7161,2255,3656,6885,8767,5063,9294,6647,4342,727,7039,7124,3553,5319,972,3643,983,7057,4233,2247,7314,7316,6288,7043,3815,650,6997,3082,5148,4908,1942,2357,728,1815,5595,5594,136,6464,10961,5605,1139,7474,5291,5606,5829,9261,408,3654,5608,5602,3672,84432,975,7852,6233,7311,2785,5604,5781,5562,5607,2911,5149,2914,8682,10454,5600,4916,1432,4296,7867,1847,1848,1849,…
GO:0000188~inactivation of MAPK activity	150290,1848,1849,11072,5578,1843,5518,5998,5999,1845,5515,857,1844,2873,1846,1850,2874,1847,200734,161742,54900,142679,1852,80824,63904,56940,11221,
GO:0000189~MAPK import into nucleus	7175,5595,5594,
GO:0000209~protein polyubiquitination	329,6596,92305,122706,5717,5718,5715,10213,5688,8312,5709,5071,23295,5716,23328,22888,51366,8658,10425,7314,7316,596,5702,6737,5689,5682,5683,5684,5685,5696,5698,5686,5692,5694,5693,7174,5701,5699,5704,5714,997,7319,5691,5690,9781,5713,7321,7324,5710,9520,5687,7323,10197,5700,5705,5706,7322,6233,7311,7320,7332,5720,22954,5708,1161,6502,23759,7335,8452,642,865,9354,23198,257218,9861,9690,7336,5711…
GO:0000210~NAD+ diphosphatase activity	83594,
GO:0000212~meiotic spindle organization	6790,4342,7283,4627,9700,
GO:0000213~tRNA-intron endonuclease activity	79042,80746,116461,283989,
GO:0000214~tRNA-intron endonuclease complex	79042,80746,10978,283989,
GO:0000215~tRNA 2'-phosphotransferase activity	83707,
GO:0000220~vacuolar proton-transporting V-type ATPase, V0 domain	535,527,10312,533,50617,23545,
GO:0000221~vacuolar proton-transporting V-type ATPase, V1 domain	51606,
GO:0000224~peptide-N4-(N-acetyl-beta-glucosaminyl)asparagine amidase activity	55768,
GO:0000225~N-acetylglucosaminylphosphatidylinositol deacetylase activity	9487,
GO:0000226~microtubule cytoskeleton organization	10426,114791,9053,4139,79649,10844,55700,79929,4131,85378,1400,23113,283431,9055,6314,332,27229,55201,2009,4281,1783,23122,23363,8882,8674,6867,11337,10579,5116,2597,983,4747,1267,4137,4133,4744,2241,6651,7283,7465,5048,4287,10376,4130,6900,667,5747,5590,23271,9820,6760,6905,8476,23332,90102,150465,56288,55012,54986,4135,57787,85440,585,55755,256714,6904,83987,27185,25897,55231,57662,57530,8409,1…
GO:0000228~nuclear chromosome	6598,5885,8091,332,9555,10592,9189,3725,7150,7153,641,8359,8350,3020,5393,5888,23514,9918,63979,23064,55193,6605,54984,10472,55869,11177,54386,27033,
GO:0000235~astral microtubule	5048,79884,146909,
GO:0000242~pericentriolar material	22995,8658,5116,3932,6950,7283,5108,27241,64793,84376,51199,121441,55125,4750,585,55755,10142,80351,27175,51175,
GO:0000243~commitment complex	6631,6625,11338,6632,6634,11066,55015,
GO:0000244~spliceosomal tri-snRNP complex assembly	26121,9129,10772,24148,10421,7375,9733,10594,135295,11218,27339,25980,
GO:0000245~spliceosomal complex assembly	79833,8487,23451,24148,6936,10181,6635,6637,6632,6633,6634,6733,10907,7919,9733,7536,8233,6606,10713,1653,9169,51340,54957,27339,25804,
GO:0000246~delta24(24-1) sterol reductase activity	1718,
GO:0000247~C-8 sterol isomerase activity	6721,10682,
GO:0000248~C-5 sterol desaturase activity	3992,6309,
GO:0000250~lanosterol synthase activity	4047,
GO:0000253~3-keto sterol reductase activity	874,51478,10901,
GO:0000254~C-4 methylsterol oxidase activity	6307,
GO:0000255~allantoin metabolic process	2690,6776,6777,
GO:0000256~allantoin catabolic process	55821,
GO:0000257~nitrilase activity	4817,
GO:0000262~mitochondrial chromosome	11232,
GO:0000266~mitochondrial fission	10059,5071,4976,1352,9650,449520,113115,54332,79594,56947,56181,54471,51537,51024,
GO:0000268~peroxisome targeting sequence binding	5830,51555,9577,
GO:0000271~polysaccharide biosynthetic process	3340,55830,83468,
GO:0000272~polysaccharide catabolic process	1118,27159,
GO:0000275~mitochondrial proton-transporting ATP synthase complex, catalytic core F(1)	513,509,514,432369,
GO:0000276~mitochondrial proton-transporting ATP synthase complex, coupling factor F(o)	522,10632,10476,515,9551,521,267020,
GO:0000278~mitotic cell cycle	122706,100101267,9814,7029,7027,1874,3796,5717,5718,5715,4221,8317,10733,10213,1871,11065,10403,5688,6790,4659,7514,80184,332,11097,5709,9183,9738,7516,699,9184,2029,8636,5001,5000,5885,4660,701,8615,23122,8318,51053,8815,8481,9631,5716,11258,22995,9133,11130,10112,10592,23399,5116,11116,9232,9134,1719,4000,10382,7298,5579,5925,983,203068,3320,5422,7314,7316,4605,7153,1019,5111,7175,891,6118,2241…
GO:0000281~mitotic cytokinesis	51429,324,51203,257364,10112,24137,10617,5921,1072,4628,9101,5347,6711,9493,288,9820,285643,55165,22891,129531,26586,112574,585,29127,54443,1616,
GO:0000285~1-phosphatidylinositol-3-phosphate 5-kinase activity	200576,
GO:0000287~magnesium ion binding	286410,23250,3420,387712,4139,9252,10079,8986,221823,102724428,23200,27068,58478,130106,10994,85865,283871,5634,150223,147699,5631,374868,5315,5635,6196,5495,51251,375449,100526794,26061,115024,5636,5238,2027,54974,1312,846,3421,23139,6195,60496,2026,148229,51761,57194,3705,10396,57205,3419,3418,79895,283927,93034,7153,22983,2023,5205,2139,8566,3613,5609,6885,8444,23031,4976,27306,246243,2081,105…
GO:0000288~nuclear-transcribed mRNA catabolic process, deadenylation-dependent decay	23019,27257,5433,4849,5073,4850,1977,26986,1975,1656,7538,9775,678,1973,27258,11157,1981,5393,677,23404,1974,23016,9924,255967,118460,23644,219988,167227,196513,54464,9125,115024,11340,28960,80153,246175,85456,10605,25904,54512,55802,56915,51010,4848,9337,29883,51690,55571,57472,22894,57819,51013,23658,25804,
GO:0000289~nuclear-transcribed mRNA poly(A) tail shortening	255967,23019,4849,5073,4850,1977,26986,1975,7538,9775,4292,1973,1981,1974,9924,9125,246175,85456,10605,25904,4848,9337,29883,55571,57472,
GO:0000290~deadenylation-dependent decapping of nuclear-transcribed mRNA	55802,196513,197135,27257,255967,219988,167227,28960,29883,25819,
GO:0000291~nuclear-transcribed mRNA catabolic process, exonucleolytic	5436,129563,
GO:0000293~ferric-chelate reductase activity	79901,1534,391059,
GO:0000296~spermine transport	6879,
GO:0000301~retrograde transport, vesicle recycling within Golgi	1523,9950,9382,25839,54943,
GO:0000302~response to reactive oxygen species	475,9973,343,2936,6647,348,847,6648,347,2876,5034,6649,2950,7295,2877,2878,9588,25824,10935,6278,7001,318,224,54205,538,5052,3373,8692,5798,7296,493869,30001,2882,25828,1263,10587,10891,
GO:0000303~response to superoxide	6647,6648,7351,7352,2074,
GO:0000305~response to oxygen radical	10587,
GO:0000307~cyclin-dependent protein kinase holoenzyme complex	904,905,339521,1019,595,892,898,1017,894,896,1026,1021,92002,81669,57018,
GO:0000308~cytoplasmic cyclin-dependent protein kinase holoenzyme complex	5218,219771,
GO:0000309~nicotinamide-nucleotide adenylyltransferase activity	349565,23057,64802,
GO:0000320~re-entry into mitotic cell cycle	595,899,2932,
GO:0000322~storage vacuole	998,6844,6810,8874,
GO:0000323~lytic vacuole	4074,
GO:0000333~telomerase catalytic core complex	7015,23293,
GO:0000334~3-hydroxyanthranilate 3,4-dioxygenase activity	23498,
GO:0000338~protein deneddylation	1861,10987,51138,
GO:0000339~RNA cap binding	392517,22916,4686,27257,8672,9470,10073,1977,1973,23367,
GO:0000340~RNA 7-methylguanosine cap binding	22916,55421,28960,27161,
GO:0000346~transcription export complex	9877,84324,8563,7919,80145,10189,79228,57187,9984,84321,84271,10482,26097,
GO:0000347~THO complex	8563,80145,79228,57187,9984,
GO:0000349~generation of catalytic spliceosome for first transesterification step	56949,
GO:0000350~generation of catalytic spliceosome for second transesterification step	340390,51362,8559,57461,
GO:0000354~cis assembly of pre-catalytic spliceosome	23020,9416,
GO:0000375~RNA splicing, via transesterification reactions	10199,8487,27257,9128,9129,10772,23451,10286,10285,24148,10569,6434,10907,6429,10946,23450,10262,10594,10250,8570,9410,9169,84292,9416,51163,
GO:0000379~tRNA-type intron splice site recognition and cleavage	79042,283989,80746,
GO:0000380~alternative mRNA splicing, via spliceosome	10084,10569,3178,6421,654780,5725,4670,6426,6433,6431,8621,84991,51319,56853,
GO:0000381~regulation of alternative mRNA splicing, via spliceosome	146713,84530,10284,23543,5940,4654,1655,5725,27316,58517,10181,54033,4116,6434,6427,6431,1859,9589,10921,11189,29890,127933,135295,60677,5936,56853,84081,4154,54715,9967,9939,
GO:0000384~first spliceosomal transesterification activity	57461,51634,
GO:0000386~second spliceosomal transesterification activity	340390,51362,10569,10594,8559,
GO:0000387~spliceosomal snRNP assembly	6631,1207,10419,8487,9092,10073,6628,22916,50628,6635,6636,6637,6632,6633,6634,4686,9733,6606,25929,79833,96764,79084,51808,79760,54496,55696,54960,11218,11171,25804,
GO:0000389~mRNA 3'-splice site recognition	10569,10946,8175,10291,7536,57461,
GO:0000390~spliceosomal complex disassembly	24144,
GO:0000395~mRNA 5'-splice site recognition	6631,11168,6426,6433,55015,135295,
GO:0000398~mRNA splicing, via spliceosome	4670,51690,6635,392517,100130932,11030,7536,9092,6637,22938,54957,10594,10907,6626,10212,5433,9128,10236,9129,10465,5356,27336,11051,9716,10492,51362,55660,10772,23451,23020,10286,22826,24148,51585,10569,10421,51691,25949,3183,6629,6625,6631,3178,6627,3312,26986,2963,6628,3191,1655,5432,5434,3181,5430,11338,5725,5431,3189,3187,1478,2962,2521,5438,27316,9775,8896,23517,10914,4857,220988,22916,5437…
GO:0000400~four-way junction DNA binding	4221,5890,3149,5889,7517,7516,5892,3146,7528,3148,4436,4204,2956,5888,11144,
GO:0000403~Y-form DNA binding	4221,4437,4436,7486,56852,
GO:0000404~heteroduplex DNA loop binding	4437,4436,7508,
GO:0000405~bubble DNA binding	9401,3146,2073,641,7508,7486,55247,
GO:0000406~double-strand/single-strand DNA junction binding	4437,4436,
GO:0000407~pre-autophagosomal structure	441925,9776,10533,8878,8678,4077,23130,55062,285973,25989,79065,23673,5289,55102,81671,60673,64771,53349,22878,26100,
GO:0000408~EKC/KEOPS complex	112858,
GO:0000413~protein peptidyl-prolyl isomerization	730262,105371242,2280,23307,653598,728945,10465,5524,4820,285755,53938,11328,5478,9360,60681,10283,51303,10450,2286,2288,645142,23398,2281,8468,51661,10105,55033,5300,23770,644591,5479,5480,5903,2287,5481,23759,2289,642489,360132,283237,148014,85313,23508,63943,5303,51645,653505,
GO:0000414~regulation of histone H3-K36 methylation	64324,
GO:0000415~negative regulation of histone H3-K36 methylation	54880,
GO:0000416~positive regulation of histone H3-K36 methylation	22976,
GO:0000421~autophagosome membrane	345611,643246,10548,11337,9342,6185,7879,55014,11345,10241,55062,285973,55054,22863,79065,25851,89849,81671,157753,440738,23766,81631,23710,84557,9583,51100,
GO:0000422~mitophagy	643246,5071,9776,9140,10533,11345,664,8878,23130,56270,55062,285973,84749,2011,79065,84971,139341,493856,1029,115201,55102,84938,65991,65018,440738,23766,81631,23710,9474,84557,64422,10891,51024,25793,11152,23192,26100,
GO:0000423~macromitophagy	5071,9140,9868,9927,10452,7314,7316,7416,6233,7311,8878,9804,55669,401505,100188893,51001,65018,81631,9474,84557,56993,54543,
GO:0000430~regulation of transcription from RNA polymerase II promoter by glucose	7391,7392,
GO:0000432~positive regulation of transcription from RNA polymerase II promoter by glucose	7391,7392,3170,
GO:0000433~negative regulation of transcription from RNA polymerase II promoter by glucose	3170,
GO:0000435~positive regulation of transcription from RNA polymerase II promoter by galactose	8648,
GO:0000439~core TFIIH complex	2967,2968,728340,2965,2068,2071,2966,404672,
GO:0000444~MIS12/MIND type complex	79980,11243,25936,79003,
GO:0000445~THO complex part of transcription export complex	80145,8563,79228,57187,9984,84321,
GO:0000447~endonucleolytic cleavage in ITS1 to separate SSU-rRNA from 5.8S rRNA and LSU-rRNA from tricistronic rRNA transcript (SSU-rRNA, 5.8S rRNA, LSU-rRNA)	27340,3921,6227,8602,23212,29777,
GO:0000448~cleavage in ITS2 between 5.8S rRNA and LSU-rRNA of tricistronic rRNA transcript (SSU-rRNA, 5.8S rRNA, LSU-rRNA)	23246,79707,
GO:0000453~enzyme-directed rRNA 2'-O-methylation	79922,117246,29960,
GO:0000460~maturation of 5.8S rRNA	23517,5394,10438,79707,10200,80135,54512,
GO:0000461~endonucleolytic cleavage to generate mature 3'-end of SSU-rRNA from (SSU-rRNA, 5.8S rRNA, LSU-rRNA)	3921,6227,
GO:0000462~maturation of SSU-rRNA from tricistronic rRNA transcript (SSU-rRNA, 5.8S rRNA, LSU-rRNA)	9277,6223,6202,6217,6208,6229,8602,64963,64965,10607,705,5822,27042,25983,90121,88745,55127,57050,25879,55813,10885,
GO:0000463~maturation of LSU-rRNA from tricistronic rRNA transcript (SSU-rRNA, 5.8S rRNA, LSU-rRNA)	23481,6129,11224,23246,285855,117246,55759,84154,
GO:0000466~maturation of 5.8S rRNA from tricistronic rRNA transcript (SSU-rRNA, 5.8S rRNA, LSU-rRNA)	23481,117246,55759,
GO:0000467~exonucleolytic trimming to generate mature 3'-end of 5.8S rRNA from tricistronic rRNA transcript (SSU-rRNA, 5.8S rRNA, LSU-rRNA)	5393,23404,23016,11340,51010,
GO:0000469~cleavage involved in rRNA processing	28987,
GO:0000470~maturation of LSU-rRNA	80135,
GO:0000472~endonucleolytic cleavage to generate mature 5'-end of SSU-rRNA from (SSU-rRNA, 5.8S rRNA, LSU-rRNA)	27340,8602,29777,
GO:0000479~endonucleolytic cleavage of tricistronic rRNA transcript (SSU-rRNA, 5.8S rRNA, LSU-rRNA)	10171,
GO:0000480~endonucleolytic cleavage in 5'-ETS of tricistronic rRNA transcript (SSU-rRNA, 5.8S rRNA, LSU-rRNA)	27340,8602,29777,
GO:0000481~maturation of 5S rRNA	9092,
GO:0000492~box C/D snoRNP assembly	6880,54680,55011,26747,
GO:0000494~box C/D snoRNA 3'-end processing	345630,2091,
GO:0000495~box H/ACA snoRNA 3'-end processing	1736,
GO:0000502~proteasome complex	5707,5717,5718,10213,5688,5709,9352,5716,7466,3315,5702,5689,3300,5682,5683,5684,5685,5696,5698,5686,5692,5694,5693,5701,5699,5704,5714,5691,5690,5713,9097,5886,5887,5710,7415,7979,5687,10197,5700,5705,5706,51035,7337,5720,5708,9861,9690,11047,5711,197131,90637,5695,80227,84262,5721,29979,5719,51377,
GO:0000506~glycosylphosphatidylinositol-N-acetylglucosaminyltransferase (GPI-GnT) complex	8818,5277,51227,5283,84992,5279,100996939,9091,
GO:0000578~embryonic axis specification	7476,23242,7471,1499,7855,6491,10023,4435,
GO:0000701~purine-specific mismatch base pair DNA N-glycosylase activity	5111,
GO:0000703~oxidized pyrimidine nucleobase lesion DNA N-glycosylase activity	4913,23583,
GO:0000707~meiotic DNA recombinase assembly	5890,7517,7516,5892,
GO:0000710~meiotic mismatch repair	2956,
GO:0000711~meiotic DNA repair synthesis	6847,50511,84690,56158,
GO:0000712~resolution of meiotic recombination intermediates	164045,201254,7153,4292,7155,57697,56159,378708,254528,2072,
GO:0000715~nucleotide-excision repair, DNA damage recognition	142,7314,7316,1069,5887,9318,9978,6233,7311,7508,2873,8451,8450,1642,10980,1643,10987,10920,51138,64708,50813,8533,
GO:0000717~nucleotide-excision repair, DNA duplex unwinding	2071,
GO:0000718~nucleotide-excision repair, DNA damage removal	11284,
GO:0000719~photoreactive repair	1408,
GO:0000720~pyrimidine dimer repair by nucleotide-excision repair	3150,2067,23411,
GO:0000722~telomere maintenance via recombination	7517,5422,5111,6118,3978,6117,328,5424,6119,5984,5982,5981,2237,5985,5983,5425,5557,5558,1763,5427,5888,5426,23649,10714,23137,286053,79677,7011,57804,
GO:0000723~telomere maintenance	472,4683,25913,2547,10111,100533107,7015,1736,5892,142,5422,5111,7520,6118,3978,6672,6117,328,5424,6119,5984,5982,5981,2237,5985,5983,5425,5557,5558,1763,7013,5427,8359,5426,23649,7486,10714,10728,7014,8290,80169,23293,2072,5976,65057,23049,26277,80119,79991,64858,57804,54386,51750,26272,10039,
GO:0000724~double-strand break repair via homologous recombination	79677,5890,55317,286053,23503,675,10213,1111,9907,5889,7517,7516,5810,3364,4683,10721,5892,5884,9025,9985,8924,7468,25,2067,142,7314,7316,6118,3014,7515,6421,654780,1017,7528,6117,6119,5984,5982,672,2237,5985,5983,5893,79184,3980,4361,1763,641,5531,7979,7334,6613,8359,6233,7311,7341,7329,6047,5888,7158,472,7156,545,23514,7486,9656,7336,8290,348654,125150,375757,55693,126074,84142,144715,253714,35…
GO:0000725~recombinational repair	83695,
GO:0000727~double-strand break repair via break-induced replication	8317,8318,84296,51659,
GO:0000729~DNA double-strand break processing	1763,641,7334,7336,6419,56916,
GO:0000730~DNA recombinase assembly	5893,5889,5888,11144,
GO:0000731~DNA synthesis involved in DNA repair	5422,5424,5983,1032,5426,7486,10714,23411,56897,57804,5429,
GO:0000733~DNA strand renaturation	9401,301,7157,6594,5965,641,84083,8438,50485,
GO:0000737~DNA catabolic process, endonucleolytic	23626,1777,6419,84893,80198,
GO:0000738~DNA catabolic process, exonucleolytic	3669,22803,
GO:0000773~phosphatidyl-N-methylethanolamine N-methyltransferase activity	10400,
GO:0000774~adenyl-nucleotide exchange factor activity	134266,9531,5216,5217,80273,
GO:0000775~chromosome, centromeric region	401541,83540,151246,9183,55839,79003,10403,332,6839,11339,5885,11169,8658,1059,5314,5518,4288,1058,1063,10664,5516,5515,10951,1062,11335,5527,8243,5525,23244,55143,387103,151648,55166,23063,91687,10735,55355,27127,25983,10274,80152,113130,11004,79075,79723,3619,3070,23047,54069,7405,1616,10734,9126,27309,1788,
GO:0000776~kinetochore	11130,64946,1060,80152,1780,10403,4659,7514,9183,7756,699,9184,701,23122,26039,7175,324,6249,5048,23468,5905,1063,5663,5664,6990,4751,4928,5347,6396,6612,57122,8655,1062,23279,4085,10540,1639,8243,3835,23160,124997,387103,151648,2491,23332,201161,55193,56155,348995,79023,81930,8850,54984,27085,81929,9212,10615,25942,11004,79902,81565,84148,55055,3619,54820,10910,90417,8379,51143,
GO:0000777~condensed chromosome kinetochore	728637,201254,10671,1780,10403,332,9183,7756,699,9184,701,23122,5253,26039,11258,11130,5501,5905,1452,9735,6990,4751,57122,1060,7158,4085,23421,23157,8243,4735,989,54821,151246,387103,151648,51490,79682,284058,23332,201161,56155,84295,284257,378708,84643,147841,55355,348995,79023,57082,55746,134492,25909,54984,80152,81929,55839,91272,283489,10615,11004,64105,84516,79172,79902,83540,81565,64946,55…
GO:0000778~condensed nuclear chromosome kinetochore	701,9985,1058,1062,55320,
GO:0000779~condensed chromosome, centromeric region	1051,23310,1062,11335,9918,151648,9212,
GO:0000780~condensed nuclear chromosome, centromeric region	728637,6790,26039,1058,1060,151648,50511,9212,6795,
GO:0000781~chromosome, telomeric region	4683,8520,7015,1111,5892,5884,9025,8658,11200,6118,3014,1017,4361,641,7013,7158,472,11144,10728,7014,55183,23064,23293,22933,23137,493861,147872,283847,197370,143241,2072,84332,286053,79677,7011,26277,84661,170506,64858,25913,54780,54386,9894,23626,
GO:0000783~nuclear telomere cap complex	7015,2547,7520,7013,7014,65057,26277,25913,54386,
GO:0000784~nuclear chromosome, telomeric region	23347,25913,7014,7015,8520,7517,5001,5000,23028,4683,9555,5892,9878,8658,6741,983,2067,142,5111,2547,7520,6118,6672,4172,6117,328,5424,5431,3018,4173,4174,4176,5501,2237,4436,23468,546,4171,3981,4361,1763,675,7013,5499,5500,8359,8350,5591,10951,3020,5813,5888,7158,11335,472,4998,4999,545,8563,4175,1642,80169,283129,55791,80145,79618,79577,9937,80335,10189,79228,100134934,84464,283847,201516,14564…
GO:0000785~chromatin	9324,114799,3150,9612,8091,4221,10473,1111,7161,84629,27429,11339,5885,26057,4094,23451,9878,8930,4613,3151,5925,5422,1019,6118,3726,3727,824,6421,654780,894,4176,7112,4734,408,1063,7319,4171,3141,5347,3646,5901,7320,79366,10951,2176,5888,5978,11335,3065,22938,3090,3835,5469,4780,23244,157570,25836,80335,54840,23063,23304,55719,10735,84893,22893,10274,25909,5976,27085,84944,63901,5514,11315,79075…
GO:0000786~nucleosome	257218,286436,50809,8344,3020,9555,94239,1058,55766,3021,5619,5620,8335,8970,3005,7141,3015,8969,3008,3014,3009,3007,3006,3013,3010,8348,3018,373861,8359,8347,8350,3024,7142,8290,8338,8349,55506,440686,8337,440093,333932,317772,132243,23522,8971,7994,8334,8345,255626,85235,221613,8369,8341,8331,8342,8340,84250,58531,
GO:0000788~nuclear nucleosome	85236,8970,286436,474382,474381,6929,8348,3018,54145,3017,8347,8350,3020,3662,8290,8349,440689,337873,337874,92815,158983,128312,8345,255626,54737,8341,8342,8340,
GO:0000789~cytoplasmic chromatin	10361,
GO:0000790~nuclear chromatin	10370,6594,1676,8289,8507,401,8520,6862,10622,9314,6591,23028,23476,9555,9611,25763,8928,1677,9219,4772,23492,53615,86,2099,7157,8335,661,3005,3183,6667,8969,474381,367,5914,7068,3659,6722,5916,4654,6925,6929,4582,3014,3009,3007,2241,3726,3727,6886,1051,6688,1104,6256,9572,3013,2625,5080,3148,7703,54345,6774,2117,8896,6772,6778,5991,8204,4678,7319,4361,6595,6597,4204,2956,7290,1749,60,9464,3190,7…
GO:0000791~euchromatin	8473,23076,84733,29128,6045,26287,1788,
GO:0000792~heterochromatin	6839,23466,23492,53615,7317,4204,7341,7155,4999,23076,84733,1912,26038,29128,56916,57332,6299,8932,1616,57167,
GO:0000793~condensed chromosome	23481,8467,9555,8815,10592,8940,3145,3146,7153,1017,3148,4288,10664,3981,5888,7518,9918,6419,283489,2177,9031,6795,26013,
GO:0000794~condensed nuclear chromosome	1111,6002,6839,5889,23476,3014,1104,3010,7283,672,10128,4361,4751,5888,11144,8243,23212,7273,11073,10609,22920,1045,84365,65083,5119,120,25777,
GO:0000795~synaptonemal complex	6847,93426,100130958,4438,4439,8468,4292,3980,5347,5378,3306,7329,5387,285498,23063,84072,56159,150280,10609,10388,57820,27030,10734,
GO:0000796~condensin complex	10592,23397,64151,9918,10051,
GO:0000797~condensin core heterodimer	9918,
GO:0000799~nuclear condensin complex	23310,9918,
GO:0000800~lateral element	101928601,10734,9985,6117,641,5888,50511,147872,27127,10388,642636,3619,9126,
GO:0000801~central element	644186,6847,256126,56159,93426,56158,3619,
GO:0000802~transverse filament	10734,6847,50511,
GO:0000803~sex chromosome	23137,79677,
GO:0000805~X chromosome	23309,1017,
GO:0000806~Y chromosome	23309,1017,
GO:0000808~origin recognition complex	4999,5000,5001,4998,23595,23594,
GO:0000811~GINS complex	9837,84296,51659,
GO:0000812~Swr1 complex	10467,10524,57634,81611,10902,54556,10856,8607,8295,
GO:0000813~ESCRT I complex	55048,155382,137492,93343,7251,89853,79720,51271,51160,
GO:0000814~ESCRT II complex	51028,11267,84313,
GO:0000815~ESCRT III complex	5119,27243,57132,91782,92421,79643,29082,128866,27183,25978,51652,
GO:0000818~nuclear MIS12/MIND complex	79003,
GO:0000819~sister chromatid segregation	9113,7153,7155,
GO:0000820~regulation of glutamine family amino acid metabolic process	23409,
GO:0000821~regulation of arginine metabolic process	9056,
GO:0000822~inositol hexakisphosphate binding	3710,
GO:0000823~inositol-1,4,5-trisphosphate 6-kinase activity	253430,
GO:0000824~inositol tetrakisphosphate 3-kinase activity	253430,
GO:0000827~inositol-1,3,4,5,6-pentakisphosphate kinase activity	9677,23262,
GO:0000828~inositol hexakisphosphate kinase activity	23262,9677,
GO:0000831~inositol hexakisphosphate 6-kinase activity	117283,
GO:0000832~inositol hexakisphosphate 5-kinase activity	9677,23262,9807,117283,51447,
GO:0000835~ER ubiquitin ligase complex	10299,
GO:0000836~Hrd1p ubiquitin ligase complex	84447,10956,6400,
GO:0000838~Hrd1p ubiquitin ligase ERAD-M complex	267,
GO:0000839~Hrd1p ubiquitin ligase ERAD-L complex	550,
GO:0000900~translation repressor activity, nucleic acid binding	5914,5813,80315,132864,163255,22849,10658,64506,56853,400961,
GO:0000902~cell morphogenesis	7940,10486,100126572,1894,7478,26585,7380,6102,285527,2811,1191,7421,2038,3575,4487,3425,118,55553,3988,7428,604,10413,832,1452,7473,7042,101,6789,357,9733,6760,5469,6903,1432,5800,134549,10129,317719,10630,51092,57619,23256,54434,9181,84944,5027,29985,55437,63978,50507,55171,29842,57477,10087,1761,10365,
GO:0000904~cell morphogenesis involved in differentiation	120114,22943,5649,10319,
GO:0000910~cytokinesis	6795,79884,1894,10112,23503,9055,11113,9826,332,1613,1730,9475,9727,11258,10899,389,5898,5899,6651,4627,403,675,5347,9798,8766,388,9493,598,23157,8678,9700,11021,989,54902,84440,5289,140609,25909,79400,5413,84445,27443,152015,63971,10783,3619,55909,55231,55958,90293,
GO:0000915~actomyosin contractile ring assembly	29127,
GO:0000917~barrier septum assembly	29083,55909,
GO:0000920~cell separation after cytokinesis	27243,9525,10112,55165,57132,10015,91782,129531,92421,79643,29082,128866,5119,51510,27183,25978,51652,
GO:0000921~septin ring assembly	54443,
GO:0000922~spindle pole	10426,114791,90799,644943,10844,79848,85378,27229,3796,1780,9183,284403,10636,9055,9525,11104,8658,9113,7369,891,994,1499,23636,5905,1063,9735,4751,3832,5347,801,8766,5516,5515,2801,1068,991,4033,4085,9094,9793,1639,4739,4926,1432,642273,55200,4957,151648,10129,64793,84942,84722,145508,150468,51199,25886,123872,121441,282809,7840,140609,85302,134492,26586,11073,23331,115106,51115,54908,1663,84984…
GO:0000923~equatorial microtubule organizing center	10426,85378,114791,10844,27229,
GO:0000930~gamma-tubulin complex	7283,80184,5142,9793,282991,22891,57787,27175,10210,8409,27229,
GO:0000932~cytoplasmic mRNA processing body	255967,92312,340152,23019,126374,197135,27257,5433,4849,1977,7150,5702,6737,5683,5685,1656,5701,339345,342977,5687,27258,11157,5436,8878,4076,9698,131405,9924,80149,149041,164668,23644,84206,219988,167227,200316,129563,196513,54464,26065,27327,9125,5976,140564,80153,84962,90135,55643,64506,85363,53339,192669,79727,54542,60489,4343,192670,55802,55629,56478,4848,9337,8994,29883,25819,27161,26523,40…
GO:0000938~GARP complex	55275,51542,738,
GO:0000939~condensed chromosome inner kinetochore	1058,4999,
GO:0000940~condensed chromosome outer kinetochore	348235,701,1063,1062,221150,55746,1387,220134,54908,
GO:0000942~condensed nuclear chromosome outer kinetochore	10403,699,891,5347,
GO:0000956~nuclear-transcribed mRNA catabolic process	51594,5394,5393,9704,149041,54464,5976,54512,26523,9967,23658,25804,
GO:0000957~mitochondrial RNA catabolic process	87178,
GO:0000958~mitochondrial mRNA catabolic process	6832,87178,
GO:0000961~negative regulation of mitochondrial RNA catabolic process	10128,81892,
GO:0000962~positive regulation of mitochondrial RNA catabolic process	6832,87178,
GO:0000963~mitochondrial RNA processing	60493,
GO:0000964~mitochondrial RNA 5'-end processing	54931,87178,
GO:0000965~mitochondrial RNA 3'-end processing	6832,87178,
GO:0000966~RNA 5'-end processing	55124,
GO:0000972~transcription-dependent tethering of RNA polymerase II gene DNA at nuclear periphery	8861,
GO:0000973~posttranscriptional tethering of RNA polymerase II gene DNA at nuclear periphery	57122,55746,
GO:0000974~Prp19 complex	5356,10286,25949,3312,5430,11338,56259,988,51340,56949,55696,57461,27339,
GO:0000975~regulatory region DNA binding	3663,3664,3659,3660,3665,3662,10379,3394,3661,4790,8091,861,
GO:0000976~transcription regulatory region sequence-specific DNA binding	1408,148523,406,2494,8864,6666,84629,6839,7975,9096,7020,5451,2623,1958,467,4790,6421,654780,2625,1649,6664,6657,5460,6659,2516,3065,4779,4841,4780,4778,26149,284697,84699,100288711,22893,55269,2302,57591,25942,5308,4824,79723,57597,100288687,9603,55818,
GO:0000977~RNA polymerase II regulatory region sequence-specific DNA binding	5325,148979,10919,340784,100293516,57593,1628,23316,401,6839,81,10488,326,390874,4010,9555,8856,27107,6615,8320,6667,7544,100125288,5914,5915,4066,3234,5916,3660,4654,4656,1386,4830,2623,8531,7543,7579,7554,6886,1051,7494,1958,466,467,468,22926,6256,4790,9572,2624,2625,4005,3235,4487,6257,6095,1523,2119,2117,604,2120,2626,7080,6258,5456,5083,1745,63977,9464,2104,221937,861,5971,6304,4205,6670,480…
GO:0000978~RNA polymerase II core promoter proximal region sequence-specific DNA binding	11317,79733,389549,391723,148198,441234,440519,442319,728927,654254,10062,3516,6925,7404,10725,7003,2116,4211,2494,6656,4781,23316,1046,7748,5017,4212,9745,6926,51043,6862,7161,93986,9575,26257,5187,7403,1406,3227,9422,3199,4091,10488,135935,7547,4286,56242,7764,5309,100129842,639,9219,23109,51341,91120,9480,53615,9421,86,2353,4609,2099,2908,3725,7020,5241,3183,6667,4782,5452,3015,730291,2736,273…
GO:0000979~RNA polymerase II core promoter sequence-specific DNA binding	6927,4286,9555,2353,7157,7020,6667,3015,3213,2623,6886,6688,6908,2624,2625,5080,6664,6658,3172,6772,6778,6776,4929,10413,1025,6777,2637,4150,30812,3020,6670,3516,7849,2033,10320,860,4520,23512,4086,4783,10716,84166,161882,84678,7021,6239,2627,3665,23558,64324,4090,63925,64754,26508,6934,11179,10856,
GO:0000980~RNA polymerase II distal enhancer sequence-specific DNA binding	2494,571,6862,5078,9242,5626,9219,6496,4772,2103,53615,86,3725,3183,3215,3015,2063,1386,3096,1385,6886,6688,4790,6421,654780,2624,6257,5090,1044,4223,6597,6663,60,3020,2313,5457,5970,5966,7704,4208,5928,6598,2516,10320,3065,4779,1108,4841,4780,256297,642658,10620,6601,57459,7022,3066,6599,6603,9968,6605,170302,9971,1045,60468,64412,83881,8932,10856,
GO:0000981~RNA polymerase II transcription factor activity, sequence-specific DNA binding	728361,649137,342933,344167,100132074,7690,5017,5978,2116,2304,4781,8553,8462,7161,8456,93986,2307,6665,2306,8928,11063,7753,25803,8403,7157,3725,7020,6667,646698,2078,4066,2113,7566,3726,3727,6886,7494,6688,468,4005,5080,2005,5245,6660,657,2117,2120,2118,2077,2290,3169,3171,4150,30812,668,1999,6492,221937,4303,5971,2313,5460,6689,4205,6668,6671,6670,4808,4208,2305,2308,2296,2298,2300,2301,864,86…
GO:0000982~transcription factor activity, RNA polymerase II core promoter proximal region sequence-specific binding	11317,3516,406,9575,10488,23109,2353,7020,6667,8061,2355,467,4487,4488,2354,10538,333929,116071,56938,122953,3665,
GO:0000983~transcription factor activity, RNA polymerase II core promoter sequence-specific	6722,5081,6772,4149,4088,4208,7021,4824,26508,23493,23462,
GO:0000987~core promoter proximal region sequence-specific DNA binding	9314,7020,2625,4088,6670,5076,10661,4089,63947,63951,63946,9658,1387,63948,63950,29128,83881,58524,30827,10655,1761,
GO:0000988~transcription factor activity, protein binding	4088,4089,26508,23493,23462,
GO:0000989~transcription factor activity, transcription factor binding	22877,9079,8864,5187,9219,429,8091,2308,1407,3091,1408,4762,8626,
GO:0000991~transcription factor activity, core RNA polymerase II binding	2963,
GO:0000993~RNA polymerase II core binding	9400,51585,8518,57654,284695,55250,79577,9646,57805,54623,26610,51322,64754,55140,58490,56950,27161,26523,51637,
GO:0000994~RNA polymerase III core binding	84232,
GO:0001010~transcription factor activity, sequence-specific DNA binding transcription factor recruiting	9314,
GO:0001011~transcription factor activity, sequence-specific DNA binding, RNA polymerase recruiting	6925,
GO:0001012~RNA polymerase II regulatory region DNA binding	9612,9611,5468,7294,7080,8648,92552,
GO:0001013~RNA polymerase I regulatory region DNA binding	1050,
GO:0001016~RNA polymerase III regulatory region DNA binding	25824,
GO:0001025~RNA polymerase III transcription factor binding	9759,10014,
GO:0001026~TFIIIB-type transcription factor activity	55814,
GO:0001030~RNA polymerase III type 1 promoter DNA binding	2475,57521,84232,
GO:0001031~RNA polymerase III type 2 promoter DNA binding	2475,57521,84232,
GO:0001032~RNA polymerase III type 3 promoter DNA binding	2475,57521,84232,
GO:0001042~RNA polymerase I core binding	2064,144108,
GO:0001046~core promoter sequence-specific DNA binding	1106,406,6656,10419,9575,9555,2099,7157,6667,7150,468,9572,4800,2625,6095,5468,6662,8204,4222,3651,1390,4297,4208,6659,7071,5978,9112,10780,9975,463,1407,4899,79755,402381,93649,148523,170959,8013,2100,5629,23411,54937,9967,
GO:0001047~core promoter binding	5430,79733,406,1871,9575,9314,2309,5925,4654,4656,2623,7494,6688,2002,6421,654780,1647,2005,6932,27316,7080,4851,8091,9759,2959,3192,10379,1869,3642,861,5971,2033,5978,9112,3065,1870,4520,4841,6294,5469,2146,1407,3428,55749,55269,7022,3066,144455,11315,4862,4824,10514,50943,170506,57658,10013,27161,26523,10014,23528,55818,50674,
GO:0001054~RNA polymerase I activity	9533,25885,5434,5437,5440,5435,5441,221830,64425,84172,30834,51082,
GO:0001055~RNA polymerase II activity	5432,5434,5430,5431,5437,5439,5440,5435,5441,246721,
GO:0001056~RNA polymerase III activity	11128,9533,10622,27297,661,5434,5437,5440,5435,5441,84265,10623,10621,55718,55703,51082,51728,171568,
GO:0001069~regulatory region RNA binding	4154,
GO:0001071~nucleic acid binding transcription factor activity	2625,6659,
GO:0001075~transcription factor activity, RNA polymerase II core promoter sequence-specific binding involved in preinitiation complex assembly	6873,1602,
GO:0001076~transcription factor activity, RNA polymerase II transcription factor binding	6722,1386,468,2626,10413,9355,4089,3091,284358,93649,162979,117581,138151,8022,
GO:0001077~transcriptional activator activity, RNA polymerase II core promoter proximal region sequence-specific binding	10062,6925,3164,6927,8091,7003,2116,4211,2494,6656,4781,1046,4212,51043,5359,7161,6666,26257,1406,3227,9314,6943,10488,23036,135935,390874,1747,7547,4286,5309,8576,10725,23125,9480,2353,4609,2099,2908,7157,3725,7020,5241,6667,4782,5452,2736,2737,4602,4603,4605,367,3659,1959,2101,6722,4656,1386,8061,2623,1385,3726,1051,6688,1958,468,2002,7030,7490,5454,3202,2624,2625,5080,5449,7593,3206,3204,3229,…
GO:0001078~transcriptional repressor activity, RNA polymerase II core promoter proximal region sequence-specific binding	79733,391723,8553,23316,5017,571,9745,6926,93986,3199,6591,6943,7764,639,51341,6615,9421,7020,2101,6498,7181,2114,6929,2623,6936,11016,6688,467,9572,2625,7528,7593,10664,56252,429,8091,579,4825,7832,3297,3642,6670,3087,5970,4084,2019,5465,6721,2308,5458,4799,5978,6909,4773,3280,3661,4776,7050,4783,3428,283571,128209,200014,388585,155061,54862,121536,152518,339344,161882,84619,146198,23414,122953,…
GO:0001080~nitrogen catabolite activation of transcription from RNA polymerase II promoter	9971,
GO:0001085~RNA polymerase II transcription factor binding	11060,6926,6862,9314,8405,23028,9219,4772,6911,7157,100125288,367,3059,2623,6886,7494,6688,468,2624,2625,1499,2626,3400,2932,145258,4205,1660,4089,3065,27063,8328,92140,161882,283078,23414,1387,2627,84969,23013,7005,5308,140628,83881,51339,7227,57057,
GO:0001087~transcription factor activity, TFIIB-class binding	6925,
GO:0001093~TFIIB-class transcription factor binding	6925,
GO:0001094~TFIID-class transcription factor binding	2067,2091,2072,54680,51602,
GO:0001100~negative regulation of exit from mitosis	28984,
GO:0001102~RNA polymerase II activating transcription factor binding	10370,8553,6926,6862,9611,8320,6911,3725,5925,1959,1386,1385,4005,5449,1499,3429,3172,3670,4088,4808,2033,7158,4760,4780,84193,8861,161882,1387,25942,5308,78986,79365,28996,55859,23493,10459,57057,
GO:0001103~RNA polymerase II repressing transcription factor binding	10915,9219,6667,6908,6774,2957,2958,145258,3516,5465,9112,3065,1108,55212,129880,582,79738,123016,3066,2627,585,25942,5932,583,83881,55929,8195,6934,
GO:0001104~RNA polymerase II transcription cofactor activity	10001,9477,219541,51586,9443,6837,116931,23389,9968,51003,400569,9282,9862,8928,9441,1482,7158,9412,6996,5469,29079,23082,133522,112950,90390,10432,55809,84246,54797,9440,55090,4848,10891,9969,9967,
GO:0001105~RNA polymerase II transcription coactivator activity	10370,6666,11168,5454,5449,6664,6595,6597,5396,3670,4205,5453,6659,8692,10155,4760,27063,8648,79960,116931,93649,23414,7021,1387,9968,23558,57591,163732,5308,4435,28996,51741,473,57496,57057,
GO:0001106~RNA polymerase II transcription corepressor activity	8409,4781,10915,23309,8725,9096,1991,6658,3068,7088,1487,3065,221336,167826,140290,7021,10443,57649,6913,25942,5932,10370,26508,473,23613,
GO:0001128~RNA polymerase II transcription coactivator activity involved in preinitiation complex assembly	10001,
GO:0001129~RNA polymerase II transcription factor activity, TBP-class protein binding, involved in preinitiation complex assembly	6873,
GO:0001133~RNA polymerase II transcription factor activity, sequence-specific transcription regulatory region DNA binding	7376,
GO:0001135~transcription factor activity, RNA polymerase II transcription factor recruiting	3976,8202,
GO:0001147~transcription termination site sequence-specific DNA binding	23064,22803,
GO:0001156~TFIIIC-class transcription factor binding	2475,57521,
GO:0001158~enhancer sequence-specific DNA binding	9095,1386,2623,7494,2624,2625,7528,3148,6664,2626,6662,3670,8543,4661,8861,7021,121643,140628,
GO:0001159~core promoter proximal region DNA binding	4821,6928,
GO:0001161~intronic transcription regulatory region sequence-specific DNA binding	604,7080,79977,
GO:0001162~RNA polymerase II intronic transcription regulatory region sequence-specific DNA binding	3297,3298,10499,11023,84524,59348,64754,25806,
GO:0001164~RNA polymerase I CORE element sequence-specific DNA binding	7343,6597,6598,9013,9014,55011,54700,11176,
GO:0001165~RNA polymerase I upstream control element sequence-specific DNA binding	7343,55011,
GO:0001172~transcription, RNA-templated	7015,5430,
GO:0001179~RNA polymerase I transcription factor binding	857,64425,
GO:0001187~transcription factor activity, RNA polymerase I CORE element binding transcription factor recruiting	9014,
GO:0001189~RNA polymerase I transcriptional preinitiation complex assembly at the promoter for the nuclear large rRNA transcript	9014,64425,
GO:0001190~transcriptional activator activity, RNA polymerase II transcription factor binding	11060,406,9575,9314,8928,3725,1385,4005,4851,2637,1482,6663,5307,5465,4779,9971,83881,
GO:0001191~transcriptional repressor activity, RNA polymerase II transcription factor binding	57491,8553,6862,8320,6911,90523,55250,84864,1387,23013,5308,79365,
GO:0001193~maintenance of transcriptional fidelity during DNA-templated transcription elongation from RNA polymerase II promoter	5438,
GO:0001205~transcriptional activator activity, RNA polymerase II distal enhancer sequence-specific binding	571,5626,8928,6496,4990,4772,3215,3159,6688,4790,1523,5090,1044,4223,3054,10923,5457,5970,5966,4208,23435,4779,4780,642658,10620,8880,83881,3170,
GO:0001206~transcriptional repressor activity, RNA polymerase II distal enhancer sequence-specific binding	571,5078,9242,5626,3096,7704,170302,60468,64412,
GO:0001207~histone displacement	676,
GO:0001221~transcription cofactor binding	6927,9314,2309,7975,4800,4780,84181,
GO:0001222~transcription corepressor binding	6496,9572,6095,3068,23625,57649,988,
GO:0001223~transcription coactivator binding	7015,2099,6095,7019,5465,2308,166793,139135,8013,
GO:0001226~RNA polymerase II transcription corepressor binding	4848,
GO:0001227~transcriptional repressor activity, RNA polymerase II transcription regulatory region sequence-specific binding	389549,2309,4286,2063,8531,4790,5080,3235,4487,4488,6932,6935,2117,604,2120,129025,6304,5460,5467,84159,91464,333929,11023,1877,54816,140883,165,255877,84524,80712,148979,55609,127343,55079,3720,144455,55502,5814,222894,4335,1045,84108,59348,3166,56676,2909,54927,57659,8545,6945,25806,27022,11278,51513,
GO:0001228~transcriptional activator activity, RNA polymerase II transcription regulatory region sequence-specific binding	343930,57593,4097,2309,326,5885,7975,4094,8856,7157,100125288,6722,4617,3234,3660,4654,4656,1386,2623,466,467,4618,2624,2625,4005,4487,6257,5468,6774,2119,2626,10664,1050,1482,5316,5083,2104,861,4807,3298,2551,1746,2033,2294,2295,2296,5978,9970,8092,4761,3091,402381,84699,79977,168620,222546,93649,116039,10735,148979,389692,55079,57822,148327,10274,80034,1387,2627,55840,64651,6910,1820,58495,1406…
GO:0001300~chronological cell aging	5054,2022,
GO:0001302~replicative cell aging	11200,2067,140823,7486,8626,
GO:0001306~age-dependent response to oxidative stress	6648,10229,2055,
GO:0001315~age-dependent response to reactive oxygen species	6648,
GO:0001401~mitochondrial sorting and assembly machinery complex	25813,
GO:0001405~presequence translocase-associated import motor	51025,
GO:0001501~skeletal system development	285590,658,4982,1463,3950,6926,4148,6473,9061,7092,6474,9507,10143,11061,7398,9060,10220,5741,3481,1277,1280,1281,197,632,3479,3623,249,7123,1290,3074,1278,6399,2736,1404,53,2260,7421,5744,650,651,649,1462,1302,4318,2114,5075,176,4883,3958,655,653,654,2261,3487,1969,2767,3206,3207,3209,656,3238,3239,2200,6664,2702,7046,6662,1311,1028,2776,9770,415,6197,5549,2662,1009,1749,1750,9759,2121,6169,5307…
GO:0001502~cartilage condensation	340260,176,658,7476,1280,4256,2249,2251,7067,1301,4617,649,1490,6662,7042,5310,4920,8092,1432,56914,8538,
GO:0001503~ossification	6696,846,338773,1836,8600,23353,10272,1956,3481,197,4057,6779,7123,1290,6667,4256,6678,1435,596,7067,1301,8519,4617,649,54,4318,4656,525,246,655,4882,653,4880,1490,656,5599,6662,9770,6781,1009,344901,6169,2822,861,6670,6569,2296,1758,2824,864,860,7291,2131,1893,4921,134701,25884,285313,353500,133522,26578,2132,81621,6272,2303,50964,91851,57045,170506,50617,9260,9451,1834,51430,2658,9562,51025,718…
GO:0001504~neurotransmitter uptake	2752,6507,477,6616,81539,
GO:0001505~regulation of neurotransmitter levels	11255,1855,2555,5153,51222,
GO:0001507~acetylcholine catabolic process in synaptic cleft	43,8292,
GO:0001508~action potential	9465,1141,2741,2767,6717,1143,1137,2776,9472,1201,3745,27345,3747,27094,3751,57369,10242,
GO:0001510~RNA methylation	79922,113802,24140,29960,27037,55178,56257,144233,56339,79979,
GO:0001514~selenocysteine incorporation	60678,51714,118672,1734,79048,51091,54952,
GO:0001515~opioid peptide activity	5179,5368,10435,5173,64397,
GO:0001516~prostaglandin biosynthetic process	127281,9536,972,1906,4282,1907,5742,5743,5730,10728,5740,255189,80142,50640,
GO:0001517~N-acetylglucosamine 6-O-sulfotransferase activity	8534,9469,10164,23563,4166,56548,9435,
GO:0001518~voltage-gated sodium channel complex	6331,6335,6324,6332,6328,55800,6334,6329,6327,6323,6330,6326,11280,6336,
GO:0001519~peptide amidation	5066,114770,
GO:0001520~outer dense fiber	203,4082,4956,146852,4957,84203,113746,130540,
GO:0001522~pseudouridine synthesis	83480,1736,285367,92345,54517,84881,80324,83448,113000,126789,26995,150962,55505,54433,
GO:0001523~retinoid metabolic process	375790,57016,9672,2239,9249,9227,55937,3949,335,348,336,344,345,5950,7276,611,5956,2652,338,1208,337,4023,6010,127,5947,5949,128,6017,5406,1109,6382,6385,6383,2817,131,8644,5948,2719,2262,24,3339,4036,1645,4035,7804,6121,222236,151056,285440,157506,221914,51109,5959,145226,5919,64220,83875,53630,50700,10082,
GO:0001525~angiogenesis	8828,151,284,57125,8829,113026,7039,6464,4211,889,7476,2069,285,3911,2255,6885,3200,6899,8742,2277,9394,27286,10267,10266,10016,8817,10411,23554,9421,5328,1950,2335,283,5154,3273,7070,347,5054,2246,3725,506,2821,3685,302,4313,1284,3678,3162,3576,2251,2260,6347,7857,634,3213,290,7422,5578,6886,7494,2321,4691,1890,1942,1901,6303,2041,2263,7453,5787,1296,57007,1295,1490,1969,2048,4846,6278,3204,2254…
GO:0001527~microfibril	8076,2200,2201,4237,4236,4239,4052,339366,79875,81794,
GO:0001530~lipopolysaccharide binding	671,7099,7097,929,3146,3329,6403,3929,5724,5692,923,245928,9865,254240,949,140683,5027,10417,84659,29102,54209,
GO:0001532~interleukin-21 receptor activity	50615,
GO:0001533~cornified envelope	645027,2125,26239,8796,1475,301,3713,1832,6699,6704,6703,7051,4014,6698,6701,6700,1041,1474,353144,353145,353133,353134,353135,353137,353131,353132,574414,149018,353142,353143,199834,353139,353140,353141,254910,23254,126638,388697,163778,6705,84518,84648,6706,6707,54544,
GO:0001534~radial spoke	345895,
GO:0001537~N-acetylgalactosamine 4-O-sulfotransferase activity	83539,113189,166012,64377,50515,
GO:0001539~cilium or flagellum-dependent cell motility	1768,55567,56171,1769,146754,25981,8632,
GO:0001540~beta-amyloid binding	84570,320,54103,321,322,22883,10307,58512,9546,1471,335,348,972,590,4804,3416,43,1139,23621,7042,23542,7855,26119,143458,6653,323,114928,3028,10439,83941,81618,26232,9445,25825,
GO:0001541~ovarian follicle development	7422,6874,7425,2189,4438,726,135935,9210,6647,283,3623,3383,3624,3625,596,3815,652,1051,116,4254,2252,1495,196,3791,8892,4323,668,3190,7337,581,598,2296,8893,11144,23054,402381,63951,346673,3955,2100,91603,83943,4327,2188,8890,9757,23626,9468,
GO:0001542~ovulation from ovarian follicle	2309,174,5241,4846,3952,5321,23411,4327,9510,
GO:0001543~ovarian follicle rupture	183,8204,
GO:0001544~initiation of primordial ovarian follicle growth	2309,
GO:0001545~primary ovarian follicle growth	2492,
GO:0001546~preantral ovarian follicle growth	268,344758,91603,
GO:0001547~antral ovarian follicle growth	2309,2099,898,1103,344758,
GO:0001550~ovarian cumulus expansion	658,2069,
GO:0001552~ovarian follicle atresia	4744,355,23205,
GO:0001553~luteinization	726,8879,5156,6776,6777,2516,5798,59338,
GO:0001554~luteolysis	835,4322,5321,4327,
GO:0001555~oocyte growth	8085,2661,668,
GO:0001556~oocyte maturation	2069,2309,9985,283,891,994,3640,675,9897,2185,5139,11144,6196,9319,80336,122042,1618,26271,
GO:0001558~regulation of cell growth	3491,23136,51232,3486,3484,3488,8835,3489,8838,2036,11082,6446,9166,9826,10488,9555,8839,8725,22883,8840,11170,183,7037,4241,3485,984,3487,1490,185,486,9564,10718,203100,94031,5588,2305,780,6695,817,9928,6794,3490,84162,27346,10235,10276,147138,8425,4009,56994,347252,8314,5654,23678,81621,83737,112398,7251,9746,60676,83452,8548,10110,58189,51293,55540,1154,11054,55506,51196,10516,10459,10071,9344…
GO:0001560~regulation of cell growth by extracellular stimulus	93649,84687,26153,
GO:0001561~fatty acid alpha-oxidation	5264,11001,10478,5194,26061,54363,
GO:0001562~response to protozoan	6693,8870,79679,
GO:0001567~cholesterol 25-hydroxylase activity	9023,1559,
GO:0001568~blood vessel development	3910,8613,1046,6926,6899,2307,1747,5626,8854,183,1277,1278,1289,1121,5080,2701,196,7048,1399,5663,4193,538,4208,2308,2294,2889,54815,57534,1045,4215,64220,6934,56848,8877,1717,51162,9693,28982,
GO:0001569~patterning of blood vessels	7422,8829,9723,1282,1906,6722,2022,1909,1499,7048,6387,2637,2253,90,4775,6789,9037,10672,3549,4776,6469,441478,6423,64783,4855,5308,2303,54567,51176,2658,57057,23129,
GO:0001570~vasculogenesis	84700,10370,7490,6862,10266,8879,6997,7422,3726,2022,7137,5921,57007,1969,3209,133,7075,54345,3791,10052,7048,10413,1482,3087,857,5747,677,2305,5795,4643,9820,6469,8463,4915,154796,54922,22976,25976,93649,55109,51564,23414,3037,11146,55294,9444,5308,6608,4435,83605,64321,55273,23493,10352,51162,2658,57493,57178,8322,23462,
GO:0001573~ganglioside metabolic process	3696,54982,
GO:0001574~ganglioside biosynthetic process	51046,338596,2583,6482,6487,6484,6483,256435,8128,7903,30815,140873,81849,27090,55808,10610,8869,10402,
GO:0001575~globoside metabolic process	1201,
GO:0001576~globoside biosynthetic process	53947,
GO:0001578~microtubule bundle formation	4133,7756,11104,11076,10112,2242,6249,4131,5347,55201,84722,23332,284076,89796,246176,57787,55755,10634,11261,51673,54462,57701,6683,23255,827,
GO:0001579~medium-chain fatty acid transport	10999,376497,
GO:0001580~detection of chemical stimulus involved in sensory perception of bitter taste	1472,1469,5284,1470,2779,5304,2780,4025,765,563,132112,5726,259285,259286,259287,259289,259290,259291,259292,259293,259294,259296,338398,285093,344892,353164,64108,83597,50833,50840,50838,50839,50836,50837,54429,50832,50831,50834,
GO:0001581~detection of chemical stimulus involved in sensory perception of sour taste	342372,9033,
GO:0001582~detection of chemical stimulus involved in sensory perception of sweet taste	83756,80834,
GO:0001587~Gq/11-coupled serotonin receptor activity	3358,
GO:0001588~dopamine neurotransmitter receptor activity, coupled via Gs	1812,1815,1816,1814,2844,9293,
GO:0001591~dopamine neurotransmitter receptor activity, coupled via Gi/Go	1813,1815,1814,
GO:0001594~trace-amine receptor activity	83551,319100,134860,134864,9288,9287,
GO:0001595~angiotensin receptor activity	4142,390212,
GO:0001596~angiotensin type I receptor activity	185,
GO:0001601~peptide YY receptor activity	4886,4887,5540,4889,
GO:0001602~pancreatic polypeptide receptor activity	4886,5540,4889,4888,
GO:0001604~urotensin II receptor activity	2837,
GO:0001605~adrenomedullin receptor activity	11318,10203,
GO:0001607~neuromedin U receptor activity	56923,10316,
GO:0001609~G-protein coupled adenosine receptor activity	134,135,140,136,64805,
GO:0001614~purinergic nucleotide receptor activity	5024,5026,9127,5025,5027,400073,5023,22953,
GO:0001616~growth hormone secretagogue receptor activity	2693,
GO:0001618~virus receptor activity	4864,10572,8372,9076,3949,920,2993,7037,3123,3690,3383,3688,3685,1604,3678,3921,3303,3304,3916,4684,3416,290,5817,4179,3673,1378,3693,3694,1380,4360,3695,1803,3356,6317,558,941,942,7293,1234,1948,7852,1525,7301,6575,3373,8692,6504,950,1605,6404,6554,5818,6510,1949,4340,339390,222256,949,5819,8764,26762,81607,59272,10332,79581,30835,55065,23601,9213,50848,
GO:0001621~ADP receptor activity	64805,
GO:0001626~nociceptin receptor activity	4987,
GO:0001631~cysteinyl leukotriene receptor activity	84539,57105,10800,
GO:0001632~leukotriene B4 receptor activity	1241,56413,
GO:0001635~calcitonin gene-related peptide receptor activity	27297,10203,
GO:0001640~adenylate cyclase inhibiting G-protein coupled glutamate receptor activity	2899,
GO:0001641~group II metabotropic glutamate receptor activity	2912,2913,
GO:0001642~group III metabotropic glutamate receptor activity	2918,2916,2917,2914,
GO:0001649~osteoblast differentiation	3491,9087,6591,10492,6474,23317,8482,23020,26156,23376,6615,7481,5179,1277,632,847,249,506,3183,2735,2736,6348,6696,1291,650,652,651,1462,3726,2697,3486,4763,3381,654,2091,3488,3371,1969,2254,207,5245,4488,5701,27316,3376,4322,6657,5121,2194,3295,7290,2662,103,1749,89780,30812,3336,22800,6205,6209,7171,2079,1213,3192,4208,1591,1660,9241,860,865,2274,3549,4209,10457,9970,7291,338773,63979,340419,2…
GO:0001650~fibrillar center	7343,4691,7341,51386,
GO:0001651~dense fibrillar component	4691,2091,
GO:0001652~granular component	6838,7123,2091,55602,
GO:0001654~eye development	285590,658,4212,9997,23094,6496,1471,5950,22926,654,5080,2254,6657,7042,2296,8100,388552,283375,204851,55212,170692,91851,28996,64093,22931,9573,6297,10586,
GO:0001655~urogenital system development	3070,268,6715,2624,2048,3975,2049,5076,7849,130497,65057,27023,
GO:0001656~metanephros development	7490,2255,3227,10252,9353,10220,1512,2737,596,6523,655,4763,3207,3237,2200,2668,8516,2253,79191,3398,3399,6469,25836,157506,116039,51107,2138,4824,2303,4435,6092,
GO:0001657~ureteric bud development	4092,4093,4091,10252,6943,9244,9353,10220,9350,7040,847,5979,5914,5915,2260,652,4072,655,6382,7490,2263,627,6385,3975,384,6492,4088,2296,6495,4087,4086,255743,6422,168667,130497,4090,2303,6092,6299,
GO:0001658~branching involved in ureteric bud morphogenesis	7484,3911,6943,5623,26585,183,4609,7471,2247,2737,596,650,652,960,7490,3207,3237,1499,2668,5087,6662,3975,5228,2719,2253,54361,5076,7849,1739,3611,4089,5311,5727,6469,6495,255743,79633,170690,8642,2138,4435,64412,56998,6299,7475,
GO:0001659~temperature homeostasis	1149,2876,153,155,1813,1907,1812,3356,33,134,4923,886,6774,37,2308,57561,79068,50508,10891,
GO:0001660~fever generation	3552,3553,3557,5733,7442,
GO:0001661~conditioned taste aversion	2353,1141,1812,2902,2917,10716,
GO:0001662~behavioral fear response	2788,10522,8622,5179,885,1977,1622,3350,596,116,1812,4192,7416,1815,6198,627,1803,3358,2558,4887,4204,64854,1981,2898,2904,23542,2917,4761,777,2100,84961,57679,7101,
GO:0001664~G-protein coupled receptor binding	346562,283869,256933,2767,1325,2219,9826,8620,5071,9294,9630,5443,5539,4852,2771,2534,5660,6439,2773,6288,3303,3304,5697,3312,2779,3691,2780,2316,1901,9495,134,2769,3301,409,3640,84432,2770,284654,129521,644059,768239,257313,23032,117579,114131,135138,90226,60675,9463,23615,51704,23365,51738,8862,10273,10868,
GO:0001665~alpha-N-acetylgalactosaminide alpha-2,6-sialyltransferase activity	256435,30815,81849,27090,55808,
GO:0001666~response to hypoxia	4582,6648,126374,9124,5352,9021,317,285,11318,1365,81,2277,10266,8996,863,10911,3939,5327,100,1471,5155,7040,4878,5179,4049,3553,4151,1410,7037,283,847,5894,5154,1543,3479,481,5579,7054,7057,4313,6649,3145,3938,7043,3329,3990,5837,6722,650,6347,210,1813,5315,7184,2113,7422,1385,3673,824,1141,2022,2321,2068,7515,5066,7412,2071,7200,4763,6261,7391,3741,212,191,4880,100133941,1909,4504,1803,405,1103…
GO:0001667~ameboidal-type cell migration	5048,6387,10487,201161,10163,
GO:0001669~acrosomal vesicle	799,410,170370,346562,832,1102,647310,6691,49,9043,27297,10566,6690,3688,3074,646424,399968,3815,6498,1813,6950,4688,5864,6915,7784,56,811,1495,9101,4851,1198,3672,1525,4016,646480,8751,153218,343521,122258,255220,246777,256710,124626,9899,23237,378807,347732,161514,132141,154865,90019,84519,57082,219670,171169,90423,11092,93661,90427,136332,23617,26206,11055,83942,56164,81892,29127,55591,55521,6…
GO:0001671~ATPase activator activity	10598,10049,481,482,5864,5867,3337,483,4607,26092,120526,130872,54431,163590,64215,
GO:0001672~regulation of chromatin assembly or disassembly	11011,9874,
GO:0001673~male germ cell nucleus	10734,9985,7141,3014,6117,4292,3306,373861,7142,6847,7014,9319,221458,50511,11073,84517,27030,10732,10881,
GO:0001674~female germ cell nucleus	8161,431707,132243,
GO:0001675~acrosome assembly	5048,3267,9519,7110,646480,255220,124626,57082,5819,128637,11055,81833,50487,11196,
GO:0001676~long-chain fatty acid metabolic process	376497,28965,11001,11000,10998,2182,2181,5066,2180,10965,1374,8529,1579,81616,10999,641371,122970,23205,66002,23305,51703,
GO:0001678~cellular glucose homeostasis	2646,3098,2645,3099,3101,5296,5295,3171,4661,2308,9607,80201,23411,6934,10891,
GO:0001680~tRNA 3'-terminal CCA addition	51095,
GO:0001681~sialate O-acetylesterase activity	54414,
GO:0001682~tRNA 5'-leader removal	10940,
GO:0001692~histamine metabolic process	7200,
GO:0001694~histamine biosynthetic process	3067,10394,
GO:0001696~gastric acid secretion	115111,1133,886,887,10874,389015,51738,
GO:0001697~histamine-induced gastric acid secretion	3274,
GO:0001698~gastrin-induced gastric acid secretion	3274,
GO:0001701~in utero embryonic development	84700,4582,7273,367,441161,387733,9612,11127,7404,7422,5589,102,8085,7484,6926,8312,4097,7403,9788,10018,7516,9997,23028,8985,9470,4010,23463,2707,8812,7763,9353,9871,9133,22905,10568,5116,25949,53615,9546,727,338,7157,1906,3688,7168,5159,2736,2737,4602,7043,2260,650,6997,4624,729,891,8061,2623,8531,2697,1655,2068,5335,6256,8894,689,2263,2625,1909,4245,6117,4487,6257,4846,4836,3633,1499,7703,4627…
GO:0001702~gastrulation with mouth forming second	8613,7358,4041,92,1499,2626,3975,90,7709,4089,93,154796,26011,8861,10818,6045,8646,51339,51471,
GO:0001704~formation of primary germ layer	55614,84913,
GO:0001705~ectoderm formation	3975,3170,
GO:0001706~endoderm formation	22943,8320,1843,2626,3975,1844,1846,9241,4087,1847,83595,64321,57690,57057,
GO:0001707~mesoderm formation	3196,22943,6615,8320,6911,9421,5573,6722,655,4771,657,7473,4088,90,9241,659,4087,7296,286204,79971,642658,8013,2132,57045,8646,23499,23275,
GO:0001708~cell fate specification	6899,6911,10297,3688,324,5449,5015,1499,4851,6662,5663,5664,23770,3549,6469,50937,492307,6608,63978,79144,3170,
GO:0001709~cell fate determination	157848,28514,3199,2624,2625,5080,182,5076,4853,4170,5727,57453,5629,4855,64641,56603,343472,8643,
GO:0001710~mesodermal cell fate commitment	4086,
GO:0001711~endodermal cell fate commitment	1499,79577,9646,54623,123169,23168,
GO:0001712~ectodermal cell fate commitment	2114,2001,
GO:0001714~endodermal cell fate specification	8320,6928,6657,5460,79923,
GO:0001716~L-amino-acid oxidase activity	259307,
GO:0001725~stress fiber	10603,10627,4641,3983,103910,81,23094,2317,10529,22885,7170,7168,87,4625,4624,3936,10398,4627,4628,5829,7171,58,7010,4486,5747,3611,2275,5239,4638,7791,989,6624,154796,79784,79778,124404,11346,55740,246176,54751,10979,64236,1265,10634,57175,10580,50507,9260,55752,51474,10801,57216,57477,23002,29109,
GO:0001726~ruffle	10603,5662,83871,4641,5420,11113,9270,9368,4210,9788,7456,9265,10324,8522,23242,11275,6285,3688,2934,6277,302,3678,7429,87,3936,7430,5335,5868,5921,526,4831,6249,6282,5962,4627,8826,23647,9564,382,2778,2245,1021,392,5058,4650,6093,4534,5753,8874,2017,27124,6624,154796,89846,143903,152273,126432,55785,23191,221472,10630,64419,81930,55616,64411,23022,54997,26084,121512,57679,54822,91663,51763,4651,…
GO:0001727~lipid kinase activity	5287,8525,
GO:0001729~ceramide kinase activity	55750,64781,
GO:0001730~2'-5'-oligoadenylate synthetase activity	4938,4939,8638,4940,
GO:0001731~formation of translation preinitiation complex	27335,8667,8665,51386,728689,3646,8664,8562,8666,8669,1968,1939,8662,8668,8661,10480,90381,8663,28985,
GO:0001732~formation of cytoplasmic translation initiation complex	8664,8872,8661,
GO:0001733~galactosylceramide sulfotransferase activity	64090,79690,9514,89792,
GO:0001735~prenylcysteine oxidase activity	51449,78991,
GO:0001736~establishment of planar polarity	23322,8323,7474,5754,57822,1741,80199,8626,65250,7976,9620,57216,
GO:0001738~morphogenesis of a polarized epithelium	3911,54806,26146,
GO:0001739~sex chromatin	9555,8726,7703,1911,6015,23512,6045,
GO:0001740~Barr body	23347,9555,3015,55506,
GO:0001741~XY body	10733,23309,3014,7319,7320,7341,6598,329,545,157570,63946,6599,84944,80714,56852,1616,1788,
GO:0001743~optic placode formation	8312,
GO:0001750~photoreceptor outer segment	388939,22941,94137,6927,7287,10681,5470,80184,11097,8842,10518,8787,3623,6010,6295,2779,5578,2780,4117,5132,5742,5961,2767,407,4131,2776,5873,6101,4130,4952,10461,4647,1258,9657,5796,2981,388531,55212,90410,54806,25924,140469,6103,65217,585,9742,54714,51761,4644,10083,
GO:0001754~eye photoreceptor cell differentiation	23287,6774,5523,85407,
GO:0001755~neural crest cell migration	9723,3911,6899,9839,8482,223117,9965,10505,5979,1908,4254,1072,5077,1910,2668,3357,2637,6663,30812,3670,1947,90,7869,6405,9037,10371,2066,6469,3091,65979,80031,10507,4902,6608,10512,58495,54910,57556,64218,10500,10501,10509,56920,57715,54437,51176,23603,
GO:0001756~somitogenesis	343930,28514,6862,8557,7516,9839,5362,5100,9096,7157,4617,5075,4618,657,7474,5663,5664,5591,4088,4920,2033,6939,2296,472,286204,134701,79728,57534,10006,3955,2648,4824,27023,2303,10512,84667,23509,54475,10683,51176,10787,
GO:0001757~somite specification	28514,23242,4222,4223,92129,
GO:0001758~retinal dehydrogenase activity	57016,8854,216,1109,8644,64577,
GO:0001759~organ induction	2247,10252,2255,3227,2246,2260,2248,3207,3237,2668,2253,6495,10818,
GO:0001760~aminocarboxymuconate-semialdehyde decarboxylase activity	130013,
GO:0001763~morphogenesis of a branching structure	6943,639,6997,2294,1305,57471,4855,29072,1501,
GO:0001764~neuron migration	4139,57556,389549,644168,5830,120114,4147,10752,6656,5191,460,8829,9201,1641,30012,2676,11104,6792,5116,9423,2534,885,200933,7025,4137,2260,6722,2697,2624,2625,7026,3675,5080,5828,558,886,1499,4628,5048,1630,4929,7080,6387,5663,3110,429,2823,1233,7852,7531,5649,1020,7155,5747,4208,581,6695,8941,5592,2621,10371,8851,5108,7291,4916,4915,11023,9856,2011,10806,259266,84623,84892,89796,266727,92737,79…
GO:0001765~membrane raft assembly	10211,302,2013,6281,2319,23180,
GO:0001766~membrane raft polarization	914,4118,1794,
GO:0001768~establishment of T cell polarity	6366,1236,4627,1794,6363,
GO:0001770~establishment of natural killer cell polarity	81609,
GO:0001771~immunological synapse formation	6366,8440,5551,923,11151,2047,1739,81704,1794,6363,
GO:0001772~immunological synapse	388325,396,9306,8417,27040,8915,3383,3932,916,3002,5573,940,951,3001,7430,3958,963,3683,923,11151,4627,7535,1845,975,5588,5795,1739,214,399,146206,10015,81609,84433,30968,
GO:0001773~myeloid dendritic cell activation	3146,29108,
GO:0001774~microglial cell activation	3565,3725,1191,566,3596,6622,199,6376,7442,51311,51284,
GO:0001775~cell activation	1471,5154,3479,6348,5156,100133941,57152,
GO:0001776~leukocyte homeostasis	2322,159296,
GO:0001777~T cell homeostatic proliferation	581,
GO:0001778~plasma membrane repair	9066,8291,4628,859,493829,113146,26509,4620,
GO:0001779~natural killer cell differentiation	5293,11334,6929,558,3600,6776,6777,3398,6670,7301,10461,10320,257101,25831,
GO:0001780~neutrophil homeostasis	301,4522,2122,5142,83700,2542,
GO:0001781~neutrophil apoptotic process	3458,3569,338442,
GO:0001782~B cell homeostasis	5293,23495,3551,10018,4067,596,836,3071,4208,581,6654,6655,5585,578,149041,124976,202309,55012,115650,50943,54542,10673,8517,
GO:0001783~B cell apoptotic process	10018,10758,27242,8915,581,5585,578,
GO:0001784~phosphotyrosine binding	868,2268,53,867,5774,5595,5594,5777,6464,7535,84867,26119,64092,23624,26228,
GO:0001785~prostaglandin J receptor activity	5729,11251,
GO:0001786~phosphatidylserine binding	6247,8416,10125,9362,8436,7057,3146,2596,6857,312,4082,558,5333,4240,115548,2621,6121,493829,91404,949,8904,84258,57158,114884,114882,114879,6860,54843,4139,11314,85477,
GO:0001787~natural killer cell proliferation	2000,
GO:0001791~IgM binding	83953,146894,
GO:0001792~polymeric immunoglobulin receptor activity	5284,
GO:0001798~positive regulation of type IIa hypersensitivity	718,2207,
GO:0001805~positive regulation of type III hypersensitivity	2207,
GO:0001806~type IV hypersensitivity	2051,2625,
GO:0001808~negative regulation of type IV hypersensitivity	6693,53833,
GO:0001809~positive regulation of type IV hypersensitivity	7784,
GO:0001812~positive regulation of type I hypersensitivity	2205,2207,
GO:0001816~cytokine production	23318,5293,4094,10725,10125,920,6279,6280,1621,2167,5724,3988,7294,5294,5966,3702,22925,4773,10666,10538,84901,1903,50943,51135,2542,
GO:0001817~regulation of cytokine production	7187,4057,4067,1997,6441,1445,8826,53347,9308,9516,59272,26287,27033,50848,
GO:0001818~negative regulation of cytokine production	9252,8986,1411,6556,695,57447,
GO:0001819~positive regulation of cytokine production	2069,10555,10211,6647,183,7124,150,5610,3952,3357,6556,89780,7110,3428,150372,126259,57162,541468,10554,84433,59067,11148,29923,
GO:0001820~serotonin secretion	2205,
GO:0001821~histamine secretion	100,1906,116,1909,
GO:0001822~kidney development	11127,5310,7422,5017,7161,10018,6943,4038,7380,7466,8854,8879,10272,51057,5972,760,445,183,7020,1634,4311,5314,2736,7067,4953,652,1636,7490,654,2625,324,4357,185,6928,6664,403,7046,5176,1523,7917,3758,3975,223,1063,10972,1028,8516,3158,54361,3190,5471,6569,7849,581,8692,8100,6557,93,84159,6495,9104,3764,23371,23322,54790,23210,50484,25976,342372,27031,55959,23213,90410,255738,26146,79810,7021,724…
GO:0001823~mesonephros development	7490,2255,5972,652,655,2625,2253,5076,7704,7849,116039,130497,
GO:0001824~blastocyst development	6927,663,2116,9421,824,5702,7046,5704,4678,4751,1603,1999,5460,9412,55632,84072,121599,56949,
GO:0001825~blastocyst formation	23451,9927,6498,7784,7082,285855,54663,57820,27341,51639,
GO:0001826~inner cell mass cell differentiation	6928,9646,80312,54475,
GO:0001827~inner cell mass cell fate commitment	9113,63978,26524,
GO:0001828~inner cell mass cellular morphogenesis	9113,64321,26524,
GO:0001829~trophectodermal cell differentiation	10370,4849,8320,9421,100,6667,6722,3726,6670,705,9646,7022,1045,84525,4848,27022,
GO:0001831~trophectodermal cellular morphogenesis	2103,8452,4838,
GO:0001832~blastocyst growth	5890,4683,642623,9646,23168,91603,
GO:0001833~inner cell mass cell proliferation	23476,8882,675,9837,9869,129685,54892,79728,26173,84296,81565,1755,57167,27339,51119,
GO:0001834~trophectodermal cell proliferation	8882,2103,
GO:0001835~blastocyst hatching	2896,6598,5932,
GO:0001836~release of cytochrome c from mitochondria	6648,10059,79017,7157,3725,885,2537,596,1191,2810,5601,637,538,581,598,5366,597,578,92609,572,27113,56947,400410,51024,
GO:0001837~epithelial to mesenchymal transition	6591,6615,7481,7040,650,3082,655,2316,2263,6275,1499,7046,7474,4851,3987,6662,2932,8091,54361,84695,7042,7049,3516,2295,9241,10155,9820,3091,359845,265,3182,81610,57669,51176,4017,
GO:0001838~embryonic epithelial tube formation	5979,54361,
GO:0001839~neural plate morphogenesis	6862,2253,9241,57669,
GO:0001840~neural plate development	1499,
GO:0001841~neural tube formation	6885,6664,6659,6789,6788,841,79600,57534,253430,10229,51098,
GO:0001842~neural fold formation	27443,1072,54815,4838,58495,
GO:0001843~neural tube closure	10370,56963,27443,25902,8289,1856,317,23654,6862,7403,6692,10653,11019,4976,9839,8323,23242,7289,10522,4040,7546,10427,8915,5216,5914,5898,4522,652,6497,5916,5567,5077,6385,133,7249,9355,7408,8543,5076,9241,5727,23513,6491,8463,7050,7291,8092,131405,79977,65979,55740,57822,57619,7248,2648,11146,9968,144165,9585,10395,585,80199,29072,54910,55764,7976,2909,6299,55081,54903,9620,26160,57167,51715,57…
GO:0001844~protein insertion into mitochondrial membrane involved in apoptotic signaling pathway	581,64112,
GO:0001845~phagolysosome assembly	11151,8406,4647,5027,
GO:0001846~opsonin binding	3685,
GO:0001847~opsonin receptor activity	929,
GO:0001848~complement binding	629,731,733,721,966,4179,1380,
GO:0001849~complement component C1q binding	1401,325,720,5806,811,708,22918,
GO:0001850~complement component C3a binding	5245,719,
GO:0001851~complement component C3b binding	1378,5245,
GO:0001855~complement component C4b binding	10747,1378,
GO:0001856~complement component C5a binding	728,
GO:0001861~complement component C4b receptor activity	1378,
GO:0001865~NK T cell differentiation	7294,660,3702,
GO:0001866~NK T cell proliferation	3600,2000,
GO:0001867~complement activation, lectin pathway	10747,2219,8547,3848,4153,5648,2220,
GO:0001869~negative regulation of complement activation, lectin pathway	2,710,
GO:0001872~(1->3)-beta-D-glucan binding	5806,
GO:0001875~lipopolysaccharide receptor activity	7099,7097,5724,949,23643,
GO:0001878~response to yeast	7432,4852,283,351,4353,3569,796,1991,653361,6863,5806,133,942,820,
GO:0001880~Mullerian duct regression	268,657,269,4090,
GO:0001881~receptor recycling	819,9230,387849,150368,22853,144717,57679,10564,
GO:0001882~nucleoside binding	5422,81,4860,978,
GO:0001883~purine nucleoside binding	100,134,221443,
GO:0001885~endothelial cell development	2876,7716,83605,
GO:0001886~endothelial cell morphogenesis	8985,11061,4233,3209,80781,3397,6781,26084,4855,64102,57493,25932,
GO:0001887~selenium compound metabolic process	9061,9521,11185,9060,2936,6176,6181,6175,2058,6218,3921,1615,6187,6165,6129,6139,6192,6188,191,6206,6137,6134,6136,1491,6133,6146,875,6124,6223,6122,4837,23521,3376,6232,11224,6157,6125,6144,6158,6203,6193,6204,5859,6159,6164,6301,6414,3176,9045,5917,4141,60678,6224,6189,6154,6138,6155,6168,6167,6201,6202,6210,6217,6208,6228,6222,6235,6207,6205,6130,6191,6147,6194,9349,6209,6229,6230,6231,6234,21…
GO:0001888~glucuronyl-galactosyl-proteoglycan 4-alpha-N-acetylglucosaminyltransferase activity	2137,2135,
GO:0001889~liver development	11309,10370,6648,6927,5589,26257,23463,23242,5253,8854,10533,9480,1356,5009,100,445,174,7083,7450,229,383,3725,7389,6667,440,4233,5860,5914,7067,3990,3482,3082,5315,7494,6715,3929,6256,831,5764,4763,54658,595,38,898,4357,205,790,5698,4922,1499,3155,5290,4851,223,1050,6777,3651,1054,204,3158,54361,3190,382,4088,5310,861,3157,622,6670,7049,5970,2356,2305,1628,8100,5311,7919,570,3184,3280,3142,84159…
GO:0001890~placenta development	79733,23089,6927,2116,1747,2707,6647,100,283,7450,5054,1634,3326,4233,3294,5468,899,3952,4693,4158,5747,329,9820,1432,7262,55193,5654,89884,144455,4838,430,4435,10761,55224,8022,51493,4216,
GO:0001891~phagocytic cup	345611,64005,23396,7124,301,3936,11151,27,1785,199,5879,9322,375033,10347,84466,56990,51411,27131,
GO:0001892~embryonic placenta development	10370,2103,1956,5155,1437,6667,1051,7942,2624,405,6546,7274,1050,5310,3297,6670,2186,5311,5469,3091,4838,2034,27022,
GO:0001893~maternal placenta development	639,6256,7026,6257,10935,207,659,10959,26528,4838,56977,
GO:0001894~tissue homeostasis	8029,1280,3688,5159,231,1297,947,1490,3209,3758,6662,51052,22954,31,6794,1302,2778,29123,642658,58476,5025,580,
GO:0001895~retina homeostasis	728378,7287,6647,1472,3512,5284,3514,3502,3493,3494,213,7018,4057,3848,3315,387715,653269,653781,5304,1001,563,3933,60,4069,567,71,5052,1258,11272,6121,445582,582,134430,79738,282809,124220,585,58503,64078,23746,25861,
GO:0001896~autolysis	825,
GO:0001909~leukocyte mediated cytotoxicity	6813,
GO:0001910~regulation of leukocyte mediated cytotoxicity	3383,
GO:0001912~positive regulation of leukocyte mediated cytotoxicity	6347,4843,
GO:0001913~T cell mediated cytotoxicity	56253,1512,3002,1075,2013,4277,100507436,135250,23705,
GO:0001914~regulation of T cell mediated cytotoxicity	177,11035,
GO:0001915~negative regulation of T cell mediated cytotoxicity	5788,5532,3575,10859,
GO:0001916~positive regulation of T cell mediated cytotoxicity	5788,8417,3105,3133,3106,3592,3593,3594,6375,567,8772,149233,5027,51561,
GO:0001917~photoreceptor inner segment	25861,22941,7287,10681,5470,7399,10518,8787,3623,6010,2026,387715,6295,2779,2780,4117,5132,4842,407,2978,1785,6101,2782,2792,1759,4647,124590,9696,128338,23035,53904,51109,140469,585,64072,23746,2979,26052,10083,
GO:0001918~farnesylated protein binding	23746,
GO:0001919~regulation of receptor recycling	55004,43,125058,55614,51510,
GO:0001920~negative regulation of receptor recycling	55435,50852,255738,10133,
GO:0001921~positive regulation of receptor recycling	10268,6622,27065,1889,4905,5663,23513,9341,11149,116985,
GO:0001922~B-1 B cell homeostasis	10603,25,7128,3091,
GO:0001923~B-1 B cell differentiation	10892,
GO:0001927~exocyst assembly	149371,55770,
GO:0001928~regulation of exocyst assembly	4684,5899,
GO:0001931~uropod	8395,9051,23396,10211,3384,7430,6693,4478,4627,6404,2319,
GO:0001932~regulation of protein phosphorylation	84687,7484,23654,8651,4724,3364,10474,335,2335,4067,2241,3707,5371,407,5747,5888,55704,55693,22863,201163,96459,55023,51311,51284,1951,440193,57600,23603,
GO:0001933~negative regulation of protein phosphorylation	573,4221,8613,10106,10217,5071,4040,9353,7040,5621,4142,3643,4067,891,3486,2192,5080,6622,2475,623,7498,5664,5536,5728,3558,2280,5591,4088,3642,23435,177,284,4916,120892,153090,79899,152559,84063,135228,22863,55022,54431,26146,64780,58509,84327,55243,80279,91663,11315,11261,10519,51763,116496,58190,25937,50855,25998,55364,10891,27347,27342,23603,
GO:0001934~positive regulation of protein phosphorylation	54959,146433,820,3491,8099,1855,1856,4593,8312,8473,8841,6899,8398,9475,10211,10125,9965,11200,25,1956,2147,718,3265,3845,7040,3481,7124,3553,2064,7471,4914,3690,3643,1392,1436,302,5911,5899,650,652,4318,7422,6693,2022,7494,595,1910,9495,4504,958,92,5595,10961,894,896,207,208,2324,3791,7066,4987,2475,5601,5028,6662,1453,408,2323,1946,84867,199,89780,5879,6868,55615,1601,7010,5329,5747,6789,5058,8…
GO:0001935~endothelial cell proliferation	2081,335,796,3146,3162,7494,947,5291,4323,5613,7010,1739,659,949,79400,55145,51378,4017,
GO:0001936~regulation of endothelial cell proliferation	8823,8817,8854,94,3952,284,
GO:0001937~negative regulation of endothelial cell proliferation	889,11061,348,350,7057,6678,7857,2697,2022,4763,7026,498,5797,7046,94,6772,7498,2833,858,55333,857,9255,177,22846,23213,84913,64102,28984,51738,93974,2658,
GO:0001938~positive regulation of endothelial cell proliferation	7046,6369,8829,8742,8828,10016,5155,7432,116844,283,383,3690,3725,2247,7472,650,652,1535,6347,7857,2152,7422,5578,4763,654,2261,3164,3148,405,207,7060,2324,3791,94,7474,3357,2475,6387,5228,7423,858,6356,1232,1012,7010,857,1960,9037,659,5587,1893,3091,253260,441478,79805,57521,55109,5629,56005,23411,26051,25865,79031,51162,2658,51157,5365,10344,
GO:0001939~female pronucleus	200424,10270,6513,6908,890,10951,55183,359787,
GO:0001940~male pronucleus	200424,6908,890,10951,55183,359787,
GO:0001941~postsynaptic membrane organization	1140,2668,
GO:0001942~hair follicle development	3911,8456,9079,8323,4038,8549,22943,1956,5154,1622,3624,324,3229,54345,91,6662,16,5664,9355,7042,5970,50814,135228,147409,8861,340481,147495,128178,7022,1775,80199,55366,80326,60529,60485,7976,55504,3890,9620,57216,10913,11166,
GO:0001944~vasculature development	6943,7763,796,54345,2324,5290,6794,10541,55294,4838,60626,27077,
GO:0001945~lymph vessel development	6899,2324,3791,6850,1948,2296,79652,57493,
GO:0001946~lymphangiogenesis	7422,5532,54345,2324,94,93,659,5784,147372,10630,5629,2303,
GO:0001947~heart looping	10370,344022,11127,28514,6926,7547,8928,9645,9421,6722,2348,2697,2022,54345,7474,2626,4851,5663,1482,10660,2253,89780,9464,4088,4208,6909,5311,3549,6469,6491,3091,200894,26005,55036,27031,57534,388389,55212,54806,129880,123872,121643,585,4838,83852,6608,55897,58495,64321,8195,55081,339829,26160,57216,57057,51684,22992,51098,
GO:0001948~glycoprotein binding	7039,658,6386,10294,5327,5265,3949,7040,920,350,7037,7450,3689,3688,3932,2534,7057,7431,2155,3956,3309,3684,2260,3482,5304,999,3416,6403,6382,5921,2316,563,3675,811,821,657,1453,51552,567,1455,7436,6900,1272,10960,10956,6469,6804,120892,148738,80020,126433,9695,56963,27248,115290,27113,55741,59272,90070,80331,53944,26270,26232,7036,
GO:0001949~sebaceous gland cell differentiation	79152,
GO:0001951~intestinal D-glucose absorption	7429,7430,5357,
GO:0001952~regulation of cell-matrix adhesion	4653,9480,596,4617,4763,5291,780,50488,7248,3175,
GO:0001953~negative regulation of cell-matrix adhesion	8573,9723,7057,5921,4763,5295,3204,4771,604,1029,8751,10631,340485,349633,4653,
GO:0001954~positive regulation of cell-matrix adhesion	1756,6366,6370,1435,6997,948,2041,1236,7402,7424,2932,2013,1012,1021,5590,3611,2185,6422,4814,10519,59339,27185,56477,
GO:0001955~blood vessel maturation	1003,26057,8434,4313,4066,1901,1649,94,
GO:0001956~positive regulation of neurotransmitter secretion	84062,6622,112755,6804,2852,8877,23025,
GO:0001957~intramembranous ossification	8817,1277,4313,1513,4330,8313,
GO:0001958~endochondral ossification	23387,5191,3636,8817,1277,1280,249,5744,652,654,2261,4322,4323,4325,1749,3339,7010,1300,4208,4664,860,4209,4665,2778,1305,642658,162466,55790,54928,
GO:0001959~regulation of cytokine-mediated signaling pathway	100133941,3656,3654,
GO:0001960~negative regulation of cytokine-mediated signaling pathway	342979,26525,5788,3557,857,1893,59307,7837,11213,
GO:0001961~positive regulation of cytokine-mediated signaling pathway	10555,8767,972,558,5048,2621,10554,
GO:0001963~synaptic transmission, dopaminergic	1392,7054,1813,1812,1815,1816,1393,1814,1020,23551,2844,9293,
GO:0001964~startle response	65217,64478,2906,5071,3756,5179,2741,2743,4204,7349,3084,3736,2903,2904,64067,4861,84189,
GO:0001965~G-protein alpha-subunit binding	26086,10636,6002,6001,154,3482,1812,2149,3356,4988,5997,3357,10287,5999,5536,2150,4924,5996,1902,60626,55188,23566,
GO:0001967~suckling behavior	391723,2744,351,1271,5021,9464,5457,2902,334,2904,130507,55585,5194,51317,51009,1602,
GO:0001968~fibronectin binding	284297,10272,3690,3688,3685,1514,7057,4018,3676,7422,3486,2192,3488,1520,3675,1490,6385,7060,1513,4322,4237,51144,29113,151887,131578,6423,4653,90070,59339,
GO:0001970~positive regulation of activation of membrane attack complex	718,729,
GO:0001971~negative regulation of activation of membrane attack complex	966,
GO:0001972~retinoic acid binding	1381,1592,54600,7367,9227,5104,7363,5914,3482,7364,54578,54658,54657,7026,1382,54659,7366,286256,340665,54577,54575,54576,56603,
GO:0001973~adenosine receptor signaling pathway	134,135,111,2771,140,136,5028,5032,64805,
GO:0001974~blood vessel remodeling	729230,2006,2255,3200,6899,8996,183,3479,1621,1636,3676,3976,633,4846,558,147,94,186,8048,2253,7042,182,4193,538,3516,4208,581,2296,4775,93,659,578,2034,2303,10512,9474,54567,
GO:0001975~response to amphetamine	84687,1787,6647,3251,5020,3383,7054,1621,1813,1812,1815,1816,5021,4922,1269,147,1814,1649,2774,4929,5903,84867,801,5153,2902,6571,5530,2903,1808,3066,84152,9734,
GO:0001976~neurological system process involved in regulation of systemic arterial blood pressure	796,1813,4204,
GO:0001980~regulation of systemic arterial blood pressure by ischemic conditions	7137,
GO:0001984~vasodilation of artery involved in baroreceptor response to increased systemic arterial blood pressure	796,
GO:0001985~negative regulation of heart rate involved in baroreceptor response to increased systemic arterial blood pressure	148,
GO:0001986~negative regulation of the force of heart contraction involved in baroreceptor response to increased systemic arterial blood pressure	146,
GO:0001987~vasoconstriction of artery involved in baroreceptor response to lowering of systemic arterial blood pressure	147,
GO:0001988~positive regulation of heart rate involved in baroreceptor response to decreased systemic arterial blood pressure	89832,
GO:0001991~regulation of systemic arterial blood pressure by circulatory renin-angiotensin	186,
GO:0001992~regulation of systemic arterial blood pressure by vasopressin	1816,554,5021,552,553,
GO:0001994~norepinephrine-epinephrine vasoconstriction involved in regulation of systemic arterial blood pressure	1816,146,148,147,
GO:0001996~positive regulation of heart rate by epinephrine-norepinephrine	153,148,147,
GO:0001997~positive regulation of the force of heart contraction by epinephrine-norepinephrine	153,148,147,
GO:0001998~angiotensin mediated vasoconstriction involved in regulation of systemic arterial blood pressure	183,
GO:0001999~renal response to blood flow involved in circulatory renin-angiotensin regulation of systemic arterial blood pressure	183,
GO:0002001~renin secretion into blood stream	5125,
GO:0002002~regulation of angiotensin levels in blood	8509,
GO:0002003~angiotensin maturation	10159,5972,183,1511,4311,1636,1359,290,1215,2028,59272,1522,
GO:0002005~angiotensin catabolic process in blood	1636,2028,59272,
GO:0002009~morphogenesis of an epithelium	65217,760,3853,3868,7414,2261,1427,5268,54101,9496,768,341640,80144,6910,8914,
GO:0002011~morphogenesis of an epithelial sheet	1147,6722,3212,3214,284217,182,4853,4214,1605,94134,64398,55327,
GO:0002014~vasoconstriction of artery involved in ischemic response to lowering of systemic arterial blood pressure	7873,
GO:0002016~regulation of blood volume by renin-angiotensin	183,1814,7080,
GO:0002017~regulation of blood volume by renal aldosterone	1585,3291,
GO:0002018~renin-angiotensin regulation of aldosterone production	5972,183,185,186,
GO:0002019~regulation of renal output by angiotensin	183,1636,
GO:0002020~protease binding	9994,8797,10752,8837,9507,374291,10211,8915,462,5265,2,7076,1471,1475,3949,3630,7124,4155,2335,1476,7450,7157,3690,5054,5104,3688,3685,302,1991,5345,248,5045,7316,596,3815,940,3329,2152,6402,3554,7077,7494,831,7128,6261,355,3675,1803,6317,624,6717,970,5269,7078,836,6318,1311,5272,3640,675,5428,8738,3934,6531,6407,4035,2191,8772,10956,6786,2319,9325,11047,1893,219743,4798,147372,54507,168451,83752…
GO:0002021~response to dietary excess	7425,348,3952,114789,130399,79718,9573,10891,27344,
GO:0002023~reduction of food intake in response to dietary excess	886,51052,56923,80010,
GO:0002024~diet induced thermogenesis	2863,154,153,155,4160,5468,353500,7442,115209,53405,
GO:0002025~vasodilation by norepinephrine-epinephrine involved in regulation of systemic arterial blood pressure	154,153,155,
GO:0002026~regulation of the force of heart contraction	10539,3458,476,4634,2548,1113,4633,4635,4625,4624,488,5578,5350,6546,133,8048,477,817,8862,
GO:0002027~regulation of heart rate	845,4194,8913,183,5020,796,1756,4625,4624,1813,2697,5566,3270,6546,4159,859,801,10265,4193,287,5144,6640,6331,10371,4607,777,51086,23171,11149,6262,2034,64091,29098,10021,6336,
GO:0002028~regulation of sodium ion transport	5187,7040,476,1813,4846,4842,6546,6550,6338,150094,7533,1760,79570,154215,128414,286183,5025,5027,57731,
GO:0002029~desensitization of G-protein coupled receptor protein signaling pathway	156,2869,2870,2696,
GO:0002030~inhibitory G-protein coupled receptor phosphorylation	816,
GO:0002031~G-protein coupled receptor internalization	5338,796,1813,3351,409,2868,133,1814,3357,408,1785,1759,2966,
GO:0002032~desensitization of G-protein coupled receptor protein signaling pathway by arrestin	154,155,409,
GO:0002033~vasodilation by angiotensin involved in regulation of systemic arterial blood pressure	186,
GO:0002034~regulation of blood vessel size by renin-angiotensin	183,5345,185,
GO:0002035~brain renin-angiotensin system	186,6196,
GO:0002036~regulation of L-glutamate transport	4735,
GO:0002039~p53 binding	8805,8312,7161,51499,9891,23028,23476,7157,3329,1938,4582,2623,6872,4487,3064,2932,6597,754,641,10197,4904,1020,4193,2033,6598,7158,7159,23650,9100,27063,6794,4916,6880,151126,84460,56254,83860,201181,55159,8550,1029,54971,80854,117584,1387,7874,80196,23411,10919,25898,25946,112858,7011,78986,8626,1263,79750,79698,79813,64393,83596,57680,29117,56950,55602,1616,23567,
GO:0002040~sprouting angiogenesis	79733,55742,8829,9723,10266,7057,2324,4851,5228,1012,998,7010,2185,284,23210,147372,144455,90268,11082,51176,4017,
GO:0002041~intussusceptive angiogenesis	3491,
GO:0002042~cell migration involved in sprouting angiogenesis	8829,26585,9353,3688,2247,6722,6997,7422,3164,3791,1948,2050,2822,1960,6091,
GO:0002043~blood vessel endothelial cell proliferation involved in sprouting angiogenesis	9270,652,94,9037,441478,168667,
GO:0002044~blood vessel endothelial cell migration involved in intussusceptive angiogenesis	23592,
GO:0002046~opsin binding	6295,407,90410,
GO:0002051~osteoblast fate commitment	860,4086,4090,
GO:0002052~positive regulation of neuroblast proliferation	7422,2737,1813,5080,1499,1638,4851,6657,1524,7424,6663,6376,6469,3091,23440,6604,259266,63950,6608,63925,7976,27185,
GO:0002053~positive regulation of mesenchymal cell proliferation	7422,93986,6899,6474,4041,4609,5154,7472,2260,2263,2254,1499,3667,3791,657,7048,7474,6772,6662,5396,6468,394,3549,51450,6608,8646,8626,8660,
GO:0002055~adenine binding	353,
GO:0002058~uracil binding	1807,
GO:0002059~thymine binding	1807,
GO:0002060~purine nucleobase binding	4860,5836,
GO:0002062~chondrocyte differentiation	100526772,389125,4781,7480,7476,7040,1280,2736,2260,650,652,5578,1297,2261,2254,657,8200,4856,8091,2822,3339,861,5745,10865,4208,864,860,4209,7045,1432,1302,388585,64764,642658,116039,130497,399979,7482,265,81029,10736,54360,7227,
GO:0002063~chondrocyte development	176,658,6474,8817,1301,4488,659,860,375056,22856,55959,23213,6423,50515,54928,9451,
GO:0002064~epithelial cell development	9480,2683,7852,1874,54768,389015,57835,8626,3175,
GO:0002066~columnar/cuboidal epithelial cell development	6098,57619,
GO:0002067~glandular epithelial cell differentiation	157848,133396,
GO:0002068~glandular epithelial cell development	5914,5915,5916,
GO:0002070~epithelial cell maturation	6496,5241,2697,84283,29842,
GO:0002071~glandular epithelial cell maturation	137964,
GO:0002072~optic cup morphogenesis involved in camera-type eye development	220,5076,
GO:0002074~extraocular skeletal muscle development	668,779,5308,22989,
GO:0002076~osteoblast development	4221,3199,4041,632,2099,2736,5744,3727,43,4488,9759,4088,5745,860,6469,23601,8994,23314,10014,23462,
GO:0002077~acrosome matrix dispersal	49,
GO:0002079~inner acrosomal membrane	4179,9321,147744,54586,
GO:0002080~acrosomal membrane	148229,23353,5104,682,858,8153,857,8100,2319,51365,338661,54760,124912,284359,64518,83639,81833,
GO:0002081~outer acrosomal membrane	170370,7784,9321,54586,
GO:0002082~regulation of oxidative phosphorylation	538,84300,84275,79085,65018,
GO:0002083~4-hydroxybenzoate decaprenyltransferase activity	27235,
GO:0002084~protein depalmitoylation	5538,10434,11313,127018,
GO:0002085~inhibition of neuroepithelial cell differentiation	4838,
GO:0002086~diaphragm contraction	154,2548,7134,
GO:0002087~regulation of respiratory gaseous exchange by neurological system process	30012,2744,2741,134,5090,477,4204,57616,22871,57555,8929,170825,54413,
GO:0002088~lens development in camera-type eye	100126572,1497,5309,6496,1410,1411,1421,7472,1019,1418,2697,1427,2625,1017,5080,4284,7046,7048,7474,2703,1412,3982,1739,2301,5469,50937,4810,146862,147912,5629,7482,221322,90780,84189,
GO:0002089~lens morphogenesis in camera-type eye	10370,4211,6656,5309,8412,6497,2261,1499,6664,357,5818,23424,25945,
GO:0002090~regulation of receptor internalization	10211,22943,375,284654,6456,
GO:0002091~negative regulation of receptor internalization	6386,26045,302,1742,8898,347730,6311,
GO:0002092~positive regulation of receptor internalization	26585,2688,967,1813,7422,6401,5336,4908,409,6850,408,84867,89780,55333,57817,284,6424,55681,9863,54806,255738,84896,9779,9463,
GO:0002093~auditory receptor cell morphogenesis	51057,5879,84189,
GO:0002094~polyprenyltransferase activity	79947,
GO:0002095~caveolar macromolecular signaling complex	775,
GO:0002098~tRNA wobble uridine modification	348180,27304,90353,91801,81605,55140,
GO:0002100~tRNA wobble adenosine to inosine editing	134637,
GO:0002102~podosome	285590,9404,9948,6840,2934,7170,3936,7412,5599,3190,7171,101,5782,7984,2017,6624,9644,58480,83706,134265,23022,6455,64147,51411,28988,
GO:0002113~interleukin-33 binding	9173,
GO:0002114~interleukin-33 receptor activity	9173,
GO:0002115~store-operated calcium entry	6786,283229,84876,80228,93129,84766,
GO:0002116~semaphorin receptor complex	8829,23654,5364,8828,10154,5362,55558,91584,5361,5365,23129,
GO:0002118~aggressive behavior	5179,6869,7101,
GO:0002121~inter-male aggressive behavior	84623,51301,
GO:0002125~maternal aggressive behavior	5020,551,1393,552,
GO:0002128~tRNA nucleoside ribose methylation	24140,
GO:0002133~polycystin complex	5310,5311,
GO:0002134~UTP binding	3326,55149,
GO:0002135~CTP binding	3326,
GO:0002138~retinoic acid biosynthetic process	5947,220,157506,
GO:0002141~stereocilia ankle link	79955,
GO:0002142~stereocilia ankle link complex	25861,7399,55591,
GO:0002143~tRNA wobble position uridine thiolation	55687,27304,
GO:0002149~hypochlorous acid biosynthetic process	4353,
GO:0002151~G-quadruplex RNA binding	8087,2334,170506,
GO:0002152~bile acid conjugation	570,
GO:0002153~steroid receptor RNA activator RNA binding	7067,
GO:0002154~thyroid hormone mediated signaling pathway	5469,
GO:0002155~regulation of thyroid hormone mediated signaling pathway	9611,7067,5547,8648,122876,
GO:0002158~osteoclast proliferation	8600,1435,4883,
GO:0002159~desmosome assembly	3728,5578,5318,11187,
GO:0002161~aminoacyl-tRNA editing activity	3376,57176,344405,23395,7407,16,92675,112487,55699,51520,
GO:0002162~dystroglycan binding	1756,375790,23122,10551,4133,7414,1605,23332,120071,155465,
GO:0002175~protein localization to paranode region of axon	23114,8506,7368,23136,
GO:0002176~male germ cell proliferation	6691,8894,1761,
GO:0002177~manchette	286187,136332,79925,
GO:0002178~palmitoyltransferase complex	51125,51114,
GO:0002181~cytoplasmic translation	8669,6165,6129,6133,6146,6159,6154,6138,6160,6132,6173,6128,51069,285855,200916,24140,51121,25873,
GO:0002183~cytoplasmic translational initiation	10480,
GO:0002184~cytoplasmic translational termination	2935,23708,
GO:0002189~ribose phosphate diphosphokinase complex	5636,5634,5631,5635,
GO:0002190~cap-independent translational initiation	5936,
GO:0002192~IRES-dependent translational initiation	8562,1939,1978,5936,28985,
GO:0002193~MAML1-RBP-Jkappa- ICN1 complex	4851,3516,9794,
GO:0002194~hepatocyte cell migration	5629,
GO:0002196~Ser-tRNA(Ala) hydrolase activity	80755,
GO:0002199~zona pellucida receptor complex	6950,3305,22948,7203,10694,10575,10576,124626,10574,11055,
GO:0002215~defense response to nematode	8288,5553,7292,
GO:0002218~activation of innate immune response	340061,9447,3146,3428,57506,115004,25942,85363,58484,29108,
GO:0002221~pattern recognition receptor signaling pathway	8993,57115,114771,114770,64581,85363,8685,1755,
GO:0002223~stimulatory C-type lectin receptor signaling pathway	100528032,122706,5717,5718,5715,10213,5688,3551,1147,5170,5709,6885,9252,5716,5063,4772,8915,4893,3265,3845,3553,5894,2534,4067,7314,7316,6714,3384,5532,5336,5566,5702,4790,5689,5568,5567,5682,5683,5684,5685,4792,22914,5696,5698,5686,5692,5694,5693,2207,3385,5701,5699,6850,5704,5714,5691,5690,5713,7321,5710,5687,9040,7334,10197,801,5700,5705,5706,7322,6233,7311,5534,6500,4791,5971,5970,5580,5720,…
GO:0002224~toll-like receptor signaling pathway	7099,5609,3551,1147,7098,3656,6885,8767,7100,7097,9252,8915,2353,3689,3725,1514,1508,929,7314,7316,3684,7184,1386,1385,948,3929,466,2002,4790,1520,4792,5595,5594,1326,1513,5599,5601,6416,5606,9261,1845,3654,7321,6197,5608,5602,114609,7323,7334,7322,6233,7311,6500,4791,4205,5604,5970,695,4208,7187,1846,8772,5598,4214,7335,330,329,8737,8454,9641,3661,5528,841,6196,7096,6195,4793,10454,5600,1432,786…
GO:0002227~innate immune response in mucosa	8344,85236,4057,5319,3565,337,8970,6037,4843,820,54145,1667,1668,1672,8347,2197,6170,8349,92747,64127,
GO:0002228~natural killer cell mediated immunity	3822,3824,
GO:0002230~positive regulation of defense response to virus by host	26191,2660,9447,9788,10758,2542,10488,2215,8464,7743,10675,1366,23586,3250,5539,3853,481,3565,1965,2168,6629,308,1351,6628,1359,2252,57007,2040,3593,5371,2558,6323,4190,3594,6507,766,5273,9513,3784,8736,6773,9798,8504,6632,7311,8350,4913,4130,55173,8208,9982,7004,4638,5166,80149,149233,387849,54890,55159,25758,9469,57506,340061,9715,200316,149466,339834,401466,9688,115004,10859,139741,9796,8110,2…
GO:0002232~leukocyte chemotaxis involved in inflammatory response	2867,3929,
GO:0002236~detection of misfolded protein	3329,
GO:0002237~response to molecule of bacterial origin	100133941,8915,3576,2920,7128,3586,54106,10892,
GO:0002238~response to molecule of fungal origin	4615,7097,
GO:0002244~hematopoietic progenitor cell differentiation	375616,374462,401551,1793,10370,54502,256957,285966,54865,4585,122618,85440,2009,23495,9841,23094,10272,9119,7040,3624,5341,5788,7153,652,1938,3213,10468,5803,5663,5664,103,6547,6429,8692,5978,8514,8874,23212,255631,157570,168002,79819,93436,167153,641649,388697,219285,55008,118856,6422,91298,147808,11149,85439,147744,115761,55260,84138,55526,89777,25942,23648,83881,64428,54443,55326,55512,57623,…
GO:0002246~wound healing involved in inflammatory response	3162,960,
GO:0002248~connective tissue replacement involved in inflammatory response wound healing	7040,3552,2149,3091,
GO:0002250~adaptive immune response	927,5293,11119,117157,23495,8767,27040,3717,4068,11024,11025,10990,23308,27242,8320,8915,57824,3439,3440,3446,3444,3452,3442,3448,3451,3456,3458,3512,920,3507,2243,2244,301,3467,3443,3441,3449,5579,909,2534,1514,4067,924,1512,926,973,3133,4179,913,5896,1493,7942,7030,1520,22914,910,911,923,1880,3445,974,1445,942,5290,5291,7006,100124696,7294,7535,6850,4734,5294,3718,23547,3558,608,6890,6891,695,3…
GO:0002260~lymphocyte homeostasis	27040,6708,6498,608,30061,
GO:0002262~myeloid cell homeostasis	10018,6647,3707,3071,57817,2176,581,578,23385,50943,
GO:0002263~cell activation involved in immune response	8729,
GO:0002264~endothelial cell activation involved in immune response	56892,
GO:0002268~follicular dendritic cell differentiation	602,4791,
GO:0002270~plasmacytoid dendritic cell activation	3146,
GO:0002277~myeloid dendritic cell activation involved in immune response	6504,1794,29108,
GO:0002281~macrophage activation involved in immune response	7305,3146,3929,7535,6850,5581,148022,22904,
GO:0002282~microglial cell activation involved in immune response	7098,1524,
GO:0002283~neutrophil activation involved in immune response	7305,2207,7535,6850,
GO:0002286~T cell activation involved in immune response	3439,3440,3446,3444,3452,3442,3448,3451,3456,3467,3443,3441,3449,3936,911,3445,5663,5664,2150,338376,56832,440275,
GO:0002291~T cell activation via T cell receptor contact with antigen bound to MHC molecule on antigen presenting cell	3383,3683,54518,
GO:0002292~T cell differentiation involved in immune response	2207,338339,26253,
GO:0002295~T-helper cell lineage commitment	161882,
GO:0002296~T-helper 1 cell lineage commitment	3565,6778,
GO:0002302~CD8-positive, alpha-beta T cell differentiation involved in immune response	8320,3458,
GO:0002309~T cell proliferation involved in immune response	7157,942,6556,10859,8995,
GO:0002312~B cell activation involved in immune response	3456,1880,
GO:0002313~mature B cell differentiation involved in immune response	1880,
GO:0002314~germinal center B cell differentiation	100,55846,
GO:0002315~marginal zone B cell differentiation	28514,4242,602,4853,2185,3955,
GO:0002316~follicular B cell differentiation	5336,
GO:0002317~plasma cell differentiation	3964,3956,159296,
GO:0002318~myeloid progenitor cell differentiation	3815,673,2322,4291,861,54790,83700,2542,
GO:0002320~lymphoid progenitor cell differentiation	596,3815,652,6688,6469,10538,
GO:0002322~B cell proliferation involved in immune response	7099,25,202309,4064,23228,
GO:0002323~natural killer cell activation involved in immune response	3439,3440,3446,3444,3452,3442,3448,3451,3456,3467,3443,3441,3449,3593,3445,338376,51744,56832,
GO:0002326~B cell lineage commitment	7157,596,6929,5897,5591,
GO:0002327~immature B cell differentiation	3815,96459,
GO:0002328~pro-B cell differentiation	2322,3981,5591,6659,
GO:0002329~pre-B cell differentiation	100133941,56262,286410,
GO:0002331~pre-B cell allelic exclusion	5896,5897,472,
GO:0002333~transitional one stage B cell differentiation	25,
GO:0002335~mature B cell differentiation	5452,
GO:0002337~B-1a B cell differentiation	112616,23228,
GO:0002347~response to tumor cell	3176,
GO:0002352~B cell negative selection	581,578,
GO:0002353~plasma kallikrein-kinin cascade	2161,5547,
GO:0002355~detection of tumor cell	56253,
GO:0002357~defense response to tumor cell	5551,126520,
GO:0002358~B cell homeostatic proliferation	5897,581,
GO:0002360~T cell lineage commitment	8456,7157,3574,5897,5591,
GO:0002361~CD4-positive, CD25-positive, alpha-beta regulatory T cell differentiation	50943,9611,2529,26279,
GO:0002362~CD4-positive, CD25-positive, alpha-beta regulatory T cell lineage commitment	50943,
GO:0002366~leukocyte activation involved in immune response	117157,6850,64581,
GO:0002367~cytokine production involved in immune response	3140,64127,
GO:0002368~B cell cytokine production	3329,
GO:0002369~T cell cytokine production	6556,1739,
GO:0002371~dendritic cell cytokine production	3815,
GO:0002372~myeloid dendritic cell cytokine production	814,
GO:0002374~cytokine secretion involved in immune response	7097,64127,54210,
GO:0002376~immune system process	3636,3783,8888,9214,3240,3620,5763,159,7917,10871,4033,8878,386653,284415,146894,100131439,169355,122622,146722,10464,9711,84955,55080,11314,
GO:0002377~immunoglobulin production	28299,28908,7441,3575,355,126259,29802,
GO:0002378~immunoglobulin biosynthetic process	5788,2590,
GO:0002380~immunoglobulin secretion involved in immune response	5452,
GO:0002381~immunoglobulin production involved in immunoglobulin mediated immune response	3123,3119,202309,64127,
GO:0002384~hepatic immune response	3569,3570,
GO:0002385~mucosal immune response	2865,2867,56957,163702,282616,
GO:0002397~MHC class I protein complex assembly	6892,
GO:0002399~MHC class II protein complex assembly	3109,
GO:0002407~dendritic cell chemotaxis	6366,3146,6352,3577,3579,1230,1236,729230,5294,1234,1235,7852,196527,54795,6363,
GO:0002408~myeloid dendritic cell chemotaxis	1236,7984,6363,
GO:0002414~immunoglobulin transcytosis in epithelial cells	146894,
GO:0002415~immunoglobulin transcytosis in epithelial cells mediated by polymeric immunoglobulin receptor	5284,64284,
GO:0002416~IgG immunoglobulin transcytosis in epithelial cells mediated by FcRn immunoglobulin receptor	2217,
GO:0002418~immune response to tumor cell	5551,100507436,
GO:0002426~immunoglobulin production in mucosal tissue	8741,9245,
GO:0002429~immune response-activating cell surface receptor signaling pathway	4277,
GO:0002430~complement receptor mediated signaling pathway	1378,1380,2822,719,
GO:0002431~Fc receptor mediated stimulatory signaling pathway	4067,2207,
GO:0002432~granuloma formation	1051,201294,
GO:0002437~inflammatory response to antigenic stimulus	23135,10125,3552,3553,3559,3123,3146,3557,3148,729230,4851,3568,4853,3516,53833,9240,84639,122481,64806,27178,27177,56300,26525,27179,
GO:0002438~acute inflammatory response to antigenic stimulus	8620,3383,1991,3579,923,624,4988,133396,
GO:0002439~chronic inflammatory response to antigenic stimulus	7124,3553,191,
GO:0002443~leukocyte mediated immunity	1621,
GO:0002446~neutrophil mediated immunity	124599,5319,3569,3570,1636,6868,55904,84522,1130,51135,
GO:0002448~mast cell mediated immunity	5272,10417,
GO:0002455~humoral immune response mediated by circulating immunoglobulin	3507,3123,3119,602,7784,9156,
GO:0002456~T cell mediated immunity	64005,10384,925,4179,2794,11118,182,1130,50943,
GO:0002457~T cell antigen processing and presentation	3383,23180,285852,8284,
GO:0002460~adaptive immune response based on somatic recombination of immune receptors built from immunoglobulin superfamily domains	7040,
GO:0002462~tolerance induction to nonself antigen	719,
GO:0002467~germinal center formation	89857,10563,602,604,6868,4791,4208,201294,
GO:0002474~antigen processing and presentation of peptide antigen via MHC class I	3107,3134,3105,3135,122706,563,567,3106,3077,5717,5718,5715,10213,5688,6892,5709,5716,9871,22872,10802,10427,3136,1536,3685,7314,7316,2209,1636,1535,3133,653361,948,5702,3693,4688,5689,1520,5682,5683,5684,5685,811,821,5696,5698,5686,5692,5694,5693,7174,2923,5701,5699,5704,5714,7319,5691,5690,10134,5713,9632,5710,6396,9520,23480,10952,5687,10197,29927,5700,5705,5706,6233,7311,6890,6891,5720,5708,6…
GO:0002476~antigen processing and presentation of endogenous peptide antigen via MHC class Ib	3133,
GO:0002479~antigen processing and presentation of exogenous peptide antigen via MHC class I, TAP-dependent	6892,122706,5717,5718,5715,10213,5688,5709,5716,3106,3105,3107,1536,3685,7314,7316,2209,1535,3133,653361,948,3135,5702,3693,4688,5689,5682,5683,5684,5685,811,5696,5698,5686,5692,5694,5693,2923,3134,5701,5699,5704,5714,5691,5690,5713,5710,23480,10952,5687,10197,29927,567,5700,5705,5706,6233,7311,6890,6891,5720,5708,23198,9861,4689,5711,143471,9491,2210,5695,5707,55176,50489,5721,5719,
GO:0002480~antigen processing and presentation of exogenous peptide antigen via MHC class I, TAP-independent	3106,3105,3107,3133,3135,1520,3134,567,4012,
GO:0002481~antigen processing and presentation of exogenous protein antigen via MHC class Ib, TAP-dependent	5243,5244,567,6890,6891,340273,23457,
GO:0002485~antigen processing and presentation of endogenous peptide antigen via MHC class I via ER pathway, TAP-dependent	5243,5244,6890,6891,340273,23457,
GO:0002486~antigen processing and presentation of endogenous peptide antigen via MHC class I via ER pathway, TAP-independent	3105,3106,3107,
GO:0002489~antigen processing and presentation of endogenous peptide antigen via MHC class Ib via ER pathway, TAP-dependent	5243,5244,6890,6891,340273,23457,
GO:0002495~antigen processing and presentation of peptide antigen via MHC class II	220972,55016,
GO:0002502~peptide antigen assembly with MHC class I protein complex	811,
GO:0002503~peptide antigen assembly with MHC class II protein complex	3122,3123,3108,3109,
GO:0002504~antigen processing and presentation of peptide or polysaccharide antigen via MHC class II	3123,3120,3122,3109,3115,3126,3125,3117,3119,3108,3112,3113,
GO:0002506~polysaccharide assembly with MHC class II protein complex	3122,3123,
GO:0002507~tolerance induction	718,1233,
GO:0002508~central tolerance induction	2302,
GO:0002513~tolerance induction to self antigen	7040,4067,50943,
GO:0002517~T cell tolerance induction	29851,
GO:0002518~lymphocyte chemotaxis across high endothelial venule	10563,
GO:0002519~natural killer cell tolerance induction	3965,84868,
GO:0002520~immune system development	6738,4088,79925,
GO:0002521~leukocyte differentiation	6237,
GO:0002522~leukocyte migration involved in immune response	3055,2529,
GO:0002523~leukocyte migration involved in inflammatory response	100133941,5473,3689,6279,6280,6347,6401,101,83700,
GO:0002526~acute inflammatory response	9536,4968,26471,8876,336,6279,150,240,2683,7412,7292,6869,1672,90,27102,
GO:0002528~regulation of vascular permeability involved in acute inflammatory response	91807,56998,
GO:0002532~production of molecular mediator involved in inflammatory response	3566,27159,
GO:0002534~cytokine production involved in inflammatory response	3620,81929,
GO:0002537~nitric oxide production involved in inflammatory response	7099,6542,
GO:0002540~leukotriene production involved in inflammatory response	241,240,
GO:0002541~activation of plasma proteins involved in acute inflammatory response	2152,
GO:0002542~Factor XII activation	2161,3818,
GO:0002543~activation of blood coagulation via clotting cascade	2152,196527,
GO:0002544~chronic inflammatory response	6352,9536,10563,8876,6279,7057,2697,7412,820,6356,
GO:0002548~monocyte chemotaxis	6369,6366,6367,8600,6370,6360,5155,796,301,3569,3570,6348,6351,6347,6352,2350,6349,3958,2321,6346,6223,6375,6356,6368,6362,6376,6364,6355,6354,6283,4650,6358,6359,5800,388372,6361,6357,6363,6846,10344,8792,
GO:0002551~mast cell chemotaxis	5293,1113,3815,6356,5879,
GO:0002553~histamine secretion by mast cell	8773,4067,
GO:0002554~serotonin secretion by platelet	2207,6850,5023,
GO:0002566~somatic diversification of immune receptors via somatic mutation	103,
GO:0002572~pro-T cell differentiation	2625,2322,
GO:0002573~myeloid leukocyte differentiation	5664,3087,
GO:0002575~basophil chemotaxis	7422,
GO:0002576~platelet degranulation	7044,10257,81,813,2277,9948,6647,2157,2162,1675,5340,5265,2,7076,3827,5155,1950,7040,3481,335,2243,2244,2266,2335,213,5473,5196,7018,226,5154,3273,7450,3479,351,3690,5054,710,5627,5660,5216,4067,7057,3674,5341,5345,967,6678,5552,7043,1191,3309,2153,87,3920,3082,7422,6403,5175,948,7414,2316,928,1072,88,7423,7424,6812,7042,801,7114,5478,7277,10487,22915,2621,22927,29106,7273,440915,27154,7094,
GO:0002578~negative regulation of antigen processing and presentation	10288,
GO:0002581~negative regulation of antigen processing and presentation of peptide or polysaccharide antigen via MHC class II	7057,
GO:0002587~negative regulation of antigen processing and presentation of peptide antigen via MHC class II	3111,3112,
GO:0002588~positive regulation of antigen processing and presentation of peptide antigen via MHC class II	54209,29108,
GO:0002590~negative regulation of antigen processing and presentation of peptide antigen via MHC class I	55080,
GO:0002591~positive regulation of antigen processing and presentation of peptide antigen via MHC class I	5243,5244,6890,6891,340273,23457,
GO:0002605~negative regulation of dendritic cell antigen processing and presentation	7057,
GO:0002606~positive regulation of dendritic cell antigen processing and presentation	6366,972,1236,6556,6363,64127,10392,
GO:0002625~regulation of T cell antigen processing and presentation	7454,
GO:0002626~negative regulation of T cell antigen processing and presentation	3077,
GO:0002634~regulation of germinal center formation	7128,604,4208,5585,149041,
GO:0002635~negative regulation of germinal center formation	149041,2302,
GO:0002636~positive regulation of germinal center formation	8741,100,115650,10673,
GO:0002637~regulation of immunoglobulin production	5585,
GO:0002638~negative regulation of immunoglobulin production	5591,3598,
GO:0002639~positive regulation of immunoglobulin production	54440,3263,951,7494,3566,3596,23529,
GO:0002642~positive regulation of immunoglobulin biosynthetic process	51237,
GO:0002643~regulation of tolerance induction	3146,64844,
GO:0002644~negative regulation of tolerance induction	5133,
GO:0002645~positive regulation of tolerance induction	3135,10288,
GO:0002651~positive regulation of tolerance induction to self antigen	7048,
GO:0002663~positive regulation of B cell tolerance induction	7048,
GO:0002664~regulation of T cell tolerance induction	3559,
GO:0002666~positive regulation of T cell tolerance induction	3620,3135,7048,10288,
GO:0002667~regulation of T cell anergy	23239,3106,1178,50943,
GO:0002668~negative regulation of T cell anergy	942,
GO:0002669~positive regulation of T cell anergy	916,868,83737,50943,
GO:0002673~regulation of acute inflammatory response	2867,25807,
GO:0002674~negative regulation of acute inflammatory response	3630,325,3565,2950,134,5468,114548,55870,
GO:0002675~positive regulation of acute inflammatory response	241,3569,5008,6863,3572,5294,101,4889,84699,9180,
GO:0002676~regulation of chronic inflammatory response	6352,
GO:0002677~negative regulation of chronic inflammatory response	3565,1588,7128,50943,
GO:0002678~positive regulation of chronic inflammatory response	3620,
GO:0002679~respiratory burst involved in defense response	5293,4353,653361,5294,
GO:0002682~regulation of immune system process	5004,5304,2678,5005,54414,
GO:0002683~negative regulation of immune system process	6662,
GO:0002684~positive regulation of immune system process	5591,360,
GO:0002685~regulation of leukocyte migration	26191,301,2833,
GO:0002686~negative regulation of leukocyte migration	90865,100,3162,134,3204,27342,
GO:0002687~positive regulation of leukocyte migration	7097,3674,7422,6403,6401,3673,4254,7784,6869,623,6355,8174,375056,8995,8784,
GO:0002688~regulation of leukocyte chemotaxis	2185,
GO:0002689~negative regulation of leukocyte chemotaxis	9353,
GO:0002690~positive regulation of leukocyte chemotaxis	6373,5473,5196,3569,2155,3570,5197,1908,1907,6374,6375,2150,6868,6372,4283,51157,
GO:0002691~regulation of cellular extravasation	6403,
GO:0002692~negative regulation of cellular extravasation	613,29,
GO:0002693~positive regulation of cellular extravasation	3383,6347,83483,
GO:0002695~negative regulation of leukocyte activation	2852,
GO:0002696~positive regulation of leukocyte activation	83639,
GO:0002710~negative regulation of T cell mediated immunity	339390,64127,56940,
GO:0002711~positive regulation of T cell mediated immunity	3553,22890,
GO:0002715~regulation of natural killer cell mediated immunity	3133,
GO:0002717~positive regulation of natural killer cell mediated immunity	117157,3133,
GO:0002718~regulation of cytokine production involved in immune response	9865,
GO:0002720~positive regulation of cytokine production involved in immune response	2865,2867,
GO:0002721~regulation of B cell cytokine production	695,
GO:0002724~regulation of T cell cytokine production	54795,1178,
GO:0002725~negative regulation of T cell cytokine production	6375,3077,50943,64115,
GO:0002726~positive regulation of T cell cytokine production	6885,54440,3105,7292,6375,567,7186,7855,10892,7189,
GO:0002729~positive regulation of natural killer cell cytokine production	59067,
GO:0002730~regulation of dendritic cell cytokine production	7099,7098,7097,
GO:0002731~negative regulation of dendritic cell cytokine production	3718,
GO:0002737~negative regulation of plasmacytoid dendritic cell cytokine production	684,
GO:0002739~regulation of cytokine secretion involved in immune response	9474,
GO:0002740~negative regulation of cytokine secretion involved in immune response	7124,335,336,3586,284,10859,
GO:0002741~positive regulation of cytokine secretion involved in immune response	7474,2150,7010,8764,117854,
GO:0002752~cell surface pattern recognition receptor signaling pathway	2219,2867,7097,
GO:0002755~MyD88-dependent toll-like receptor signaling pathway	4615,10333,7096,81793,7099,5609,3551,1147,3656,6885,8767,7100,7097,9252,2353,3725,929,7314,7316,3329,1386,1385,948,466,2002,4790,4792,5595,5594,1326,5599,5601,6416,5606,9261,1845,3654,6197,5608,5602,114609,7334,6233,7311,6500,4791,4205,5604,5970,695,4208,1846,5598,4214,7335,8454,5528,10318,6196,6195,4793,10454,5600,1432,7867,1848,1849,130120,257397,79155,57162,57161,64127,54106,51311,51135,23118,…
GO:0002756~MyD88-independent toll-like receptor signaling pathway	7098,7099,5609,3551,1147,3656,6885,8767,9252,2353,3725,929,7314,7316,1386,1385,466,2002,4790,4792,5595,5594,1326,5599,5601,6416,5606,9261,1845,3654,7321,6197,5608,5602,7323,7322,6233,7311,6500,4791,4205,5604,5970,4208,7187,1846,8772,5598,330,329,8737,8454,9641,3661,5528,841,6196,6195,4793,10454,5600,1432,7867,1848,1849,23098,353376,148022,257397,79155,10010,3665,79931,64127,23118,29110,23291,1039…
GO:0002757~immune response-activating signal transduction	8935,
GO:0002758~innate immune response-activating signal transduction	3055,
GO:0002759~regulation of antimicrobial humoral response	55012,
GO:0002760~positive regulation of antimicrobial humoral response	730249,
GO:0002761~regulation of myeloid leukocyte differentiation	80762,
GO:0002762~negative regulation of myeloid leukocyte differentiation	4067,4830,
GO:0002763~positive regulation of myeloid leukocyte differentiation	3562,4254,9398,
GO:0002764~immune response-regulating signaling pathway	7462,1512,
GO:0002765~immune response-inhibiting signal transduction	53833,
GO:0002767~immune response-inhibiting cell surface receptor signaling pathway	3135,10288,10859,
GO:0002768~immune response-regulating cell surface receptor signaling pathway	4067,2268,100133941,958,151888,
GO:0002769~natural killer cell inhibitory signaling pathway	3802,
GO:0002774~Fc receptor mediated inhibitory signaling pathway	4067,10288,10859,
GO:0002778~antibacterial peptide production	354,
GO:0002779~antibacterial peptide secretion	4316,
GO:0002780~antibacterial peptide biosynthetic process	4316,
GO:0002787~negative regulation of antibacterial peptide production	11005,
GO:0002790~peptide secretion	19,7442,
GO:0002792~negative regulation of peptide secretion	972,5734,
GO:0002793~positive regulation of peptide secretion	6279,6280,134,4887,
GO:0002803~positive regulation of antibacterial peptide production	5225,5650,25818,
GO:0002819~regulation of adaptive immune response	3659,7292,3665,11035,11221,
GO:0002820~negative regulation of adaptive immune response	5987,246,64092,
GO:0002821~positive regulation of adaptive immune response	3572,8772,23411,440275,29108,
GO:0002826~negative regulation of T-helper 1 type immune response	90865,6375,9173,
GO:0002827~positive regulation of T-helper 1 type immune response	3593,729230,3594,6556,149233,9466,338322,51561,
GO:0002828~regulation of type 2 immune response	1893,
GO:0002829~negative regulation of type 2 immune response	729230,6778,9466,282618,80762,
GO:0002830~positive regulation of type 2 immune response	90865,972,3620,7292,114548,64127,
GO:0002839~positive regulation of immune response to tumor cell	3273,
GO:0002840~regulation of T cell mediated immune response to tumor cell	3146,
GO:0002842~positive regulation of T cell mediated immune response to tumor cell	100133941,3329,
GO:0002851~positive regulation of peripheral T cell tolerance induction	50943,
GO:0002860~positive regulation of natural killer cell mediated cytotoxicity directed against tumor cell target	100528032,259197,56253,5817,22914,3592,3593,10666,5819,
GO:0002862~negative regulation of inflammatory response to antigenic stimulus	2876,3123,5692,3593,171389,64127,
GO:0002863~positive regulation of inflammatory response to antigenic stimulus	100133941,940,
GO:0002865~negative regulation of acute inflammatory response to antigenic stimulus	116,55829,
GO:0002866~positive regulation of acute inflammatory response to antigenic stimulus	1268,
GO:0002875~negative regulation of chronic inflammatory response to antigenic stimulus	3586,
GO:0002876~positive regulation of chronic inflammatory response to antigenic stimulus	4049,7124,
GO:0002878~negative regulation of acute inflammatory response to non-antigenic stimulus	116,
GO:0002879~positive regulation of acute inflammatory response to non-antigenic stimulus	2865,2867,
GO:0002881~negative regulation of chronic inflammatory response to non-antigenic stimulus	1524,
GO:0002882~positive regulation of chronic inflammatory response to non-antigenic stimulus	136,
GO:0002885~positive regulation of hypersensitivity	1236,
GO:0002891~positive regulation of immunoglobulin mediated immune response	7292,10666,5819,
GO:0002897~positive regulation of central B cell tolerance induction	2302,
GO:0002902~regulation of B cell apoptotic process	4067,5728,695,
GO:0002903~negative regulation of B cell apoptotic process	604,3558,9212,84941,27086,57181,26155,8660,
GO:0002904~positive regulation of B cell apoptotic process	100133941,3586,581,96459,
GO:0002906~negative regulation of mature B cell apoptotic process	8915,100,972,4282,
GO:0002920~regulation of humoral immune response	10563,951,124976,
GO:0002922~positive regulation of humoral immune response	7784,1236,57829,
GO:0002924~negative regulation of humoral immune response mediated by circulating immunoglobulin	5777,2302,
GO:0002925~positive regulation of humoral immune response mediated by circulating immunoglobulin	5788,4049,7124,3263,2208,64127,
GO:0002930~trabecular meshwork development	2301,1545,
GO:0002931~response to ischemia	846,1827,29904,8864,8996,23417,9131,2335,7157,7345,596,1938,10105,5608,3099,375611,857,1978,3767,23172,80315,55328,79625,56666,24145,4217,10519,23017,57103,10891,815,10525,
GO:0002932~tendon sheath development	283078,
GO:0002934~desmosome organization	1832,1829,5818,64065,
GO:0002940~tRNA N2-guanine methylation	81627,55621,
GO:0002943~tRNA dihydrouridine synthesis	54920,11062,64118,56931,
GO:0002944~cyclin K-CDK12 complex	8812,51755,
GO:0002945~cyclin K-CDK13 complex	8812,8621,
GO:0002947~tumor necrosis factor receptor superfamily complex	117584,
GO:0002949~tRNA threonylcarbamoyladenosine modification	79693,64172,55644,
GO:0003006~developmental process involved in reproduction	84687,249,1435,
GO:0003007~heart morphogenesis	7273,9612,7404,7422,6862,7403,23768,6899,10637,8854,1280,3643,7054,2548,1289,6546,3357,2475,1482,2050,9464,7042,2280,7049,5747,5727,4607,10454,25836,79633,55252,171023,7994,10395,55636,9031,57496,57178,10087,
GO:0003009~skeletal muscle contraction	124093,3551,1147,8557,7125,1134,4621,1140,4625,4626,1938,7138,7135,7137,6198,7140,7136,1145,1144,92241,79784,9456,246329,126306,
GO:0003011~involuntary skeletal muscle contraction	51761,
GO:0003012~muscle system process	9997,493829,
GO:0003013~circulatory system process	10800,
GO:0003014~renal system process	183,596,652,355,5585,50484,5641,57835,79706,
GO:0003016~respiratory system process	7403,7763,9427,128,5864,3202,6939,83931,4692,57190,3714,
GO:0003017~lymph circulation	57493,
GO:0003025~regulation of systemic arterial blood pressure by baroreceptor feedback	89797,
GO:0003026~regulation of systemic arterial blood pressure by aortic arch baroreceptor feedback	40,
GO:0003029~detection of hypoxic conditions in blood by carotid body chemoreceptor signaling	22953,
GO:0003032~detection of oxygen	6648,4891,51167,
GO:0003050~regulation of systemic arterial blood pressure by atrial natriuretic peptide	91608,10699,
GO:0003051~angiotensin-mediated drinking behavior	183,6869,59272,
GO:0003056~regulation of vascular smooth muscle contraction	151,1128,1131,5023,
GO:0003057~regulation of the force of heart contraction by chemical signal	4846,857,
GO:0003058~hormonal regulation of the force of heart contraction	1907,
GO:0003059~positive regulation of the force of heart contraction by epinephrine	154,
GO:0003062~regulation of heart rate by chemical signal	9722,6720,
GO:0003064~regulation of heart rate by hormone	7531,3757,
GO:0003065~positive regulation of heart rate by epinephrine	7168,
GO:0003069~vasodilation by acetylcholine involved in regulation of systemic arterial blood pressure	6648,
GO:0003073~regulation of systemic arterial blood pressure	2492,367,23576,2931,83988,5331,10631,170690,57835,
GO:0003081~regulation of systemic arterial blood pressure by renin-angiotensin	1636,185,2028,59272,27035,
GO:0003084~positive regulation of systemic arterial blood pressure	551,2022,554,148,552,80763,65125,
GO:0003085~negative regulation of systemic arterial blood pressure	4878,4923,5547,8870,659,585,9424,
GO:0003091~renal water homeostasis	112,109,115,7466,111,551,5573,5576,5566,1585,5568,5567,358,554,5575,5577,114,359,113,361,8766,2778,8529,1579,108,107,22841,196883,7021,360,66002,4645,
GO:0003093~regulation of glomerular filtration	134,2013,5800,
GO:0003094~glomerular filtration	3512,3493,3494,1909,947,358,4162,4643,55959,23213,63929,
GO:0003095~pressure natriuresis	8529,1579,66002,
GO:0003096~renal sodium ion transport	9368,
GO:0003097~renal water transport	358,359,
GO:0003099~positive regulation of the force of heart contraction by chemical signal	1907,
GO:0003100~regulation of systemic arterial blood pressure by endothelin	1906,1908,1907,4846,1889,
GO:0003104~positive regulation of glomerular filtration	5155,2697,2150,2621,
GO:0003105~negative regulation of glomerular filtration	10911,2149,2702,5800,2837,
GO:0003106~negative regulation of glomerular filtration by angiotensin	1535,
GO:0003108~negative regulation of the force of heart contraction by chemical signal	156,
GO:0003117~regulation of vasoconstriction by circulating norepinephrine	6640,
GO:0003127~detection of nodal flow	5311,168507,
GO:0003130~BMP signaling pathway involved in heart induction	650,652,5460,
GO:0003131~mesodermal-endodermal cell signaling	8091,
GO:0003136~negative regulation of heart induction by canonical Wnt signaling pathway	89780,
GO:0003138~primary heart field specification	4208,
GO:0003139~secondary heart field specification	8928,652,3670,3516,4208,6604,55897,8313,
GO:0003140~determination of left/right asymmetry in lateral mesoderm	6469,199699,6608,
GO:0003142~cardiogenic plate morphogenesis	64321,
GO:0003143~embryonic heart tube morphogenesis	7003,10413,90,3280,8463,1954,6262,55897,64321,57057,
GO:0003144~embryonic heart tube formation	9421,
GO:0003147~neural crest cell migration involved in heart formation	2348,
GO:0003148~outflow tract septum morphogenesis	55742,6899,5914,5915,2263,4488,1482,2253,3670,6909,23414,2627,1857,57057,
GO:0003149~membranous septum morphogenesis	7468,2263,3398,2535,57216,8321,
GO:0003150~muscular septum morphogenesis	2535,23493,57216,8321,
GO:0003151~outflow tract morphogenesis	10370,7122,1856,6926,6899,8928,9249,10427,7481,3725,7057,1386,7422,6261,4886,54345,6664,2702,4734,4887,3670,3516,4208,6909,3611,2535,3280,6495,4889,3091,25836,161882,6423,2138,10512,64321,26508,23493,8321,23129,
GO:0003156~regulation of organ formation	10370,7490,
GO:0003157~endocardium development	4851,6789,6788,
GO:0003158~endothelium development	2697,947,2701,3791,2702,30061,
GO:0003160~endocardium morphogenesis	4851,3516,
GO:0003161~cardiac conduction system development	2702,1482,998,3084,
GO:0003162~atrioventricular node development	4851,9794,
GO:0003163~sinoatrial node development	9096,
GO:0003165~Purkinje myocyte development	1829,
GO:0003166~bundle of His development	1482,3398,6910,
GO:0003167~atrioventricular bundle cell differentiation	6926,
GO:0003168~Purkinje myocyte differentiation	1482,
GO:0003169~coronary vein morphogenesis	7422,4851,
GO:0003170~heart valve development	4091,7541,6474,639,6662,25831,
GO:0003171~atrioventricular valve development	5308,
GO:0003174~mitral valve development	2702,
GO:0003175~tricuspid valve development	57057,
GO:0003179~heart valve morphogenesis	2475,6662,7042,642658,53834,
GO:0003180~aortic valve morphogenesis	1942,2625,4851,7291,57057,
GO:0003181~atrioventricular valve morphogenesis	3491,4194,650,2626,4851,4193,161882,6910,26508,
GO:0003183~mitral valve morphogenesis	1942,90,6659,7291,
GO:0003184~pulmonary valve morphogenesis	4851,182,4853,64220,26508,23493,23462,
GO:0003185~sinoatrial valve morphogenesis	4208,
GO:0003186~tricuspid valve morphogenesis	23493,
GO:0003188~heart valve formation	6662,642658,
GO:0003190~atrioventricular valve formation	4089,10439,23462,
GO:0003192~mitral valve formation	4851,161882,8642,
GO:0003193~pulmonary valve formation	2702,57057,
GO:0003195~tricuspid valve formation	161882,23493,
GO:0003197~endocardial cushion development	10370,7057,2078,652,2065,2626,4734,2294,78987,6910,
GO:0003198~epithelial to mesenchymal transition involved in endocardial cushion formation	6591,4487,4488,4851,2253,3516,4089,26508,55273,23462,
GO:0003199~endocardial cushion to mesenchymal transition involved in heart valve formation	2078,1942,23493,23462,
GO:0003203~endocardial cushion morphogenesis	4194,650,4851,6662,3670,4193,6909,7291,26508,57057,23462,
GO:0003205~cardiac chamber development	8289,
GO:0003207~cardiac chamber formation	4851,57057,
GO:0003208~cardiac ventricle morphogenesis	2626,4851,3091,79977,26508,54567,23493,23462,
GO:0003209~cardiac atrium morphogenesis	6474,4851,54567,140706,57493,
GO:0003210~cardiac atrium formation	55897,
GO:0003211~cardiac ventricle formation	6664,1482,4208,6659,55897,
GO:0003213~cardiac right atrium morphogenesis	4851,
GO:0003214~cardiac left ventricle morphogenesis	1363,4851,4887,2931,3516,2294,4889,6423,23493,
GO:0003215~cardiac right ventricle morphogenesis	8928,2625,2626,3670,182,6659,10848,10512,23493,57057,
GO:0003218~cardiac left ventricle formation	9421,6910,
GO:0003219~cardiac right ventricle formation	9421,4851,9464,6604,
GO:0003220~left ventricular cardiac muscle tissue morphogenesis	6262,
GO:0003221~right ventricular cardiac muscle tissue morphogenesis	1482,23414,
GO:0003222~ventricular trabecula myocardium morphogenesis	8928,4851,1482,3084,3516,5469,54567,140706,23493,57493,23462,
GO:0003223~ventricular compact myocardium morphogenesis	1832,5457,
GO:0003229~ventricular cardiac muscle tissue development	4082,2626,7373,10848,
GO:0003231~cardiac ventricle development	3776,4666,6331,157378,93649,
GO:0003236~sinus venosus morphogenesis	55897,
GO:0003241~growth involved in heart morphogenesis	4851,55897,
GO:0003245~cardiac muscle tissue growth involved in heart morphogenesis	1901,
GO:0003247~post-embryonic cardiac muscle cell growth involved in heart morphogenesis	51548,
GO:0003251~positive regulation of cell proliferation involved in heart valve morphogenesis	4089,
GO:0003253~cardiac neural crest cell migration involved in outflow tract morphogenesis	2348,9464,7291,5308,
GO:0003254~regulation of membrane depolarization	8620,4923,2257,567,817,2273,23327,29098,10021,
GO:0003256~regulation of transcription from RNA polymerase II promoter involved in myocardial precursor cell differentiation	4851,3516,6909,
GO:0003257~positive regulation of transcription from RNA polymerase II promoter involved in myocardial precursor cell differentiation	6862,26585,6722,93649,
GO:0003259~cardioblast anterior-lateral migration	55897,
GO:0003266~regulation of secondary heart field cardioblast proliferation	1499,9464,3670,3280,
GO:0003270~Notch signaling pathway involved in regulation of secondary heart field cardioblast proliferation	4851,
GO:0003272~endocardial cushion formation	657,57057,
GO:0003273~cell migration involved in endocardial cushion formation	6591,2022,4851,8642,
GO:0003278~apoptotic process involved in heart morphogenesis	3491,1482,9464,
GO:0003279~cardiac septum development	7541,652,4628,3340,4089,9784,10454,374654,5125,78987,80199,11174,57057,23129,
GO:0003281~ventricular septum development	129446,3491,4194,4091,639,2625,3209,2702,2626,1785,8543,163,4036,4193,8131,5754,3280,4052,9321,11064,7798,199699,10818,6910,84516,64220,65250,6299,57167,57493,25831,51684,6091,
GO:0003283~atrial septum development	4194,2702,4193,287,27031,199699,
GO:0003284~septum primum development	2702,
GO:0003285~septum secundum development	1482,
GO:0003289~atrial septum primum morphogenesis	7468,2626,90,6659,
GO:0003290~atrial septum secundum morphogenesis	7468,2626,
GO:0003294~atrial ventricular junction remodeling	2697,2702,
GO:0003300~cardiac muscle hypertrophy	8557,3952,3357,8048,7074,7273,6262,3066,
GO:0003308~negative regulation of Wnt signaling pathway involved in heart development	650,64321,
GO:0003309~type B pancreatic cell differentiation	4221,5080,3651,3642,391104,222546,2627,
GO:0003310~pancreatic A cell differentiation	3642,391104,222546,2627,
GO:0003311~pancreatic D cell differentiation	222546,
GO:0003322~pancreatic A cell development	5080,
GO:0003323~type B pancreatic cell development	28514,5170,4821,652,653,654,7474,1021,3642,51092,6608,
GO:0003326~pancreatic A cell fate commitment	4821,4760,
GO:0003327~type B pancreatic cell fate commitment	4821,
GO:0003329~pancreatic PP cell fate commitment	4821,4760,
GO:0003331~positive regulation of extracellular matrix constituent secretion	183,1361,28984,
GO:0003333~amino acid transmembrane transport	23428,8140,146167,6536,6545,9056,9057,23657,56301,6533,8504,11136,6519,151258,6541,145389,81893,153129,55089,348932,54407,387254,28968,388662,81539,140679,124565,54716,11254,
GO:0003334~keratinocyte development	2317,2355,2810,998,126695,23086,23022,7022,80173,64919,
GO:0003335~corneocyte development	1775,
GO:0003337~mesenchymal to epithelial transition involved in metanephros morphogenesis	26585,652,1499,2668,5076,7849,10736,6299,
GO:0003338~metanephros morphogenesis	2255,7477,80144,
GO:0003339~regulation of mesenchymal to epithelial transition involved in metanephros morphogenesis	7484,
GO:0003340~negative regulation of mesenchymal to epithelial transition involved in metanephros morphogenesis	6772,4435,6299,
GO:0003341~cilium movement	8701,115948,25981,54768,200373,55036,55130,345895,200162,23639,54919,388389,123872,1767,161582,56171,93233,64446,221421,1952,339829,27019,
GO:0003342~proepicardium development	1482,677,
GO:0003344~pericardium morphogenesis	4040,4851,54567,57057,
GO:0003345~proepicardium cell migration involved in pericardium morphogenesis	23767,
GO:0003350~pulmonary myocardium development	1482,5308,10512,
GO:0003351~epithelial cilium movement	27019,26256,25809,8382,53340,55036,55582,54986,83853,122481,55811,25911,27148,25981,29922,
GO:0003353~positive regulation of cilium movement	284076,
GO:0003356~regulation of cilium beat frequency	55036,55130,123872,8701,339829,
GO:0003357~noradrenergic neuron differentiation	401,6664,9464,6659,8929,
GO:0003358~noradrenergic neuron development	429,3642,8929,
GO:0003359~noradrenergic neuron fate commitment	429,
GO:0003360~brainstem development	6331,2618,1271,471,4089,57502,8929,
GO:0003363~lamellipodium assembly involved in ameboidal cell migration	23380,
GO:0003365~establishment of cell polarity involved in ameboidal cell migration	154796,154810,
GO:0003366~cell-matrix adhesion involved in ameboidal cell migration	3676,3695,
GO:0003374~dynamin polymerization involved in mitochondrial fission	10059,
GO:0003376~sphingosine-1-phosphate signaling pathway	53637,9294,8698,7430,1901,2830,201305,124976,1903,83985,56848,8877,
GO:0003382~epithelial cell morphogenesis	367,340547,1365,23094,2317,3274,57111,5879,8100,4214,3549,221037,353116,338879,168002,79977,23022,196383,64919,57530,
GO:0003383~apical constriction	6093,56288,122786,57669,
GO:0003401~axis elongation	5754,
GO:0003402~planar cell polarity pathway involved in axis elongation	7481,7474,9863,57216,
GO:0003404~optic vesicle morphogenesis	6496,7020,
GO:0003406~retinal pigment epithelium development	5915,5916,5076,3549,5469,221322,
GO:0003407~neural retina development	86,490,493,835,5663,6597,2823,6121,6604,220202,246213,57030,
GO:0003408~optic cup formation involved in camera-type eye development	8289,7474,51384,
GO:0003409~optic cup structural organization	7020,
GO:0003413~chondrocyte differentiation involved in endochondral bone morphogenesis	6662,8313,
GO:0003415~chondrocyte hypertrophy	6662,51320,
GO:0003416~endochondral bone growth	2261,4488,2121,344901,4921,54796,
GO:0003417~growth plate cartilage development	7057,5914,5915,1297,4322,7059,1311,
GO:0003418~growth plate cartilage chondrocyte differentiation	4880,
GO:0003419~growth plate cartilage chondrocyte proliferation	9350,4880,
GO:0003420~regulation of growth plate cartilage chondrocyte proliferation	5447,10498,
GO:0003421~growth plate cartilage axis specification	6781,
GO:0003429~growth plate cartilage chondrocyte morphogenesis	4146,
GO:0003430~growth plate cartilage chondrocyte growth	5916,7048,
GO:0003431~growth plate cartilage chondrocyte development	85301,
GO:0003433~chondrocyte development involved in endochondral bone morphogenesis	871,
GO:0003674~molecular_function	92305,144404,10994,123283,343263,55206,100130988,161247,84626,101927581,387712,85455,389207,4147,4917,9854,23306,26239,3437,10311,23351,10217,8552,7425,11079,5301,758,10230,1527,26037,259217,8562,10251,3196,755,5001,79157,643641,26471,10099,85236,9506,11081,9651,3321,55654,284422,23401,8629,30848,10550,8293,10867,10882,711,7763,2579,9871,23354,140710,161,79541,3268,11249,11248,11247,374286,750,92…
GO:0003676~nucleic acid binding	64506,79042,10795,136259,147948,284323,163131,8148,7757,152687,255403,163227,342908,7594,162966,89887,7638,7748,400720,57209,9557,90827,29894,654254,639,148206,10320,5725,126208,51634,3181,9658,9987,64763,23089,126295,81892,50804,7562,92283,23435,55628,353088,26149,7582,90592,197407,6757,7772,730051,374900,9849,64783,10214,4150,83855,201181,57232,51538,79744,388561,57062,27164,285672,140890,5930,…
GO:0003677~DNA binding	6924,84215,391723,3233,53615,1879,4602,6871,9994,5422,7128,55663,8289,367,63974,51224,5434,5970,4204,5982,6304,6926,5425,54961,4791,3297,10721,6928,90316,5075,348654,7270,5460,6927,83852,5889,5980,1871,4904,5983,9611,348825,10782,29994,5076,387103,284695,6594,54840,55814,4781,5890,10847,4152,5993,672,91748,1390,57593,6919,100527943,105369241,548644,6648,1108,328,3981,5430,1106,8531,6911,860,4208,…
GO:0003678~DNA helicase activity	4174,4171,4176,4172,9400,3508,5965,546,1763,2074,1161,7486,84083,23064,6832,84893,57680,54617,10856,8607,25788,
GO:0003680~AT DNA binding	3159,5456,1396,8091,9464,4297,4208,3184,
GO:0003681~bent DNA binding	5303,
GO:0003682~chromatin binding	57597,136259,56981,652991,10370,3070,7469,647309,343930,138715,4174,9866,3622,9612,57504,9112,55193,6925,7404,8243,473,84629,322,4221,8535,6829,4211,2494,11128,23135,8805,6314,7161,8841,27324,1406,6839,4091,6591,10488,326,6665,23028,26471,1747,904,23476,4286,863,26057,23309,5626,9611,10721,8318,11168,6871,8726,23451,11169,9025,8725,4591,23125,4821,8403,23492,8320,86,7468,1956,2353,2099,7157,4353,…
GO:0003684~damaged DNA binding	2547,390245,51426,7507,7515,4968,79661,51455,11201,2067,5886,10856,2189,7161,4438,4439,5810,4683,10721,7157,5423,3146,5111,7520,7374,6118,3014,4255,2071,6188,3148,6117,328,5424,4350,6119,672,2237,5887,7508,2033,7158,6996,8450,2967,1642,1408,9937,54840,55247,1643,1387,2072,252969,64421,11284,5932,8626,64858,56852,5429,
GO:0003688~DNA replication origin binding	4174,5001,5000,8318,3329,4171,4999,55388,23595,
GO:0003689~DNA clamp loader activity	5884,5981,5984,5982,5985,5983,79075,
GO:0003690~double-stranded DNA binding	201254,130916,7978,51001,80298,7490,4221,9447,9987,5890,3149,26257,5889,7517,7516,10270,22944,5892,23586,1956,7157,6667,3146,2547,7520,8531,7391,1786,3148,2073,5937,1499,2237,6772,4436,9972,4361,3899,2956,4904,5591,4913,6304,5888,7008,23435,6996,11144,27332,6294,4087,1407,3131,3428,6419,388585,54840,55601,378708,26065,84893,55247,2968,10635,1663,11284,11315,1316,10616,8626,55775,8545,5303,54626,
GO:0003691~double-stranded telomeric DNA binding	2547,7520,328,7013,5813,7014,79618,
GO:0003692~left-handed Z-DNA binding	81030,
GO:0003696~satellite DNA binding	8930,1059,8932,27030,
GO:0003697~single-stranded DNA binding	2073,23648,23635,6742,5379,5383,80169,100134934,9987,5890,5433,5889,7517,7516,8318,5892,51567,5380,3512,3507,301,2067,3146,3178,3329,4830,6118,8531,4691,4437,3148,6117,5937,4173,4176,6119,9361,3508,4292,10128,4436,675,10923,641,5378,5395,5886,5887,3190,5436,7555,4904,5813,7508,5888,29935,5387,11144,4175,5093,1408,6419,126074,55388,254528,129401,84893,55247,51444,23168,2072,8880,64859,10635,1663,5…
GO:0003700~transcription factor activity, sequence-specific DNA binding	473,3233,7157,639,2000,7181,55663,64764,4609,9915,5970,6926,3663,4791,9849,3297,862,4802,7741,3607,4781,5241,5460,2626,6258,1871,8848,353274,5087,5978,10488,2001,3344,63947,27086,2005,10655,10782,7004,467,26013,146050,6875,1390,3234,5451,10370,7746,221785,54993,50943,7161,2078,65982,79149,284312,84838,1649,6911,860,5325,2305,4306,50945,6257,6874,728656,283150,79733,7022,162967,100132074,137814,40…
GO:0003705~transcription factor activity, RNA polymerase II distal enhancer sequence-specific binding	4211,2494,8553,6862,6591,4286,4772,5741,3725,2735,7067,6722,4617,4654,4656,1386,1385,1051,6688,466,7391,5989,4618,5077,405,6928,196,3172,2626,7080,5991,6662,1050,3651,1482,5316,6663,5813,7023,5457,4205,3394,5970,7091,6736,2294,2295,2296,2516,10215,4784,8463,7392,463,3091,9541,5629,2627,9971,2303,83595,140628,50943,79365,64321,9569,51176,
GO:0003707~steroid hormone receptor activity	5241,3172,6258,6095,6257,5914,10062,9970,4929,2104,5915,2103,5468,7025,2516,3164,2101,2494,2099,8856,7026,7182,7376,2063,10424,4306,7067,7068,7421,7181,5916,6256,9572,6097,190,5467,5465,3174,9975,2649,8431,79957,344838,164091,10002,85315,8013,2100,6096,9971,81285,54852,7101,
GO:0003708~retinoic acid receptor activity	5914,5915,5916,6256,2104,
GO:0003712~transcription cofactor activity	55578,8204,7029,1387,1655,8544,8625,4212,9079,326,9282,9404,9862,6871,170067,100507290,4582,1385,2005,4488,1811,4149,5705,694,7110,3084,4084,284390,9111,4779,3661,10771,6884,9319,5469,5784,5450,100130302,63934,100289678,389114,27044,84128,374655,84807,79891,1653,8850,9968,51317,112885,90390,55502,64324,64332,64216,57763,29079,9440,57658,7988,9969,23613,9967,10025,8295,23132,
GO:0003713~transcription coactivator activity	148398,329,23054,57591,6671,7994,345643,7027,10499,865,93649,9663,9124,9049,5715,6874,5994,8289,10915,22797,8864,8805,7041,9443,9282,10084,8721,5253,8856,6871,8464,10474,27097,10001,8609,8554,9063,51412,9913,24148,4821,6496,9441,2103,11319,8915,9421,86,915,3725,7020,5925,4869,5914,7025,3728,4654,1386,6929,7543,3726,3727,1655,5702,22926,6256,4117,6872,6672,2625,898,7528,405,328,6257,5927,5371,4261…
GO:0003714~transcription corepressor activity	57761,862,652991,150572,79733,126374,6925,390598,863,286205,8535,10284,51042,8553,10419,4212,22797,8841,23543,6478,9139,55806,6759,6758,9242,6907,9611,5195,8819,1876,51053,3281,8804,8554,51567,9421,2023,3223,5914,7068,6497,6498,8531,3726,5702,467,9572,6672,595,7026,7528,328,5449,7529,1649,6935,2004,10413,3400,8204,3975,10664,4601,2077,10140,6597,4204,190,7695,7290,1822,9759,1488,54361,9318,10409,…
GO:0003720~telomerase activity	7015,1736,7013,10728,7014,79618,7011,
GO:0003721~telomerase RNA reverse transcriptase activity	7015,
GO:0003723~RNA binding	3069,8570,26986,55095,4839,79009,8635,2332,83480,79922,11103,64062,4670,54715,51690,10775,54882,1981,23369,3608,1993,8672,6209,64895,5725,6606,23543,9939,10659,1996,23404,340168,378948,8233,390748,378950,441161,345630,642843,100302090,100130932,57409,4809,51013,8761,440563,6607,8087,10482,57703,92906,11022,649330,51069,1736,57060,10180,27303,197135,6192,285367,8880,10605,51574,55651,10656,6224,51…
GO:0003724~RNA helicase activity	1655,1665,8449,1656,23517,1660,1662,1653,10521,57062,25788,
GO:0003725~double-stranded RNA binding	4939,7098,6895,4938,4940,8638,1665,8575,23586,6780,7037,6520,3326,7431,3146,3329,87,5610,4478,1973,10376,10383,104,1213,3608,3609,23180,1994,9208,22907,54840,79693,92140,55601,6832,26065,54487,1653,79132,55342,64135,170506,79706,192669,65080,192670,29974,9188,4154,51311,29102,105,27067,54920,51284,27161,26523,23567,23405,4622,
GO:0003726~double-stranded RNA adenosine deaminase activity	103,104,81030,
GO:0003727~single-stranded RNA binding	8535,5433,23466,23586,23492,301,6631,3146,3178,7538,9361,3185,5436,7555,1746,24138,23210,55601,284131,26065,79132,9271,55342,64135,192669,57332,192670,29974,51311,105,51284,51213,10482,27161,26523,4029,
GO:0003729~mRNA binding	6631,100996928,51631,146713,54542,84530,55692,51747,7884,10644,56000,11051,84248,7538,27257,23543,23277,23451,1797,51585,1719,7298,6741,6625,5940,7175,6187,6129,6188,811,1478,27316,9775,23521,339,11224,6193,58517,8087,9513,4857,4204,220988,22916,10181,339345,1973,6207,6231,6434,4904,104,2332,708,677,6426,2926,1479,10146,5093,9933,7247,1994,11066,11052,55421,80149,441502,11189,54845,200895,8629,19…
GO:0003730~mRNA 3'-UTR binding	10643,10236,10492,9810,5073,3183,8531,3181,1996,8087,3190,1429,1993,23435,549,1153,9698,10921,1994,80315,80149,149041,90806,56254,23367,27303,132864,26135,22849,23369,1618,8570,25946,79048,5936,221662,64506,55544,64852,10642,51087,23589,10644,
GO:0003735~structural constituent of ribosome	6203,6171,6223,6218,54460,6141,6235,6229,65993,6134,10884,6139,7643,23521,9801,100526842,6156,6209,3921,29093,28973,6194,10573,51021,51253,6150,644338,6147,51264,6201,6122,6160,9349,51069,6159,51065,6168,6192,200916,6165,6161,51318,6189,6228,6167,6133,11222,51023,28998,6208,29088,51121,6224,6138,9045,51373,54948,740,6157,6188,338699,6132,63875,6187,2197,65003,6207,11224,6182,6128,6144,100529097,6…
GO:0003743~translation initiation factor activity	27335,8667,8665,8664,9086,253314,51386,9470,728689,317649,8662,1982,1977,3646,84285,8562,8890,83939,1965,8669,1983,8663,8666,10209,8672,10289,9669,8894,1975,1968,1939,4528,1964,8892,3692,1973,1981,8893,8668,8661,1967,1974,7458,192669,10480,54505,10987,219402,8891,27161,28985,
GO:0003746~translation elongation factor activity	84337,1915,1936,79921,6917,6923,85476,100526837,56648,10102,1933,1984,9567,9521,1938,1937,7284,60678,1917,158078,196549,143244,6919,80325,84340,54676,10767,
GO:0003747~translation release factor activity	91574,3396,9617,2935,2107,23708,
GO:0003755~peptidyl-prolyl cis-trans isomerase activity	730262,105371242,2280,23307,653598,728945,10465,5524,4820,285755,53938,11328,5478,9360,60681,10283,51303,10450,2286,2288,645142,23398,2281,8468,51661,10105,55033,5300,23770,644591,5479,5480,5903,2287,5481,23759,2289,642489,360132,283237,148014,85313,23508,63943,5303,51645,653505,
GO:0003756~protein disulfide isomerase activity	30001,5768,3690,5034,9601,10961,2923,64714,10954,10130,56605,51061,169714,84203,204474,81567,10026,121506,54495,23071,56255,81542,51022,
GO:0003774~motor activity	84700,4647,80179,4644,51168,57644,4651,4646,79784,399687,80022,64005,4627,4629,4649,4640,4430,4628,4620,53904,140469,4641,23026,4643,55930,4642,4542,4650,3796,1780,3797,10749,10126,4634,4619,140465,6990,4637,8655,6993,3831,84952,547,3798,5300,10540,1639,4648,4645,146909,6991,283446,79659,51626,92922,140735,84176,56992,1770,57530,27019,22989,
GO:0003777~microtubule motor activity	1769,196385,23095,3797,8701,11127,1062,3833,55614,57576,9585,92017,3801,146909,1768,3800,55083,100532724,64837,113220,64147,1783,100130097,89953,547,26153,51143,56992,10112,3796,1770,23303,201625,144132,55582,221458,124602,3831,374654,63971,11004,127602,79659,55605,1778,9493,57519,3835,25981,10749,146754,3798,8632,147700,1780,7802,9371,23046,24137,3799,3832,1781,8243,9928,285643,347240,84643,5556…
GO:0003779~actin binding	1756,89,6711,1265,7456,55704,92154,10486,29780,57644,4703,102723897,64423,129446,84448,752,23136,22885,3983,4892,2934,644150,7402,5358,2317,2036,56907,22837,1729,65979,23500,6712,123103,1730,100287171,147179,374677,64005,832,4649,57471,1264,822,374666,5217,7454,800,442721,50853,57731,8507,1627,22998,11344,9788,7430,667,6744,3059,1266,2037,5339,1072,23499,55742,2059,9749,11034,5756,283431,10677,91…
GO:0003785~actin monomer binding	57591,286527,9087,9788,23242,25,5216,4634,11013,4633,4635,4846,11151,5217,27,7114,9168,5581,56203,5756,22837,11344,375189,63876,51474,
GO:0003796~lysozyme activity	4069,254773,124912,84569,57151,119180,129530,131375,389852,27159,
GO:0003810~protein-glutamine gamma-glutamyltransferase activity	9333,2038,7051,343641,2162,7052,7047,7053,116179,
GO:0003823~antigen binding	3507,962,3495,28834,28317,390530,28526,100423062,7106,11024,8547,7040,3512,28901,28299,28442,3514,3497,3500,3501,3502,3503,3493,3494,3136,28908,3542,3537,3538,3539,3543,3575,3135,3902,563,958,5518,3804,2217,6504,2220,4277,100507436,3106,154064,353091,11027,11026,11006,135250,3140,3107,10417,79465,80328,80329,10210,28307,
GO:0003824~catalytic activity	348158,55253,6854,441250,586,6519,5208,158,51540,2272,56267,10531,79611,7086,51292,124359,64081,10455,7264,9054,8634,5255,5973,80162,10025,55902,23464,3614,5130,54995,280,23305,91543,4232,51011,1962,9426,9425,54872,1635,23600,3094,51166,2180,80221,2182,51015,132949,113179,2053,116285,51582,123876,22982,3615,8801,55862,6888,23213,9468,81602,2181,55268,197322,6520,122618,23205,3034,9512,5210,4337,7…
GO:0003826~alpha-ketoacid dehydrogenase activity	593,594,
GO:0003827~alpha-1,3-mannosylglycoprotein 2-beta-N-acetylglucosaminyltransferase activity	4245,
GO:0003828~alpha-N-acetylneuraminate alpha-2,8-sialyltransferase activity	29906,51046,6489,8128,7903,
GO:0003829~beta-1,3-galactosyl-O-glycosyl-glycoprotein beta-1,6-N-acetylglucosaminyltransferase activity	9245,2650,51301,
GO:0003830~beta-1,4-mannosylglycoprotein 4-beta-N-acetylglucosaminyltransferase activity	4248,
GO:0003831~beta-N-acetylglucosaminylglycopeptide beta-1,4-galactosyltransferase activity	8703,8704,2683,23001,11285,
GO:0003834~beta-carotene 15,15'-monooxygenase activity	53630,
GO:0003835~beta-galactoside alpha-2,6-sialyltransferase activity	6480,84620,
GO:0003836~beta-galactoside (CMP) alpha-2,3-sialyltransferase activity	6482,6487,6484,6483,140873,8869,10402,
GO:0003837~beta-ureidopropionase activity	51733,
GO:0003839~gamma-glutamylcyclotransferase activity	79017,87769,
GO:0003840~gamma-glutamyltransferase activity	91227,2686,2679,124975,2678,728441,728226,2687,2681,92086,
GO:0003841~1-acylglycerol-3-phosphate O-acyltransferase activity	10555,84803,253558,129642,54947,137964,51099,10554,56895,56894,55326,
GO:0003842~1-pyrroline-5-carboxylate dehydrogenase activity	8659,
GO:0003844~1,4-alpha-glucan branching enzyme activity	2632,
GO:0003845~11-beta-hydroxysteroid dehydrogenase [NAD(P)] activity	3290,3291,
GO:0003846~2-acylglycerol O-acyltransferase activity	8694,80168,346606,116255,84649,
GO:0003847~1-alkyl-2-acetylglycerophosphocholine esterase activity	5049,7941,5050,5051,374569,
GO:0003851~2-hydroxyacylsphingosine 1-beta-galactosyltransferase activity	7368,
GO:0003854~3-beta-hydroxy-delta5-steroid dehydrogenase activity	100288072,50814,93517,3283,80270,3284,
GO:0003857~3-hydroxyacyl-CoA dehydrogenase activity	51084,3033,3030,3295,3032,1962,7923,3028,
GO:0003858~3-hydroxybutyrate dehydrogenase activity	622,56898,
GO:0003860~3-hydroxyisobutyryl-CoA hydrolase activity	26275,
GO:0003863~3-methyl-2-oxobutanoate dehydrogenase (2-methylpropanoyl-transferring) activity	593,594,
GO:0003865~3-oxo-5-alpha-steroid 4-dehydrogenase activity	6715,6716,79644,
GO:0003867~4-aminobutyrate transaminase activity	18,
GO:0003868~4-hydroxyphenylpyruvate dioxygenase activity	3242,84842,
GO:0003870~5-aminolevulinate synthase activity	212,211,
GO:0003872~6-phosphofructokinase activity	5214,5213,5211,
GO:0003873~6-phosphofructo-2-kinase activity	5210,5209,5208,5207,
GO:0003874~6-pyruvoyltetrahydropterin synthase activity	5805,
GO:0003875~ADP-ribosylarginine hydrolase activity	141,113622,
GO:0003876~AMP deaminase activity	271,272,270,
GO:0003878~ATP citrate synthase activity	47,
GO:0003880~protein C-terminal carboxyl O-methyltransferase activity	23463,51451,
GO:0003881~CDP-diacylglycerol-inositol 3-phosphatidyltransferase activity	10423,
GO:0003882~CDP-diacylglycerol-serine O-phosphatidyltransferase activity	81490,
GO:0003883~CTP synthase activity	56474,1503,
GO:0003884~D-amino-acid oxidase activity	1610,8528,
GO:0003886~DNA (cytosine-5-)-methyltransferase activity	1787,1786,1789,1788,
GO:0003887~DNA-directed DNA polymerase activity	5422,5426,5425,10721,5423,353497,5428,23649,10514,5424,5980,1791,5427,100616102,10714,27343,11044,27434,64282,201973,57804,56655,54107,54108,51426,11232,11201,5429,
GO:0003896~DNA primase activity	5558,201973,5557,5422,
GO:0003899~DNA-directed RNA polymerase activity	5434,5430,548644,55718,51082,246721,5435,25885,5431,84172,9533,5440,661,171568,64425,5433,10623,5436,5439,55703,5438,5442,11128,10622,10849,27297,81488,5441,9412,26015,10621,9477,51728,
GO:0003904~deoxyribodipyrimidine photo-lyase activity	1407,1408,
GO:0003905~alkylbase DNA N-glycosylase activity	4350,
GO:0003906~DNA-(apurinic or apyrimidinic site) lyase activity	328,79661,3159,6188,8091,4913,8846,200558,55247,252969,27301,
GO:0003908~methylated-DNA-[protein]-cysteine S-methyltransferase activity	4255,
GO:0003909~DNA ligase activity	3978,3980,3981,
GO:0003910~DNA ligase (ATP) activity	3981,3978,3980,142,10038,10039,
GO:0003912~DNA nucleotidylexotransferase activity	1791,
GO:0003914~DNA (6-4) photolyase activity	1407,1408,
GO:0003916~DNA topoisomerase activity	8940,
GO:0003917~DNA topoisomerase type I activity	8940,116447,7156,7150,
GO:0003918~DNA topoisomerase type II (ATP-hydrolyzing) activity	116447,7155,7153,7150,
GO:0003919~FMN adenylyltransferase activity	80308,
GO:0003920~GMP reductase activity	51292,2766,
GO:0003921~GMP synthase activity	8833,
GO:0003922~GMP synthase (glutamine-hydrolyzing) activity	8833,
GO:0003923~GPI-anchor transamidase activity	10026,8733,51604,94005,128869,
GO:0003924~GTPase activity	347688,9669,1915,2767,2780,22931,2778,10381,51175,55669,22800,57111,1759,85865,79861,346562,2776,10059,5901,64225,10767,85476,51807,2768,5899,60678,2779,7277,2770,5898,83871,84340,4976,26052,115362,8934,25923,84790,2635,7846,10376,4599,11321,2771,51062,6729,54676,2775,2935,89941,55288,1968,260334,7283,84617,51174,1785,2769,2774,10382,9567,5874,29984,1654,2793,10681,22808,5414,148252,9927,9077,954…
GO:0003934~GTP cyclohydrolase I activity	2643,
GO:0003937~IMP cyclohydrolase activity	471,
GO:0003938~IMP dehydrogenase activity	3614,3615,
GO:0003939~L-iditol 2-dehydrogenase activity	6652,
GO:0003940~L-iduronidase activity	3425,
GO:0003941~L-serine ammonia-lyase activity	10993,113675,63826,
GO:0003943~N-acetylgalactosamine-4-sulfatase activity	411,2588,
GO:0003944~N-acetylglucosamine-1-phosphodiester alpha-N-acetylglucosaminidase activity	51172,
GO:0003945~N-acetyllactosamine synthase activity	8703,8702,8704,2683,
GO:0003947~(N-acetylneuraminyl)-galactosylglucosylceramide N-acetylgalactosaminyltransferase activity	2583,
GO:0003948~N4-(beta-N-acetylglucosaminyl)-L-asparaginase activity	175,80150,
GO:0003950~NAD+ ADP-ribosyltransferase activity	10039,79668,165631,56829,25976,8658,84875,56965,57097,10038,83666,54956,64761,3978,142,417,419,54625,22933,51548,23411,116969,80351,23410,23408,143,23409,
GO:0003951~NAD+ kinase activity	65220,133686,
GO:0003952~NAD+ synthase (glutamine-hydrolyzing) activity	55191,
GO:0003953~NAD+ nucleosidase activity	683,952,116969,
GO:0003954~NADH dehydrogenase activity	4728,374291,4720,4722,4723,4704,64428,51079,26502,
GO:0003955~NAD(P)H dehydrogenase (quinone) activity	1728,84869,
GO:0003956~NAD(P)+-protein-arginine ADP-ribosyltransferase activity	419,116969,420,417,51548,
GO:0003957~NAD(P)+ transhydrogenase (B-specific) activity	23530,
GO:0003958~NADPH-hemoprotein reductase activity	5447,51167,4552,27158,
GO:0003960~NADPH:quinone reductase activity	9946,127,1429,9540,
GO:0003963~RNA-3'-phosphate cyclase activity	8634,10171,
GO:0003964~RNA-directed DNA polymerase activity	7015,100616101,100616102,619465,449619,100862683,64006,100775105,100862688,100862685,
GO:0003968~RNA-directed RNA polymerase activity	7015,5430,
GO:0003972~RNA ligase (ATP) activity	51493,
GO:0003973~(S)-2-hydroxy-acid oxidase activity	51179,54363,
GO:0003974~UDP-N-acetylglucosamine 4-epimerase activity	2582,
GO:0003975~UDP-N-acetylglucosamine-dolichyl-phosphate N-acetylglucosaminephosphotransferase activity	1798,
GO:0003976~UDP-N-acetylglucosamine-lysosomal-enzyme N-acetylglucosaminephosphotransferase activity	79158,1798,84572,
GO:0003977~UDP-N-acetylglucosamine diphosphorylase activity	6675,91373,
GO:0003978~UDP-glucose 4-epimerase activity	2582,
GO:0003979~UDP-glucose 6-dehydrogenase activity	7358,
GO:0003980~UDP-glucose:glycoprotein glucosyltransferase activity	55757,56886,
GO:0003983~UTP:glucose-1-phosphate uridylyltransferase activity	7360,
GO:0003985~acetyl-CoA C-acetyltransferase activity	38,3030,39,
GO:0003986~acetyl-CoA hydrolase activity	283927,134526,23597,
GO:0003987~acetate-CoA ligase activity	79611,55902,84532,
GO:0003988~acetyl-CoA C-acyltransferase activity	30,10449,3032,
GO:0003989~acetyl-CoA carboxylase activity	5096,32,31,
GO:0003990~acetylcholinesterase activity	590,43,
GO:0003991~acetylglutamate kinase activity	162417,
GO:0003993~acid phosphatase activity	51205,23262,9677,92370,53,55,54,52,93650,9562,
GO:0003994~aconitate hydratase activity	48,50,
GO:0003995~acyl-CoA dehydrogenase activity	3712,34,8309,35,37,28976,84129,2639,8310,2108,33,36,51,80724,55289,27034,
GO:0003996~acyl-CoA ligase activity	116285,
GO:0003997~acyl-CoA oxidase activity	55289,8309,51,
GO:0003998~acylphosphatase activity	98,97,
GO:0003999~adenine phosphoribosyltransferase activity	353,
GO:0004000~adenosine deaminase activity	161931,23536,100,104,105,161823,132612,51816,
GO:0004001~adenosine kinase activity	132,
GO:0004003~ATP-dependent DNA helicase activity	2968,100302090,2068,2547,1663,100533107,92797,84893,83990,1654,1105,1106,4683,7520,2071,4173,4176,5965,4361,641,1660,1107,10146,7486,4175,1108,9557,440081,10111,51750,10856,
GO:0004004~ATP-dependent RNA helicase activity	1974,1973,10212,1654,8653,1665,8449,23020,1655,1656,9775,1660,1662,10146,7919,9704,1659,6499,91646,83479,90957,9879,22907,55760,54505,168400,11325,79665,57647,6832,317781,122402,92797,57696,79039,165545,1653,9785,10521,5976,55661,79009,9416,54456,57062,51202,170506,60625,56919,64848,64794,54514,9188,55794,55308,8886,55510,54606,11218,29118,51428,11269,11056,54555,
GO:0004008~copper-exporting ATPase activity	540,538,
GO:0004012~phospholipid-translocating ATPase activity	286410,23250,10079,23200,374868,148229,51761,57194,10396,57205,79895,5205,23120,24,57198,
GO:0004013~adenosylhomocysteinase activity	23382,10768,191,
GO:0004014~adenosylmethionine decarboxylase activity	262,
GO:0004016~adenylate cyclase activity	109,108,111,114,113,196883,112,115,2974,4881,4883,4882,2984,2977,2986,2778,2982,2983,3000,107,55811,
GO:0004017~adenylate kinase activity	205,204,203,122481,158067,50808,102157402,26289,
GO:0004018~N6-(1,2-dicarboxyethyl)AMP AMP-lyase (fumarate-forming) activity	158,
GO:0004019~adenylosuccinate synthase activity	122622,159,
GO:0004020~adenylylsulfate kinase activity	9061,9060,
GO:0004021~L-alanine:2-oxoglutarate aminotransferase activity	2875,84706,
GO:0004022~alcohol dehydrogenase (NAD) activity	126,124,127,128,130,131,10170,
GO:0004024~alcohol dehydrogenase activity, zinc-dependent	127,125,124,131,
GO:0004027~alcohol sulfotransferase activity	6820,442038,
GO:0004028~3-chloroallyl aldehyde dehydrogenase activity	8854,218,221,222,223,224,
GO:0004029~aldehyde dehydrogenase (NAD) activity	8854,216,217,8659,219,218,221,220,222,223,501,224,7915,4329,64577,
GO:0004030~aldehyde dehydrogenase [NAD(P)+] activity	217,218,221,220,222,224,
GO:0004031~aldehyde oxidase activity	131,316,
GO:0004032~alditol:NADP+ 1-oxidoreductase activity	8574,127,10327,231,8644,1646,1645,
GO:0004033~aldo-keto reductase (NADP) activity	57016,22977,1528,231,1109,6697,8644,1645,8514,7881,55586,
GO:0004034~aldose 1-epimerase activity	130589,
GO:0004035~alkaline phosphatase activity	251,8483,249,250,248,148113,
GO:0004037~allantoicase activity	55821,
GO:0004040~amidase activity	49,
GO:0004042~acetyl-CoA:L-glutamate N-acetyltransferase activity	162417,
GO:0004043~L-aminoadipate-semialdehyde dehydrogenase activity	501,
GO:0004044~amidophosphoribosyltransferase activity	5471,
GO:0004045~aminoacyl-tRNA hydrolase activity	138428,51651,3396,391356,91574,
GO:0004046~aminoacylase activity	100526760,95,847,1615,443,91703,
GO:0004047~aminomethyltransferase activity	275,2653,
GO:0004051~arachidonate 5-lipoxygenase activity	241,240,
GO:0004052~arachidonate 12-lipoxygenase activity	242,246,239,
GO:0004053~arginase activity	383,384,
GO:0004055~argininosuccinate synthase activity	445,
GO:0004056~argininosuccinate lyase activity	435,
GO:0004057~arginyltransferase activity	11101,
GO:0004058~aromatic-L-amino-acid decarboxylase activity	1644,
GO:0004059~aralkylamine N-acetyltransferase activity	15,
GO:0004060~arylamine N-acetyltransferase activity	10,9,15,
GO:0004061~arylformamidase activity	125061,
GO:0004062~aryl sulfotransferase activity	27284,6818,445329,6817,6799,442038,
GO:0004063~aryldialkylphosphatase activity	5444,5446,
GO:0004064~arylesterase activity	5445,5446,759,760,5444,57136,
GO:0004065~arylsulfatase activity	410,411,414,415,416,347527,79642,340075,153642,55959,23213,22901,
GO:0004066~asparagine synthase (glutamine-hydrolyzing) activity	54529,440,
GO:0004067~asparaginase activity	374569,80150,
GO:0004068~aspartate 1-decarboxylase activity	339896,
GO:0004069~L-aspartate:2-oxoglutarate aminotransferase activity	2806,2805,137362,
GO:0004070~aspartate carbamoyltransferase activity	790,1373,
GO:0004074~biliverdin reductase activity	645,644,
GO:0004075~biotin carboxylase activity	31,56922,5091,5095,32,
GO:0004077~biotin-[acetyl-CoA-carboxylase] ligase activity	3141,
GO:0004078~biotin-[methylcrotonoyl-CoA-carboxylase] ligase activity	3141,
GO:0004079~biotin-[methylmalonyl-CoA-carboxytransferase] ligase activity	3141,
GO:0004080~biotin-[propionyl-CoA-carboxylase (ATP-hydrolyzing)] ligase activity	3141,
GO:0004081~bis(5'-nucleosyl)-tetraphosphatase (asymmetrical) activity	318,
GO:0004082~bisphosphoglycerate mutase activity	669,5224,5223,441531,
GO:0004083~bisphosphoglycerate 2-phosphatase activity	669,5224,5223,441531,57103,
GO:0004084~branched-chain-amino-acid transaminase activity	587,586,
GO:0004085~butyryl-CoA dehydrogenase activity	35,
GO:0004087~carbamoyl-phosphate synthase (ammonia) activity	790,1373,
GO:0004088~carbamoyl-phosphate synthase (glutamine-hydrolyzing) activity	790,1373,
GO:0004089~carbonate dehydratase activity	768,771,11238,759,765,762,770,760,761,763,767,766,377677,23632,
GO:0004090~carbonyl reductase (NADPH) activity	874,873,10202,10901,
GO:0004092~carnitine O-acetyltransferase activity	1384,
GO:0004095~carnitine O-palmitoyltransferase activity	1376,1374,126129,1375,
GO:0004096~catalase activity	847,114757,2882,
GO:0004098~cerebroside-sulfatase activity	410,
GO:0004102~choline O-acetyltransferase activity	1103,
GO:0004103~choline kinase activity	1119,1120,
GO:0004104~cholinesterase activity	43,590,1119,
GO:0004105~choline-phosphate cytidylyltransferase activity	5130,9468,
GO:0004108~citrate (Si)-synthase activity	1431,
GO:0004109~coproporphyrinogen oxidase activity	1371,55316,
GO:0004111~creatine kinase activity	9448,1158,1152,548596,1160,
GO:0004112~cyclic-nucleotide phosphodiesterase activity	5138,50940,
GO:0004113~2',3'-cyclic-nucleotide 3'-phosphodiesterase activity	1267,
GO:0004114~3',5'-cyclic-nucleotide phosphodiesterase activity	5144,5137,5148,27115,5153,5138,5145,8654,50940,5158,5141,5147,5151,5152,5143,8622,5140,10846,
GO:0004115~3',5'-cyclic-AMP phosphodiesterase activity	5151,8622,5141,5153,5142,5143,5144,5150,5139,27115,
GO:0004117~calmodulin-dependent cyclic-nucleotide phosphodiesterase activity	5136,5153,5137,
GO:0004118~cGMP-stimulated cyclic-nucleotide phosphodiesterase activity	5138,50940,10846,
GO:0004119~cGMP-inhibited cyclic-nucleotide phosphodiesterase activity	5140,5139,
GO:0004122~cystathionine beta-synthase activity	875,
GO:0004123~cystathionine gamma-lyase activity	1491,
GO:0004124~cysteine synthase activity	875,
GO:0004126~cytidine deaminase activity	200315,978,339,164668,200316,57379,60489,10930,
GO:0004127~cytidylate kinase activity	51727,129607,122481,158067,
GO:0004128~cytochrome-b5 reductase activity, acting on NAD(P)H	1727,1728,5447,51700,606495,51167,51706,
GO:0004129~cytochrome-c oxidase activity	170712,1347,1350,9167,1327,9377,1340,1346,4697,1348,1528,1345,1351,1329,1337,1349,1339,1352,6834,388753,125965,1355,341947,84701,1353,
GO:0004131~cytosine deaminase activity	339,
GO:0004132~dCMP deaminase activity	1635,
GO:0004133~glycogen debranching enzyme activity	178,
GO:0004134~4-alpha-glucanotransferase activity	178,
GO:0004135~amylo-alpha-1,6-glucosidase activity	178,
GO:0004137~deoxycytidine kinase activity	7084,1633,
GO:0004138~deoxyguanosine kinase activity	1716,
GO:0004139~deoxyribose-phosphate aldolase activity	51071,
GO:0004140~dephospho-CoA kinase activity	80347,79877,
GO:0004142~diacylglycerol cholinephosphotransferase activity	56994,1040,10390,
GO:0004143~diacylglycerol kinase activity	8527,9162,160851,1607,8525,1606,1609,8526,1608,55750,139189,
GO:0004144~diacylglycerol O-acyltransferase activity	8694,346606,116255,84649,
GO:0004145~diamine N-acetyltransferase activity	6303,112483,
GO:0004146~dihydrofolate reductase activity	1719,200895,
GO:0004148~dihydrolipoyl dehydrogenase activity	1738,
GO:0004149~dihydrolipoyllysine-residue succinyltransferase activity	1743,
GO:0004151~dihydroorotase activity	790,1373,
GO:0004152~dihydroorotate dehydrogenase activity	1723,
GO:0004155~6,7-dihydropteridine reductase activity	5860,
GO:0004157~dihydropyrimidinase activity	1807,1808,
GO:0004161~dimethylallyltranstransferase activity	9453,2224,54802,
GO:0004163~diphosphomevalonate decarboxylase activity	4597,
GO:0004164~diphthine synthase activity	51611,
GO:0004165~dodecenoyl-CoA delta-isomerase activity	10455,1632,1962,
GO:0004167~dopachrome isomerase activity	4282,1652,1638,
GO:0004168~dolichol kinase activity	22845,
GO:0004169~dolichyl-phosphate-mannose-protein mannosyltransferase activity	8813,6388,23753,29954,29880,10585,
GO:0004170~dUTP diphosphatase activity	1854,
GO:0004174~electron-transferring-flavoprotein dehydrogenase activity	2110,84883,
GO:0004175~endopeptidase activity	143471,5687,5684,102,1200,9508,9476,2158,4312,5034,354,1991,4314,4311,1512,5045,1636,4318,4179,5694,5046,7174,834,1373,4321,1889,5663,5664,203100,94031,2191,5708,143684,129293,199870,84236,51112,23385,51107,205564,5707,8904,9528,59272,55486,26168,59343,29843,9986,23192,23473,
GO:0004176~ATP-dependent peptidase activity	91694,79836,83752,51185,9361,10845,164832,10730,6687,10939,
GO:0004177~aminopeptidase activity	6051,23549,10988,23173,51056,79716,29953,7512,1515,1512,4048,5184,290,7174,9520,5251,2028,642,64167,254042,91039,63929,7511,51752,4012,
GO:0004180~carboxypeptidase activity	1636,1360,93979,5476,1368,1363,1358,642,165,84735,55748,59272,10004,10003,10404,
GO:0004181~metallocarboxypeptidase activity	1361,84871,1369,51200,1363,1357,1360,79841,1368,340351,165,93979,23287,123624,1362,1358,5184,1359,2346,119587,8532,130749,57094,60509,56265,219595,
GO:0004185~serine-type carboxypeptidase activity	54504,59342,1362,5476,1368,1369,1363,5547,8532,165,119587,56265,10279,29952,
GO:0004190~aspartic-type endopeptidase activity	81502,56928,840,9476,162540,5225,5664,1509,5222,5663,23621,643834,121665,84888,10159,5972,643847,100616101,5304,1510,100616103,100862685,619465,100775105,100862683,100616102,100862684,449619,151516,84301,414301,83714,56675,25825,64006,
GO:0004197~cysteine-type endopeptidase activity	836,837,8837,841,834,839,1508,842,838,642,1515,219333,9099,7398,1514,1512,7345,1520,2923,23581,9098,9101,835,1519,1513,8078,8237,1075,9097,840,1521,9700,9100,392360,25862,9736,84749,57695,84971,6422,23032,115201,843,8975,8239,7874,84938,5641,64129,1522,8722,10892,27283,9986,10868,9958,23192,10600,
GO:0004198~calcium-dependent cysteine-type endopeptidase activity	726,388743,440854,11132,824,10753,823,11131,92291,825,79747,23473,147968,10016,6650,826,25801,6717,84290,553115,827,
GO:0004222~metalloendopeptidase activity	54507,56999,7385,4311,4898,79148,81794,11093,203102,81792,8754,80332,6868,388630,9719,170692,1889,4185,8510,2515,89932,649,4224,51360,102,89782,8756,7092,10863,9510,8728,4325,8749,53616,3792,8745,80070,57486,4320,4314,4326,4319,4323,4327,9512,9718,4322,171019,101,4313,170691,4324,6687,115209,4317,9427,79258,4225,7064,339366,10939,9508,27299,8038,8748,9313,9507,10269,8511,9509,4312,4316,3416,4318,…
GO:0004252~serine-type endopeptidase activity	3817,56649,3240,64499,25891,5644,84000,8720,566,5046,260429,10699,341277,716,646743,11202,11012,400668,339967,3250,23436,354,9622,23430,27429,2999,7177,360200,1200,2191,629,717,28983,5645,64285,339501,136242,162494,123787,138652,25807,5125,5646,10136,5327,715,64699,2159,84236,327,7113,9581,55486,2147,339906,3083,5122,100287362,377047,729756,83752,5624,4057,5328,3426,5653,3818,49,9159,43849,3002,8…
GO:0004298~threonine-type endopeptidase activity	5683,5691,5690,143471,5694,5698,122706,5682,5687,5684,5688,5693,5685,5699,5689,5696,5686,5692,5695,55617,29122,
GO:0004300~enoyl-CoA hydratase activity	1892,3030,3032,1962,549,
GO:0004301~epoxide hydrolase activity	2052,4048,2053,6051,
GO:0004303~estradiol 17-beta-dehydrogenase activity	3292,441282,50700,8630,3294,51478,51144,51170,7923,3028,51171,
GO:0004304~estrone sulfotransferase activity	6783,
GO:0004305~ethanolamine kinase activity	1119,55500,55224,1120,
GO:0004306~ethanolamine-phosphate cytidylyltransferase activity	5833,
GO:0004307~ethanolaminephosphotransferase activity	5281,85465,10390,
GO:0004308~exo-alpha-sialidase activity	129807,4758,10825,
GO:0004309~exopolyphosphatase activity	663,149428,58497,85300,158471,
GO:0004310~farnesyl-diphosphate farnesyltransferase activity	2222,
GO:0004311~farnesyltranstransferase activity	9453,2342,1352,
GO:0004312~fatty acid synthase activity	2194,
GO:0004313~[acyl-carrier-protein] S-acetyltransferase activity	2194,
GO:0004314~[acyl-carrier-protein] S-malonyltransferase activity	2194,27349,
GO:0004315~3-oxoacyl-[acyl-carrier-protein] synthase activity	2194,54995,
GO:0004316~3-oxoacyl-[acyl-carrier-protein] reductase (NADPH) activity	2194,
GO:0004317~3-hydroxypalmitoyl-[acyl-carrier-protein] dehydratase activity	2194,
GO:0004319~enoyl-[acyl-carrier-protein] reductase (NADPH, B-specific) activity	2194,
GO:0004320~oleoyl-[acyl-carrier-protein] hydrolase activity	2194,55301,
GO:0004321~fatty-acyl-CoA synthase activity	341392,11000,
GO:0004322~ferroxidase activity	2395,1356,2495,341208,94033,9843,
GO:0004324~ferredoxin-NADP+ reductase activity	2232,
GO:0004325~ferrochelatase activity	2235,
GO:0004326~tetrahydrofolylpolyglutamate synthase activity	2356,
GO:0004329~formate-tetrahydrofolate ligase activity	25902,4522,10797,441024,
GO:0004331~fructose-2,6-bisphosphate 2-phosphatase activity	5207,5208,5209,5210,57103,
GO:0004332~fructose-bisphosphate aldolase activity	229,230,226,
GO:0004333~fumarate hydratase activity	2271,
GO:0004334~fumarylacetoacetase activity	2184,
GO:0004335~galactokinase activity	2585,2584,
GO:0004336~galactosylceramidase activity	2581,
GO:0004337~geranyltranstransferase activity	9453,2224,
GO:0004339~glucan 1,4-alpha-glucosidase activity	8972,93432,
GO:0004340~glucokinase activity	3098,2645,3099,3101,80201,
GO:0004341~gluconolactonase activity	9104,
GO:0004342~glucosamine-6-phosphate deaminase activity	10007,132789,
GO:0004343~glucosamine 6-phosphate N-acetyltransferase activity	64841,
GO:0004345~glucose-6-phosphate dehydrogenase activity	2539,9563,
GO:0004346~glucose-6-phosphatase activity	2538,92579,57818,
GO:0004347~glucose-6-phosphate isomerase activity	2821,
GO:0004348~glucosylceramidase activity	57704,2629,
GO:0004349~glutamate 5-kinase activity	5832,
GO:0004350~glutamate-5-semialdehyde dehydrogenase activity	5832,
GO:0004351~glutamate decarboxylase activity	2752,2572,2571,
GO:0004352~glutamate dehydrogenase (NAD+) activity	2746,2747,
GO:0004353~glutamate dehydrogenase [NAD(P)+] activity	2746,2747,
GO:0004356~glutamate-ammonia ligase activity	2752,51557,
GO:0004357~glutamate-cysteine ligase activity	2729,2730,
GO:0004359~glutaminase activity	27165,2744,55191,
GO:0004360~glutamine-fructose-6-phosphate transaminase (isomerizing) activity	9945,2673,
GO:0004361~glutaryl-CoA dehydrogenase activity	2639,
GO:0004362~glutathione-disulfide reductase activity	2936,
GO:0004363~glutathione synthase activity	2937,
GO:0004364~glutathione transferase activity	2940,221357,2948,2947,2950,2944,100526837,2946,1192,4259,2941,1193,9521,2954,27306,9022,2938,2939,2953,653689,4257,241,1937,2952,2949,9446,4056,54332,78997,54102,4258,119391,53405,373156,25932,
GO:0004365~glyceraldehyde-3-phosphate dehydrogenase (NAD+) (phosphorylating) activity	2597,26330,
GO:0004366~glycerol-3-phosphate O-acyltransferase activity	84803,57678,150763,137964,
GO:0004367~glycerol-3-phosphate dehydrogenase [NAD+] activity	23171,2819,
GO:0004368~glycerol-3-phosphate dehydrogenase activity	2819,2820,
GO:0004370~glycerol kinase activity	2710,2713,2712,256356,
GO:0004371~glycerone kinase activity	26007,
GO:0004372~glycine hydroxymethyltransferase activity	6472,6470,
GO:0004373~glycogen (starch) synthase activity	2997,2998,
GO:0004375~glycine dehydrogenase (decarboxylating) activity	2731,
GO:0004377~GDP-Man:Man3GlcNAc2-PP-Dol alpha-1,2-mannosyltransferase activity	440138,
GO:0004378~GDP-Man:Man1GlcNAc2-PP-Dol alpha-1,3-mannosyltransferase activity	85365,
GO:0004379~glycylpeptide N-tetradecanoyltransferase activity	4836,9397,
GO:0004380~glycoprotein-fucosylgalactoside alpha-N-acetylgalactosaminyltransferase activity	28,
GO:0004381~fucosylgalactoside 3-alpha-galactosyltransferase activity	28,
GO:0004382~guanosine-diphosphatase activity	957,124583,
GO:0004383~guanylate cyclase activity	2983,4882,2982,2974,4881,2984,2977,2986,3000,
GO:0004385~guanylate kinase activity	2987,8573,1742,4354,1739,4356,4355,1740,260425,1741,84433,9414,
GO:0004386~helicase activity	3070,79009,57062,1653,11325,122402,9879,1654,257218,7919,164045,6499,23020,1106,55661,54514,57696,1662,29118,51202,57647,79665,55308,79039,64794,54606,10521,11269,90957,8886,170506,51428,1655,9044,8467,23586,301,2963,1656,6594,9931,546,1763,6595,6597,641,1973,56919,1107,7486,1974,6596,54821,80205,91351,10847,89797,55601,6832,57697,113510,8438,5976,79132,1663,57634,85441,64135,56916,4343,254394,50…
GO:0004392~heme oxygenase (decyclizing) activity	3163,3162,
GO:0004395~hexaprenyldihydroxybenzoate methyltransferase activity	51805,
GO:0004396~hexokinase activity	3098,2645,3099,3101,
GO:0004397~histidine ammonia-lyase activity	3034,
GO:0004398~histidine decarboxylase activity	3067,
GO:0004402~histone acetyltransferase activity	79828,8648,7994,11143,10499,10524,8520,84148,1387,2648,9575,8721,9862,6871,8464,10474,27097,9913,1386,6872,408,675,2033,6881,6877,6883,6880,10847,93624,138474,23522,8850,117143,26610,79595,80314,57325,11177,54556,9329,9425,9426,9085,10629,8202,
GO:0004407~histone deacetylase activity	55869,3066,8841,10014,23309,9219,9759,3065,84312,22933,83933,138151,79885,23411,25942,92552,64426,25855,6299,10013,9734,
GO:0004408~holocytochrome-c synthase activity	3052,
GO:0004411~homogentisate 1,2-dioxygenase activity	3081,
GO:0004415~hyalurononglucosaminidase activity	6677,23553,8692,3373,8372,10724,960,57214,
GO:0004416~hydroxyacylglutathione hydrolase activity	84264,3029,25953,
GO:0004418~hydroxymethylbilane synthase activity	3145,
GO:0004419~hydroxymethylglutaryl-CoA lyase activity	54511,3155,
GO:0004420~hydroxymethylglutaryl-CoA reductase (NADPH) activity	3156,
GO:0004421~hydroxymethylglutaryl-CoA synthase activity	3157,3158,
GO:0004422~hypoxanthine phosphoribosyltransferase activity	3251,56952,
GO:0004423~iduronate-2-sulfatase activity	3423,
GO:0004427~inorganic diphosphatase activity	27068,5464,58497,64077,
GO:0004430~1-phosphatidylinositol 4-kinase activity	375133,5297,728233,55300,55361,5298,
GO:0004435~phosphatidylinositol phospholipase C activity	23236,5336,5334,5335,9651,84812,113026,89869,5330,23228,2151,1133,1128,6352,1131,1909,624,887,1230,846,5333,1234,5331,5332,719,23007,122618,51196,
GO:0004438~phosphatidylinositol-3-phosphatase activity	8776,5728,4534,8898,8897,64419,9896,55613,22908,
GO:0004439~phosphatidylinositol-4,5-bisphosphate 5-phosphatase activity	8867,8871,3633,4952,114971,56623,
GO:0004441~inositol-1,4-bisphosphate 1-phosphatase activity	10380,3628,
GO:0004445~inositol-polyphosphate 5-phosphatase activity	8867,3632,27124,3635,51763,56623,
GO:0004447~iodide peroxidase activity	7173,
GO:0004449~isocitrate dehydrogenase (NAD+) activity	3420,3421,3419,
GO:0004450~isocitrate dehydrogenase (NADP+) activity	3417,3418,
GO:0004452~isopentenyl-diphosphate delta-isomerase activity	3422,91734,
GO:0004454~ketohexokinase activity	3795,
GO:0004458~D-lactate dehydrogenase (cytochrome) activity	197257,
GO:0004459~L-lactate dehydrogenase activity	160287,3945,3948,3939,92483,
GO:0004461~lactose synthase activity	3906,8704,2683,
GO:0004462~lactoylglutathione lyase activity	2739,
GO:0004463~leukotriene-A4 hydrolase activity	4048,
GO:0004464~leukotriene-C4 synthase activity	241,4056,4258,
GO:0004465~lipoprotein lipase activity	9388,4023,313,
GO:0004466~long-chain-acyl-CoA dehydrogenase activity	33,37,84129,
GO:0004467~long-chain fatty acid-CoA ligase activity	376497,28965,11001,11000,10998,2182,2181,2180,81616,10999,23205,23305,51703,
GO:0004468~lysine N-acetyltransferase activity, acting on acetyl phosphate as donor	2033,157570,8850,9027,51471,
GO:0004470~malic enzyme activity	4200,4190,4199,10873,
GO:0004471~malate dehydrogenase (decarboxylating) (NAD+) activity	10873,4200,4199,
GO:0004473~malate dehydrogenase (decarboxylating) (NADP+) activity	4199,10873,
GO:0004474~malate synthase activity	171425,
GO:0004475~mannose-1-phosphate guanylyltransferase activity	29925,
GO:0004476~mannose-6-phosphate isomerase activity	4351,
GO:0004477~methenyltetrahydrofolate cyclohydrolase activity	4522,10797,25902,441024,
GO:0004478~methionine adenosyltransferase activity	4143,4144,
GO:0004479~methionyl-tRNA formyltransferase activity	123263,
GO:0004482~mRNA (guanine-N7-)-methyltransferase activity	8731,
GO:0004483~mRNA (nucleoside-2'-O-)-methyltransferase activity	23070,55783,
GO:0004484~mRNA guanylyltransferase activity	8732,
GO:0004485~methylcrotonoyl-CoA carboxylase activity	56922,64087,
GO:0004486~methylenetetrahydrofolate dehydrogenase [NAD(P)+] activity	4522,
GO:0004487~methylenetetrahydrofolate dehydrogenase (NAD+) activity	4522,10797,441024,
GO:0004488~methylenetetrahydrofolate dehydrogenase (NADP+) activity	25902,441024,10797,4522,
GO:0004489~methylenetetrahydrofolate reductase (NAD(P)H) activity	4524,
GO:0004490~methylglutaconyl-CoA hydratase activity	549,
GO:0004491~methylmalonate-semialdehyde dehydrogenase (acylating) activity	4329,
GO:0004492~methylmalonyl-CoA decarboxylase activity	55862,
GO:0004493~methylmalonyl-CoA epimerase activity	84693,
GO:0004494~methylmalonyl-CoA mutase activity	4594,
GO:0004496~mevalonate kinase activity	4598,
GO:0004497~monooxygenase activity	51302,4051,284541,1545,1564,8529,66002,1579,6916,1558,1589,1565,54905,64816,1582,1583,1580,56603,1576,120227,1594,5053,1549,57834,1571,3818,1584,1595,1555,388714,1543,1544,1559,7299,1577,1551,1572,2328,1562,1557,2326,5740,339761,126410,57404,285440,80020,2327,10229,51004,
GO:0004498~calcidiol 1-monooxygenase activity	1594,
GO:0004499~N,N-dimethylaniline monooxygenase activity	2327,2330,388714,2329,2328,2326,
GO:0004500~dopamine beta-monooxygenase activity	1621,
GO:0004502~kynurenine 3-monooxygenase activity	8564,
GO:0004503~monophenol monooxygenase activity	7299,
GO:0004504~peptidylglycine monooxygenase activity	5066,
GO:0004505~phenylalanine 4-monooxygenase activity	5053,5092,84105,
GO:0004506~squalene monooxygenase activity	6713,
GO:0004507~steroid 11-beta-monooxygenase activity	1584,1585,
GO:0004508~steroid 17-alpha-monooxygenase activity	1586,
GO:0004509~steroid 21-monooxygenase activity
GO:0004510~tryptophan 5-monooxygenase activity	7166,121278,
GO:0004511~tyrosine 3-monooxygenase activity	7054,
GO:0004512~inositol-3-phosphate synthase activity	51477,
GO:0004513~neolactotetraosylceramide alpha-2,3-sialyltransferase activity	8869,
GO:0004514~nicotinate-nucleotide diphosphorylase (carboxylating) activity	93100,10135,23475,
GO:0004515~nicotinate-nucleotide adenylyltransferase activity	25,349565,23057,64802,
GO:0004516~nicotinate phosphoribosyltransferase activity	93100,
GO:0004517~nitric-oxide synthase activity	4846,4842,4843,
GO:0004518~nuclease activity	348654,1677,28990,80198,2237,146956,57697,79650,197342,5073,51567,4361,1763,128387,80055,27044,1653,283254,22803,
GO:0004519~endonuclease activity	2073,137902,340152,197342,284131,84083,4361,6035,328,2067,4968,23052,283,6036,6037,5896,6038,2237,5395,390443,4913,5511,10146,2021,7247,6419,440163,493901,338879,340554,10595,55728,122651,6039,146956,64421,11284,60528,53918,85463,84659,9941,22894,100533467,
GO:0004520~endodeoxyribonuclease activity	5890,7516,5892,8930,6188,328,2073,4361,5888,11144,84083,200558,2072,
GO:0004521~endoribonuclease activity	440400,2081,342618,8909,6041,80149,23293,201164,51692,27161,26523,28987,23405,10171,
GO:0004522~ribonuclease A activity	6035,6036,6038,122665,
GO:0004523~RNA-DNA hybrid ribonuclease activity	7993,246243,10535,100616101,328,2237,100616102,619465,449619,100862683,79621,84153,64006,100775105,9156,100862688,100862685,
GO:0004525~ribonuclease III activity	23405,54487,65080,29102,
GO:0004526~ribonuclease P activity	10248,10940,9692,10799,11102,10775,10557,10556,51367,54913,79897,
GO:0004527~exonuclease activity	112479,54464,79033,2237,7486,11277,254958,57455,64782,1653,3669,57109,81875,55775,9156,
GO:0004528~phosphodiesterase I activity	5168,5167,5169,328,22909,
GO:0004530~deoxyribonuclease I activity	1773,23405,
GO:0004531~deoxyribonuclease II activity	1777,58511,
GO:0004532~exoribonuclease activity	5394,5393,23404,23016,80149,118460,11340,54512,56915,51010,29883,57472,51013,
GO:0004534~5'-3' exoribonuclease activity	22803,
GO:0004535~poly(A)-specific ribonuclease activity	23019,5073,9924,255967,201626,114034,246175,4848,9337,29883,25819,57472,
GO:0004536~deoxyribonuclease activity	1776,1774,1773,1677,4830,2021,55201,83940,1775,9797,
GO:0004540~ribonuclease activity	10775,10595,8635,246243,10535,283,6036,6037,563,6038,390443,80149,440163,493901,338879,10556,129563,122651,6039,84659,
GO:0004550~nucleoside diphosphate kinase activity	4833,10201,29922,51314,347736,4830,654364,4832,4831,283458,203,205,51727,8382,129607,221264,122481,158067,26289,
GO:0004551~nucleotide diphosphatase activity	5168,5167,5169,8483,148113,
GO:0004553~hydrolase activity, hydrolyzing O-glycosyl compounds	57733,8972,79411,2720,3425,4126,2632,1117,23193,66005,2990,1116,3938,3074,197021,27159,112937,2548,284004,728411,57462,91316,152831,55347,10020,2717,
GO:0004555~alpha,alpha-trehalase activity	11181,
GO:0004556~alpha-amylase activity	279,276,280,277,
GO:0004557~alpha-galactosidase activity	2717,4668,
GO:0004558~alpha-1,4-glucosidase activity	8972,2548,6476,2595,
GO:0004559~alpha-mannosidase activity	4122,23324,4125,4123,
GO:0004560~alpha-L-fucosidase activity	2517,2519,
GO:0004561~alpha-N-acetylglucosaminidase activity	4669,
GO:0004563~beta-N-acetylhexosaminidase activity	3074,3073,284004,
GO:0004565~beta-galactosidase activity	2720,79411,89944,112937,57733,
GO:0004566~beta-glucuronidase activity	2990,9365,10855,
GO:0004567~beta-mannosidase activity	4126,
GO:0004568~chitinase activity	1118,27159,1117,1116,1486,5016,66005,
GO:0004569~glycoprotein endo-alpha-1,2-mannosidase activity	79694,80267,
GO:0004571~mannosyl-oligosaccharide 1,2-alpha-mannosidase activity	57134,9695,10905,11253,4121,55741,80267,
GO:0004572~mannosyl-oligosaccharide 1,3-1,6-alpha-mannosidase activity	4122,4124,
GO:0004573~mannosyl-oligosaccharide glucosidase activity	7841,
GO:0004574~oligo-1,6-glucosidase activity	6476,
GO:0004575~sucrose alpha-glucosidase activity	6476,
GO:0004576~oligosaccharyl transferase activity	3703,1650,1603,29880,
GO:0004577~N-acetylglucosaminyldiphosphodolichol N-acetylglucosaminyltransferase activity	79868,
GO:0004578~chitobiosyldiphosphodolichol beta-mannosyltransferase activity	56052,
GO:0004579~dolichyl-diphosphooligosaccharide-protein glycotransferase activity	1603,6184,6185,1650,3703,7991,201595,58505,
GO:0004581~dolichyl-phosphate beta-glucosyltransferase activity	29880,
GO:0004582~dolichyl-phosphate beta-D-mannosyltransferase activity	8813,8818,54344,29880,
GO:0004583~dolichyl-phosphate-glucose-glycolipid alpha-glucosyltransferase activity	84920,144245,
GO:0004584~dolichyl-phosphate-mannose-glycolipid alpha-mannosyltransferase activity	55650,
GO:0004585~ornithine carbamoyltransferase activity	5009,
GO:0004586~ornithine decarboxylase activity	51582,4953,113451,
GO:0004587~ornithine-oxo-acid transaminase activity	4942,
GO:0004588~orotate phosphoribosyltransferase activity	7372,
GO:0004590~orotidine-5'-phosphate decarboxylase activity	7372,
GO:0004591~oxoglutarate dehydrogenase (succinyl-transferring) activity	4967,55526,92259,55753,
GO:0004594~pantothenate kinase activity	55229,79646,53354,80025,
GO:0004595~pantetheine-phosphate adenylyltransferase activity	80347,
GO:0004596~peptide alpha-N-acetyltransferase activity	8260,51126,122830,80018,79612,375607,84779,80155,80218,79903,
GO:0004597~peptide-aspartate beta-dioxygenase activity	444,
GO:0004598~peptidylamidoglycolate lyase activity	5066,
GO:0004601~peroxidase activity	5742,137902,53905,4353,4259,7173,8288,25824,5743,3043,3039,5052,493869,114757,26034,7837,2882,84817,50506,
GO:0004602~glutathione peroxidase activity	2879,2877,2876,257202,2878,493869,4259,1193,2954,2880,4257,241,9588,2952,4056,2882,4258,373156,
GO:0004603~phenylethanolamine N-methyltransferase activity	5409,
GO:0004605~phosphatidate cytidylyltransferase activity	8760,1040,132001,
GO:0004607~phosphatidylcholine-sterol O-acyltransferase activity	3931,
GO:0004608~phosphatidylethanolamine N-methyltransferase activity	10400,
GO:0004609~phosphatidylserine decarboxylase activity	23761,2805,
GO:0004610~phosphoacetylglucosamine mutase activity	5238,
GO:0004611~phosphoenolpyruvate carboxykinase activity	5106,
GO:0004613~phosphoenolpyruvate carboxykinase (GTP) activity	5106,5105,
GO:0004614~phosphoglucomutase activity	5238,5236,5239,55276,
GO:0004615~phosphomannomutase activity	5372,5373,
GO:0004616~phosphogluconate dehydrogenase (decarboxylating) activity	11112,5226,84656,
GO:0004617~phosphoglycerate dehydrogenase activity	26227,
GO:0004618~phosphoglycerate kinase activity	5230,5232,
GO:0004619~phosphoglycerate mutase activity	669,5224,5223,441531,
GO:0004620~phospholipase activity	8605,8399,4023,3990,5408,149998,200879,57406,9388,
GO:0004621~glycosylphosphatidylinositol phospholipase D activity	2822,
GO:0004622~lysophospholipase activity	29124,5168,10434,100137049,3990,5321,1178,127018,255189,151056,375775,374569,10908,23659,11343,50640,1056,
GO:0004623~phospholipase A2 activity	26279,81579,5319,8399,8398,3931,5320,9588,5321,11145,729330,123745,391013,151056,283748,171586,84647,64600,80339,30814,5920,
GO:0004629~phospholipase C activity	84812,89869,5336,5335,2923,134,5330,5331,5334,5332,51196,9651,
GO:0004630~phospholipase D activity	5338,3162,2822,5337,222584,23646,122618,
GO:0004631~phosphomevalonate kinase activity	10654,
GO:0004632~phosphopantothenate--cysteine ligase activity	79717,
GO:0004633~phosphopantothenoylcysteine decarboxylase activity	60490,
GO:0004634~phosphopyruvate hydratase activity	387712,2027,2026,2023,
GO:0004637~phosphoribosylamine-glycine ligase activity	2618,
GO:0004638~phosphoribosylaminoimidazole carboxylase activity	10606,
GO:0004639~phosphoribosylaminoimidazolesuccinocarboxamide synthase activity	10606,
GO:0004641~phosphoribosylformylglycinamidine cyclo-ligase activity	2618,
GO:0004642~phosphoribosylformylglycinamidine synthase activity	5198,
GO:0004643~phosphoribosylaminoimidazolecarboxamide formyltransferase activity	471,
GO:0004644~phosphoribosylglycinamide formyltransferase activity	2618,
GO:0004645~phosphorylase activity	1890,4507,
GO:0004647~phosphoserine phosphatase activity	5723,8781,57026,78986,
GO:0004648~O-phospho-L-serine:2-oxoglutarate aminotransferase activity	29968,
GO:0004649~poly(ADP-ribose) glycohydrolase activity	8505,54936,
GO:0004651~polynucleotide 5'-phosphatase activity	8732,8446,
GO:0004652~polynucleotide adenylyltransferase activity	10914,64895,11044,167153,64282,64852,56903,55149,
GO:0004653~polypeptide N-acetylgalactosaminyltransferase activity	2590,2589,2591,442117,64409,374378,11227,51809,55568,114805,79695,117248,57452,8693,11226,63917,29071,79623,50614,26290,
GO:0004654~polyribonucleotide nucleotidyltransferase activity	87178,
GO:0004655~porphobilinogen synthase activity	210,
GO:0004656~procollagen-proline 4-dioxygenase activity	8974,283208,5034,5033,
GO:0004657~proline dehydrogenase activity	5625,58510,
GO:0004658~propionyl-CoA carboxylase activity	5095,5096,
GO:0004659~prenyltransferase activity	27235,116150,29914,
GO:0004660~protein farnesyltransferase activity	2339,2342,
GO:0004661~protein geranylgeranyltransferase activity	2339,5229,
GO:0004662~CAAX-protein geranylgeranyltransferase activity	2339,5229,
GO:0004663~Rab geranylgeranyltransferase activity	5875,1121,2339,5876,
GO:0004666~prostaglandin-endoperoxide synthase activity	5742,5743,
GO:0004667~prostaglandin-D synthase activity	27306,5730,
GO:0004668~protein-arginine deiminase activity	23569,353238,29943,51702,11240,
GO:0004671~protein C-terminal S-isoprenylcysteine carboxyl O-methyltransferase activity	23463,
GO:0004672~protein kinase activity	983,79858,9641,1111,6259,1195,6789,4293,1455,5607,57396,5563,207,4752,1457,2051,5127,26750,8621,6792,5891,4140,114783,7273,152110,5129,6795,3611,8798,127933,146057,255967,54986,54899,140901,65975,984,1024,9448,9833,1022,225689,780,6790,84033,5602,2931,6300,8844,57761,8317,53904,5567,1196,6197,2065,4139,1453,79012,8576,8428,285220,51765,3985,28951,202374,11200,5218,27148,10494,6733,23043,51776,786…
GO:0004673~protein histidine kinase activity	4831,
GO:0004674~protein serine/threonine kinase activity	10769,57118,84930,5567,65267,6788,5681,472,4139,11200,7204,23049,5063,9252,8476,8986,23604,102724428,54822,6790,9088,65268,26576,1454,6197,5058,65975,8780,6196,5593,57396,10290,57172,9451,375449,5260,139728,8536,9475,3654,5891,983,816,23139,1017,6195,8569,1111,6446,65125,10645,2011,6789,1019,1195,1612,207,5583,166614,6793,1456,9113,9578,4140,6732,5261,29904,11113,1453,5894,8997,673,5579,84254,107…
GO:0004675~transmembrane receptor protein serine/threonine kinase activity	658,91,7046,94,92,657,7048,90,
GO:0004676~3-phosphoinositide-dependent protein kinase activity	5170,
GO:0004677~DNA-dependent protein kinase activity	8091,5591,472,91419,
GO:0004679~AMP-activated protein kinase activity	5565,5571,5563,5562,53632,51422,5564,
GO:0004683~calmodulin-dependent protein kinase activity	818,817,816,1641,3706,9261,1612,8536,2185,814,7867,91807,139728,57118,8550,84254,57172,10645,8569,85366,2872,815,
GO:0004686~elongation factor-2 kinase activity	29904,
GO:0004687~myosin light chain kinase activity	4638,91807,85366,
GO:0004689~phosphorylase kinase activity	5260,5261,5256,5255,5257,
GO:0004691~cAMP-dependent protein kinase activity	11214,5566,5568,5567,5613,5571,5562,
GO:0004692~cGMP-dependent protein kinase activity	5592,5593,
GO:0004693~cyclin-dependent protein serine/threonine kinase activity	8812,6792,5218,983,1019,4117,984,1017,896,1024,1022,1025,1018,8814,1021,1020,5127,5128,5129,8621,8851,8558,344387,51265,23552,8999,65061,23097,51755,22858,5891,728642,
GO:0004694~eukaryotic translation initiation factor 2alpha kinase activity	5610,27102,9451,440275,
GO:0004697~protein kinase C activity	5588,8844,25865,23683,5587,5582,5579,5578,5583,5584,5581,5590,5580,5585,5586,29941,
GO:0004698~calcium-dependent protein kinase C activity	5582,6348,5578,
GO:0004699~calcium-independent protein kinase C activity	5583,5581,5580,
GO:0004702~receptor signaling protein serine/threonine kinase activity	90,7046,9943,658,94,91,269,92,657,7048,7042,93,659,130399,27347,
GO:0004703~G-protein coupled receptor kinase activity	6011,2870,156,2868,2869,157,131890,
GO:0004704~NF-kappaB-inducing kinase activity	3654,5531,9641,9020,238,11035,
GO:0004705~JUN kinase activity	5599,5601,5602,
GO:0004706~JUN kinase kinase kinase activity	4293,4294,4214,4296,
GO:0004707~MAP kinase activity	5599,5602,5595,5596,1432,6300,5598,5601,51701,5603,5594,5600,5597,225689,
GO:0004708~MAP kinase kinase activity	5609,6885,5063,5605,5606,5608,5602,4293,5604,1432,7867,120892,8550,
GO:0004709~MAP kinase kinase kinase activity	9175,4293,4294,6885,9064,1956,4342,673,1326,56911,7786,4214,389840,57551,9020,4217,4215,55437,51347,51776,9344,10746,4216,
GO:0004711~ribosomal protein S6 kinase activity	8986,6198,6196,6199,
GO:0004712~protein serine/threonine/tyrosine kinase activity	7272,1859,6446,6790,8444,5582,5566,6198,207,5605,1195,1196,1198,5563,5649,5604,10188,93,6196,6195,7016,25778,8445,9212,10420,57396,8798,6795,9149,
GO:0004713~protein tyrosine kinase activity	4593,4486,10461,2241,6259,4920,2064,5747,10188,2242,5754,7301,238,2263,4293,2264,285220,558,5609,8444,3717,11116,25,1956,3643,3932,2534,7525,4067,5979,3480,4233,3055,6098,5159,2268,3815,613,2260,6714,2065,2261,3716,2048,6464,4058,7297,7465,7272,3791,5605,1445,4145,27,7535,6850,6416,5606,1196,1198,640,660,3718,5608,5604,7010,695,5756,5607,8711,1859,2185,2066,2045,7016,4296,25778,9625,7273,8445,574…
GO:0004714~transmembrane receptor protein tyrosine kinase activity	238,2066,780,4919,1956,4916,2065,7010,3480,2322,1436,2064,4058,4914,4593,5979,6098,3815,5987,3645,5156,2321,1969,558,6259,7075,2324,3791,2050,4920,7301,10461,4921,27020,
GO:0004715~non-membrane spanning protein tyrosine kinase activity	4145,2185,3932,640,7297,3055,7525,8767,3717,8576,25,2534,2242,4067,2268,494551,6714,2241,5610,3716,7465,1445,7006,100124696,7294,27,2444,7535,6850,1195,660,3718,5747,5580,695,10188,3702,8711,1859,5753,9833,91461,55359,157285,6725,79834,9031,
GO:0004716~receptor signaling protein tyrosine kinase activity	2066,2064,1956,3643,4067,3815,3791,6850,7301,
GO:0004719~protein-L-isoaspartate (D-aspartate) O-methyltransferase activity	5110,55251,115294,
GO:0004720~protein-lysine 6-oxidase activity	4015,84695,84171,4017,
GO:0004721~phosphoprotein phosphatase activity	100506012,5501,9150,5536,5500,5516,5515,5530,5499,5475,5533,5531,8613,4659,10217,8612,23239,53,5728,51496,5781,1739,4534,9787,92609,5532,5537,23371,85464,79660,160760,9989,54434,57026,1852,55313,78986,80824,90673,29085,57460,8556,28227,11221,
GO:0004722~protein serine/threonine phosphatase activity	152926,168448,151649,9647,147699,5495,54704,80895,5494,57546,132160,9110,8493,5537,5475,5470,5496,8555,7957,23399,5509,3932,5532,5518,5501,5536,5728,5531,5499,5516,5520,54205,5530,8897,5528,10454,1033,92609,333926,151742,84919,23035,134510,22843,54935,27068,57460,8556,5507,9107,28227,
GO:0004723~calcium-dependent protein serine/threonine phosphatase activity	5534,818,
GO:0004724~magnesium-dependent protein serine/threonine phosphatase activity	54704,57546,
GO:0004725~protein tyrosine phosphatase activity	11122,5788,5728,138639,5795,64419,1033,5793,374462,5780,5802,26191,5796,168448,2138,283871,84867,2139,2140,994,5770,5778,5782,8898,993,8446,52,995,5784,5799,26469,5797,2070,54961,51207,5789,85464,5787,5801,150290,8776,93492,8897,5792,7957,5800,11099,5798,8555,5774,5775,9110,1845,5771,8732,9829,11072,5786,5803,5777,7179,1844,5781,5783,1846,1850,4534,1847,1848,1849,92609,285193,26095,338599,201562,…
GO:0004726~non-membrane spanning protein tyrosine phosphatase activity	5771,52,1843,5775,5780,5782,5781,26469,
GO:0004727~prenylated protein tyrosine phosphatase activity	11156,8073,
GO:0004728~receptor signaling protein tyrosine phosphatase activity	5604,
GO:0004729~oxygen-dependent protoporphyrinogen oxidase activity	5498,
GO:0004730~pseudouridylate synthase activity	80324,
GO:0004731~purine-nucleoside phosphorylase activity	4860,
GO:0004733~pyridoxamine-phosphate oxidase activity	55163,
GO:0004735~pyrroline-5-carboxylate reductase activity	65263,29920,5831,122945,
GO:0004736~pyruvate carboxylase activity	5091,
GO:0004738~pyruvate dehydrogenase activity	5160,5162,
GO:0004739~pyruvate dehydrogenase (acetyl-transferring) activity	5162,5160,5161,
GO:0004740~pyruvate dehydrogenase (acetyl-transferring) kinase activity	5163,5164,5165,5166,
GO:0004741~[pyruvate dehydrogenase (lipoamide)] phosphatase activity	54704,57546,
GO:0004742~dihydrolipoyllysine-residue acetyltransferase activity	1737,
GO:0004743~pyruvate kinase activity	5315,5313,
GO:0004744~retinal isomerase activity	6121,
GO:0004745~retinol dehydrogenase activity	201140,50700,8630,8608,9249,127,650,131,8644,157506,195814,121214,51109,5959,145226,10170,
GO:0004747~ribokinase activity	64080,
GO:0004748~ribonucleoside-diphosphate reductase activity, thioredoxin disulfide as acceptor	6240,6241,50484,
GO:0004749~ribose phosphate diphosphokinase activity	221823,5634,5631,5635,5636,
GO:0004750~ribulose-phosphate 3-epimerase activity	6120,729020,
GO:0004751~ribose-5-phosphate isomerase activity	22934,
GO:0004756~selenide, water dikinase activity	22928,22929,
GO:0004757~sepiapterin reductase activity	6697,
GO:0004758~serine C-palmitoyltransferase activity	10558,9517,165679,171546,55304,
GO:0004760~serine-pyruvate transaminase activity	189,
GO:0004766~spermidine synthase activity	6723,
GO:0004767~sphingomyelin phosphodiesterase activity	339221,6610,6609,10924,27293,55627,55512,
GO:0004768~stearoyl-CoA 9-desaturase activity	6319,9415,79966,
GO:0004769~steroid delta-isomerase activity	3283,3284,10682,
GO:0004771~sterol esterase activity	1056,3988,
GO:0004772~sterol O-acyltransferase activity	6646,
GO:0004773~steryl-sulfatase activity	412,
GO:0004775~succinate-CoA ligase (ADP-forming) activity	8802,8803,
GO:0004776~succinate-CoA ligase (GDP-forming) activity	8802,8801,
GO:0004777~succinate-semialdehyde dehydrogenase (NAD+) activity	7915,
GO:0004778~succinyl-CoA hydrolase activity	122970,
GO:0004781~sulfate adenylyltransferase (ATP) activity	9061,9060,
GO:0004782~sulfinoalanine decarboxylase activity	339896,51380,
GO:0004784~superoxide dismutase activity	6648,9973,6647,6649,1728,
GO:0004788~thiamine diphosphokinase activity	27010,
GO:0004790~thioether S-methyltransferase activity	11185,
GO:0004791~thioredoxin-disulfide reductase activity	7296,10587,114112,64359,84203,
GO:0004792~thiosulfate sulfurtransferase activity	7263,4357,27304,
GO:0004794~L-threonine ammonia-lyase activity	10993,113675,
GO:0004795~threonine synthase activity	55258,79896,
GO:0004796~thromboxane-A synthase activity	6916,
GO:0004797~thymidine kinase activity	7083,7084,
GO:0004798~thymidylate kinase activity	1841,129607,
GO:0004799~thymidylate synthase activity	7298,
GO:0004800~thyroxine 5'-deiodinase activity	1733,1734,1735,
GO:0004801~sedoheptulose-7-phosphate:D-glyceraldehyde-3-phosphate glyceronetransferase activity	6888,
GO:0004802~transketolase activity	7086,8277,84076,
GO:0004803~transposase activity	9189,79725,55237,
GO:0004806~triglyceride lipase activity	5408,3990,5407,4023,8513,5406,1056,13,8228,3991,119548,51099,57104,80339,
GO:0004807~triose-phosphate isomerase activity	7167,
GO:0004809~tRNA (guanine-N2-)-methyltransferase activity	55621,81627,60487,
GO:0004810~tRNA adenylyltransferase activity	51095,
GO:0004812~aminoacyl-tRNA ligase activity	79587,51520,3035,23438,57176,79731,5859,7453,4141,3735,2193,10667,
GO:0004813~alanine-tRNA ligase activity	100885850,16,57505,80755,
GO:0004814~arginine-tRNA ligase activity	55152,5917,57038,
GO:0004815~aspartate-tRNA ligase activity	1615,55157,
GO:0004816~asparagine-tRNA ligase activity	4677,79731,
GO:0004817~cysteine-tRNA ligase activity	833,79587,
GO:0004818~glutamate-tRNA ligase activity	124454,2058,
GO:0004819~glutamine-tRNA ligase activity	5859,
GO:0004820~glycine-tRNA ligase activity	2617,11232,
GO:0004821~histidine-tRNA ligase activity	3035,23438,
GO:0004822~isoleucine-tRNA ligase activity	3376,55699,
GO:0004823~leucine-tRNA ligase activity	23395,51520,
GO:0004824~lysine-tRNA ligase activity	3735,
GO:0004825~methionine-tRNA ligase activity	4141,92935,
GO:0004826~phenylalanine-tRNA ligase activity	2193,10667,57470,91893,10056,
GO:0004827~proline-tRNA ligase activity	2058,25973,
GO:0004828~serine-tRNA ligase activity	54938,6301,
GO:0004829~threonine-tRNA ligase activity	123283,80222,6897,
GO:0004830~tryptophan-tRNA ligase activity	7453,10352,
GO:0004831~tyrosine-tRNA ligase activity	8565,51067,
GO:0004832~valine-tRNA ligase activity	57176,7407,8565,
GO:0004833~tryptophan 2,3-dioxygenase activity	6999,3620,169355,
GO:0004835~tubulin-tyrosine ligase activity	150465,
GO:0004838~L-tyrosine:2-oxoglutarate aminotransferase activity	6898,
GO:0004839~ubiquitin activating enzyme activity	55236,10533,7317,7318,10055,
GO:0004842~ubiquitin-protein transferase activity	25820,5071,329,25831,672,57674,9618,146310,25897,7337,8924,123103,7187,54542,7186,643376,868,55120,151525,6478,10425,23759,9781,390594,54467,9604,142678,55521,154214,51366,143279,51191,55632,27339,89910,10193,283450,9870,10075,8916,4734,57531,11059,55072,5930,10273,9320,23072,51529,64750,23327,51070,7844,11060,7188,5193,11065,571,9246,8805,332,9867,11342,23295,10299,10324,10206,9810,26261,9148,90…
GO:0004843~ubiquitin-specific protease activity	7347,55593,84196,8314,7375,7345,90268,55611,9958,8237,51377,23032,9100,84669,8665,8287,219333,9099,7398,10869,10617,7128,9098,9101,8078,79184,4287,9097,64854,54726,10318,23252,220213,114803,55432,56957,377630,25862,9736,84749,57478,158880,85015,139562,57695,84640,126119,161725,7353,10987,8975,8239,7874,78990,80124,55031,57646,84101,92552,55139,84132,1540,57602,57558,54764,29761,27005,11274,23326,…
GO:0004844~uracil DNA N-glycosylase activity	7374,10309,328,6996,23583,
GO:0004849~uridine kinase activity	51727,54963,139596,7371,83549,
GO:0004850~uridine phosphorylase activity	151531,7378,
GO:0004852~uroporphyrinogen-III synthase activity	7390,3145,
GO:0004853~uroporphyrinogen decarboxylase activity	7389,
GO:0004854~xanthine dehydrogenase activity	7498,316,
GO:0004855~xanthine oxidase activity	7498,
GO:0004856~xylulokinase activity	9942,
GO:0004857~enzyme inhibitor activity	2646,1604,6588,4659,813,5636,54600,9546,6447,1447,100507027,4179,5148,54658,5350,2644,4851,408,8525,5149,5635,10129,57805,23038,51129,10628,54577,54576,23640,9478,93974,27329,
GO:0004859~phospholipase inhibitor activity	390940,304,306,302,341,308,307,5132,6620,301,27329,
GO:0004860~protein kinase inhibitor activity	8835,30837,9021,9306,1101,8651,23768,9535,9467,9655,4869,2811,1634,4690,633,2764,5611,339977,79883,80851,127435,347730,146760,349667,80059,347731,131578,142679,122809,28951,54997,57761,10221,11261,54829,65078,60506,51347,64922,79706,57408,64101,57689,51562,1154,94030,54920,23767,23769,84152,9479,
GO:0004861~cyclin-dependent protein serine/threonine kinase inhibitor activity	1028,1027,124790,10614,1026,836,1029,1030,1031,1032,388324,8850,
GO:0004862~cAMP-dependent protein kinase inhibitor activity	5573,5576,5575,5577,5569,11142,5570,51422,
GO:0004864~protein phosphatase inhibitor activity	65979,57591,84687,5504,54866,9749,5502,221692,57496,84152,80316,2029,284352,8725,392617,6295,5764,10776,6418,114794,9858,153743,116729,22853,221908,153769,151242,94274,26472,116154,145376,100507444,5514,51400,23523,
GO:0004865~protein serine/threonine phosphatase inhibitor activity	6992,10842,5504,5511,5502,81706,151242,84152,
GO:0004866~endopeptidase inhibitor activity	100293534,408186,720,721,27151,2,144568,10653,8530,8434,6690,718,727,1471,197,6590,1476,3053,5627,4018,5345,7035,3698,5266,6691,5858,831,5973,9097,3699,6694,10406,3700,388503,9491,58503,27344,51377,
GO:0004867~serine-type endopeptidase inhibitor activity	3698,80760,5276,144568,284293,647174,3697,3700,124857,7035,5268,6690,1293,5055,3699,351,89932,6692,5273,340267,7980,10653,27290,8710,57119,8434,462,5265,12,183,2,259,6590,3273,5054,5104,710,6906,3053,5270,866,5345,5045,646424,5266,6691,5858,390502,3730,6317,5267,5037,1992,5269,5176,6318,10816,5271,5272,871,84651,1294,334,6695,10406,153218,643394,144203,408187,391253,404203,388007,347365,135228,25…
GO:0004869~cysteine-type endopeptidase inhibitor activity	128817,10047,1475,26998,197,332,8530,9232,1471,1472,1469,3827,1476,3273,1470,1473,6317,3933,59082,6695,4671,10406,1474,114769,128822,128820,440068,79444,140880,128821,58484,57448,5275,
GO:0004871~signal transducer activity	552891,23236,9628,2767,2780,2778,5336,6000,5334,10603,5662,346562,2776,1499,6773,5747,868,653519,9651,2768,6777,3728,2779,4046,84812,6775,2792,2185,2770,6776,6772,2793,8787,2771,54331,6778,6774,113026,89869,9564,2775,25970,23228,2769,2774,2788,9049,3965,7188,10475,8471,10681,10497,4659,8312,8767,7105,10206,8786,57449,22943,8518,80833,9630,551,6280,389,4804,2773,3956,3162,2078,3554,2784,3925,2697,…
GO:0004872~receptor activity	195977,3689,3694,11054,118429,390243,3688,950,2675,3695,10159,84168,3693,7099,8797,4982,8795,10497,23495,259197,4864,2051,7098,5364,2137,9282,4065,8828,8029,7097,10267,10268,11025,10446,9862,9244,8455,8807,8771,56253,11126,3949,920,611,3848,3383,921,914,7056,5979,4804,5314,924,4070,3482,7181,290,5817,2348,1438,4179,912,3691,26,1056,945,1131,4882,3687,2357,4360,4163,355,958,3696,22914,799,2558,143…
GO:0004873~asialoglycoprotein receptor activity	432,433,4043,
GO:0004874~aryl hydrocarbon receptor activity	405,
GO:0004875~complement receptor activity	1380,
GO:0004876~complement component C3a receptor activity	719,
GO:0004877~complement component C3b receptor activity	1378,
GO:0004878~complement component C5a receptor activity	728,
GO:0004879~RNA polymerase II transcription factor activity, ligand-activated sequence-specific DNA binding	3172,6095,5465,10062,4929,5468,7025,3164,7026,2063,2494,8856,2103,5241,367,2101,6256,9572,6257,196,6774,5733,6097,190,7376,5467,2516,3174,9970,9975,2649,112770,2100,6096,9971,10002,
GO:0004882~androgen receptor activity	367,9970,4824,
GO:0004883~glucocorticoid receptor activity	2908,
GO:0004886~9-cis retinoic acid receptor activity	6256,6257,6258,
GO:0004887~thyroid hormone receptor activity	7068,9970,8856,7067,2063,8013,9971,10902,
GO:0004888~transmembrane signaling receptor activity	3507,355,57556,83953,392138,119749,403257,341152,917,10333,7098,7096,81793,915,916,6608,2057,7099,1364,8794,4864,11318,9127,1365,5364,7100,7097,11024,11025,10990,8549,441308,79541,9436,10261,1956,920,6967,2064,3383,921,7056,4804,81315,390432,391121,26687,973,2812,3554,6693,6401,2022,3902,1380,4882,4074,919,971,2065,2123,4360,3821,3822,939,943,8387,9103,6259,4352,974,1630,2740,100132285,8388,8390,…
GO:0004889~acetylcholine-activated cation-selective channel activity	3359,285242,1144,1135,1134,8973,1137,1138,1140,9177,1146,1141,1143,1136,1139,1145,1142,353174,200909,170572,57053,55584,
GO:0004890~GABA-A receptor activity	2567,2555,200959,2561,2568,2566,2554,2559,2562,2558,2563,2560,2569,2570,2556,2557,2564,2565,55879,
GO:0004896~cytokine receptor activity	3570,4352,2690,3595,3568,3561,3575,1438,3590,3566,3563,972,2152,960,3593,2322,3594,3597,9173,3601,10148,3598,1271,1439,53833,163702,133396,1441,55540,53832,
GO:0004897~ciliary neurotrophic factor receptor activity	3570,1271,3572,3977,
GO:0004900~erythropoietin receptor activity	2057,
GO:0004902~granulocyte colony-stimulating factor receptor activity	1438,
GO:0004903~growth hormone receptor activity	2690,
GO:0004904~interferon receptor activity	58985,
GO:0004905~type I interferon receptor activity	3454,3455,
GO:0004906~interferon-gamma receptor activity	3459,3460,
GO:0004908~interleukin-1 receptor activity	3556,9173,3554,7850,8809,8808,26280,
GO:0004909~interleukin-1, Type I, activating receptor activity	3554,8808,
GO:0004910~interleukin-1, Type II, blocking receptor activity	7850,26280,
GO:0004911~interleukin-2 receptor activity	3559,3560,3561,
GO:0004912~interleukin-3 receptor activity	3563,1439,
GO:0004913~interleukin-4 receptor activity	3566,3561,
[truncated: 14,457 more rows]
