# Supplementary material for: GeneSCF: a real-time based functional enrichment tool with support for multiple organisms
Source: BMC Bioinformatics. 2016 Sep 13;17(1):365. doi: 10.1186/s12859-016-1250-z (PMC5020511; doi:10.1186/s12859-016-1250-z)
Supplement: Additional file 13: — GeneSCF v1.1 tool, documentation and instructions to run test dataset (case study 1 and 2) used in this study. (GZ 4447 kb) [file 12859_2016_1250_MOESM13_ESM.gz › geneSCF-master-source-v1.1-p1/class/lib/db/goa_human/GO_BP_gid.txt]

GO:0000002~mitochondrial genome maintenance	4976,291,1890,9361,4358,4205,55186,92667,84275,80119,63875,10000,
GO:0000003~reproduction	8511,23160,
GO:0000011~vacuole inheritance	64145,
GO:0000012~single strand break repair	7515,7141,3981,54840,200558,23411,55775,
GO:0000018~regulation of DNA recombination	3575,3838,3836,10189,9984,56916,
GO:0000019~regulation of mitotic recombination	4361,10111,
GO:0000022~mitotic spindle elongation	9055,9493,
GO:0000023~maltose metabolic process	8972,2548,2595,
GO:0000027~ribosomal large subunit assembly	23195,6134,6136,6122,6125,6147,6135,6152,6128,55299,6123,140801,55052,84154,80135,56342,51187,65003,
GO:0000028~ribosomal small subunit assembly	3921,26284,6218,6223,6232,6193,6204,6208,64963,5822,51065,93144,91695,51081,27341,100529239,
GO:0000032~cell wall mannoprotein biosynthetic process	6388,23753,29954,10585,
GO:0000038~very long-chain fatty acid metabolic process	5830,30,5828,10965,3295,8529,51,641371,122970,23205,66002,225,28965,10998,
GO:0000042~protein targeting to Golgi	653489,400966,2803,9321,767557,727851,729857,5870,55690,285190,9648,90196,6653,2800,79571,10133,84220,83452,
GO:0000045~autophagosome assembly	643246,441925,9776,9140,5663,11345,5861,8678,23130,56270,55062,285973,55054,22863,79065,84971,23241,23673,58476,89849,5289,9821,115201,94241,55102,84938,60673,83460,440738,23766,81631,23710,9474,84557,64422,51715,22878,11152,23192,26100,
GO:0000050~urea cycle	5009,445,435,383,790,1373,3064,1050,384,162417,83884,10166,
GO:0000052~citrulline metabolic process	23576,23564,445,3064,
GO:0000053~argininosuccinate metabolic process	445,
GO:0000054~ribosomal subunit export from nucleus	3692,
GO:0000055~ribosomal large subunit export from nucleus	55153,7514,5901,23212,51068,4927,
GO:0000056~ribosomal small subunit export from nucleus	7514,5901,6209,4927,
GO:0000059~protein import into nucleus, docking	3843,30000,26953,4928,3837,79711,23165,3842,
GO:0000060~protein import into nucleus, translocation	2646,406,3843,30000,26953,6496,7040,7124,3458,7157,602,4504,4792,207,4991,4985,604,8644,6556,10952,10204,5901,23649,3837,9702,137735,79711,3842,116988,11331,55696,
GO:0000066~mitochondrial ornithine transport	10166,
GO:0000070~mitotic sister chromatid segregation	11113,10403,9183,7756,9184,11130,4751,5347,9700,8243,84861,9702,146909,285753,10615,3833,51203,79003,10051,3834,54617,90417,
GO:0000075~cell cycle checkpoint	2189,9134,5925,901,377630,90381,5932,64858,51776,
GO:0000076~DNA replication checkpoint	8318,5884,1763,144715,5883,990,54962,81620,
GO:0000077~DNA damage checkpoint	472,5884,8682,144715,3364,83695,5883,5932,1111,9575,5810,4683,261726,11200,3014,1869,5781,7158,29935,545,1432,84126,80254,57646,25988,83990,63967,26270,25896,51776,
GO:0000079~regulation of cyclin-dependent protein serine/threonine kinase activity	81669,27013,57018,8812,904,905,9077,9134,890,1647,993,995,2810,2965,1164,1026,1030,1031,1027,1022,4331,900,641,1032,5728,1163,8941,8851,11140,1033,414194,151195,85417,80279,9088,990,23560,56647,29950,51191,
GO:0000082~G1/S transition of mitotic cell cycle	898,9134,5717,5718,5715,8317,10213,5537,5688,5709,5001,5000,8318,5716,9113,1719,7298,3688,5925,983,1977,3624,5422,7314,7316,4602,1019,5111,891,2935,6118,5702,1104,5689,6198,595,1017,4172,5682,5683,5684,5685,6117,5696,5698,5686,5692,5694,5693,7465,993,6241,4173,4174,4176,6119,5701,91,1026,5699,1029,1031,5704,1027,3400,5714,997,5557,5558,5691,5690,4171,1022,5713,902,4331,586,5710,1032,5427,5687,116…
GO:0000083~regulation of transcription involved in G1/S transition of mitotic cell cycle	571,8462,23476,8318,1876,1719,7298,5925,983,5422,5111,898,6241,8900,4998,4863,1874,2672,990,25988,81620,26271,
GO:0000086~G2/M transition of mitotic cell cycle	9814,10733,7480,1111,6790,4659,80184,8493,332,9738,2029,8636,4660,8481,11258,5218,22995,9133,5116,11116,9113,11200,10382,983,203068,3320,5243,7314,7316,4605,891,5566,890,7283,1647,1017,5518,7465,993,994,995,5577,1026,1069,1030,5048,10763,1453,1063,1454,1785,1022,902,4331,4751,5347,7013,10776,4218,10121,7532,5500,7531,6233,7311,5520,8655,6500,7277,10383,8900,10657,2305,5928,2033,6502,1781,10540,84…
GO:0000096~sulfur amino acid metabolic process	773,23474,2805,191,1491,875,2729,2730,6821,4143,4507,7263,1036,635,51074,55748,4548,84245,55256,23743,4552,1468,58478,51380,9054,58472,
GO:0000097~sulfur amino acid biosynthetic process	1036,
GO:0000098~sulfur amino acid catabolic process	23474,1491,6821,7263,1036,1468,51380,58472,
GO:0000103~sulfate assimilation	6820,9061,9352,9060,7295,255220,84203,25828,
GO:0000105~histidine biosynthetic process	4522,441024,
GO:0000117~regulation of transcription involved in G2/M transition of mitotic cell cycle	571,
GO:0000122~negative regulation of transcription from RNA polymerase II promoter	639,4204,652991,26147,4261,8241,4193,8409,79733,389549,23019,653656,653657,391723,284428,57491,100128927,10062,6498,6925,6927,84667,124790,4221,8535,6829,11060,2304,5138,51042,4781,7480,8289,8553,23316,1046,5017,4212,10915,571,8462,7514,8864,9745,4092,6926,4194,6862,7161,8841,93986,5187,10467,5078,3199,6839,9314,2309,6591,6943,8405,7541,6665,9705,9839,23028,10174,9242,6474,6907,4286,863,23309,562…
GO:0000132~establishment of mitotic spindle orientation	79648,10403,2255,9183,10253,10252,5080,3064,5048,1058,6993,29899,4926,23160,387755,124997,9181,54908,55755,2138,81565,54820,
GO:0000147~actin cortical patch assembly	644150,7456,147179,
GO:0000154~rRNA modification	10528,51602,
GO:0000160~phosphorelay signal transduction system	131096,3756,3757,27133,64210,57091,54875,23416,23415,
GO:0000165~MAPK cascade	11183,5871,151,122706,5599,5602,5595,5596,1432,6300,5598,5601,8491,51701,4293,11184,4294,5717,5718,5715,4221,10213,9542,5688,5924,2069,6712,5603,2906,2255,5709,8823,10156,10817,27040,8822,3717,5716,5063,8817,10125,8437,9965,1956,4342,4609,4893,3265,3845,5155,1950,7040,3630,7124,3553,3559,6708,5894,5154,1437,2064,3567,2246,2534,4747,5979,2249,3562,2247,5159,7314,7316,6348,369,3815,2251,6710,2260,2…
GO:0000173~inactivation of MAPK activity involved in osmosensory signaling pathway	51562,
GO:0000183~chromatin silencing at rDNA	23378,6839,7343,6908,8359,8350,3020,9013,9015,9014,57673,333932,22933,23411,79101,11176,
GO:0000184~nuclear-transcribed mRNA catabolic process, nonsense-mediated decay	23049,55181,22794,9811,5073,6176,6181,6175,6218,3921,26986,2935,6187,6165,6129,6139,6192,6188,6206,6137,6134,6136,5518,6133,6146,6124,9775,6223,6122,23521,6232,11224,6157,6125,6144,6158,6203,6193,6204,6159,6164,9045,22916,3646,6224,6189,6154,6138,4116,6155,6168,6167,6201,6202,6210,6217,6208,6228,6222,6235,6207,6205,6130,2107,6191,6147,6194,9349,6209,6229,6230,6231,6234,2197,6156,6170,6160,4736,61…
GO:0000185~activation of MAPKKK activity	11183,5871,8491,11184,4616,10912,7124,1647,10454,153090,84231,
GO:0000186~activation of MAPKK activity	2247,122706,9175,4293,4294,5717,5718,5715,10213,9542,5688,5924,2069,6712,2906,2255,5709,6885,8823,10156,10817,27040,8822,3717,4616,5716,8817,10912,10125,8437,9064,9965,1956,4342,4893,3265,3845,5155,1950,4803,3559,6708,5894,5154,1437,2064,4914,2771,3567,2246,2534,4747,2249,3562,5159,7314,7316,369,3815,2251,6710,2260,2248,2250,652,4684,3560,673,1438,5156,2321,5702,5786,5335,5610,5689,5921,4763,4254…
GO:0000187~activation of MAPK activity	3507,238,2690,5788,151,25759,7099,7161,2255,3656,6885,8767,5063,9294,6647,4342,727,7039,7124,3553,5319,972,3643,983,7057,4233,2247,7314,7316,6288,7043,3815,650,6997,3082,5148,4908,1942,2357,728,1815,5595,5594,136,6464,10961,5605,1139,7474,5291,5606,5829,9261,408,3654,5608,5602,3672,84432,975,7852,6233,7311,2785,5604,5781,5562,5607,2911,5149,2914,8682,10454,5600,4916,1432,4296,7867,1847,1848,1849,…
GO:0000188~inactivation of MAPK activity	150290,1848,1849,11072,5578,1843,5518,5998,5999,1845,5515,857,1844,2873,1846,1850,2874,1847,200734,161742,54900,142679,1852,80824,63904,56940,11221,
GO:0000189~MAPK import into nucleus	7175,5595,5594,
GO:0000209~protein polyubiquitination	329,6596,92305,122706,5717,5718,5715,10213,5688,8312,5709,5071,23295,5716,23328,22888,51366,8658,10425,7314,7316,596,5702,6737,5689,5682,5683,5684,5685,5696,5698,5686,5692,5694,5693,7174,5701,5699,5704,5714,997,7319,5691,5690,9781,5713,7321,7324,5710,9520,5687,7323,10197,5700,5705,5706,7322,6233,7311,7320,7332,5720,22954,5708,1161,6502,23759,7335,8452,642,865,9354,23198,257218,9861,9690,7336,5711…
GO:0000212~meiotic spindle organization	6790,4342,7283,4627,9700,
GO:0000226~microtubule cytoskeleton organization	10426,114791,9053,4139,79649,10844,55700,79929,4131,85378,1400,23113,283431,9055,6314,332,27229,55201,2009,4281,1783,23122,23363,8882,8674,6867,11337,10579,5116,2597,983,4747,1267,4137,4133,4744,2241,6651,7283,7465,5048,4287,10376,4130,6900,667,5747,5590,23271,9820,6760,6905,8476,23332,90102,150465,56288,55012,54986,4135,57787,85440,585,55755,256714,6904,83987,27185,25897,55231,57662,57530,8409,1…
GO:0000244~spliceosomal tri-snRNP complex assembly	26121,9129,10772,24148,10421,7375,9733,10594,135295,11218,27339,25980,
GO:0000245~spliceosomal complex assembly	79833,8487,23451,24148,6936,10181,6635,6637,6632,6633,6634,6733,10907,7919,9733,7536,8233,6606,10713,1653,9169,51340,54957,27339,25804,
GO:0000255~allantoin metabolic process	2690,6776,6777,
GO:0000256~allantoin catabolic process	55821,
GO:0000266~mitochondrial fission	10059,5071,4976,1352,9650,449520,113115,54332,79594,56947,56181,54471,51537,51024,
GO:0000271~polysaccharide biosynthetic process	3340,55830,83468,
GO:0000272~polysaccharide catabolic process	1118,27159,
GO:0000278~mitotic cell cycle	122706,100101267,9814,7029,7027,1874,3796,5717,5718,5715,4221,8317,10733,10213,1871,11065,10403,5688,6790,4659,7514,80184,332,11097,5709,9183,9738,7516,699,9184,2029,8636,5001,5000,5885,4660,701,8615,23122,8318,51053,8815,8481,9631,5716,11258,22995,9133,11130,10112,10592,23399,5116,11116,9232,9134,1719,4000,10382,7298,5579,5925,983,203068,3320,5422,7314,7316,4605,7153,1019,5111,7175,891,6118,2241…
GO:0000281~mitotic cytokinesis	51429,324,51203,257364,10112,24137,10617,5921,1072,4628,9101,5347,6711,9493,288,9820,285643,55165,22891,129531,26586,112574,585,29127,54443,1616,
GO:0000288~nuclear-transcribed mRNA catabolic process, deadenylation-dependent decay	23019,27257,5433,4849,5073,4850,1977,26986,1975,1656,7538,9775,678,1973,27258,11157,1981,5393,677,23404,1974,23016,9924,255967,118460,23644,219988,167227,196513,54464,9125,115024,11340,28960,80153,246175,85456,10605,25904,54512,55802,56915,51010,4848,9337,29883,51690,55571,57472,22894,57819,51013,23658,25804,
GO:0000289~nuclear-transcribed mRNA poly(A) tail shortening	255967,23019,4849,5073,4850,1977,26986,1975,7538,9775,4292,1973,1981,1974,9924,9125,246175,85456,10605,25904,4848,9337,29883,55571,57472,
GO:0000290~deadenylation-dependent decapping of nuclear-transcribed mRNA	55802,196513,197135,27257,255967,219988,167227,28960,29883,25819,
GO:0000291~nuclear-transcribed mRNA catabolic process, exonucleolytic	5436,129563,
GO:0000296~spermine transport	6879,
GO:0000301~retrograde transport, vesicle recycling within Golgi	1523,9950,9382,25839,54943,
GO:0000302~response to reactive oxygen species	475,9973,343,2936,6647,348,847,6648,347,2876,5034,6649,2950,7295,2877,2878,9588,25824,10935,6278,7001,318,224,54205,538,5052,3373,8692,5798,7296,493869,30001,2882,25828,1263,10587,10891,
GO:0000303~response to superoxide	6647,6648,7351,7352,2074,
GO:0000305~response to oxygen radical	10587,
GO:0000320~re-entry into mitotic cell cycle	595,899,2932,
GO:0000338~protein deneddylation	1861,10987,51138,
GO:0000349~generation of catalytic spliceosome for first transesterification step	56949,
GO:0000350~generation of catalytic spliceosome for second transesterification step	340390,51362,8559,57461,
GO:0000354~cis assembly of pre-catalytic spliceosome	23020,9416,
GO:0000375~RNA splicing, via transesterification reactions	10199,8487,27257,9128,9129,10772,23451,10286,10285,24148,10569,6434,10907,6429,10946,23450,10262,10594,10250,8570,9410,9169,84292,9416,51163,
GO:0000379~tRNA-type intron splice site recognition and cleavage	79042,283989,80746,
GO:0000380~alternative mRNA splicing, via spliceosome	10084,10569,3178,6421,654780,5725,4670,6426,6433,6431,8621,84991,51319,56853,
GO:0000381~regulation of alternative mRNA splicing, via spliceosome	146713,84530,10284,23543,5940,4654,1655,5725,27316,58517,10181,54033,4116,6434,6427,6431,1859,9589,10921,11189,29890,127933,135295,60677,5936,56853,84081,4154,54715,9967,9939,
GO:0000387~spliceosomal snRNP assembly	6631,1207,10419,8487,9092,10073,6628,22916,50628,6635,6636,6637,6632,6633,6634,4686,9733,6606,25929,79833,96764,79084,51808,79760,54496,55696,54960,11218,11171,25804,
GO:0000389~mRNA 3'-splice site recognition	10569,10946,8175,10291,7536,57461,
GO:0000390~spliceosomal complex disassembly	24144,
GO:0000395~mRNA 5'-splice site recognition	6631,11168,6426,6433,55015,135295,
GO:0000398~mRNA splicing, via spliceosome	4670,51690,6635,392517,100130932,11030,7536,9092,6637,22938,54957,10594,10907,6626,10212,5433,9128,10236,9129,10465,5356,27336,11051,9716,10492,51362,55660,10772,23451,23020,10286,22826,24148,51585,10569,10421,51691,25949,3183,6629,6625,6631,3178,6627,3312,26986,2963,6628,3191,1655,5432,5434,3181,5430,11338,5725,5431,3189,3187,1478,2962,2521,5438,27316,9775,8896,23517,10914,4857,220988,22916,5437…
GO:0000413~protein peptidyl-prolyl isomerization	730262,105371242,2280,23307,653598,728945,10465,5524,4820,285755,53938,11328,5478,9360,60681,10283,51303,10450,2286,2288,645142,23398,2281,8468,51661,10105,55033,5300,23770,644591,5479,5480,5903,2287,5481,23759,2289,642489,360132,283237,148014,85313,23508,63943,5303,51645,653505,
GO:0000414~regulation of histone H3-K36 methylation	64324,
GO:0000415~negative regulation of histone H3-K36 methylation	54880,
GO:0000416~positive regulation of histone H3-K36 methylation	22976,
GO:0000422~mitophagy	643246,5071,9776,9140,10533,11345,664,8878,23130,56270,55062,285973,84749,2011,79065,84971,139341,493856,1029,115201,55102,84938,65991,65018,440738,23766,81631,23710,9474,84557,64422,10891,51024,25793,11152,23192,26100,
GO:0000423~macromitophagy	5071,9140,9868,9927,10452,7314,7316,7416,6233,7311,8878,9804,55669,401505,100188893,51001,65018,81631,9474,84557,56993,54543,
GO:0000430~regulation of transcription from RNA polymerase II promoter by glucose	7391,7392,
GO:0000432~positive regulation of transcription from RNA polymerase II promoter by glucose	7391,7392,3170,
GO:0000433~negative regulation of transcription from RNA polymerase II promoter by glucose	3170,
GO:0000435~positive regulation of transcription from RNA polymerase II promoter by galactose	8648,
GO:0000447~endonucleolytic cleavage in ITS1 to separate SSU-rRNA from 5.8S rRNA and LSU-rRNA from tricistronic rRNA transcript (SSU-rRNA, 5.8S rRNA, LSU-rRNA)	27340,3921,6227,8602,23212,29777,
GO:0000448~cleavage in ITS2 between 5.8S rRNA and LSU-rRNA of tricistronic rRNA transcript (SSU-rRNA, 5.8S rRNA, LSU-rRNA)	23246,79707,
GO:0000453~enzyme-directed rRNA 2'-O-methylation	79922,117246,29960,
GO:0000460~maturation of 5.8S rRNA	23517,5394,10438,79707,10200,80135,54512,
GO:0000461~endonucleolytic cleavage to generate mature 3'-end of SSU-rRNA from (SSU-rRNA, 5.8S rRNA, LSU-rRNA)	3921,6227,
GO:0000462~maturation of SSU-rRNA from tricistronic rRNA transcript (SSU-rRNA, 5.8S rRNA, LSU-rRNA)	9277,6223,6202,6217,6208,6229,8602,64963,64965,10607,705,5822,27042,25983,90121,88745,55127,57050,25879,55813,10885,
GO:0000463~maturation of LSU-rRNA from tricistronic rRNA transcript (SSU-rRNA, 5.8S rRNA, LSU-rRNA)	23481,6129,11224,23246,285855,117246,55759,84154,
GO:0000466~maturation of 5.8S rRNA from tricistronic rRNA transcript (SSU-rRNA, 5.8S rRNA, LSU-rRNA)	23481,117246,55759,
GO:0000467~exonucleolytic trimming to generate mature 3'-end of 5.8S rRNA from tricistronic rRNA transcript (SSU-rRNA, 5.8S rRNA, LSU-rRNA)	5393,23404,23016,11340,51010,
GO:0000469~cleavage involved in rRNA processing	28987,
GO:0000470~maturation of LSU-rRNA	80135,
GO:0000472~endonucleolytic cleavage to generate mature 5'-end of SSU-rRNA from (SSU-rRNA, 5.8S rRNA, LSU-rRNA)	27340,8602,29777,
GO:0000479~endonucleolytic cleavage of tricistronic rRNA transcript (SSU-rRNA, 5.8S rRNA, LSU-rRNA)	10171,
GO:0000480~endonucleolytic cleavage in 5'-ETS of tricistronic rRNA transcript (SSU-rRNA, 5.8S rRNA, LSU-rRNA)	27340,8602,29777,
GO:0000481~maturation of 5S rRNA	9092,
GO:0000492~box C/D snoRNP assembly	6880,54680,55011,26747,
GO:0000494~box C/D snoRNA 3'-end processing	345630,2091,
GO:0000495~box H/ACA snoRNA 3'-end processing	1736,
GO:0000578~embryonic axis specification	7476,23242,7471,1499,7855,6491,10023,4435,
GO:0000707~meiotic DNA recombinase assembly	5890,7517,7516,5892,
GO:0000710~meiotic mismatch repair	2956,
GO:0000711~meiotic DNA repair synthesis	6847,50511,84690,56158,
GO:0000712~resolution of meiotic recombination intermediates	164045,201254,7153,4292,7155,57697,56159,378708,254528,2072,
GO:0000715~nucleotide-excision repair, DNA damage recognition	142,7314,7316,1069,5887,9318,9978,6233,7311,7508,2873,8451,8450,1642,10980,1643,10987,10920,51138,64708,50813,8533,
GO:0000717~nucleotide-excision repair, DNA duplex unwinding	2071,
GO:0000718~nucleotide-excision repair, DNA damage removal	11284,
GO:0000719~photoreactive repair	1408,
GO:0000720~pyrimidine dimer repair by nucleotide-excision repair	3150,2067,23411,
GO:0000722~telomere maintenance via recombination	7517,5422,5111,6118,3978,6117,328,5424,6119,5984,5982,5981,2237,5985,5983,5425,5557,5558,1763,5427,5888,5426,23649,10714,23137,286053,79677,7011,57804,
GO:0000723~telomere maintenance	472,4683,25913,2547,10111,100533107,7015,1736,5892,142,5422,5111,7520,6118,3978,6672,6117,328,5424,6119,5984,5982,5981,2237,5985,5983,5425,5557,5558,1763,7013,5427,8359,5426,23649,7486,10714,10728,7014,8290,80169,23293,2072,5976,65057,23049,26277,80119,79991,64858,57804,54386,51750,26272,10039,
GO:0000724~double-strand break repair via homologous recombination	79677,5890,55317,286053,23503,675,10213,1111,9907,5889,7517,7516,5810,3364,4683,10721,5892,5884,9025,9985,8924,7468,25,2067,142,7314,7316,6118,3014,7515,6421,654780,1017,7528,6117,6119,5984,5982,672,2237,5985,5983,5893,79184,3980,4361,1763,641,5531,7979,7334,6613,8359,6233,7311,7341,7329,6047,5888,7158,472,7156,545,23514,7486,9656,7336,8290,348654,125150,375757,55693,126074,84142,144715,253714,35…
GO:0000725~recombinational repair	83695,
GO:0000727~double-strand break repair via break-induced replication	8317,8318,84296,51659,
GO:0000729~DNA double-strand break processing	1763,641,7334,7336,6419,56916,
GO:0000730~DNA recombinase assembly	5893,5889,5888,11144,
GO:0000731~DNA synthesis involved in DNA repair	5422,5424,5983,1032,5426,7486,10714,23411,56897,57804,5429,
GO:0000733~DNA strand renaturation	9401,301,7157,6594,5965,641,84083,8438,50485,
GO:0000737~DNA catabolic process, endonucleolytic	23626,1777,6419,84893,80198,
GO:0000738~DNA catabolic process, exonucleolytic	3669,22803,
GO:0000819~sister chromatid segregation	9113,7153,7155,
GO:0000820~regulation of glutamine family amino acid metabolic process	23409,
GO:0000821~regulation of arginine metabolic process	9056,
GO:0000902~cell morphogenesis	7940,10486,100126572,1894,7478,26585,7380,6102,285527,2811,1191,7421,2038,3575,4487,3425,118,55553,3988,7428,604,10413,832,1452,7473,7042,101,6789,357,9733,6760,5469,6903,1432,5800,134549,10129,317719,10630,51092,57619,23256,54434,9181,84944,5027,29985,55437,63978,50507,55171,29842,57477,10087,1761,10365,
GO:0000904~cell morphogenesis involved in differentiation	120114,22943,5649,10319,
GO:0000910~cytokinesis	6795,79884,1894,10112,23503,9055,11113,9826,332,1613,1730,9475,9727,11258,10899,389,5898,5899,6651,4627,403,675,5347,9798,8766,388,9493,598,23157,8678,9700,11021,989,54902,84440,5289,140609,25909,79400,5413,84445,27443,152015,63971,10783,3619,55909,55231,55958,90293,
GO:0000915~actomyosin contractile ring assembly	29127,
GO:0000917~barrier septum assembly	29083,55909,
GO:0000920~cell separation after cytokinesis	27243,9525,10112,55165,57132,10015,91782,129531,92421,79643,29082,128866,5119,51510,27183,25978,51652,
GO:0000921~septin ring assembly	54443,
GO:0000956~nuclear-transcribed mRNA catabolic process	51594,5394,5393,9704,149041,54464,5976,54512,26523,9967,23658,25804,
GO:0000957~mitochondrial RNA catabolic process	87178,
GO:0000958~mitochondrial mRNA catabolic process	6832,87178,
GO:0000961~negative regulation of mitochondrial RNA catabolic process	10128,81892,
GO:0000962~positive regulation of mitochondrial RNA catabolic process	6832,87178,
GO:0000963~mitochondrial RNA processing	60493,
GO:0000964~mitochondrial RNA 5'-end processing	54931,87178,
GO:0000965~mitochondrial RNA 3'-end processing	6832,87178,
GO:0000966~RNA 5'-end processing	55124,
GO:0000972~transcription-dependent tethering of RNA polymerase II gene DNA at nuclear periphery	8861,
GO:0000973~posttranscriptional tethering of RNA polymerase II gene DNA at nuclear periphery	57122,55746,
GO:0001080~nitrogen catabolite activation of transcription from RNA polymerase II promoter	9971,
GO:0001100~negative regulation of exit from mitosis	28984,
GO:0001172~transcription, RNA-templated	7015,5430,
GO:0001189~RNA polymerase I transcriptional preinitiation complex assembly at the promoter for the nuclear large rRNA transcript	9014,64425,
GO:0001193~maintenance of transcriptional fidelity during DNA-templated transcription elongation from RNA polymerase II promoter	5438,
GO:0001207~histone displacement	676,
GO:0001300~chronological cell aging	5054,2022,
GO:0001302~replicative cell aging	11200,2067,140823,7486,8626,
GO:0001306~age-dependent response to oxidative stress	6648,10229,2055,
GO:0001315~age-dependent response to reactive oxygen species	6648,
GO:0001501~skeletal system development	285590,658,4982,1463,3950,6926,4148,6473,9061,7092,6474,9507,10143,11061,7398,9060,10220,5741,3481,1277,1280,1281,197,632,3479,3623,249,7123,1290,3074,1278,6399,2736,1404,53,2260,7421,5744,650,651,649,1462,1302,4318,2114,5075,176,4883,3958,655,653,654,2261,3487,1969,2767,3206,3207,3209,656,3238,3239,2200,6664,2702,7046,6662,1311,1028,2776,9770,415,6197,5549,2662,1009,1749,1750,9759,2121,6169,5307…
GO:0001502~cartilage condensation	340260,176,658,7476,1280,4256,2249,2251,7067,1301,4617,649,1490,6662,7042,5310,4920,8092,1432,56914,8538,
GO:0001503~ossification	6696,846,338773,1836,8600,23353,10272,1956,3481,197,4057,6779,7123,1290,6667,4256,6678,1435,596,7067,1301,8519,4617,649,54,4318,4656,525,246,655,4882,653,4880,1490,656,5599,6662,9770,6781,1009,344901,6169,2822,861,6670,6569,2296,1758,2824,864,860,7291,2131,1893,4921,134701,25884,285313,353500,133522,26578,2132,81621,6272,2303,50964,91851,57045,170506,50617,9260,9451,1834,51430,2658,9562,51025,718…
GO:0001504~neurotransmitter uptake	2752,6507,477,6616,81539,
GO:0001505~regulation of neurotransmitter levels	11255,1855,2555,5153,51222,
GO:0001507~acetylcholine catabolic process in synaptic cleft	43,8292,
GO:0001508~action potential	9465,1141,2741,2767,6717,1143,1137,2776,9472,1201,3745,27345,3747,27094,3751,57369,10242,
GO:0001510~RNA methylation	79922,113802,24140,29960,27037,55178,56257,144233,56339,79979,
GO:0001514~selenocysteine incorporation	60678,51714,118672,1734,79048,51091,54952,
GO:0001516~prostaglandin biosynthetic process	127281,9536,972,1906,4282,1907,5742,5743,5730,10728,5740,255189,80142,50640,
GO:0001519~peptide amidation	5066,114770,
GO:0001522~pseudouridine synthesis	83480,1736,285367,92345,54517,84881,80324,83448,113000,126789,26995,150962,55505,54433,
GO:0001523~retinoid metabolic process	375790,57016,9672,2239,9249,9227,55937,3949,335,348,336,344,345,5950,7276,611,5956,2652,338,1208,337,4023,6010,127,5947,5949,128,6017,5406,1109,6382,6385,6383,2817,131,8644,5948,2719,2262,24,3339,4036,1645,4035,7804,6121,222236,151056,285440,157506,221914,51109,5959,145226,5919,64220,83875,53630,50700,10082,
GO:0001525~angiogenesis	8828,151,284,57125,8829,113026,7039,6464,4211,889,7476,2069,285,3911,2255,6885,3200,6899,8742,2277,9394,27286,10267,10266,10016,8817,10411,23554,9421,5328,1950,2335,283,5154,3273,7070,347,5054,2246,3725,506,2821,3685,302,4313,1284,3678,3162,3576,2251,2260,6347,7857,634,3213,290,7422,5578,6886,7494,2321,4691,1890,1942,1901,6303,2041,2263,7453,5787,1296,57007,1295,1490,1969,2048,4846,6278,3204,2254…
GO:0001539~cilium or flagellum-dependent cell motility	1768,55567,56171,1769,146754,25981,8632,
GO:0001541~ovarian follicle development	7422,6874,7425,2189,4438,726,135935,9210,6647,283,3623,3383,3624,3625,596,3815,652,1051,116,4254,2252,1495,196,3791,8892,4323,668,3190,7337,581,598,2296,8893,11144,23054,402381,63951,346673,3955,2100,91603,83943,4327,2188,8890,9757,23626,9468,
GO:0001542~ovulation from ovarian follicle	2309,174,5241,4846,3952,5321,23411,4327,9510,
GO:0001543~ovarian follicle rupture	183,8204,
GO:0001544~initiation of primordial ovarian follicle growth	2309,
GO:0001545~primary ovarian follicle growth	2492,
GO:0001546~preantral ovarian follicle growth	268,344758,91603,
GO:0001547~antral ovarian follicle growth	2309,2099,898,1103,344758,
GO:0001550~ovarian cumulus expansion	658,2069,
GO:0001552~ovarian follicle atresia	4744,355,23205,
GO:0001553~luteinization	726,8879,5156,6776,6777,2516,5798,59338,
GO:0001554~luteolysis	835,4322,5321,4327,
GO:0001555~oocyte growth	8085,2661,668,
GO:0001556~oocyte maturation	2069,2309,9985,283,891,994,3640,675,9897,2185,5139,11144,6196,9319,80336,122042,1618,26271,
GO:0001558~regulation of cell growth	3491,23136,51232,3486,3484,3488,8835,3489,8838,2036,11082,6446,9166,9826,10488,9555,8839,8725,22883,8840,11170,183,7037,4241,3485,984,3487,1490,185,486,9564,10718,203100,94031,5588,2305,780,6695,817,9928,6794,3490,84162,27346,10235,10276,147138,8425,4009,56994,347252,8314,5654,23678,81621,83737,112398,7251,9746,60676,83452,8548,10110,58189,51293,55540,1154,11054,55506,51196,10516,10459,10071,9344…
GO:0001560~regulation of cell growth by extracellular stimulus	93649,84687,26153,
GO:0001561~fatty acid alpha-oxidation	5264,11001,10478,5194,26061,54363,
GO:0001562~response to protozoan	6693,8870,79679,
GO:0001568~blood vessel development	3910,8613,1046,6926,6899,2307,1747,5626,8854,183,1277,1278,1289,1121,5080,2701,196,7048,1399,5663,4193,538,4208,2308,2294,2889,54815,57534,1045,4215,64220,6934,56848,8877,1717,51162,9693,28982,
GO:0001569~patterning of blood vessels	7422,8829,9723,1282,1906,6722,2022,1909,1499,7048,6387,2637,2253,90,4775,6789,9037,10672,3549,4776,6469,441478,6423,64783,4855,5308,2303,54567,51176,2658,57057,23129,
GO:0001570~vasculogenesis	84700,10370,7490,6862,10266,8879,6997,7422,3726,2022,7137,5921,57007,1969,3209,133,7075,54345,3791,10052,7048,10413,1482,3087,857,5747,677,2305,5795,4643,9820,6469,8463,4915,154796,54922,22976,25976,93649,55109,51564,23414,3037,11146,55294,9444,5308,6608,4435,83605,64321,55273,23493,10352,51162,2658,57493,57178,8322,23462,
GO:0001573~ganglioside metabolic process	3696,54982,
GO:0001574~ganglioside biosynthetic process	51046,338596,2583,6482,6487,6484,6483,256435,8128,7903,30815,140873,81849,27090,55808,10610,8869,10402,
GO:0001575~globoside metabolic process	1201,
GO:0001576~globoside biosynthetic process	53947,
GO:0001578~microtubule bundle formation	4133,7756,11104,11076,10112,2242,6249,4131,5347,55201,84722,23332,284076,89796,246176,57787,55755,10634,11261,51673,54462,57701,6683,23255,827,
GO:0001579~medium-chain fatty acid transport	10999,376497,
GO:0001580~detection of chemical stimulus involved in sensory perception of bitter taste	1472,1469,5284,1470,2779,5304,2780,4025,765,563,132112,5726,259285,259286,259287,259289,259290,259291,259292,259293,259294,259296,338398,285093,344892,353164,64108,83597,50833,50840,50838,50839,50836,50837,54429,50832,50831,50834,
GO:0001581~detection of chemical stimulus involved in sensory perception of sour taste	342372,9033,
GO:0001582~detection of chemical stimulus involved in sensory perception of sweet taste	83756,80834,
GO:0001649~osteoblast differentiation	3491,9087,6591,10492,6474,23317,8482,23020,26156,23376,6615,7481,5179,1277,632,847,249,506,3183,2735,2736,6348,6696,1291,650,652,651,1462,3726,2697,3486,4763,3381,654,2091,3488,3371,1969,2254,207,5245,4488,5701,27316,3376,4322,6657,5121,2194,3295,7290,2662,103,1749,89780,30812,3336,22800,6205,6209,7171,2079,1213,3192,4208,1591,1660,9241,860,865,2274,3549,4209,10457,9970,7291,338773,63979,340419,2…
GO:0001654~eye development	285590,658,4212,9997,23094,6496,1471,5950,22926,654,5080,2254,6657,7042,2296,8100,388552,283375,204851,55212,170692,91851,28996,64093,22931,9573,6297,10586,
GO:0001655~urogenital system development	3070,268,6715,2624,2048,3975,2049,5076,7849,130497,65057,27023,
GO:0001656~metanephros development	7490,2255,3227,10252,9353,10220,1512,2737,596,6523,655,4763,3207,3237,2200,2668,8516,2253,79191,3398,3399,6469,25836,157506,116039,51107,2138,4824,2303,4435,6092,
GO:0001657~ureteric bud development	4092,4093,4091,10252,6943,9244,9353,10220,9350,7040,847,5979,5914,5915,2260,652,4072,655,6382,7490,2263,627,6385,3975,384,6492,4088,2296,6495,4087,4086,255743,6422,168667,130497,4090,2303,6092,6299,
GO:0001658~branching involved in ureteric bud morphogenesis	7484,3911,6943,5623,26585,183,4609,7471,2247,2737,596,650,652,960,7490,3207,3237,1499,2668,5087,6662,3975,5228,2719,2253,54361,5076,7849,1739,3611,4089,5311,5727,6469,6495,255743,79633,170690,8642,2138,4435,64412,56998,6299,7475,
GO:0001659~temperature homeostasis	1149,2876,153,155,1813,1907,1812,3356,33,134,4923,886,6774,37,2308,57561,79068,50508,10891,
GO:0001660~fever generation	3552,3553,3557,5733,7442,
GO:0001661~conditioned taste aversion	2353,1141,1812,2902,2917,10716,
GO:0001662~behavioral fear response	2788,10522,8622,5179,885,1977,1622,3350,596,116,1812,4192,7416,1815,6198,627,1803,3358,2558,4887,4204,64854,1981,2898,2904,23542,2917,4761,777,2100,84961,57679,7101,
GO:0001666~response to hypoxia	4582,6648,126374,9124,5352,9021,317,285,11318,1365,81,2277,10266,8996,863,10911,3939,5327,100,1471,5155,7040,4878,5179,4049,3553,4151,1410,7037,283,847,5894,5154,1543,3479,481,5579,7054,7057,4313,6649,3145,3938,7043,3329,3990,5837,6722,650,6347,210,1813,5315,7184,2113,7422,1385,3673,824,1141,2022,2321,2068,7515,5066,7412,2071,7200,4763,6261,7391,3741,212,191,4880,100133941,1909,4504,1803,405,1103…
GO:0001667~ameboidal-type cell migration	5048,6387,10487,201161,10163,
GO:0001672~regulation of chromatin assembly or disassembly	11011,9874,
GO:0001675~acrosome assembly	5048,3267,9519,7110,646480,255220,124626,57082,5819,128637,11055,81833,50487,11196,
GO:0001676~long-chain fatty acid metabolic process	376497,28965,11001,11000,10998,2182,2181,5066,2180,10965,1374,8529,1579,81616,10999,641371,122970,23205,66002,23305,51703,
GO:0001678~cellular glucose homeostasis	2646,3098,2645,3099,3101,5296,5295,3171,4661,2308,9607,80201,23411,6934,10891,
GO:0001680~tRNA 3'-terminal CCA addition	51095,
GO:0001682~tRNA 5'-leader removal	10940,
GO:0001692~histamine metabolic process	7200,
GO:0001694~histamine biosynthetic process	3067,10394,
GO:0001696~gastric acid secretion	115111,1133,886,887,10874,389015,51738,
GO:0001697~histamine-induced gastric acid secretion	3274,
GO:0001698~gastrin-induced gastric acid secretion	3274,
GO:0001701~in utero embryonic development	84700,4582,7273,367,441161,387733,9612,11127,7404,7422,5589,102,8085,7484,6926,8312,4097,7403,9788,10018,7516,9997,23028,8985,9470,4010,23463,2707,8812,7763,9353,9871,9133,22905,10568,5116,25949,53615,9546,727,338,7157,1906,3688,7168,5159,2736,2737,4602,7043,2260,650,6997,4624,729,891,8061,2623,8531,2697,1655,2068,5335,6256,8894,689,2263,2625,1909,4245,6117,4487,6257,4846,4836,3633,1499,7703,4627…
GO:0001702~gastrulation with mouth forming second	8613,7358,4041,92,1499,2626,3975,90,7709,4089,93,154796,26011,8861,10818,6045,8646,51339,51471,
GO:0001704~formation of primary germ layer	55614,84913,
GO:0001705~ectoderm formation	3975,3170,
GO:0001706~endoderm formation	22943,8320,1843,2626,3975,1844,1846,9241,4087,1847,83595,64321,57690,57057,
GO:0001707~mesoderm formation	3196,22943,6615,8320,6911,9421,5573,6722,655,4771,657,7473,4088,90,9241,659,4087,7296,286204,79971,642658,8013,2132,57045,8646,23499,23275,
GO:0001708~cell fate specification	6899,6911,10297,3688,324,5449,5015,1499,4851,6662,5663,5664,23770,3549,6469,50937,492307,6608,63978,79144,3170,
GO:0001709~cell fate determination	157848,28514,3199,2624,2625,5080,182,5076,4853,4170,5727,57453,5629,4855,64641,56603,343472,8643,
GO:0001710~mesodermal cell fate commitment	4086,
GO:0001711~endodermal cell fate commitment	1499,79577,9646,54623,123169,23168,
GO:0001712~ectodermal cell fate commitment	2114,2001,
GO:0001714~endodermal cell fate specification	8320,6928,6657,5460,79923,
GO:0001731~formation of translation preinitiation complex	27335,8667,8665,51386,728689,3646,8664,8562,8666,8669,1968,1939,8662,8668,8661,10480,90381,8663,28985,
GO:0001732~formation of cytoplasmic translation initiation complex	8664,8872,8661,
GO:0001736~establishment of planar polarity	23322,8323,7474,5754,57822,1741,80199,8626,65250,7976,9620,57216,
GO:0001738~morphogenesis of a polarized epithelium	3911,54806,26146,
GO:0001743~optic placode formation	8312,
GO:0001754~eye photoreceptor cell differentiation	23287,6774,5523,85407,
GO:0001755~neural crest cell migration	9723,3911,6899,9839,8482,223117,9965,10505,5979,1908,4254,1072,5077,1910,2668,3357,2637,6663,30812,3670,1947,90,7869,6405,9037,10371,2066,6469,3091,65979,80031,10507,4902,6608,10512,58495,54910,57556,64218,10500,10501,10509,56920,57715,54437,51176,23603,
GO:0001756~somitogenesis	343930,28514,6862,8557,7516,9839,5362,5100,9096,7157,4617,5075,4618,657,7474,5663,5664,5591,4088,4920,2033,6939,2296,472,286204,134701,79728,57534,10006,3955,2648,4824,27023,2303,10512,84667,23509,54475,10683,51176,10787,
GO:0001757~somite specification	28514,23242,4222,4223,92129,
GO:0001759~organ induction	2247,10252,2255,3227,2246,2260,2248,3207,3237,2668,2253,6495,10818,
GO:0001763~morphogenesis of a branching structure	6943,639,6997,2294,1305,57471,4855,29072,1501,
GO:0001764~neuron migration	4139,57556,389549,644168,5830,120114,4147,10752,6656,5191,460,8829,9201,1641,30012,2676,11104,6792,5116,9423,2534,885,200933,7025,4137,2260,6722,2697,2624,2625,7026,3675,5080,5828,558,886,1499,4628,5048,1630,4929,7080,6387,5663,3110,429,2823,1233,7852,7531,5649,1020,7155,5747,4208,581,6695,8941,5592,2621,10371,8851,5108,7291,4916,4915,11023,9856,2011,10806,259266,84623,84892,89796,266727,92737,79…
GO:0001765~membrane raft assembly	10211,302,2013,6281,2319,23180,
GO:0001766~membrane raft polarization	914,4118,1794,
GO:0001768~establishment of T cell polarity	6366,1236,4627,1794,6363,
GO:0001770~establishment of natural killer cell polarity	81609,
GO:0001771~immunological synapse formation	6366,8440,5551,923,11151,2047,1739,81704,1794,6363,
GO:0001773~myeloid dendritic cell activation	3146,29108,
GO:0001774~microglial cell activation	3565,3725,1191,566,3596,6622,199,6376,7442,51311,51284,
GO:0001775~cell activation	1471,5154,3479,6348,5156,100133941,57152,
GO:0001776~leukocyte homeostasis	2322,159296,
GO:0001777~T cell homeostatic proliferation	581,
GO:0001778~plasma membrane repair	9066,8291,4628,859,493829,113146,26509,4620,
GO:0001779~natural killer cell differentiation	5293,11334,6929,558,3600,6776,6777,3398,6670,7301,10461,10320,257101,25831,
GO:0001780~neutrophil homeostasis	301,4522,2122,5142,83700,2542,
GO:0001781~neutrophil apoptotic process	3458,3569,338442,
GO:0001782~B cell homeostasis	5293,23495,3551,10018,4067,596,836,3071,4208,581,6654,6655,5585,578,149041,124976,202309,55012,115650,50943,54542,10673,8517,
GO:0001783~B cell apoptotic process	10018,10758,27242,8915,581,5585,578,
GO:0001787~natural killer cell proliferation	2000,
GO:0001798~positive regulation of type IIa hypersensitivity	718,2207,
GO:0001805~positive regulation of type III hypersensitivity	2207,
GO:0001806~type IV hypersensitivity	2051,2625,
GO:0001808~negative regulation of type IV hypersensitivity	6693,53833,
GO:0001809~positive regulation of type IV hypersensitivity	7784,
GO:0001812~positive regulation of type I hypersensitivity	2205,2207,
GO:0001816~cytokine production	23318,5293,4094,10725,10125,920,6279,6280,1621,2167,5724,3988,7294,5294,5966,3702,22925,4773,10666,10538,84901,1903,50943,51135,2542,
GO:0001817~regulation of cytokine production	7187,4057,4067,1997,6441,1445,8826,53347,9308,9516,59272,26287,27033,50848,
GO:0001818~negative regulation of cytokine production	9252,8986,1411,6556,695,57447,
GO:0001819~positive regulation of cytokine production	2069,10555,10211,6647,183,7124,150,5610,3952,3357,6556,89780,7110,3428,150372,126259,57162,541468,10554,84433,59067,11148,29923,
GO:0001820~serotonin secretion	2205,
GO:0001821~histamine secretion	100,1906,116,1909,
GO:0001822~kidney development	11127,5310,7422,5017,7161,10018,6943,4038,7380,7466,8854,8879,10272,51057,5972,760,445,183,7020,1634,4311,5314,2736,7067,4953,652,1636,7490,654,2625,324,4357,185,6928,6664,403,7046,5176,1523,7917,3758,3975,223,1063,10972,1028,8516,3158,54361,3190,5471,6569,7849,581,8692,8100,6557,93,84159,6495,9104,3764,23371,23322,54790,23210,50484,25976,342372,27031,55959,23213,90410,255738,26146,79810,7021,724…
GO:0001823~mesonephros development	7490,2255,5972,652,655,2625,2253,5076,7704,7849,116039,130497,
GO:0001824~blastocyst development	6927,663,2116,9421,824,5702,7046,5704,4678,4751,1603,1999,5460,9412,55632,84072,121599,56949,
GO:0001825~blastocyst formation	23451,9927,6498,7784,7082,285855,54663,57820,27341,51639,
GO:0001826~inner cell mass cell differentiation	6928,9646,80312,54475,
GO:0001827~inner cell mass cell fate commitment	9113,63978,26524,
GO:0001828~inner cell mass cellular morphogenesis	9113,64321,26524,
GO:0001829~trophectodermal cell differentiation	10370,4849,8320,9421,100,6667,6722,3726,6670,705,9646,7022,1045,84525,4848,27022,
GO:0001831~trophectodermal cellular morphogenesis	2103,8452,4838,
GO:0001832~blastocyst growth	5890,4683,642623,9646,23168,91603,
GO:0001833~inner cell mass cell proliferation	23476,8882,675,9837,9869,129685,54892,79728,26173,84296,81565,1755,57167,27339,51119,
GO:0001834~trophectodermal cell proliferation	8882,2103,
GO:0001835~blastocyst hatching	2896,6598,5932,
GO:0001836~release of cytochrome c from mitochondria	6648,10059,79017,7157,3725,885,2537,596,1191,2810,5601,637,538,581,598,5366,597,578,92609,572,27113,56947,400410,51024,
GO:0001837~epithelial to mesenchymal transition	6591,6615,7481,7040,650,3082,655,2316,2263,6275,1499,7046,7474,4851,3987,6662,2932,8091,54361,84695,7042,7049,3516,2295,9241,10155,9820,3091,359845,265,3182,81610,57669,51176,4017,
GO:0001838~embryonic epithelial tube formation	5979,54361,
GO:0001839~neural plate morphogenesis	6862,2253,9241,57669,
GO:0001840~neural plate development	1499,
GO:0001841~neural tube formation	6885,6664,6659,6789,6788,841,79600,57534,253430,10229,51098,
GO:0001842~neural fold formation	27443,1072,54815,4838,58495,
GO:0001843~neural tube closure	10370,56963,27443,25902,8289,1856,317,23654,6862,7403,6692,10653,11019,4976,9839,8323,23242,7289,10522,4040,7546,10427,8915,5216,5914,5898,4522,652,6497,5916,5567,5077,6385,133,7249,9355,7408,8543,5076,9241,5727,23513,6491,8463,7050,7291,8092,131405,79977,65979,55740,57822,57619,7248,2648,11146,9968,144165,9585,10395,585,80199,29072,54910,55764,7976,2909,6299,55081,54903,9620,26160,57167,51715,57…
GO:0001844~protein insertion into mitochondrial membrane involved in apoptotic signaling pathway	581,64112,
GO:0001845~phagolysosome assembly	11151,8406,4647,5027,
GO:0001865~NK T cell differentiation	7294,660,3702,
GO:0001866~NK T cell proliferation	3600,2000,
GO:0001867~complement activation, lectin pathway	10747,2219,8547,3848,4153,5648,2220,
GO:0001869~negative regulation of complement activation, lectin pathway	2,710,
GO:0001878~response to yeast	7432,4852,283,351,4353,3569,796,1991,653361,6863,5806,133,942,820,
GO:0001880~Mullerian duct regression	268,657,269,4090,
GO:0001881~receptor recycling	819,9230,387849,150368,22853,144717,57679,10564,
GO:0001885~endothelial cell development	2876,7716,83605,
GO:0001886~endothelial cell morphogenesis	8985,11061,4233,3209,80781,3397,6781,26084,4855,64102,57493,25932,
GO:0001887~selenium compound metabolic process	9061,9521,11185,9060,2936,6176,6181,6175,2058,6218,3921,1615,6187,6165,6129,6139,6192,6188,191,6206,6137,6134,6136,1491,6133,6146,875,6124,6223,6122,4837,23521,3376,6232,11224,6157,6125,6144,6158,6203,6193,6204,5859,6159,6164,6301,6414,3176,9045,5917,4141,60678,6224,6189,6154,6138,6155,6168,6167,6201,6202,6210,6217,6208,6228,6222,6235,6207,6205,6130,6191,6147,6194,9349,6209,6229,6230,6231,6234,21…
GO:0001889~liver development	11309,10370,6648,6927,5589,26257,23463,23242,5253,8854,10533,9480,1356,5009,100,445,174,7083,7450,229,383,3725,7389,6667,440,4233,5860,5914,7067,3990,3482,3082,5315,7494,6715,3929,6256,831,5764,4763,54658,595,38,898,4357,205,790,5698,4922,1499,3155,5290,4851,223,1050,6777,3651,1054,204,3158,54361,3190,382,4088,5310,861,3157,622,6670,7049,5970,2356,2305,1628,8100,5311,7919,570,3184,3280,3142,84159…
GO:0001890~placenta development	79733,23089,6927,2116,1747,2707,6647,100,283,7450,5054,1634,3326,4233,3294,5468,899,3952,4693,4158,5747,329,9820,1432,7262,55193,5654,89884,144455,4838,430,4435,10761,55224,8022,51493,4216,
GO:0001892~embryonic placenta development	10370,2103,1956,5155,1437,6667,1051,7942,2624,405,6546,7274,1050,5310,3297,6670,2186,5311,5469,3091,4838,2034,27022,
GO:0001893~maternal placenta development	639,6256,7026,6257,10935,207,659,10959,26528,4838,56977,
GO:0001894~tissue homeostasis	8029,1280,3688,5159,231,1297,947,1490,3209,3758,6662,51052,22954,31,6794,1302,2778,29123,642658,58476,5025,580,
GO:0001895~retina homeostasis	728378,7287,6647,1472,3512,5284,3514,3502,3493,3494,213,7018,4057,3848,3315,387715,653269,653781,5304,1001,563,3933,60,4069,567,71,5052,1258,11272,6121,445582,582,134430,79738,282809,124220,585,58503,64078,23746,25861,
GO:0001896~autolysis	825,
GO:0001909~leukocyte mediated cytotoxicity	6813,
GO:0001910~regulation of leukocyte mediated cytotoxicity	3383,
GO:0001912~positive regulation of leukocyte mediated cytotoxicity	6347,4843,
GO:0001913~T cell mediated cytotoxicity	56253,1512,3002,1075,2013,4277,100507436,135250,23705,
GO:0001914~regulation of T cell mediated cytotoxicity	177,11035,
GO:0001915~negative regulation of T cell mediated cytotoxicity	5788,5532,3575,10859,
GO:0001916~positive regulation of T cell mediated cytotoxicity	5788,8417,3105,3133,3106,3592,3593,3594,6375,567,8772,149233,5027,51561,
GO:0001919~regulation of receptor recycling	55004,43,125058,55614,51510,
GO:0001920~negative regulation of receptor recycling	55435,50852,255738,10133,
GO:0001921~positive regulation of receptor recycling	10268,6622,27065,1889,4905,5663,23513,9341,11149,116985,
GO:0001922~B-1 B cell homeostasis	10603,25,7128,3091,
GO:0001923~B-1 B cell differentiation	10892,
GO:0001927~exocyst assembly	149371,55770,
GO:0001928~regulation of exocyst assembly	4684,5899,
GO:0001932~regulation of protein phosphorylation	84687,7484,23654,8651,4724,3364,10474,335,2335,4067,2241,3707,5371,407,5747,5888,55704,55693,22863,201163,96459,55023,51311,51284,1951,440193,57600,23603,
GO:0001933~negative regulation of protein phosphorylation	573,4221,8613,10106,10217,5071,4040,9353,7040,5621,4142,3643,4067,891,3486,2192,5080,6622,2475,623,7498,5664,5536,5728,3558,2280,5591,4088,3642,23435,177,284,4916,120892,153090,79899,152559,84063,135228,22863,55022,54431,26146,64780,58509,84327,55243,80279,91663,11315,11261,10519,51763,116496,58190,25937,50855,25998,55364,10891,27347,27342,23603,
GO:0001934~positive regulation of protein phosphorylation	54959,146433,820,3491,8099,1855,1856,4593,8312,8473,8841,6899,8398,9475,10211,10125,9965,11200,25,1956,2147,718,3265,3845,7040,3481,7124,3553,2064,7471,4914,3690,3643,1392,1436,302,5911,5899,650,652,4318,7422,6693,2022,7494,595,1910,9495,4504,958,92,5595,10961,894,896,207,208,2324,3791,7066,4987,2475,5601,5028,6662,1453,408,2323,1946,84867,199,89780,5879,6868,55615,1601,7010,5329,5747,6789,5058,8…
GO:0001935~endothelial cell proliferation	2081,335,796,3146,3162,7494,947,5291,4323,5613,7010,1739,659,949,79400,55145,51378,4017,
GO:0001936~regulation of endothelial cell proliferation	8823,8817,8854,94,3952,284,
GO:0001937~negative regulation of endothelial cell proliferation	889,11061,348,350,7057,6678,7857,2697,2022,4763,7026,498,5797,7046,94,6772,7498,2833,858,55333,857,9255,177,22846,23213,84913,64102,28984,51738,93974,2658,
GO:0001938~positive regulation of endothelial cell proliferation	7046,6369,8829,8742,8828,10016,5155,7432,116844,283,383,3690,3725,2247,7472,650,652,1535,6347,7857,2152,7422,5578,4763,654,2261,3164,3148,405,207,7060,2324,3791,94,7474,3357,2475,6387,5228,7423,858,6356,1232,1012,7010,857,1960,9037,659,5587,1893,3091,253260,441478,79805,57521,55109,5629,56005,23411,26051,25865,79031,51162,2658,51157,5365,10344,
GO:0001941~postsynaptic membrane organization	1140,2668,
GO:0001942~hair follicle development	3911,8456,9079,8323,4038,8549,22943,1956,5154,1622,3624,324,3229,54345,91,6662,16,5664,9355,7042,5970,50814,135228,147409,8861,340481,147495,128178,7022,1775,80199,55366,80326,60529,60485,7976,55504,3890,9620,57216,10913,11166,
GO:0001944~vasculature development	6943,7763,796,54345,2324,5290,6794,10541,55294,4838,60626,27077,
GO:0001945~lymph vessel development	6899,2324,3791,6850,1948,2296,79652,57493,
GO:0001946~lymphangiogenesis	7422,5532,54345,2324,94,93,659,5784,147372,10630,5629,2303,
GO:0001947~heart looping	10370,344022,11127,28514,6926,7547,8928,9645,9421,6722,2348,2697,2022,54345,7474,2626,4851,5663,1482,10660,2253,89780,9464,4088,4208,6909,5311,3549,6469,6491,3091,200894,26005,55036,27031,57534,388389,55212,54806,129880,123872,121643,585,4838,83852,6608,55897,58495,64321,8195,55081,339829,26160,57216,57057,51684,22992,51098,
GO:0001949~sebaceous gland cell differentiation	79152,
GO:0001951~intestinal D-glucose absorption	7429,7430,5357,
GO:0001952~regulation of cell-matrix adhesion	4653,9480,596,4617,4763,5291,780,50488,7248,3175,
GO:0001953~negative regulation of cell-matrix adhesion	8573,9723,7057,5921,4763,5295,3204,4771,604,1029,8751,10631,340485,349633,4653,
GO:0001954~positive regulation of cell-matrix adhesion	1756,6366,6370,1435,6997,948,2041,1236,7402,7424,2932,2013,1012,1021,5590,3611,2185,6422,4814,10519,59339,27185,56477,
GO:0001955~blood vessel maturation	1003,26057,8434,4313,4066,1901,1649,94,
GO:0001956~positive regulation of neurotransmitter secretion	84062,6622,112755,6804,2852,8877,23025,
GO:0001957~intramembranous ossification	8817,1277,4313,1513,4330,8313,
GO:0001958~endochondral ossification	23387,5191,3636,8817,1277,1280,249,5744,652,654,2261,4322,4323,4325,1749,3339,7010,1300,4208,4664,860,4209,4665,2778,1305,642658,162466,55790,54928,
GO:0001959~regulation of cytokine-mediated signaling pathway	100133941,3656,3654,
GO:0001960~negative regulation of cytokine-mediated signaling pathway	342979,26525,5788,3557,857,1893,59307,7837,11213,
GO:0001961~positive regulation of cytokine-mediated signaling pathway	10555,8767,972,558,5048,2621,10554,
GO:0001963~synaptic transmission, dopaminergic	1392,7054,1813,1812,1815,1816,1393,1814,1020,23551,2844,9293,
GO:0001964~startle response	65217,64478,2906,5071,3756,5179,2741,2743,4204,7349,3084,3736,2903,2904,64067,4861,84189,
GO:0001967~suckling behavior	391723,2744,351,1271,5021,9464,5457,2902,334,2904,130507,55585,5194,51317,51009,1602,
GO:0001970~positive regulation of activation of membrane attack complex	718,729,
GO:0001971~negative regulation of activation of membrane attack complex	966,
GO:0001973~adenosine receptor signaling pathway	134,135,111,2771,140,136,5028,5032,64805,
GO:0001974~blood vessel remodeling	729230,2006,2255,3200,6899,8996,183,3479,1621,1636,3676,3976,633,4846,558,147,94,186,8048,2253,7042,182,4193,538,3516,4208,581,2296,4775,93,659,578,2034,2303,10512,9474,54567,
GO:0001975~response to amphetamine	84687,1787,6647,3251,5020,3383,7054,1621,1813,1812,1815,1816,5021,4922,1269,147,1814,1649,2774,4929,5903,84867,801,5153,2902,6571,5530,2903,1808,3066,84152,9734,
GO:0001976~neurological system process involved in regulation of systemic arterial blood pressure	796,1813,4204,
GO:0001980~regulation of systemic arterial blood pressure by ischemic conditions	7137,
GO:0001984~vasodilation of artery involved in baroreceptor response to increased systemic arterial blood pressure	796,
GO:0001985~negative regulation of heart rate involved in baroreceptor response to increased systemic arterial blood pressure	148,
GO:0001986~negative regulation of the force of heart contraction involved in baroreceptor response to increased systemic arterial blood pressure	146,
GO:0001987~vasoconstriction of artery involved in baroreceptor response to lowering of systemic arterial blood pressure	147,
GO:0001988~positive regulation of heart rate involved in baroreceptor response to decreased systemic arterial blood pressure	89832,
GO:0001991~regulation of systemic arterial blood pressure by circulatory renin-angiotensin	186,
GO:0001992~regulation of systemic arterial blood pressure by vasopressin	1816,554,5021,552,553,
GO:0001994~norepinephrine-epinephrine vasoconstriction involved in regulation of systemic arterial blood pressure	1816,146,148,147,
GO:0001996~positive regulation of heart rate by epinephrine-norepinephrine	153,148,147,
GO:0001997~positive regulation of the force of heart contraction by epinephrine-norepinephrine	153,148,147,
GO:0001998~angiotensin mediated vasoconstriction involved in regulation of systemic arterial blood pressure	183,
GO:0001999~renal response to blood flow involved in circulatory renin-angiotensin regulation of systemic arterial blood pressure	183,
GO:0002001~renin secretion into blood stream	5125,
GO:0002002~regulation of angiotensin levels in blood	8509,
GO:0002003~angiotensin maturation	10159,5972,183,1511,4311,1636,1359,290,1215,2028,59272,1522,
GO:0002005~angiotensin catabolic process in blood	1636,2028,59272,
GO:0002009~morphogenesis of an epithelium	65217,760,3853,3868,7414,2261,1427,5268,54101,9496,768,341640,80144,6910,8914,
GO:0002011~morphogenesis of an epithelial sheet	1147,6722,3212,3214,284217,182,4853,4214,1605,94134,64398,55327,
GO:0002014~vasoconstriction of artery involved in ischemic response to lowering of systemic arterial blood pressure	7873,
GO:0002016~regulation of blood volume by renin-angiotensin	183,1814,7080,
GO:0002017~regulation of blood volume by renal aldosterone	1585,3291,
GO:0002018~renin-angiotensin regulation of aldosterone production	5972,183,185,186,
GO:0002019~regulation of renal output by angiotensin	183,1636,
GO:0002021~response to dietary excess	7425,348,3952,114789,130399,79718,9573,10891,27344,
GO:0002023~reduction of food intake in response to dietary excess	886,51052,56923,80010,
GO:0002024~diet induced thermogenesis	2863,154,153,155,4160,5468,353500,7442,115209,53405,
GO:0002025~vasodilation by norepinephrine-epinephrine involved in regulation of systemic arterial blood pressure	154,153,155,
GO:0002026~regulation of the force of heart contraction	10539,3458,476,4634,2548,1113,4633,4635,4625,4624,488,5578,5350,6546,133,8048,477,817,8862,
GO:0002027~regulation of heart rate	845,4194,8913,183,5020,796,1756,4625,4624,1813,2697,5566,3270,6546,4159,859,801,10265,4193,287,5144,6640,6331,10371,4607,777,51086,23171,11149,6262,2034,64091,29098,10021,6336,
GO:0002028~regulation of sodium ion transport	5187,7040,476,1813,4846,4842,6546,6550,6338,150094,7533,1760,79570,154215,128414,286183,5025,5027,57731,
GO:0002029~desensitization of G-protein coupled receptor protein signaling pathway	156,2869,2870,2696,
GO:0002030~inhibitory G-protein coupled receptor phosphorylation	816,
GO:0002031~G-protein coupled receptor internalization	5338,796,1813,3351,409,2868,133,1814,3357,408,1785,1759,2966,
GO:0002032~desensitization of G-protein coupled receptor protein signaling pathway by arrestin	154,155,409,
GO:0002033~vasodilation by angiotensin involved in regulation of systemic arterial blood pressure	186,
GO:0002034~regulation of blood vessel size by renin-angiotensin	183,5345,185,
GO:0002035~brain renin-angiotensin system	186,6196,
GO:0002036~regulation of L-glutamate transport	4735,
GO:0002040~sprouting angiogenesis	79733,55742,8829,9723,10266,7057,2324,4851,5228,1012,998,7010,2185,284,23210,147372,144455,90268,11082,51176,4017,
GO:0002041~intussusceptive angiogenesis	3491,
GO:0002042~cell migration involved in sprouting angiogenesis	8829,26585,9353,3688,2247,6722,6997,7422,3164,3791,1948,2050,2822,1960,6091,
GO:0002043~blood vessel endothelial cell proliferation involved in sprouting angiogenesis	9270,652,94,9037,441478,168667,
GO:0002044~blood vessel endothelial cell migration involved in intussusceptive angiogenesis	23592,
GO:0002051~osteoblast fate commitment	860,4086,4090,
GO:0002052~positive regulation of neuroblast proliferation	7422,2737,1813,5080,1499,1638,4851,6657,1524,7424,6663,6376,6469,3091,23440,6604,259266,63950,6608,63925,7976,27185,
GO:0002053~positive regulation of mesenchymal cell proliferation	7422,93986,6899,6474,4041,4609,5154,7472,2260,2263,2254,1499,3667,3791,657,7048,7474,6772,6662,5396,6468,394,3549,51450,6608,8646,8626,8660,
GO:0002062~chondrocyte differentiation	100526772,389125,4781,7480,7476,7040,1280,2736,2260,650,652,5578,1297,2261,2254,657,8200,4856,8091,2822,3339,861,5745,10865,4208,864,860,4209,7045,1432,1302,388585,64764,642658,116039,130497,399979,7482,265,81029,10736,54360,7227,
GO:0002063~chondrocyte development	176,658,6474,8817,1301,4488,659,860,375056,22856,55959,23213,6423,50515,54928,9451,
GO:0002064~epithelial cell development	9480,2683,7852,1874,54768,389015,57835,8626,3175,
GO:0002066~columnar/cuboidal epithelial cell development	6098,57619,
GO:0002067~glandular epithelial cell differentiation	157848,133396,
GO:0002068~glandular epithelial cell development	5914,5915,5916,
GO:0002070~epithelial cell maturation	6496,5241,2697,84283,29842,
GO:0002071~glandular epithelial cell maturation	137964,
GO:0002072~optic cup morphogenesis involved in camera-type eye development	220,5076,
GO:0002074~extraocular skeletal muscle development	668,779,5308,22989,
GO:0002076~osteoblast development	4221,3199,4041,632,2099,2736,5744,3727,43,4488,9759,4088,5745,860,6469,23601,8994,23314,10014,23462,
GO:0002077~acrosome matrix dispersal	49,
GO:0002082~regulation of oxidative phosphorylation	538,84300,84275,79085,65018,
GO:0002084~protein depalmitoylation	5538,10434,11313,127018,
GO:0002085~inhibition of neuroepithelial cell differentiation	4838,
GO:0002086~diaphragm contraction	154,2548,7134,
GO:0002087~regulation of respiratory gaseous exchange by neurological system process	30012,2744,2741,134,5090,477,4204,57616,22871,57555,8929,170825,54413,
GO:0002088~lens development in camera-type eye	100126572,1497,5309,6496,1410,1411,1421,7472,1019,1418,2697,1427,2625,1017,5080,4284,7046,7048,7474,2703,1412,3982,1739,2301,5469,50937,4810,146862,147912,5629,7482,221322,90780,84189,
GO:0002089~lens morphogenesis in camera-type eye	10370,4211,6656,5309,8412,6497,2261,1499,6664,357,5818,23424,25945,
GO:0002090~regulation of receptor internalization	10211,22943,375,284654,6456,
GO:0002091~negative regulation of receptor internalization	6386,26045,302,1742,8898,347730,6311,
GO:0002092~positive regulation of receptor internalization	26585,2688,967,1813,7422,6401,5336,4908,409,6850,408,84867,89780,55333,57817,284,6424,55681,9863,54806,255738,84896,9779,9463,
GO:0002093~auditory receptor cell morphogenesis	51057,5879,84189,
GO:0002098~tRNA wobble uridine modification	348180,27304,90353,91801,81605,55140,
GO:0002100~tRNA wobble adenosine to inosine editing	134637,
GO:0002115~store-operated calcium entry	6786,283229,84876,80228,93129,84766,
GO:0002118~aggressive behavior	5179,6869,7101,
GO:0002121~inter-male aggressive behavior	84623,51301,
GO:0002125~maternal aggressive behavior	5020,551,1393,552,
GO:0002128~tRNA nucleoside ribose methylation	24140,
GO:0002138~retinoic acid biosynthetic process	5947,220,157506,
GO:0002143~tRNA wobble position uridine thiolation	55687,27304,
GO:0002149~hypochlorous acid biosynthetic process	4353,
GO:0002152~bile acid conjugation	570,
GO:0002154~thyroid hormone mediated signaling pathway	5469,
GO:0002155~regulation of thyroid hormone mediated signaling pathway	9611,7067,5547,8648,122876,
GO:0002158~osteoclast proliferation	8600,1435,4883,
GO:0002159~desmosome assembly	3728,5578,5318,11187,
GO:0002175~protein localization to paranode region of axon	23114,8506,7368,23136,
GO:0002176~male germ cell proliferation	6691,8894,1761,
GO:0002181~cytoplasmic translation	8669,6165,6129,6133,6146,6159,6154,6138,6160,6132,6173,6128,51069,285855,200916,24140,51121,25873,
GO:0002183~cytoplasmic translational initiation	10480,
GO:0002184~cytoplasmic translational termination	2935,23708,
GO:0002190~cap-independent translational initiation	5936,
GO:0002192~IRES-dependent translational initiation	8562,1939,1978,5936,28985,
GO:0002194~hepatocyte cell migration	5629,
GO:0002215~defense response to nematode	8288,5553,7292,
GO:0002218~activation of innate immune response	340061,9447,3146,3428,57506,115004,25942,85363,58484,29108,
GO:0002221~pattern recognition receptor signaling pathway	8993,57115,114771,114770,64581,85363,8685,1755,
GO:0002223~stimulatory C-type lectin receptor signaling pathway	100528032,122706,5717,5718,5715,10213,5688,3551,1147,5170,5709,6885,9252,5716,5063,4772,8915,4893,3265,3845,3553,5894,2534,4067,7314,7316,6714,3384,5532,5336,5566,5702,4790,5689,5568,5567,5682,5683,5684,5685,4792,22914,5696,5698,5686,5692,5694,5693,2207,3385,5701,5699,6850,5704,5714,5691,5690,5713,7321,5710,5687,9040,7334,10197,801,5700,5705,5706,7322,6233,7311,5534,6500,4791,5971,5970,5580,5720,…
GO:0002224~toll-like receptor signaling pathway	7099,5609,3551,1147,7098,3656,6885,8767,7100,7097,9252,8915,2353,3689,3725,1514,1508,929,7314,7316,3684,7184,1386,1385,948,3929,466,2002,4790,1520,4792,5595,5594,1326,1513,5599,5601,6416,5606,9261,1845,3654,7321,6197,5608,5602,114609,7323,7334,7322,6233,7311,6500,4791,4205,5604,5970,695,4208,7187,1846,8772,5598,4214,7335,330,329,8737,8454,9641,3661,5528,841,6196,7096,6195,4793,10454,5600,1432,786…
GO:0002227~innate immune response in mucosa	8344,85236,4057,5319,3565,337,8970,6037,4843,820,54145,1667,1668,1672,8347,2197,6170,8349,92747,64127,
GO:0002228~natural killer cell mediated immunity	3822,3824,
GO:0002230~positive regulation of defense response to virus by host	26191,2660,9447,9788,10758,2542,10488,2215,8464,7743,10675,1366,23586,3250,5539,3853,481,3565,1965,2168,6629,308,1351,6628,1359,2252,57007,2040,3593,5371,2558,6323,4190,3594,6507,766,5273,9513,3784,8736,6773,9798,8504,6632,7311,8350,4913,4130,55173,8208,9982,7004,4638,5166,80149,149233,387849,54890,55159,25758,9469,57506,340061,9715,200316,149466,339834,401466,9688,115004,10859,139741,9796,8110,2…
GO:0002232~leukocyte chemotaxis involved in inflammatory response	2867,3929,
GO:0002236~detection of misfolded protein	3329,
GO:0002237~response to molecule of bacterial origin	100133941,8915,3576,2920,7128,3586,54106,10892,
GO:0002238~response to molecule of fungal origin	4615,7097,
GO:0002244~hematopoietic progenitor cell differentiation	375616,374462,401551,1793,10370,54502,256957,285966,54865,4585,122618,85440,2009,23495,9841,23094,10272,9119,7040,3624,5341,5788,7153,652,1938,3213,10468,5803,5663,5664,103,6547,6429,8692,5978,8514,8874,23212,255631,157570,168002,79819,93436,167153,641649,388697,219285,55008,118856,6422,91298,147808,11149,85439,147744,115761,55260,84138,55526,89777,25942,23648,83881,64428,54443,55326,55512,57623,…
GO:0002246~wound healing involved in inflammatory response	3162,960,
GO:0002248~connective tissue replacement involved in inflammatory response wound healing	7040,3552,2149,3091,
GO:0002250~adaptive immune response	927,5293,11119,117157,23495,8767,27040,3717,4068,11024,11025,10990,23308,27242,8320,8915,57824,3439,3440,3446,3444,3452,3442,3448,3451,3456,3458,3512,920,3507,2243,2244,301,3467,3443,3441,3449,5579,909,2534,1514,4067,924,1512,926,973,3133,4179,913,5896,1493,7942,7030,1520,22914,910,911,923,1880,3445,974,1445,942,5290,5291,7006,100124696,7294,7535,6850,4734,5294,3718,23547,3558,608,6890,6891,695,3…
GO:0002260~lymphocyte homeostasis	27040,6708,6498,608,30061,
GO:0002262~myeloid cell homeostasis	10018,6647,3707,3071,57817,2176,581,578,23385,50943,
GO:0002263~cell activation involved in immune response	8729,
GO:0002264~endothelial cell activation involved in immune response	56892,
GO:0002268~follicular dendritic cell differentiation	602,4791,
GO:0002270~plasmacytoid dendritic cell activation	3146,
GO:0002277~myeloid dendritic cell activation involved in immune response	6504,1794,29108,
GO:0002281~macrophage activation involved in immune response	7305,3146,3929,7535,6850,5581,148022,22904,
GO:0002282~microglial cell activation involved in immune response	7098,1524,
GO:0002283~neutrophil activation involved in immune response	7305,2207,7535,6850,
GO:0002286~T cell activation involved in immune response	3439,3440,3446,3444,3452,3442,3448,3451,3456,3467,3443,3441,3449,3936,911,3445,5663,5664,2150,338376,56832,440275,
GO:0002291~T cell activation via T cell receptor contact with antigen bound to MHC molecule on antigen presenting cell	3383,3683,54518,
GO:0002292~T cell differentiation involved in immune response	2207,338339,26253,
GO:0002295~T-helper cell lineage commitment	161882,
GO:0002296~T-helper 1 cell lineage commitment	3565,6778,
GO:0002302~CD8-positive, alpha-beta T cell differentiation involved in immune response	8320,3458,
GO:0002309~T cell proliferation involved in immune response	7157,942,6556,10859,8995,
GO:0002312~B cell activation involved in immune response	3456,1880,
GO:0002313~mature B cell differentiation involved in immune response	1880,
GO:0002314~germinal center B cell differentiation	100,55846,
GO:0002315~marginal zone B cell differentiation	28514,4242,602,4853,2185,3955,
GO:0002316~follicular B cell differentiation	5336,
GO:0002317~plasma cell differentiation	3964,3956,159296,
GO:0002318~myeloid progenitor cell differentiation	3815,673,2322,4291,861,54790,83700,2542,
GO:0002320~lymphoid progenitor cell differentiation	596,3815,652,6688,6469,10538,
GO:0002322~B cell proliferation involved in immune response	7099,25,202309,4064,23228,
GO:0002323~natural killer cell activation involved in immune response	3439,3440,3446,3444,3452,3442,3448,3451,3456,3467,3443,3441,3449,3593,3445,338376,51744,56832,
GO:0002326~B cell lineage commitment	7157,596,6929,5897,5591,
GO:0002327~immature B cell differentiation	3815,96459,
GO:0002328~pro-B cell differentiation	2322,3981,5591,6659,
GO:0002329~pre-B cell differentiation	100133941,56262,286410,
GO:0002331~pre-B cell allelic exclusion	5896,5897,472,
GO:0002333~transitional one stage B cell differentiation	25,
GO:0002335~mature B cell differentiation	5452,
GO:0002337~B-1a B cell differentiation	112616,23228,
GO:0002347~response to tumor cell	3176,
GO:0002352~B cell negative selection	581,578,
GO:0002353~plasma kallikrein-kinin cascade	2161,5547,
GO:0002355~detection of tumor cell	56253,
GO:0002357~defense response to tumor cell	5551,126520,
GO:0002358~B cell homeostatic proliferation	5897,581,
GO:0002360~T cell lineage commitment	8456,7157,3574,5897,5591,
GO:0002361~CD4-positive, CD25-positive, alpha-beta regulatory T cell differentiation	50943,9611,2529,26279,
GO:0002362~CD4-positive, CD25-positive, alpha-beta regulatory T cell lineage commitment	50943,
GO:0002366~leukocyte activation involved in immune response	117157,6850,64581,
GO:0002367~cytokine production involved in immune response	3140,64127,
GO:0002368~B cell cytokine production	3329,
GO:0002369~T cell cytokine production	6556,1739,
GO:0002371~dendritic cell cytokine production	3815,
GO:0002372~myeloid dendritic cell cytokine production	814,
GO:0002374~cytokine secretion involved in immune response	7097,64127,54210,
GO:0002376~immune system process	3636,3783,8888,9214,3240,3620,5763,159,7917,10871,4033,8878,386653,284415,146894,100131439,169355,122622,146722,10464,9711,84955,55080,11314,
GO:0002377~immunoglobulin production	28299,28908,7441,3575,355,126259,29802,
GO:0002378~immunoglobulin biosynthetic process	5788,2590,
GO:0002380~immunoglobulin secretion involved in immune response	5452,
GO:0002381~immunoglobulin production involved in immunoglobulin mediated immune response	3123,3119,202309,64127,
GO:0002384~hepatic immune response	3569,3570,
GO:0002385~mucosal immune response	2865,2867,56957,163702,282616,
GO:0002397~MHC class I protein complex assembly	6892,
GO:0002399~MHC class II protein complex assembly	3109,
GO:0002407~dendritic cell chemotaxis	6366,3146,6352,3577,3579,1230,1236,729230,5294,1234,1235,7852,196527,54795,6363,
GO:0002408~myeloid dendritic cell chemotaxis	1236,7984,6363,
GO:0002414~immunoglobulin transcytosis in epithelial cells	146894,
GO:0002415~immunoglobulin transcytosis in epithelial cells mediated by polymeric immunoglobulin receptor	5284,64284,
GO:0002416~IgG immunoglobulin transcytosis in epithelial cells mediated by FcRn immunoglobulin receptor	2217,
GO:0002418~immune response to tumor cell	5551,100507436,
GO:0002426~immunoglobulin production in mucosal tissue	8741,9245,
GO:0002429~immune response-activating cell surface receptor signaling pathway	4277,
GO:0002430~complement receptor mediated signaling pathway	1378,1380,2822,719,
GO:0002431~Fc receptor mediated stimulatory signaling pathway	4067,2207,
GO:0002432~granuloma formation	1051,201294,
GO:0002437~inflammatory response to antigenic stimulus	23135,10125,3552,3553,3559,3123,3146,3557,3148,729230,4851,3568,4853,3516,53833,9240,84639,122481,64806,27178,27177,56300,26525,27179,
GO:0002438~acute inflammatory response to antigenic stimulus	8620,3383,1991,3579,923,624,4988,133396,
GO:0002439~chronic inflammatory response to antigenic stimulus	7124,3553,191,
GO:0002443~leukocyte mediated immunity	1621,
GO:0002446~neutrophil mediated immunity	124599,5319,3569,3570,1636,6868,55904,84522,1130,51135,
GO:0002448~mast cell mediated immunity	5272,10417,
GO:0002455~humoral immune response mediated by circulating immunoglobulin	3507,3123,3119,602,7784,9156,
GO:0002456~T cell mediated immunity	64005,10384,925,4179,2794,11118,182,1130,50943,
GO:0002457~T cell antigen processing and presentation	3383,23180,285852,8284,
GO:0002460~adaptive immune response based on somatic recombination of immune receptors built from immunoglobulin superfamily domains	7040,
GO:0002462~tolerance induction to nonself antigen	719,
GO:0002467~germinal center formation	89857,10563,602,604,6868,4791,4208,201294,
GO:0002474~antigen processing and presentation of peptide antigen via MHC class I	3107,3134,3105,3135,122706,563,567,3106,3077,5717,5718,5715,10213,5688,6892,5709,5716,9871,22872,10802,10427,3136,1536,3685,7314,7316,2209,1636,1535,3133,653361,948,5702,3693,4688,5689,1520,5682,5683,5684,5685,811,821,5696,5698,5686,5692,5694,5693,7174,2923,5701,5699,5704,5714,7319,5691,5690,10134,5713,9632,5710,6396,9520,23480,10952,5687,10197,29927,5700,5705,5706,6233,7311,6890,6891,5720,5708,6…
GO:0002476~antigen processing and presentation of endogenous peptide antigen via MHC class Ib	3133,
GO:0002479~antigen processing and presentation of exogenous peptide antigen via MHC class I, TAP-dependent	6892,122706,5717,5718,5715,10213,5688,5709,5716,3106,3105,3107,1536,3685,7314,7316,2209,1535,3133,653361,948,3135,5702,3693,4688,5689,5682,5683,5684,5685,811,5696,5698,5686,5692,5694,5693,2923,3134,5701,5699,5704,5714,5691,5690,5713,5710,23480,10952,5687,10197,29927,567,5700,5705,5706,6233,7311,6890,6891,5720,5708,23198,9861,4689,5711,143471,9491,2210,5695,5707,55176,50489,5721,5719,
GO:0002480~antigen processing and presentation of exogenous peptide antigen via MHC class I, TAP-independent	3106,3105,3107,3133,3135,1520,3134,567,4012,
GO:0002481~antigen processing and presentation of exogenous protein antigen via MHC class Ib, TAP-dependent	5243,5244,567,6890,6891,340273,23457,
GO:0002485~antigen processing and presentation of endogenous peptide antigen via MHC class I via ER pathway, TAP-dependent	5243,5244,6890,6891,340273,23457,
GO:0002486~antigen processing and presentation of endogenous peptide antigen via MHC class I via ER pathway, TAP-independent	3105,3106,3107,
GO:0002489~antigen processing and presentation of endogenous peptide antigen via MHC class Ib via ER pathway, TAP-dependent	5243,5244,6890,6891,340273,23457,
GO:0002495~antigen processing and presentation of peptide antigen via MHC class II	220972,55016,
GO:0002502~peptide antigen assembly with MHC class I protein complex	811,
GO:0002503~peptide antigen assembly with MHC class II protein complex	3122,3123,3108,3109,
GO:0002504~antigen processing and presentation of peptide or polysaccharide antigen via MHC class II	3123,3120,3122,3109,3115,3126,3125,3117,3119,3108,3112,3113,
GO:0002506~polysaccharide assembly with MHC class II protein complex	3122,3123,
GO:0002507~tolerance induction	718,1233,
GO:0002508~central tolerance induction	2302,
GO:0002513~tolerance induction to self antigen	7040,4067,50943,
GO:0002517~T cell tolerance induction	29851,
GO:0002518~lymphocyte chemotaxis across high endothelial venule	10563,
GO:0002519~natural killer cell tolerance induction	3965,84868,
GO:0002520~immune system development	6738,4088,79925,
GO:0002521~leukocyte differentiation	6237,
GO:0002522~leukocyte migration involved in immune response	3055,2529,
GO:0002523~leukocyte migration involved in inflammatory response	100133941,5473,3689,6279,6280,6347,6401,101,83700,
GO:0002526~acute inflammatory response	9536,4968,26471,8876,336,6279,150,240,2683,7412,7292,6869,1672,90,27102,
GO:0002528~regulation of vascular permeability involved in acute inflammatory response	91807,56998,
GO:0002532~production of molecular mediator involved in inflammatory response	3566,27159,
GO:0002534~cytokine production involved in inflammatory response	3620,81929,
GO:0002537~nitric oxide production involved in inflammatory response	7099,6542,
GO:0002540~leukotriene production involved in inflammatory response	241,240,
GO:0002541~activation of plasma proteins involved in acute inflammatory response	2152,
GO:0002542~Factor XII activation	2161,3818,
GO:0002543~activation of blood coagulation via clotting cascade	2152,196527,
GO:0002544~chronic inflammatory response	6352,9536,10563,8876,6279,7057,2697,7412,820,6356,
GO:0002548~monocyte chemotaxis	6369,6366,6367,8600,6370,6360,5155,796,301,3569,3570,6348,6351,6347,6352,2350,6349,3958,2321,6346,6223,6375,6356,6368,6362,6376,6364,6355,6354,6283,4650,6358,6359,5800,388372,6361,6357,6363,6846,10344,8792,
GO:0002551~mast cell chemotaxis	5293,1113,3815,6356,5879,
GO:0002553~histamine secretion by mast cell	8773,4067,
GO:0002554~serotonin secretion by platelet	2207,6850,5023,
GO:0002566~somatic diversification of immune receptors via somatic mutation	103,
GO:0002572~pro-T cell differentiation	2625,2322,
GO:0002573~myeloid leukocyte differentiation	5664,3087,
GO:0002575~basophil chemotaxis	7422,
GO:0002576~platelet degranulation	7044,10257,81,813,2277,9948,6647,2157,2162,1675,5340,5265,2,7076,3827,5155,1950,7040,3481,335,2243,2244,2266,2335,213,5473,5196,7018,226,5154,3273,7450,3479,351,3690,5054,710,5627,5660,5216,4067,7057,3674,5341,5345,967,6678,5552,7043,1191,3309,2153,87,3920,3082,7422,6403,5175,948,7414,2316,928,1072,88,7423,7424,6812,7042,801,7114,5478,7277,10487,22915,2621,22927,29106,7273,440915,27154,7094,
GO:0002578~negative regulation of antigen processing and presentation	10288,
GO:0002581~negative regulation of antigen processing and presentation of peptide or polysaccharide antigen via MHC class II	7057,
GO:0002587~negative regulation of antigen processing and presentation of peptide antigen via MHC class II	3111,3112,
GO:0002588~positive regulation of antigen processing and presentation of peptide antigen via MHC class II	54209,29108,
GO:0002590~negative regulation of antigen processing and presentation of peptide antigen via MHC class I	55080,
GO:0002591~positive regulation of antigen processing and presentation of peptide antigen via MHC class I	5243,5244,6890,6891,340273,23457,
GO:0002605~negative regulation of dendritic cell antigen processing and presentation	7057,
GO:0002606~positive regulation of dendritic cell antigen processing and presentation	6366,972,1236,6556,6363,64127,10392,
GO:0002625~regulation of T cell antigen processing and presentation	7454,
GO:0002626~negative regulation of T cell antigen processing and presentation	3077,
GO:0002634~regulation of germinal center formation	7128,604,4208,5585,149041,
GO:0002635~negative regulation of germinal center formation	149041,2302,
GO:0002636~positive regulation of germinal center formation	8741,100,115650,10673,
GO:0002637~regulation of immunoglobulin production	5585,
GO:0002638~negative regulation of immunoglobulin production	5591,3598,
GO:0002639~positive regulation of immunoglobulin production	54440,3263,951,7494,3566,3596,23529,
GO:0002642~positive regulation of immunoglobulin biosynthetic process	51237,
GO:0002643~regulation of tolerance induction	3146,64844,
GO:0002644~negative regulation of tolerance induction	5133,
GO:0002645~positive regulation of tolerance induction	3135,10288,
GO:0002651~positive regulation of tolerance induction to self antigen	7048,
GO:0002663~positive regulation of B cell tolerance induction	7048,
GO:0002664~regulation of T cell tolerance induction	3559,
GO:0002666~positive regulation of T cell tolerance induction	3620,3135,7048,10288,
GO:0002667~regulation of T cell anergy	23239,3106,1178,50943,
GO:0002668~negative regulation of T cell anergy	942,
GO:0002669~positive regulation of T cell anergy	916,868,83737,50943,
GO:0002673~regulation of acute inflammatory response	2867,25807,
GO:0002674~negative regulation of acute inflammatory response	3630,325,3565,2950,134,5468,114548,55870,
GO:0002675~positive regulation of acute inflammatory response	241,3569,5008,6863,3572,5294,101,4889,84699,9180,
GO:0002676~regulation of chronic inflammatory response	6352,
GO:0002677~negative regulation of chronic inflammatory response	3565,1588,7128,50943,
GO:0002678~positive regulation of chronic inflammatory response	3620,
GO:0002679~respiratory burst involved in defense response	5293,4353,653361,5294,
GO:0002682~regulation of immune system process	5004,5304,2678,5005,54414,
GO:0002683~negative regulation of immune system process	6662,
GO:0002684~positive regulation of immune system process	5591,360,
GO:0002685~regulation of leukocyte migration	26191,301,2833,
GO:0002686~negative regulation of leukocyte migration	90865,100,3162,134,3204,27342,
GO:0002687~positive regulation of leukocyte migration	7097,3674,7422,6403,6401,3673,4254,7784,6869,623,6355,8174,375056,8995,8784,
GO:0002688~regulation of leukocyte chemotaxis	2185,
GO:0002689~negative regulation of leukocyte chemotaxis	9353,
GO:0002690~positive regulation of leukocyte chemotaxis	6373,5473,5196,3569,2155,3570,5197,1908,1907,6374,6375,2150,6868,6372,4283,51157,
GO:0002691~regulation of cellular extravasation	6403,
GO:0002692~negative regulation of cellular extravasation	613,29,
GO:0002693~positive regulation of cellular extravasation	3383,6347,83483,
GO:0002695~negative regulation of leukocyte activation	2852,
GO:0002696~positive regulation of leukocyte activation	83639,
GO:0002710~negative regulation of T cell mediated immunity	339390,64127,56940,
GO:0002711~positive regulation of T cell mediated immunity	3553,22890,
GO:0002715~regulation of natural killer cell mediated immunity	3133,
GO:0002717~positive regulation of natural killer cell mediated immunity	117157,3133,
GO:0002718~regulation of cytokine production involved in immune response	9865,
GO:0002720~positive regulation of cytokine production involved in immune response	2865,2867,
GO:0002721~regulation of B cell cytokine production	695,
GO:0002724~regulation of T cell cytokine production	54795,1178,
GO:0002725~negative regulation of T cell cytokine production	6375,3077,50943,64115,
GO:0002726~positive regulation of T cell cytokine production	6885,54440,3105,7292,6375,567,7186,7855,10892,7189,
GO:0002729~positive regulation of natural killer cell cytokine production	59067,
GO:0002730~regulation of dendritic cell cytokine production	7099,7098,7097,
GO:0002731~negative regulation of dendritic cell cytokine production	3718,
GO:0002737~negative regulation of plasmacytoid dendritic cell cytokine production	684,
GO:0002739~regulation of cytokine secretion involved in immune response	9474,
GO:0002740~negative regulation of cytokine secretion involved in immune response	7124,335,336,3586,284,10859,
GO:0002741~positive regulation of cytokine secretion involved in immune response	7474,2150,7010,8764,117854,
GO:0002752~cell surface pattern recognition receptor signaling pathway	2219,2867,7097,
GO:0002755~MyD88-dependent toll-like receptor signaling pathway	4615,10333,7096,81793,7099,5609,3551,1147,3656,6885,8767,7100,7097,9252,2353,3725,929,7314,7316,3329,1386,1385,948,466,2002,4790,4792,5595,5594,1326,5599,5601,6416,5606,9261,1845,3654,6197,5608,5602,114609,7334,6233,7311,6500,4791,4205,5604,5970,695,4208,1846,5598,4214,7335,8454,5528,10318,6196,6195,4793,10454,5600,1432,7867,1848,1849,130120,257397,79155,57162,57161,64127,54106,51311,51135,23118,…
GO:0002756~MyD88-independent toll-like receptor signaling pathway	7098,7099,5609,3551,1147,3656,6885,8767,9252,2353,3725,929,7314,7316,1386,1385,466,2002,4790,4792,5595,5594,1326,5599,5601,6416,5606,9261,1845,3654,7321,6197,5608,5602,7323,7322,6233,7311,6500,4791,4205,5604,5970,4208,7187,1846,8772,5598,330,329,8737,8454,9641,3661,5528,841,6196,6195,4793,10454,5600,1432,7867,1848,1849,23098,353376,148022,257397,79155,10010,3665,79931,64127,23118,29110,23291,1039…
GO:0002757~immune response-activating signal transduction	8935,
GO:0002758~innate immune response-activating signal transduction	3055,
GO:0002759~regulation of antimicrobial humoral response	55012,
GO:0002760~positive regulation of antimicrobial humoral response	730249,
GO:0002761~regulation of myeloid leukocyte differentiation	80762,
GO:0002762~negative regulation of myeloid leukocyte differentiation	4067,4830,
GO:0002763~positive regulation of myeloid leukocyte differentiation	3562,4254,9398,
GO:0002764~immune response-regulating signaling pathway	7462,1512,
GO:0002765~immune response-inhibiting signal transduction	53833,
GO:0002767~immune response-inhibiting cell surface receptor signaling pathway	3135,10288,10859,
GO:0002768~immune response-regulating cell surface receptor signaling pathway	4067,2268,100133941,958,151888,
GO:0002769~natural killer cell inhibitory signaling pathway	3802,
GO:0002774~Fc receptor mediated inhibitory signaling pathway	4067,10288,10859,
GO:0002778~antibacterial peptide production	354,
GO:0002779~antibacterial peptide secretion	4316,
GO:0002780~antibacterial peptide biosynthetic process	4316,
GO:0002787~negative regulation of antibacterial peptide production	11005,
GO:0002790~peptide secretion	19,7442,
GO:0002792~negative regulation of peptide secretion	972,5734,
GO:0002793~positive regulation of peptide secretion	6279,6280,134,4887,
GO:0002803~positive regulation of antibacterial peptide production	5225,5650,25818,
GO:0002819~regulation of adaptive immune response	3659,7292,3665,11035,11221,
GO:0002820~negative regulation of adaptive immune response	5987,246,64092,
GO:0002821~positive regulation of adaptive immune response	3572,8772,23411,440275,29108,
GO:0002826~negative regulation of T-helper 1 type immune response	90865,6375,9173,
GO:0002827~positive regulation of T-helper 1 type immune response	3593,729230,3594,6556,149233,9466,338322,51561,
GO:0002828~regulation of type 2 immune response	1893,
GO:0002829~negative regulation of type 2 immune response	729230,6778,9466,282618,80762,
GO:0002830~positive regulation of type 2 immune response	90865,972,3620,7292,114548,64127,
GO:0002839~positive regulation of immune response to tumor cell	3273,
GO:0002840~regulation of T cell mediated immune response to tumor cell	3146,
GO:0002842~positive regulation of T cell mediated immune response to tumor cell	100133941,3329,
GO:0002851~positive regulation of peripheral T cell tolerance induction	50943,
GO:0002860~positive regulation of natural killer cell mediated cytotoxicity directed against tumor cell target	100528032,259197,56253,5817,22914,3592,3593,10666,5819,
GO:0002862~negative regulation of inflammatory response to antigenic stimulus	2876,3123,5692,3593,171389,64127,
GO:0002863~positive regulation of inflammatory response to antigenic stimulus	100133941,940,
GO:0002865~negative regulation of acute inflammatory response to antigenic stimulus	116,55829,
GO:0002866~positive regulation of acute inflammatory response to antigenic stimulus	1268,
GO:0002875~negative regulation of chronic inflammatory response to antigenic stimulus	3586,
GO:0002876~positive regulation of chronic inflammatory response to antigenic stimulus	4049,7124,
GO:0002878~negative regulation of acute inflammatory response to non-antigenic stimulus	116,
GO:0002879~positive regulation of acute inflammatory response to non-antigenic stimulus	2865,2867,
GO:0002881~negative regulation of chronic inflammatory response to non-antigenic stimulus	1524,
GO:0002882~positive regulation of chronic inflammatory response to non-antigenic stimulus	136,
GO:0002885~positive regulation of hypersensitivity	1236,
GO:0002891~positive regulation of immunoglobulin mediated immune response	7292,10666,5819,
GO:0002897~positive regulation of central B cell tolerance induction	2302,
GO:0002902~regulation of B cell apoptotic process	4067,5728,695,
GO:0002903~negative regulation of B cell apoptotic process	604,3558,9212,84941,27086,57181,26155,8660,
GO:0002904~positive regulation of B cell apoptotic process	100133941,3586,581,96459,
GO:0002906~negative regulation of mature B cell apoptotic process	8915,100,972,4282,
GO:0002920~regulation of humoral immune response	10563,951,124976,
GO:0002922~positive regulation of humoral immune response	7784,1236,57829,
GO:0002924~negative regulation of humoral immune response mediated by circulating immunoglobulin	5777,2302,
GO:0002925~positive regulation of humoral immune response mediated by circulating immunoglobulin	5788,4049,7124,3263,2208,64127,
GO:0002930~trabecular meshwork development	2301,1545,
GO:0002931~response to ischemia	846,1827,29904,8864,8996,23417,9131,2335,7157,7345,596,1938,10105,5608,3099,375611,857,1978,3767,23172,80315,55328,79625,56666,24145,4217,10519,23017,57103,10891,815,10525,
GO:0002932~tendon sheath development	283078,
GO:0002934~desmosome organization	1832,1829,5818,64065,
GO:0002940~tRNA N2-guanine methylation	81627,55621,
GO:0002943~tRNA dihydrouridine synthesis	54920,11062,64118,56931,
GO:0002949~tRNA threonylcarbamoyladenosine modification	79693,64172,55644,
GO:0003006~developmental process involved in reproduction	84687,249,1435,
GO:0003007~heart morphogenesis	7273,9612,7404,7422,6862,7403,23768,6899,10637,8854,1280,3643,7054,2548,1289,6546,3357,2475,1482,2050,9464,7042,2280,7049,5747,5727,4607,10454,25836,79633,55252,171023,7994,10395,55636,9031,57496,57178,10087,
GO:0003009~skeletal muscle contraction	124093,3551,1147,8557,7125,1134,4621,1140,4625,4626,1938,7138,7135,7137,6198,7140,7136,1145,1144,92241,79784,9456,246329,126306,
GO:0003011~involuntary skeletal muscle contraction	51761,
GO:0003012~muscle system process	9997,493829,
GO:0003013~circulatory system process	10800,
GO:0003014~renal system process	183,596,652,355,5585,50484,5641,57835,79706,
GO:0003016~respiratory system process	7403,7763,9427,128,5864,3202,6939,83931,4692,57190,3714,
GO:0003017~lymph circulation	57493,
GO:0003025~regulation of systemic arterial blood pressure by baroreceptor feedback	89797,
GO:0003026~regulation of systemic arterial blood pressure by aortic arch baroreceptor feedback	40,
GO:0003029~detection of hypoxic conditions in blood by carotid body chemoreceptor signaling	22953,
GO:0003032~detection of oxygen	6648,4891,51167,
GO:0003050~regulation of systemic arterial blood pressure by atrial natriuretic peptide	91608,10699,
GO:0003051~angiotensin-mediated drinking behavior	183,6869,59272,
GO:0003056~regulation of vascular smooth muscle contraction	151,1128,1131,5023,
GO:0003057~regulation of the force of heart contraction by chemical signal	4846,857,
GO:0003058~hormonal regulation of the force of heart contraction	1907,
GO:0003059~positive regulation of the force of heart contraction by epinephrine	154,
GO:0003062~regulation of heart rate by chemical signal	9722,6720,
GO:0003064~regulation of heart rate by hormone	7531,3757,
GO:0003065~positive regulation of heart rate by epinephrine	7168,
GO:0003069~vasodilation by acetylcholine involved in regulation of systemic arterial blood pressure	6648,
GO:0003073~regulation of systemic arterial blood pressure	2492,367,23576,2931,83988,5331,10631,170690,57835,
GO:0003081~regulation of systemic arterial blood pressure by renin-angiotensin	1636,185,2028,59272,27035,
GO:0003084~positive regulation of systemic arterial blood pressure	551,2022,554,148,552,80763,65125,
GO:0003085~negative regulation of systemic arterial blood pressure	4878,4923,5547,8870,659,585,9424,
GO:0003091~renal water homeostasis	112,109,115,7466,111,551,5573,5576,5566,1585,5568,5567,358,554,5575,5577,114,359,113,361,8766,2778,8529,1579,108,107,22841,196883,7021,360,66002,4645,
GO:0003093~regulation of glomerular filtration	134,2013,5800,
GO:0003094~glomerular filtration	3512,3493,3494,1909,947,358,4162,4643,55959,23213,63929,
GO:0003095~pressure natriuresis	8529,1579,66002,
GO:0003096~renal sodium ion transport	9368,
GO:0003097~renal water transport	358,359,
GO:0003099~positive regulation of the force of heart contraction by chemical signal	1907,
GO:0003100~regulation of systemic arterial blood pressure by endothelin	1906,1908,1907,4846,1889,
GO:0003104~positive regulation of glomerular filtration	5155,2697,2150,2621,
GO:0003105~negative regulation of glomerular filtration	10911,2149,2702,5800,2837,
GO:0003106~negative regulation of glomerular filtration by angiotensin	1535,
GO:0003108~negative regulation of the force of heart contraction by chemical signal	156,
GO:0003117~regulation of vasoconstriction by circulating norepinephrine	6640,
GO:0003127~detection of nodal flow	5311,168507,
GO:0003130~BMP signaling pathway involved in heart induction	650,652,5460,
GO:0003131~mesodermal-endodermal cell signaling	8091,
GO:0003136~negative regulation of heart induction by canonical Wnt signaling pathway	89780,
GO:0003138~primary heart field specification	4208,
GO:0003139~secondary heart field specification	8928,652,3670,3516,4208,6604,55897,8313,
GO:0003140~determination of left/right asymmetry in lateral mesoderm	6469,199699,6608,
GO:0003142~cardiogenic plate morphogenesis	64321,
GO:0003143~embryonic heart tube morphogenesis	7003,10413,90,3280,8463,1954,6262,55897,64321,57057,
GO:0003144~embryonic heart tube formation	9421,
GO:0003147~neural crest cell migration involved in heart formation	2348,
GO:0003148~outflow tract septum morphogenesis	55742,6899,5914,5915,2263,4488,1482,2253,3670,6909,23414,2627,1857,57057,
GO:0003149~membranous septum morphogenesis	7468,2263,3398,2535,57216,8321,
GO:0003150~muscular septum morphogenesis	2535,23493,57216,8321,
GO:0003151~outflow tract morphogenesis	10370,7122,1856,6926,6899,8928,9249,10427,7481,3725,7057,1386,7422,6261,4886,54345,6664,2702,4734,4887,3670,3516,4208,6909,3611,2535,3280,6495,4889,3091,25836,161882,6423,2138,10512,64321,26508,23493,8321,23129,
GO:0003156~regulation of organ formation	10370,7490,
GO:0003157~endocardium development	4851,6789,6788,
GO:0003158~endothelium development	2697,947,2701,3791,2702,30061,
GO:0003160~endocardium morphogenesis	4851,3516,
GO:0003161~cardiac conduction system development	2702,1482,998,3084,
GO:0003162~atrioventricular node development	4851,9794,
GO:0003163~sinoatrial node development	9096,
GO:0003165~Purkinje myocyte development	1829,
GO:0003166~bundle of His development	1482,3398,6910,
GO:0003167~atrioventricular bundle cell differentiation	6926,
GO:0003168~Purkinje myocyte differentiation	1482,
GO:0003169~coronary vein morphogenesis	7422,4851,
GO:0003170~heart valve development	4091,7541,6474,639,6662,25831,
GO:0003171~atrioventricular valve development	5308,
GO:0003174~mitral valve development	2702,
GO:0003175~tricuspid valve development	57057,
GO:0003179~heart valve morphogenesis	2475,6662,7042,642658,53834,
GO:0003180~aortic valve morphogenesis	1942,2625,4851,7291,57057,
GO:0003181~atrioventricular valve morphogenesis	3491,4194,650,2626,4851,4193,161882,6910,26508,
GO:0003183~mitral valve morphogenesis	1942,90,6659,7291,
GO:0003184~pulmonary valve morphogenesis	4851,182,4853,64220,26508,23493,23462,
GO:0003185~sinoatrial valve morphogenesis	4208,
GO:0003186~tricuspid valve morphogenesis	23493,
GO:0003188~heart valve formation	6662,642658,
GO:0003190~atrioventricular valve formation	4089,10439,23462,
GO:0003192~mitral valve formation	4851,161882,8642,
GO:0003193~pulmonary valve formation	2702,57057,
GO:0003195~tricuspid valve formation	161882,23493,
GO:0003197~endocardial cushion development	10370,7057,2078,652,2065,2626,4734,2294,78987,6910,
GO:0003198~epithelial to mesenchymal transition involved in endocardial cushion formation	6591,4487,4488,4851,2253,3516,4089,26508,55273,23462,
GO:0003199~endocardial cushion to mesenchymal transition involved in heart valve formation	2078,1942,23493,23462,
GO:0003203~endocardial cushion morphogenesis	4194,650,4851,6662,3670,4193,6909,7291,26508,57057,23462,
GO:0003205~cardiac chamber development	8289,
GO:0003207~cardiac chamber formation	4851,57057,
GO:0003208~cardiac ventricle morphogenesis	2626,4851,3091,79977,26508,54567,23493,23462,
GO:0003209~cardiac atrium morphogenesis	6474,4851,54567,140706,57493,
GO:0003210~cardiac atrium formation	55897,
GO:0003211~cardiac ventricle formation	6664,1482,4208,6659,55897,
GO:0003213~cardiac right atrium morphogenesis	4851,
GO:0003214~cardiac left ventricle morphogenesis	1363,4851,4887,2931,3516,2294,4889,6423,23493,
GO:0003215~cardiac right ventricle morphogenesis	8928,2625,2626,3670,182,6659,10848,10512,23493,57057,
GO:0003218~cardiac left ventricle formation	9421,6910,
GO:0003219~cardiac right ventricle formation	9421,4851,9464,6604,
GO:0003220~left ventricular cardiac muscle tissue morphogenesis	6262,
GO:0003221~right ventricular cardiac muscle tissue morphogenesis	1482,23414,
GO:0003222~ventricular trabecula myocardium morphogenesis	8928,4851,1482,3084,3516,5469,54567,140706,23493,57493,23462,
GO:0003223~ventricular compact myocardium morphogenesis	1832,5457,
GO:0003229~ventricular cardiac muscle tissue development	4082,2626,7373,10848,
GO:0003231~cardiac ventricle development	3776,4666,6331,157378,93649,
GO:0003236~sinus venosus morphogenesis	55897,
GO:0003241~growth involved in heart morphogenesis	4851,55897,
GO:0003245~cardiac muscle tissue growth involved in heart morphogenesis	1901,
GO:0003247~post-embryonic cardiac muscle cell growth involved in heart morphogenesis	51548,
GO:0003251~positive regulation of cell proliferation involved in heart valve morphogenesis	4089,
GO:0003253~cardiac neural crest cell migration involved in outflow tract morphogenesis	2348,9464,7291,5308,
GO:0003254~regulation of membrane depolarization	8620,4923,2257,567,817,2273,23327,29098,10021,
GO:0003256~regulation of transcription from RNA polymerase II promoter involved in myocardial precursor cell differentiation	4851,3516,6909,
GO:0003257~positive regulation of transcription from RNA polymerase II promoter involved in myocardial precursor cell differentiation	6862,26585,6722,93649,
GO:0003259~cardioblast anterior-lateral migration	55897,
GO:0003266~regulation of secondary heart field cardioblast proliferation	1499,9464,3670,3280,
GO:0003270~Notch signaling pathway involved in regulation of secondary heart field cardioblast proliferation	4851,
GO:0003272~endocardial cushion formation	657,57057,
GO:0003273~cell migration involved in endocardial cushion formation	6591,2022,4851,8642,
GO:0003278~apoptotic process involved in heart morphogenesis	3491,1482,9464,
GO:0003279~cardiac septum development	7541,652,4628,3340,4089,9784,10454,374654,5125,78987,80199,11174,57057,23129,
GO:0003281~ventricular septum development	129446,3491,4194,4091,639,2625,3209,2702,2626,1785,8543,163,4036,4193,8131,5754,3280,4052,9321,11064,7798,199699,10818,6910,84516,64220,65250,6299,57167,57493,25831,51684,6091,
GO:0003283~atrial septum development	4194,2702,4193,287,27031,199699,
GO:0003284~septum primum development	2702,
GO:0003285~septum secundum development	1482,
GO:0003289~atrial septum primum morphogenesis	7468,2626,90,6659,
GO:0003290~atrial septum secundum morphogenesis	7468,2626,
GO:0003294~atrial ventricular junction remodeling	2697,2702,
GO:0003300~cardiac muscle hypertrophy	8557,3952,3357,8048,7074,7273,6262,3066,
GO:0003308~negative regulation of Wnt signaling pathway involved in heart development	650,64321,
GO:0003309~type B pancreatic cell differentiation	4221,5080,3651,3642,391104,222546,2627,
GO:0003310~pancreatic A cell differentiation	3642,391104,222546,2627,
GO:0003311~pancreatic D cell differentiation	222546,
GO:0003322~pancreatic A cell development	5080,
GO:0003323~type B pancreatic cell development	28514,5170,4821,652,653,654,7474,1021,3642,51092,6608,
GO:0003326~pancreatic A cell fate commitment	4821,4760,
GO:0003327~type B pancreatic cell fate commitment	4821,
GO:0003329~pancreatic PP cell fate commitment	4821,4760,
GO:0003331~positive regulation of extracellular matrix constituent secretion	183,1361,28984,
GO:0003333~amino acid transmembrane transport	23428,8140,146167,6536,6545,9056,9057,23657,56301,6533,8504,11136,6519,151258,6541,145389,81893,153129,55089,348932,54407,387254,28968,388662,81539,140679,124565,54716,11254,
GO:0003334~keratinocyte development	2317,2355,2810,998,126695,23086,23022,7022,80173,64919,
GO:0003335~corneocyte development	1775,
GO:0003337~mesenchymal to epithelial transition involved in metanephros morphogenesis	26585,652,1499,2668,5076,7849,10736,6299,
GO:0003338~metanephros morphogenesis	2255,7477,80144,
GO:0003339~regulation of mesenchymal to epithelial transition involved in metanephros morphogenesis	7484,
GO:0003340~negative regulation of mesenchymal to epithelial transition involved in metanephros morphogenesis	6772,4435,6299,
GO:0003341~cilium movement	8701,115948,25981,54768,200373,55036,55130,345895,200162,23639,54919,388389,123872,1767,161582,56171,93233,64446,221421,1952,339829,27019,
GO:0003342~proepicardium development	1482,677,
GO:0003344~pericardium morphogenesis	4040,4851,54567,57057,
GO:0003345~proepicardium cell migration involved in pericardium morphogenesis	23767,
GO:0003350~pulmonary myocardium development	1482,5308,10512,
GO:0003351~epithelial cilium movement	27019,26256,25809,8382,53340,55036,55582,54986,83853,122481,55811,25911,27148,25981,29922,
GO:0003353~positive regulation of cilium movement	284076,
GO:0003356~regulation of cilium beat frequency	55036,55130,123872,8701,339829,
GO:0003357~noradrenergic neuron differentiation	401,6664,9464,6659,8929,
GO:0003358~noradrenergic neuron development	429,3642,8929,
GO:0003359~noradrenergic neuron fate commitment	429,
GO:0003360~brainstem development	6331,2618,1271,471,4089,57502,8929,
GO:0003363~lamellipodium assembly involved in ameboidal cell migration	23380,
GO:0003365~establishment of cell polarity involved in ameboidal cell migration	154796,154810,
GO:0003366~cell-matrix adhesion involved in ameboidal cell migration	3676,3695,
GO:0003374~dynamin polymerization involved in mitochondrial fission	10059,
GO:0003376~sphingosine-1-phosphate signaling pathway	53637,9294,8698,7430,1901,2830,201305,124976,1903,83985,56848,8877,
GO:0003382~epithelial cell morphogenesis	367,340547,1365,23094,2317,3274,57111,5879,8100,4214,3549,221037,353116,338879,168002,79977,23022,196383,64919,57530,
GO:0003383~apical constriction	6093,56288,122786,57669,
GO:0003401~axis elongation	5754,
GO:0003402~planar cell polarity pathway involved in axis elongation	7481,7474,9863,57216,
GO:0003404~optic vesicle morphogenesis	6496,7020,
GO:0003406~retinal pigment epithelium development	5915,5916,5076,3549,5469,221322,
GO:0003407~neural retina development	86,490,493,835,5663,6597,2823,6121,6604,220202,246213,57030,
GO:0003408~optic cup formation involved in camera-type eye development	8289,7474,51384,
GO:0003409~optic cup structural organization	7020,
GO:0003413~chondrocyte differentiation involved in endochondral bone morphogenesis	6662,8313,
GO:0003415~chondrocyte hypertrophy	6662,51320,
GO:0003416~endochondral bone growth	2261,4488,2121,344901,4921,54796,
GO:0003417~growth plate cartilage development	7057,5914,5915,1297,4322,7059,1311,
GO:0003418~growth plate cartilage chondrocyte differentiation	4880,
GO:0003419~growth plate cartilage chondrocyte proliferation	9350,4880,
GO:0003420~regulation of growth plate cartilage chondrocyte proliferation	5447,10498,
GO:0003421~growth plate cartilage axis specification	6781,
GO:0003429~growth plate cartilage chondrocyte morphogenesis	4146,
GO:0003430~growth plate cartilage chondrocyte growth	5916,7048,
GO:0003431~growth plate cartilage chondrocyte development	85301,
GO:0003433~chondrocyte development involved in endochondral bone morphogenesis	871,
GO:0005513~detection of calcium ion	845,6857,846,801,444,6786,3779,27345,6262,27094,30819,10242,
GO:0005975~carbohydrate metabolic process	5238,57733,160287,2581,28,360203,6519,60495,7442,2646,2629,8972,152586,2710,100101267,150223,3945,4351,4190,80162,130589,6120,55277,79411,6677,280,8702,2720,23553,8692,3373,8372,130752,23171,10007,3425,11285,3074,1118,11282,55276,4126,1117,5836,6888,23193,27159,66005,2990,6520,3948,25834,256356,9331,4191,1116,3938,5834,4122,83440,2595,3073,197021,279,112937,2548,284004,4125,25796,3038,375790,8789…
GO:0005976~polysaccharide metabolic process	8534,56548,
GO:0005977~glycogen metabolic process	5255,5257,7957,5509,5836,5837,5261,2538,5501,3572,5504,2931,2932,5499,5500,2632,5502,27232,5506,153743,79660,83931,100507444,90673,51294,6934,51422,2542,
GO:0005978~glycogen biosynthetic process	10728,2632,5260,5261,2997,8864,8908,7957,7314,7316,9572,207,208,2645,178,5236,2992,2998,6233,7311,5239,7360,34,378884,55276,53632,5507,
GO:0005979~regulation of glycogen biosynthetic process	5509,207,2475,5499,5500,89801,79660,51763,90673,
GO:0005980~glycogen catabolic process	8908,8987,5836,5213,2548,5834,5837,5261,1373,178,2538,5236,5256,5255,2992,801,5260,5257,55276,
GO:0005981~regulation of glycogen catabolic process	5509,5499,5500,79660,90673,
GO:0005983~starch catabolic process	8972,
GO:0005984~disaccharide metabolic process	3425,
GO:0005985~sucrose metabolic process	2548,
GO:0005989~lactose biosynthetic process	3906,6513,2683,
GO:0005991~trehalose metabolic process	11181,
GO:0005993~trehalose catabolic process	11181,
GO:0005996~monosaccharide metabolic process	89792,282969,
GO:0005997~xylulose metabolic process	9942,51181,
GO:0005998~xylulose catabolic process	9942,
GO:0005999~xylulose biosynthetic process	7086,6888,
GO:0006000~fructose metabolic process	5210,5209,5208,5207,8789,226,229,2203,230,231,3795,6652,26007,
GO:0006002~fructose 6-phosphate metabolic process	5214,5213,9945,2203,5211,6888,2673,
GO:0006003~fructose 2,6-bisphosphate metabolic process	5208,5210,5209,5207,2645,57103,
GO:0006004~fucose metabolic process	282969,8790,2517,145173,2519,23509,23275,
GO:0006006~glucose metabolic process	3630,2539,773,8789,26330,3636,8908,2542,5208,8604,7957,9563,2806,5230,4938,3481,7124,226,2597,229,347,2023,5836,2821,5213,5160,2026,2203,230,7314,7316,2548,1737,5162,5834,5837,5091,2997,2027,10327,5315,5224,5261,5207,2805,5566,5211,5223,3098,7391,5568,5567,3488,4886,5161,5313,207,208,680,2645,5105,178,5236,4190,4191,3952,5290,5256,5255,2992,1374,7915,3099,3101,3651,6576,2998,7167,801,6233,7311,66…
GO:0006007~glucose catabolic process	4041,8277,572,
GO:0006011~UDP-glucose metabolic process	7360,7358,
GO:0006012~galactose metabolic process	2585,2592,2584,8534,2683,7355,2582,130589,10891,
GO:0006013~mannose metabolic process	4122,4123,23324,4125,4124,5372,
GO:0006015~5-phosphoribose 1-diphosphate biosynthetic process	5836,5634,221823,5631,
GO:0006020~inositol metabolic process	9677,3613,23262,3706,3612,4204,6526,
GO:0006021~inositol biosynthetic process	51477,3613,3612,54928,
GO:0006024~glycosaminoglycan biosynthetic process	64132,2135,2137,2132,26035,375790,9957,9394,7358,9672,2239,26229,3073,5159,6382,6385,6383,2817,2719,3340,8509,2262,3339,2651,2131,11046,9653,11227,64131,222537,221914,92370,3036,2134,126792,90161,64711,11285,9956,10082,9953,9955,
GO:0006027~glycosaminoglycan catabolic process	375790,9672,2239,2517,2990,2799,2720,6382,3423,6385,6383,2817,3425,2719,6448,4669,2262,3339,8692,23553,138050,221914,60495,10855,10082,
GO:0006029~proteoglycan metabolic process	11061,1280,1301,650,6448,5467,3549,11285,10855,
GO:0006030~chitin metabolic process	27159,
GO:0006032~chitin catabolic process	1118,27159,1117,1116,1486,5016,66005,
GO:0006037~cell wall chitin metabolic process	27159,
GO:0006040~amino sugar metabolic process	6483,
GO:0006041~glucosamine metabolic process	8473,5238,64841,
GO:0006042~glucosamine biosynthetic process	2673,
GO:0006043~glucosamine catabolic process	10007,
GO:0006044~N-acetylglucosamine metabolic process	10007,10724,9215,5973,4248,10164,132789,64841,23563,4166,56548,2135,55577,9435,
GO:0006045~N-acetylglucosamine biosynthetic process	140838,10020,
GO:0006046~N-acetylglucosamine catabolic process	51005,
GO:0006047~UDP-N-acetylglucosamine metabolic process	9945,2673,124872,1798,10020,23443,
GO:0006048~UDP-N-acetylglucosamine biosynthetic process	9945,5238,2673,6675,91373,64841,
GO:0006049~UDP-N-acetylglucosamine catabolic process	4245,
GO:0006051~N-acetylmannosamine metabolic process	5973,55577,
GO:0006054~N-acetylneuraminate metabolic process	6480,6482,55907,10020,
GO:0006061~sorbitol biosynthetic process	231,
GO:0006062~sorbitol catabolic process	6652,
GO:0006065~UDP-glucuronate biosynthetic process	7358,7360,23169,
GO:0006066~alcohol metabolic process	217,124,127,221,222,10901,
GO:0006068~ethanol catabolic process	217,219,131,221,222,
GO:0006069~ethanol oxidation	127,125,126,216,217,124,128,130,219,131,55902,84532,
GO:0006071~glycerol metabolic process	26007,2710,2713,2712,80168,346606,27235,116255,84649,51805,27329,
GO:0006072~glycerol-3-phosphate metabolic process	2820,150763,
GO:0006081~cellular aldehyde metabolic process	8574,57016,22977,216,127,10327,218,223,501,224,
GO:0006082~organic acid metabolic process	1558,2326,2327,
GO:0006083~acetate metabolic process	7915,
GO:0006084~acetyl-CoA metabolic process	32,2194,31,134526,
GO:0006085~acetyl-CoA biosynthetic process	23417,47,84532,
GO:0006086~acetyl-CoA biosynthetic process from pyruvate	5162,5160,1737,5161,
GO:0006089~lactate metabolic process	5208,3945,3091,2542,
GO:0006090~pyruvate metabolic process	883,1737,8050,9123,25874,23539,3939,3945,3948,5160,1738,5162,5091,5161,682,6566,2739,5163,5164,5165,5166,3029,10873,55066,134526,92483,54704,57546,51660,
GO:0006091~generation of precursor metabolites and energy	364,10975,7425,9942,6341,9481,551,5443,506,1345,1351,1337,291,1327,155,5261,1350,5167,2232,2235,1346,1743,552,5504,434,5256,5255,10007,2642,2696,1050,3651,2998,5250,4967,1339,5467,2632,862,10063,51,9370,4899,51167,5257,55526,84701,2847,50,79178,93974,54677,
GO:0006094~gluconeogenesis	5106,2821,8789,26330,8864,8604,2806,5230,5950,226,2597,229,2023,669,2026,2203,230,5091,2027,5224,5207,2805,5566,5223,467,468,10993,2819,5568,5567,5105,2538,5236,4190,4191,2820,6576,7167,8402,1407,200186,441531,92579,57818,10891,1468,10165,
GO:0006096~glycolytic process	229,387712,2821,230,3098,5315,669,2645,2027,3099,2026,3101,226,2023,5208,3939,5232,5213,5224,5207,5211,5223,5236,7167,4967,80201,441531,55526,83440,55753,
GO:0006097~glyoxylate cycle	3417,3418,
GO:0006098~pentose-phosphate shunt	6120,2539,6888,5226,25796,9563,7086,22934,7167,55276,51071,
GO:0006099~tricarboxylic acid cycle	6390,3420,1431,4967,4190,55526,6389,3421,4191,6392,3417,2271,5160,1738,1737,5162,48,5161,1743,3418,3419,8802,23530,130752,8801,6391,50,8803,55753,
GO:0006101~citrate metabolic process	2690,48,6776,6777,47,50,
GO:0006102~isocitrate metabolic process	3417,3418,3420,3421,50,
GO:0006103~2-oxoglutarate metabolic process	3420,3417,2806,1738,2690,2805,6898,1743,6776,3418,3421,6777,92259,4967,56267,137872,728294,51166,84706,79944,
GO:0006104~succinyl-CoA metabolic process	8802,4967,122970,8801,8803,
GO:0006105~succinate metabolic process	2690,6390,6389,6776,7915,6777,8802,8803,
GO:0006106~fumarate metabolic process	2271,
GO:0006107~oxaloacetate metabolic process	2806,2690,5091,2805,5105,4190,4191,6776,6777,47,56954,
GO:0006108~malate metabolic process	130752,4190,10873,4191,8513,2271,4200,4199,9817,
GO:0006109~regulation of carbohydrate metabolic process	9971,
GO:0006110~regulation of glycolytic process	8473,11319,5223,2645,5571,51422,
GO:0006111~regulation of gluconeogenesis	2908,2203,3952,27232,5164,34,84912,55829,57486,57001,
GO:0006112~energy reserve metabolic process	6861,773,32,2864,112,5565,2788,109,115,9945,10411,111,4609,2641,3630,292,150,5573,6513,6514,291,293,5576,155,5207,2784,5578,5566,152,1131,5568,5567,9495,4504,7086,4082,5313,5575,5577,4160,402,6888,114,3952,2475,2740,8826,2642,3953,2194,2786,2790,113,47,5563,54331,6616,6812,2791,5906,2782,2783,6844,2778,2785,2787,51052,776,2673,108,107,6833,31,775,3709,3710,3708,3767,3745,5528,6794,777,6804,55022,…
GO:0006114~glycerol biosynthetic process	283871,2805,3952,
GO:0006116~NADH oxidation	229,
GO:0006117~acetaldehyde metabolic process	5970,
GO:0006119~oxidative phosphorylation	2631,7388,7381,7385,513,7384,509,4436,204,6834,2395,400916,79736,
GO:0006120~mitochondrial electron transport, NADH to ubiquinone	65987,4718,100532726,4728,4697,4706,4694,4724,4711,4709,4717,4695,4725,57017,374291,4720,4726,4707,4722,4712,4696,4710,4714,4708,4701,4705,4716,1738,4713,4729,4719,4723,4702,4731,4700,4698,4704,51103,4715,
GO:0006121~mitochondrial electron transport, succinate to ubiquinone	6391,54949,
GO:0006122~mitochondrial electron transport, ubiquinol to cytochrome c	440567,7381,9512,7388,7385,7384,4204,54205,790955,29796,
GO:0006123~mitochondrial electron transport, cytochrome c to oxygen	1351,1327,9377,54205,1352,1355,341947,84701,
GO:0006127~glycerophosphate shuttle	2819,
GO:0006139~nucleobase-containing compound metabolic process	221264,100302090,57721,2068,26289,204,122481,203,1663,64863,83990,7084,9154,9153,5636,10380,4860,7083,7298,5634,1503,4939,471,1854,318,7172,2079,2356,4507,1400,3177,5635,1808,7378,51727,55133,440081,2030,30834,9962,9963,9615,25996,171568,4940,51750,
GO:0006144~purine nucleobase metabolic process	646625,5198,4860,3251,100,3553,847,2876,353,3615,55,3614,4907,2618,10606,270,1633,159,158,471,2766,7498,22978,8833,132,5631,272,271,5471,1716,161823,122622,30833,93034,84618,64077,51292,9615,
GO:0006145~purine nucleobase catabolic process	1806,
GO:0006147~guanine catabolic process	9615,
GO:0006148~inosine catabolic process	4860,
GO:0006154~adenosine catabolic process	100,161823,51816,
GO:0006157~deoxyadenosine catabolic process	100,
GO:0006163~purine nucleotide metabolic process	4833,283458,4830,4831,2272,4832,2987,
GO:0006164~purine nucleotide biosynthetic process	471,122622,3615,5198,3251,4938,4522,4907,4939,158,5631,5471,441024,
GO:0006165~nucleoside diphosphate phosphorylation	4833,10201,29922,51314,347736,4830,654364,4832,4831,283458,203,205,51727,8382,129607,122481,158067,26289,
GO:0006166~purine ribonucleoside salvage	3251,4507,
GO:0006167~AMP biosynthetic process	5634,159,158,5631,122622,
GO:0006168~adenine salvage	3251,353,56952,
GO:0006171~cAMP biosynthetic process	109,108,111,114,113,196883,112,115,10266,4883,135,133,2778,107,10203,55811,134864,90226,
GO:0006172~ADP biosynthetic process	204,203,205,50808,26289,
GO:0006173~dADP biosynthetic process	26289,
GO:0006174~dADP phosphorylation	221264,
GO:0006175~dATP biosynthetic process	132,
GO:0006177~GMP biosynthetic process	3614,3615,8833,
GO:0006178~guanine salvage	3251,56952,
GO:0006182~cGMP biosynthetic process	2983,4882,2982,2974,4878,4881,4879,4880,2984,3358,358,2977,3357,2986,3000,2981,
GO:0006183~GTP biosynthetic process	4833,10201,29922,51314,347736,4830,654364,4832,4831,283458,8382,
GO:0006185~dGDP biosynthetic process	2987,
GO:0006186~dGDP phosphorylation	221264,
GO:0006188~IMP biosynthetic process	271,
GO:0006189~'de novo' IMP biosynthetic process	158,10606,5198,2618,471,5471,
GO:0006193~ITP catabolic process	3704,
GO:0006195~purine nucleotide catabolic process	4860,847,2876,4907,4521,7498,22978,30833,93034,84618,9615,
GO:0006196~AMP catabolic process	4907,272,
GO:0006198~cAMP catabolic process	5138,5151,8622,5141,5153,5142,5143,5144,5140,5150,5139,50940,27115,10846,
GO:0006203~dGTP catabolic process	4521,55270,25939,
GO:0006206~pyrimidine nucleobase metabolic process	1890,7084,151531,7083,7298,7372,4907,6240,1633,790,978,1635,1854,1723,8226,1806,1807,7378,30833,139596,84618,64902,7371,51251,83549,56953,54963,51733,
GO:0006207~'de novo' pyrimidine nucleobase biosynthetic process	7372,790,1723,51727,1373,2475,
GO:0006208~pyrimidine nucleobase catabolic process	1806,1807,
GO:0006210~thymine catabolic process	4329,1806,1807,
GO:0006211~5-methylcytosine catabolic process	54790,
GO:0006212~uracil catabolic process	1806,1807,
GO:0006213~pyrimidine nucleoside metabolic process	1890,2079,51251,
GO:0006214~thymidine catabolic process	1806,
GO:0006218~uridine catabolic process	7378,
GO:0006220~pyrimidine nucleotide metabolic process	1635,4833,283458,4830,1890,4831,1633,4832,56474,
GO:0006221~pyrimidine nucleotide biosynthetic process	7372,2079,56474,5631,
GO:0006222~UMP biosynthetic process	7372,51727,54963,139596,
GO:0006226~dUMP biosynthetic process	1854,
GO:0006227~dUDP biosynthetic process	1841,129607,
GO:0006228~UTP biosynthetic process	4833,10201,29922,51314,347736,4830,654364,4832,4831,283458,790,8382,
GO:0006231~dTMP biosynthetic process	7298,6470,
GO:0006233~dTDP biosynthetic process	1841,129607,
GO:0006235~dTTP biosynthetic process	7298,1841,9519,129607,
GO:0006238~CMP salvage	7371,
GO:0006241~CTP biosynthetic process	4833,10201,29922,51314,347736,4830,654364,4832,4831,283458,1503,8382,
GO:0006256~UDP catabolic process	9583,
GO:0006258~UDP-glucose catabolic process	2592,
GO:0006259~DNA metabolic process	399687,83940,112479,80198,57697,9797,1777,79033,9400,1791,4830,3978,4907,3487,146,4288,1774,3838,5428,5901,1776,7486,90459,58511,11073,1775,79736,64210,11219,11277,50485,64789,
GO:0006260~DNA replication	5982,5426,4781,5983,3981,5428,6742,4774,6119,4999,5000,5425,4784,5984,100533107,84296,4173,6240,10714,3978,5001,254394,5981,23649,90381,641,23594,283899,6117,11232,51659,5424,8317,1111,8888,5810,22944,3364,8318,10535,5884,9401,9400,11143,5155,1950,3479,983,4782,150,5422,54921,7150,6118,1890,5763,43,1017,4172,5937,993,995,6241,1854,4174,4176,672,3508,2237,5985,4678,4171,2272,1763,4928,4673,5427,64…
GO:0006261~DNA-dependent DNA replication	5425,10721,353497,8099,5980,5423,6117,5982,5981,5985,5428,5427,7019,84268,11284,79892,57804,11177,11232,23594,
GO:0006264~mitochondrial DNA replication	7084,1763,5428,50484,9093,201973,79736,92667,84275,
GO:0006265~DNA topological change	8940,116447,7155,7156,7153,3146,7150,2071,3148,
GO:0006266~DNA ligation	3978,3980,7153,2547,4255,3981,54840,
GO:0006267~pre-replicative complex assembly involved in nuclear cell cycle DNA replication	8318,
GO:0006268~DNA unwinding involved in DNA replication	3159,4173,4176,4171,5813,5888,4175,
GO:0006269~DNA replication, synthesis of RNA primer	5558,201973,92797,5557,5422,
GO:0006270~DNA replication initiation	5422,647309,4174,4171,4176,8318,4172,8317,5001,5000,9134,898,4173,997,5557,5558,5427,5813,5426,29935,4998,4999,23649,4175,55388,990,84296,222229,
GO:0006271~DNA strand elongation involved in DNA replication	8318,5422,5111,6118,3978,4172,6117,328,5424,4173,4174,4176,6119,5984,5982,5981,2237,5985,5983,5425,5557,5558,4171,1763,23649,4175,9837,10714,84296,64785,57804,84515,51659,
GO:0006272~leading strand elongation	5422,5111,
GO:0006273~lagging strand elongation	142,5422,3980,3981,10038,10039,
GO:0006275~regulation of DNA replication	114799,345643,26057,5518,94,5515,3399,55704,157570,5930,253461,10919,79075,9126,
GO:0006278~RNA-dependent DNA replication	7015,100616101,5478,100616102,619465,449619,100862683,10728,79618,7011,64006,100775105,100862688,100862685,
GO:0006281~DNA repair	2176,348654,5889,472,54617,54840,672,4683,328,5884,197342,201254,11144,144715,201299,3978,55120,6119,4521,3364,10111,51455,5810,51426,100533107,28990,284131,9156,5423,55775,80233,5893,5888,80198,121642,2237,6996,55215,56852,7517,8846,8243,5892,4595,197370,283899,22909,3835,2177,4968,5932,11201,11232,2067,91442,3980,10856,2139,322,4221,1111,571,9246,2189,5890,2175,5433,7516,8467,9716,5980,8555,229…
GO:0006282~regulation of DNA repair	7398,8870,1025,7334,7335,7336,5429,
GO:0006283~transcription-coupled nucleotide-excision repair	5433,9716,3150,2067,7314,7316,5111,6118,2068,3978,7515,5432,5434,2071,7507,6917,5430,6117,5424,2073,5431,2965,6119,5984,5982,5981,5438,5985,5983,5425,3980,1022,902,4331,5437,5439,5440,9318,5435,5436,5441,9978,6233,7311,2074,2033,2873,1161,8451,8450,2966,2967,10714,1642,57654,404672,10980,2968,2072,10987,7874,91603,10920,51138,64708,56949,57804,51426,50813,57461,27339,10450,8533,
GO:0006284~base-excision repair	4350,4595,7374,79661,4913,4968,10721,8930,7157,5423,3146,142,5111,6118,3159,3978,7515,10309,6117,328,5424,6119,5984,5982,5981,2237,5985,5983,5425,3980,1763,8091,2074,6996,7486,10714,23583,10075,8505,51548,55247,252969,55031,55170,11284,57804,27301,10038,
GO:0006285~base-excision repair, AP site formation	4968,8930,7374,4350,4913,6996,23583,252969,79661,4595,
GO:0006287~base-excision repair, gap-filling	5423,5424,5428,5426,
GO:0006288~base-excision repair, DNA ligation	3980,
GO:0006289~nucleotide-excision repair	2073,2967,2968,2068,728340,2965,7507,4968,79661,5886,5433,9716,3364,5892,7157,3150,2067,142,7314,7316,5111,6118,3978,7515,5432,5434,2071,6917,5430,6117,5424,5431,6119,5984,5982,5981,5438,5985,5983,1069,5425,3980,1022,675,902,4331,5437,5439,5440,4287,5887,6612,7334,9318,5435,6613,5436,5441,9978,6233,7311,7341,7329,2176,7508,2074,2033,2873,29935,1161,8451,8450,2966,10714,7336,1642,57654,9937,10463,…
GO:0006290~pyrimidine dimer repair	5423,2074,1643,5429,
GO:0006294~nucleotide-excision repair, preincision complex assembly	404672,
GO:0006295~nucleotide-excision repair, DNA incision, 3'-to lesion	2067,2073,2072,
GO:0006296~nucleotide-excision repair, DNA incision, 5'-to lesion	2067,4913,2072,
GO:0006297~nucleotide-excision repair, DNA gap filling	5423,7314,7316,5111,6118,3978,7515,6117,5424,6119,5984,5982,5981,5985,5983,5425,3980,3981,6233,7311,5426,10714,57804,51426,
GO:0006298~mismatch repair	4439,2956,4436,5379,5383,6996,5378,5395,4292,27030,100532732,7161,4438,10535,5380,25,5111,6118,3978,4437,6117,5424,6119,5425,7508,5387,10714,441194,29072,57804,11277,4595,9156,
GO:0006301~postreplication repair	6596,672,4436,7319,7334,7320,7335,7336,389898,197370,140739,55339,56852,
GO:0006302~double-strand break repair	10039,79840,4361,199720,3978,2139,322,1111,5890,5889,7517,7516,5885,8467,5810,3364,4683,9682,10721,5892,5884,9025,23030,51567,8924,11200,7468,25,7157,2067,142,7314,7316,2547,7520,6118,3014,7515,1017,6117,6119,5984,5982,672,2237,5985,5983,4436,5893,5599,79184,3980,3981,1763,675,3838,5536,641,7415,5531,7334,6613,8359,6233,7311,7341,7329,6047,5591,5888,7158,472,9112,7518,7156,545,23514,7486,9656,931…
GO:0006303~double-strand break repair via nonhomologous end joining	2547,10213,4683,9025,8924,7468,5422,7520,3014,3978,672,4292,79184,3980,3981,4361,7334,8359,7341,5591,7158,472,7518,9656,7336,8290,6419,55183,9937,84142,22976,23137,165918,51588,10111,10524,286053,51720,64421,580,286257,64858,79840,27434,29086,9577,27343,27339,22992,91419,
GO:0006304~DNA modification	1791,
GO:0006306~DNA methylation	3070,1788,29947,9219,2353,4255,1786,546,10664,4297,2146,2778,57673,55729,54815,55904,57459,10919,79813,55929,1789,4552,11176,51409,
GO:0006307~DNA dealkylation involved in DNA repair	221120,79068,4255,4350,8846,121642,10973,51008,84164,
GO:0006308~DNA catabolic process	1776,1774,1775,1773,9131,83940,9797,
GO:0006309~apoptotic DNA fragmentation	1677,1676,3005,3146,3148,836,3836,668,1776,2021,3837,27443,23405,
GO:0006310~DNA recombination	9401,3981,197342,101928601,201299,3978,6119,79840,100533107,5893,5897,641,9400,3980,5890,3149,5889,7517,5885,22944,86,2067,3146,29844,100616101,2547,7520,5896,6117,3508,5965,546,4361,619465,449619,100862683,3516,5888,29935,7518,2021,23054,4841,7247,54891,672,4798,125476,22976,23064,283677,84268,6832,493861,283899,8438,10111,10445,10432,84057,64006,83444,79725,80119,93973,79913,27434,11277,54780,2…
GO:0006311~meiotic gene conversion	4436,285498,56159,56979,
GO:0006312~mitotic recombination	5890,5889,7516,5892,2067,5888,11144,25788,
GO:0006313~transposition, DNA-mediated	79725,55237,
GO:0006323~DNA packaging	8520,5619,5620,8260,7994,55870,
GO:0006325~chromatin organization	1108,1107,10284,6656,8085,10419,8520,9739,23135,6314,8473,8841,9575,7403,6839,6665,23028,3717,85236,6907,5253,9682,9611,8819,6871,8464,10474,27097,8726,9219,51412,9913,23030,8518,11143,8089,53615,86,7468,4342,3150,8970,1019,1386,3009,8348,5077,595,3148,5926,5927,3018,2879,8242,6657,6595,6597,3054,8091,7862,3017,60,11091,8359,8347,8350,1810,6304,2122,4297,5928,2033,54859,6598,6881,5978,2874,9112,3…
GO:0006333~chromatin assembly or disassembly	55723,9219,1107,8479,55869,79723,9031,
GO:0006334~nucleosome assembly	646817,6418,257218,728403,728395,645996,64591,201254,4676,50809,4673,100289087,64061,11339,8467,85236,9555,4869,8970,3005,286436,474382,474381,728137,3008,3014,3009,3007,3006,3010,8348,6046,3148,3018,546,6662,4678,1058,4171,54145,3017,373861,8359,8347,8350,3020,7258,3024,1060,5928,23421,9733,5931,8290,8349,387103,440689,144108,337873,337874,401541,55320,333932,79682,55166,158983,85453,132243,9168…
GO:0006335~DNA replication-dependent nucleosome assembly	8520,4678,8359,8350,5928,10036,8208,79711,55723,25842,
GO:0006336~DNA replication-independent nucleosome assembly	8520,546,4678,7290,8359,3020,5928,79711,29855,55723,25842,23523,
GO:0006337~nucleosome disassembly	8289,7141,3159,6597,6418,6598,4778,196528,6604,92815,6601,6599,6603,6605,255626,6602,11198,
GO:0006338~chromatin remodeling	8289,54617,6595,150572,6598,83444,6927,64431,6601,100532735,57492,93973,125476,6829,8467,23476,6871,51412,86,4609,2099,5925,7141,151507,4602,7150,5081,6594,546,6662,6597,3169,9759,373861,6827,6304,5928,2186,11335,3065,9643,7270,676,55929,114803,6604,6830,10361,93624,55193,9557,10943,3066,2648,8850,6599,6603,6605,116447,22955,6602,51773,50943,8626,56916,79723,54108,11177,55011,473,10933,1616,11176…
GO:0006342~chromatin silencing	8085,84629,9555,25763,8335,7141,3015,8969,474382,474381,151507,3014,3013,4204,373861,9643,8338,8337,94239,92815,317772,23304,22933,10943,22893,84444,8334,23411,85235,221613,8331,55766,23408,55506,57597,10933,10014,23409,
GO:0006343~establishment of chromatin silencing	23411,
GO:0006344~maintenance of chromatin silencing	8289,7320,3066,23411,
GO:0006346~methylation-dependent chromatin silencing	3070,653656,653657,284428,53615,125997,85509,23411,8932,1789,4152,1788,
GO:0006348~chromatin silencing at telomere	8520,22933,143241,84332,84661,
GO:0006349~regulation of gene expression by genetic imprinting	8726,9077,3481,5926,672,10664,2932,4204,3784,51742,221656,140690,346171,54496,1789,29947,1788,
GO:0006351~transcription, DNA-templated	6924,391723,7157,10848,7181,55663,9915,63974,51224,5434,6926,9849,171023,3297,4781,5241,3172,5075,10001,367,6258,1871,54617,5978,3235,27086,84448,10782,5078,5076,146050,5451,6919,548644,105369241,221785,6095,54993,50943,7161,65982,22885,79149,284312,84838,1649,55718,6911,5325,4208,4306,6257,283150,51082,79733,219541,389549,162967,3167,23019,100132074,137814,100533646,653656,653657,100131017,24672…
GO:0006352~DNA-templated transcription, initiation	6881,6875,6874,2959,6878,6880,55290,10629,6908,8467,6925,6872,9519,23054,6877,6884,6879,6883,387332,57106,23168,51773,
GO:0006353~DNA-templated transcription, termination	10419,5430,7270,6606,23064,7978,22803,8458,
GO:0006354~DNA-templated transcription, elongation	6829,6919,80237,
GO:0006355~regulation of transcription, DNA-templated	6924,9686,1756,10795,473,147948,284323,163131,7757,152687,255403,163227,342908,391723,7594,162966,3233,7638,7157,7748,400720,1879,4602,1044,57209,90827,654254,2000,148206,4089,7181,55095,126295,55663,4609,7562,367,3166,353088,26149,7582,6474,9915,63974,90592,51224,92283,159296,6757,7772,6926,730051,374900,9849,3237,171023,3297,10214,728929,57232,4802,7741,79744,3607,4781,5241,388561,90316,3172,50…
GO:0006356~regulation of transcription from RNA polymerase I promoter	7343,5440,5441,7019,646,5469,
GO:0006357~regulation of transcription from RNA polymerase II promoter	3663,4791,6871,10001,11317,9477,467,23175,6919,6934,5934,367,6596,5325,148979,728361,219541,10919,649137,342933,344167,100132074,116071,1386,8204,51586,26122,4286,2355,6671,3516,5971,7690,9079,4790,6932,3299,9443,6837,8061,5933,466,6601,116931,169792,5017,10538,2353,7008,6314,170082,23389,122953,9968,51003,400569,2354,5978,1628,7538,22809,2116,10284,8289,8625,1105,1106,6926,8456,6666,2928,9575,40…
GO:0006359~regulation of transcription from RNA polymerase III promoter	10622,55814,84265,7629,672,7702,25850,10623,10621,10178,
GO:0006360~transcription from RNA polymerase I promoter	9533,10849,25885,7343,2068,5434,2071,6908,5595,2965,1050,1022,902,4331,5437,5440,5435,5441,2966,2967,7270,9013,9015,221830,9014,284119,404672,2968,8850,64425,79101,84172,54700,30834,51082,
GO:0006361~transcription initiation from RNA polymerase I promoter	9533,10849,25885,7343,2068,5434,2071,6908,5595,2965,1022,902,4331,5437,5440,5435,5441,2966,2967,7270,9013,9015,221830,9014,284119,404672,2968,8850,64425,79101,84172,54700,30834,51082,
GO:0006362~transcription elongation from RNA polymerase I promoter	9533,10849,25885,7343,2068,5434,2071,6908,2965,1022,902,4331,5437,5440,5435,5441,2074,2966,2967,9013,9015,221830,9014,404672,2968,64425,79101,84172,30834,51082,
GO:0006363~termination of RNA polymerase I transcription	9533,10849,25885,7343,2068,5434,2071,6908,2965,1022,902,4331,5437,5440,5435,5441,2966,2967,7270,9013,9015,221830,9014,284119,404672,2968,64425,79101,84172,30834,51082,
GO:0006364~rRNA processing	23246,4839,10775,134430,23481,8568,84135,10607,2091,10199,10528,23378,6839,114049,9136,1736,10360,27340,10412,6218,6165,6129,9775,6223,6125,9045,50628,54059,6154,6201,6217,6194,6209,6229,6234,6135,8602,6041,5393,11103,23404,2483,23076,22984,9221,23016,9724,404672,55035,130916,129563,79863,1029,317781,64282,115752,10436,3669,23411,88745,92856,55661,92345,55695,84294,79050,10813,55226,51202,65083,5…
GO:0006366~transcription from RNA polymerase II promoter	5430,728361,340069,343930,10062,8464,57593,3164,6927,8091,10725,5017,7003,10302,79724,6829,6874,11060,2116,406,4211,6656,8544,4781,1046,1855,1856,4212,10915,571,8462,9745,51043,5359,8805,6473,7161,8456,6666,5433,9575,26257,4097,8731,1406,3227,7041,9314,2309,6943,11051,26584,10488,326,5885,23036,135935,390874,1747,7547,51362,904,905,7975,9242,8732,4286,11077,5626,7764,5309,9611,10522,4094,6871,270…
GO:0006367~transcription initiation from RNA polymerase II promoter	6879,286749,2958,11036,2961,6925,2957,2962,4221,6874,2494,4697,1871,9167,4092,5433,10542,9443,5565,9997,9282,904,905,9611,9862,8856,10001,8812,2744,9441,2103,2936,4609,4878,2099,2908,7157,5054,5241,2821,6667,4306,1345,142,7314,7316,1351,367,5914,2063,7025,7295,1329,5915,7067,7068,2539,7421,2101,1337,6497,6498,7181,1327,5916,2963,1340,1350,3726,2068,2877,5432,5434,2071,6256,6908,9572,9377,6872,316…
GO:0006368~transcription elongation from RNA polymerase II promoter	100506888,54623,80237,22936,56943,23168,6829,6874,5433,904,905,8812,8518,2963,2068,7936,5432,5434,2071,6908,6872,6917,5430,2960,2961,5431,2965,2962,5438,6878,1022,1025,902,4331,22916,5437,5439,2957,2958,5440,8178,5435,5436,5441,6827,2959,6749,4686,6881,2966,2967,6924,6921,6923,6877,6884,6882,11047,6883,6880,728929,83860,55250,79577,6873,404672,51497,51224,138474,162699,123169,25920,6875,2968,2661…
GO:0006369~termination of RNA polymerase II transcription	11051,51362,51585,6628,11338,1478,10914,22916,4150,4116,6635,6636,6637,6634,134353,6428,7307,6427,1477,9295,6426,6429,4686,29894,1479,8683,6430,6431,7884,10921,6432,81608,23064,8106,10189,10250,79869,25888,9785,10978,84967,54797,65109,53981,51692,8458,9939,
GO:0006370~7-methylguanosine mRNA capping	23070,8731,6829,5433,8732,2963,2068,5432,5434,2071,5430,5431,2965,2962,5438,1022,902,4331,22916,5437,5439,5440,5435,5436,5441,4686,2966,2967,55421,404672,55783,2968,83640,
GO:0006376~mRNA splice site selection	100996928,51631,55692,51747,10659,8996,10772,6426,6433,8683,6430,6431,23064,10658,91746,56853,4154,58155,
GO:0006378~mRNA polyadenylation	53981,11051,10768,51585,351,26986,1478,10914,1477,29894,2926,1479,11052,80336,79577,23144,54623,123169,8189,10978,64895,55339,64852,29101,56903,55149,51692,
GO:0006379~mRNA cleavage	10775,53981,2081,51585,1478,6038,1477,29894,1479,10978,55339,51692,
GO:0006382~adenosine to inosine editing	103,104,56339,131870,
GO:0006383~transcription from RNA polymerase III promoter	55814,661,11128,9533,10622,27297,10302,6738,5451,5434,6908,5437,7702,5440,5435,5441,2975,6618,25850,6617,6621,2976,2971,6619,2972,112495,84265,10623,10621,55290,55718,55703,9329,51082,51728,171568,9328,9330,10625,
GO:0006384~transcription initiation from RNA polymerase III promoter	2972,10302,10622,27297,84265,9329,171568,
GO:0006385~transcription elongation from RNA polymerase III promoter	11128,9533,10622,27297,661,5434,5437,5440,5435,5441,84265,10623,10621,55718,55703,51082,51728,171568,
GO:0006386~termination of RNA polymerase III transcription	11128,9533,10622,27297,661,5434,5437,5440,5435,5441,84265,10623,10621,55718,55703,51082,51728,171568,
GO:0006388~tRNA splicing, via endonucleolytic cleavage and ligation	80746,10978,116461,83707,283989,339487,1653,51637,51493,
GO:0006390~transcription from mitochondrial promoter	5442,6182,7019,130916,133522,79736,7978,84275,64216,
GO:0006391~transcription initiation from mitochondrial promoter	5442,7019,64216,
GO:0006393~termination of mitochondrial transcription	80298,7978,
GO:0006396~RNA processing	79922,11100,8634,1736,57018,51574,6741,23350,1479,27037,51729,9733,10291,103,6433,23405,161931,23536,6634,87178,55178,10523,6632,5394,57794,25804,10147,10199,9987,9128,196441,10492,8732,8446,11169,10659,3191,1996,5937,3189,3187,339,4857,3185,10181,6310,3190,10180,104,5935,3192,1477,1660,8761,3184,9704,9584,1659,5939,51340,105,10171,90957,22907,55760,23064,54505,8106,79665,57647,55109,122402,92797…
GO:0006397~mRNA processing	64062,54715,255967,5725,6606,9939,378948,378950,146713,84530,10250,23543,6607,92906,10595,80145,9584,55147,79650,22794,11338,54890,3191,10284,8487,27257,1665,10236,9129,11051,8449,22944,8882,10285,9406,10659,10898,9991,6625,3178,474382,474381,378949,5940,5942,3958,6651,3181,6421,654780,1996,339,58517,2334,103,54033,27258,104,8241,7307,6427,8227,9295,6041,708,10657,6426,6429,10946,5511,23435,10949…
GO:0006398~mRNA 3'-end processing by stem-loop binding and cleavage	134353,7884,25888,53981,51692,
GO:0006399~tRNA metabolic process	92675,112487,
GO:0006400~tRNA modification	129450,79691,54974,4234,81890,1787,9836,6741,2058,16,10785,54888,8270,348180,57570,55039,57505,54901,127253,60487,134637,90353,152992,93587,142940,91801,113179,115708,54517,112858,81605,23536,54802,55644,54482,55253,54920,55621,57604,51504,51605,51002,80324,
GO:0006401~RNA catabolic process	8635,246243,10535,6036,6037,4939,23517,6059,5511,8761,3184,23016,6499,79621,6832,87178,84153,6039,3669,22803,
GO:0006402~mRNA catabolic process	340152,9125,87178,2081,1797,342618,6050,7538,678,339345,167227,115752,8570,131870,192669,192670,22894,22882,
GO:0006403~RNA localization	24148,7528,
GO:0006404~RNA import into nucleus	7175,
GO:0006405~RNA export from nucleus	3178,7175,23511,29107,
GO:0006406~mRNA export from nucleus	10482,56943,56000,84248,10212,51362,10772,9631,1977,3181,11338,8021,22916,3267,57122,4116,1984,8480,84324,6428,7307,6427,3087,9295,6426,6429,4686,29894,23279,8683,6430,6431,8563,7919,7884,10921,6432,2733,728343,80145,54890,81608,23293,10189,79228,10250,57187,55746,9887,9785,5976,9984,84321,23049,4927,84811,79902,65109,56001,55998,26019,55308,51213,53981,29118,51692,11269,23381,51634,26097,9939,
GO:0006407~rRNA export from nucleus	3921,6234,7248,
GO:0006408~snRNA export from nucleus	22916,51808,
GO:0006409~tRNA export from nucleus	11260,65083,
GO:0006412~translation	6203,6171,6223,6218,54460,6141,6235,6229,6134,10884,6139,7643,23521,9801,100526842,6156,6209,3921,29093,28973,6194,51021,51253,6150,644338,6147,51264,6201,6122,6160,9349,51069,6159,51065,6168,6192,200916,6165,6161,51318,6189,6228,6167,6133,11222,51023,28998,6208,29088,51121,6224,6138,9045,51373,54948,740,6157,6188,338699,6132,63875,6187,2197,65003,6207,11224,6182,6128,6144,64745,100529097,6173,65…
GO:0006413~translational initiation	8664,9086,253314,27335,9470,728689,317649,51386,8662,1982,1977,8667,3646,84285,8562,8890,83939,1965,8669,1983,8663,8666,10209,8665,1654,8653,8672,10289,9669,6176,6181,6175,6218,3921,26986,6187,6165,6129,6139,8894,6192,6188,1975,6206,6137,6134,6136,6133,6146,6124,6223,6122,23521,1968,6232,11224,6157,6125,6144,6158,6203,6193,6204,1964,6159,6164,8892,9045,3692,1973,6224,6189,6154,6138,6155,6168,6167…
GO:0006414~translational elongation	84337,1915,1936,79921,6917,6923,85476,100526837,10102,1933,6181,9567,29904,9521,6176,6175,6218,3921,1938,6187,6165,6129,6139,6192,6188,6206,6137,1937,6134,6136,6133,6146,6124,6223,6122,23521,6232,11224,6157,6125,6144,6158,6203,6193,6204,6159,6164,7284,9045,6224,6189,6154,6138,6155,6168,6167,6201,6202,6210,6217,6208,6228,6222,6235,6207,6205,6130,6191,6147,6194,9349,6209,6229,6230,6231,6234,2197,61…
GO:0006415~translational termination	9617,2107,91574,3396,6176,6181,6175,6218,3921,327,6187,6165,6129,6139,6192,6188,6206,6137,6134,6136,6133,6146,6124,6223,6122,23521,6232,11224,6157,6125,6144,6158,6203,6193,6204,6159,6164,9045,6224,6189,6154,6138,6155,6168,6167,6201,6202,6210,6217,6208,6228,6222,6235,6207,6205,6130,6191,6147,6194,9349,6209,6229,6230,6231,6234,2197,6156,6170,6160,4736,6161,6135,6132,6171,6233,7311,6169,6227,6152,61…
GO:0006417~regulation of translation	253314,57409,22794,2309,326,8872,9148,3479,351,6280,1977,48,1656,207,208,5997,23173,136319,342977,4116,6208,6169,84324,5935,677,9933,440822,143689,8550,317649,26065,25983,7248,55037,9271,64215,6311,83759,55323,51204,149986,83939,25904,2872,29118,8890,55571,23112,5036,9939,51123,
GO:0006418~tRNA aminoacylation for protein translation	79587,51520,3035,57176,79731,5859,7453,4141,3735,9521,4677,10667,2058,1615,6897,7407,2617,3376,16,833,23438,6301,5917,8565,9255,7965,23395,5464,124454,57505,57038,55157,25973,92935,80222,27068,54938,10056,55699,10352,2193,51067,
GO:0006419~alanyl-tRNA aminoacylation	100885850,16,80755,
GO:0006420~arginyl-tRNA aminoacylation	55152,5917,57038,
GO:0006421~asparaginyl-tRNA aminoacylation	4677,79731,
GO:0006422~aspartyl-tRNA aminoacylation	1615,
GO:0006423~cysteinyl-tRNA aminoacylation	833,79587,
GO:0006424~glutamyl-tRNA aminoacylation	124454,2058,
GO:0006425~glutaminyl-tRNA aminoacylation	5859,
GO:0006426~glycyl-tRNA aminoacylation	2617,11232,
GO:0006427~histidyl-tRNA aminoacylation	3035,23438,
GO:0006428~isoleucyl-tRNA aminoacylation	3376,55699,
GO:0006429~leucyl-tRNA aminoacylation	23395,51520,
GO:0006430~lysyl-tRNA aminoacylation	3735,
GO:0006431~methionyl-tRNA aminoacylation	4141,92935,
GO:0006432~phenylalanyl-tRNA aminoacylation	2193,10667,57470,91893,10056,
GO:0006433~prolyl-tRNA aminoacylation	2058,25973,
GO:0006434~seryl-tRNA aminoacylation	54938,6301,
GO:0006435~threonyl-tRNA aminoacylation	123283,80222,6897,
GO:0006436~tryptophanyl-tRNA aminoacylation	7453,10352,
GO:0006437~tyrosyl-tRNA aminoacylation	8565,51067,
GO:0006438~valyl-tRNA aminoacylation	57176,7407,
GO:0006446~regulation of translational initiation	27335,8665,51386,728689,1974,3646,1973,8664,8667,9811,8672,10289,9669,8666,8669,3315,1975,10209,4528,8892,22916,1983,8662,1982,1981,4686,8668,8661,1967,7458,10480,1653,8663,8569,64410,440275,
GO:0006449~regulation of translational termination	9617,2107,55239,5976,
GO:0006450~regulation of translational fidelity	3376,57176,344405,23395,283459,7407,6193,16,79693,92675,112487,80755,55699,51520,
GO:0006452~translational frameshifting	56648,1984,143244,
GO:0006457~protein folding	730262,105371242,10294,23746,2280,23307,653598,10574,728945,10471,79861,10465,4820,150274,285755,7203,7411,22948,3336,53938,11328,5478,9360,55466,8468,60681,821,1047,10283,134266,5201,6950,51303,10450,9049,5203,10576,2286,2288,645142,23398,7184,2281,51661,30001,3320,10105,374407,5204,51327,55033,51726,10694,10131,811,3337,125972,23770,5768,9352,10049,6902,9526,6102,25822,10845,9530,22824,9532,953…
GO:0006458~'de novo' protein folding	3329,2280,2281,
GO:0006461~protein complex assembly	320,64756,5518,5519,8976,3839,9368,7106,8825,1047,4194,8557,2175,6892,9183,8733,10465,7456,26471,9404,4286,5195,51053,8935,8518,23562,2243,972,7157,983,916,2058,7429,917,3915,6513,891,3560,1615,3159,825,4146,324,355,958,5595,5371,5015,119,822,7454,830,6662,9735,4331,829,3071,6450,4149,6844,1742,11136,2176,4193,7023,4297,2039,5481,7186,7185,10036,8208,8301,2185,3280,5018,3996,6923,23450,9351,9341,…
GO:0006463~steroid hormone receptor complex assembly	2288,
GO:0006464~cellular protein modification process	158135,164395,79739,100526693,3141,440307,55293,10055,51601,26140,7251,284076,23093,55236,387787,11060,4126,5352,4125,9246,9333,8985,23463,10533,25,5327,6184,6185,7525,369,1128,8266,1363,1131,7051,4015,207,208,9098,2677,7318,27,5256,997,22929,4324,5876,141,7323,9040,7334,7322,7311,7329,7332,10559,5591,5251,5351,7053,6482,23170,5283,27232,11329,4738,27338,25797,6483,7317,80204,51265,284716,26263,1…
GO:0006465~signal peptide processing	9789,90701,28972,23478,1203,2147,2158,2159,632,5624,5627,2155,5045,157708,8858,60559,2621,5125,196294,83943,
GO:0006468~protein phosphorylation	983,79858,9641,1111,11214,10769,6259,57118,84930,5567,1195,6789,4293,1455,5607,57396,5563,207,4752,1457,65267,2051,6788,5681,5127,4139,5588,11200,7204,23049,26750,8621,5063,6792,5891,4140,9252,8844,114783,7273,8476,152110,818,5592,5129,6795,3611,8798,8986,127933,23604,146057,102724428,255967,54986,54899,140901,54822,65975,984,1024,9448,9833,1022,6011,225689,780,6790,441161,84033,9088,65268,26576,…
GO:0006469~negative regulation of protein kinase activity	8835,30837,9306,1855,9270,1101,5170,23768,4616,4040,10912,11116,7070,3315,3569,5925,2811,1634,5788,2950,5987,2167,4763,2041,1812,633,1647,207,2810,4771,5121,9647,7249,2776,859,7532,4298,5062,3611,5502,9104,6879,6895,5585,339977,64793,79883,127435,347730,146760,349667,80059,347731,285464,1029,64798,84959,131578,142679,151242,260434,22843,28951,84335,9093,57761,10221,11315,11261,55861,51763,54829,6…
GO:0006470~protein dephosphorylation	100506012,5501,152926,9150,57552,151649,5536,9647,147699,5495,51657,5500,5516,54704,78986,5515,5530,80895,5494,5499,1848,5475,5533,57546,5531,285193,132160,1849,8493,1845,5537,8613,11122,10106,5470,4659,10217,5496,8612,23239,8555,6305,7957,23399,5509,3932,5788,596,53,5532,5770,5787,5789,5791,5803,5774,5797,5775,5777,5518,5778,5780,84867,7179,5728,5534,5520,54205,5782,1844,51496,5523,5783,1739,184…
GO:0006471~protein ADP-ribosylation	10039,419,10038,116969,420,3978,8658,142,378,417,84875,25976,22933,54956,51548,23411,80351,23410,23408,143,23409,
GO:0006473~protein acetylation	26471,2033,2308,84289,1387,7994,8850,51147,
GO:0006474~N-terminal protein amino acid acetylation	8260,15,79612,375607,84779,26151,80155,80218,
GO:0006475~internal protein amino acid acetylation	8520,435,5105,4191,8260,1962,2033,84779,
GO:0006476~protein deacetylation	23410,8841,3065,22933,83933,23411,25942,23408,10013,10014,
GO:0006477~protein sulfation	222537,10164,23563,10090,
GO:0006478~peptidyl-tyrosine sulfation	8459,8460,
GO:0006479~protein methylation	3275,3276,5110,10196,55251,29104,90826,115294,54496,10498,6628,2935,6634,694,2107,7832,196541,151194,635,79624,51451,51409,
GO:0006480~N-terminal protein amino acid methylation	149281,28989,
GO:0006481~C-terminal protein methylation	23463,51451,
GO:0006482~protein demethylation	23028,5253,54784,51400,
GO:0006486~protein glycosylation	64409,256435,10402,148789,442117,10317,1603,3703,27090,55757,6184,8128,84002,8706,644974,117248,6480,4245,6482,2528,192134,6484,81849,29906,100528030,56886,55808,338596,51809,6487,6489,84620,50614,10610,2527,2525,51046,10331,4864,5373,8707,26229,9215,8705,28,2523,2526,4939,1650,5663,91949,4036,2583,2651,2801,2524,2529,11070,2131,170384,644378,200810,84750,374378,84752,140687,168391,57452,26301,12…
GO:0006487~protein N-linked glycosylation	4248,90693,6185,146664,8813,957,9945,5238,2683,3753,1650,2673,4247,6482,7991,7841,57171,9514,79087,79053,2530,84061,1798,55858,57134,11285,11253,29929,29880,
GO:0006488~dolichol-linked oligosaccharide biosynthetic process	282969,84920,144245,8790,5373,29906,51046,2762,8813,9526,8818,9945,5238,5476,6480,2720,4351,4597,10559,2673,6482,6487,6484,7264,6675,6483,440138,79947,57171,197258,130814,256435,55907,140838,129807,6489,8128,7903,10195,5372,30815,55343,91869,116150,64841,199857,29926,84620,4758,56052,79087,81849,79053,80896,1798,27090,85365,79796,79644,79868,54187,26503,55808,54344,10610,8869,22845,10825,10020,10…
GO:0006489~dolichyl diphosphate biosynthetic process	4597,79947,57171,116150,79644,22845,
GO:0006490~oligosaccharide-lipid intermediate biosynthetic process	79053,29929,
GO:0006491~N-glycan processing	5589,152586,51046,10905,4121,4122,4124,8128,7903,9695,55741,2530,80267,57134,25834,11253,11320,11282,
GO:0006493~protein O-linked glycosylation	29954,8473,200424,9334,66008,5238,9245,7057,3753,6480,4582,5199,7423,338596,4586,4584,2650,4583,2590,2589,6482,6487,6484,2591,6483,10585,285203,394263,140453,54790,54507,4588,145173,192134,11093,283463,374907,11227,51809,55568,114805,79695,200958,143662,117248,8693,92949,84892,56983,10164,11226,148789,63917,93010,80312,4589,94025,55624,118430,29071,79623,4585,84002,79369,57876,56667,23509,27090,8…
GO:0006497~protein lipidation	4547,242,10533,19,56270,55062,83734,64840,11152,26100,
GO:0006499~N-terminal protein myristoylation	4836,5495,5494,9397,
GO:0006501~C-terminal protein lipidation	8733,8813,8818,9140,10533,23556,5277,51227,5329,5281,5283,54872,80055,284098,84971,54965,84720,115201,9488,5279,10026,51604,84938,94005,9091,9474,93183,128869,55650,54344,9487,23192,
GO:0006505~GPI anchor metabolic process	80055,284098,93210,84947,
GO:0006506~GPI anchor biosynthetic process	284098,55650,51227,54965,9091,5281,23556,8813,8818,5277,5283,84992,65258,54872,128869,80235,84720,9488,5279,93210,100996939,80157,54344,27315,9487,29880,
GO:0006507~GPI anchor release	2822,
GO:0006508~proteolysis	81502,3817,826,1361,56928,1804,54507,56999,56649,3240,6051,836,64499,25891,26168,92552,54504,7385,79634,5644,84000,4311,8720,566,4287,5046,4898,79148,339366,837,726,1512,100533955,260429,10699,341277,716,646743,81794,11202,11012,400668,339967,8837,3250,23436,10531,841,206338,1636,84909,115201,354,11093,9476,9622,23430,83943,27429,91694,2999,7177,360200,1200,2191,629,717,162540,28983,203102,81792,…
GO:0006509~membrane protein ectodomain proteolysis	102,4627,27316,5663,5664,23621,6868,5588,8754,1605,162540,121665,56928,84888,81502,23385,51107,5027,8728,51752,55851,25825,
GO:0006511~ubiquitin-dependent protein catabolic process	5683,57602,100287178,7347,100287364,100287441,8452,100287478,100288520,100287327,100287513,374920,8451,57478,100287238,100287404,373509,728379,8453,9736,8454,55236,645836,8450,9097,389856,5710,728386,84749,84132,57646,10869,9354,7353,8314,6478,7398,100287144,55230,100287205,7345,101241878,85015,6500,6921,23113,57558,23032,143471,7874,84101,5687,5684,8237,51377,8065,9958,9960,5685,84196,1540,6477,…
GO:0006513~protein monoubiquitination	5193,5071,23295,9148,6737,4734,7323,9978,7320,8454,8452,7706,59349,84861,54926,10075,55284,23327,7251,55658,63893,29089,10210,56852,55120,51514,25827,
GO:0006515~misfolded or incompletely synthesized protein catabolic process	9361,4287,83752,55284,115209,10730,92552,10013,10273,
GO:0006516~glycoprotein catabolic process	55768,10724,201595,129807,26270,56999,26232,
GO:0006517~protein deglycosylation	4125,10724,175,4122,4124,11315,4123,23324,
GO:0006518~peptide metabolic process	5066,1362,4311,1368,1369,7064,8532,165,119587,56265,4285,57486,23549,
GO:0006520~cellular amino acid metabolic process	1644,100526760,95,137362,10993,374569,3067,790,63826,6545,1497,23464,10533,5860,5184,468,2678,6533,2687,4524,2937,6542,4143,8140,5805,6519,1201,56267,670,9057,113675,51540,23428,27165,9056,11254,10166,
GO:0006521~regulation of cellular amino acid metabolic process	122706,5717,5718,5715,10213,5688,51582,5709,5716,4947,3630,4953,1728,5702,5689,5682,5683,5684,5685,5696,5698,5686,5692,5694,5693,5701,5699,5704,5714,5691,5690,5713,4946,5710,5687,10197,5700,5705,5706,5720,5708,23198,9861,5711,143471,9491,5695,5707,5721,51686,5719,
GO:0006525~arginine metabolic process	384,420,
GO:0006526~arginine biosynthetic process	445,435,790,1373,162417,
GO:0006527~arginine catabolic process	23576,23564,435,383,2184,4846,4842,4843,
GO:0006528~asparagine metabolic process	56954,
GO:0006529~asparagine biosynthetic process	54529,440,
GO:0006531~aspartate metabolic process	2806,445,2805,159,122622,8528,
GO:0006532~aspartate biosynthetic process	2806,2805,137362,
GO:0006533~aspartate catabolic process	2806,2805,443,8528,
GO:0006534~cysteine metabolic process	1491,2729,2730,1036,
GO:0006535~cysteine biosynthetic process from serine	875,
GO:0006536~glutamate metabolic process	2806,2805,6898,2678,2729,2730,2747,10588,7915,5832,2356,162417,51166,
GO:0006537~glutamate biosynthetic process	2744,2746,8659,6507,2747,27165,
GO:0006538~glutamate catabolic process	2746,2752,2747,2571,
GO:0006540~glutamate decarboxylation to succinate	2572,2571,
GO:0006541~glutamine metabolic process	27165,2744,790,5198,26227,9945,2746,440,1503,1373,8833,4204,7915,2673,122622,8836,56954,56474,54529,23409,
GO:0006542~glutamine biosynthetic process	2752,51557,
GO:0006543~glutamine catabolic process	2744,5471,27165,
GO:0006544~glycine metabolic process	6472,26227,2618,6470,570,10249,81034,29958,
GO:0006545~glycine biosynthetic process	1719,200895,
GO:0006546~glycine catabolic process	275,2731,2653,
GO:0006547~histidine metabolic process	3067,
GO:0006548~histidine catabolic process	57571,10841,3067,3034,3176,131669,144193,
GO:0006549~isoleucine metabolic process	2690,6776,6777,
GO:0006550~isoleucine catabolic process	587,
GO:0006551~leucine metabolic process	587,
GO:0006552~leucine catabolic process	3712,3155,549,56922,64087,
GO:0006554~lysine catabolic process	123688,1738,1743,501,4967,1428,85007,51166,2639,89874,51268,10157,
GO:0006555~methionine metabolic process	4522,4524,6611,27232,4552,4482,
GO:0006556~S-adenosylmethionine biosynthetic process	4143,4144,27430,
GO:0006557~S-adenosylmethioninamine biosynthetic process	262,
GO:0006558~L-phenylalanine metabolic process	6697,
GO:0006559~L-phenylalanine catabolic process	3081,5053,2954,5860,2184,6898,3242,5092,883,80150,259307,
GO:0006560~proline metabolic process	5625,8659,
GO:0006561~proline biosynthetic process	65263,29920,5831,122945,8659,5832,
GO:0006562~proline catabolic process	5625,58510,1610,8659,
GO:0006563~L-serine metabolic process	6472,6470,875,5723,63826,
GO:0006564~L-serine biosynthetic process	5723,26227,6472,29968,
GO:0006565~L-serine catabolic process	10993,6470,875,
GO:0006566~threonine metabolic process	26227,
GO:0006568~tryptophan metabolic process	538,2639,
GO:0006569~tryptophan catabolic process	8942,8564,3620,23498,6999,883,125061,56267,169355,51166,130013,
GO:0006570~tyrosine metabolic process	3081,538,
GO:0006571~tyrosine biosynthetic process	5053,
GO:0006572~tyrosine catabolic process	2954,2184,6898,3242,3081,
GO:0006573~valine metabolic process	587,2690,6776,6777,4329,
GO:0006574~valine catabolic process	11112,4329,26275,27034,
GO:0006575~cellular modified amino acid metabolic process	883,
GO:0006576~cellular biogenic amine metabolic process	27284,4128,
GO:0006577~amino-acid betaine metabolic process	635,23743,
GO:0006579~amino-acid betaine catabolic process	635,29958,
GO:0006580~ethanolamine metabolic process	1119,
GO:0006581~acetylcholine catabolic process	43,
GO:0006582~melanin metabolic process	596,
GO:0006583~melanin biosynthetic process from tyrosine	7299,1638,
GO:0006584~catecholamine metabolic process	1312,314,6818,445329,6817,6799,136319,538,
GO:0006585~dopamine biosynthetic process from tyrosine	7054,
GO:0006590~thyroid hormone generation	1081,7173,2304,1733,1735,5469,389434,1734,6528,50506,53905,10404,
GO:0006591~ornithine metabolic process	3172,
GO:0006592~ornithine biosynthetic process	5832,
GO:0006593~ornithine catabolic process	5009,
GO:0006595~polyamine metabolic process	122706,4947,4946,5717,5718,5715,10213,5688,51582,5709,5716,5009,445,435,383,1158,4953,1152,548596,1728,2805,1160,262,5702,6723,5689,6303,5682,5683,5684,5685,5696,5698,5686,5692,5694,5693,1373,5701,5699,5704,6535,5714,5691,5690,2628,5713,6611,5710,5687,10197,5700,5705,5706,384,5720,4507,5708,2593,23198,9861,5711,196743,162417,143471,9491,113451,51074,5695,5707,79814,84245,55256,83884,54498,58478,5…
GO:0006596~polyamine biosynthetic process	4953,51582,4947,6303,4946,196743,54498,51686,
GO:0006597~spermine biosynthetic process	262,6611,
GO:0006598~polyamine catabolic process	196743,54498,
GO:0006600~creatine metabolic process	1158,2690,1152,548596,1160,6776,6535,2628,6777,2593,
GO:0006601~creatine biosynthetic process	2628,2593,
GO:0006605~protein targeting	387990,4641,29984,10755,9145,66008,9182,11337,9495,5371,7529,5873,55333,7532,7531,6135,7534,9590,9472,10956,4053,11140,255967,84750,252983,22871,6653,130340,55914,10300,89781,23303,9463,9454,51304,4646,22906,10053,
GO:0006606~protein import into nucleus	3621,1408,3836,55374,10073,3838,10526,8888,9631,9670,10527,7175,1812,2923,2254,8021,23636,6774,3064,7249,754,1434,103,57122,5530,3837,51501,503542,23511,3841,84268,9688,55746,55023,144165,55705,5514,4927,79902,64901,10628,10736,23633,
GO:0006607~NLS-bearing protein import into nucleus	402569,3843,3839,3840,30000,2533,3841,26953,23633,5903,3838,3836,868,1605,3837,391104,53371,129401,79711,3842,51517,473,7227,
GO:0006608~snRNP protein import into nucleus	51602,
GO:0006610~ribosomal protein import into nucleus	3843,30000,26953,9349,3837,79711,3842,51194,
GO:0006611~protein export from nucleus	7514,11097,10768,7040,1959,7175,811,8021,3313,2932,1434,103,10204,5901,1984,5310,92335,54535,23214,4927,11261,64328,55437,64901,57510,57154,23039,29107,
GO:0006612~protein targeting to membrane	4641,6386,23463,653361,1121,134,5584,132112,782,285093,344892,84971,85377,56288,115201,84938,64108,117177,83597,84100,64422,11231,27342,9344,23192,
GO:0006613~cotranslational protein targeting to membrane	6728,6727,6745,6746,23204,23471,7095,
GO:0006614~SRP-dependent cotranslational protein targeting to membrane	6728,6729,6747,6731,6726,6727,6184,6185,6176,6181,6175,6218,3921,6187,6165,6129,6139,6192,6188,6206,6137,6134,6136,6133,6146,6124,6223,6122,1650,23521,6232,11224,6745,6746,6157,6125,6144,6158,6203,6193,6204,6159,6164,9045,6748,23480,10952,6224,60559,6189,6154,6138,6155,6168,29927,6167,6201,6202,6210,6217,6208,6228,6222,6235,6207,6205,6130,6191,6147,6194,9349,6209,6229,6230,6231,6234,2197,6156,617…
GO:0006616~SRP-dependent cotranslational protein targeting to membrane, translocation	6729,130617,
GO:0006617~SRP-dependent cotranslational protein targeting to membrane, signal sequence recognition	6729,
GO:0006620~posttranslational protein targeting to membrane	29927,7095,29082,128866,11231,23499,
GO:0006621~protein retention in ER lumen	11014,10945,8733,11015,2923,64714,10956,2901,81573,
GO:0006622~protein targeting to lysosome	374666,8546,9146,3312,4734,7879,64089,950,9765,9648,6653,51172,26985,
GO:0006623~protein targeting to vacuole	27072,30849,
GO:0006624~vacuolar protein processing	5641,29100,
GO:0006625~protein targeting to peroxisome	5193,5189,5824,5830,5190,54469,83752,9409,
GO:0006626~protein targeting to mitochondrion	4580,9049,5138,100287932,10469,1678,10245,10651,9512,9868,9927,10452,293,706,3313,5601,2671,637,26519,23203,9804,10953,92609,90639,345778,130916,401505,131474,134266,54332,84709,100188893,131118,51095,10440,29090,56947,80273,56993,54543,51024,51025,25793,25813,29928,26515,26520,26521,26517,51142,
GO:0006627~protein processing involved in protein targeting to mitochondrion	196294,23203,83943,4285,
GO:0006629~lipid metabolic process	344,9388,283985,55344,285848,50640,56261,150379,23659,9524,8228,257068,3992,8611,9415,4023,221955,3990,253017,5407,3995,89869,51365,5730,79644,81544,113026,5336,51573,151056,8398,3931,284161,9663,100533990,9600,7480,8613,1200,4259,247,5346,2182,1149,8895,8608,2880,6309,7753,9362,9023,3949,341,1208,347,506,4018,1576,5949,1191,2539,5091,7364,948,3557,1056,5244,5742,7026,498,313,1119,7365,6720,5468,…
GO:0006631~fatty acid metabolic process	51084,3033,3030,8864,4726,10434,11313,8879,718,2170,7054,341392,2690,7148,5577,6622,3988,6776,10449,36,2194,6777,7352,11102,1579,1390,5465,123876,570,6307,197322,132949,81616,117145,348158,54988,142827,79152,137964,65985,55268,284486,51099,26027,134526,80221,84266,51102,54577,54576,57678,50640,54677,27329,22880,
GO:0006633~fatty acid biosynthetic process	60481,9200,5096,6307,79993,79071,60496,6309,6927,32,4706,5565,2181,23417,9023,5319,4023,3990,7494,5825,672,2194,47,5571,5563,116285,31,5562,197322,6296,51144,392636,79152,27349,84869,283985,7923,10826,11343,51102,55825,6785,55301,53632,51422,5564,
GO:0006635~fatty acid beta-oxidation	55289,215,5830,8309,51,5191,11001,10478,10455,5095,5096,30,34,35,4594,1376,5825,5828,33,1892,3030,3952,1632,37,1374,3295,3032,83667,5467,1962,1891,9370,1666,3033,80724,84129,166785,126129,1375,84693,56898,225,54677,
GO:0006636~unsaturated fatty acid biosynthetic process	643181,6319,8560,3992,9415,79966,83401,26063,54898,60481,3995,
GO:0006637~acyl-CoA metabolic process	10965,10005,341392,3155,3172,570,10249,641371,137964,122970,134526,57678,54995,23305,23597,
GO:0006638~neutral lipid metabolic process	6622,
GO:0006641~triglyceride metabolic process	4547,3638,8694,348,336,341,345,350,847,1571,4023,8513,1622,2876,1071,1056,7148,2710,2538,1374,5408,859,857,5781,55911,2713,2712,116519,255738,159296,6583,51141,2542,
GO:0006642~triglyceride mobilization	345,338,23175,23411,10998,
GO:0006643~membrane lipid metabolic process	8702,392636,
GO:0006644~phospholipid metabolic process	6901,81579,10400,5319,8399,391013,5293,5286,5296,5287,8611,8613,10423,5338,8395,8871,10555,8443,8821,3636,8867,8612,23396,8398,8895,5288,8694,23259,8760,9362,3931,4023,100137049,5320,2819,43,5295,1103,1119,2879,6622,5322,3030,5290,5291,5297,7080,5321,5305,9791,5294,23760,5130,5333,11145,3032,5728,377,8396,375,5330,4952,729330,55697,5337,4534,8776,8898,8897,23175,27124,9489,123745,84803,80736,1588…
GO:0006646~phosphatidylethanolamine biosynthetic process	246,1119,23175,376497,64850,162466,9663,5833,64900,85465,55500,55224,23761,1120,10390,
GO:0006649~phospholipid transfer to membrane	24,5027,
GO:0006650~glycerophospholipid metabolic process	283871,7915,23659,8394,
GO:0006651~diacylglycerol biosynthetic process	283,80168,116255,51196,
GO:0006654~phosphatidic acid biosynthetic process	51100,5338,10555,8443,8399,23259,5319,100137049,5320,2819,5322,5321,5337,84803,254531,150763,376497,253558,137964,283748,23171,80821,79888,51099,10554,81579,64600,57678,56895,56894,55326,30814,26279,
GO:0006655~phosphatidylglycerol biosynthetic process	5338,8760,5337,9489,376497,23646,201164,114971,1040,122618,
GO:0006656~phosphatidylcholine biosynthetic process	335,336,3931,2252,43,1103,1119,5130,2171,23175,80736,376497,137964,57153,126969,204962,162466,171586,56994,23446,9663,64900,10400,1120,9468,10390,
GO:0006657~CDP-choline pathway	1119,5130,56994,1040,1120,9468,10390,
GO:0006658~phosphatidylserine metabolic process	256987,3990,10955,51365,347735,57515,
GO:0006659~phosphatidylserine biosynthetic process	81490,5359,9791,376497,
GO:0006660~phosphatidylserine catabolic process	26090,
GO:0006661~phosphatidylinositol biosynthetic process	5293,5286,5296,5287,10423,8395,8871,8821,3636,8867,23396,5288,2247,5336,5295,3612,5290,5291,5297,5305,5294,5728,377,8396,375,4952,55697,4534,8776,8898,8897,27124,146850,376497,93492,64419,5289,79837,55300,23533,9896,8503,3635,1040,26751,3631,30849,8394,51763,55361,56623,22908,9110,5298,9108,9107,200576,
GO:0006662~glycerol ether metabolic process	255220,25828,9352,7295,84203,
GO:0006663~platelet activating factor biosynthetic process	5322,5321,54947,56994,
GO:0006664~glycolipid metabolic process	79070,143888,56983,27090,10402,
GO:0006665~sphingolipid metabolic process	57704,256987,2629,5660,6439,8611,8613,8560,10558,9517,8612,6610,242,9217,8879,2717,3073,7054,3074,412,5476,410,411,2720,6609,2760,10715,221,224,414,415,416,2581,1455,2531,427,10955,5587,7357,7368,347527,79642,340075,340485,151742,80772,123099,339221,153642,253782,79152,259230,204219,124976,55852,130367,91012,285362,166929,64781,125981,129807,22901,29956,347735,4758,81537,59344,57733,64801,79603,5…
GO:0006666~3-keto-sphinganine metabolic process	2531,
GO:0006667~sphinganine metabolic process	123099,
GO:0006668~sphinganine-1-phosphate metabolic process	81537,
GO:0006669~sphinganine-1-phosphate biosynthetic process	56848,
GO:0006670~sphingosine metabolic process	130367,81537,8877,
GO:0006672~ceramide metabolic process	94101,55331,29095,94103,27429,8879,5518,5515,1201,427,340485,23659,64781,8439,56624,2055,10087,
GO:0006677~glycosylceramide metabolic process	256435,30815,
GO:0006678~glucosylceramide metabolic process	7915,1201,
GO:0006679~glucosylceramide biosynthetic process	7357,
GO:0006680~glucosylceramide catabolic process	2629,57704,
GO:0006681~galactosylceramide metabolic process	7915,1201,
GO:0006682~galactosylceramide biosynthetic process	7368,9514,
GO:0006683~galactosylceramide catabolic process	2581,
GO:0006684~sphingomyelin metabolic process	6610,6609,1201,339221,
GO:0006685~sphingomyelin catabolic process	339221,6609,10924,27293,55627,55512,
GO:0006686~sphingomyelin biosynthetic process	9517,259230,166929,142891,
GO:0006687~glycosphingolipid metabolic process	6610,2629,2717,3073,5660,3074,412,5476,3815,410,411,2720,6609,2760,414,415,416,2581,2583,1390,581,427,7357,7368,347527,79642,340075,80772,768239,339221,153642,285362,256435,64781,129807,30815,22901,4758,57733,57704,55627,55512,51228,10825,4759,
GO:0006688~glycosphingolipid biosynthetic process	29906,51046,9215,7357,6489,81849,53947,8869,127550,
GO:0006689~ganglioside catabolic process	2760,3074,129807,4758,10825,4759,
GO:0006690~icosanoid metabolic process	6916,5321,1573,8529,11283,4051,5740,126410,
GO:0006691~leukotriene metabolic process	240,4048,653361,246,1800,2678,241,4363,2687,9261,8529,1579,4051,22949,4056,
GO:0006693~prostaglandin metabolic process	7132,9536,27306,3248,5743,8644,1646,11283,51,10630,145482,
GO:0006694~steroid biosynthetic process	100288072,706,50814,6770,93517,3283,80270,1586,1588,3292,5618,6342,2232,3284,3294,2222,5087,190,1595,55809,84681,64746,50700,29842,140856,
GO:0006695~cholesterol biosynthetic process	3638,6309,7108,9453,1727,335,348,3156,337,2539,1080,2224,2222,10449,4047,47,4597,5563,3158,51478,7555,3157,4598,5562,3422,6713,3930,10682,10654,1718,50814,6307,1595,116519,91734,64801,1717,29881,51141,
GO:0006699~bile acid biosynthetic process	6927,10998,10005,11001,9420,8647,9023,1109,6342,1581,5828,6770,3295,6718,1593,570,8309,80270,51302,23600,1582,10858,
GO:0006700~C21-steroid hormone biosynthetic process	1583,2230,231,1584,1585,2232,6770,112812,80765,
GO:0006701~progesterone biosynthetic process	2488,3972,6342,133,6770,10948,
GO:0006702~androgen biosynthetic process	8630,1586,3283,6715,3284,6716,3293,54361,5469,949,79644,
GO:0006703~estrogen biosynthetic process	3292,441282,50700,1588,3283,6770,51478,51144,51170,7923,
GO:0006704~glucocorticoid biosynthetic process	1586,1583,1392,1589,3283,1584,3284,3290,3291,
GO:0006705~mineralocorticoid biosynthetic process	1589,3283,1585,3284,
GO:0006706~steroid catabolic process	1544,1576,412,6716,51171,
GO:0006707~cholesterol catabolic process	348,1056,1581,4504,6718,8578,9784,949,55809,51302,10858,
GO:0006710~androgen catabolic process	8630,51170,
GO:0006711~estrogen catabolic process	7363,
GO:0006713~glucocorticoid catabolic process	7533,
GO:0006714~sesquiterpenoid metabolic process	224,
GO:0006720~isoprenoid metabolic process	5264,9453,
GO:0006725~cellular aromatic compound metabolic process	290,6713,1545,
GO:0006726~eye pigment biosynthetic process	8943,7299,4935,4948,
GO:0006729~tetrahydrobiopterin biosynthetic process	5805,84105,1719,5860,2643,6697,5092,
GO:0006730~one-carbon metabolic process	768,771,23382,759,765,10768,10840,1719,760,761,4522,10797,762,191,4144,6472,763,767,766,4143,2356,27232,160428,25902,200895,377677,441024,27430,11238,
GO:0006734~NADH metabolic process	3420,1743,4190,4191,3421,7415,4967,23171,
GO:0006738~nicotinamide riboside catabolic process	4860,4507,
GO:0006739~NADP metabolic process	2539,2645,9540,51167,51181,2327,27035,
GO:0006740~NADPH regeneration	3417,2539,23530,
GO:0006741~NADP biosynthetic process	65220,133686,4199,
GO:0006742~NADP catabolic process	554235,83594,
GO:0006743~ubiquinone metabolic process	3156,
GO:0006744~ubiquinone biosynthetic process	51004,27235,51805,57017,10229,84274,23590,51117,57107,56997,29914,
GO:0006747~FAD biosynthetic process	80308,
GO:0006749~glutathione metabolic process	6648,91227,2686,2679,124975,2678,728441,728226,100526837,2687,114112,1192,2941,1193,9521,2954,1497,3417,23474,9022,2936,6647,2876,2938,2939,2950,2944,2953,653689,4257,2539,1800,2947,1937,2946,2952,2949,7915,9446,2948,2739,2940,2681,221357,54332,78997,54102,92086,119391,51022,53405,9027,373156,25932,
GO:0006750~glutathione biosynthetic process	79017,2729,2679,26873,2678,728441,2687,2730,2937,3029,124975,494143,55748,4258,79094,2686,
GO:0006751~glutathione catabolic process	2678,
GO:0006754~ATP biosynthetic process	2631,7040,226,506,3948,5315,498,513,5313,509,539,6834,790955,400916,51422,10165,
GO:0006756~AMP phosphorylation	221264,
GO:0006757~ATP generation from ADP	221264,
GO:0006760~folic acid-containing compound metabolic process	10841,2346,2356,25902,
GO:0006766~vitamin metabolic process	375790,32,8566,5826,1594,1592,57016,8029,10560,9672,2239,9227,27304,55937,65220,4338,1528,1719,1727,3949,335,348,336,344,345,5950,7276,2638,338,1208,5095,5096,337,4023,5644,5947,6513,6515,5091,4522,54,5406,8034,1109,1504,6382,6256,6947,6948,4594,5167,2694,6385,4363,6383,6470,6472,5646,2817,5743,6573,8644,4524,686,10135,2194,5948,3141,2719,2262,3339,4036,1645,2356,316,4035,1591,80347,31,7804,23475…
GO:0006767~water-soluble vitamin metabolic process	32,8566,5826,8029,10560,27304,65220,4338,1528,1719,1727,5095,5096,5644,6513,6515,5091,4522,54,8034,1504,6947,6948,4594,5167,2694,4363,6470,6472,5646,5743,6573,4524,686,10135,2194,3141,2356,316,80347,31,23475,5740,51248,440387,55191,25902,93100,166785,80308,53354,55312,60490,55034,326625,113235,56922,349565,4548,11330,79178,81693,80025,23057,80704,81034,27249,27010,119391,79717,64802,64087,51293,1…
GO:0006768~biotin metabolic process	32,8876,8875,5095,5096,5091,686,3141,31,51248,56922,64087,55350,8884,
GO:0006769~nicotinamide metabolic process	5743,10135,5740,93100,
GO:0006771~riboflavin metabolic process	54,5167,80308,55312,113278,
GO:0006772~thiamine metabolic process	27010,55,8277,79178,
GO:0006775~fat-soluble vitamin metabolic process	375790,1594,57016,8029,9672,2239,9227,55937,3949,335,348,336,344,345,5950,7276,2638,338,1208,337,4023,5947,5406,1109,6382,6385,6383,2817,8644,5948,2719,2262,3339,4036,1645,4035,1591,7804,151056,120227,154807,221914,51109,5641,79001,83875,53630,29914,10082,
GO:0006776~vitamin A metabolic process	5947,5948,8854,9227,6017,5467,6121,
GO:0006777~Mo-molybdopterin cofactor biosynthetic process	4338,10243,27304,55034,4337,9054,
GO:0006778~porphyrin-containing compound metabolic process	212,1543,1544,7389,3145,3162,7390,211,210,54658,54657,2235,645,3163,1371,5498,644,1352,1355,
GO:0006779~porphyrin-containing compound biosynthetic process	1371,7389,6708,6710,5498,55316,10058,
GO:0006780~uroporphyrinogen III biosynthetic process	7390,
GO:0006781~succinyl-CoA pathway	8803,
GO:0006782~protoporphyrinogen IX biosynthetic process	3658,7389,3145,7390,211,210,212,1371,5498,
GO:0006783~heme biosynthetic process	6927,2235,7389,3145,7390,211,210,212,706,1371,4891,5498,1352,4779,2395,200205,1355,54977,51629,51522,93974,
GO:0006784~heme a biosynthetic process	1352,1355,
GO:0006788~heme oxidation	3163,3162,
GO:0006789~bilirubin conjugation	54658,
GO:0006790~sulfur compound metabolic process	8534,7849,442038,83539,9469,122961,10164,89792,22901,79690,81689,23563,4166,64377,56548,9435,
GO:0006796~phosphate-containing compound metabolic process	27068,10246,5169,3613,8867,7040,97,98,5167,5787,5789,3612,3628,5168,5464,6574,3635,64077,10050,
GO:0006797~polyphosphate metabolic process	9562,
GO:0006798~polyphosphate catabolic process	663,149428,58497,85300,158471,
GO:0006801~superoxide metabolic process	285590,9973,6647,6648,1536,1535,653361,4688,4843,9644,51167,10811,375387,124056,57580,83943,50507,27035,
GO:0006805~xenobiotic metabolic process	1564,57552,9049,6820,6819,8824,26873,4259,2941,1594,1592,9061,8574,27284,2954,54600,7358,27306,314,79017,10720,8856,9420,27233,22977,9060,10380,125,126,216,1543,217,1586,1583,1544,1571,7363,2052,124,2938,127,1576,1589,2939,2950,2944,653689,6818,2230,4257,1558,1565,2098,10,1548,1588,1559,128,1580,10327,1584,1728,1800,9,1585,54578,2678,26,1555,1577,2947,4128,1312,54658,54657,2232,1581,13,1066,5742,…
GO:0006807~nitrogen compound metabolic process	8875,686,55191,55350,56954,5589,5310,4643,25976,4817,11231,
GO:0006808~regulation of nitrogen utilization	596,581,
GO:0006809~nitric oxide biosynthetic process	4846,4842,23564,1728,2644,2643,207,4843,6697,6095,6542,384,1545,5025,
GO:0006810~transport	100509620,10351,23461,253512,213,20,439,89874,636,392399,121260,5947,23760,154664,28231,100302736,79751,343,26207,5950,1446,11309,341880,646486,285966,388931,400508,653437,5047,1179,220832,2168,10478,50999,116362,23541,132204,6576,266629,730005,91452,364,91137,80704,133482,9117,79443,26984,375318,6579,347,788,1173,54977,6856,9908,55186,5948,81034,10349,10947,6845,10146,5375,10959,9619,23788,54733…
GO:0006811~ion transport	11309,6579,653519,2555,28231,2568,1135,6578,79849,28234,200909,2562,1138,6557,1140,6560,6512,5172,9465,9187,1497,8501,8989,9725,10568,10452,6521,4057,1536,6522,6520,51463,1141,2560,6548,2741,2742,6541,1143,6533,1136,6546,119,1139,1811,6507,6506,6505,6509,1137,6564,6539,2743,6511,6508,6550,1836,5023,6542,6558,6559,24146,6547,9071,3934,11136,8140,5355,6569,6519,6575,3927,6568,6553,23209,6510,6565,2…
GO:0006812~cation transport	79572,79054,54822,84239,344905,23400,57130,1140,2902,1258,1261,196527,55107,342372,255022,9780,116337,24145,57192,63895,80036,54714,55129,27173,9033,57156,57205,7225,10021,
GO:0006813~potassium ion transport	7881,478,84561,30819,477,23439,483,6833,10060,482,3775,3777,3783,9196,3786,3785,348980,3769,9525,3756,8645,3737,3742,3738,3739,3741,1017,358,6329,2702,4905,1027,3758,3761,3763,3762,3746,3760,496,6558,9132,3759,3766,3749,3736,3778,6557,480,3768,3764,3744,3779,27012,283652,338567,27345,123041,7248,3780,9312,3787,89822,83795,11261,3772,3790,3781,3754,57419,27094,51305,3773,50801,25769,3755,26251,375…
GO:0006814~sodium ion transport	64849,478,133308,125206,146167,477,6324,23439,483,55800,9058,6561,482,284111,6446,10786,10246,6584,6523,6524,6323,6329,6535,7109,496,6338,6340,6339,6526,6558,6559,41,6332,6569,151258,84068,6555,6557,480,6331,6554,6335,4704,159963,200010,9498,345274,285335,347051,284525,57282,347732,6330,145389,142680,160728,83959,246213,115584,55089,201780,23327,54407,6326,10991,60482,6583,81539,55117,124565,5523…
GO:0006816~calcium ion transport	59284,59285,1179,3708,846,6546,6547,89869,3709,9187,6543,6261,6588,487,1594,3783,10368,10267,10266,10268,7226,4852,5579,1447,2534,309,6520,6348,4602,7421,6352,7178,1141,5350,6717,11151,1230,2701,1139,1137,7220,5664,1234,784,781,6355,27032,776,491,857,5530,7222,816,818,817,5311,6786,779,6263,10203,57685,54836,347732,259232,116443,59283,6262,489,51669,24145,5025,56923,55503,64072,10316,59341,56302,…
GO:0006817~phosphate ion transport	6575,6574,10786,10568,6569,6568,142680,57030,51447,
GO:0006820~anion transport	7417,7416,7419,2542,6521,6522,706,1811,54020,115019,56262,84255,115111,219855,116369,63910,26503,
GO:0006821~chloride transport	1182,1188,2567,2555,338440,706,1811,2566,2559,1207,2558,1183,1186,1180,5348,1192,5172,7439,9022,6521,2741,6509,1185,5349,121601,196527,55107,50636,57282,203859,115019,115111,65266,116369,56996,65010,80727,56923,10861,57348,10316,57719,55129,53405,6560,25932,
GO:0006824~cobalt ion transport	6947,6948,2694,4891,64924,
GO:0006825~copper ion transport	10063,1356,475,1317,1318,9997,6341,540,4891,2288,538,341208,9843,51076,
GO:0006826~iron ion transport	2512,3658,9843,2495,389844,6556,5818,94033,53940,57348,7036,
GO:0006828~manganese ion transport	7784,7220,6556,4891,27032,7783,7222,55532,57113,7223,7224,7225,
GO:0006829~zinc II ion transport	4504,10463,283375,169026,64924,64116,29986,55334,7779,
GO:0006833~water transport	441432,364,112,366,109,115,7380,343,111,551,5573,5576,5566,5568,5567,358,4284,554,5575,5577,114,359,113,362,361,8766,2778,108,107,6563,363,22841,79849,10630,282679,196883,360,89872,4645,
GO:0006835~dicarboxylic acid transport	6507,6512,6506,6511,6505,6510,6509,9058,1468,
GO:0006836~neurotransmitter transport	6533,6536,54716,10814,10815,6534,340024,6540,6539,55117,6530,6535,6532,339302,28968,6580,8867,6529,2555,6538,3382,22987,9900,9899,246213,348932,388662,140730,57084,9783,11254,55879,9152,
GO:0006837~serotonin transport	6532,6571,
GO:0006839~mitochondrial transport	7351,7352,9016,10651,3320,7350,5663,10948,253512,29957,26128,81034,1468,28982,
GO:0006850~mitochondrial pyruvate transport	51660,347411,25874,
GO:0006851~mitochondrial calcium ion transport	7416,6547,80024,168620,221154,90550,63933,10367,91689,55013,30968,
GO:0006853~carnitine shuttle	32,5565,788,1376,1374,5563,31,1375,51422,
GO:0006855~drug transmembrane transport	146802,55244,10786,6582,6580,1317,5205,6581,6584,5243,5244,6570,10682,1244,5002,55754,9429,
GO:0006857~oligopeptide transport	6564,121260,6565,1015,
GO:0006863~purine nucleobase transport	366,
GO:0006864~pyrimidine nucleotide transport	55186,84275,
GO:0006865~amino acid transport	8501,6520,6541,6533,6509,6539,7504,6542,11136,8140,6519,6510,153201,340024,206358,10630,124935,117247,92745,84889,9057,55089,348932,54407,10991,81539,55117,54716,26503,56301,23428,9056,11254,23657,
GO:0006867~asparagine transport	10991,81539,55238,
GO:0006868~glutamine transport	81539,6509,6510,10991,55238,
GO:0006869~lipid transport	344,338,4547,23762,80831,57488,83850,338440,23780,345,8542,80832,91869,116519,348,9885,26154,114882,335,114879,114884,100533990,4833,10351,80833,347,5104,337,5660,4018,1071,2760,706,1119,346,5360,147323,24,7436,3069,55911,319,10948,121601,161291,196527,50636,201305,10350,338328,124976,653509,23460,10349,23461,10877,6653,6578,134429,84725,81575,114883,10280,21,23344,79135,80830,114885,114876,63982…
GO:0006873~cellular ion homeostasis	6521,5029,6005,57468,51458,
GO:0006874~cellular calcium ion homeostasis	6263,6261,9217,846,6262,785,8821,9187,778,9914,9247,8614,7040,5741,348,481,3688,5579,3074,1991,5314,797,6348,5837,7421,6347,6352,7178,1908,1813,488,5578,7137,490,310,1815,1816,6346,3792,493,958,811,3356,3358,1230,2053,1814,1139,3357,729230,5291,2835,6387,8048,6356,7504,6781,6368,6547,6355,6354,27032,287,857,2902,1760,2898,10345,9104,6358,6359,492,344905,84239,284612,283652,9900,79054,10523,123041…
GO:0006875~cellular metal ion homeostasis	4504,84560,9633,10686,
GO:0006876~cellular cadmium ion homeostasis	6556,
GO:0006878~cellular copper ion homeostasis	475,1317,1318,9997,28952,6341,4502,5621,351,540,375,538,334,23627,
GO:0006879~cellular iron ion homeostasis	2512,3658,9843,1356,2495,3077,7037,8992,22,9550,534,6647,4609,7018,3263,3162,389844,525,526,528,48,654,212,527,3163,529,523,6556,4891,4682,9114,3934,57817,4089,10312,537,2395,3091,9296,151176,79901,55240,286133,148738,164656,94033,245972,245973,155066,51310,535,90423,127124,113235,533,80762,53940,57192,23479,50617,10058,30061,51606,2658,57217,9429,7036,23545,51382,28982,
GO:0006880~intracellular sequestering of iron ion	2495,6717,
GO:0006882~cellular zinc ion homeostasis	3932,4504,540,25800,23516,55630,169026,64924,7922,91252,57181,7779,
GO:0006883~cellular sodium ion homeostasis	4306,6446,183,476,481,478,482,6548,495,6546,186,477,479,483,64699,480,23678,23327,10110,
GO:0006884~cell volume homeostasis	10723,1207,3783,358,118,1185,1874,56262,59341,6560,
GO:0006885~regulation of pH	84679,10479,6548,285195,6553,5172,1906,525,1910,6550,1182,479,5164,5166,389015,50617,51458,6549,
GO:0006886~intracellular protein transport	30000,83548,163,27131,8218,1213,55823,1173,23163,8943,51429,63908,8907,22931,84958,58533,100526783,81609,22800,57111,161,6809,9501,9699,8905,80055,8027,10043,26088,10717,164,29916,1212,5901,55973,146691,8675,130340,9179,7514,10134,162,1211,79083,3843,83871,51128,6643,51194,53407,10947,972,23039,3842,10267,9871,55829,1315,10527,8120,10526,10484,1176,22895,22818,11260,25924,8906,9632,56681,22820,92…
GO:0006887~exocytosis	84958,23265,10640,22999,90019,100287171,64005,11336,54843,9066,283849,7127,91828,51760,6860,5286,10815,8825,9522,9545,9342,6348,5898,6352,286,1230,4628,200081,4905,2642,5873,9001,8492,6844,6355,5127,342898,79634,9805,5058,3996,9341,9912,83851,90332,94120,51248,375056,134957,3993,493829,57553,339302,9024,203190,84522,440279,29091,192683,94122,399979,85409,94121,90507,81671,79363,63910,80725,80331,…
GO:0006888~ER to Golgi vesicle-mediated transport	27095,9527,51693,6399,9871,55014,51399,10484,9632,10802,58485,10671,5537,1780,11316,9570,8934,6712,9919,23243,10282,4253,10652,1783,9183,8615,8674,9554,79090,11258,22872,9217,10175,10427,2157,2147,2158,2159,5265,7039,3630,6708,632,5624,5627,1604,2155,10597,6710,2153,966,2348,374,286,378,8858,10945,9276,2890,3064,4905,372,7109,1453,3998,10972,10134,6845,1315,1314,1075,8775,7415,6396,5862,22818,586…
GO:0006890~retrograde vesicle-mediated transport, Golgi to ER	11316,51594,372,11079,6892,374868,10749,10079,5870,9276,3064,10972,1315,1314,22818,91949,375,11070,10960,347517,55738,23256,8729,83548,57410,84084,25839,9463,51560,54943,53407,7405,26958,22820,
GO:0006891~intra-Golgi vesicle-mediated transport	57511,11316,9527,9276,4905,7109,1315,1314,8775,11345,22818,2802,1523,22796,347517,9382,83548,84342,8774,83452,84084,51560,26958,10466,
GO:0006892~post-Golgi vesicle-mediated transport	8773,9179,10640,10067,9146,9522,10066,27243,164,4430,9829,6102,8906,2512,2495,351,1211,3312,403,408,1785,6845,8775,8905,1174,6844,2647,375,1213,5331,162,6810,8120,9698,9685,152503,134829,388552,157807,81567,23256,8729,6653,84062,130340,6456,8673,8907,55330,26258,23431,4644,11154,10717,10053,
GO:0006893~Golgi to plasma membrane transport	28952,1785,10890,3996,55770,54520,57020,150684,261729,29091,117177,114879,57120,55763,26511,10564,
GO:0006895~Golgi to endosome transport	8934,767557,9179,10618,160,2060,79585,51552,23033,23041,90196,8729,55614,23230,6272,64145,27252,9980,
GO:0006896~Golgi to vacuole transport	64145,51542,
GO:0006897~endocytosis	54874,50618,51429,9135,286749,57488,644150,79874,9051,23048,55707,6643,9892,83871,22905,8301,25977,85439,257364,6457,1785,9322,10059,5286,274,4864,3636,7456,374868,4065,8724,10043,4038,10079,4041,8723,9372,160,3265,3949,351,6855,2690,4830,4691,5868,407,5294,273,7249,7879,333,1184,859,5861,4036,1759,598,10188,4643,22925,9094,9610,7804,9685,26130,8411,10928,6469,1808,8527,22848,89832,120892,23307,4…
GO:0006898~receptor-mediated endocytosis	56649,284297,84000,3426,91179,28834,28988,4481,64699,84695,7113,9332,4017,5168,923,5167,10216,7448,80975,921,283316,5169,7037,58191,3959,1238,8542,922,8029,4037,9026,3240,3250,3949,28901,28299,28442,3514,3493,3494,1277,1281,1282,335,348,259,213,3263,2512,2495,338,28908,432,433,154,3320,1278,4018,929,1284,6678,3542,3537,3538,3539,6288,1071,3482,155,2350,7184,2348,948,4074,8909,4360,811,4043,6441,7…
GO:0006900~membrane budding	8976,302,6281,54874,5027,29082,27183,
GO:0006903~vesicle targeting	8773,10652,23122,9342,5871,4033,23332,54806,10053,
GO:0006904~vesicle docking involved in exocytosis	11311,152579,6813,6812,54536,26276,65082,23233,23256,6814,10652,5341,1080,5872,4218,3745,9341,10814,10244,51762,60412,54843,10490,
GO:0006906~vesicle fusion	100534593,8675,8417,10652,10228,8677,8291,10791,9527,2773,6843,858,6845,55014,6844,4033,6811,8411,9341,23673,203062,8673,10451,9482,
GO:0006907~pinocytosis	27131,197,5538,30844,
GO:0006909~phagocytosis	10347,9844,122618,3055,8317,23396,1089,11334,301,1991,929,306,5175,2624,5657,135,558,134,11151,27,1452,6556,311,3394,10461,6504,2621,1053,201294,9936,122011,23256,9711,79767,8394,27102,22918,56990,56882,23603,7087,
GO:0006910~phagocytosis, recognition	28834,28317,390530,28526,100423062,7287,28442,3514,3497,3500,3501,3502,3503,3507,3493,3494,3495,3542,3537,3538,3539,3543,948,7275,4240,81035,64581,28307,
GO:0006911~phagocytosis, engulfment	28834,28317,390530,19,28526,100423062,28442,3514,3497,3500,3501,3502,3503,3507,3493,3494,3495,2934,3542,3537,3538,3539,2209,3543,2207,4627,1182,6845,199,4240,1793,285852,9844,54209,51454,51411,28307,
GO:0006913~nucleocytoplasmic transport	22931,22800,57111,5901,83871,9631,9818,8312,10636,4869,8125,4928,1984,1020,6418,4760,8536,814,129138,29890,26263,171017,23165,51319,4435,10514,84081,65110,22877,8086,6945,
GO:0006914~autophagy	115201,410,345611,55048,84938,441925,23192,8678,9776,23710,11345,81631,11337,10533,23130,84971,57724,9474,9538,9146,9895,4864,10548,27243,9525,10254,7957,25,6279,6280,1509,1508,3146,3916,411,3691,7494,7942,310,5291,27072,10287,1611,9001,83667,5861,8406,2308,662,8878,9100,54734,6794,3428,23274,4943,55062,120892,54874,55201,201475,25989,90678,128338,378884,25851,51028,155382,22933,9706,55332,55578,…
GO:0006915~apoptotic process	7157,355,836,10848,837,8837,1029,63924,1677,7161,1649,79658,122706,645836,728386,148003,572,100144748,834,54739,3659,3092,8626,839,846,9774,2620,842,5074,23368,60485,27141,81037,57630,55367,9026,6495,90427,57019,841,101927423,7490,1676,55201,1777,6446,8739,7099,322,8797,5717,5718,5715,10059,7188,10213,9166,9538,317,5609,8795,10497,5688,9447,8462,9870,5359,8312,8473,247,27324,7098,5414,5709,1613,6…
GO:0006919~activation of cysteine-type endopeptidase activity involved in apoptotic process	56616,9994,8797,3092,317,8795,10018,3717,10016,9966,9131,7124,6279,3932,885,6280,5979,1512,3329,2152,2149,355,834,5371,5468,6622,3429,5601,1027,7498,356,4891,8743,1611,5023,7415,637,91662,3336,8738,4088,27018,1285,581,7186,8772,8737,5366,841,8717,5134,340485,51065,1029,10541,572,79594,26355,9093,114548,10395,4824,27113,23786,22861,112399,55367,10017,58484,55081,9451,23787,29843,29108,666,10392,22…
GO:0006921~cellular component disassembly involved in execution phase of apoptosis	1676,10059,2620,1677,4000,2934,3005,7431,3146,4137,999,1832,4001,324,3148,1830,1499,118,836,2339,10134,660,3836,840,839,6304,1828,5588,5747,5580,7082,5062,6093,329,6709,5317,1829,841,3837,5339,100506658,63967,11132,51765,9414,28988,22985,8428,
GO:0006924~activation-induced cell death of T cells	10572,3559,355,207,9093,
GO:0006925~inflammatory cell apoptotic process	355,356,
GO:0006927~transformed cell apoptotic process	7124,355,388,581,126520,153090,26355,
GO:0006928~movement of cell or subcellular component	8976,7802,9826,10095,10109,10094,10092,10653,9788,3717,5064,5276,10566,8876,8875,10298,4852,3458,3315,3479,7170,203068,7431,150,7168,5697,3576,7295,6351,239,7414,3683,2357,928,3730,2359,2358,4478,11151,643,4046,4991,3596,5743,5268,6774,830,832,2833,1235,396,397,829,23647,60,10096,10097,382,5879,71,7171,10383,5604,5329,4486,800,5168,10672,1241,1432,8852,51148,10006,10164,29116,9844,8936,93185,1015…
GO:0006929~substrate-dependent cell migration	752,3673,2046,7424,23294,22801,
GO:0006930~substrate-dependent cell migration, cell extension	57698,6386,4983,9423,4690,4628,27,2017,64805,23607,
GO:0006931~substrate-dependent cell migration, cell attachment to substrate	50624,57669,51330,
GO:0006933~negative regulation of cell adhesion involved in substrate-bound cell migration	9270,6591,506,5788,
GO:0006935~chemotaxis	3579,1524,9034,5168,729230,719,1236,2826,6369,3965,10663,1238,3491,6367,6373,3950,1673,6370,6360,10488,8398,5288,9547,5328,727,3265,3627,3273,3565,3053,2242,2247,2919,3576,6348,6036,5898,6347,6352,8061,6693,2241,2920,1890,1901,2357,728,6346,3730,3577,2359,2358,5724,57007,5594,3897,1230,643,4046,4991,5291,6374,2829,6387,2833,6356,1232,1233,1234,1235,1237,10803,3071,6368,6362,1667,1672,6376,6364,63…
GO:0006936~muscle contraction	89,7273,7871,800,6332,5348,103910,9127,8811,10174,4726,3281,8291,8912,8987,10911,1410,301,4632,7170,302,1146,7169,309,2775,7168,1140,4625,4624,4626,140465,2697,1160,1674,3693,7414,10627,6865,6261,3270,2741,10398,7111,25802,5021,7433,6546,6329,1180,4629,10052,7402,6535,5829,2010,8736,9172,3672,859,4637,801,59,2280,72,7171,58,58498,4636,1145,786,1144,56203,444,10345,6640,779,6641,2593,3768,8082,124…
GO:0006937~regulation of muscle contraction	7139,7138,126393,4660,7125,309,7168,5578,10398,6752,7136,7134,4636,3736,
GO:0006939~smooth muscle contraction	3356,9475,3827,1141,1131,1909,624,1143,3363,148,4629,6525,2281,5144,6093,4638,219931,10316,
GO:0006940~regulation of smooth muscle contraction	10874,152,1613,1129,2321,151,7137,1143,1136,477,1264,857,9312,56923,51196,
GO:0006941~striated muscle contraction	845,9826,10324,226,4625,4624,5224,4842,384,779,7273,85366,23676,1837,
GO:0006942~regulation of striated muscle contraction	7140,487,4634,4633,7135,6717,477,4608,4607,
GO:0006948~induction by virus of host cell-cell fusion	920,
GO:0006949~syncytium formation	90625,2067,405754,30816,
GO:0006950~response to stress	1647,7184,3320,10598,10131,4616,6446,9537,5603,5612,8303,10912,1956,727,4869,231,22926,5594,10963,10209,2475,2740,5599,5601,9261,5563,8878,2185,3324,5600,7867,7190,664618,3327,391634,730211,3323,79960,50488,11184,114131,94241,23678,115209,23049,90226,10669,10668,27102,65018,51776,27347,54206,9344,65009,11257,10224,29923,11221,27230,
GO:0006952~defense response	6892,10407,730249,653423,4353,9306,8456,3783,11024,11025,10990,23308,7932,3240,1471,3106,972,3624,962,3625,4599,4600,2625,9235,7454,819,10321,6376,3297,7073,9308,6890,4486,4283,7033,11262,5790,10318,7177,1053,8079,5671,2532,81035,10866,11027,11026,51267,133396,6039,5032,114548,1441,10367,64127,55540,51266,10892,8832,10392,10800,
GO:0006953~acute-phase response	6291,100528017,6288,6289,5359,2157,2147,3240,445,5265,12,3630,2056,2243,1401,325,2335,5004,197,7037,3569,5345,3570,4153,1051,3929,3557,5005,54658,6774,6777,3190,5068,3700,3091,3077,59307,130120,9332,259249,23780,50616,
GO:0006954~inflammatory response	6352,53342,5742,4261,4615,2206,6335,100293534,720,345611,54959,730249,7057,10357,5919,3553,10333,7096,729230,721,7132,623,1236,6369,3965,8797,658,4982,5293,9034,10663,6366,1238,6367,6373,8795,8794,2865,9447,3551,259197,1147,7161,6370,7098,6360,4210,3656,8767,27040,9051,11019,8372,8534,10563,4065,8460,7100,7097,10100,8482,27242,9252,8986,8455,11334,80833,8807,8771,8876,9450,12,718,727,3827,2353,70…
GO:0006955~immune response	100507436,7940,6352,355,6360,3596,3107,3123,100133941,6358,4939,6359,3608,3574,407977,348249,9547,1896,1493,671,3120,3122,4277,3134,3105,3109,3115,3126,9560,3125,3135,3117,6348,3119,3569,5008,9235,3576,353091,6370,563,8741,3567,3553,2533,56477,6372,5168,3592,972,5167,729230,135250,10216,7448,732,567,3108,3106,4938,4940,5169,3077,3112,911,6376,910,3113,6347,1236,1440,6357,2826,2217,6369,9567,7099,…
GO:0006956~complement activation	716,629,100293534,717,720,28834,715,721,10747,2219,8547,1675,718,727,28901,28299,28442,3514,3500,3501,3502,3503,712,713,714,28908,731,732,3075,3542,3537,3538,3539,730,1191,4153,729,5199,5648,3078,2220,28984,
GO:0006957~complement activation, alternative pathway	1675,629,718,727,735,731,732,733,3075,730,5199,81494,11326,
GO:0006958~complement activation, classical pathway	28834,28317,390530,28526,100423062,10747,715,718,727,28901,28299,28442,3514,3497,3500,3501,3502,3503,3507,3493,3494,3495,712,713,714,735,722,710,3426,28908,717,731,732,733,1604,716,720,721,3542,3537,3538,3539,730,1191,4153,729,4179,3543,1378,1380,725,708,55061,51279,28307,
GO:0006959~humoral immune response	7942,10758,326,4068,27242,9450,4049,7124,3439,3440,3446,3444,3452,3442,3448,3451,3456,3458,4057,3467,3443,3441,3449,3569,2821,5452,596,940,931,3574,6347,6480,7030,2625,1880,3445,5699,4851,3110,1235,9308,5079,4853,3516,4208,683,684,10148,5133,5450,338376,29760,2302,54210,54209,56832,51441,
GO:0006965~positive regulation of biosynthetic process of antibacterial peptides active against Gram-positive bacteria	414325,64127,
GO:0006968~cellular defense response	5408,922,8302,7305,9214,4068,8712,9437,9436,11126,8915,3565,3688,7369,5551,653361,930,8061,6693,3135,3929,4688,728,10578,3579,3822,135,136,4046,4332,729230,7293,3812,1524,1232,1234,1235,10803,5970,4283,3823,3959,10871,3702,2543,10312,7716,2185,8678,3808,50852,10288,10219,3805,8808,23601,729408,51473,51715,7707,23643,
GO:0006970~response to osmotic stress	5609,5603,366,9819,10725,6513,1386,208,339,5121,6652,2326,3778,9053,2185,56262,91862,1831,1263,81628,
GO:0006971~hypotonic response	3673,
GO:0006972~hyperosmotic response	7098,5170,23308,4922,3176,6750,5879,5585,
GO:0006974~cellular response to DNA damage stimulus	5252,324,140733,390245,55367,9768,54962,84266,6446,10212,322,4221,1106,1111,7161,4968,23300,6839,7517,9891,5810,22944,23476,3364,10721,23645,8812,5884,9025,51366,8924,11200,25,4609,7157,5423,4067,142,200933,596,7153,1386,3014,1493,602,6872,7317,6188,595,7528,5594,207,4176,1649,2794,672,1026,604,4332,836,5893,10413,9261,5663,4361,6787,641,7415,842,7320,7832,331,1018,5888,2308,7158,1161,472,4773,54…
GO:0006975~DNA damage induced protein phosphorylation	1111,11200,25,5595,5608,6300,472,1407,
GO:0006977~DNA damage response, signal transduction by p53 class mediator resulting in cell cycle arrest	122706,5717,5718,5715,10213,5688,5709,51499,5716,7157,7314,7316,4582,5702,5689,1017,5682,5683,5684,5685,5696,5698,5686,5692,5694,5693,5371,5701,1026,5699,835,5704,1027,5714,5691,5690,5713,5710,5687,10197,5700,5705,5706,6233,7311,8738,4193,5720,6659,5708,472,5527,23198,9861,5711,64326,143471,9491,5695,2765,5707,55544,55367,51512,5721,5719,
GO:0006978~DNA damage response, signal transduction by p53 class mediator resulting in transcription of p21 class mediator	7161,7157,4582,6672,672,675,7023,2305,10524,55544,28996,8626,27330,51147,
GO:0006979~response to oxidative stress	2879,7226,3163,2877,2876,51734,257202,2878,5742,7173,137902,4482,493869,1827,6927,253827,4025,22921,53905,4353,9124,4728,475,10494,1861,4968,10636,11019,10218,5071,4720,11168,3417,8455,8614,4710,8876,9943,25,5621,3848,351,761,2067,3162,4153,8288,210,6898,2068,2071,4790,7507,6188,5693,1843,9588,25824,10935,207,7001,5743,4521,1137,2729,2730,2937,5663,6414,4323,2253,7349,4700,694,2074,1161,2549,7486…
GO:0006982~response to lipid hydroperoxide	337,2878,
GO:0006983~ER overload response	7466,7157,3309,1649,2932,84919,57003,55829,9451,
GO:0006984~ER-nucleus signaling pathway	488,
GO:0006986~response to unfolded protein	1649,92305,27348,25822,9927,22824,3315,3320,7057,3326,3329,3312,3310,3337,3300,3301,3305,3308,7060,871,3306,7009,7873,3336,8988,9709,3316,153222,118424,201595,23190,10808,23197,23071,64224,79139,79094,3338,26270,51528,27129,11080,
GO:0006987~activation of signaling protein activity involved in unfolded protein response	2081,9217,3309,5770,581,578,153090,54956,
GO:0006990~positive regulation of transcription from RNA polymerase II promoter involved in unfolded protein response	10488,7494,22926,2033,
GO:0006991~response to sterol depletion	4067,
GO:0006995~cellular response to nitrogen starvation	643246,441925,9776,10533,6006,11345,6005,6007,8678,440738,23766,81631,23710,9474,57127,84557,51458,
GO:0006996~organelle organization	79989,84747,9814,92482,5442,10733,10640,1861,3797,9371,80184,6183,4867,9738,5565,8636,5147,3800,11336,63931,9727,261734,9553,8481,6102,11258,22995,24137,5116,11116,10382,983,506,203068,3320,6010,11222,1113,2101,211,488,5566,7494,378,7283,5518,5577,6753,403,1069,5048,10102,4528,1453,9801,7284,1454,7818,3054,4751,6182,5347,6300,5571,5563,4218,10121,7532,7531,8766,8655,7277,10383,56945,64432,55173,6…
GO:0006997~nucleus organization	6314,27243,9525,5619,5620,4926,55165,57132,51280,23345,10015,91782,92421,79643,29082,128866,5119,51510,27183,25978,23592,51652,
GO:0006998~nuclear envelope organization	1861,9631,10269,23353,23399,1760,221035,221496,256979,140732,23224,80346,6676,57097,25777,
GO:0006999~nuclear pore organization	7175,4928,53371,129401,55746,81929,
GO:0007000~nucleolus organization	23481,6223,9221,54700,
GO:0007004~telomere maintenance via telomerase	7015,1736,5981,4361,7013,472,7014,10111,65057,54984,55135,85456,55505,25913,55651,54433,54386,
GO:0007005~mitochondrion organization	100130097,55288,23287,10456,5442,7015,2189,27429,5565,5071,4976,23277,506,142,2101,211,8834,5864,4846,10935,5245,3155,9361,1050,3980,3054,858,6300,5571,5563,1525,54205,7019,538,6742,2551,2553,9650,5600,1432,2395,4899,4124,120892,23082,113115,133522,79810,51106,400916,125170,55186,9093,10730,11315,7978,5027,11331,2034,84275,55154,65018,81858,64216,23410,57190,10891,53632,51422,11232,30968,6687,617…
GO:0007006~mitochondrial membrane organization	5830,9927,6622,92609,2055,
GO:0007007~inner mitochondrial membrane organization	4976,581,54927,
GO:0007008~outer mitochondrial membrane organization	581,
GO:0007009~plasma membrane organization	92154,10458,9788,375790,6708,6710,859,23418,6711,288,80115,79633,53947,55971,27230,
GO:0007010~cytoskeleton organization	1265,10486,1793,752,22885,3983,6840,667,79658,126374,114793,50853,1808,23499,63916,22983,6369,5338,375449,3911,755,23094,23031,1729,23363,10677,55660,6102,5064,9645,9204,10841,10298,348,7070,3868,7168,5697,6348,6347,3860,286,1674,3851,1072,5584,832,6662,5829,6356,7694,8506,6354,393,2245,51350,5747,2039,9203,2185,4739,3814,7368,152503,89846,157922,9202,23139,254065,353238,161176,152273,55785,11325…
GO:0007014~actin ubiquitination	22954,
GO:0007015~actin filament organization	1495,6624,80206,65217,1730,7454,1627,10174,29993,29999,286527,8470,395,11133,9087,10435,3636,8440,4430,6708,5319,226,11013,596,87,5880,4690,7111,25802,4082,11151,5584,6356,2013,859,9564,7401,7114,9168,375,56203,1739,1395,2195,27295,55604,442721,22902,133522,57471,123720,27289,9181,84687,59341,54509,55909,29766,29765,29767,51466,10459,55607,57477,
GO:0007016~cytoskeletal anchoring at plasma membrane	23136,2993,2036,23396,2317,3728,7430,288,1605,57731,7094,83660,50944,
GO:0007017~microtubule-based process	347688,10381,51175,79861,10126,51807,7277,84790,7846,10376,8655,10540,260334,84617,51174,10382,11258,203068,5048,4752,7411,10383,7278,7280,4296,112714,152110,91754,22920,140735,1130,347733,57159,80086,27436,51512,
GO:0007018~microtubule-based movement	1769,196385,23095,3797,11127,1062,3833,55614,57576,9585,1780,92017,3801,146909,1768,3800,55083,113220,64147,1783,3895,100130097,547,26153,51143,56992,10112,3796,1781,1770,23303,201625,144132,55582,221458,124602,374654,63971,11004,127602,79659,55605,1778,9493,57519,3835,10749,146754,3798,8632,9371,23046,24137,3799,3832,3831,9928,285643,347240,84643,81930,55567,83657,22920,90990,64837,29127,83658,5…
GO:0007019~microtubule depolymerization	6446,3925,9928,347240,146909,84643,81930,11075,11004,81551,57701,50861,
GO:0007020~microtubule nucleation	7283,23122,1453,2801,282991,23332,10426,85378,114791,10048,10142,10844,81565,55835,27175,54820,57606,27229,
GO:0007021~tubulin complex assembly	6902,1410,6950,402,7411,6904,
GO:0007023~post-chaperonin tubulin folding pathway	6902,6102,6905,6903,6904,
GO:0007026~negative regulation of microtubule depolymerization	324,23122,4281,10297,4130,23332,246176,26586,2258,9181,11075,89927,10634,10519,10300,57159,79929,58526,10013,50810,
GO:0007028~cytoplasm organization	3799,353238,54700,29842,
GO:0007029~endoplasmic reticulum organization	84522,5830,27348,9919,9217,844,3064,3998,858,29927,662,779,23033,25923,163590,64225,51062,57003,81671,89866,9451,9218,9980,10087,
GO:0007030~Golgi organization	22796,8934,2580,6836,9183,5205,148229,23122,23363,400,3064,1452,1453,3998,10972,55014,998,5862,5861,165324,91949,57198,8874,2804,9820,137886,5587,10959,27314,51501,93643,120892,8548,57584,25923,168620,54808,23332,339122,23207,57531,26259,79659,23345,64225,55666,9950,79895,9382,8729,399687,9712,128637,10133,81671,83548,64689,3801,54732,55204,64083,54828,25839,51332,54943,9529,55968,10565,11196,
GO:0007031~peroxisome organization	5830,5193,5191,5189,5192,8800,5195,8799,6342,5825,5828,215,5824,8504,5190,65084,83752,89866,9409,
GO:0007032~endosome organization	374666,10228,23317,55654,653145,9101,5878,5869,1759,23325,259173,55004,150368,84376,149371,144717,84067,5289,257364,29911,57679,79156,26276,64400,57617,51361,57403,25978,29887,10564,
GO:0007033~vacuole organization	9525,4693,4124,64601,9896,27183,
GO:0007034~vacuolar transport	25978,54602,29082,5119,79643,27243,100307126,1201,57132,92421,80762,128866,51652,
GO:0007035~vacuolar acidification	8992,6556,10312,155066,535,533,50617,51606,23545,25932,
GO:0007039~protein catabolic process in the vacuole	1358,
GO:0007040~lysosome organization	1203,1130,157807,55004,1200,19,3074,2548,53,411,7942,3425,4669,1201,4647,8678,8720,79158,120892,134829,84376,84067,256471,219931,3257,387032,29911,80317,64400,89781,51510,57617,2055,51361,51172,
GO:0007041~lysosomal transport	4864,411,4734,138050,255738,51332,55850,
GO:0007042~lysosomal lumen acidification	1203,527,5538,1201,54982,
GO:0007043~cell-cell junction assembly	57493,7122,1003,2701,10052,3982,1828,7082,6624,154796,201163,51564,8502,84612,59341,7094,83660,
GO:0007044~cell-substrate junction assembly	2335,3690,3678,3655,7145,7094,
GO:0007049~cell cycle	7157,119504,1033,5934,5884,6790,647309,55964,286826,4735,896,345643,5933,595,2079,91750,894,4331,90120,54962,8872,9212,55957,6829,8099,2580,5603,5414,5655,6478,6839,7813,1389,904,905,5201,55660,6867,9099,11334,6793,23582,10298,2771,3875,2773,54921,5292,6714,4656,7564,6737,6872,10309,1841,5595,5594,5596,196,402,5997,1326,4678,4171,3980,3981,2077,9770,311,3054,6197,150094,5499,382,10904,2770,55615,…
GO:0007050~cell cycle arrest	246176,324,1029,7161,1649,1028,10634,100144748,667,1027,283431,23499,322,7480,3664,5496,9092,10542,5565,2620,26959,1620,8522,4683,2081,8872,23645,9927,25,203,4609,3265,7040,3458,5621,7157,3467,3623,5925,7057,3624,3576,3659,6498,1647,811,3592,3593,5371,5494,7046,1026,2475,1030,1031,4436,6657,7249,1022,5608,6300,5571,5563,2619,1032,4291,7042,1982,4088,5310,4303,1021,5604,4853,10657,389541,5562,472,…
GO:0007051~spindle organization	55857,5902,10636,1107,7272,3832,9793,259266,10615,28989,79000,55722,7405,90417,
GO:0007052~mitotic spindle organization	6790,57562,3796,10671,2009,10403,9371,284403,23122,8658,5116,3925,1104,4134,7272,3832,5901,29899,10540,1778,8243,6491,23332,79003,57405,55726,10769,25777,9126,
GO:0007056~spindle assembly involved in female meiosis	1731,
GO:0007057~spindle assembly involved in female meiosis I	6790,26271,
GO:0007059~chromosome segregation	55839,348235,1654,8780,10403,332,8653,10636,699,5885,23476,9391,8940,292,7150,7153,2068,1104,6188,5518,672,1063,10664,4751,4752,3832,7329,1062,1060,23172,5510,157570,387103,151648,79980,157313,11243,152110,11011,148479,221150,55355,348995,79023,91754,10274,8239,116447,220134,127829,80152,25936,10615,6732,55755,83852,64210,28989,83540,81565,79003,84191,79903,57405,10783,3619,55207,54820,54069,7405…
GO:0007060~male meiosis chromosome segregation	728637,4292,56159,
GO:0007062~sister chromatid cohesion	114799,5889,9985,4361,8243,3835,11044,10735,27127,55294,1663,11331,79892,55869,9126,
GO:0007063~regulation of sister chromatid cohesion	699,
GO:0007064~mitotic sister chromatid cohesion	8243,23244,25836,23126,83903,113130,23047,9126,
GO:0007066~female meiosis sister chromatid cohesion	5889,346673,
GO:0007067~mitotic nuclear division	51429,387103,29901,201254,253012,83540,9183,10540,9113,55839,79003,9212,348235,8976,11113,10403,6790,4659,1070,332,11339,10636,699,2029,10270,5885,10534,701,11104,10474,8481,8812,11258,9025,10899,9400,23354,9133,8658,8089,9232,25,983,494551,7175,3082,1104,890,984,6188,1017,7465,993,994,995,6249,8021,23636,899,1069,5048,1452,1063,9972,9735,6990,4751,4752,6787,900,3832,8091,5536,5347,8218,7013,2669…
GO:0007070~negative regulation of transcription from RNA polymerase II promoter during mitosis	5925,6597,
GO:0007072~positive regulation of transcription involved in exit from mitosis	51547,
GO:0007076~mitotic chromosome condensation	10592,23397,64151,9918,23310,5119,11044,148479,7273,113130,51203,10051,
GO:0007077~mitotic nuclear envelope disassembly	100101267,11097,8815,9631,9133,23399,4000,5579,983,7175,891,5578,8021,23636,9972,5903,2010,4928,5347,57122,8480,23279,23175,23511,53371,9688,255919,348995,79023,129401,91754,23225,55746,23165,81929,9883,4927,7443,55706,9818,79902,10783,8086,10762,
GO:0007079~mitotic chromosome movement towards spindle pole	1062,3837,9787,10300,
GO:0007080~mitotic metaphase plate congression	9183,27243,9525,891,8766,1062,8452,8678,3835,3837,23212,9928,55165,55143,84722,57132,81930,10015,91782,10464,54984,92421,54908,81929,113130,79643,11004,3833,29082,128866,5119,51510,8697,27183,25978,51652,
GO:0007084~mitotic nuclear envelope reassembly	8815,4000,5518,2010,5520,5515,221035,23141,7443,80346,
GO:0007088~regulation of mitotic nuclear division	9585,79884,23113,10419,1613,23363,1104,995,858,4751,998,8881,5300,8621,9820,286151,79866,57026,9088,83987,26271,26013,
GO:0007089~traversing start control point of mitotic cell cycle	4193,8558,27085,990,
GO:0007091~metaphase/anaphase transition of mitotic cell cycle	11113,701,324,996,5347,8697,26271,
GO:0007092~activation of APC-Cdc20 complex activity	5347,5728,
GO:0007093~mitotic cell cycle checkpoint	4683,11130,7272,7483,9183,699,701,5884,3265,7040,5925,1030,9735,6152,598,1739,4085,8243,9587,65123,377630,5546,64859,55743,79035,1263,55055,10769,8295,8379,
GO:0007094~mitotic spindle assembly checkpoint	699,8379,701,56924,11065,9183,7756,9184,7175,324,996,7272,1063,7321,7324,5347,7013,25906,991,8881,4085,472,84861,56155,246184,56984,119504,64682,51529,10459,8697,51434,51433,29945,29882,10393,
GO:0007095~mitotic G2 DNA damage checkpoint	1112,4683,25949,983,890,8870,4361,8091,641,4303,80279,51347,55215,
GO:0007096~regulation of exit from mitosis	9183,9735,9587,10361,22933,84687,54443,8697,8556,
GO:0007097~nuclear migration	4628,5048,998,23160,124997,199953,8476,23224,25777,51164,
GO:0007098~centrosome cycle	1070,983,4869,1647,672,51175,
GO:0007099~centriole replication	22995,9851,10733,9738,284403,8481,1017,1069,159989,9662,163786,116840,80254,55755,55835,55722,
GO:0007100~mitotic centrosome separation	6790,9371,3832,81565,54820,
GO:0007113~endomitotic cell cycle	9039,10519,1263,
GO:0007126~meiotic nuclear division	9183,7516,8468,9985,1017,6117,4288,5888,7156,11144,8243,84072,201164,150280,66037,27127,8438,10426,132625,85378,114791,10844,27229,51207,9126,
GO:0007127~meiosis I	10018,1164,150365,388325,619455,5719,
GO:0007129~synapsis	101928601,10734,4438,23353,4292,4361,11144,283129,346673,254528,147872,283847,145645,84690,84944,55706,2177,
GO:0007130~synaptonemal complex assembly	6847,93426,644186,10919,100130958,9985,7917,9319,256126,84072,56159,10609,10388,56154,56158,642636,27030,10734,23626,
GO:0007131~reciprocal meiotic recombination	644186,27030,5890,4438,5889,7517,7516,5885,5892,9985,4361,5888,472,11144,6847,9319,285498,23626,346673,56159,124817,10111,116138,57820,25788,
GO:0007140~male meiosis	25858,2175,3306,284654,91646,676,245711,56155,138474,254528,122402,81930,136991,84944,10388,56154,64180,56603,11040,27030,11022,
GO:0007141~male meiosis I	5889,9985,7314,675,3306,8900,11144,9319,676,150365,23304,63946,50511,254528,3622,54514,29988,23626,
GO:0007143~female meiotic division	2069,109,494551,5573,5518,3297,3955,10388,9665,
GO:0007144~female meiosis I	7314,994,9319,254528,27030,
GO:0007147~female meiosis II	1618,84930,
GO:0007154~cell communication	375519,2702,100126572,2705,6546,6543,10052,6360,11339,2707,2709,10804,283,166752,4763,6362,6547,81025,3084,9322,158326,2701,341640,80144,125111,79412,349149,219770,83999,6363,54212,127534,59084,
GO:0007155~cell adhesion	4684,54510,100133941,56098,8174,3908,256158,5098,29780,27253,1306,176,7414,3910,1496,3909,57502,4340,23145,22798,390243,400709,22829,131873,256076,4815,949,22871,3728,89782,1524,3655,6696,1404,950,1462,10174,3673,3676,948,7060,3680,960,53841,55742,29119,920,7059,3695,6403,6092,3679,1311,3675,83660,3687,1003,145864,8470,80781,26032,3693,4685,285704,3691,421,3038,10752,5420,3491,3671,11122,1463,186…
GO:0007156~homophilic cell adhesion via plasma membrane adhesion molecules	56144,56111,65217,64403,999,56098,64084,2195,64072,1002,27253,56112,1012,56102,5098,1009,5099,54798,27328,56130,92211,56127,57717,26167,56121,56126,1014,53841,389118,1003,5101,1000,56136,5097,1016,1004,54510,1008,1015,1007,222256,120114,9746,56132,1005,28513,9620,2196,60437,1006,1829,1001,11122,259197,26025,1826,10205,22883,5100,56253,3688,5979,634,5817,5797,3897,1830,4345,5291,1010,1013,5310,182…
GO:0007157~heterophilic cell-cell adhesion via plasma membrane cell adhesion molecules	100133941,91179,22859,259197,2895,56253,3383,7369,3678,3676,5817,6403,6401,1000,7412,3683,869,5789,923,3897,4345,3963,1002,9378,1525,8763,5068,57228,214,5818,10666,201633,79633,347902,57463,386724,57863,22871,253559,199731,5819,8642,81607,23705,30835,25945,57451,11141,
GO:0007158~neuron cell-cell adhesion	460,4685,5979,1056,9378,9379,8851,152330,57502,22871,22829,57555,7143,9369,54413,4815,
GO:0007159~leukocyte cell-cell adhesion	100133941,3689,3383,3688,337,796,7369,3678,6352,3676,7430,6403,6401,7412,3683,4907,4478,959,3897,6850,4973,6093,7264,10318,51148,83706,10332,30835,
GO:0007160~cell-matrix adhesion	3689,3694,22795,63923,4585,51754,554225,3688,54749,5829,3695,158326,9270,10018,8910,8499,7007,8515,1842,27076,183,1281,2243,2244,2266,7448,3690,3685,3674,967,6722,3676,4811,960,3691,3673,3693,7414,7412,3683,7148,3655,50509,3675,3696,947,1490,3232,1499,2814,7059,4059,8516,2013,3672,81792,5879,5310,1020,6900,7010,7074,8500,3611,10232,8754,8751,8174,3679,7791,1305,284348,255743,11093,161497,146183,2…
GO:0007161~calcium-independent cell-matrix adhesion	2335,3688,5310,340706,
GO:0007162~negative regulation of cell adhesion	4542,5420,102,23654,27299,5364,1826,9404,1600,1366,3827,3273,54,6693,5921,2065,2192,3371,94,396,397,1012,58494,8763,5140,9037,177,284,7045,375056,168002,79872,27289,10507,6494,122258,398,80725,53616,5365,
GO:0007163~establishment or maintenance of cell polarity	55742,23122,10494,80184,10653,917,6351,6693,324,1495,10486,998,10096,10097,23418,10487,1739,9053,2195,6425,23322,23332,56288,23224,84612,23499,9578,
GO:0007164~establishment of tissue polarity	3172,
GO:0007165~signal transduction	23380,5144,288,355,57636,2243,54922,374308,148022,57584,407,9984,79890,6788,9912,8633,23526,962,115703,26130,4651,6695,8831,11141,26280,10142,257106,5586,5137,55714,4615,116985,28511,1124,50859,51735,83953,393,81609,29881,348094,201176,57569,116984,9863,8045,115677,6011,8826,27115,401387,5662,58504,728780,143872,644943,390053,4301,5905,553158,2782,1499,51440,5153,6773,25970,5747,80318,2561,29,993…
GO:0007166~cell surface receptor signaling pathway	4684,100133941,283383,1394,799,23284,221393,266977,6344,441631,576,256892,917,23266,64123,440153,5746,868,7434,222611,575,84658,5745,9340,117,84873,915,916,222487,2642,577,2696,30817,8797,10326,11045,8795,7106,23495,3551,1147,11318,6370,6885,8811,7105,10563,9046,10103,10100,10099,6610,11024,11025,10990,11033,8989,7348,10867,22859,8807,9530,51567,23620,10936,27075,23555,23554,11126,10261,1956,2147…
GO:0007167~enzyme linked receptor protein signaling pathway	3717,920,2064,3718,2621,51206,
GO:0007168~receptor guanylyl cyclase signaling pathway	79849,2788,4878,4881,4879,4882,4880,2984,2986,3000,2979,
GO:0007169~transmembrane receptor protein tyrosine kinase signaling pathway	238,2066,780,4919,1956,4916,4920,2065,7010,3480,2322,1436,2064,4058,4914,2675,11122,4593,10849,9788,9046,9019,9068,4803,920,925,3932,2534,2242,916,7525,4067,5979,3055,6098,924,1435,2268,926,3645,2321,116,4908,3716,5793,135,7297,624,4909,2324,3791,1445,117,5291,4145,7006,100124696,7294,27,2444,7535,6850,640,660,25759,3084,4486,695,10188,3702,3937,8711,5753,2889,4915,55359,399694,1464,284948,116449…
GO:0007171~activation of transmembrane receptor protein tyrosine kinase activity	26585,1950,154,5618,1136,1946,10718,3084,284,56034,29990,51378,
GO:0007172~signal complex assembly	5747,8440,916,6714,4690,5829,23542,2185,
GO:0007173~epidermal growth factor receptor signaling pathway	122706,5717,5718,5715,5293,5286,5296,10213,9542,102,5688,5924,2069,9146,6712,1147,2906,2255,5170,8038,5709,112,8823,10156,2309,10817,27040,10253,10252,8440,8822,109,23239,115,3717,9655,9252,5716,10254,8817,161,10125,8437,111,9965,160,25,1956,4893,3265,3845,5155,1950,7039,7040,3559,5284,6708,5894,5154,1437,2064,3567,5582,2246,3932,2534,4747,2249,3562,2247,7429,1211,5159,7314,7316,369,5573,3815,940…
GO:0007174~epidermal growth factor catabolic process	7879,
GO:0007175~negative regulation of epidermal growth factor-activated receptor activity	9655,5663,84619,9052,122809,57732,54206,23624,58533,
GO:0007176~regulation of epidermal growth factor-activated receptor activity	8440,351,6464,5664,334,
GO:0007178~transmembrane receptor protein serine/threonine kinase signaling pathway	90,658,94,91,7046,269,10566,92,3654,93,659,4052,1432,8852,151742,8425,7227,
GO:0007179~transforming growth factor beta receptor signaling pathway	10370,7046,4087,4090,4086,4088,9110,4089,4221,7044,7122,8287,2660,7514,4092,4093,6885,4091,2661,904,905,9611,8928,10637,23645,8812,9372,2353,4609,5155,7040,2488,1281,335,5154,7157,5054,3725,3688,6667,1278,142,5045,7314,7316,7043,6497,6498,6714,6347,3248,1385,3726,2022,3693,867,892,5933,5371,409,1003,5494,5501,657,94,7048,3397,1030,8200,5829,1024,2339,1025,7321,2662,7323,9040,387,7042,5499,5500,22…
GO:0007181~transforming growth factor beta receptor complex assembly	7049,2331,163126,
GO:0007182~common-partner SMAD protein phosphorylation	7040,652,5371,7048,6711,4087,
GO:0007183~SMAD protein complex assembly	9372,7040,2280,4088,4089,4087,4086,163126,
GO:0007184~SMAD protein import into nucleus	9372,7040,3725,7043,5371,8200,10140,7042,6711,
GO:0007185~transmembrane receptor protein tyrosine phosphatase signaling pathway	7204,5792,5764,5789,5791,10818,10076,
GO:0007186~G-protein coupled receptor signaling pathway	552891,2863,9628,259293,390084,2852,2767,440435,347088,59350,403274,138883,442194,390649,283383,117196,11255,2780,390151,120586,138882,219469,256144,4994,390432,9248,283110,259289,105369274,23432,1394,2778,80835,799,6000,5733,2917,2918,23284,26737,692312,10381,5739,392390,26248,391114,221393,401665,55890,266977,135941,6344,2550,81797,259294,390538,259290,442186,259292,353164,140,259295,576,127059…
GO:0007187~G-protein coupled receptor signaling pathway, coupled to cyclic nucleotide second messenger	4852,301,1129,6347,155,7253,1268,1812,3973,3274,4886,3352,3351,3354,6751,6752,3355,6754,7433,1230,6753,4161,3363,1269,6755,4988,4985,4159,5739,2825,2829,3361,4543,2831,2832,4544,3362,4158,4157,5745,3360,10203,344758,23566,11255,11251,
GO:0007188~adenylate cyclase-modulating G-protein coupled receptor signaling pathway	346562,59350,2770,2775,8811,8484,9340,2641,154,1129,2773,2779,155,2781,2780,2357,1268,5567,146,135,554,4160,2869,147,5734,4159,5733,2587,2642,1232,776,2768,5745,108,1395,196883,10163,
GO:0007189~adenylate cyclase-activating G-protein coupled receptor signaling pathway	2492,7253,112,8811,109,115,111,8698,796,5741,2691,5744,4883,1812,1816,3973,136,799,2774,114,5732,5739,2827,2587,2776,113,2778,2692,5745,108,107,10672,10203,79924,2849,196883,122042,114131,27201,90226,
GO:0007190~activation of adenylate cyclase activity	5894,4914,796,154,153,49,155,7253,5578,116,1812,1816,3973,2492,1909,135,136,554,799,1394,2774,10486,117,7434,2740,2696,801,2778,10487,2692,4915,5032,
GO:0007191~adenylate cyclase-activating dopamine receptor signaling pathway	9368,111,1812,1816,4988,1814,2774,54331,2782,2778,2844,9293,
GO:0007193~adenylate cyclase-inhibiting G-protein coupled receptor signaling pathway	2492,346562,846,1325,2865,2861,112,109,115,9283,111,2771,5660,2773,4883,2781,1901,4886,3352,3354,134,6752,3355,6755,2774,114,4985,4986,4987,5028,4887,3640,333,113,2770,5996,108,107,768239,196883,122042,1902,1903,2847,64805,60626,2550,11251,
GO:0007194~negative regulation of adenylate cyclase activity	8811,8484,5064,9568,2771,2773,150,1813,5578,4883,1815,1910,9495,4988,1814,729230,2587,2912,2917,2913,53829,53836,56413,2550,
GO:0007195~adenylate cyclase-inhibiting dopamine receptor signaling pathway	1815,1814,1813,111,2316,
GO:0007196~adenylate cyclase-inhibiting G-protein coupled glutamate receptor signaling pathway	2918,2916,2899,2912,2917,2913,2914,
GO:0007197~adenylate cyclase-inhibiting G-protein coupled acetylcholine receptor signaling pathway	1129,1132,1133,1128,1131,59340,11255,
GO:0007198~adenylate cyclase-inhibiting serotonin receptor signaling pathway	3350,3351,
GO:0007199~G-protein coupled receptor signaling pathway coupled to cGMP nucleotide second messenger	183,186,
GO:0007200~phospholipase C-activating G-protein coupled receptor signaling pathway	2492,846,8811,3060,3062,8484,23620,183,2099,4883,2357,7052,3973,1910,3579,146,6869,2149,3358,4829,185,886,887,148,3269,147,4988,4985,4986,5029,4159,5733,2587,5028,5030,2782,5745,5031,1241,55107,124274,339403,84634,84539,5032,9002,56923,10316,56413,53831,57105,51289,51196,51764,2837,10800,
GO:0007202~activation of phospholipase C activity	395,112,109,115,111,8698,1956,183,4803,283,4914,5582,5573,5576,1385,6401,5578,5566,5335,728,5568,5567,156,1909,3356,2769,799,5575,5577,148,552,114,117,3357,7294,553,2776,113,5136,801,5330,5153,5581,5580,108,107,3702,5137,3709,3710,3708,814,196883,115727,1902,10316,9170,9290,
GO:0007204~positive regulation of cytosolic calcium ion concentration	773,8620,8811,3060,10563,3717,8398,4040,10518,10911,111,8698,25,3827,5020,551,796,3553,2099,1906,1604,4828,3146,6288,5156,948,2697,116,2780,2057,6863,1907,728,6915,2624,1910,3579,100133941,146,1909,6869,2149,952,624,185,5021,2769,799,1043,886,887,1230,1236,133,148,147,4988,2645,552,4987,5029,729230,27,5733,2740,2826,2829,2830,623,2587,5028,553,2696,5294,4887,2833,10134,5030,1232,1233,1234,1235,12…
GO:0007205~protein kinase C-activating G-protein coupled receptor signaling pathway	8527,9162,160851,1607,8525,1606,1609,8526,8611,3060,23683,1906,885,1128,2596,566,1909,2149,3351,2915,3357,623,1608,3558,4035,2911,1395,139189,56288,9463,1154,51196,
GO:0007206~phospholipase C-activating G-protein coupled glutamate receptor signaling pathway	2915,9456,
GO:0007207~phospholipase C-activating G-protein coupled acetylcholine receptor signaling pathway	1129,1132,1133,1128,1131,2769,59340,11255,
GO:0007208~phospholipase C-activating serotonin receptor signaling pathway	3356,3358,
GO:0007210~serotonin receptor signaling pathway	3356,285242,3350,3360,9177,3352,3358,3354,3355,3363,3357,3359,3361,3362,353174,200909,170572,
GO:0007212~dopamine receptor signaling pathway	27065,51617,10776,112,8787,2773,2775,1815,3064,1813,83855,50632,
GO:0007213~G-protein coupled acetylcholine receptor signaling pathway	375790,1131,1128,6001,2771,1129,1132,1133,156,2767,2776,85397,2782,8851,23236,
GO:0007214~gamma-aminobutyric acid signaling pathway	2567,2555,200959,2566,2559,2558,785,773,9568,2771,2554,468,627,2569,2570,2556,2561,2557,2564,3360,5334,2565,2550,23228,
GO:0007215~glutamate receptor signaling pathway	2895,6751,2897,2892,2893,2776,2903,2898,2899,2904,3745,2905,2900,23236,
GO:0007216~G-protein coupled glutamate receptor signaling pathway	4308,80036,2916,2915,2899,2911,9455,9454,
GO:0007217~tachykinin receptor signaling pathway	6865,255061,6863,156,6869,6870,2869,6866,
GO:0007218~neuropeptide signaling pathway	2847,4886,6447,5179,5368,4988,84109,9427,181,8620,8811,3060,3061,3062,8484,8001,27297,11249,11248,11247,23620,4878,5443,5173,796,5539,4852,2922,4828,594857,5697,1363,116,6863,5367,51083,2741,2742,6751,6752,4923,4985,4986,4987,2825,2587,2831,2832,2743,10874,4887,2834,5540,4935,7349,347148,4158,1241,4889,9607,129521,644059,441509,124274,387129,344758,283869,128674,256933,10887,339403,114815,84634,8…
GO:0007219~Notch signaling pathway	80852,84934,28514,54492,5664,102,5663,84667,2116,1871,9270,8841,6591,26032,2762,6907,11156,9611,9148,8470,22905,4609,7040,3559,7157,351,2208,3880,307,5045,7314,7316,3002,650,5224,2683,1385,2805,189,4192,3741,595,892,5350,3232,409,6928,7048,6223,1027,4851,6662,1024,408,1050,8650,429,1004,3169,9978,6233,7311,6500,182,6868,8788,1021,1869,3087,4853,7088,7089,7090,7091,3516,2033,92129,145873,1272,2296…
GO:0007220~Notch receptor processing	28514,102,7314,7316,4851,5663,5664,6233,7311,182,6868,4853,63917,92737,83464,23385,51107,4855,54567,55851,4854,3714,
GO:0007221~positive regulation of transcription of Notch receptor target	4851,3516,84441,9794,55534,64783,4855,
GO:0007223~Wnt signaling pathway, calcium modulating pathway	7474,4920,8322,
GO:0007224~smoothened signaling pathway	138639,9786,132884,79989,85455,2737,2121,11127,2735,6608,7480,755,4821,51057,2736,6738,652,5080,403,7048,3340,3651,4825,4920,4294,8100,5727,23770,3280,3549,4735,6469,6491,50814,200894,388585,55733,146057,26123,79809,200728,204851,55212,90410,221914,154865,8445,84976,79867,139411,64399,11020,28996,79583,56912,55081,9033,57545,26160,27077,51098,51668,
GO:0007225~patched ligand maturation	84976,
GO:0007227~signal transduction downstream of smoothened	55764,
GO:0007228~positive regulation of hh target transcription factor activity	6469,6608,27148,
GO:0007229~integrin-mediated signaling pathway	3689,3694,9270,170692,4185,3683,203102,2515,3678,3688,3673,3676,3680,3695,3687,3693,3690,3679,3691,102,3911,27040,7305,8482,8515,1281,335,3685,3674,5341,3055,2268,3684,6714,634,7409,4831,2192,3655,3675,3696,1490,2207,4627,3682,7006,100124696,7294,6850,8516,3672,9564,5354,1601,667,5747,5781,1307,961,1015,3681,3611,8754,8751,8174,8452,1793,2185,4739,5587,7791,11093,83706,10979,84106,10077,55914,836…
GO:0007231~osmosensory signaling pathway	59341,
GO:0007249~I-kappaB kinase/NF-kappaB signaling	7099,3551,1147,7098,3656,6885,8767,9475,9220,7124,929,7314,7316,7132,4790,602,554,6233,7311,4791,5971,5970,5966,695,7186,6093,330,329,8737,8717,10454,134728,197358,353376,148022,257397,79155,79753,171392,10010,92610,55072,9020,10616,81858,64170,64343,51311,23118,28511,28512,51495,4795,29110,7189,11035,8517,23643,
GO:0007250~activation of NF-kappaB-inducing kinase activity	9618,7186,8797,8795,7098,6885,9966,183,4142,1116,3654,80829,10920,29775,79092,10892,10333,7189,8517,
GO:0007252~I-kappaB phosphorylation	7099,3551,1147,7098,6885,7097,10549,9641,153090,23085,54106,51284,
GO:0007253~cytoplasmic sequestering of NF-kappaB	28952,5716,3586,4792,4793,9908,11124,
GO:0007254~JNK cascade	4615,9175,846,5609,3656,6885,8767,4868,7124,7314,7316,136,5734,5599,5601,6416,1399,3654,5602,2257,6233,7311,4920,4294,5871,7786,2873,2874,23542,9459,10454,4296,148170,8491,50488,257397,10044,9821,142679,2259,10221,4217,1852,10045,64127,55504,51135,23118,10392,7189,8517,11221,
GO:0007256~activation of JNKK activity	23005,4293,4294,2074,4214,4296,203447,23043,
GO:0007257~activation of JUN kinase activity	5609,8600,8312,9043,2081,9064,2205,5770,7474,6850,4293,4294,2074,5871,4214,2549,8737,5585,4296,153090,11184,79594,79444,4217,6363,4188,51776,51495,29969,1616,28988,23162,10746,11183,
GO:0007258~JUN phosphorylation	5599,5601,5602,9479,
GO:0007259~JAK-STAT cascade	101180976,2690,3601,282617,8835,9021,9306,8651,3717,9655,8554,10617,2688,6347,3454,2261,6774,729230,6772,6776,3455,6777,6773,57817,5310,9111,5311,6775,177,9646,282618,282616,133396,23529,
GO:0007260~tyrosine phosphorylation of STAT protein	3717,2149,3952,3718,
GO:0007262~STAT protein import into nucleus	3717,1950,2149,3718,3280,
GO:0007263~nitric oxide mediated signal transduction	2983,23576,23564,183,348,948,2357,4846,4842,4843,4887,186,3651,2982,4760,389692,79625,51655,
GO:0007264~small GTPase mediated signal transduction	5906,81876,54622,51195,100506084,5872,266747,401258,51326,5867,116987,22931,57826,127829,23348,1793,338382,7409,51735,55103,57139,394,22800,57111,85440,23433,100294341,139818,84100,79658,81704,401409,122706,644150,390790,9743,9771,326624,11158,83871,11020,5880,4649,8766,5901,400,339231,11069,5908,11159,80005,115727,7879,64284,381,9732,22808,6009,116988,378,51560,339122,387,121268,285282,22836,399…
GO:0007265~Ras protein signal transduction	25780,57698,122706,5899,5898,10125,5717,5718,5715,10213,6386,9542,8625,22808,5688,5924,2069,6712,5863,5603,2906,2255,5709,8823,10156,10817,27040,8822,9046,3717,9402,5716,8817,8437,9423,9965,1956,4893,3265,3845,5155,1950,4803,3559,6708,5894,5154,1437,2064,4914,7157,3479,3567,2246,2534,5925,4747,2249,3562,150,2247,5159,7314,7316,6237,369,3815,2251,6710,2260,2248,2250,6714,4684,3560,673,1438,5156,57…
GO:0007266~Rho protein signal transduction	5175,30851,643338,9475,6093,396,29984,10435,23263,9826,1147,395,5063,10298,5741,1278,150,1072,1909,185,604,397,3984,1012,55333,387,388,391,393,11135,2768,392,394,5058,5062,4650,10672,9411,8727,148170,57522,65979,54869,9138,10256,398,6242,152015,23580,57381,64787,56924,50650,9620,51495,57144,51765,10602,57216,8428,
GO:0007267~cell-cell signaling	6469,6369,6366,3491,6367,6373,102,8829,7483,7484,2069,6360,8823,50846,946,1943,10563,8822,9718,3992,26585,4068,9402,11334,8839,8817,5100,9019,8840,8838,9547,10505,11165,3906,183,4803,2796,551,5443,1081,7252,3972,5741,2691,5539,3630,4049,3440,3444,3553,712,3627,268,5154,7471,3689,3623,1906,5241,6280,796,154,2705,3624,153,2249,3562,150,4828,7472,390084,5697,6348,367,7295,2251,3375,2248,2250,5744,65…
GO:0007268~synaptic transmission	57468,9892,9229,320,200959,346562,706,10497,6386,3360,5368,5913,23025,9379,440279,321,8448,3775,1325,785,6512,6861,375790,773,2793,3777,2563,10815,5924,10755,8825,8573,8620,6582,2916,2906,5170,3783,112,23229,9196,8913,3786,3785,8811,3060,3061,3062,2788,109,10368,116444,115,10060,348980,8484,6327,8541,8499,8497,4040,9568,8416,6623,2744,161,26050,3776,9256,11337,5100,3756,9177,10911,111,9362,160,95…
GO:0007269~neurotransmitter secretion	8224,6854,9369,8541,9378,6512,7476,1855,10497,10815,8825,8573,9751,6582,8499,8497,9162,8938,2744,9256,23557,3312,6853,5864,4128,6857,1103,6529,6507,6506,6505,6539,6538,6511,5538,7915,6616,6812,6844,18,774,320,2572,6571,8500,2914,6572,6804,51248,22999,127833,84446,54407,2571,60482,6860,80331,140679,64130,6540,55327,9379,57030,27165,23025,11255,
GO:0007270~neuron-neuron synaptic transmission	9228,23095,1813,7416,5728,814,29767,
GO:0007271~synaptic transmission, cholinergic	285242,9177,348,1134,1146,1129,1132,1133,1128,1140,1728,1141,1131,1138,1143,1136,1139,1137,3359,1145,1142,1144,5913,1135,8973,353174,89832,200909,79608,170572,60482,57053,59340,55584,11255,
GO:0007274~neuromuscular synaptic transmission	100133941,773,23095,1134,1146,1128,1140,1141,5864,4908,1138,2119,1137,5024,6812,1145,1142,1960,1144,1135,8973,246329,60482,85366,22953,1837,
GO:0007275~multicellular organismal development	7474,374920,7471,5075,5078,5076,3234,10253,81848,91612,28514,152573,284297,23019,340168,644150,388015,7477,9200,54361,2140,5080,100529261,7480,64641,6478,6469,200734,421,7472,27123,7478,1879,8323,7484,5079,2070,8646,2139,4320,57593,51384,27122,55553,81029,5015,3201,6477,80326,7481,3218,399473,8797,7044,7379,1238,8507,8795,8794,22808,7483,9745,4593,51043,3149,6247,2797,8811,10251,10085,7813,221400…
GO:0007276~gamete generation	54466,199720,23399,7473,2649,4086,139886,128209,169981,474343,84690,158800,84694,2177,55120,7707,10927,
GO:0007281~germ cell development	7490,285,221400,10522,639,5914,652,6198,207,2475,5048,4436,6387,373861,342977,2176,7073,90,581,598,124997,339906,22873,373863,23424,10658,1618,6045,4090,56165,54456,56853,63978,79727,
GO:0007283~spermatogenesis	6795,367,51686,644186,378948,644150,64591,101928601,140732,1604,645961,3148,8091,121355,4485,7490,406,8287,11113,9083,5017,4438,9575,5889,10018,9043,221400,1515,11077,8468,5010,10656,9191,10491,26664,11063,9985,6305,5238,9509,8879,10272,8924,9232,6647,5328,4000,338,4142,5619,5620,6522,5104,1508,2067,2735,6098,100125288,389762,728137,728395,728403,100289087,441452,5914,3815,3482,6498,1636,7584,598…
GO:0007286~spermatid development	79989,10919,6691,9271,283417,29999,26330,2189,50846,9576,9025,9985,5619,5620,7141,3815,6595,6597,3306,8382,4948,54888,11144,6895,9319,6794,374308,4957,150365,91181,317719,554236,349152,168391,9702,220042,171484,171483,171482,147912,201164,204474,163589,5819,10658,23762,93661,132612,135138,132625,23617,9444,585,55342,10519,83700,83942,56163,80025,81892,84225,84223,3622,57820,8195,728695,27125,2911…
GO:0007288~sperm axoneme assembly	9148,7320,8100,23093,91978,79582,583,50487,
GO:0007289~spermatid nucleus differentiation	7141,3148,3267,9519,7110,5819,90780,26108,
GO:0007290~spermatid nucleus elongation	7141,8100,341567,63946,55818,
GO:0007291~sperm individualization	374768,
GO:0007292~female gamete generation	1730,4438,2661,5073,9210,2488,2492,8655,10766,11144,130951,8239,10017,254394,84515,23626,
GO:0007296~vitellogenesis	8061,57178,
GO:0007320~insemination	6406,6863,5023,8528,
GO:0007321~sperm displacement	10876,
GO:0007329~positive regulation of transcription from RNA polymerase II promoter by pheromones	10891,
GO:0007338~single fertilization	367,390243,157855,27443,7490,7993,9083,9082,7802,1047,8748,109,10566,49,2683,4179,7784,928,3235,3236,26476,3206,3205,3207,3237,4991,6677,10007,22917,158062,4486,7783,100131137,6674,4240,57829,5016,4033,57055,7222,53340,6895,89766,338879,8852,57828,378807,10361,85413,257062,347732,284359,117144,58508,57599,93185,64100,10426,84329,122258,117155,11315,2515,81892,79820,57113,10765,26998,11085,8747,72…
GO:0007339~binding of sperm to zona pellucida	410,136242,11055,124626,1047,8748,148229,49,2683,6950,7784,3010,3305,6677,22948,7203,10694,10575,167,22917,10576,7142,7783,57829,5016,9898,53340,54760,256710,10574,2515,26998,11085,8747,7455,
GO:0007340~acrosome reaction	84812,2054,109,10566,49,2741,2743,7142,246777,54760,90019,152015,55521,10343,148281,
GO:0007341~penetration of zona pellucida	6862,3074,49,2683,4184,7142,
GO:0007342~fusion of sperm to egg plasma membrane	390243,8459,5104,928,6677,167,246777,284359,117144,2515,152015,54586,
GO:0007343~egg activation	89869,831,164684,
GO:0007344~pronuclear fusion	983,
GO:0007346~regulation of mitotic cell cycle	23331,1028,51754,345643,332,10494,6386,5609,7161,8841,1613,9810,8872,5063,6793,9943,9448,10298,5925,646643,6119,5605,1326,6416,5606,429,1025,6990,6787,5608,5347,150094,5604,5871,6789,5058,5607,5062,6788,4214,5727,10795,80122,56254,10296,57551,203447,415116,8491,50488,84632,140609,8729,10111,11184,23411,4750,9020,4215,55437,9748,10783,1540,56924,56475,55726,55145,26574,11040,57144,51765,10055,2734…
GO:0007352~zygotic specification of dorsal/ventral axis	4091,4087,80319,
GO:0007354~zygotic determination of anterior/posterior axis, embryo	5046,10787,
GO:0007356~thorax and anterior abdomen determination	7490,10409,
GO:0007368~determination of left/right symmetry	115948,148345,28514,9371,80184,8312,2255,6899,7547,10637,55997,5681,92,5046,4851,579,4853,90,162,8100,5311,93,6491,7050,91147,55130,134701,23322,203286,27031,284086,23500,25914,55212,118856,164781,79659,63917,51626,1767,161582,5125,2302,8701,84976,80173,92749,221322,9742,5308,10370,25911,64446,84100,80114,8195,54903,57545,27019,29922,29880,
GO:0007369~gastrulation	9350,25949,7157,1738,653275,55997,6997,187,7048,7290,2253,145258,8452,10139,4087,2131,55578,8013,7479,55897,83881,
GO:0007371~ventral midline determination	6608,
GO:0007379~segment specification	343930,1856,3199,648,4300,22823,9935,
GO:0007386~compartment pattern specification	28514,4851,3955,10683,
GO:0007387~anterior compartment pattern formation	5090,
GO:0007388~posterior compartment specification	5090,
GO:0007389~pattern specification process	340260,4242,4281,6899,257,10297,2736,3211,653,324,3238,6935,3975,10718,444,6469,6495,7545,25928,54778,161357,57822,57619,2302,8831,2138,6910,30062,5986,
GO:0007398~ectoderm development	51043,3854,2054,1499,4771,657,7709,6469,219287,57822,1896,57154,57669,25806,
GO:0007399~nervous system development	54510,63974,51299,9118,351,10603,84530,4336,8507,4131,10439,8110,3796,8326,2675,10570,317,1200,9201,2173,23543,4440,3785,1641,1678,8997,8822,9839,1826,5623,2676,7975,4983,6474,6327,2218,10677,10612,4034,11341,8787,8293,9148,4062,10675,7957,10220,8403,9362,9965,10505,9350,10380,9211,2353,338,3623,2705,1129,3624,3562,2247,2919,647135,1128,2250,7422,5126,6609,4729,1131,4908,5764,4192,43,51083,869,62…
GO:0007400~neuroblast fate determination	429,
GO:0007402~ganglion mother cell fate determination	4909,11281,
GO:0007403~glial cell fate determination	4908,1499,
GO:0007405~neuroblast proliferation	8326,2009,23654,5048,3400,429,3736,6469,9048,221955,10818,64399,29127,58158,54820,747,
GO:0007406~negative regulation of neuroblast proliferation	100133941,7040,7157,4763,627,1495,11023,147040,
GO:0007409~axonogenesis	63923,57698,667,322,7476,26257,778,11081,10446,5063,10211,1842,22865,26050,6285,351,885,6277,1267,645191,596,4133,4744,1813,3925,5864,4969,2263,5803,4974,324,1496,886,6259,2814,1630,4851,4060,5549,4218,10890,5457,7155,5076,2331,107,288,8301,3996,6794,126755,78999,57633,339398,219527,158038,100130733,57463,139065,9024,152330,654429,57453,84446,56288,51062,4897,84628,84894,85440,145581,114798,57679…
GO:0007411~axon guidance	8828,10505,123016,57698,389549,729920,122706,644168,2044,1808,56896,8829,1400,23114,5717,5718,5715,785,4147,8976,375790,10213,10752,6386,4917,9542,10570,1463,3983,1855,102,5688,5924,2069,103910,6712,9723,9826,10095,10109,10094,2051,2906,8399,10092,2255,23768,5364,5709,6478,8823,10156,8913,11041,3786,3785,10817,27040,1641,8440,7305,1943,8997,8822,3800,23396,10154,5623,2676,3717,4983,23380,5362,658…
GO:0007412~axon target recognition	7345,627,6812,27023,
GO:0007413~axonal fasciculation	8829,1268,5803,2048,2049,6900,9037,10371,8851,57463,152330,55079,4897,4692,55118,57142,1951,
GO:0007416~synapse assembly	9369,9378,22941,28988,10160,27445,773,7476,1855,6712,8443,1826,999,1813,1812,43,2742,627,6259,7474,4204,2823,89780,5728,1020,5457,3084,7855,54549,221935,22871,92737,57555,9806,4897,84694,9746,23705,85358,84189,23284,57717,54413,23767,9379,4646,56126,8321,8927,26052,23129,56127,56130,26167,56131,56132,56133,56122,56123,56125,
GO:0007417~central nervous system development	10370,410,391723,7844,1463,1200,9201,1641,30012,5071,5623,8745,5626,8876,8875,10842,1280,4155,6285,4804,2950,1404,1462,411,7077,176,5066,5455,4118,5803,1349,5080,135,3195,7078,91,6935,2897,6658,686,5601,2557,5121,10763,8892,3981,224,7915,6197,3651,1827,1822,5728,11281,5649,861,3399,4807,4808,5805,7704,7849,2332,6789,6788,1821,7159,6469,4884,40,4340,7368,23334,53358,340665,404037,79228,54806,92737…
GO:0007418~ventral midline development	2735,2736,6469,
GO:0007420~brain development	23236,140733,3167,340784,1808,8867,6814,4221,2009,9600,3777,23654,9751,26227,4724,5414,10018,9718,10100,1500,1497,7289,1203,9148,4821,8633,6496,10411,7546,2181,9531,8320,53615,1471,1282,347,3480,4233,4137,7067,1959,613,3925,378,2057,490,4908,831,4763,1901,6857,4907,928,38,355,4504,1786,939,205,6594,4082,2558,409,7048,672,3397,1445,2475,835,7080,7917,5859,6538,5533,10763,6770,6414,186,3176,5538,67…
GO:0007422~peripheral nervous system development	10370,23114,576,2676,4803,2064,1959,5008,4908,4763,2065,1910,224,6526,6663,30812,3190,5376,3084,1960,40,7368,9048,5274,6334,50674,
GO:0007423~sensory organ development	6658,2904,9935,
GO:0007431~salivary gland development	2255,1471,4824,29842,
GO:0007435~salivary gland morphogenesis	1956,7040,5423,7043,5080,7042,57045,
GO:0007440~foregut morphogenesis	4851,
GO:0007442~hindgut morphogenesis	2736,2737,7474,6469,
GO:0007468~regulation of rhodopsin gene expression	4901,6121,
GO:0007492~endoderm development	7478,3227,7040,100506013,3915,5744,5015,2626,7080,4851,5083,4088,3087,2186,4089,2131,23237,9968,55614,83881,57669,9573,3175,10787,
GO:0007493~endodermal cell fate determination	2627,64321,
GO:0007494~midgut development	1600,8854,5009,445,6256,1373,1499,7474,3158,2294,6608,
GO:0007495~visceral mesoderm-endoderm interaction involved in midgut development	2300,
GO:0007497~posterior midgut development	5979,1910,
GO:0007498~mesoderm development	7422,5017,6862,6899,3717,10220,23399,6911,3055,2114,92,7075,4145,9355,660,5515,79191,5457,695,6939,10320,4089,93,23184,2131,4232,79728,6398,2303,84667,9573,22806,
GO:0007499~ectoderm and mesoderm interaction	8626,
GO:0007500~mesodermal cell fate determination	9314,652,89870,
GO:0007501~mesodermal cell fate specification	2139,3207,5076,2138,10736,
GO:0007506~gonadal mesoderm development	64591,268,728137,728395,728403,100289087,7258,23414,
GO:0007507~heart development	27019,129446,840,150572,6648,285590,7046,176,148345,57493,1856,80184,6899,9718,10266,6474,64598,9645,10614,9965,53615,9421,5155,5020,4151,1281,5950,5894,2064,1906,7054,6678,100506013,2736,2737,4633,4522,5681,6722,5111,650,6997,1462,3676,2997,2623,5532,2697,5066,2057,7412,7137,7490,5764,4763,2065,5077,2624,2625,156,1909,3675,790,4015,6464,2767,5021,6717,1136,133,187,2200,5605,7048,5468,3397,836,18…
GO:0007509~mesoderm migration involved in gastrulation	6862,57669,
GO:0007512~adult heart development	7273,8557,27302,4625,4624,2697,148,147,4628,4331,1482,9464,4209,55252,80274,55636,
GO:0007517~muscle organ development	389827,100128927,6443,1106,2660,22808,3911,6899,8910,2218,9099,8912,10791,1410,4000,3627,3479,4621,1756,1293,4617,4654,7494,825,4703,43,3908,4487,6717,55553,7402,1063,2010,2115,8087,10660,6300,6525,859,2121,221937,4303,6876,4205,100271849,3399,8763,4208,1960,6445,2273,2275,3679,2483,4209,5463,7004,7291,10290,463,6442,1489,347273,493829,150921,165,146862,283078,163126,339855,11149,6444,126272,2341…
GO:0007518~myoblast fate determination	3475,4654,
GO:0007519~skeletal muscle tissue development	1756,79828,2006,93986,8837,4868,23309,2317,9611,9148,10791,6840,1436,1634,1508,4233,4634,6498,4617,140465,4654,4656,4763,4618,7026,3235,3236,844,4223,8048,4637,1020,857,4208,2033,7881,3142,1310,6495,1432,6901,79784,245806,93185,29895,10472,401265,56261,4154,51804,26576,
GO:0007520~myoblast fusion	90342,389827,8038,577,4868,8912,3756,7471,4654,824,831,4842,4627,2932,859,779,50937,51177,4756,5308,85461,9149,
GO:0007521~muscle cell fate determination	4208,6909,
GO:0007522~visceral muscle development	4624,
GO:0007525~somatic muscle development	4703,5523,3316,85407,
GO:0007528~neuromuscular junction development	785,375790,1855,10497,4593,1282,1134,2064,2263,3371,1287,4734,7402,784,3913,782,783,5058,6640,779,4915,120892,339855,9093,57679,55906,9254,22953,23024,23025,10939,10369,
GO:0007529~establishment of synaptic specificity at neuromuscular junction	2149,10243,
GO:0007530~sex determination	10370,6943,268,6715,7490,6658,
GO:0007538~primary sex determination	2516,
GO:0007548~sex differentiation	7476,268,1586,367,1271,5087,3172,7258,269,63947,63951,63946,9125,2491,8999,63948,63950,58524,10655,1761,
GO:0007549~dosage compensation	9555,55506,
GO:0007565~female pregnancy	4582,151,81539,3965,1364,10266,2778,183,2353,7040,2796,4878,5020,2488,5617,3481,259,2638,6019,6013,3479,3565,1392,7056,154,412,150,2695,5914,596,7043,4137,7372,5669,5670,7356,5744,3620,2113,8061,3248,3673,3485,116,152,5858,8909,1312,1393,3488,790,952,4842,5021,1394,133,5734,3952,6573,6776,5733,10135,2834,5228,6783,6777,2354,7349,7351,3291,5678,5672,5675,1723,1307,5016,5676,5069,5368,705,3641,5673…
GO:0007566~embryo implantation	441161,340784,730249,4485,8614,8434,6647,5328,1471,796,3553,2056,5270,3912,4313,642623,6696,7356,4318,3976,5618,6256,2192,2896,5743,682,7048,6159,6781,2013,126206,2288,5467,780,7216,10155,3590,5740,55585,199720,5125,81671,63978,84172,
GO:0007567~parturition	59350,1392,100137049,3248,5724,1394,5737,4322,203447,23764,8605,
GO:0007568~aging	2247,4261,3992,840,3658,706,6352,84687,2006,9021,317,4968,23645,10804,53615,1356,100,445,183,7076,2353,7040,2796,5179,796,3553,2056,1281,1410,3861,4155,350,7037,268,3156,847,4914,1543,7298,6185,3479,383,347,3689,710,4353,1965,3569,3725,2934,5423,154,1634,3868,4316,2775,1267,1738,5045,7043,1191,6347,1938,2152,2027,155,1728,7077,1385,3727,239,3485,2068,7412,6256,490,7133,831,1268,3586,5742,6198,191…
GO:0007569~cell aging	10370,6926,6647,632,7157,3383,983,4869,596,4282,2475,3064,3987,675,5549,6909,3611,23515,7486,27250,23411,9093,4335,3028,50507,57178,
GO:0007584~response to nutrient	410,4982,317,8520,8443,8473,2029,2182,19,2181,3939,1356,445,462,4049,335,213,7037,3156,2771,3479,3565,717,916,2067,3938,240,4137,1327,5315,1728,411,5447,3485,7412,1268,6915,54658,6198,191,1103,158,5313,218,6751,6752,6532,886,6546,2180,178,1649,3155,7048,5468,672,8644,2475,2642,2696,7274,6770,675,6821,3158,5019,7352,5728,6750,1603,7436,622,857,9370,34,340024,10999,65985,79602,6423,25828,64241,6424…
GO:0007585~respiratory gaseous exchange	6440,30012,9407,10905,1906,669,6439,1329,1080,2006,1909,1439,6441,5090,1137,3176,4204,3340,7352,2902,4124,1355,729238,653509,9618,2530,50515,50832,55967,1602,23162,10800,9935,1353,
GO:0007586~digestion	5408,100507055,1208,340204,388743,10753,2862,8811,57016,5539,4852,7031,276,5644,5645,10136,643847,643834,5222,5697,2169,1510,1504,280,5225,54658,6751,6752,886,887,7433,5646,1506,6564,3359,2587,6344,10874,5540,6718,1646,6750,7032,1645,6822,7033,4224,4225,644059,440387,389383,79924,154754,114131,90226,27159,23615,56287,51302,10891,
GO:0007588~excretion	4306,364,10497,4867,366,4868,10725,8645,183,7369,3162,525,6865,136,554,1811,359,6344,3758,6338,6340,1184,1187,1188,362,363,6557,2981,360,5002,55243,23327,81693,64241,64240,54577,50617,7827,9380,10686,
GO:0007589~body fluid secretion	6582,7432,1906,302,4881,4879,51552,2981,6583,2979,
GO:0007595~lactation	9612,7422,1147,9611,9148,5617,2638,1447,1448,353,7372,7421,4830,1385,5618,5066,595,790,5021,540,6776,7498,6777,3099,491,6531,1723,2692,857,538,5471,780,2066,5469,8648,7392,3091,1036,137964,139596,2030,27023,9451,8862,
GO:0007596~blood coagulation	346562,7035,2147,2155,9002,3796,6814,8546,2151,7044,5138,5296,10603,3797,487,9371,285,5890,9123,10257,4097,5170,5889,27040,11216,81,813,2277,23028,9046,3717,7975,9948,2974,8515,9162,8654,5152,9927,24137,10125,9060,10411,9630,23539,6647,2157,2162,25,2158,2159,1675,5340,2161,5328,5327,462,5265,2,718,7076,3827,4893,3265,3845,5155,1950,7040,3481,3439,3440,3446,3444,3452,3442,3448,3451,3456,3045,10018…
GO:0007597~blood coagulation, intrinsic pathway	2157,2147,2158,2159,2161,2,3827,350,2160,3818,7450,710,2811,2812,2815,2814,5547,708,
GO:0007598~blood coagulation, extrinsic pathway	2158,2159,2155,7035,2152,
GO:0007599~hemostasis	7450,2821,310,554,2313,4778,25946,64805,89781,
GO:0007600~sensory perception	158046,23620,135,887,4988,4986,4987,5368,9311,51393,6336,
GO:0007601~visual perception	1203,23746,5148,65217,388939,4649,94233,221391,9187,24,57096,5956,728458,778,50700,2918,7287,7288,3983,10692,5470,25794,6314,6004,6247,1406,5147,4976,11081,314,7399,6102,9249,8787,7466,7439,9227,368,6496,7546,8403,4990,2070,24139,9626,93145,1277,1280,1409,5950,611,2652,4942,1411,7054,1420,1419,1421,6010,4070,6295,5949,2779,1418,1301,6017,7299,5145,1141,22926,2780,5132,1001,2741,5961,1121,5080,141…
GO:0007602~phototransduction	94233,5956,728458,9600,2793,10692,611,2780,5132,5995,408,57010,9094,7222,40,221391,1040,23596,58473,10002,
GO:0007603~phototransduction, visible light	375790,10681,5475,57016,9397,9187,9672,2239,9249,8787,9227,55937,9626,3949,335,348,336,344,345,5950,7276,611,5956,2652,338,1208,337,4023,6010,5947,6295,5949,1128,2779,6017,5406,5145,5578,1109,5148,6382,1259,2767,4836,6385,2868,6383,2817,5957,5158,8644,2978,2339,2342,5948,2776,10988,5146,2719,2986,23173,6101,801,2782,2792,2262,24,3339,4036,3000,5588,1645,4035,1258,7804,6011,6121,222236,151056,3885…
GO:0007605~sensory perception of sound	65217,283310,153562,643226,554225,84530,55084,389207,83715,340990,2070,375611,10083,1690,9368,8312,6899,5172,5205,10253,6591,1687,1729,6940,6907,9948,7007,7399,2707,7466,53942,9860,10804,24139,9096,6647,1277,1280,3383,7020,7054,2876,3074,7068,2260,1301,1302,525,3753,1141,5077,2562,2706,2558,5269,836,6507,1027,2561,5456,501,3198,7275,3784,7349,1032,9132,64699,7401,26519,6169,4130,4693,776,491,1285…
GO:0007606~sensory perception of chemical stimulus	9038,728,26476,653166,8388,4995,2778,29991,9288,
GO:0007608~sensory perception of smell	5137,123016,127059,441932,343172,338755,100507003,2918,26696,109,442184,442186,26707,135948,135946,338674,8590,81458,1813,5141,8387,4991,2774,4975,390756,8386,26212,26496,65944,2778,6531,26211,1258,2535,2917,158131,26689,26494,26188,26493,26659,1260,127623,391211,158046,401993,401992,442361,130507,343171,1262,89797,284521,81472,123041,54831,391195,127064,81466,391196,127062,391191,391192,347468,2…
GO:0007610~behavior	4852,6348,4986,3357,81627,
GO:0007611~learning or memory	10152,8326,4125,8811,8484,1956,7432,5621,6285,4914,5582,2821,1392,1622,412,7067,1959,2760,5803,627,1393,5575,1814,114,836,5048,2740,4891,2334,5728,4208,2903,2904,7881,431707,80823,53358,2100,25946,84197,29767,267,
GO:0007612~learning	55236,84687,8867,7122,9486,10636,5071,3725,2534,590,7054,8061,5532,1141,378,5764,1812,7416,1816,1312,5742,6529,4923,5577,5743,1814,2915,273,6547,9378,2764,1742,6900,2904,2914,4915,23237,57502,84896,22829,57338,2258,84502,2844,64220,85358,57468,9369,8086,54413,57144,440275,26047,25769,6543,22986,22941,1501,10396,9293,
GO:0007613~memory	100132074,22941,4593,11202,8398,3776,5020,3481,3553,6285,3479,7054,3678,1621,2695,478,4835,1385,5532,1051,1141,1268,1812,5742,3274,3675,3356,1103,5021,6532,5743,3269,1139,2237,1524,5663,5664,8516,6547,54207,5728,41,7436,2903,2904,1979,9610,3710,89832,23373,10347,84896,81832,57338,8850,2258,123803,51247,85358,23236,50801,10769,57144,25769,9757,6543,22986,
GO:0007614~short-term memory	1827,23316,793,4192,1815,1312,5176,10231,2917,23394,
GO:0007616~long-term memory	10919,6446,9867,9486,10636,1497,793,6722,1813,6863,6198,6869,4909,114,2890,2475,4204,5649,5590,2902,107,5923,814,4915,22849,164312,114781,440275,57030,50944,
GO:0007617~mating behavior	351,7054,1812,4543,334,23542,55585,
GO:0007618~mating	7932,
GO:0007620~copulation	5266,18,
GO:0007621~negative regulation of female receptivity	551,7068,552,84152,
GO:0007622~rhythmic behavior	1959,
GO:0007623~circadian rhythm	4547,1628,181,406,1364,8553,8864,8841,9575,5187,1406,5078,10236,10492,9611,551,4914,7298,5054,3725,2155,7314,7316,3990,7150,1019,1385,3727,7166,1655,9572,1644,1815,355,6532,3363,4843,6095,540,6720,3397,3952,10135,3400,4543,8204,6550,4544,1454,2932,1374,84432,6233,7311,6500,3399,1960,5465,1660,107,2033,7071,8454,1859,687,4841,9370,4916,6121,1407,15,4915,4783,1408,23064,56339,121278,220202,128674,1…
GO:0007624~ultradian rhythm	10495,
GO:0007625~grooming behavior	1497,26050,3251,5020,551,353,1813,3218,1812,552,3064,5538,347148,8528,56923,
GO:0007626~locomotory behavior	2492,6648,55236,55084,83715,4211,460,2916,6801,2788,1826,27306,5309,10882,111,93145,6647,3251,551,351,793,7054,3074,1621,2775,2548,1813,6886,1141,4886,3358,1143,1136,147,4988,1814,4986,2119,2915,3064,1137,220,4887,6414,4857,4204,57152,5728,6616,2764,18,347148,774,5153,491,6531,3084,320,538,6571,334,2911,777,390259,257194,347730,89797,64067,55079,55283,9896,5194,23551,25946,57679,23230,321,54112,6…
GO:0007628~adult walking behavior	65217,23287,785,773,4864,27429,1497,1600,10533,7345,4137,1813,7200,1812,2741,409,6323,2743,2043,3766,6900,3778,775,2636,1949,7545,2395,51286,26090,55074,57731,28996,58524,57626,55636,2055,6334,
GO:0007631~feeding behavior	3061,181,8811,3062,8484,796,2641,5539,4852,2534,5697,1813,5367,51083,627,4886,3358,886,887,4160,7080,4887,2834,5540,4889,4915,644059,26058,257194,79924,283869,112609,4888,2847,64220,56923,23615,
GO:0007632~visual behavior	4867,261734,6506,83658,
GO:0007634~optokinetic behavior	3198,
GO:0007635~chemosensory behavior	5582,846,7442,29989,54429,50834,
GO:0007638~mechanosensory behavior	2115,55342,2672,
GO:0008015~blood circulation	11138,1727,4852,2056,3627,710,4018,2035,2153,1908,3212,2006,4886,5350,135,624,3363,133,94,552,6772,4524,6387,4223,5540,1827,4973,2313,1285,2982,2983,1874,719,4778,83943,4888,54567,26509,55636,6846,2837,57057,10021,
GO:0008016~regulation of heart contraction	5348,8912,10659,7054,1129,2775,7168,7067,7068,4624,1674,6271,5350,6717,2740,7139,1573,3784,859,774,6671,1760,6909,817,3768,121643,1839,84525,30819,27129,23630,26251,
GO:0008033~tRNA processing	83480,10775,129450,345630,100101267,54802,10248,25821,80324,126789,2091,1787,9692,11097,11260,9836,55687,9631,10799,11102,10667,10898,26995,2058,7175,1478,8021,23636,16,6301,9972,5903,4928,10785,57122,11157,5901,10557,10556,8480,54888,29894,23279,2926,8270,3735,348180,57570,150962,283742,55039,23511,54901,127253,441250,54931,53371,60487,283989,134637,90353,339487,152992,9688,80746,348995,79023,12…
GO:0008037~cell recognition	259197,3911,56253,921,1462,5817,5175,4345,57228,5818,10666,201633,57863,253559,199731,55790,5819,81607,64581,23705,79937,25945,
GO:0008038~neuron recognition	627,7852,4978,51294,50863,26047,
GO:0008039~synaptic target recognition	140735,
GO:0008045~motor neuron axon guidance	3199,6585,9353,2064,1959,1123,2118,6387,3975,3198,3110,2043,2253,1020,9241,214,494470,89884,56956,8022,
GO:0008049~male courtship behavior	3074,
GO:0008050~female courtship behavior	7067,7068,
GO:0008052~sensory organ boundary specification	4909,
GO:0008053~mitochondrial fusion	55669,4976,9927,581,597,578,84749,84895,201164,374986,54332,125170,56947,400410,54471,54927,51024,10939,
GO:0008054~negative regulation of cyclin-dependent protein serine/threonine kinase by cyclin degradation	11065,8452,79791,84417,
GO:0008057~eye pigment granule organization	357,
GO:0008063~Toll signaling pathway	4615,342979,7187,246330,57161,57162,
GO:0008064~regulation of actin polymerization or depolymerization	9087,6387,85464,54961,54434,
GO:0008065~establishment of blood-nerve barrier	1756,183,2947,60484,
GO:0008078~mesodermal cell migration	2253,55897,10787,
GO:0008088~axo-dendritic transport	351,4137,3064,320,3831,147700,80208,64837,
GO:0008089~anterograde axonal transport	8546,8943,9371,23095,24137,23557,6647,4747,10947,9001,10239,2647,547,8120,388552,282991,84709,63915,1176,84062,55330,23011,26258,6687,26985,
GO:0008090~retrograde axonal transport	667,6647,4747,5048,9001,124997,84709,81565,
GO:0008104~protein localization	8447,6927,11216,9465,3800,8985,51596,8408,11104,10566,7157,4869,642597,1813,2071,3799,7249,4204,190,9798,9001,859,975,2792,3339,857,3798,2903,8100,8878,2905,11021,1718,4738,55083,9696,160622,199720,11325,146059,55212,84951,57863,114790,26960,4897,22920,65266,57679,23230,11190,583,55909,53405,6549,27030,26153,23162,25776,23426,
GO:0008105~asymmetric protein localization	7476,23513,79659,8292,
GO:0008150~biological_process	92305,144404,10994,123283,343263,55206,100130988,84626,646625,387712,390916,4542,5733,4147,5287,30837,344148,9854,23306,10190,727851,10311,23351,2533,10217,9277,8552,22794,8933,5301,10257,758,10230,1527,23768,26037,259217,51050,114049,3196,6449,813,10768,4007,79157,9875,643641,10099,9506,9651,1953,284422,8629,30848,57830,5288,10867,8689,10590,7763,2579,8470,11212,3268,9256,374286,750,375035,27107…
GO:0008152~metabolic process	8824,286410,1769,84700,57325,347688,10351,3070,5144,7226,4647,6470,9557,79868,10720,79796,348158,80205,80179,80150,23400,9669,9063,196385,55226,79009,283927,1915,55748,2767,7321,79873,22,6854,23095,6901,23213,441250,3797,140564,26275,20,2940,439,57062,135152,4644,7323,51168,8701,6891,586,54490,54505,10741,221357,79572,57134,80896,2780,140687,149998,164668,200810,10347,11127,7364,266722,51816,2912…
GO:0008154~actin polymerization or depolymerization	7456,10152,7408,8976,7454,11034,10006,55740,2693,51738,51466,
GO:0008156~negative regulation of DNA replication	51053,3060,3364,5884,7040,7043,6282,4771,7013,545,7270,23244,339221,23063,146059,225689,990,23560,64061,2658,
GO:0008202~steroid metabolic process	441282,6820,27284,57016,8856,7367,1586,1583,1571,1576,1589,6818,445329,2230,1565,1548,1588,1559,3283,3292,231,1584,1109,6715,1585,1555,1577,54658,2232,3284,3290,706,6716,1557,2538,3293,8644,4047,6770,6783,6799,1646,7366,3291,6822,10948,6307,1545,112812,51170,25830,10901,79644,54576,80765,51741,2542,
GO:0008203~cholesterol metabolic process	22937,51141,3638,6927,3991,8542,4864,51360,8029,4041,10613,9420,8435,11160,19,9023,3949,335,348,336,341,345,847,338,3931,351,1583,3565,337,23436,10136,2230,3990,1071,1584,1585,6256,2232,2235,7292,6646,6720,3952,9619,3953,6770,1050,10577,7436,3069,5467,334,55911,6721,319,8720,10948,10682,8431,26119,255738,6653,23780,114876,114879,54982,2055,58488,27329,
GO:0008206~bile acid metabolic process	2494,10005,11001,4864,8714,5205,9420,8647,9023,213,30,1109,6256,6342,1581,3952,6579,2172,3295,6718,1593,1645,6555,570,6554,10499,8648,9971,8309,64801,80270,57704,28234,53919,51302,23600,1582,10998,10858,10599,
GO:0008207~C21-steroid hormone metabolic process	6718,10202,
GO:0008209~androgen metabolic process	8879,2099,1576,1588,7364,1109,6716,133,3295,6718,6469,25976,7923,10170,59338,10891,
GO:0008210~estrogen metabolic process	10720,8879,3553,3292,1312,54658,6783,6817,3295,1545,25976,59338,
GO:0008211~glucocorticoid metabolic process	335,2908,866,6770,4204,
GO:0008217~regulation of blood pressure	5742,1910,6446,28514,10266,4041,10911,6647,5972,183,4878,5443,4852,6648,476,796,1278,3162,1113,1636,4624,1584,4881,2784,4879,4883,6863,4882,1909,4886,947,4846,2643,680,2053,5743,94,5468,3952,4159,2642,186,477,5023,5973,59,3043,8529,774,2982,3084,775,719,6296,64167,206338,57085,257313,255061,5025,51752,27347,4012,29953,11188,10699,27035,
GO:0008218~bioluminescence	3053,6383,51156,
GO:0008219~cell death	1191,27098,773,8312,11202,1620,1149,8601,8915,3162,2355,3356,23636,5733,10287,3004,2012,2013,2014,7042,1982,4973,5376,664,3605,4296,10670,84893,9766,10133,57679,25865,50640,51776,9218,27158,143,11124,8313,9627,
GO:0008228~opsonization	1401,721,4153,3929,5806,961,2220,10417,
GO:0008272~sulfate transport	5172,1836,284129,115111,116369,65010,6561,29127,10861,26266,
GO:0008277~regulation of G-protein coupled receptor protein signaling pathway	26086,10267,10268,10266,6002,6004,8490,10636,2788,7289,8787,8601,8786,3688,116,2868,2869,5997,2870,9628,5998,5999,6000,2786,6993,5996,5082,9815,6011,57512,57528,386617,115727,23032,23236,64407,9455,55188,51196,10868,28964,
GO:0008283~cell proliferation	10728,2241,79733,647309,3660,3350,7066,6495,7422,274,23481,3491,8566,10419,4194,8781,3911,10622,3638,6899,10591,699,2277,23028,7813,701,10103,1736,4683,23380,863,8882,957,6867,23401,2239,8804,11334,51366,10579,10411,9450,11319,9211,11126,10297,10298,1956,3265,7039,5617,2641,4852,3552,3559,5894,4142,972,6285,2064,7157,1543,7298,2771,3479,2246,921,2242,1436,2067,1132,4233,3868,1133,6098,2919,1435,4…
GO:0008284~positive regulation of cell proliferation	645359,440561,220001,440560,653619,441871,441873,391003,2263,343068,343070,400735,343071,653606,3167,101929983,137814,729528,57504,846,2260,2735,399694,8091,7039,2261,56034,90120,146433,820,8317,7188,28514,6386,1871,7480,102,8085,9270,3551,2069,6926,4194,6862,5890,332,3200,6899,9055,63928,2277,8822,2661,26585,3717,23463,65122,10294,4041,9611,9244,8872,8741,9391,8817,8854,23376,9294,1366,65121,390…
GO:0008285~negative regulation of cell proliferation	2247,3621,324,8241,1029,389549,51147,3622,3659,10252,84289,153090,23026,4221,28514,8611,9537,9536,9270,9141,9368,3437,3664,8462,7483,30851,2069,9146,4194,8805,247,8493,7161,3636,2255,1594,2173,7041,9521,5612,9314,4091,10253,8440,6801,1687,3717,2218,863,6586,55654,8575,27340,23645,9148,8854,9353,10220,10804,23641,9350,2622,5340,183,3265,7040,2796,3552,3553,2495,5894,7031,6648,3273,4914,7157,8335,3…
GO:0008286~insulin receptor signaling pathway	10603,122706,10062,5717,5718,5715,29904,5286,5296,10213,9542,30837,8471,5688,5924,2069,6712,8992,2906,2255,5170,5709,8823,10156,10542,10817,27040,5565,8822,3717,9550,5716,8817,140710,10125,8437,534,9965,1956,4893,3265,3845,5155,1950,3630,3481,3559,6708,5894,5154,1437,2064,3567,2246,3643,2534,1977,4747,3480,2249,3562,3484,2247,5159,7314,7316,369,3815,2251,6710,2260,2248,2250,4684,3416,3560,673,525…
GO:0008292~acetylcholine biosynthetic process	1103,80736,60482,
GO:0008295~spermidine biosynthetic process	262,6723,79814,
GO:0008298~intracellular mRNA localization	22794,6780,636,
GO:0008299~isoprenoid biosynthetic process	4597,2224,4598,729920,9453,3422,3157,23590,3156,2222,3158,57107,27235,91734,
GO:0008306~associative learning	1392,154,6722,1813,1141,6863,1816,6869,2558,9775,4885,5538,7349,6616,41,5649,7832,1201,9610,4761,89832,4900,7143,2055,50944,
GO:0008333~endosome to lysosome transport	22898,441925,23295,23557,154,4074,27072,7879,6845,64089,388,4534,9737,201475,55681,22863,84376,84067,9392,65082,29911,23339,83547,6272,1045,7251,63971,26276,64601,55823,64400,63894,51510,57617,10042,51361,9482,22906,56112,
GO:0008334~histone mRNA metabolic process	6741,6628,22916,6635,6636,6637,6634,134353,4686,7884,25888,84967,
GO:0008340~determination of adult lifespan	7157,3416,5449,3064,4436,2956,2692,7799,472,120892,8438,3635,10229,27113,29842,
GO:0008343~adult feeding behavior	181,2863,4852,680,3952,64854,9607,127343,2693,51738,
GO:0008344~adult locomotory behavior	26470,7253,340990,10752,2906,5071,6623,1476,351,1267,2695,478,3218,1815,7111,3235,3236,4923,4909,6622,2668,5090,4985,5048,4929,6387,372,5538,477,4204,1182,6310,2257,1759,2902,2059,9698,6905,124925,26058,80243,163175,127343,7248,2259,123803,114781,11315,23544,84189,53616,3170,
GO:0008347~glial cell migration	706,4147,2335,1462,566,5028,2043,7042,1464,4692,64805,
GO:0008354~germ cell migration	8611,8613,7040,3688,3815,7046,6387,1525,2296,1761,
GO:0008355~olfactory learning	109,1815,2902,
GO:0008356~asymmetric cell division	10096,10097,2801,56288,
GO:0008360~regulation of cell shape	5064,752,644150,643338,445815,114299,375611,396,10627,6369,7940,10435,9368,103910,23654,9723,5364,1613,1690,7456,755,2620,57194,1729,8522,55660,2147,6708,2335,226,301,6285,3689,3569,3383,3249,2534,2242,1436,3074,3055,7429,7168,2268,6348,3815,6347,7430,7422,2038,23433,310,5921,5764,4478,11151,5962,4627,4628,3791,5829,6356,6354,2245,11135,2768,5747,2039,2059,1739,25805,3679,2185,10672,51177,55843,8…
GO:0008361~regulation of cell size	9368,10542,5916,7430,7409,1385,3575,3792,4478,5962,7504,7410,5879,491,389541,394,23108,128239,57521,23038,2055,10451,
GO:0008366~axon ensheathment	5010,4155,5354,5453,5467,57716,
GO:0008380~RNA splicing	54715,57805,9939,378948,378950,146713,84530,23543,79650,6633,10284,10199,8487,27257,22794,5433,1665,9128,9092,10236,9129,10465,5356,11051,8449,10492,51362,8996,8882,23451,23020,10286,22826,24148,51585,9406,51747,10421,9991,51691,3183,6629,6625,6626,3178,6627,378949,5940,5942,3312,2963,6628,3191,3958,6651,5432,5434,7490,3181,6421,654780,5430,11338,5725,5518,5431,3189,3187,1478,2962,2521,5438,27316…
GO:0008406~gonad development	1081,7490,2492,190,2253,10265,10409,157506,130497,8195,6299,
GO:0008535~respiratory chain complex IV assembly	9997,6341,1352,6834,388753,1355,285521,1353,
GO:0008542~visual learning	8905,6446,4212,10636,1497,10522,8622,3845,3156,351,3688,1621,6343,594857,3815,478,1813,673,1385,1141,4763,1812,5803,3274,4922,3269,147,1814,2475,27,3064,477,4204,6310,1020,5153,4297,2902,2903,775,777,3091,90410,81832,164312,8831,27023,2515,85461,60626,54413,84152,51473,65009,27020,
GO:0008543~fibroblast growth factor receptor signaling pathway	2247,2253,2263,122706,2260,2246,2257,2255,2261,2250,26281,2251,2252,27006,5717,5718,5715,5293,5296,10213,9542,5688,5924,2069,6712,1147,2906,5170,23768,5709,112,8823,10156,9158,2309,10817,27040,10253,8822,109,23239,115,3717,5716,8817,10125,8437,111,9965,1956,4893,3265,3845,5155,1950,3559,6708,5894,5154,1437,2064,3567,5582,3932,2534,4747,2249,3562,5159,7314,7316,369,5573,3815,940,6710,2248,6714,468…
GO:0008544~epidermis development	353135,353144,353132,645027,11127,2125,26239,5017,10555,8456,9333,3885,8796,2709,3861,3643,3480,3868,412,5744,3852,1832,488,3866,5454,4908,2252,6699,6704,6703,3846,1490,1382,6278,23581,4909,6698,6701,6700,3857,3849,1638,7454,5650,5948,224,2012,3889,3891,1999,27032,2171,51350,6304,646,1294,5351,3872,5465,8100,2549,3914,3918,2319,3882,3881,1041,1474,7357,3909,79755,79977,125981,57822,10481,6705,670…
GO:0008582~regulation of synaptic growth at neuromuscular junction	4593,6495,51804,8292,
GO:0008584~male gonad development	10370,221823,378948,8091,2175,7098,10018,6665,26471,7100,7812,10272,5972,3972,4142,3623,3643,2067,3624,29844,596,3815,2623,8531,6715,7490,8894,4254,5568,3973,2625,6240,2492,3148,5927,6716,3206,3205,3207,2254,1495,7046,7474,8644,4436,2626,6662,4678,6770,4323,3640,190,54361,30812,3157,6736,598,10549,2516,638,8751,10046,8031,1299,84159,10499,8648,4201,269,8433,317719,23639,56159,259266,6422,122042,5…
GO:0008585~female gonad development	101927581,2175,3417,7314,2492,675,54361,1299,84159,269,431707,25976,6422,132625,84969,5308,56956,
GO:0008588~release of cytoplasmic sequestered NF-kappaB	8740,939,91662,10795,7205,
GO:0008589~regulation of smoothened signaling pathway	2255,2735,2736,2263,5015,6095,2619,8100,5727,7545,79600,26005,23322,79809,1387,9742,80199,84100,51715,27152,
GO:0008593~regulation of Notch signaling pathway	23555,4179,3572,55333,10631,3996,3993,1840,63917,3955,
GO:0008594~photoreceptor cell morphogenesis	57010,6011,
GO:0008595~anterior/posterior axis specification, embryo	6926,6862,3234,6997,7474,7855,10818,83439,
GO:0008608~attachment of spindle microtubules to kinetochore	10403,7756,9184,23172,151648,56155,57082,9212,6795,
GO:0008610~lipid biosynthetic process	8540,2222,2182,2180,6720,47,5563,5562,137964,57171,55902,55301,2055,27339,
GO:0008611~ether lipid biosynthetic process	8540,5191,8443,84188,55711,
GO:0008612~peptidyl-lysine modification to peptidyl-hypusine	1725,1984,83475,56648,
GO:0008615~pyridoxine biosynthetic process	55163,29968,
GO:0008616~queuosine biosynthetic process	79691,81890,10190,5132,5082,132954,79031,
GO:0008617~guanosine metabolic process	1716,
GO:0008625~extrinsic apoptotic signaling pathway via death domain receptors	8797,1654,8795,8794,9191,11337,9531,4803,7124,596,7132,4763,355,939,5295,356,1612,637,8738,27018,3604,581,8772,9812,8717,153090,282991,162989,843,572,64112,6272,51202,56616,8793,1616,9994,8784,
GO:0008626~granzyme-mediated apoptotic signaling pathway	10277,5552,3002,3916,664,
GO:0008627~intrinsic apoptotic signaling pathway in response to osmotic stress	6326,
GO:0008628~hormone-mediated apoptotic signaling pathway	5741,1392,6753,6750,
GO:0008630~intrinsic apoptotic signaling pathway in response to DNA damage	6648,7161,27429,10018,11200,25,7124,5423,3162,596,7132,7133,7507,5295,1969,5371,2810,672,4292,835,8870,1396,2956,842,5591,1869,2074,581,598,4170,472,9641,3090,4776,597,578,599,572,64112,84944,400410,10017,10210,57600,27141,666,
GO:0008631~intrinsic apoptotic signaling pathway in response to oxidative stress	6648,5625,3717,10550,2876,596,4137,5371,5580,9833,5163,1545,90441,4217,56616,8428,
GO:0008635~activation of cysteine-type endopeptidase activity involved in apoptotic process by cytochrome c	317,836,840,842,54205,581,578,56616,
GO:0008637~apoptotic mitochondrial changes	100133941,487,10899,3433,291,4719,10105,207,2729,2730,7818,3099,637,5516,581,598,4170,4214,638,1029,84883,11040,
GO:0008643~carbohydrate transport	29988,10559,55974,7355,55032,23443,85019,208,54020,8682,340146,155184,11046,84255,219855,115584,84912,55343,91869,113829,66035,23169,6527,50651,
GO:0008645~hexose transport	100101267,11097,2542,9631,6513,6514,6515,7175,6523,6517,3098,6518,2645,2538,8021,23636,9972,5903,3099,3101,4928,57122,8480,23279,2646,23511,53371,9688,348995,79023,129401,23225,55746,23165,81929,9883,4927,55706,92579,9818,79902,57818,8086,10762,
GO:0008652~cellular amino acid biosynthetic process	26227,2744,2746,5053,2806,4942,440,2752,2805,2875,5831,443,5832,5723,2346,883,65263,339896,84706,29920,219595,27165,10003,29968,
GO:0008653~lipopolysaccharide metabolic process	313,
GO:0008654~phospholipid biosynthetic process	85465,10390,161247,619189,23761,56994,10423,51477,9489,3992,3074,9791,8526,5467,57678,54675,256987,128486,79888,84947,5833,8394,81490,57515,56895,56894,55326,
GO:0008655~pyrimidine-containing compound salvage	978,
GO:0009048~dosage compensation by inactivation of X chromosome	672,10209,5394,5976,
GO:0009051~pentose-phosphate shunt, oxidative branch	25796,2539,5226,
GO:0009052~pentose-phosphate shunt, non-oxidative branch	7086,6888,22934,729020,6120,23729,
GO:0009056~catabolic process	9317,8824,129303,
GO:0009058~biosynthetic process	137682,29926,56267,64081,8891,883,10840,23464,5130,51166,2222,9468,57136,212,55304,9517,123263,84706,211,5833,6898,160428,390110,55301,84680,54802,
GO:0009059~macromolecule biosynthetic process	8818,
GO:0009060~aerobic respiration	9512,9016,847,7388,1327,7381,6390,7385,158,7384,4723,7349,2647,1352,5018,9650,6834,2395,10873,90639,116228,113115,84701,6391,84269,80025,56181,23410,
GO:0009062~fatty acid catabolic process	23175,11332,2166,10455,1056,5467,23659,9663,64900,
GO:0009063~cellular amino acid catabolic process	55556,10295,
GO:0009069~serine family amino acid metabolic process	4522,63826,
GO:0009070~serine family amino acid biosynthetic process	26227,4522,
GO:0009071~serine family amino acid catabolic process	55258,
GO:0009072~aromatic amino acid family metabolic process	3242,2954,7166,5053,7054,2184,121278,84842,
GO:0009082~branched-chain amino acid biosynthetic process	587,586,
GO:0009083~branched-chain amino acid catabolic process	10295,587,8424,1738,1629,593,594,38,3712,11112,6470,36,223,586,4329,549,26275,152926,56922,3028,64087,55217,27034,
GO:0009086~methionine biosynthetic process	4548,4522,4524,441024,4552,
GO:0009088~threonine biosynthetic process	55258,79896,
GO:0009100~glycoprotein metabolic process	51046,3553,433,5046,338596,6569,177,11093,256435,30815,79690,23071,64840,
GO:0009101~glycoprotein biosynthetic process	9215,2650,10318,192134,64083,51146,
GO:0009103~lipopolysaccharide biosynthetic process	56052,54187,
GO:0009106~lipoate metabolic process	1738,
GO:0009107~lipoate biosynthetic process	387787,11019,
GO:0009108~coenzyme biosynthetic process	8034,80347,53354,60490,80025,79717,
GO:0009113~purine nucleobase biosynthetic process	2618,10606,6470,8833,5471,
GO:0009115~xanthine catabolic process	7498,316,
GO:0009116~nucleoside metabolic process	7378,4507,7372,4860,353,4833,10591,151531,471,8382,5471,84618,
GO:0009117~nucleotide metabolic process	51292,100526794,93034,10591,55,2766,2272,8226,161823,115024,51251,56916,11164,25996,
GO:0009124~nucleoside monophosphate biosynthetic process	377841,
GO:0009128~purine nucleoside monophosphate catabolic process	84618,
GO:0009132~nucleoside diphosphate metabolic process	283927,
GO:0009133~nucleoside diphosphate biosynthetic process	377841,
GO:0009134~nucleoside diphosphate catabolic process	956,
GO:0009142~nucleoside triphosphate biosynthetic process	4833,283458,203,4830,4831,205,51727,8802,4832,129607,122481,158067,26289,
GO:0009143~nucleoside triphosphate catabolic process	5169,956,5167,79077,
GO:0009154~purine ribonucleotide catabolic process	3094,
GO:0009156~ribonucleoside monophosphate biosynthetic process	221823,5634,5198,132,
GO:0009157~deoxyribonucleoside monophosphate biosynthetic process	7083,7084,7298,1633,1716,
GO:0009159~deoxyribonucleoside monophosphate catabolic process	10591,
GO:0009165~nucleotide biosynthetic process	221823,5634,5631,1719,5635,5636,200895,1633,83549,7084,7083,1635,1716,
GO:0009166~nucleotide catabolic process	4907,151531,7378,
GO:0009168~purine ribonucleoside monophosphate biosynthetic process	100,5198,3615,3614,2618,10606,159,158,471,8833,5471,122622,64077,
GO:0009181~purine ribonucleoside diphosphate catabolic process	954,
GO:0009186~deoxyribonucleoside diphosphate metabolic process	50484,6241,
GO:0009187~cyclic nucleotide metabolic process	5151,8622,11163,
GO:0009190~cyclic nucleotide biosynthetic process	107,109,111,108,114,113,196883,4882,115,4883,115004,
GO:0009191~ribonucleoside diphosphate catabolic process	11164,
GO:0009200~deoxyribonucleoside triphosphate metabolic process	50484,
GO:0009204~deoxyribonucleoside triphosphate catabolic process	3704,
GO:0009214~cyclic nucleotide catabolic process	1267,
GO:0009220~pyrimidine ribonucleotide biosynthetic process	51727,26289,
GO:0009223~pyrimidine deoxyribonucleotide catabolic process	30833,56953,
GO:0009225~nucleotide-sugar metabolic process	23483,
GO:0009229~thiamine diphosphate biosynthetic process	27010,
GO:0009231~riboflavin biosynthetic process	55312,
GO:0009234~menaquinone biosynthetic process	29914,
GO:0009235~cobalamin metabolic process	27249,5826,8029,5644,1504,6947,6948,4594,2694,4363,5646,440387,166785,326625,4548,11330,81693,51293,55788,4552,25974,
GO:0009236~cobalamin biosynthetic process	166785,326625,25974,
GO:0009247~glycolipid biosynthetic process	64090,79690,9514,338596,26301,89792,84002,
GO:0009249~protein lipoylation	387787,4706,11019,4826,51367,51601,
GO:0009253~peptidoglycan catabolic process	254773,114770,8993,124912,129530,57115,114771,
GO:0009256~10-formyltetrahydrofolate metabolic process	441024,
GO:0009257~10-formyltetrahydrofolate biosynthetic process	4522,
GO:0009258~10-formyltetrahydrofolate catabolic process	10840,160428,
GO:0009259~ribonucleotide metabolic process	79621,
GO:0009262~deoxyribonucleotide metabolic process	7084,
GO:0009263~deoxyribonucleotide biosynthetic process	6240,6241,50484,
GO:0009264~deoxyribonucleotide catabolic process	51071,30833,56953,
GO:0009266~response to temperature stimulus	162514,8823,2152,3158,26027,30001,51022,51393,
GO:0009267~cellular response to starvation	10634,7484,8493,3992,1515,10533,213,3625,3312,5899,2752,4654,6715,6720,8644,3171,54361,4149,1824,857,6721,2308,7071,659,7486,2621,9607,5166,120892,57535,22863,93664,6422,255738,27327,26263,23032,96459,7482,23411,10919,6934,58528,8877,29103,
GO:0009268~response to pH	410,760,7038,2629,412,411,2697,5066,7274,1186,41,6833,3764,7442,84329,2700,
GO:0009298~GDP-mannose biosynthetic process	4351,5372,5373,29926,29925,
[truncated: 9,123 more rows]
