# Supplementary material for: GeneSCF: a real-time based functional enrichment tool with support for multiple organisms
Source: BMC Bioinformatics. 2016 Sep 13;17(1):365. doi: 10.1186/s12859-016-1250-z (PMC5020511; doi:10.1186/s12859-016-1250-z)
Supplement: Additional file 13: — GeneSCF v1.1 tool, documentation and instructions to run test dataset (case study 1 and 2) used in this study. (GZ 4447 kb) [file 12859_2016_1250_MOESM13_ESM.gz › geneSCF-master-source-v1.1-p1/geneSCF_batch]

#!/bin/bash
TEST_PATH="$( cd "$( dirname "${BASH_SOURCE[0]}" )" && pwd )"; # Path having test datasets. No edit required from user side
### GeneSCF v1.1 patch release 1 script

### File/Folder path setup
#files_path="/FOLDER/WHERE/GENE_LISTS/STORED"; ### please enter path to folder where all gene lists are stored (recommended to keep all files in same folder)
files_path="$TEST_PATH/test"; # Test datasets. Edit the path for your own folder path.

#output_path="/FOLDER/PATH/FOR/OUTPUT"; ### Enter the paths where output to be stored (Inside this output folder GeneSCF will automatically create individual sub-folders for each gene list)
output_path="$TEST_PATH/test/output"; # Test datasets. Edit the path for your own folder path.

### GeneSCF configuration. Please edit 'db_batch_config.txt' file
mode="normal"; ### Please select the mode 'normal' or 'update'


### No edit required below
DIR="$( cd "$( dirname "${BASH_SOURCE[0]}" )" && pwd )"
db=( `cat $DIR/db_batch_config.txt | grep -v "^#" | cut -f1` );
samples=$(ls -t -v -p $files_path/* | grep -v "[\:]$" | sed '/^\s*$/d' | tr '\n' ' ' | sed -e 's/\(.*\) /\1/g');

jobsl=$(ls -t -v -p $files_path/* | grep -v "[\:]$" | sed '/^\s*$/d' | wc -l );
jobsdb=$(cat $DIR/db_batch_config.txt |grep -v "^#" |  wc -l );
total=$((jobsl*jobsdb))
echo "Submitted jobs - $total";
for i in $samples
do

IFS='/' read -a file_name <<< "$i";
fname="${file_name[@]:(-1)}";
mkdir $output_path/$fname;

for j in "${db[@]}"
do
mydb=( `echo "$j" | tr -s ':' ' '` )

echo "===============";
echo "$DIR/geneSCF -i=${i} -o=$output_path/$fname/ -db=${mydb[0]} -t=${mydb[3]} -m=$mode -bg=${mydb[2]} -org=${mydb[1]} -p=yes";
nohup $DIR/geneSCF -i=${i} -o=$output_path/$fname/ -db=${mydb[0]} -t=${mydb[3]} -m=$mode -bg=${mydb[2]} -org=${mydb[1]} -p=yes &> $output_path/$fname/${fname}_genescfv1.1_${mydb[0]}_run.log&

done
done
