# Supplementary material for: GeneSCF: a real-time based functional enrichment tool with support for multiple organisms
Source: BMC Bioinformatics. 2016 Sep 13;17(1):365. doi: 10.1186/s12859-016-1250-z (PMC5020511; doi:10.1186/s12859-016-1250-z)
Supplement: Additional file 13: — GeneSCF v1.1 tool, documentation and instructions to run test dataset (case study 1 and 2) used in this study. (GZ 4447 kb) [file 12859_2016_1250_MOESM13_ESM.gz › geneSCF-master-source-v1.1-p1/test/H12.list]

AC003088.1
AC008265.2
AC009502.1
AC010970.2
AC016831.7
AC068057.1
AC079949.1
AC093388.3
AC106900.6
AC118282.2
AC124890.1
AC129778.2
AC134878.1
AC139712.2
ACBD4
ACTA2
ADAM21
ADCK2
ADRB2
AEN
AF186192.5
AK3
AKAP10
AKR1B15
AL161626.1
ALCAM
ALDH1A3
AMZ2P1
ANKRD18A
ANP32D
APOD
ARHGAP5-AS1
ARSG
ART1
ASB15
ASCL3
ATAD1
ATXN3
BACE2
BAX
BBC3
BBS2
BCAS3
BTG3
BTNL9
C17orf82
C17orf89
C18orf56
C1orf198
C21orf67
CACNB2
CAPN2
CCNG1
CCNY
CD4
CDC27
CDC27P2
CDC42BPG
CDKN1A
CERS5
CHST6
CHTOP
CIC
CKS1B
CMBL
COBL
COL23A1
CRKL
CROCCP3
CTB-91J4.1
CTBP2P1
CTC-559E9.6
CTD-2090I13.1
CTD-2132N18.2
CTD-2328D6.1
CTD-2383M3.1
CTD-2521M24.10
CTD-2547E10.2
CTNNBIP1
CTXN1
CYP3A7
CYP4F2
CYP4F3
CYTH1
DCAF17
DCP1B
DDB2
DEAF1
DENND2D
DGCR6
DHRS2
DHRS3
DMTN
DNAJB2
DTWD1
DUOXA2
DUSP8
EBI3
ECT2
EDC4
EDN2
EID1
EIF3D
EIF3FP1
EMILIN2
ENC1
ENPP7P5
EXOC5
F2R
FAM127B
FAM162A
FAM200B
FBXO22
FENDRR
FER1L6
FIZ1
FOLR4
FOSL1
FOXD4
GADD45A
GAS7
GCC2
GDF15
GGCT
GNA13
GPAT2
GPHN
GPR87
GPX1
GRAMD4
GRB10
GSK3B
GTF2A2
GTPBP3
GUSBP9
HEPHL1
HHAT
HMGCL
HNRNPUL1
HSD3BP5
HSPA4L
ICAM1
IFNAR1
IL21R
INHBE
INPP4A
ISPD
IZUMO4
KCNJ12
KCNN4
KDM4B
KIAA1467
KIF2A
KIF5C
KLKP1
KLRG1
LAMA3
LIN7A
LINC00854
LINC00910
LINC01021
LMTK2
LOXL4
LSM3
MAMDC2
MAP3K1
MAP4K4
MAST3
MDM2
MDM4
MEF2BNB
MIR320D1
MPP7
MRPL27
MTA2
MTATP8P2
MTMR9LP
MTND4LP1
MTND5P10
MTRNR2L1
MTRNR2L12
MTRNR2L8
MTRNR2L9
MUC2
MYO3B
Mar-02
NECAP1P1
NEURL1B
NFX1
NHLH2
NMT1
NOC3L
NOM1
NT5M
NTPCR
PAPOLG
PCNP
PDIA4
PDXK
PGF
PHACTR4
PHF20
PHKB
PHLDA3
PHPT1
PHRF1
PLK2
PLK3
PLXDC1
PLXNB1
PLXNB2
PMF1
POLR3GL
POLRMTP1
PPP1R12B
PRODH
PSTPIP2
PTK2
PVT1
RABGGTA
RANGAP1
RASA3
RCC2
RCL1
RD3
REV3L
RFPL1S
RFX1
RGPD4
RIN1
RNA5-8SP6
RNASE7
RNASEH1P1
RNF224
RNF38
RP1-96H9.5
RP11-1017G21.6
RP11-1094M14.7
RP11-10O17.3
RP11-1129I3.1
RP11-1149O23.3
RP11-119B16.2
RP11-11N9.4
RP11-146D12.2
RP11-147L13.2
RP11-173M1.4
RP11-195B21.3
RP11-206L10.9
RP11-230G5.2
RP11-266L9.4
RP11-285E9.6
RP11-318K12.3
RP11-320M16.1
RP11-332J15.3
RP11-347D21.3
RP11-347P5.1
RP11-363L24.3
RP11-413E6.1
RP11-424D14.1
RP11-435B5.5
RP11-44F14.2
RP11-452F19.3
RP11-457M11.5
RP11-462G8.3
RP11-467J12.4
RP11-47I22.4
RP11-498J9.2
RP11-529J17.3
RP11-543P15.1
RP11-60I3.5
RP11-611D20.2
RP11-618P17.4
RP11-73O6.3
RP11-77K12.5
RP11-7F17.7
RP11-862L9.3
RP13-347D8.1
RP13-631K18.3
RP3-326I13.1
RP3-510D11.2
RP4-607J2.1
RP4-610C12.4
RP4-635E18.8
RP4-773A18.4
RP5-1092A3.4
RP5-857K21.3
RP5-902P8.12
RPL39L
RPL39P38
RPL4
RPL5P35
RPLP2
RPS19
RPS27L
RRAD
RRM2B
S100A2
SCNN1D
SDC4
SEC11C
SEPT7P7
SERPINB5
SFN
SFSWAP
SFXN2
SHANK2
SLC12A4
SLC25A33
SLC2A6
SLC30A1
SMEK1
SMIM20
SMN1
SMN2
SMTNL2
SNORA33
SNORA64
SNTA1
SNX16
SNX5
SRRD
SRSF8
SUGT1
SUMO1P4
SURF4
SYT8
TAC3
TANC2
TET2
TGFBI
TIMM21
TLR3
TMEM14C
TMEM167A
TMEM253
TMEM39B
TNFRSF10D
TONSL
TP53INP1
TRIAP1
TRIM16L
TRIM22
TRIM35
TRIM37
TRIM38
TRIM55
TRIP6
TSPEAR
TSSC2
TTC39A
TTLL2
UBR7
UNC45B
USP42
WFS1
XPO5
XXbac-B444P24.10
XXbac-BPGBPG55C20.1
YBX1P1
YBX3
Y_RNA
ZBTB7B
ZC3H12D
ZMAT3
ZNF33B
ZNF423
ZNF57
ZNF79
ZNF808
snoU13
