# Supplementary material for: GeneSCF: a real-time based functional enrichment tool with support for multiple organisms
Source: BMC Bioinformatics. 2016 Sep 13;17(1):365. doi: 10.1186/s12859-016-1250-z (PMC5020511; doi:10.1186/s12859-016-1250-z)
Supplement: Additional file 13: — GeneSCF v1.1 tool, documentation and instructions to run test dataset (case study 1 and 2) used in this study. (GZ 4447 kb) [file 12859_2016_1250_MOESM13_ESM.gz › geneSCF-master-source-v1.1-p1/class/lib/db/hsa/kegg_database.txt]

hsa00010~Glycolysis_/_Gluconeogenesis	10327,124,125,126,127,128,130,130589,131,160287,1737,1738,2023,2026,2027,217,218,219,220,2203,221,222,223,224,226,229,230,2538,2597,26330,2645,2821,3098,3099,3101,3939,3945,3948,441531,501,5105,5106,5160,5161,5162,5211,5213,5214,5223,5224,5230,5232,5236,5313,5315,55276,55902,57818,669,7167,80201,83440,84532,8789,92483,92579,9562,
hsa00020~Citrate_cycle_(TCA_cycle)	1431,1737,1738,1743,2271,3417,3418,3419,3420,3421,4190,4191,47,48,4967,50,5091,5105,5106,5160,5161,5162,55753,6389,6390,6391,6392,8801,8802,8803,
hsa00030~Pentose_phosphate_pathway	2203,221823,226,229,22934,230,2539,25796,2821,414328,51071,5211,5213,5214,5226,5236,55276,5631,5634,6120,64080,6888,7086,729020,8277,84076,8789,9104,9563,
hsa00040~Pentose_and_glucuronate_interconversions	10327,10720,10941,217,219,224,231,27294,2990,51084,51181,54490,54575,54576,54577,54578,54579,54600,54657,54658,54659,57016,574537,6120,6652,729020,7358,7360,7363,7364,7365,7366,7367,79799,9365,9942,
hsa00051~Fructose_and_mannose_metabolism	197258,2203,226,229,230,231,2762,29925,29926,3098,3099,3101,3795,4351,5207,5208,5209,5210,5211,5213,5214,5372,5373,55556,57016,57103,6652,7167,7264,80201,8789,8790,
hsa00052~Galactose_metabolism	130589,231,2538,2548,2582,2584,2592,2595,2645,2683,2717,2720,3098,3099,3101,3906,3938,5211,5213,5214,5236,55276,57016,57818,6476,7360,80201,8704,8972,92579,
hsa00053~Ascorbate_and_aldarate_metabolism	10720,10941,217,219,223,224,501,54490,54575,54576,54577,54578,54579,54600,54657,54658,54659,55586,574537,7358,7363,7364,7365,7366,7367,79799,9104,
hsa00061~Fatty_acid_biosynthesis	2180,2181,2182,2194,23205,23305,27349,31,32,51703,54995,55301,81616,
hsa00062~Fatty_acid_elongation	10449,10965,11332,122970,1892,201562,3030,3032,3033,401494,51102,51144,51495,54898,5538,60481,641371,64834,6785,79071,79993,83401,9200,9374,9524,
hsa00071~Fatty_acid_degradation	10449,10455,124,125,126,126129,127,128,130,131,1374,1375,1376,1579,1632,1892,1962,217,2180,2181,2182,219,223,224,23205,23305,2639,284541,30,3030,3032,3033,33,34,35,36,37,38,39,501,51,51703,81616,8310,
hsa00072~Synthesis_and_degradation_of_ketone_bodies	3155,3157,3158,38,39,5019,54511,56898,622,64064,
hsa00100~Steroid_biosynthesis	1056,10682,10826,120227,1591,1594,1595,1717,1718,2222,3988,4047,50814,51478,6307,6309,6646,6713,7108,8435,
hsa00120~Primary_bile_acid_biosynthesis	10005,10858,10998,1109,1581,1582,1593,23600,3295,51302,570,6342,6718,80270,8309,9023,9420,
hsa00130~Ubiquinone_and_other_terpenoid-quinone_biosynthesis	10229,154807,1728,2677,27235,3242,51004,51805,6898,79001,84274,
hsa00140~Steroid_hormone_biosynthesis	100861540,10720,10941,1109,1312,1543,1544,1545,1551,1571,1576,1577,1581,1583,1584,1585,1586,1588,1589,1645,1646,3283,3284,3290,3291,3292,3293,3294,412,51144,51478,54490,54575,54576,54577,54578,54579,54600,54657,54658,54659,574537,6715,6716,6718,6783,6820,7363,7364,7365,7366,7367,7923,79644,79799,8630,8644,9420,
hsa00190~Oxidative_phosphorylation	100532726,10063,10312,10476,10632,10975,125965,126328,127124,1327,1329,1337,1339,1340,1345,1346,1347,1349,1350,1351,1352,1353,1355,1537,155066,170712,23545,245972,245973,27068,27089,29796,341947,374291,440567,4508,4509,4512,4513,4514,4519,4535,4536,4537,4538,4539,4540,4541,4694,4695,4696,4697,4698,4700,4701,4702,4704,4705,4706,4707,4708,4709,4710,4711,4712,4713,4714,4715,4716,4717,4718,4719,4720,…
hsa00220~Arginine_biosynthesis	1373,162417,27165,2744,2746,2747,2752,2805,2806,2875,383,384,435,445,4842,4843,4846,5009,84706,95,
hsa00230~Purine_metabolism	100,100526794,101060521,10201,102157402,10606,10621,10622,10623,107,10714,108,10846,109,111,11128,11164,112,113,114,115,115024,122481,122622,124583,131870,132,158,158067,159,1633,171568,1716,196883,203,204,205,221264,221823,221830,2272,22875,22978,23649,246721,25885,2618,26289,270,271,27115,272,2766,2977,2982,2983,2984,2986,2987,29922,3000,30833,30834,318,3251,353,3614,3615,3704,374659,377841,390…
hsa00232~Caffeine_metabolism	10,1544,1548,7498,9,
hsa00240~Pyrimidine_metabolism	100526794,101060521,10201,10587,10621,10622,10623,10714,11128,114112,115024,124583,129607,139596,1503,151531,1633,1635,171568,1723,1806,1807,1841,1854,1890,221264,221830,22978,23649,246721,25885,29922,30833,30834,318,3704,377841,4830,4831,4832,4833,4860,4907,50484,51082,51251,51727,51728,51733,54107,5422,5424,5425,5426,5427,5430,5431,5432,5433,5434,5435,5436,5437,5438,5439,5440,5441,548644,54963,…
hsa00250~Alanine,_aspartate_and_glutamate_metabolism	122622,1373,158,159,18,189,2346,2571,2572,259307,2673,27165,2744,2746,2747,2752,2805,2806,284716,2875,339983,435,440,443,445,5471,56954,57494,64902,790,7915,84706,8528,8659,9945,
hsa00260~Glycine,_serine_and_threonine_metabolism	102724560,10993,113675,132158,1491,1610,1738,1757,189,211,212,23464,2593,26227,2628,2653,27232,2731,275,29958,29968,314,4128,4129,441531,501,51268,5223,5224,55349,5723,635,63826,6470,6472,64902,669,8639,875,9380,
hsa00270~Cysteine_and_methionine_metabolism	102724560,1036,10768,10993,113675,1491,160287,1786,1788,1789,191,23382,259307,262,2729,2730,27430,2805,2806,2937,3939,3945,3948,4143,4144,4190,4191,4357,4507,4548,51074,55256,58478,586,587,635,64902,6611,6723,6898,7263,84245,875,92483,
hsa00280~Valine,_leucine_and_isoleucine_degradation	10449,11112,1629,1738,18,1892,1962,197322,217,219,223,224,259307,26275,27034,30,3028,3030,3032,3033,3155,3157,3158,316,34,35,36,3712,38,39,4329,4594,501,5019,5095,5096,54511,549,56922,586,587,593,594,64064,64087,65985,84693,
hsa00290~Valine,_leucine_and_isoleucine_biosynthesis	10993,113675,586,587,
hsa00300~Lysine_biosynthesis	501,51166,
hsa00310~Lysine_degradation	10157,10919,123688,1743,1892,1962,217,219,223,224,23067,23127,2639,29072,3030,3033,38,387893,39,4297,4967,501,51111,51166,51268,5351,5352,54904,55217,55753,55870,55904,58508,6419,64324,6839,7468,79709,79723,79813,79823,8085,80854,83852,8424,84444,84787,85007,8985,9739,9757,9869,
hsa00330~Arginine_and_proline_metabolism	102724788,112483,112817,112849,113451,1152,1158,1159,1160,1610,217,219,223,224,2593,26,262,2628,2805,2806,283208,29920,383,384,4128,4129,4842,4843,4846,4942,4953,501,5033,51056,54498,548596,55748,5625,57571,5831,5832,58510,6303,65263,6611,6723,79814,84735,8659,8974,
hsa00340~Histidine_metabolism	10841,131669,144193,1644,217,218,219,220,221,222,223,224,26,3034,3067,3176,4128,4129,443,501,55748,57571,84735,
hsa00350~Tyrosine_metabolism	124,125,126,127,128,130,131,1312,1621,1638,1644,218,2184,220,221,222,259307,2805,2806,2954,3081,314,316,3242,4128,4129,4282,5409,6898,7054,7173,7299,7306,81889,8639,
hsa00360~Phenylalanine_metabolism	10249,1644,218,220,221,222,259307,2805,2806,314,3242,4128,4129,4282,5053,6898,8639,
hsa00380~Tryptophan_metabolism	11185,121278,125061,130013,15,1543,1544,1545,1644,169355,1892,1962,217,219,223,224,23498,259307,26,2639,3030,3033,316,3620,38,39,4128,4129,438,4967,501,51166,55753,56267,6999,7166,847,8564,883,8942,
hsa00400~Phenylalanine,_tyrosine_and_tryptophan_biosynthesis	259307,2805,2806,5053,6898,
hsa00410~beta-Alanine_metabolism	18,1806,1807,1892,1962,217,218,219,220,221,222,223,224,23417,2571,2572,26275,3030,314,339896,34,4329,501,51733,54498,55748,57571,6611,6723,84735,8639,
hsa00430~Taurine_and_hypotaurine_metabolism	1036,124975,2571,2572,2678,2686,2687,339896,51380,570,84890,
hsa00450~Selenocompound_metabolism	10587,11185,114112,118672,1491,22928,22929,4141,4548,51091,51540,56267,7296,883,9060,9061,92935,
hsa00460~Cyanoamino_acid_metabolism	124975,2678,2686,2687,57733,6470,6472,
hsa00471~D-Glutamine_and_D-glutamate_metabolism	27165,2744,2746,2747,
hsa00472~D-Arginine_and_D-ornithine_metabolism	1610,
hsa00480~Glutathione_metabolism	119391,124975,221357,2539,257202,2678,2686,2687,26873,2729,2730,2876,2877,2878,2879,2880,2882,290,2936,2937,2938,2939,2940,2941,2944,2946,2947,2948,2949,2950,2952,2953,3417,3418,373156,4257,4258,4259,493869,4953,50484,51056,51060,5226,6240,6241,653689,6611,6723,79017,9446,
hsa00500~Starch_and_sucrose_metabolism	10720,10941,11181,178,2538,2548,2595,2632,2645,276,277,278,279,280,2821,283209,2990,2997,2998,3098,3099,3101,5167,5169,5236,54490,54575,54576,54577,54578,54579,54600,54657,54658,54659,55276,574537,57733,57818,5834,5836,5837,6476,7358,7360,7363,7364,7365,7366,7367,79799,80146,80201,8972,92579,9365,
hsa00510~N-Glycan_biosynthesis	10195,10905,11253,11282,11320,144245,146664,152586,1603,1650,1798,199857,201595,22845,23193,2530,25834,2683,29880,29929,3703,4121,4122,4124,4245,4247,4248,4249,440138,54344,56052,57134,57171,6184,6185,6480,7841,79053,79087,79796,79868,7991,84620,84920,85365,8703,8704,8813,8818,
hsa00511~Other_glycan_degradation	10825,129807,175,23324,2517,2519,2629,2720,284004,3073,3074,4123,4125,4126,4758,4759,57704,64772,
hsa00512~Mucin_type_O-Glycan_biosynthesis	100528030,11226,11227,114805,117248,168391,192134,2589,2590,2591,26290,2650,29071,374378,442117,50614,51301,51809,55568,55808,56913,57452,63917,64409,6482,6483,79623,79695,8693,9245,9334,
hsa00514~Other_types_of_O-glycan_biosynthesis	10585,10690,135152,145173,146664,23127,23275,23509,2526,2529,2683,27087,283464,285203,29954,3955,4242,55624,56983,5986,6480,6487,727936,79709,84620,8473,8703,8704,8705,8985,9486,
hsa00520~Amino_sugar_and_nucleotide_sugar_metabolism	10007,10020,1118,132789,140838,1727,197258,2582,2584,2592,2645,2673,27159,2762,2821,29925,29926,3073,3074,3098,3099,3101,4351,51005,51167,51700,51706,5236,5238,5372,5373,54187,55276,55577,55907,5973,606495,64841,6675,7264,7358,7360,80146,80201,80896,8790,91373,9945,
hsa00524~Butirosin_and_neomycin_biosynthesis	2645,3098,3099,3101,80201,
hsa00531~Glycosaminoglycan_degradation	10855,138050,23553,2588,2720,2799,2990,3073,3074,3373,3423,3425,411,4669,60495,6448,6677,8372,8692,
hsa00532~Glycosaminoglycan_biosynthesis	10090,11285,113189,126792,166012,22856,26229,29940,337876,50515,51363,54480,55454,55501,55790,56548,64131,64132,79586,9469,
hsa00533~Glycosaminoglycan_biosynthesis	10164,10678,11041,2530,2683,4166,6482,6483,6487,8534,8702,8703,8704,93010,9435,
hsa00534~Glycosaminoglycan_biosynthesis	11285,126792,2131,2132,2134,2135,2137,222537,26035,26229,266722,3340,64131,64132,64579,8509,90161,9348,9394,9653,9953,9955,9956,9957,
hsa00561~Glycerolipid_metabolism	10327,10554,10555,1056,11343,116255,119548,129642,132158,137964,139189,150763,154141,1606,1607,1608,160851,1609,217,219,223,224,231,23175,253558,26007,2710,2712,2717,346606,3990,4023,501,5406,5407,5408,55326,55750,56894,56895,57016,57104,57678,64900,80168,80339,84649,84803,8513,8525,8526,8527,8611,8612,8613,8694,9162,9388,9663,
hsa00562~Inositol_phosphate_metabolism	10423,113026,138429,200576,23007,23236,23396,253430,27124,3612,3613,3628,3631,3632,3633,3635,3636,3705,3706,3707,4329,4534,4952,51196,51477,51763,5286,5287,5288,5289,5290,5291,5293,5294,5297,5298,5305,5330,5331,5332,5333,5335,5336,54928,55300,55361,55586,55613,56623,5728,64419,64768,7167,79837,80271,8394,8395,8396,84812,8776,8821,8867,8871,8897,8898,89869,9107,9108,9110,9562,9651,
hsa00563~Glycosylphosphatidylinositol(GPI)-anchor_biosynthesis	10026,128869,23556,2822,284098,51227,51604,5277,5279,5281,5283,54872,54965,55650,80055,80235,84720,84992,8733,8818,9091,93183,94005,9487,9488,
hsa00564~Glycerophospholipid_metabolism	100137049,10162,10390,1040,10400,10423,10434,10554,10555,10908,1103,11145,1119,1120,11313,122618,123745,129642,137964,139189,150763,151056,154141,1606,1607,1608,160851,1609,162466,23171,23175,23646,23659,23761,253558,254531,255189,26279,2819,2820,283748,30814,375775,391013,3931,43,50487,5130,5319,5320,5321,5322,5337,5338,54675,54947,55224,55326,55500,56261,56894,56895,56985,56994,57678,5833,64600…
hsa00565~Ether_lipid_metabolism	100137049,10390,11145,122618,123745,133121,151056,23646,254531,255043,255189,26279,283748,30814,391013,5048,50487,5049,5050,5051,5168,5319,5320,5321,5322,5337,5338,54947,56994,64600,7368,7941,79888,81579,8398,8399,84647,8540,85465,8605,8611,8612,8613,8681,9514,
hsa00590~Arachidonic_acid_metabolism	100137049,10728,11145,11283,113612,123745,127281,151056,1555,1557,1558,1559,1571,1573,1579,2053,239,240,242,246,247,255189,257202,26279,2678,2687,27306,283748,2876,2877,2878,2880,2882,30814,391013,4048,4051,4056,493869,50487,5319,5320,5321,5322,5730,5740,5742,5743,64600,6916,80142,81579,8398,8399,84647,8529,8605,8644,8681,873,874,9536,
hsa00591~Linoleic_acid_metabolism	100137049,11145,123745,151056,1544,1557,1558,1559,1571,1573,1576,246,255189,26279,283748,30814,391013,50487,5319,5320,5321,5322,64600,81579,8398,8399,84647,8605,8681,
hsa00592~alpha-Linolenic_acid_metabolism	100137049,11145,123745,151056,255189,26279,283748,30,30814,391013,50487,51,5319,5320,5321,5322,64600,81579,8310,8398,8399,84647,8605,8681,9415,
hsa00600~Sphingolipid_metabolism	10558,10715,10825,123099,125981,129807,130367,166929,204219,2531,253782,2581,259230,2629,2717,2720,29956,339221,340485,410,427,4758,4759,55304,55331,55512,55627,56624,56848,57704,64781,6609,6610,7357,7368,79603,81537,8560,8611,8612,8613,8877,8879,91012,9331,9514,9517,
hsa00601~Glycosphingolipid_biosynthesis	10317,10331,10402,10678,10690,11041,2523,2524,2525,2526,2527,2528,2529,2651,2683,28,6484,6487,6489,79369,84002,8702,8703,8704,8707,8708,
hsa00603~Glycosphingolipid_biosynthesis	10317,10690,2523,2524,26301,2717,3073,3074,4668,53947,6482,6483,6489,8706,
hsa00604~Glycosphingolipid_biosynthesis	256435,2583,27090,2720,29906,3073,3074,30815,6482,6483,6489,81849,8705,8869,9197,
hsa00620~Pyruvate_metabolism	10873,134526,160287,1737,1738,197257,217,219,223,224,2271,2739,3029,31,32,38,39,3939,3945,3948,4190,4191,4199,4200,501,5091,5105,5106,5160,5161,5162,5313,5315,55902,84264,84532,92483,9380,97,98,
hsa00630~Glyoxylate_and_dicarboxylate_metabolism	112817,125061,132158,1431,1738,189,2653,2731,275,2752,283871,38,39,4190,4191,4594,48,50,5095,5096,51179,54363,6470,6472,81888,84693,847,9380,
hsa00640~Propanoate_metabolism	160287,1629,1738,18,1892,1962,23417,26275,3030,31,32,34,38,39,3939,3945,3948,4329,4594,5095,5096,55862,55902,593,594,79611,84532,84693,8801,8802,8803,92483,
hsa00650~Butanoate_metabolism	116285,123876,18,1892,1962,2571,2572,3030,3033,3155,3157,3158,341392,348158,35,38,39,5019,54511,54988,56898,622,6296,64064,65985,7915,79944,
hsa00670~One_carbon_pool_by_folate	100528021,10588,10797,10840,10841,123263,160428,1719,200895,25902,2618,275,441024,4522,4524,4548,471,6470,6472,7298,
hsa00730~Thiamine_metabolism	27010,79178,84284,9054,
hsa00740~Riboflavin_metabolism	55312,645,7299,80308,
hsa00750~Vitamin_B6_metabolism	29968,316,493911,55163,57026,8566,
hsa00760~Nicotinate_and_nicotinamide_metabolism	100526794,10135,115024,133686,22978,23057,23475,23530,27231,30833,316,349565,4837,4860,4907,51251,5167,5169,54981,55191,56953,64802,65220,683,83594,84618,93034,93100,952,
hsa00770~Pantothenate_and_CoA_biosynthesis	1806,1807,339896,5167,5169,51733,53354,55229,586,587,60490,60496,79646,79717,80025,80347,8875,8876,
hsa00780~Biotin_metabolism	3141,54995,686,
hsa00785~Lipoic_acid_metabolism	11019,387787,51601,
hsa00790~Folate_biosynthesis	1719,200895,2356,248,249,250,251,2643,4337,4338,5805,5860,6697,8836,
hsa00830~Retinol_metabolism	100861540,10170,10720,10901,10941,124,125,126,127,128,130,131,145226,1543,1544,1548,1551,1555,1558,1559,1562,157506,1576,1577,1579,158835,1592,195814,216,29785,316,317749,340665,50700,51109,53630,54490,54575,54576,54577,54578,54579,54600,54657,54658,54659,54884,56603,574537,5959,6121,728635,7363,7364,7365,7366,7367,79799,8228,8608,8630,8694,8854,9227,9249,
hsa00860~Porphyrin_and_chlorophyll_metabolism	10720,10941,124454,1352,1355,1356,1371,2058,210,211,212,2235,2395,2990,3052,3145,3162,3163,326625,54490,54575,54576,54577,54578,54579,54600,54657,54658,54659,5498,574537,644,645,7363,7364,7365,7366,7367,7389,7390,79799,9843,
hsa00900~Terpenoid_backbone_biosynthesis	10269,10654,116150,2224,2339,2342,23463,23590,3156,3157,3158,3422,38,39,4597,4598,51449,57107,79947,91734,9453,9986,
hsa00910~Nitrogen_metabolism	11238,1373,23632,2746,2747,2752,377677,759,760,761,762,763,765,766,767,768,771,
hsa00920~Sulfur_metabolism	10380,23474,4357,54205,54928,58472,6821,7263,9060,9061,
hsa00970~Aminoacyl-tRNA_biosynthesis	10056,10352,10667,118672,123263,123283,124454,16,1615,2058,2193,23395,23438,25973,2617,283459,3035,3376,3735,4141,4511,4553,4555,4556,4558,4563,4564,4565,4566,4567,4568,4569,4570,4571,4572,4573,4574,4575,4576,4577,4578,4579,4677,51067,51091,51520,5188,54938,55157,55278,55699,57038,57176,57505,5859,5917,6301,6897,7407,7453,79587,79731,80222,833,8565,92935,
hsa00980~Metabolism_of_xenobiotics_by_cytochrome_P450	10720,10941,1109,119391,124,125,126,127,128,130,131,1543,1544,1545,1548,1553,1555,1559,1565,1571,1572,1576,1577,1645,1646,2052,218,220,221,221357,222,22977,27294,2938,2939,2940,2941,2944,2946,2947,2948,2949,2950,2952,2953,29785,3290,373156,4257,4258,4259,54490,54575,54576,54577,54578,54579,54600,54657,54658,54659,574537,653689,6822,7363,7364,7365,7366,7367,79799,8574,873,874,9446,
hsa00982~Drug_metabolism	10720,10941,119391,124,125,126,127,128,130,131,1544,1548,1555,1557,1558,1559,1565,1571,1576,1577,218,220,221,221357,222,2326,2327,2328,2329,2330,2938,2939,2940,2941,2944,2946,2947,2948,2949,2950,2952,2953,316,373156,4128,4129,4257,4258,4259,54490,54575,54576,54577,54578,54579,54600,54657,54658,54659,574537,653689,7363,7364,7365,7366,7367,79799,9446,
hsa00983~Drug_metabolism	10,1066,10720,10941,151531,1548,1576,1806,1807,1890,2990,3251,3614,3615,3704,51733,54490,54575,54576,54577,54578,54579,54600,54657,54658,54659,54963,574537,7083,7084,7172,7363,7364,7365,7366,7367,7371,7372,7378,7498,79799,83549,8824,8833,9,978,
hsa01040~Biosynthesis_of_unsaturated_fatty_acids	10965,11332,122970,201562,30,3030,3992,401494,51,51144,51495,54898,55825,570,60481,6319,641371,79071,79966,8310,9200,9415,9524,
hsa01100~Metabolic_pathways	10,100,10005,10007,100137049,10020,10026,100526794,100528021,100528030,100532726,10063,100861540,10135,10157,10170,10195,10201,102157402,10229,102724560,102724788,10312,10317,10327,10331,1036,10380,10390,1040,10400,10402,10423,10449,10476,10554,10555,10558,1056,10588,10606,10621,10622,10623,10632,10654,1066,10678,10682,10690,10714,10715,10720,10728,10768,10797,10826,10841,10855,10873,10901,10905,…
hsa01200~Carbon_metabolism	10873,10993,113675,128,1373,1431,1737,1738,1743,189,1892,1962,2023,2026,2027,2098,2203,221823,226,2271,229,22934,230,2539,25796,2597,26007,26227,26275,2645,2731,2746,2747,275,2805,2806,2821,283871,2875,29968,3030,3098,3099,3101,34,3417,3418,3419,3420,3421,35,38,39,414328,4190,4191,4199,4200,4329,441531,4524,4594,48,4967,50,5091,5095,5096,51179,5160,5161,5162,5211,5213,5214,5223,5224,5226,5230,523…
hsa01210~2-Oxocarboxylic_acid_metabolism	1431,162417,2805,2806,2875,3417,3418,3419,3420,3421,48,50,51166,586,587,84706,95,
hsa01212~Fatty_acid_metabolism	10449,126129,1374,1375,1376,1892,1962,201562,2180,2181,2182,2194,23205,23305,27349,30,3030,3032,3033,31,33,34,35,36,37,38,39,3992,401494,51,51102,51144,51495,51703,54898,54995,5538,55825,60481,6319,79071,79966,81616,8310,9200,9374,9415,9524,
hsa01220~Degradation_of_aromatic_compounds	10327,128,9104,
hsa01230~Biosynthesis_of_amino_acids	102724560,10993,113675,1373,1431,1491,162417,2023,2026,2027,221823,226,229,22934,230,2597,26227,27430,2752,2805,2806,2875,29920,29968,3417,3418,3419,3420,3421,383,384,4143,4144,435,441531,445,4548,48,50,5009,501,5053,5091,51166,5211,5213,5214,5223,5224,5230,5232,5313,5315,5631,5634,5723,5831,5832,586,587,6120,6470,6472,65263,6888,6898,7086,7167,729020,8277,84076,84706,875,95,
hsa02010~ABC_transporters	10057,10058,10060,10257,10347,10349,10350,10351,1080,11194,1244,154664,19,20,21,215,22,225,23456,23457,23460,23461,24,26154,340273,368,4363,5243,5244,5825,5826,64137,64240,64241,6833,6890,6891,85320,8647,8714,89845,94160,9429,9619,
hsa03008~Ribosome_biogenesis_in_eukaryotes	100288562,10171,101929601,101929627,101930111,10199,102157402,10248,10436,10482,10528,10556,10557,10607,10775,10799,10813,10885,10940,134430,138716,1457,1459,1460,166378,1736,2091,22803,23160,23195,23560,25996,26354,26851,27341,28987,29102,29107,29889,3692,4549,4550,4809,4931,51068,51077,51096,51119,51367,51602,54433,54464,54552,54913,55127,55131,55226,55272,55341,55505,55651,55781,55813,55916,55…
hsa03010~Ribosome	100529097,100529239,101929876,102724828,10573,11222,11224,124995,140032,140801,200916,2197,219927,23521,25873,28998,29074,29088,29093,3921,4549,4550,4736,51021,51023,51065,51069,51073,51081,51116,51121,51187,51263,51264,51318,51373,54460,54948,55052,55168,55173,6122,6123,6124,6125,6128,6129,6130,6132,6133,6134,6135,6136,6137,6138,6139,6141,6142,6143,6144,6146,6147,6150,6152,6154,6155,6156,6157,61…
hsa03013~RNA_transport	100101267,10073,10189,101929087,10209,10248,10250,10284,10289,10419,10460,10482,10556,10557,10605,10762,10775,10799,10921,10940,11097,11102,11171,11218,11260,1207,129401,132430,138716,140886,1915,1917,1964,1965,1967,1968,1973,1974,1975,1977,1978,1979,1981,1982,1983,22794,22916,22985,23165,23191,23225,23279,2332,23511,23636,253314,25929,26019,26827,26851,26986,26999,285190,29107,340529,348995,3646…
hsa03015~mRNA_surveillance_pathway	100529063,10189,10250,10284,10482,10767,10898,10914,10921,10978,11051,11052,124540,132430,140886,1477,1478,1479,2107,22794,22916,22985,23049,23283,23293,23381,23708,26019,26528,26986,28227,29101,29107,2935,29894,340529,390748,4116,4440,4686,5042,51585,51692,53918,53981,5411,5499,5500,5501,55012,55110,5515,5516,5518,5519,5520,5521,5522,5523,5525,5526,5527,5528,5529,55339,55844,55916,55998,56000,56…
hsa03018~RNA_degradation	10140,10200,10438,10766,10950,11044,11157,11340,115752,118460,131870,132430,140886,1656,167227,170506,196513,2023,2026,2027,219988,22803,22894,23016,23019,23404,23517,23644,23658,246175,255967,25804,25904,26986,27257,27258,28960,29883,3313,3329,340529,4848,4849,4850,5042,5073,51010,51013,51690,51691,5211,5213,5214,5393,5394,54464,54512,54766,55802,56915,57472,57819,64282,645974,6499,694,7832,8015…
hsa03020~RNA_polymerase	101060521,10621,10622,10623,11128,171568,221830,246721,25885,30834,51082,51728,5430,5431,5432,5433,5434,5435,5436,5437,5438,5439,5440,5441,548644,55703,55718,64425,661,84172,84265,9533,
hsa03022~Basal_transcription_factors	1022,10629,11036,129685,138474,2068,2071,27097,2957,2958,2959,2960,2961,2962,2963,2965,2966,2967,2968,2969,387332,404672,4331,51616,54457,6872,6873,6874,6875,6877,6878,6879,6880,6881,6882,6883,6884,6908,728340,730394,8148,83860,902,9519,9569,
hsa03030~DNA_replication	10535,10714,1763,2237,23649,246243,29935,3978,4171,4172,4173,4174,4175,4176,5111,54107,5422,5424,5425,5426,5427,5557,5558,56655,57804,5981,5982,5983,5984,5985,6117,6118,6119,6742,79621,84153,
hsa03040~Spliceosome	100534599,10084,10189,10262,102724594,10285,10286,10291,10450,10465,10523,10569,10594,10713,10772,10907,10915,10929,10946,10992,11017,11157,11325,11338,139804,144983,151903,153527,1655,1659,1665,199746,220988,22827,22916,22938,22985,23020,23350,23450,23451,23658,24148,25766,25804,25949,26121,26827,27258,27288,27316,27339,29896,3178,3183,3190,3192,3303,3304,3305,3306,3310,3312,4116,4670,4686,4809,…
hsa03050~Proteasome	10197,10213,122706,143471,23198,3458,51371,5682,5683,5684,5685,5686,5687,5688,5689,5690,5691,5692,5693,5694,5695,5696,5698,5699,5700,5701,5702,5704,5705,5706,5707,5708,5709,5710,5713,5714,5717,5718,5719,5720,5721,7979,9491,9861,
hsa03060~Protein_export	10952,11231,196294,23478,23480,28972,29927,3309,5018,55176,58477,60559,6726,6727,6728,6729,6730,6731,6734,7095,83943,90701,9789,
hsa03320~PPAR_signaling_pathway	10062,10580,10998,10999,11001,116519,126129,1374,1375,1376,1581,1582,1593,1622,1962,2167,2168,2169,2170,2171,2172,2173,2180,2181,2182,23205,23305,2710,2712,28965,30,3158,33,335,336,34,345,3611,364,376497,4023,4199,4312,4973,51,5105,5106,51129,5170,51703,5346,5360,5465,5467,5468,6256,6257,6258,6319,6342,7316,7350,79966,81616,8309,8310,9370,9415,948,
hsa03410~Base_excision_repair	10038,10039,10714,142,143,2237,23583,252969,27301,27343,3146,328,3978,3980,4350,4595,4913,4968,5111,54107,5423,5424,5425,5426,5427,55247,56655,57804,6996,7374,7515,79661,8930,
hsa03420~Nucleotide_excision_repair	100533467,1022,1069,10714,1161,1642,1643,2067,2068,2071,2072,2073,2074,2965,2966,2967,2968,29935,3978,404672,4331,5111,54107,5424,5425,5426,5427,56655,57804,5886,5887,5981,5982,5983,5984,5985,6117,6118,6119,728340,730394,7507,7508,8450,8451,902,9978,
hsa03430~Mismatch_repair	10714,27030,2956,29935,3978,4292,4436,4437,5111,5395,5424,5425,57804,5981,5982,5983,5984,5985,6117,6118,6119,6742,9156,
hsa03440~Homologous_recombination	10111,10714,146956,25788,29935,4361,4683,50511,5424,5425,57804,5888,5889,5890,5892,5893,6117,6118,6119,641,6742,675,7156,7516,7517,7979,80198,8438,8940,
hsa03450~Non-homologous_end-joining	10111,1791,2237,2547,27343,27434,3981,4361,5591,64421,7518,7520,79840,
hsa03460~Fanconi_anemia_pathway	11201,116028,146956,197342,201254,2067,2072,2175,2176,2177,2178,2187,2188,2189,22909,29089,29935,3280,353497,378708,4292,51426,51455,5395,5429,545,548593,55120,55215,57599,57697,5888,5889,5980,6117,6118,6119,641,672,675,7156,7398,79008,79728,80010,80198,80233,83990,84126,84464,8940,91442,9894,
hsa04010~MAPK_signaling_pathway	10000,100137049,100506012,10125,10235,10368,10369,10454,10746,10912,11184,11221,1147,115727,123745,1326,1386,1398,1399,1432,1616,1647,1649,1843,1844,1845,1846,1847,1848,1849,1850,1852,1950,1956,2002,2005,207,208,2122,2246,2247,2248,2249,2250,2251,2252,2253,2254,2255,2256,2257,2258,2259,2260,2261,2263,2264,22800,22808,23118,2316,23162,2317,2318,2353,23542,255189,25780,26281,26291,27006,27091,27092…
hsa04012~ErbB_signaling_pathway	10000,1026,1027,10298,10718,1398,1399,145957,1839,1950,1956,1978,2002,2064,2065,2066,2069,207,208,23533,23624,2475,25,2549,25759,27,2885,2932,3084,3265,369,3725,374,3845,399694,4609,4690,4893,5058,5062,5063,5290,5291,5293,5294,5295,5296,5335,53358,5336,5578,5579,5582,5594,5595,5599,5601,5602,5604,5605,5609,56924,57144,572,5747,5894,6198,6199,6416,6464,6654,6655,6714,673,6776,6777,685,7039,815,816…
hsa04014~Ras_signaling_pathway	10000,100137049,100271927,10125,10156,10235,10298,10681,10928,11145,11186,1147,115727,123745,1435,1436,163688,1942,1943,1944,1945,1946,1950,1956,1969,2002,207,208,2113,2114,2246,2247,2248,2249,2250,2251,2252,2253,2254,2255,2256,2257,2258,2259,2260,2261,2263,2264,2277,22800,22808,22821,23179,2321,2324,23533,25,2549,255189,25759,25780,26279,26281,26291,27,27006,27040,2782,2783,2784,2785,2786,2787,2…
hsa04015~Rap1_signaling_pathway	10000,10235,10411,10636,107,108,109,11069,111,112,113,114,115,1268,135,136,1398,1399,1432,1435,1436,1499,1500,163688,1813,1902,1942,1943,1944,1945,1946,1950,1956,196883,1969,207,208,2149,2246,2247,2248,2249,2250,2251,2252,2253,2254,2255,2256,2257,2258,2259,2260,2261,2263,2264,2277,22808,23094,2321,23236,2324,23533,23566,2357,23683,2533,25780,25865,26037,260425,26281,26291,27006,27040,2770,2771,27…
hsa04020~Calcium_signaling_pathway	10105,102723407,107,108,10800,109,1128,1129,113,113026,1131,1133,1139,114,115,135,136,146,147,148,153,154,155,163688,1812,1816,185,1909,1910,1956,196883,2064,2065,2066,2149,2185,22953,23236,2767,2769,2774,2776,2778,2902,2903,2905,2906,291,2911,2915,292,2925,293,3269,3274,3356,3357,3358,3360,3361,3362,3363,340156,3706,3707,3708,3709,3710,3973,4638,4842,4843,4846,487,488,489,490,491,492,4923,493,50…
hsa04022~cGMP-PKG_signaling_pathway	10000,100271849,10105,10242,10335,10398,10488,10672,107,108,109,111,112,113,114,115,1258,1259,134,1385,1386,1388,140,146,147,148,148327,150,151,152,153,154,155,157855,163688,185,1909,1910,196883,207,208,23236,23439,23533,2626,27094,27345,2767,2768,2770,2771,2773,2776,291,292,293,2969,2977,2982,2983,340156,3630,3643,3667,3708,3709,3710,3764,3778,3779,387,4205,4207,4208,4209,4625,4638,4659,468,476,…
hsa04024~cAMP_signaling_pathway	10000,10021,10257,10398,10411,10451,10488,107,108,1080,109,11069,111,112,1128,1129,113,114,115,116443,116444,117,1258,1259,1260,1261,1262,134,135,1385,1387,139760,148327,153,154,163688,1812,1813,1816,1909,196883,2033,207,208,2149,22800,23439,2353,23533,2488,2492,2550,268,2693,2696,27198,2735,2737,2740,2770,2771,2773,2778,2867,2890,2891,2892,2893,2902,2903,2904,2905,2906,3350,3351,3352,3354,3355,3…
hsa04060~Cytokine-cytokine_receptor_interaction	10344,10563,10663,10673,10803,10850,10913,11009,115650,116379,1230,1232,1233,1234,1235,1236,1237,1270,1271,1435,1436,1437,1438,1439,1440,1441,1489,149233,1524,163702,1896,1950,1956,2056,2057,2277,2321,2322,2323,2324,23495,23529,23765,268,2688,2689,269,2690,27190,27242,2826,282616,282617,282618,2829,2833,2919,2920,2921,29949,3082,338376,3439,3440,3441,3442,3443,3444,3445,3446,3447,3448,3449,3451,3…
hsa04062~Chemokine_signaling_pathway	10000,10235,10344,10451,10563,10663,10681,107,108,10803,10850,109,111,112,113,114,1147,115,1230,1232,1233,1234,1235,1236,1237,131890,1398,1399,1524,156,157,1794,196883,207,208,2185,2268,2309,23236,23533,25759,2770,2771,2773,2782,2783,2784,2785,2786,2787,2788,2790,2791,2792,2793,2826,2829,2833,2868,2869,2870,2885,2919,2920,2921,2931,2932,3055,3265,3551,3576,3577,3579,3627,3702,3717,3718,3845,387,3…
hsa04064~NF-kappa_B_signaling_pathway	102723407,10454,10673,10892,114609,1147,115650,142,1457,1459,1460,148022,23085,23118,23586,23643,257397,27040,2920,29760,329,330,331,3383,353376,3551,3553,3554,3576,3654,388372,3929,3932,4049,4050,4055,4067,4615,4616,472,4790,4791,4792,51135,51588,5328,5335,5336,55367,5579,5588,5743,596,597,5970,5971,598,6351,6357,6363,6366,6387,6850,6885,695,7099,7124,7128,7132,7185,7186,7187,7188,7189,7329,7412…
hsa04066~HIF-1_signaling_pathway	10000,1026,1027,112398,112399,1387,1536,1906,1950,1956,1977,1978,2023,2026,2027,2033,2056,2064,207,208,226,2321,23533,2475,253314,2597,27035,284,285,2872,3091,3098,3099,3101,3162,3458,3459,3460,3479,3480,3569,3570,3630,3643,3939,405,4055,4790,4843,4846,4878,50508,5054,51378,5160,5161,5162,5163,5209,5211,5230,5290,5291,5293,5294,5295,5296,5335,5336,54583,5578,5579,5582,5594,5595,5604,5605,596,5970…
hsa04068~FoxO_signaling_pathway	10000,100132074,10018,100533105,10110,1017,1026,1027,102800317,1030,1032,10365,10733,10769,10912,11337,11345,1147,114907,116986,1263,1387,1432,1454,1647,1901,1950,1956,2033,207,208,2290,2308,2309,23411,23533,23678,23710,2538,26260,2885,2911,3265,3276,3479,3480,3551,356,3569,3575,3586,3630,3643,3667,369,3845,4087,4088,4089,4193,4303,4616,472,4893,5105,5106,51422,5170,51701,5290,5291,5293,5294,5295…
hsa04070~Phosphatidylinositol_signaling_system	1040,10423,113026,117283,139189,1606,1607,1608,160851,1609,163688,200576,23236,23262,23396,23533,253430,27124,3612,3613,3628,3631,3632,3633,3635,3636,3705,3706,3707,3708,3709,3710,4534,4952,51196,51447,51763,51806,5286,5287,5288,5289,5290,5291,5293,5294,5295,5296,5297,5298,5305,5330,5331,5332,5333,5335,5336,54928,55300,55361,55529,55613,5578,5579,5582,56623,5728,64419,64768,79837,801,80271,805,80…
hsa04071~Sphingolipid_signaling_pathway	10000,10558,10672,10715,123099,125981,130367,134,140,1432,1509,166929,1901,1903,204219,207,208,2205,2206,2207,23236,23533,2534,253782,259230,2768,2770,2771,2773,2776,28227,29956,3265,340485,3845,387,4217,427,4363,4790,4846,4893,4985,5170,5290,5291,5293,5294,5295,5296,5330,5331,5332,5337,5338,53637,55012,5515,5516,5518,5519,5520,5521,5522,5523,5525,5526,5527,5528,5529,55304,5578,5579,5581,5582,558…
hsa04072~Phospholipase_D_signaling_pathway	10000,100137049,10161,102723407,10411,10554,10555,10672,107,108,109,11069,111,112,113,114,115,123745,139189,1606,1607,1608,160851,1609,1759,1785,185,1902,1950,1956,196883,207,208,2149,2185,2205,2206,2207,22800,22808,23236,23396,23533,23566,2475,2534,2549,255189,25759,26052,27128,2768,2778,283748,2846,2885,2911,2912,2913,2914,2915,2916,2917,2918,3265,3576,3577,3579,3630,3643,375,3815,382,3845,387,…
hsa04080~Neuroactive_ligand-receptor_interaction	100996758,10161,10203,10316,10800,1081,10886,10888,11255,1128,1129,1131,1132,1133,1134,1135,1136,1137,1138,1139,1140,1141,1142,1143,1144,1145,1146,116443,116444,117,122042,1241,1268,1269,134,134860,134864,135,136,1394,1395,140,1442,1443,146,147,148,150,151,1511,152,153,154,155,165829,1812,1813,1814,1815,1816,185,186,187,1901,1902,1903,1909,1910,200959,2147,2149,2150,2151,22953,23566,2357,2358,235…
hsa04110~Cell_cycle	1017,1019,1021,1022,1026,1027,10274,1028,1029,1030,1031,1032,10393,10459,10735,10744,10912,10926,10971,1111,11200,1387,1647,1869,1870,1871,1874,1875,2033,23594,23595,246184,25,25847,27127,2810,2932,29882,29945,3065,3066,4085,4087,4088,4089,4171,4172,4173,4174,4175,4176,4193,4609,4616,472,494551,4998,4999,5000,5001,5111,51343,51433,51434,51529,5347,545,5591,5885,5925,5933,5934,595,64682,6500,6502,…
hsa04114~Oocyte_meiosis	1017,10393,10459,107,10734,10744,108,109,10971,111,112,113,114,115,132864,151648,163688,196883,22849,23291,245711,246184,25847,26271,27127,27330,286151,29882,29945,3479,3480,3630,367,3708,3709,3710,387778,4085,4342,51433,51434,51529,51806,5241,5347,5499,5500,5501,5515,5516,5518,5519,5525,5526,5527,5528,5529,5530,5532,5533,5534,5535,5566,5567,5568,5594,5595,5604,6195,6196,6197,6300,64506,64682,650…
hsa04115~p53_signaling_pathway	1017,1019,1021,1026,1029,10912,1111,11200,143686,1643,1647,25898,27113,27244,2810,317,3479,3486,355,3732,4193,4194,4616,472,50484,5054,51246,51512,5268,5366,54205,545,55240,55367,56475,5728,575,581,595,6241,637,63970,64065,64326,64393,6477,7057,7157,7161,7249,836,83667,841,842,8493,85417,8795,891,894,896,898,900,901,9133,9134,92344,9538,9540,983,
hsa04120~Ubiquitin_mediated_proteolysis	10054,10055,10075,10273,10277,10393,10401,10477,11059,11060,11065,112401,1161,118424,134111,140739,148581,1642,1643,22888,22954,23221,23291,23295,23327,23624,23759,246184,25847,25898,26091,26232,26259,26272,27338,27339,29882,29945,3093,326,329,330,331,378884,389898,4193,4214,4281,4591,4734,5071,51343,51366,51433,51434,51465,51529,51588,51619,5371,54926,55070,55120,55236,55284,55294,55585,55958,57…
hsa04122~Sulfur_relay_system	27304,348180,4337,4338,4357,55687,7263,81605,90353,9054,
hsa04130~SNARE_interactions_in_vesicular_transport	10228,10282,10490,10652,10791,112755,143187,2054,415117,51272,53407,55014,55850,662,6804,6809,6810,6811,6843,6844,6845,8417,8673,8674,8675,8676,8677,8773,9341,9342,9482,9527,9554,9570,
hsa04140~Regulation_of_autophagy	10533,11337,11345,115201,22863,23192,23710,25989,30849,3439,3440,3441,3442,3443,3444,3445,3446,3447,3448,3449,3451,3452,3458,3630,5289,55054,5562,5563,64422,83734,8408,84938,84971,8678,89849,9140,9474,9706,9776,
hsa04141~Protein_processing_in_endoplasmic_reticulum	100506742,10113,10130,10134,102724652,10273,10277,10294,10299,10427,10477,10483,10484,10525,10802,10808,10905,10952,10956,10960,10961,10970,11231,11253,118424,1388,1409,1410,143630,1603,1649,1650,1965,201595,2081,22824,22872,22926,23193,23471,23480,23640,23645,258010,25956,26232,26270,267,27102,27248,285126,2923,29927,29978,29979,30001,3300,3301,3303,3304,3305,3306,3309,3310,3312,3320,3326,3337,3…
hsa04142~Lysosome	10053,10239,10312,10577,10717,1075,10947,11154,1174,1176,1200,1201,1203,1211,1212,1213,130340,138050,1497,1508,1509,1510,1511,1512,1513,1514,1515,1519,1520,1521,1522,162,164,175,1777,20,22901,23062,23163,23431,23457,23545,23659,245972,2517,2548,256471,2581,2588,26088,2629,26503,26985,27074,2717,2720,2760,2799,285362,2990,3073,3074,3373,3423,3425,3482,3916,3920,3988,4074,410,411,4125,4126,427,4668…
hsa04144~Endocytosis	10015,100287171,100526767,10092,10093,10094,10095,10109,10193,10254,10552,10564,10565,10617,10890,10938,11021,11031,11059,11267,112936,11311,116983,116984,116985,116986,116987,116988,1173,1175,118813,1211,1212,1213,1234,128866,131890,137492,138429,1436,147179,153,154,155,155382,156,157,160,1601,161,163,1759,1785,1950,1956,2060,2065,2066,2149,2261,2263,2264,22841,22905,23096,23111,2321,23325,23327…
hsa04145~Phagosome	102723407,10312,10332,10333,10376,10381,10382,10383,10952,11151,112714,113457,127124,1311,1514,1520,1535,1536,155066,1778,1780,1781,1783,200576,203068,2204,2209,2212,2213,2214,2215,22925,23480,23545,23673,245972,245973,27035,29927,30835,3105,3106,3107,3108,3109,3111,3112,3113,3115,3117,3118,3119,3122,3123,3125,3126,3127,3133,3134,3135,338382,347688,347733,3673,3678,3684,3685,3688,3689,3690,3693,3…
hsa04146~Peroxisome	10005,10455,10478,10654,10901,11001,11264,1384,1610,189,1891,1962,196743,2053,215,2180,2181,2182,225,23305,23417,23600,255027,25824,26061,26063,283927,30,3155,3295,3417,3418,373156,390916,4358,4598,4843,5052,51,51179,51268,51555,51703,5189,5190,5191,5192,5193,5194,5195,5264,54363,54511,54677,55670,55711,55825,570,5824,5825,5826,5827,5828,5830,6342,6647,6648,728635,7498,8309,8310,83594,84188,8443,…
hsa04150~mTOR_signaling_pathway	10000,10325,10670,1975,1977,1978,207,208,23533,2475,253260,253314,25989,27330,3091,3479,3551,3630,3667,5170,51719,5290,5291,5293,5294,5295,5296,54541,5562,5563,5578,5579,5582,5594,5595,5728,57521,58528,6009,6194,6195,6196,6197,6198,6199,64121,64223,673,6794,7124,7248,7249,7422,81617,8408,84335,8503,92335,9470,9706,
hsa04151~PI3K-Akt_signaling_pathway	10000,10018,100533105,10110,10161,1017,1019,1021,1026,1027,102723407,10319,10488,10681,10971,1101,11140,1128,1129,1147,117145,118788,1277,1278,1280,1282,1284,1285,1286,1287,1288,1291,1292,1293,1297,1298,1299,1311,131873,1385,1386,1388,1435,1436,1440,1441,1442,1443,148327,1902,1942,1943,1944,1945,1946,1950,1956,1969,1975,1977,1978,200186,2056,2057,207,208,2149,2246,2247,2248,2249,2250,2251,2252,22…
hsa04152~AMPK_signaling_pathway	10000,101930123,10488,10645,1080,10890,10891,126129,1374,1375,1385,148,148327,1938,1978,1994,200186,207,208,2194,2203,2308,2309,23216,23411,23417,23533,2475,2538,28227,29904,2997,2998,31,3156,3172,32,3479,3480,3630,3643,3667,3952,3953,3991,4218,5105,5106,51094,51422,51552,5170,51719,5207,5208,5209,5210,5211,5213,5214,5290,5291,5293,5294,5295,5296,53632,5468,55012,5515,5516,5518,5519,5520,5521,552…
hsa04210~Apoptosis	10000,100506742,11213,112401,1147,1439,1676,1677,2021,207,208,23533,317,329,330,331,355,3551,3552,3553,3554,3556,356,3562,3563,3654,3656,4615,472,4790,4792,4803,4914,51135,5290,5291,5293,5294,5295,5296,54205,5530,5532,5533,5534,5535,5566,5567,5568,5573,5575,5576,5577,572,581,596,5970,598,637,7124,7132,7157,7186,79444,823,824,836,839,840,841,842,843,8503,8517,8717,8737,8743,8772,8793,8794,8795,879…
hsa04211~Longevity_regulating_pathway	10000,10488,10645,107,108,10891,109,10919,111,112,113,114,115,1385,1386,1388,143686,148327,196883,1977,1978,207,208,2308,2309,23411,23533,2475,253314,25989,26060,27244,3265,3479,3480,3630,3643,3667,3845,468,4790,4893,51094,51422,5290,5291,5293,5294,5295,5296,53632,5468,5562,5563,5564,5565,5566,5567,5568,5571,57521,581,5970,6009,60673,6198,6199,64764,6648,6794,7157,7248,7249,79602,79813,814,83667,…
hsa04260~Cardiac_muscle_contraction	10368,10369,10479,10975,125965,1327,1329,1337,1339,1340,1345,1346,1347,1349,1350,1351,1537,170712,23439,27089,27091,27092,29796,341947,440567,4512,4513,4514,4519,4624,4625,4633,4634,4635,476,477,478,480,481,482,483,486,488,55799,59283,59284,59285,6262,6546,6548,70,7134,7137,7139,7168,7169,7170,7171,7381,7384,7385,7386,7388,775,776,778,779,781,782,783,784,785,786,84701,9167,9254,93589,9377,
hsa04261~Adrenergic_signaling_in_cardiomyocytes	10000,10368,10369,10411,10488,107,108,109,11069,111,112,113,114,115,1385,1386,1388,1390,1432,146,147,148,148327,153,154,163688,185,186,196883,207,208,23236,23439,23533,27091,27092,2770,2771,2773,2776,2778,28227,3753,3784,4624,4625,4633,4634,4635,468,476,477,478,480,481,482,483,486,488,490,491,492,493,51806,5290,5291,5293,5294,5295,5296,5330,5331,5332,5350,5499,5500,5501,55012,5502,5515,5516,5518,…
hsa04270~Vascular_smooth_muscle_contraction	100137049,10203,10242,10266,10267,10268,10335,10398,10672,107,108,109,111,112,113,114,115,123745,135,136,140465,146,147,148,157855,1579,163688,185,1909,196883,23236,23365,255189,26279,27094,27345,2767,2768,2776,2778,283748,284541,2977,2982,2983,30814,340156,369,3708,3709,3710,3778,3779,387,391013,4629,4637,4638,4659,4660,4881,4882,50487,51806,5319,5320,5321,5322,5330,5331,5332,54776,5499,5500,550…
hsa04310~Wnt_signaling_pathway	10023,102800317,10297,11197,11211,122011,1387,144165,1452,1454,1457,1459,1460,1487,1488,1499,166336,1855,1856,1857,2033,2239,22943,23002,23236,23291,23401,23500,2535,25805,27101,27121,27123,27130,2932,324,3725,387,4040,4041,4088,4089,4316,4609,4772,4773,4775,4776,50964,51176,51384,51701,5176,5330,5331,5332,54361,5467,5530,5532,5533,5534,5535,5566,5567,5568,5578,5579,5582,5599,5601,5602,5663,56998…
hsa04320~Dorso-ventral_axis_formation	132864,143689,1956,2113,2114,2120,22849,2885,3845,440822,4851,4853,4854,4855,51513,55124,5594,5595,5604,56776,56907,64506,6654,6655,80315,84501,9271,
hsa04330~Notch_signaling_pathway	10683,11317,113878,1387,1487,1488,151636,171558,182,1840,1855,1856,1857,196403,2033,22938,23220,23385,2648,28514,3065,3066,3280,3516,3714,388585,3955,4242,4851,4853,4854,4855,51107,54567,55534,55851,5663,5664,5986,6868,83464,84441,8650,8850,9253,9541,9612,9794,
hsa04340~Hedgehog_signaling_pathway	102800317,122011,1452,1453,1454,1455,1456,23291,2619,27148,2735,2736,2737,2932,3549,4036,50846,51384,51684,51715,53944,54361,5566,5567,5568,5727,64399,6469,650,652,6608,7471,7472,7473,7474,7475,7476,7477,7478,7479,7480,7481,7482,7483,7484,7546,80326,81029,8643,8945,89780,
hsa04350~TGF-beta_signaling_pathway	100532736,1030,10468,10637,130399,1387,151449,1634,1874,1875,2033,25805,268,269,3397,3398,3399,3400,3458,353500,3624,3625,3626,387,392255,4052,4086,4087,4088,4089,4090,4091,4092,4093,4609,4681,4838,5308,5515,5516,5518,5519,5594,5595,57154,5933,60436,6093,6198,6199,64750,650,6500,652,653,654,655,656,657,658,659,6667,7027,7040,7042,7043,7044,7046,7048,7050,7057,7124,8200,83729,8454,8646,90,91,92,92…
hsa04360~Axon_guidance	10154,1020,10298,10371,10500,10501,10505,10507,10509,10512,1072,1073,137970,1630,1808,1942,1943,1944,1945,1946,1947,1948,1949,1969,2041,2042,2043,2044,2045,2046,2047,2048,2049,2050,2051,219699,223117,2242,22854,22885,23365,23380,23654,25,2534,25791,27289,2770,2771,2773,285220,2932,29984,3265,3688,3845,387,3897,3983,3984,3985,4233,4690,4773,4775,4776,4893,4917,5058,5062,5063,5361,5362,5364,5365,54…
hsa04370~VEGF_signaling_pathway	10000,100137049,123745,1432,207,208,23533,255189,25759,283748,3265,3315,3791,3845,4773,4846,4893,5290,5291,5293,5294,5295,5296,5321,5335,5336,5530,5532,5533,5534,5535,5578,5579,5582,5594,5595,5600,5603,5604,5605,56848,572,5743,5747,5829,5879,5880,5881,5894,6300,6714,7422,7867,842,8503,8605,8681,8877,9047,9261,998,
hsa04380~Osteoclast_differentiation	10000,10288,10326,10379,10454,10859,10990,11006,11024,11025,11026,11027,1147,126014,1385,140885,1432,1435,1436,1513,1535,1536,1540,207,208,2209,2212,2213,2214,2215,2274,23118,2353,23533,2354,23547,2355,2534,27035,2885,29760,3454,3455,3456,3458,3459,3460,353514,3551,3552,3553,3554,3690,3716,3725,3726,3727,3932,3937,4286,4688,4689,4772,4773,4790,4791,4792,4982,50508,5290,5291,5293,5294,5295,5296,53…
hsa04390~Hippo_signaling_pathway	10207,102800317,10297,10413,10971,11186,11211,122786,126374,1453,1454,1490,1495,1496,1499,151449,154796,166824,1739,174,1740,1741,1742,1855,1856,1857,2246,23286,23291,23418,23513,2535,25937,26524,268,27113,2736,286204,29119,2932,324,329,332,3397,3398,353500,3689,374,392255,3993,3996,4086,4087,4088,4089,4092,4609,4771,5054,50855,51176,51384,54361,5499,5500,5501,5515,5516,5518,5519,5520,5521,5522,5…
hsa04510~Focal_adhesion	10000,10298,10319,103910,10398,10451,10627,1101,1277,1278,1280,1282,1284,1285,1286,1287,1288,1291,1292,1293,1297,1298,1299,1311,131873,1398,1399,1499,1729,1793,1950,1956,2002,2064,207,208,2277,22798,22801,2316,2317,2318,2321,2324,2335,23396,23533,2534,256076,25759,284217,2885,2889,2909,2932,29780,29895,3082,3265,329,330,331,3371,3381,340156,3479,3480,3611,3655,3672,3673,3674,3675,3676,3678,3679,3…
hsa04512~ECM-receptor_interaction	10319,1101,1277,1278,1280,1282,1284,1285,1286,1287,1288,1291,1292,1293,1297,1298,1299,1311,131873,1605,22798,22801,22987,2335,256076,2811,2812,2814,2815,284217,3161,3339,3371,3381,3655,3672,3673,3674,3675,3676,3678,3679,3680,3685,3688,3690,3691,3693,3694,3695,3696,375790,3908,3909,3910,3911,3912,3913,3914,3915,3918,51206,5649,6382,6385,63923,6696,7057,7058,7059,7060,7143,7148,7448,7450,8515,8516,…
hsa04514~Cell_adhesion_molecules_(CAMs)	1000,1001,100132463,1002,1003,100506658,1013,10666,10686,1272,1364,1365,1366,137075,1462,1493,149461,201633,214,22854,22871,23114,23308,23562,23705,24146,257194,25945,26047,26285,2734,29126,29851,3105,3106,3107,3108,3109,3111,3112,3113,3115,3117,3118,3119,3122,3123,3125,3126,3127,3133,3134,3135,3383,3384,3385,3655,3676,3680,3683,3684,3685,3688,3689,3695,3696,3897,4099,4267,4359,4684,4685,4756,489…
hsa04520~Adherens_junction	10163,10458,10580,10810,117178,1387,1457,1459,1460,1495,1496,1499,1500,1956,2033,2064,2241,2260,2534,25945,29119,3480,3643,387,4008,4087,4088,4089,4233,4301,51176,51701,52,5594,5595,56288,5770,5777,5787,5792,5795,5797,5818,5819,5879,5880,5881,60,6591,6615,6714,6885,6932,6934,7046,7048,7082,71,7414,7454,7525,81,81607,83439,87,88,8826,89,8936,8976,9855,998,999,
hsa04530~Tight_junction	10000,100132463,100506658,1019,10207,103910,10398,10627,10686,11336,134549,1364,1365,1366,137075,1457,1459,1460,149461,1495,1496,1499,150084,154810,2017,2035,2036,2037,207,208,22800,22808,22989,23136,23562,24146,260425,26285,27134,2770,2771,2773,29119,29895,3059,3265,357,3845,387,3993,3996,4301,4619,4620,4621,4622,4624,4625,4626,4627,4628,4629,4633,4636,4893,49861,5010,50848,50855,51208,51776,538…
hsa04540~Gap_junction	10376,10381,10382,10383,107,10746,108,109,111,112,112714,113,113457,114,115,1453,153,1812,1813,1902,1950,1956,196883,203068,23236,2697,2767,2770,2771,2773,2776,2778,2885,2911,2915,2977,2982,2983,3265,3356,3357,3358,347688,347733,3708,3709,3710,3845,4893,5154,5155,5156,5159,51807,5330,5331,5332,5566,5567,5568,5578,5579,5582,5592,5593,5594,5595,5598,56034,5604,5605,5607,57369,5894,6654,6655,6714,70…
hsa04550~Signaling_pathways_regulating_pluripotency_of_stem_cells	10000,100532731,10297,10336,11211,130399,1432,1499,1749,1852,1855,1856,1857,207,208,2103,2247,2260,2261,2263,2264,23533,2535,2885,2932,3175,3211,324,3265,3397,3398,3399,3400,3479,3480,3572,3624,3625,3626,3670,3716,3717,3718,3720,3845,3976,3977,4086,4087,4088,4089,4090,4093,4211,4609,4617,463,4762,4838,4893,5013,5080,51384,5290,5291,5293,5294,5295,5296,54361,5460,5462,55183,5594,5595,5600,5603,560…
hsa04610~Complement_and_coagulation_cascades	10747,1361,1378,1380,1604,1675,2,2147,2149,2152,2153,2155,2157,2158,2159,2160,2161,2162,2165,2243,2244,2266,3053,3075,3426,3818,3827,4153,4179,462,5054,5104,5265,5327,5328,5329,5340,5345,5624,5627,5648,623,624,629,7035,7056,710,712,713,714,715,716,717,718,719,720,721,722,725,727,728,729,730,731,732,733,735,7450,966,
hsa04611~Platelet_activation	10000,100137049,10125,10235,103910,10627,10672,107,108,109,111,112,113,114,115,123745,1277,1278,1281,1432,196883,207,208,2149,2207,2212,2243,2244,2266,23236,23365,23533,2534,255189,2770,2771,2773,2776,2778,2811,2812,2814,2815,283748,2909,2977,2982,2983,340156,3673,3674,3688,3690,3708,3709,3710,387,3937,4067,4638,4659,4846,5023,5028,51206,5290,5291,5293,5294,5295,5296,5321,5330,5331,5332,5336,5451…
hsa04612~Antigen_processing_and_presentation	100132285,10197,10437,115653,1385,1508,1514,1520,2923,3105,3106,3107,3108,3109,3111,3112,3113,3115,3117,3118,3119,3122,3123,3125,3126,3127,3133,3134,3135,3303,3304,3305,3306,3308,3309,3310,3312,3320,3326,3458,3802,3803,3804,3805,3806,3808,3809,3810,3811,3812,3821,3822,3823,3824,4261,4800,4801,4802,5641,567,5720,5721,57292,5993,5994,6890,6891,6892,7124,811,821,8302,8625,920,925,926,972,
hsa04614~Renin-angiotensin_system	10159,116512,1215,1359,1511,1636,183,185,186,2028,290,3816,3817,4012,4142,4311,5476,5547,5550,57486,59272,5972,7064,
hsa04620~Toll-like_receptor_signaling_pathway	10000,10333,10454,114609,1147,1326,1432,148022,1513,207,208,23118,2353,23533,23643,29110,3439,3440,3441,3442,3443,3444,3445,3446,3447,3448,3449,3451,3452,3454,3455,3456,353376,3551,3553,3569,3576,3592,3593,3627,3654,3661,3663,3665,3725,388372,3929,414062,4283,4615,4790,4792,51135,51284,51311,5290,5291,5293,5294,5295,5296,54106,54472,5594,5595,5599,5600,5601,5602,5603,5604,5605,5606,5608,5609,5879…
hsa04621~NOD-like_receptor_signaling_pathway	10392,10454,10910,114548,1147,1432,22861,22900,23118,257397,260434,29108,2919,2920,329,330,3320,3326,3551,3553,3569,3576,3606,4210,4671,4790,4792,4793,55914,5594,5595,5599,5600,5601,5602,5603,58484,59082,5970,6300,6347,6352,64127,64170,6885,7124,7128,7184,7189,7205,834,838,841,84674,8517,8767,9051,
hsa04622~RIG-I-like_receptor_signaling_pathway	10010,1147,1432,1540,1654,23586,26007,29110,338376,340061,3439,3440,3441,3442,3443,3444,3445,3446,3447,3448,3449,3451,3452,3456,3467,3551,3576,3592,3593,3627,3661,3665,4214,4790,4792,4793,5300,54941,55593,5599,5600,5601,5602,5603,56832,57506,5970,6300,64135,64343,6885,7124,7186,7187,7189,7706,79132,79671,80143,841,843,8517,8717,8737,8772,9140,9474,9636,9641,9755,
hsa04623~Cytosolic_DNA-sensing_pathway	101060521,103,10621,10622,10623,11035,11128,11277,1147,115004,171568,23586,29108,29110,340061,3439,3440,3441,3442,3443,3444,3445,3446,3447,3448,3449,3451,3452,3456,3551,3553,3569,3606,3627,3661,3665,388372,4790,4792,4793,51082,51728,5434,5435,5437,5440,5441,55703,55718,57506,5970,6351,6352,661,81030,834,84265,8517,8737,90865,9447,9533,9560,9641,
hsa04630~Jak-STAT_signaling_pathway	10000,10254,1026,10379,10401,11009,1154,116379,122809,1270,1271,1387,1437,1438,1439,1440,1441,1442,1443,1489,149233,163702,2033,2056,2057,207,208,2273,23533,2475,2670,2688,2689,2690,282616,282617,282618,2885,29949,30837,316,3265,338376,3439,3440,3441,3442,3443,3444,3445,3446,3447,3448,3449,3451,3452,3454,3455,3456,3458,3459,3460,3467,3558,3559,3560,3561,3562,3563,3565,3566,3567,3568,3569,3570,357…
hsa04640~Hematopoietic_cell_lineage	100133941,102723407,1378,1380,1435,1436,1437,1438,1440,1441,1604,1791,2056,2057,2208,2209,2322,2323,2811,2812,2814,2815,290,2993,3122,3123,3125,3126,3127,3552,3553,3554,3559,3562,3563,3565,3566,3567,3568,3569,3570,3574,3575,3581,3589,3590,3655,3672,3673,3674,3675,3676,3678,3684,3690,3815,4254,4311,7037,7066,7124,7850,909,910,911,912,913,914,915,916,917,920,921,924,925,926,928,929,930,931,933,945,…
hsa04650~Natural_killer_cell_mediated_cytotoxicity	100132285,100507436,100528032,102723407,10451,10870,117157,135250,1437,154064,2185,2207,2214,2215,22914,23533,2534,25759,259197,27040,2885,3002,3105,3106,3107,3133,3135,3265,3383,3384,3439,3440,3441,3442,3443,3444,3445,3446,3447,3448,3449,3451,3452,3454,3455,3456,3458,3459,3460,353091,355,356,3683,3689,369,3802,3803,3804,3805,3806,3808,3809,3810,3811,3812,3821,3822,3823,3824,3845,3932,3937,399694…
hsa04660~T_cell_receptor_signaling_pathway	10000,10125,1019,10298,10451,10892,1147,1326,1432,1437,1493,1739,207,208,2353,23533,23624,2534,27040,2885,2932,29851,3265,3458,3551,3558,3565,3567,3586,3702,3725,3845,387,3932,3937,4690,4772,4773,4775,4790,4792,4793,4794,4893,5058,5062,5063,5133,5170,5290,5291,5293,5294,5295,5296,5335,5530,5532,5533,5534,5535,5588,5594,5595,5600,5601,5603,5604,5605,5609,56924,57144,5777,5788,5894,5970,6300,6654,6…
hsa04662~B_cell_receptor_signaling_pathway	10000,102723407,10451,10892,11025,1147,118788,1380,207,208,2213,2353,23533,25780,27071,2885,2932,29760,3265,3551,3635,3636,3725,3845,4067,4772,4773,4775,4790,4792,4793,4794,4893,5290,5291,5293,5294,5295,5296,5336,5530,5532,5533,5534,5535,5579,5594,5595,5604,5605,5777,5879,5880,5881,5894,5970,6654,6655,6850,695,7409,7410,84433,8503,8517,8519,8915,930,933,971,973,974,975,
hsa04664~Fc_epsilon_RI_signaling_pathway	10000,100137049,102723407,10451,123745,1432,1437,207,208,2205,2206,2207,23533,2534,255189,27040,283748,2885,3265,3562,3565,3567,3596,3635,3845,3937,4067,4893,5170,5290,5291,5293,5294,5295,5296,5321,5335,5336,5578,5594,5595,5599,5600,5601,5602,5603,5604,5605,5606,5608,5609,5879,5880,5881,5894,6300,6416,6654,6655,6850,695,7124,7409,7410,8503,8605,8681,9846,
hsa04666~Fc_gamma_R-mediated_phagocytosis	10000,100137049,10092,10093,10094,10095,10109,10163,102723407,10451,10552,1072,1073,10810,123745,1398,1399,1785,1794,207,208,2209,2212,2213,2214,23396,23533,255189,27040,273,274,283748,2934,3055,3635,3636,382,3984,3985,4067,4082,4651,5058,50807,5290,5291,5293,5294,5295,5296,5321,5335,5336,5337,5338,55616,5578,5579,5580,5581,5582,5594,5595,5604,56848,5788,5879,5880,5894,6198,6199,65108,653361,6850…
hsa04668~TNF_signaling_pathway	10000,10059,10454,10488,1051,11035,1147,1326,1385,1386,1388,1432,1435,1437,148327,182,1906,192111,197259,207,208,23118,2353,23533,257397,2919,2920,2921,329,330,3383,355,3551,3553,3569,3600,3627,3725,3726,3976,4049,4217,4314,4318,4323,468,4790,4792,5290,5291,5293,5294,5295,5296,5594,5595,5599,5600,5601,5602,5603,5604,5606,5608,5609,5743,5970,602,6300,6347,6352,6364,6374,6376,6401,64127,6416,64764,…
hsa04670~Leukocyte_transendothelial_migration	100132463,1003,100506658,103910,10398,10411,10451,10627,10686,11069,1364,1365,1366,137075,1432,149461,1495,1496,1499,1500,1535,1536,2185,23533,23562,24146,26285,27035,2770,2771,2773,2909,29119,29895,3383,3676,3683,3684,3688,3689,3702,387,394,399,4267,4301,4313,4318,4478,4633,4636,4688,4689,49861,5010,50508,50848,51208,5175,5290,5291,5293,5294,5295,5296,5335,5336,53842,5578,5579,5582,5600,5603,574…
hsa04672~Intestinal_immune_network_for_IgA_production	102723407,10673,10803,115650,23308,23495,2826,29851,3108,3109,3111,3112,3113,3115,3117,3118,3119,3122,3123,3125,3126,3127,3558,3565,3567,3569,3586,3600,3601,3676,3695,4055,5284,56477,57379,608,6370,6387,7040,7852,8174,8741,9020,940,941,942,958,959,
hsa04710~Circadian_rhythm	102800317,1385,1407,1408,1453,1454,23291,26224,406,4862,51422,5187,53632,5562,5563,5564,5565,5571,6095,6096,6097,6500,79365,8454,8553,8863,8864,8945,9572,9575,9978,
hsa04713~Circadian_entrainment	10681,107,108,109,111,112,113,114,115,117,1385,163688,196883,23236,2353,2770,2771,2773,2775,2776,2778,2782,2783,2784,2785,2786,2787,2788,2790,2791,2792,2793,2890,2891,2892,2893,2902,2903,2904,2905,2906,2977,2982,2983,3708,3710,3760,3762,3763,3765,4543,4544,4842,51655,51764,51806,5187,5330,5331,5332,54331,5566,5567,5568,5578,5579,55811,5582,5592,5593,5594,5595,55970,59345,6261,6262,6263,775,776,80…
hsa04720~Long-term_potentiation	10411,107,114,1387,163688,2033,23236,27330,2776,2890,2891,2902,2903,2904,2905,2906,2911,2915,3265,369,3708,3709,3710,3845,468,4893,51806,5330,5331,5332,5499,5500,5501,5502,5530,5532,5533,5534,5535,5566,5567,5568,5578,5579,5582,5594,5595,5604,5605,5894,5906,5908,6195,6196,6197,673,775,801,805,808,810,814,815,816,817,818,
hsa04721~Synaptic_vesicle_cycle	10312,10497,10814,10815,112755,1173,1175,1211,1212,1213,127124,140679,155066,160,161,163,1759,1785,2054,22999,23025,23545,245972,245973,246213,26052,339302,440279,4905,50617,51382,51606,523,525,526,527,528,529,533,534,535,57030,57084,5864,594855,6570,6571,6572,6616,6804,6809,6812,6844,6857,773,774,8218,8775,8992,90423,9114,9296,9550,
hsa04722~Neurotrophin_signaling_pathway	10000,10019,10603,10782,10818,11108,11213,1398,1399,1432,163688,207,208,2309,23533,25,2549,25759,25970,27018,27330,2885,2889,2932,3265,3551,356,3654,3656,3667,3725,3845,387,396,397,398,399694,4145,4214,4215,4217,468,4790,4792,4793,4794,4803,4804,4893,4908,4909,4914,4915,4916,51135,5170,51806,5290,5291,5293,5294,5295,5296,5335,53358,5336,5580,5594,5595,5598,5599,5600,5601,5602,5603,5604,5605,5607,…
hsa04723~Retrograde_endocannabinoid_signaling	10681,107,108,109,111,112,113,11343,114,115,1268,140679,1432,196883,200959,2166,221955,222236,22999,23236,246213,2554,2555,2556,2557,2558,2559,2560,2561,2562,2563,2564,2565,2566,2567,2568,2569,2570,2770,2771,2773,2775,2776,2782,2783,2784,2785,2786,2787,2788,2790,2791,2792,2793,2890,2891,2892,2893,2911,2915,3708,3709,3710,3760,3762,3763,3765,51764,5330,5331,5332,54331,5566,5567,5568,5578,5579,5582…
hsa04724~Glutamatergic_synapse	100137049,10681,107,108,109,10991,111,112,113,114,115,116443,116444,123745,156,157,1742,196883,22941,23236,246213,255189,27165,2744,2752,2770,2771,2773,2775,2776,2778,2782,2783,2784,2785,2786,2787,2788,2790,2791,2792,2793,283748,2890,2891,2892,2893,2897,2898,2899,2900,2901,2902,2903,2904,2905,2906,2911,2912,2913,2914,2915,2916,2917,2918,3708,3709,3710,3760,50944,51764,5321,5330,5331,5332,5337,533…
hsa04725~Cholinergic_synapse	10000,10488,10681,107,108,109,1103,111,112,1128,1129,113,1131,1132,1133,1136,1137,1139,114,1141,1143,115,1385,148327,196883,207,208,23236,2353,23533,2534,2767,2770,2771,2773,2775,2776,2782,2783,2784,2785,2786,2787,2788,2790,2791,2792,2793,3265,3708,3709,3710,3717,3759,3760,3761,3763,3768,3770,3784,3785,3786,3845,43,468,4893,51764,5290,5291,5293,5294,5295,5296,5330,5331,5332,54331,5566,5567,5568,5…
hsa04726~Serotonergic_synapse	100137049,10411,10681,111,121278,123745,1557,1558,1559,1562,1565,1573,1644,170572,1843,200909,23236,239,240,242,246,247,255189,2560,2561,2562,260293,2770,2771,2773,2775,2776,2778,2782,2783,2784,2785,2786,2787,2788,2790,2791,2792,2793,283748,285242,3265,3350,3351,3352,3354,3355,3356,3357,3358,3359,3360,3361,3362,3363,351,369,3708,3709,3710,3751,3760,3762,3763,3765,3781,3845,4128,4129,4893,51764,53…
hsa04727~GABAergic_synapse	10243,10681,107,108,109,10991,111,112,113,11337,11345,114,115,140679,18,196883,200959,23710,2550,2554,2555,2556,2557,2558,2559,2560,2561,2562,2563,2564,2565,2566,2567,2568,2569,2570,2571,2572,27165,2744,2752,2770,2771,2773,2775,2782,2783,2784,2785,2786,2787,2788,2790,2791,2792,2793,3763,4905,51764,5334,54331,54407,5566,5567,5568,5578,5579,5582,55879,55970,57468,59345,6529,6538,6540,66008,6714,773…
hsa04728~Dopaminergic_synapse	10000,10488,10681,111,1312,1385,1386,1388,1432,148327,163688,1644,1812,1813,1814,1815,1816,207,208,23236,2353,2770,2771,2773,2774,2775,2776,2778,2782,2783,2784,2785,2786,2787,2788,2790,2791,2792,2793,28227,2890,2891,2892,2893,2903,2904,2931,2932,3708,3709,3710,3760,3762,3763,3765,3798,3799,3800,406,409,4128,4129,468,50632,51764,51806,5330,5331,5332,54331,5499,5500,5501,55012,5515,5516,5518,5519,5…
hsa04730~Long-term_depression	100137049,10672,10842,123745,1392,1394,23236,255189,2767,2768,2770,2771,2773,2775,2776,2778,2781,283748,2890,2891,2892,2895,2911,2977,2982,2983,3265,3479,3480,369,3708,3709,3710,3845,4067,4842,4893,5321,5330,5331,5332,5515,5516,5518,5519,5578,5579,5582,5592,5593,5594,5595,5604,5605,5894,6261,673,773,8605,8681,
hsa04740~Olfactory_transduction	102723532,10798,109,119678,119679,119682,119687,119692,119694,119695,119749,119764,119765,119772,119774,120065,120066,120586,120775,120776,120787,120793,120796,121129,121130,121275,121364,122740,122742,122748,123041,124538,1258,125958,125962,125963,1260,1261,1262,126370,126541,127059,127062,127064,127066,127068,127069,127074,127077,127385,127623,128360,128366,128367,128368,128371,128372,130075,13…
hsa04742~Taste_transduction	10021,112,1131,114,170572,196883,200909,22953,2550,255022,2554,2555,2556,2557,2558,2559,259285,259286,259287,259289,259290,259291,259292,259293,259294,259295,259296,2784,285242,2911,2914,29850,3350,3351,3352,3354,3355,3359,338398,342372,346562,353164,3710,40,5024,5028,5030,50831,50832,50833,50834,50835,50836,50837,50838,50839,50840,5136,5137,5153,51764,5330,54429,5566,5567,5568,5726,6326,6328,633…
hsa04744~Phototransduction	1258,1259,131890,163688,2779,2780,2782,2792,2978,2979,2986,3000,5145,5148,5158,51806,5957,6010,6011,6295,801,805,808,810,8787,9187,9626,
hsa04750~Inflammatory_mediator_regulation_of_TRP_channels	100137049,107,108,109,111,112,113,114,115,123745,1432,1573,162514,163688,196883,2150,23236,23533,239,255189,2776,2778,283748,3269,3356,3357,3358,3479,3553,3554,3556,3708,3709,3710,40,41,4803,4914,5029,51393,51802,51806,5290,5291,5293,5294,5295,5296,5321,5330,5331,5332,5335,5336,5499,5500,5501,55515,5566,5567,5568,5578,5579,5580,5581,5582,5583,5588,5599,5600,5601,5602,5603,5606,5608,5732,5734,5934…
hsa04810~Regulation_of_actin_cytoskeleton	10092,10093,10094,10095,10109,10152,10163,10297,10298,103910,10398,10451,10458,10552,10627,10672,1072,1073,10787,10788,1128,1129,1131,1132,1133,128239,1398,1399,1729,1730,1793,1950,1956,200576,2147,2149,2245,2246,2247,2248,2249,2250,2251,2252,2253,2254,2255,2256,2257,2258,2259,2260,2261,2263,2264,22800,22801,22808,23191,2335,23365,23396,23533,26281,26291,26999,27006,2768,28964,2909,2934,29895,307…
hsa04910~Insulin_signaling_pathway	10000,10211,10580,10603,10891,122809,1398,1399,163688,1977,1978,2002,207,208,2194,2203,2308,2319,23265,23433,23533,23624,2475,253314,2538,25759,2645,2872,2885,2889,2932,2997,2998,3098,3099,31,3101,32,3265,3551,3630,3636,3643,3667,369,3845,3991,399694,4893,5105,5106,5140,51422,5170,51763,51806,5255,5256,5257,5260,5261,5290,5291,5293,5294,5295,5296,5313,53358,53632,5499,5500,5501,5506,5507,5509,556…
hsa04911~Insulin_secretion	10242,10488,107,108,109,11069,111,112,113,1131,114,115,116,117,1385,1386,1388,139760,148327,157855,196883,23236,23439,2641,2645,2695,27094,27345,2740,27445,2767,2776,2778,2864,3630,3651,3710,3767,3778,3779,3780,3781,3782,3783,468,476,477,478,480,481,482,483,486,5330,5331,5332,54795,5566,5567,5568,5578,5579,5582,5864,6262,64764,6513,6514,6616,6804,6833,6844,775,776,778,779,815,816,817,818,84699,88…
hsa04912~GnRH_signaling_pathway	100137049,107,10746,108,1081,109,111,112,113,114,115,123745,1432,163688,1839,1956,196883,2002,2185,23236,2488,255189,2767,2776,2778,2796,2797,2798,283748,2885,3265,3708,3709,3710,3725,3845,3972,4214,4215,4216,4313,4323,468,4893,51806,5321,5330,5331,5332,5337,5338,5566,5567,5568,5578,5579,5580,5594,5595,5598,5599,5600,5601,5602,5603,5604,5605,5606,5608,5609,5894,6300,6416,6654,6655,6714,775,776,77…
hsa04913~Ovarian_steroidogenesis	100137049,107,108,1081,109,10965,111,112,113,114,115,123745,1543,1545,1573,1583,1586,1588,196883,240,2488,2492,255189,2661,2778,283748,3283,3284,3292,3294,3479,3480,3630,3643,3949,3972,3973,51478,5321,5566,5567,5568,5743,654,6770,8605,8644,8681,9210,949,
hsa04914~Progesterone-mediated_oocyte_maturation	10000,1017,10393,10459,107,108,109,111,112,113,114,115,132864,1432,196883,207,208,22849,23533,245711,246184,25847,27330,2770,2771,2773,29882,29945,3320,3326,3479,3480,3630,369,3845,387778,4085,4342,51343,5140,51433,51434,51529,5241,5290,5291,5293,5294,5295,5296,5347,5566,5567,5568,5594,5595,5599,5600,5601,5602,5603,5604,5894,6195,6196,6197,6300,64506,64682,673,699,80315,8379,8503,85417,8697,8881,…
hsa04915~Estrogen_signaling_pathway	10000,10488,107,108,109,111,112,113,114,115,1385,1386,1388,148327,163688,1839,1956,196883,207,208,2099,2100,2288,2289,23236,2353,23533,2550,25759,2770,2771,2773,2775,2776,2778,2852,2885,2911,3265,3303,3304,3305,3306,3310,3312,3320,3326,3708,3709,3710,3725,3760,3762,3763,3765,3845,399694,4313,4318,468,4846,4893,4988,51806,5290,5291,5293,5294,5295,5296,5330,5331,5332,53358,5566,5567,5568,5580,5594,…
hsa04916~Melanogenesis	10488,107,108,109,111,112,11211,113,114,115,1385,1387,148327,1499,163688,1638,1855,1856,1857,1906,1910,196883,2033,23236,2535,2770,2771,2773,2775,2776,2778,2932,3265,3815,3845,4157,4254,4286,434,4893,51176,51384,51806,5330,5331,5332,54361,5443,5566,5567,5568,5578,5579,5582,5594,5595,5604,5605,5894,64764,6932,6934,7299,7306,7471,7472,7473,7474,7475,7476,7477,7478,7479,7480,7481,7482,7483,7484,7855…
hsa04917~Prolactin_signaling_pathway	10000,1081,1154,122809,1432,1447,1586,2001,207,208,2099,2100,2309,2353,23533,25759,2592,2645,2885,2932,30837,3265,3630,3659,3717,3845,3972,3973,399694,4790,4893,5290,5291,5293,5294,5295,5296,53358,5594,5595,5599,5600,5601,5602,5603,5604,5605,5617,5618,5894,595,5970,6300,6464,6514,6654,6655,6714,6772,6774,6776,6777,7054,8503,8600,8651,8792,8835,894,9021,9306,9655,
hsa04918~Thyroid_hormone_synthesis	10488,107,108,1081,109,111,112,113,114,115,1385,1386,1388,148327,196883,23236,23439,257202,2776,2778,2876,2877,2878,2880,2882,2936,3309,3708,3709,3710,389434,4036,405753,432,433,468,476,477,478,480,481,482,483,486,493869,50506,5172,5330,5331,5332,5566,5567,5568,5578,5579,5582,64764,6528,7038,7173,7184,7252,7253,7270,7849,821,8458,84699,90993,9586,9601,
hsa04919~Thyroid_hormone_signaling_pathway	10000,10025,10231,10499,113026,116931,117247,1387,1499,1733,1734,1735,1827,2033,207,208,2099,2308,23236,23389,23439,23533,2475,25942,2626,2648,29079,2932,3065,3066,3091,3265,3685,3690,3845,4193,4609,4624,476,477,478,480,481,482,483,4851,4853,4854,4855,486,488,4893,51196,5170,5208,5214,5290,5291,5293,5294,5295,5296,5330,5331,5332,5333,5335,5336,5350,53919,54361,5469,5566,5567,5568,5578,5579,5582,5…
hsa04920~Adipocytokine_signaling_pathway	10000,10645,10891,1147,126129,1374,1375,181,207,208,2180,2181,2182,23205,23305,2475,2538,32,3551,3667,3717,3952,3953,4790,4792,4793,4794,4852,5105,5106,51094,51422,51703,53632,5443,5465,5562,5563,5564,5565,5571,5588,5599,5601,5602,5781,57818,5970,6256,6257,6258,6513,6517,6774,6794,7124,7132,7133,7186,79602,81616,84254,8471,8517,8660,8717,9021,92579,9370,948,
hsa04921~Oxytocin_signaling_pathway	100137049,101930123,1026,10368,10369,10398,10645,107,108,109,111,112,113,114,115,123745,140465,163688,1827,1938,1956,196883,2002,23236,2353,23533,255189,27091,27092,2770,2771,2773,2775,2776,2778,283748,2977,2982,2983,29904,3265,340156,3708,3709,3710,3725,3759,3760,3761,3762,3763,3765,3768,3770,3845,387,4208,4637,4638,4659,4660,4772,4773,4775,4776,4846,4881,4882,4893,5020,5021,51422,51806,5290,529…
hsa04922~Glucagon_signaling_pathway	10000,10488,108,10891,126129,1374,1375,1385,1386,1387,148327,150094,160287,163688,200186,2033,207,208,2203,2308,23235,23236,23411,2538,2641,2642,2645,2776,2778,2997,2998,31,32,3276,3708,3709,3710,3939,3945,3948,441531,468,5105,5106,5140,51422,5160,5161,5162,51806,5207,5211,5223,5224,5255,5256,5257,5260,5261,5315,5330,5331,5332,53632,5465,5530,5531,5532,5533,5534,5535,5562,5563,5564,5565,5566,5567…
hsa04923~Regulation_of_lipolysis_in_adipocytes	10000,107,108,1081,109,111,11145,112,113,11343,114,115,134,153,154,155,196883,207,208,2167,23533,2770,2771,2773,2778,3630,364,3643,3667,3991,4852,4881,4886,51099,5140,5290,5291,5293,5294,5295,5296,5346,5566,5567,5568,5592,5593,57104,5733,5742,5743,7252,7253,8471,8503,8660,
hsa04924~Renin_secretion	111,112,116,117,1179,134,1385,1508,153,154,155,1636,163688,183,185,1909,22802,23236,2770,2771,2773,2776,2778,2977,2982,2983,358,3708,3709,3710,3759,3778,4881,5136,5137,5139,5140,5153,51806,5330,5331,5332,5530,5532,5533,5534,5535,5566,5567,5568,5593,5732,5734,5972,775,776,778,779,801,805,808,810,84876,9635,
hsa04925~Aldosterone_synthesis_and_secretion	10488,107,108,109,111,112,113,114,115,1385,1386,1388,148327,1583,1585,1589,163688,185,196883,221955,23236,23683,25865,2767,2776,2778,3164,3283,3284,3708,3709,3710,3777,3949,3991,4158,466,468,4881,4929,51305,5138,51806,5330,5331,5332,5566,5567,5568,5578,5579,5581,5582,5587,57118,57172,64764,6770,747,775,776,778,779,801,805,808,810,814,815,816,817,818,84699,84876,8536,8911,8912,8913,90993,949,9586,
hsa04930~Type_II_diabetes_mellitus	122809,23533,2475,2645,3098,3099,3101,3551,3630,3643,3651,3667,3767,389692,5290,5291,5293,5294,5295,5296,5313,5315,5580,5581,5590,5594,5595,5599,5601,5602,6514,6517,6833,7124,773,774,775,776,777,80201,8471,8503,8651,8660,8835,8913,9021,9370,
hsa04931~Insulin_resistance	10000,10062,10488,10724,10891,10998,10999,11000,11001,133522,1374,1375,1385,148327,200186,207,208,22877,2308,23533,2475,2538,2673,27330,28965,2932,2997,2998,32,3551,3569,3630,3643,3667,376497,4790,4792,4846,5105,5106,51085,51422,5170,5290,5291,5293,5294,5295,5296,53632,5465,5499,5500,5501,5506,5507,5509,5524,5562,5563,5564,5565,5571,5579,5580,5581,5588,5590,5599,5601,5602,5728,5770,57761,5781,578…
hsa04932~Non-alcoholic_fatty_liver_disease_(NAFLD)	10000,10018,100532726,10062,1050,10975,125965,126328,1327,1329,1337,1339,1340,1345,1346,1347,1349,1350,1351,1537,1571,1649,170712,1965,207,208,2081,22877,23533,27089,2931,2932,29796,341947,355,3551,3552,3553,356,3569,3570,3576,3630,3643,3667,3725,374291,3952,3953,4217,4296,440567,4512,4513,4514,4519,468,4694,4695,4696,4697,4698,4700,4701,4702,4704,4705,4706,4707,4708,4709,4710,4711,4712,4713,4714…
hsa04933~AGE-RAGE_signaling_pathway_in_diabetic_complications	10000,1019,1027,113026,1277,1278,1281,1282,1284,1285,1286,1287,1288,1432,1536,1729,177,185,1906,1958,207,208,2152,2277,2308,23236,2335,23533,27035,3265,3383,3552,3553,3569,3576,3717,3725,3845,4087,4088,4089,4313,4772,4790,4846,4893,50508,5054,51196,5290,5291,5292,5293,5294,5295,5296,5330,5331,5332,5333,5335,5336,5578,5579,5580,5581,5590,5594,5595,5599,5600,5601,5602,5603,581,5879,595,596,5970,630…
hsa04940~Type_I_diabetes_mellitus	1363,2571,2572,3002,3105,3106,3107,3108,3109,3111,3112,3113,3115,3117,3118,3119,3122,3123,3125,3126,3127,3133,3134,3135,3329,3382,3458,355,3552,3553,3558,356,3592,3593,3630,4049,5551,5798,5799,7124,940,941,942,
hsa04950~Maturity_onset_diabetes_of_the_young	168620,222546,2494,2645,3087,3110,3170,3171,3172,3174,3175,3280,3375,3630,3651,389692,4760,4821,4825,50674,5078,5080,5313,6514,6927,6928,
hsa04960~Aldosterone-regulated_sodium_reabsorption	23327,23439,23533,2810,3291,3479,3630,3643,3667,3758,3845,4306,476,477,478,480,481,482,483,486,5170,5290,5291,5293,5294,5295,5296,53828,5578,5579,5582,5594,5595,6337,6338,6340,6446,8503,9351,
hsa04961~Endocrine_and_other_factor-regulated_calcium_reabsorption	112,115,1173,1175,1211,1212,1213,160,161,163,1759,1785,2099,23236,23439,26052,2776,2778,3816,3817,476,477,478,480,481,482,483,486,490,5330,5331,5332,5566,5567,5568,5578,5579,5582,56302,5745,624,6546,7421,793,8218,8766,9365,
hsa04962~Vasopressin-regulated_water_reabsorption	10488,10540,10671,109,112,115,1385,140735,148327,1639,1778,1780,1781,1783,2778,359,360,361,396,397,398,4905,51143,51164,51626,551,554,5566,5567,5568,5868,5869,5878,64764,6810,6844,79659,84516,84699,8655,8766,90993,9230,9586,
hsa04964~Proximal_tubule_bicarbonate_reclamation	10991,1468,23439,27165,2744,2746,2747,358,4190,476,477,478,480,481,482,483,486,5105,5106,6550,760,762,8671,
hsa04966~Collecting_duct_acid_secretion	10312,10723,1188,127124,155066,23545,245972,245973,495,496,50617,51382,523,525,526,527,528,529,534,535,6521,760,8992,90423,9114,9296,9550,
hsa04970~Salivary_secretion	107,108,109,111,112,113,1131,114,115,146,1469,147,1470,1471,1472,1473,148,153,154,155,163688,1755,196883,23236,23439,276,277,2776,2778,278,2977,2982,2983,3346,3347,362,3708,3709,3710,3778,3783,4025,4069,4589,476,477,478,480,481,482,483,4842,486,490,491,492,493,51806,5330,5331,5332,54831,5542,55503,5554,5555,5566,5567,5568,5578,5579,5582,5592,5593,6263,6522,653247,6548,6558,6779,683,6844,727897,80…
hsa04971~Gastric_acid_secretion	107,108,1080,109,111,112,113,1131,114,115,115111,163688,196883,23236,23439,2520,2770,2771,2773,2776,2778,3274,340156,3708,3709,3710,3758,3759,3766,3772,3773,3776,3784,389015,4638,476,477,478,480,481,482,483,495,496,51806,5330,5331,5332,54207,5566,5567,5568,5578,5579,5582,60,6522,6548,6750,6752,7430,760,801,805,808,810,815,816,817,818,85366,887,91807,9992,
hsa04972~Pancreatic_secretion	10136,1056,107,108,1080,109,111,112,113,1131,114,115,1179,1357,1358,1359,1360,1361,1504,1506,1811,196883,219931,22802,23236,23436,23439,26279,2776,2778,279,280,30814,3708,3709,3710,3778,3784,387,391013,4218,476,477,478,480,481,482,483,486,487,488,489,490,491,492,493,50487,51032,5319,5320,5322,5330,5331,5332,5406,5407,5408,5578,5579,5582,5644,5645,5646,5874,5879,5906,5908,6262,63036,6344,64600,652…
hsa04973~Carbohydrate_digestion_and_absorption	10000,207,208,23439,23533,2538,2542,276,277,278,279,280,3098,3099,3101,346562,3938,476,477,478,480,481,482,483,486,5290,5291,5293,5294,5295,5296,5330,5579,57818,6476,6514,6518,6523,776,80201,80834,83756,8503,8972,92579,
hsa04974~Protein_digestion_and_absorption	10008,10136,11136,117247,1277,1278,1280,1281,1282,1284,1285,1286,1287,1288,1289,1290,1291,1292,1293,1294,1297,1298,1299,1300,1301,1302,1303,1305,1306,1308,131873,1357,1358,1359,1360,1361,1504,1506,169044,1803,2006,206358,23428,23436,23439,255631,256076,340024,3769,3783,3784,4224,4225,4311,476,477,478,480,481,482,483,486,50509,51032,5222,54407,5547,5644,5645,5646,59272,63036,643834,643847,6505,651…
hsa04975~Fat_digestion_and_absorption	10554,10555,1056,10999,1208,19,2168,2169,26279,2806,29881,30814,335,337,338,346606,39,391013,4547,50487,5319,5320,5322,5406,5407,5408,64240,64241,64600,80168,81579,8399,84647,84649,8513,8611,8612,8613,8694,948,949,
hsa04976~Bile_secretion	10257,10599,107,108,1080,10864,109,10998,111,112,113,114,115,123264,1244,1576,1581,196883,200931,2052,23439,2778,28234,3156,338821,343,358,361,366,3781,3949,476,477,478,480,481,482,483,486,5243,5244,5566,5567,5568,570,57552,57835,6256,6344,64240,64241,6513,6522,6523,6548,6550,6554,6555,6579,6580,6822,7363,760,8431,8647,8671,8714,9376,9429,949,9971,
hsa04977~Vitamin_digestion_and_absorption	10560,113235,113278,151056,158835,2346,25974,2694,335,337,338,4363,5406,55788,5948,6573,686,6948,8029,80704,8884,9227,949,9963,
hsa04978~Mineral_absorption	10568,113235,115019,1181,1317,140803,1811,23439,2495,2512,261729,26872,30061,3162,3163,340024,4489,4490,4493,4494,4495,4496,4499,4501,4502,475,476,477,478,480,481,482,483,486,4891,490,538,54822,55503,55630,65010,6523,6546,6550,6556,7018,7421,7779,795,79901,9843,
hsa05010~Alzheimer's_disease	100506742,100532726,102,1020,10476,10975,125965,126328,1327,1329,1337,1339,1340,1345,1346,1347,1349,1350,1351,1537,163688,170712,2081,22926,23236,23385,23621,25825,2597,27089,2776,2902,2903,2904,2905,2906,2932,29796,3028,317,322,3416,341947,348,351,355,3553,3708,3709,3710,374291,4023,4035,4137,4311,440567,4508,4509,4512,4513,4514,4519,4694,4695,4696,4697,4698,4700,4701,4702,4704,4705,4706,4707,47…
hsa05012~Parkinson's_disease	100532726,10105,10476,10975,111,11315,118424,120892,125965,126328,1327,1329,1337,1339,1340,1345,1346,1347,1349,135,1350,1351,1537,170712,1812,1813,27089,27429,2770,2771,2773,2774,2861,291,292,293,29796,317,341947,374291,440567,4508,4509,4512,4513,4514,4519,4535,4536,4537,4538,4539,4540,4541,4694,4695,4696,4697,4698,4700,4701,4702,4704,4705,4706,4707,4708,4709,4710,4711,4712,4713,4714,4715,4716,47…
hsa05014~Amyotrophic_lateral_sclerosis_(ALS)	100506742,10452,1432,1616,2876,2890,2891,2902,2903,2904,2905,2906,317,4217,4741,4744,4747,4842,54205,5530,5532,5533,5534,5535,5600,5603,5606,5608,5630,572,57679,581,5868,5879,596,598,6300,637,6506,6647,7124,7132,7133,7157,79139,834,836,84134,842,847,9973,
hsa05016~Huntington's_disease	100532726,10105,10126,10476,10488,10540,10891,10975,1173,1175,1211,1212,1213,125965,126328,127602,1327,1329,1337,1339,1340,1345,1346,1347,1349,1350,1351,1385,1387,146754,148327,1537,160,161,163,1639,170712,1742,1767,1768,1769,1770,196385,201625,2033,23186,23236,246721,25942,25981,27019,27089,27113,2776,2876,2902,2904,291,2915,292,293,29796,3064,3065,3066,3092,317,341947,3708,374291,387332,440567,…
hsa05020~Prion_diseases	100506742,10963,1958,2002,2534,3303,3309,3552,3553,3569,3915,4684,4685,4851,5566,5567,5568,5594,5595,5604,5605,5621,581,6352,6647,712,713,714,727,729,730,731,732,733,735,
hsa05030~Cocaine_addiction	1020,10488,111,116443,116444,1385,1386,1388,148327,1644,1742,1812,1813,2354,26086,2770,2771,2773,2778,2891,2902,2903,2904,2905,2906,2912,2913,3725,4128,4129,468,4790,5173,5566,5567,5568,5970,627,64764,6531,6570,6571,7054,84152,84699,8787,8851,90993,9586,
hsa05031~Amphetamine_addiction	10488,111,116443,116444,1385,1386,1388,148327,163688,1644,1812,23237,23411,2353,2354,2778,2890,2891,2892,2893,2902,2903,2904,2905,2906,3065,3725,4128,4129,468,5173,51806,5499,5500,5501,5530,5532,5533,5534,5535,5566,5567,5568,5578,5579,5582,64764,6531,6570,6571,6804,7054,775,776,801,805,808,810,814,815,816,817,818,84152,84699,90993,9586,
hsa05032~Morphine_addiction	10681,107,108,10846,109,111,112,113,114,115,134,140679,156,157,1812,196883,200959,2550,2554,2555,2556,2557,2558,2559,2560,2561,2562,2563,2564,2565,2566,2567,2568,2569,2570,27115,2770,2771,2773,2775,2778,2782,2783,2784,2785,2786,2787,2788,2790,2791,2792,2793,2868,2869,2870,3760,3762,3763,3765,408,409,4988,50940,5136,5137,5138,5139,5140,5141,5142,5143,5144,5150,5151,5153,51764,54331,5566,5567,5568,…
hsa05033~Nicotine_addiction	1137,1139,1141,116443,116444,140679,200959,246213,2554,2555,2556,2557,2558,2559,2560,2561,2562,2563,2564,2565,2566,2567,2568,2569,2570,2890,2891,2892,2893,2902,2903,2904,2905,2906,55879,57030,57084,773,774,8973,
hsa05034~Alcoholism	10013,10014,10488,10645,10681,111,116443,116444,121504,126961,128312,135,136,1385,1386,1388,1392,148327,158983,163688,1644,1812,1813,2030,221613,2354,255626,25759,2770,2771,2773,2775,2778,2782,2783,2784,2785,2786,2787,2788,2790,2791,2792,2793,286436,2885,2902,2903,2904,2905,2906,3012,3013,3014,3015,3017,3018,3020,3021,3065,3066,317772,3265,333932,369,3845,399694,4128,4129,440093,440689,468,474381…
hsa05100~Bacterial_invasion_of_epithelial_cells	10092,10093,10094,10095,10109,10163,10459,10552,10801,1211,1212,1213,124404,1398,1399,1495,1496,1499,1731,1759,1785,1793,2017,23157,23176,2335,23533,23607,23624,2549,25759,26052,26084,29119,3059,3611,3678,3688,387,391,399694,4233,4735,5290,5291,5293,5294,5295,5296,53358,55752,55964,5747,5829,5879,60,63916,6464,6714,71,7414,7454,79658,79767,81873,8218,8503,857,858,859,867,868,8936,8976,9564,9844,9…
hsa05110~Vibrio_cholerae_infection	10312,1080,109,10945,10952,11014,11015,115,127124,155066,23480,23545,245972,245973,2778,29927,30001,375,3784,4583,50617,51382,51606,523,525,526,527,528,529,533,5335,5336,534,535,537,55176,5566,5567,5568,5578,60,6558,7082,71,8992,90423,9114,9296,9414,9550,9601,
hsa05120~Epithelial_cell_signaling_in_Helicobacter_pylori_infection	102,10312,10392,1147,127124,1432,1445,150084,155066,1839,1956,23545,245972,245973,28964,2919,3551,3576,3577,3579,3725,4067,4233,4790,4792,5058,50617,50848,51382,51606,523,525,526,527,528,529,533,5335,5336,534,535,537,5599,5600,5601,5602,5603,5781,5803,58494,5879,5970,6300,6352,6416,6714,6868,7082,836,83700,8517,8992,9020,90423,9114,9296,9550,998,
hsa05130~Pathogenic_Escherichia_coli_infection	100506658,10092,10093,10094,10095,10109,10376,10381,10382,10383,10552,10971,112714,113457,1499,2017,203068,23643,25,2534,3059,347688,347733,3688,387,3875,4690,4691,51807,5578,60,6093,7099,71,7100,7277,7278,7280,7430,7454,7534,7846,79861,81027,81873,8440,84617,84790,8976,9076,9181,929,9475,998,999,
hsa05131~Shigellosis	10092,10093,10094,10095,10109,10163,102724594,10392,10459,10552,1147,1398,1399,1432,1729,1793,199746,2017,23291,25,3059,345456,3551,3576,3678,3688,375189,391,4790,4792,4793,5216,5217,5594,5595,5599,5600,5601,5602,5603,5879,5970,60,6093,6300,63916,64127,6714,71,7307,7322,7414,7454,79767,81873,8517,8767,8936,8945,8976,9474,9475,960,9844,998,
hsa05132~Salmonella_infection	10092,10093,10094,10095,10109,10163,10552,1432,1437,147700,1778,1780,1781,1783,2316,2317,2318,23207,2353,29108,2919,2920,2921,29941,338382,345456,3458,3459,3460,3552,3553,3569,3576,3606,3725,375189,3831,388372,391,3929,414062,4615,4627,4628,4790,4843,51143,5216,5217,5585,5586,5594,5595,5599,5600,5601,5602,5603,58484,5879,5970,60,6093,6300,6348,6349,6351,64837,7082,7099,71,7100,7454,7879,79659,797…
hsa05133~Pertussis	10392,1072,1073,114548,114609,1432,148022,163688,2353,23643,2770,2771,2773,29108,3394,353376,3552,3553,3569,3576,3586,3592,3593,3654,3659,3661,3678,3684,3688,3689,3725,387,4615,4790,4843,51135,51561,51806,5594,5595,5599,5600,5601,5602,5603,5970,6300,6372,6374,653509,7099,710,712,7124,713,714,715,716,717,718,7189,720,721,722,725,727,729238,801,805,808,810,834,836,840,929,
hsa05134~Legionellosis	10767,1195,1378,1915,1917,1937,23786,29108,2919,2920,2921,317,3297,3303,3304,3305,3306,3310,3312,3329,3553,3569,3576,3592,3593,3606,3684,3689,375,4615,4671,4790,4791,4792,51128,54205,56681,58484,5861,5970,664,7097,7099,7100,7124,718,7415,81876,834,836,840,841,842,929,9554,
hsa05140~Leishmaniasis	102723407,10454,1378,1432,1535,2002,2209,2212,2214,2215,23118,2353,3108,3109,3111,3112,3113,3115,3117,3118,3119,3122,3123,3125,3126,3127,3458,3459,3460,3552,3553,3565,3586,3592,3593,3654,3676,3684,3688,3689,3716,3717,3725,4615,4688,4689,4790,4792,4793,4843,51135,5579,5594,5595,5600,5603,5743,5777,5970,6300,65108,653361,6772,6885,7040,7042,7043,7097,7099,7124,718,7189,9103,
hsa05142~Chagas_disease_(American_trypanosomiasis)	10000,10333,107,1147,1432,148022,1636,207,208,23236,2353,23533,2767,2769,2770,2771,2773,2774,2775,2776,2778,3456,3458,3459,3460,355,3551,3553,3558,356,3569,3576,3586,3592,3593,3654,3725,4087,4088,414062,4615,4790,4792,4843,5054,51135,5290,5291,5293,5294,5295,5296,5330,5331,5332,54106,5515,5516,5518,5519,5520,5521,5522,55844,5594,5595,5599,5600,5601,5602,5603,5970,624,6300,6347,6348,6349,6352,6416…
hsa05143~African_trypanosomiasis	102723407,169355,2150,23236,2776,3039,3040,3043,3250,335,3383,3458,355,3553,356,3569,3586,3592,3593,3606,3620,3910,4615,5330,5331,5332,54106,5578,5579,5582,6401,7064,7124,7412,8542,
hsa05144~Malaria	100528032,1311,1378,1440,22914,2532,2993,2994,2995,3039,3040,3043,3082,3383,3458,3553,3569,3576,3586,3592,3606,3683,3689,3820,4035,4233,4615,5175,54106,6347,6382,6383,6401,6403,7040,7042,7043,7057,7058,7059,7060,7097,7099,7124,7412,948,958,959,975,
hsa05145~Toxoplasmosis	10000,10105,10319,10454,112401,1147,1234,1432,207,208,22798,23118,23533,23643,240,2770,2771,2773,2775,284217,3108,3109,3111,3112,3113,3115,3117,3118,3119,3122,3123,3125,3126,3127,329,330,3303,3304,3305,3306,331,3310,3312,345611,3458,3459,3460,3551,3586,3587,3588,3592,3593,3654,3655,3688,3716,3717,3908,3909,3910,3911,3912,3913,3914,3915,3918,3949,4261,4615,4790,4792,4793,4843,51135,5170,5290,5291,…
hsa05146~Amoebiasis	102723407,10319,107,1277,1278,1281,1282,1284,1285,1286,1287,1288,1437,1511,1992,22798,23236,2335,23533,2767,2769,2774,2776,2778,284217,2919,3315,338382,3458,3553,3554,3569,3576,3586,3592,3593,3684,3689,383,384,3908,3909,3910,3911,3912,3913,3914,3915,3918,4583,4790,4843,5055,5269,5272,5273,5275,5290,5291,5293,5294,5295,5296,5330,5331,5332,5566,5567,5568,5578,5579,5582,5747,5868,5869,5878,5970,6317…
hsa05150~Staphylococcus_aureus_infection	102723407,10747,1675,1828,2204,2209,2212,2213,2214,2215,2266,2357,2358,2359,3075,3108,3109,3111,3112,3113,3115,3117,3118,3119,3122,3123,3125,3126,3127,3383,3426,3586,3683,3684,3689,3858,4153,5340,5648,5724,629,6403,6404,712,713,714,715,716,717,718,719,720,721,727,728,9103,
hsa05152~Tuberculosis	10000,102723407,10312,10332,10333,1051,1054,10892,11151,114609,1263,1378,1385,1387,1432,1509,1520,1594,163688,2033,207,208,2207,2209,2212,2213,2214,2215,22925,23365,23545,245972,26253,30835,3108,3109,3111,3112,3113,3115,3117,3118,3119,3122,3123,3125,3126,3127,317,3313,3329,3439,3440,3441,3442,3443,3444,3445,3446,3447,3448,3449,3451,3452,3456,3458,3459,3460,3552,3553,3569,3586,3587,3588,3592,3593,…
hsa05160~Hepatitis_C	10000,100132463,100506658,10062,10197,1026,10379,10686,1147,1364,1365,1366,137075,1432,148022,149461,1950,1956,1965,207,208,23533,23562,23586,24146,26285,27102,2885,29110,2932,3265,3434,3439,3440,3441,3442,3443,3444,3445,3446,3447,3448,3449,3451,3452,3454,3455,3456,3551,3576,3646,3659,3661,3665,369,3716,3845,3949,439996,440275,4790,4792,4893,4938,4939,4940,49861,5010,51208,5170,5290,5291,5293,529…
hsa05161~Hepatitis_B	10000,100506742,1017,1019,1021,1026,1027,10488,10542,10971,114609,1147,1385,1386,1387,1388,148022,148327,1642,1643,1654,1869,1870,1871,1959,1960,2002,2033,207,208,2185,2353,23533,23586,2885,29110,317,3265,332,3339,3439,3440,3441,3442,3443,3444,3445,3446,3447,3448,3449,3451,3452,3454,3456,353376,355,3551,356,3569,3576,3661,3665,3716,3725,3845,4088,4089,4214,4318,4609,4615,468,4772,4773,4775,4776,4…
hsa05162~Measles	10000,1017,1019,1021,1027,102723407,103,10332,10379,10399,1147,1457,1459,1460,1796,1965,207,208,2213,23118,23533,23586,2534,25898,27102,27113,29110,2932,30835,3303,3304,3305,3306,3310,3312,3439,3440,3441,3442,3443,3444,3445,3446,3447,3448,3449,3451,3452,3454,3455,3456,3458,3459,3460,355,3552,3553,3558,3559,356,3560,3561,3565,3569,3592,3593,3596,3654,3661,3665,3716,3717,3718,4068,4179,440275,4478,…
hsa05164~Influenza_A	10000,100529063,103,10379,10482,10625,10898,11100,114548,1386,1387,1432,148022,1965,2033,207,208,2224,23533,23586,27102,29107,29108,29110,293,2932,3108,3109,3111,3112,3113,3115,3117,3118,3119,3122,3123,3125,3126,3127,3267,3303,3304,3305,3306,3310,3312,3337,3383,3439,3440,3441,3442,3443,3444,3445,3446,3447,3448,3449,3451,3452,3454,3455,3456,3458,3459,3460,355,3551,3552,3553,356,3569,3576,3592,3593…
hsa05166~HTLV-I_infection	10000,1019,1026,1029,10297,1030,1031,10393,10524,107,10714,10744,108,109,111,1111,112,11200,11211,113,114,1147,115,115650,1385,1386,1387,1390,1437,1499,1739,1855,1856,1857,1869,1870,1871,1958,1959,196883,200186,2002,2005,2033,207,208,2113,2114,2224,22800,22808,23373,2353,23533,246184,2535,2648,2874,291,292,293,2932,29882,29945,3105,3106,3107,3108,3109,3111,3112,3113,3115,3117,3118,3119,3122,3123,…
hsa05168~Herpes_simplex_infection	1017,10189,10379,10445,10454,10482,10629,10929,112950,1147,1387,1457,1459,1460,148022,1616,1936,1965,2033,23118,2353,23586,25833,27097,27102,29110,2969,29915,29992,29997,3054,3105,3106,3107,3108,3109,3111,3112,3113,3115,3117,3118,3119,3122,3123,3125,3126,3127,3133,3134,3135,3150,3190,3434,3439,3440,3441,3442,3443,3444,3445,3446,3447,3448,3449,3451,3452,3454,3455,3456,3458,3459,3460,355,3551,3553,…
hsa05169~Epstein-Barr_virus_infection	10000,10014,101060521,1017,10213,1026,1027,102723407,10454,10621,10622,10623,10971,11128,11317,1147,1380,1386,1387,1432,1457,1459,1460,171568,2033,207,208,2208,2268,22938,23118,23533,23586,246721,26993,27044,27102,29110,2932,2959,2960,2961,3065,3066,3105,3106,3107,3113,3115,3117,3118,3119,3122,3123,3125,3126,3127,3133,3134,3135,3303,3304,3305,3306,3310,3312,3315,3316,3383,3458,3516,3551,3586,3587…
hsa05200~Pathways_in_cancer	10000,10125,10161,1017,1019,1021,10235,1026,1027,1029,10297,1030,10319,10342,1050,10672,10681,107,108,109,10928,111,11186,112,11211,112398,112399,112401,113,114,1147,115,115727,1163,1164,1282,1284,1285,1286,1287,1288,1387,1398,1399,1436,1438,1441,1487,1488,1495,1496,1499,1612,1613,1630,185,1855,1856,1857,1869,1870,1871,1902,1909,1910,1950,1956,196883,2033,2034,2064,207,208,2113,2122,2149,2246,224…
hsa05202~Transcriptional_misregulation_in_cancer	100532731,1025,1026,1027,102723407,1031,1050,1051,1053,1236,126961,1436,1437,1649,1655,1668,171558,1848,1991,2005,2078,2115,2118,2119,2120,2130,2138,2209,221037,2308,2313,2321,2322,2521,2530,25942,26471,2892,30012,3002,3020,3021,3065,3066,3087,3195,3205,3206,3207,3248,330,333932,3398,3479,3480,3486,3560,3562,3569,3576,3684,3695,3728,4005,4066,4086,4094,4149,4193,4208,4211,4221,4233,4291,4297,4298…
hsa05203~Viral_carcinogenesis	10013,10014,1017,1019,1021,1026,1027,1029,1030,10379,10488,10971,11036,1108,1111,11317,121504,1232,1233,1234,1237,128312,1385,1386,1387,1388,148327,158983,1642,1654,1739,1959,1960,2033,22938,23352,23513,23533,245972,255626,2648,27044,286436,2885,28973,2934,2957,2958,2959,2960,2961,2965,2966,2967,2968,3017,3018,3065,3066,3105,3106,3107,3133,3134,3135,3190,3249,3265,3516,3572,3661,3665,3716,3718,37…
hsa05204~Chemical_carcinogenesis	10,100861540,10720,10941,1139,119391,124,125,126,127,128,130,131,1543,1544,1545,1548,1551,1553,1557,1558,1559,1562,1571,1576,1577,1646,2052,218,220,221,221357,222,2938,2939,2940,2941,2944,2946,2947,2948,2949,2950,2952,2953,3290,373156,405,4257,4258,4259,445329,54490,54575,54576,54577,54578,54579,54600,54657,54658,54659,56267,5743,574537,64816,653689,6799,6817,6818,6822,7363,7364,7365,7366,7367,79…
hsa05205~Proteoglycans_in_cancer	10000,1026,10818,10855,11211,117581,1432,1499,1514,1634,1655,1839,1956,1975,2002,2017,2064,2065,2066,207,208,2099,2247,2260,22800,22808,2316,2317,2318,2335,23365,23533,23624,2475,2535,2549,2719,27250,2817,286,287,288,2885,29102,3059,3082,3091,3236,3265,3316,3339,3479,3480,3481,355,356,3593,3673,3678,3685,3688,369,3690,3693,3708,3709,3710,3791,3845,387,4060,406902,406903,406991,4087,4193,4233,4313…
hsa05206~MicroRNAs_in_cancer	10018,100302238,100302282,100500809,100532731,100616173,1021,10253,1026,1027,1029,10297,10298,10642,11186,113130,131405,1387,1398,1399,1545,1591,1786,1788,1789,1869,1870,1871,1944,1956,2033,2064,2065,2146,2261,23405,23411,23414,2475,25,27086,27165,27250,2744,2885,3065,3162,3190,3236,324,3265,3371,3551,3667,3678,3690,3845,387,3925,399694,406881,406882,406883,406884,406885,406886,406887,406888,4068…
hsa05210~Colorectal_cancer	10000,10297,1499,1630,207,208,2353,23533,26060,2932,2956,324,332,369,3725,3845,387,4087,4088,4089,4292,4436,4437,4609,51176,5290,5291,5293,5294,5295,5296,54205,5594,5595,5599,5601,5602,5604,572,581,5879,5880,5881,5894,5900,595,596,673,6932,6934,7040,7042,7043,7046,7048,7157,8312,8313,83439,836,842,8503,
hsa05211~Renal_cell_carcinoma	10000,10298,112398,112399,1387,1398,1399,201163,2033,2034,207,208,2113,2271,23533,2549,2885,2889,3082,3091,3265,369,3725,3845,405,4233,4893,5058,5062,5063,5155,5290,5291,5293,5294,5295,5296,54583,5594,5595,5604,5605,56924,57144,5781,5879,5894,5906,5908,6513,6654,6655,673,6921,6923,7039,7040,7042,7043,7422,7428,8453,8503,9915,9978,998,
hsa05212~Pancreatic_cancer	10000,1019,1021,1029,10928,1147,1869,1870,1871,1950,1956,2064,207,208,23533,3551,369,3716,3845,4087,4088,4089,4790,5290,5291,5293,5294,5295,5296,5337,5594,5595,5599,5601,5602,5604,572,5879,5880,5881,5888,5894,5898,5899,5900,5925,595,5970,598,673,675,6772,6774,7039,7040,7042,7043,7046,7048,7157,7422,842,8503,8517,9459,998,
hsa05213~Endometrial_cancer	10000,10297,1495,1496,1499,1950,1956,2002,2064,207,208,2309,23533,2885,29119,2932,324,3265,3611,369,3845,4292,4609,4893,51176,5170,5290,5291,5293,5294,5295,5296,5594,5595,5604,5605,572,5728,5894,595,6654,6655,673,6932,6934,7157,8312,8313,83439,842,8503,999,
hsa05214~Glioma	10000,1019,1021,1026,1029,163688,1869,1870,1871,1950,1956,207,208,23533,2475,25759,2885,3265,3479,3480,369,3845,399694,4193,4893,5154,5155,5156,5159,51806,5290,5291,5293,5294,5295,5296,5335,53358,5336,5578,5579,5582,5594,5595,5604,5605,5728,5894,5925,595,6464,6654,6655,673,7039,7157,801,805,808,810,815,816,817,818,8503,
hsa05215~Prostate_cancer	10000,1017,1026,1027,10488,1147,1385,1387,148327,1499,1869,1870,1871,1950,1956,2033,2064,207,208,2260,2263,2308,23533,2475,2885,2932,2950,3265,3320,3326,3479,3480,354,3551,3630,3645,367,369,3845,4193,468,4790,4792,4824,4893,51176,5154,5155,5156,5159,5170,5290,5291,5293,5294,5295,5296,5594,5595,56034,5604,5605,572,5728,5894,5925,595,596,5970,64764,6654,6655,6716,673,6932,6934,7039,7157,7184,80310,…
hsa05216~Thyroid_cancer	10342,1499,3265,3845,4609,4893,4914,51176,5468,5594,5595,5604,5605,595,5979,6256,6257,6258,673,6932,6934,7157,7170,7175,7849,8030,8031,83439,999,
hsa05217~Basal_cell_carcinoma	10297,11211,1499,1855,1856,1857,2535,27148,2735,2736,2737,2932,324,51176,51384,51684,54361,5727,64399,6469,650,652,6608,6932,6934,7157,7471,7472,7473,7474,7475,7476,7477,7478,7479,7480,7481,7482,7483,7484,7855,7976,80326,81029,8312,8313,8321,8322,8323,8324,8325,8326,83439,8643,89780,
hsa05218~Melanoma	10000,1019,1021,1026,1029,1869,1870,1871,1950,1956,207,208,2246,2247,2248,2249,2250,2251,2252,2253,2254,2255,2256,2257,2258,2259,2260,23533,26281,26291,27006,3082,3265,3479,3480,369,3845,4193,4233,4286,4893,5154,5155,5156,5159,5290,5291,5293,5294,5295,5296,5594,5595,56034,5604,5605,572,5728,5894,5925,595,673,7157,80310,8074,8503,8817,8822,8823,9965,999,
hsa05219~Bladder_cancer	1019,1026,1029,11186,1612,1613,1839,1869,1870,1871,1890,1950,1956,2064,2261,23604,3265,3576,369,3845,4193,4312,4313,4318,4609,4893,5594,5595,5604,5605,5894,5925,595,6714,673,7057,7157,7380,7422,9252,999,
hsa05220~Chronic_myeloid_leukemia	10000,1019,1021,1026,1027,1029,1147,1398,1399,1487,1488,1869,1870,1871,207,208,2122,23533,23624,25,25759,2885,3065,3066,3265,3551,369,3845,399694,4088,4089,4193,4609,4790,4792,4893,5290,5291,5293,5294,5295,5296,53358,5594,5595,5604,5605,572,5781,5894,5925,595,5970,598,613,6464,6654,6655,673,6776,6777,7040,7042,7043,7046,7048,7157,8503,8517,861,867,868,9846,
hsa05221~Acute_myeloid_leukemia	10000,1050,11040,1147,1978,207,208,2322,23533,2475,2885,3265,3551,369,3728,3815,3845,4609,4790,4893,51176,5290,5291,5292,5293,5294,5295,5296,5371,5467,5594,5595,5604,5605,572,5894,5914,595,5970,6198,6199,6654,6655,6688,673,6774,6776,6777,6932,6934,7704,83439,8503,8517,861,862,8900,
hsa05222~Small_cell_lung_cancer	10000,1017,1019,1021,1027,1030,10319,112401,1147,1163,1164,1282,1284,1285,1286,1287,1288,1869,1870,1871,207,208,2272,22798,2335,23533,284217,317,329,330,331,3551,3655,3673,3674,3675,3685,3688,3908,3909,3910,3911,3912,3913,3914,3915,3918,4149,4609,4790,4792,4843,5290,5291,5293,5294,5295,5296,54205,5728,5743,5747,5915,5925,595,596,5970,598,6256,6257,6258,6502,7157,7185,7186,7187,7188,7189,79444,842…
hsa05223~Non-small_cell_lung_cancer	10000,1019,1021,1029,11186,1869,1870,1871,1950,1956,2064,207,208,2272,2309,23533,238,27436,2885,3265,369,3845,4893,5170,5290,5291,5293,5294,5295,5296,5335,5336,5578,5579,5582,5594,5595,5604,5605,572,5894,5915,5925,595,6256,6257,6258,6654,6655,673,6789,7039,7157,83593,842,8503,
hsa05230~Central_carbon_metabolism_in_cancer	10000,1956,2064,207,208,2260,2261,2263,2322,23410,23533,2475,2539,2645,27165,2744,3091,3098,3099,3101,3265,3417,3815,3845,3939,4233,441531,4609,4893,4914,4916,51548,5156,5159,5160,5161,5162,5163,5211,5213,5214,5223,5224,5290,5291,5293,5294,5295,5296,5315,5594,5595,5604,5605,57103,5728,5894,5979,6510,6513,6514,7157,80201,8140,8503,9123,9997,
hsa05231~Choline_metabolism_in_cancer	10000,100137049,10163,10434,10810,1119,1120,123745,126969,139189,1606,1607,1608,160851,1609,1950,1956,1978,204962,207,208,23396,23446,2353,23533,2475,255189,283748,2885,3091,3265,3725,3845,4893,5130,5154,5155,5156,5159,5170,5290,5291,5293,5294,5295,5296,5321,5335,5337,5338,5578,5579,5582,5594,5595,5599,5601,5602,56034,5604,5605,56261,56994,57153,5879,5880,5881,5894,5900,6009,60482,6198,6199,6580,…
hsa05310~Asthma	102723407,2205,2206,2207,3108,3109,3111,3112,3113,3115,3117,3118,3119,3122,3123,3125,3126,3127,3562,3565,3567,3578,3586,3596,5553,6037,6356,7124,8288,958,959,
hsa05320~Autoimmune_thyroid_disease	102723407,1081,1493,3002,3105,3106,3107,3108,3109,3111,3112,3113,3115,3117,3118,3119,3122,3123,3125,3126,3127,3133,3134,3135,3439,3440,3441,3442,3443,3444,3445,3446,3447,3448,3449,3451,3452,355,3558,356,3565,3567,3586,5551,7038,7173,7252,7253,940,941,942,958,959,
hsa05321~Inflammatory_bowel_disease_(IBD)	112744,149233,2625,30009,3108,3109,3111,3112,3113,3115,3117,3118,3119,3122,3123,3125,3126,3127,3458,3459,3460,3552,3553,3558,3561,3565,3566,3567,3569,3586,3592,3593,3594,3595,3596,3605,3606,3725,4087,4088,4094,4772,4790,50615,50616,50943,51561,59067,5970,6095,6097,64127,6772,6774,6775,6778,7040,7042,7043,7097,7099,7100,7124,8807,8809,
hsa05322~Systemic_lupus_erythematosus	102723407,121504,126961,128312,1511,158983,1991,2209,2212,2214,2215,221613,255626,286436,2903,2904,3012,3013,3014,3015,3017,3018,3020,3021,3108,3109,3111,3112,3113,3115,3117,3118,3119,3122,3123,3125,3126,3127,317772,333932,3458,3586,440093,440689,474381,474382,554313,55506,55766,653604,6628,6632,6634,6737,6738,6741,712,7124,713,714,715,716,717,718,720,721,723790,727,729,730,731,732,733,735,81,829…
hsa05323~Rheumatoid_arthritis	102723407,10312,10673,127124,1435,1437,1493,1513,1514,155066,2321,2353,23545,245972,245973,284,2919,3108,3109,3111,3112,3113,3115,3117,3118,3119,3122,3123,3125,3126,3127,3383,3458,3552,3553,3569,3576,3589,3600,3605,3606,3683,3689,3725,4050,414062,4312,4314,50617,51382,51561,51606,523,525,526,527,528,529,533,534,535,537,54,6347,6348,6349,6352,6364,6372,6374,6387,7010,7040,7042,7043,7097,7099,7124,…
hsa05330~Allograft_rejection	102723407,3002,3105,3106,3107,3108,3109,3111,3112,3113,3115,3117,3118,3119,3122,3123,3125,3126,3127,3133,3134,3135,3458,355,3558,356,3565,3567,3586,3592,3593,5551,7124,940,941,942,958,959,
hsa05332~Graft-versus-host_disease	3002,3105,3106,3107,3108,3109,3111,3112,3113,3115,3117,3118,3119,3122,3123,3125,3126,3127,3133,3134,3135,3458,355,3552,3553,3558,356,3569,3802,3803,3804,3811,3812,3821,3824,5551,57292,7124,940,941,942,
hsa05340~Primary_immunodeficiency	100,102723407,115650,23495,29760,29851,326,3543,3561,3575,3718,3932,4261,57379,5788,5896,5897,5993,5994,64421,6890,6891,695,7374,7535,84876,8517,8625,915,916,920,925,926,930,958,959,973,
hsa05410~Hypertrophic_cardiomyopathy_(HCM)	10368,10369,1605,1636,1674,1756,2010,22801,27091,27092,3479,3569,3655,3672,3673,3674,3675,3676,3678,3679,3680,3685,3688,3690,3691,3693,3694,3695,3696,3908,4000,4607,4624,4625,4633,4634,488,51422,53632,5562,5563,5564,5565,5571,55799,59283,59284,59285,60,6262,6442,6443,6444,6445,6546,70,7040,7042,7043,71,7124,7134,7137,7139,7168,7169,7170,7171,7273,775,776,778,779,781,782,783,784,785,786,8515,8516,…
hsa05412~Arrhythmogenic_right_ventricular_cardiomyopathy_(ARVC)	1000,10368,10369,1495,1496,1499,1605,1674,1756,1824,1829,1832,2010,22801,2697,27091,27092,29119,3655,3672,3673,3674,3675,3676,3678,3679,3680,3685,3688,3690,3691,3693,3694,3695,3696,3728,3908,4000,488,51176,5318,55799,59283,59284,59285,60,6262,6442,6443,6444,6445,6546,6932,6934,71,775,776,778,779,781,782,783,784,785,786,81,83439,8515,8516,87,88,89,9254,93589,
hsa05414~Dilated_cardiomyopathy	102723407,10368,10369,107,108,109,111,112,113,114,115,153,1605,1674,1756,196883,2010,22801,27091,27092,2778,3479,3655,3672,3673,3674,3675,3676,3678,3679,3680,3685,3688,3690,3691,3693,3694,3695,3696,3908,4000,4607,4624,4625,4633,4634,488,5350,5566,5567,5568,55799,59283,59284,59285,60,6262,6442,6443,6444,6445,6546,70,7040,7042,7043,71,7124,7134,7137,7139,7168,7169,7170,7171,7273,775,776,778,779,781…
