# Supplementary material for: GeneSCF: a real-time based functional enrichment tool with support for multiple organisms
Source: BMC Bioinformatics. 2016 Sep 13;17(1):365. doi: 10.1186/s12859-016-1250-z (PMC5020511; doi:10.1186/s12859-016-1250-z)
Supplement: Additional file 13: — GeneSCF v1.1 tool, documentation and instructions to run test dataset (case study 1 and 2) used in this study. (GZ 4447 kb) [file 12859_2016_1250_MOESM13_ESM.gz › geneSCF-master-source-v1.1-p1/class/lib/db/Hs/NCG_sym.txt]

liver	AACS,ADAM22,AGMO,AKAP13,ALB,AMPH,ANKRD36,APC,ARID1A,ARID1B,ARID2,ARVCF,ATHL1,ATM,ATR,AXIN1,BAZ2B,BPTF,BRD8,BRE,C10orf95,C12orf51,C18orf34,CCDC99,CDKN2A,CLCC1,CNRIP1,COPS7B,CPD,CREM,CSMD3,CSNK2B,CTNNB1,CUL3,CYFIP1,DENND5A,DMGDH,DMXL1,DSE,EID1,ELMO1,ERC2,ERRFI1,FAM13A,FAT3,GABBR1,GABRB3,GIF,GTPBP2,GXYLT1,HCN4,HIST1H4B,HNF1A,IGSF10,IL6ST,IRF2,ITIH3,JAK2,KAZN,KHDRBS2,KHNYN,LITAF,LRRC30,LTBP2,MFSD8,ML…
colorectal	ABCA1,ABCB11,ACAN,ACSL5,ADAM19,ADAM29,ADAMTS18,ADAMTS20,ADAMTSL3,ADARB2,AKAP12,AKAP6,AKT1,ALK,APC,ARHGEF10,ATP11A,ATP13A1,ATP13A5,BCL9,BRAF,C10orf137,C15orf2,CACNA2D3,CD109,CD93,CHL1,CLSTN2,CNTN4,COL3A1,CPAMD8,CSMD3,CTNNB1,CUX1,DPP10,DSCAML1,DTNB,EP300,EPHA3,EPHB6,ERCC6,EXOC4,EYA4,F8,FAM161A,FAM193B,FBN2,FBXW7,FLNC,FN1,GALNS,GJD4,GLI3,GNAS,GPR112,GPR158,GRID1,GRM1,GUCY1A2,HAPLN1,HIST1H1B,IGFBP3,I…
breast	ABCA3,ABCB11,ABCB8,ABP1,ACADM,ACAP1,ACVR1B,ADAM12,ADCY3,AFF2,AGAP2,AIM1,AKAP9,AKT1,AKT2,AMFR,APC,APC2,APLNR,ARFGEF2,ARHGAP25,ARID1A,ARID1B,ARID2,ASL,ASXL1,ATN1,ATP8B1,ATXN3L,BAI3,BAP1,BCL11A,BGN,BIRC7,BRAF,BRCA1,BRCA2,C11orf10,C1orf64,C5orf42,CACNA1F,CASP8,CATSPERB,CBFB,CBLC,CCDC117,CCDC85A,CCKAR,CCKBR,CCND1,CCND3,CCR3,CCR5,CDC25C,CDC6,CDH1,CDH20,CDK12,CDKN1B,CDKN2A,CFP,CHD3,CHD5,CHGB,CHRNA9,CHST…
pancreas	ABCA7,ABCC5,ABLIM2,ACSM1,ACVR1B,ADAMTS20,AKAP11,AKAP13,AKAP9,AKT1,AKT2,ALMS1,APC,APLNR,ARID1A,ARID2,ASL,ATM,ATP10A,ATRX,ATXN3L,BAI3,BIRC7,BRAF,BRCA2,C2CD3,C4orf50,CACNA2D1,CARD10,CBFB,CBLC,CC2D2A,CCDC41,CCKAR,CCKBR,CCR3,CCR5,CDC25C,CDC42BPB,CDC42BPG,CDH10,CDK12,CDKN2A,CLCN4,CLIP1,CMKLR1,CNTN5,CNTNAP1,CNTNAP2,COL5A1,CTNNA2,CTNNB1,CYFIP1,DACH2,DAXX,DLC1,DLEC1,DLG3,DNAH9,DNER,DOCK2,DPP6,EGFLAM,EGFR,…
chronic lymphocytic leukemia	ABCB5,ABI3BP,ACER2,ADAM2,AGXT2L2,AK2,AKAP6,ALS2CL,ARHGAP28,ARHGEF38,ASXL1,ATM,B3GAT2,BABAM1,BMPR1B,BRAF,C10orf108,C14orf39,CCND2,CD36,CD8A,CDH23,CDH9,CELA3A,CELF4,CEP170,CHD2,CLN8,CNOT3,COL25A1,CSMD3,CXCR6,CYP2A7,CYP4A22,DDX3X,DENND4A,DKK2,DMD,DOCK4,DPP6,DTNA,EFR3A,EGR2,ELOVL6,EPG5,EPHA4,EPHB1,F13A1,FAM117A,FAM171A1,FAT3,FGFR2,FLRT2,FSIP2,FSTL5,FUBP1,FUT9,GDA,GNAT1,GPCPD1,GRM3,HK3,HMCN1,HYDIN,IL2…
endometrium	ABCC9,CHD4,CYP4X1,FBXW7,FGFR2,JAZF1,MAP3K4,MLH1,MSH2,PIK3CA,PPP2R1A,PTEN,SPOP,SUZ12,TP53,
gastric	ABCC9,ACVR2A,APOB,ARID1A,ATP4A,BAI3,C1orf168,CCNL1,CDH1,CNTN1,CSMD3,CTNNB1,DBR1,DMD,DNAH7,EIF3A,EPB41L3,ERBB2,ERCC6,FAT4,FMN2,FSCB,HTR1E,KIT,LRP1B,MCHR1,METTL3,OR4C15,OR4C46,PDGFRA,PIK3CA,PKHD1,PMS2P3,PTEN,PTN,RIT2,RPL22,SEMA3E,SHROOM3,SPANXN2,SPRR2B,SPTA1,TP53,TTK,TTN,ZSWIM3,ZZEF1,
prostate	ABCE1,ACIN1,ACSBG2,ACSL3,ACVR1B,ADAM18,AKAP9,AKT1,AKTIP,ALOX15B,ANKDD1A,APC,APLNR,AR,ARAP2,ARID1A,ATM,ATXN3L,BAI3,BIRC7,BRAF,C14orf49,CANT1,CBFB,CBLC,CCKAR,CCKBR,CCR3,CCR5,CCT8,CD1E,CDC25C,CDK12,CDKN1B,CDKN2A,CEP170,CHD1,CHD5,CLCN5,CLSPN,CMKLR1,CNGB1,CNOT1,COL11A2,COL5A1,CPVL,CR1,CTNNB1,CUL3,DCTN4,DDX5,DGUOK,DICER1,DMRTA1,DNER,DOCK6,EGFR,EIF3H,ELK4,ELP4,EPHA5,EPHA7,EPHB1,ERBB3,ERBB4,ERG,ETS1,ETV1…
lung	ABCF3,ACVR1B,ADAMTS1,ADCY1,ADCY2,ADCY8,AKAP9,AKT1,ALK,APC,APLNR,ATM,ATXN3L,BAI3,BAP1,BCLAF1,BIRC7,BRAF,C14orf102,C17orf108,C20orf62,C2orf44,C6orf103,CBFB,CBLC,CCDC6,CCKAR,CCKBR,CCND1,CCR3,CCR5,CD74,CDC25C,CDH10,CDK12,CDKN2A,CDYL,CEP152,CIT,CLDN1,CMKLR1,CMYA5,CNTNAP2,COL11A1,COL22A1,COL4A2,CRYBB3,CTNNB1,CYP2A,CYP2C18,DIP2C,DNER,DSG3,DST,DUSP22,EGFR,EIF3H,ELAVL2,ELP4,EML4,EN1,ENO4,EPHA3,EPHA5,EPHB1…
lymphoma	ABCG5,ACE,ACTB,ADAM10,ADAMTS10,ADAMTSL3,AKAP8,ALK,ANKLE2,APOBEC2,AQP7,ARID1A,ATIC,ATP2C2,B2M,BCL10,BCL2,BCL2L10,BCR,BIRC3,BRSK1,BTG1,C12orf35,CALR,CAMTA1,CARD11,CARS,CCND3,CCT6B,CD274,CD36,CD58,CD6,CD70,CD79A,CD79B,CDC27,CIITA,CLTC,CLTCL1,CPS1,CREBBP,CRIPAK,CROCC,CTBP2,CTC1,CYGB,CYP4F22,DAGLB,DCHS1,DDX28,DDX3X,DIAPH1,DIDO1,DPYD,DSC3,DSPP,DUSP2,DUSP7,DUSP8,DUSP9,EIF5A,EP300,ERBB2IP,ETV6,EZH2,FAM86…
melanoma	ABCG8,ADAM29,ADAM7,ADAMTS13,ADRA1A,ADRA2C,AGFG1,AHNAK2,AKR1B10,ALS2,ANGPT1,APOA5,ASB9,ATF1,BAI3,BAP1,BRAF,BTBD9,C12orf63,C18orf1,C1orf127,C8orf46,CARD6,CCDC63,CD1B,CDKN2A,CFHR2,CHGA,CHMP2B,CHST1,CNDP2,CNTN5,CSH1,CYP2C9,DLEC1,DMRT2,DNAH8,DROSHA,EDIL3,EPHB4,ERCC5,ETV5,EXOC1,F2RL2,FAT2,FCER1A,FGD1,FRAS1,G3BP1,GLI1,GLIPR2,GNA11,GNA15,GNAQ,GNB4,GOLGA6L6,GRIA1,GRIN2A,GRXCR2,HDAC2,HELB,IL1RL1,ITGB1BP3,I…
leukemia	ABI1,ABL1,ABL2,ACSL6,AFF1,AFF3,AFF4,ARHGAP26,ARHGEF12,ARNT,ASXL1,ATM,ATP2A2,BCL11A,BCL11B,BCL2,BCL3,BCL5,BCL6,BCL9,BCOR,BCR,BTG1,C10orf2,CASC5,CBFA2T3,CBFB,CBL,CBLB,CBLC,CCDC6,CCND1,CCND3,CDK6,CDX2,CEBPA,CHIC2,CLP1,CREBBP,CRLF2,DDX10,DEK,DNM2,DNMT3A,ECT2L,ELF4,ELL,ELN,EP300,EPS15,ERG,ETV6,EWSR1,EZH2,FBXW7,FCGR2B,FLT3,FNBP1,FOXO3,FOXO4,FOXP1,FSTL3,FUS,GAS7,GATA1,GATA2,GMPS,GPHN,HIP1,HLF,HOXA11,HOX…
head and neck squamous cell carcinoma	ABI3,ADAMTS12,ADCY8,ALLC,ANO4,C19orf26,C1QL2,C7orf23,CASP8,CDH10,CDH12,CDKN2A,CLSTN2,CNTNAP2,COL1A2,COL22A1,CSMD3,DDX3X,EPHA7,FAAH2,FAM135B,FAT1,FBXW7,GPR174,GRM8,H3F3C,HIST1H4H,HRAS,IRF6,KCNA6,KCTD8,LILRB1,LRFN5,LRRTM1,MAFA,MAGEC1,MAGEC2,MED1,MEF2C,MET,MLL2,NAV3,NETO2,NFE2L2,NOTCH1,NRK,NRXN2,NRXN3,NSD1,NUDT11,NUDT14,OR4C15,OR5L2,OR8H2,OR8K1,PCDH15,PIK3AP1,PIK3CA,PKHD1L1,PKP4,PPP1R9A,PRB4,PRDM9,P…
ovarian	ACVR1B,AKAP9,AKT1,AKT2,APLNR,ARID1A,ATXN3L,BAI3,BIRC7,BRAF,BRCA1,BRCA2,CBFB,CBLC,CCKAR,CCKBR,CCNE1,CCR3,CCR5,CDC25C,CDK12,CDKN2A,CMKLR1,CTNNB1,DNER,EGFR,EIF3H,ELP4,EPHA5,EPHB1,ERBB2,ERBB3,ERBB4,ETS1,EXOC2,EXT2,EYS,FBXO32,FBXW7,FCER1A,FLT3,FOXL2,FRS2,GLI3,GNAS,GPR84,GRB10,GRM1,GRM3,GRM8,GSK3B,IL1A,IL1B,IRAK4,ITCH,ITK,ITPR3,KDR,KEAP1,KIF27,KRAS,KREMEN1,LPHN3,MAG,MAP3K1,MAPK8IP3,MAS1L,MC3R,MCHR2,MKR…
colorectal (non-hypermutated)	ACVR1B,APC,CTNNB1,EDNRB,FAM123B,FBXW7,GPC6,KIAA1804,KRAS,NRAS,PIK3CA,SMAD2,SMAD4,SOX9,TCF7L2,TP53,TTN,
colorectal (hypermutated)	ACVR2A,APC,BRAF,CASP8,CDC27,FZD3,MAP7,MIER3,MSH3,MSH6,MYO1B,PTPN12,TCERG1,TCF7L2,TGFBR2,
glioblastoma	ADAM8,ANKRD20A4,ARNT2,ASTN1,ATAD1,ATRNL1,ATRX,AVPI1,C13orf26,C14orf105,C14orf159,C15orf57,C6orf170,CACNA1H,CCDC168,CDK4,CDKN2A,CHMP4A,CLDN5,CLTCL1,COL17A1,COL3A1,CTBP2,CTNNA3,DAXX,DSG4,EGFR,ERBB2,FAM132A,FAM13C,FAM19A5,FAM22D,FANCM,FKBP3,FRMPD4,GCOM1,GML,GOLGA7B,GOPC,GPHB5,GRID1,GRM3,H3F3A,HEATR4,HLA-DRB9,IDH1,IDH2,IFIT3,IMP4,IRX6,JAKMIP3,KIAA1161,KIAA1751,KIAA1804,LMO7,LMX1A,LRP2,LRRC7,LRRTM3,LZ…
kidney	AHNAK,AKAP13,ARID1A,ASB15,BAP1,CARD11,CLTC,CSMD3,CUL7,FAM111B,FMN2,KDM5C,KDM6A,LRP1B,LRRK2,MALAT1,MET,MLL2,NAV3,NF2,NONO,PBRM1,PRCC,RYR1,SETD2,SFPQ,SHANK1,SPTBN4,SYNE2,TFE3,TFEB,TP53,TSC1,VHL,ZNF804A,
thyroid	AKAP9,BRAF,CCDC6,CDC73,ERC1,GOLGA5,HMGA1,HOOK3,KRAS,KTN1,MEN1,NCOA4,NRAS,NTRK1,PAX8,PCM1,PPARG,PRKAR1A,RET,TFG,TPM3,TPR,TRIM27,TRIM33,TSHR,ZNF331,
leiomyoma	ALDH2,CCNB1IP1,HMGA2,
neuroblastoma	ALK,ARID1A,ARID1B,LMO1,MYCN,PHOX2B,VANGL1,ZHX2,
myeloma	ALOX12,CCND1,CCND3,CDKN2C,CNTRL,DIS3,FAM46C,FGFR1,FGFR1OP,FGFR3,HLA-A,IGH@,IRF4,JAK2,KDM6A,KRAS,MAF,MAFB,MAGED1,MPL,NIN,NRAS,PCM1,PDE4DIP,PDGFRB,PNRC1,TP53,WHSC1,ZMYM2,
bladder	ANK2,ANK3,ARID1A,CHD6,CREBBP,EP300,ERBB3,ESPL1,FGFR3,HRAS,KRAS,LAMA4,LRP2,MDM4,MLL,MLL3,NCOR1,NF1,RB1,TP53,UTY,ZFHX3,
acute myeloid leukemia	ANKRD26,BABAM1,CDC42,CDH24,CDHR2,CEP170,CNTN2,CSMD2,FLT3,FREM2,GCOM2,GKN1,GPR123,GPR183,IDH1,IMPG2,KNDC1,KRT79,LTA4H,MCAM,NPM1,NRAS,P2RY6,PCDHA6,PTPRT,RRP8,RUNX1,RUNX1T1,RYR1,SARDH,SHKBP1,SLC15A1,SRRM1,TLE4,TP53INP1,XPO7,
desmoid	APC,
glioma	APC,CDKN2C,EGFR,H3F3A,KLF6,MDM2,NF1,PTEN,TP53,
other	APC,CDKN2A,CTNNB1,ERBB2,HMGA1,HRAS,KRAS,MDM2,TP53,
myelodysplasia	ARHGAP26,ASXL1,BCOR,CBL,CEBPA,DNMT3A,ETV6,EZH2,KRAS,MDS2,MECOM,NRAS,PRDM16,PTPN11,RUNX1,SRSF2,SYK,TET2,TP53,U2AF1,ZRSR2,
sarcoma	ASPSCR1,CDH1,CHN1,COL1A1,CREB1,CREB3L1,CREB3L2,CTNNB1,DDIT3,DICER1,DUX4,EPHA1,EPHA5,EPHA7,ERBB4,ERG,ETV1,ETV4,ETV6,EWSR1,FAM22A,FAM22B,FBXW7,FEV,FLI1,FOXO1,FUS,HEY1,HRAS,IRS1,JUN,KDR,KIT,LTK,MDM2,MOS,MST1R,NCOA1,NCOA2,NF1,NR4A3,NTRK1,NTRK3,PATZ1,PAX3,PAX7,PDGFB,PI4KA,PIK3CA,POU5F1,PTEN,PTK2B,RB1,SS18,SS18L1,SSX1,SSX2,SSX4,SYK,TAF15,TCF12,TFE3,TP53,YWHAE,
histiocytoma	ATF1,CREB1,FUS,
non-hodgkin lymphoma	B2M,BCL10,BCL2,BCL6,BCL7A,BTG1,BTG2,CARD11,CCND2,CCND3,CD58,CD70,CD79B,CIITA,CNTRL,CREBBP,DDX6,EIF4A2,ETS1,EZH2,FAS,FAT2,FCRL4,FGFR1,FGFR1OP,FOXO1,GNA13,HIST1H1C,HIST1H4I,HSP90AA1,HSP90AB1,IGH@,IGK@,IL21R,IRF4,IRF8,KDSR,KLHL6,LCP1,MEF2B,MLL2,MUC1,MYD88,NACA,NFKB2,NPM1,PAX5,PIM1,POU2AF1,RHOH,SGK1,TFRC,TMEM30A,TNFRSF14,TP53,ZMYM2,
retinoblastoma	BCOR,MDM4,RB1,
medulloblastoma	BCOR,CHD7,CSNK2B,CTDNEP1,CTNNB1,DDX3X,GABRG1,GPAM,GPS2,IFIT3,KDM6A,LDB1,MLL,MLL2,MLL3,NLRP8,PFKP,PIK3CA,PTCH1,PTEN,SF3B1,SMARCA4,SUFU,TP53,ZMYM3,
cholangiocarcinoma	BRAF,CDKN2A,GNAS,KRAS,LAMA2,MLL3,NDC80,PCDHA13,PEG3,PTEN,RADIL,RNF43,ROBO2,SMAD4,TP53,XIRP2,
pilocytic astrocytoma	BRAF,KIAA1549,RAF1,SRGAP3,
lethal midline carcinoma	BRD3,BRD4,C15orf55,
lipoma	C12orf9,CXCR7,EBF1,HMGA2,LHFP,LPP,NFIB,RAD51B,
epitheliod hemangioendothelioma	CAMTA1,WWTR1,
dominant	CCDC6,
bone cyst	CDH11,CNBP,COL1A1,OMD,THRAP3,USP6,
recessive	CDKN2A,
salivary	CHCHD7,CRTC1,CRTC3,CTNNB1,FHIT,HMGA2,LIFR,MAML2,PLAG1,TCEA1,WIF1,
oligodendroglioma	CIC,FUBP1,IDH1,NOTCH1,PIK3CA,PIK3R1,
uterus	COX6C,MED12,RAD51B,
cylindroma	CYLD,
sex cord-stromal tumour	DICER1,
testis	DICER1,FAS,KIT,
desmoplastic small round cell tumor	EWSR1,WT1,
myoepithelioma	EWSR1,PBX1,
Wilms	FAM123B,WT1,
skin	FAS,PTCH1,SMO,
idiopathic hypereosinophilic syndrome	FIP1L1,PDGFRA,
pituitary	GNAS,
oesophageal	KDM6A,SOX2,
mastocytosis	KIT,
central nervous system	MLH1,
meningioma	MN1,NF2,
adenoid cystic carcinoma	MYB,NFIB,
neurofibroma	NF1,
acoustic neuroma	NF2,
pheochromocytoma	RET,VHL,
myelodysplastic syndrome	SF3B1,
small intestine	SMAD4,
malignant rhabdoid	SMARCB1,
adrenocortical	TP53,
hemangioma	VHL,
