# Supplementary material for: GeneSCF: a real-time based functional enrichment tool with support for multiple organisms
Source: BMC Bioinformatics. 2016 Sep 13;17(1):365. doi: 10.1186/s12859-016-1250-z (PMC5020511; doi:10.1186/s12859-016-1250-z)
Supplement: Additional file 13: — GeneSCF v1.1 tool, documentation and instructions to run test dataset (case study 1 and 2) used in this study. (GZ 4447 kb) [file 12859_2016_1250_MOESM13_ESM.gz › geneSCF-master-source-v1.1-p1/class/lib/db/Hs/REACTOME_sym.txt]

NS1 Mediated Effects on Host Pathways	AAAS,CPSF4,EIF2AK2,ISG15,KPNA1,KPNA2,KPNA3,KPNA4,KPNA5,KPNA7,KPNB1,NDC1,NS,NUP107,NUP133,NUP153,NUP155,NUP160,NUP188,NUP205,NUP210,NUP214,NUP35,NUP37,NUP43,NUP50,NUP54,NUP62,NUP85,NUP88,NUP93,NUP98,NUPL1,NUPL2,PABPN1,POM121,POM121C,RAE1,RANBP2,SEH1L,TPR
2-LTR circle formation	BANF1,HMGA1,LIG4,PSIP1,XRCC4,XRCC5,XRCC6,gag,gag-pol,rev,vif,vpr,vpu
3' -UTR-mediated translational regulation	EIF1AX,EIF2S1,EIF2S2,EIF2S3,EIF3A,EIF3B,EIF3C,EIF3D,EIF3E,EIF3F,EIF3G,EIF3H,EIF3I,EIF3J,EIF3K,EIF3L,EIF3M,EIF4A1,EIF4A2,EIF4B,EIF4E,EIF4G1,EIF4H,FAU,PABPC1,RPL10,RPL10A,RPL11,RPL12,RPL13,RPL13A,RPL14,RPL15,RPL17,RPL18,RPL18A,RPL19,RPL21,RPL22,RPL23,RPL23A,RPL24,RPL26,RPL26L1,RPL27,RPL27A,RPL28,RPL29,RPL3,RPL30,RPL31,RPL32,RPL34,RPL35,RPL35A,RPL36,RPL36A,RPL37,RPL37A,RPL38,RPL39,RPL3L,RPL4,RPL41,R…
5-Phosphoribose 1-diphosphate biosynthesis	PRPS1,PRPS1L1,PRPS2
A tetrasaccharide linker sequence is required for GAG synthesis	AGRN,B3GALT6,B3GAT1,B3GAT2,B3GAT3,B4GALT7,BCAN,BGN,CSPG4,CSPG5,DCN,GPC1,GPC2,GPC3,GPC4,GPC5,GPC6,GXYLT1,GXYLT2,HSPG2,NCAN,SDC1,SDC2,SDC3,SDC4,VCAN
A third proteolytic cleavage releases NICD	APH1A,APH1B,NCSTN,NOTCH1,NOTCH2,NOTCH3,NOTCH4,PSEN2,PSENEN
ABC transporter disorders	ABCC8,CFTR,KCNJ11,SFTPA1,SFTPA2,SFTPB,SFTPC,SFTPD
ABC transporters in lipid homeostasis	ABCA10,ABCA12,ABCA2,ABCA3,ABCA6,ABCA7,ABCA9,ABCD1,ABCD2,ABCD3,ABCG1,ABCG4,ABCG5,ABCG8,APOA1,PEX19,PEX3
ABC-family proteins mediated transport	ABCA10,ABCA12,ABCA2,ABCA3,ABCA4,ABCA6,ABCA7,ABCA8,ABCA9,ABCB1,ABCB10,ABCB4,ABCB5,ABCB6,ABCB7,ABCB8,ABCB9,ABCC1,ABCC10,ABCC11,ABCC2,ABCC3,ABCC4,ABCC5,ABCC6,ABCC8,ABCC9,ABCD1,ABCD2,ABCD3,ABCE1,ABCF1,ABCG1,ABCG4,ABCG5,ABCG8,APOA1,CFTR,EIF2S1,EIF2S2,EIF2S3,KCNJ11,PEX19,PEX3,RNASEL
ADP signalling through P2Y purinoceptor 1	GNA11,GNA14,GNA15,GNAQ,GNB1,GNB2,GNB3,GNB4,GNB5,GNG10,GNG11,GNG12,GNG13,GNG2,GNG3,GNG4,GNG5,GNG7,GNG8,GNGT1,GNGT2,MAPK14,P2RY1,PLA2G4A,SRC
ADP signalling through P2Y purinoceptor 12	GNAI1,GNAI2,GNAI3,GNAT3,GNB1,GNB2,GNB3,GNB4,GNB5,GNG10,GNG11,GNG12,GNG13,GNG2,GNG3,GNG4,GNG5,GNG7,GNG8,GNGT1,GNGT2,P2RY12
AKT phosphorylates targets in the cytosol	AKT1,AKT1S1,AKT2,AKT3,BAD,CASP9,CDKN1A,CDKN1B,CHUK,GSK3A,GSK3B,MDM2,TSC2
AKT phosphorylates targets in the nucleus	AKT1,AKT2,AKT3,CREB1,FOXO1,FOXO3,FOXO4,NR4A1,RPS6KB2
AKT-mediated inactivation of FOXO1A	AKT1,AKT2,AKT3,FOXO1
ALKBH2 mediated reversal of alkylation damage	ALKBH2
ALKBH3 mediated reversal of alkylation damage	ALKBH3,ASCC1,ASCC2,ASCC3
AMER1 mutants destabilize the destruction complex	AMER1,APC,AXIN1,CSNK1A1,GSK3B,PPP2CA,PPP2CB,PPP2R1A,PPP2R1B,PPP2R5A,PPP2R5B,PPP2R5C,PPP2R5D,PPP2R5E
AMPK inhibits chREBP transcriptional activation activity	MLXIPL,PRKAA2,PRKAB2,PRKAG2,STK11
APC truncation mutants are not K63 polyubiquitinated	APC
APC truncation mutants have impaired AXIN binding	AMER1,APC,AXIN1,CSNK1A1,GSK3B,PPP2CA,PPP2CB,PPP2R1A,PPP2R1B,PPP2R5A,PPP2R5B,PPP2R5C,PPP2R5D,PPP2R5E
APC-Cdc20 mediated degradation of Nek2A	ANAPC1,ANAPC10,ANAPC11,ANAPC15,ANAPC16,ANAPC2,ANAPC4,ANAPC5,ANAPC7,BUB1B,BUB3,CDC16,CDC20,CDC23,CDC26,CDC27,MAD2L1,NEK2,RPS27A,UBA52,UBB,UBC,UBE2C,UBE2D1,UBE2E1
APC/C-mediated degradation of cell cycle proteins	ANAPC1,ANAPC10,ANAPC11,ANAPC15,ANAPC16,ANAPC2,ANAPC4,ANAPC5,ANAPC7,AURKA,AURKB,BTRC,BUB1B,BUB3,CCNA1,CCNA2,CCNB1,CDC14A,CDC16,CDC20,CDC23,CDC26,CDC27,CDK1,CDK2,CUL1,FBXO5,FZR1,MAD2L1,NEK2,PLK1,PSMA1,PSMA2,PSMA3,PSMA4,PSMA5,PSMA6,PSMA7,PSMA8,PSMB1,PSMB10,PSMB11,PSMB2,PSMB3,PSMB4,PSMB5,PSMB6,PSMB7,PSMB8,PSMB9,PSMC1,PSMC2,PSMC3,PSMC4,PSMC5,PSMC6,PSMD1,PSMD10,PSMD11,PSMD12,PSMD13,PSMD14,PSMD2,PSMD3,P…
APC/C:Cdc20 mediated degradation of Cyclin B	ANAPC1,ANAPC10,ANAPC11,ANAPC15,ANAPC16,ANAPC2,ANAPC4,ANAPC5,ANAPC7,CCNB1,CDC16,CDC20,CDC23,CDC26,CDC27,CDK1,RPS27A,UBA52,UBB,UBC,UBE2C,UBE2D1,UBE2E1
APC/C:Cdc20 mediated degradation of Securin	ANAPC1,ANAPC10,ANAPC11,ANAPC15,ANAPC16,ANAPC2,ANAPC4,ANAPC5,ANAPC7,CDC16,CDC20,CDC23,CDC26,CDC27,PSMA1,PSMA2,PSMA3,PSMA4,PSMA5,PSMA6,PSMA7,PSMA8,PSMB1,PSMB10,PSMB11,PSMB2,PSMB3,PSMB4,PSMB5,PSMB6,PSMB7,PSMB8,PSMB9,PSMC1,PSMC2,PSMC3,PSMC4,PSMC5,PSMC6,PSMD1,PSMD10,PSMD11,PSMD12,PSMD13,PSMD14,PSMD2,PSMD3,PSMD4,PSMD5,PSMD6,PSMD7,PSMD8,PSMD9,PSME1,PSME2,PSME3,PSME4,PSMF1,PTTG1,RPS27A,UBA52,UBB,UBC,UBE2…
APC/C:Cdc20 mediated degradation of mitotic proteins	ANAPC1,ANAPC10,ANAPC11,ANAPC15,ANAPC16,ANAPC2,ANAPC4,ANAPC5,ANAPC7,BUB1B,BUB3,CCNA1,CCNA2,CCNB1,CDC16,CDC20,CDC23,CDC26,CDC27,CDK1,MAD2L1,NEK2,PSMA1,PSMA2,PSMA3,PSMA4,PSMA5,PSMA6,PSMA7,PSMA8,PSMB1,PSMB10,PSMB11,PSMB2,PSMB3,PSMB4,PSMB5,PSMB6,PSMB7,PSMB8,PSMB9,PSMC1,PSMC2,PSMC3,PSMC4,PSMC5,PSMC6,PSMD1,PSMD10,PSMD11,PSMD12,PSMD13,PSMD14,PSMD2,PSMD3,PSMD4,PSMD5,PSMD6,PSMD7,PSMD8,PSMD9,PSME1,PSME2,PSM…
APC/C:Cdh1 mediated degradation of Cdc20 and other APC/C:Cdh1 targeted proteins in late mitosis/early G1	ANAPC1,ANAPC10,ANAPC11,ANAPC15,ANAPC16,ANAPC2,ANAPC4,ANAPC5,ANAPC7,AURKA,AURKB,CDC16,CDC20,CDC23,CDC26,CDC27,FZR1,PLK1,PSMA1,PSMA2,PSMA3,PSMA4,PSMA5,PSMA6,PSMA7,PSMA8,PSMB1,PSMB10,PSMB11,PSMB2,PSMB3,PSMB4,PSMB5,PSMB6,PSMB7,PSMB8,PSMB9,PSMC1,PSMC2,PSMC3,PSMC4,PSMC5,PSMC6,PSMD1,PSMD10,PSMD11,PSMD12,PSMD13,PSMD14,PSMD2,PSMD3,PSMD4,PSMD5,PSMD6,PSMD7,PSMD8,PSMD9,PSME1,PSME2,PSME3,PSME4,PSMF1,PTTG1,RPS…
APC:Cdc20 mediated degradation of cell cycle proteins prior to satisfation of the cell cycle checkpoint	ANAPC1,ANAPC10,ANAPC11,ANAPC15,ANAPC16,ANAPC2,ANAPC4,ANAPC5,ANAPC7,BUB1B,BUB3,CCNA1,CCNA2,CDC16,CDC20,CDC23,CDC26,CDC27,CDK1,MAD2L1,NEK2,PSMA1,PSMA2,PSMA3,PSMA4,PSMA5,PSMA6,PSMA7,PSMA8,PSMB1,PSMB10,PSMB11,PSMB2,PSMB3,PSMB4,PSMB5,PSMB6,PSMB7,PSMB8,PSMB9,PSMC1,PSMC2,PSMC3,PSMC4,PSMC5,PSMC6,PSMD1,PSMD10,PSMD11,PSMD12,PSMD13,PSMD14,PSMD2,PSMD3,PSMD4,PSMD5,PSMD6,PSMD7,PSMD8,PSMD9,PSME1,PSME2,PSME3,PSM…
APEX1-Independent Resolution of AP Sites via the Single Nucleotide Replacement Pathway	LIG3,NEIL1,NEIL2,OGG1,PNKP,POLB,XRCC1
APOBEC3G mediated resistance to HIV-1 infection	APOBEC3G,BANF1,HMGA1,PPIA,PSIP1,gag,gag-pol,rev,vif,vpr,vpu
ARL13B-mediated ciliary trafficking of INPP5E	ARL13B,INPP5E,PDE6D
ARMS-mediated activation	ACTN2,AKAP9,ANGPT1,APBB1IP,ARAF,ARRB1,ARRB2,BRAF,BRAP,BTC,CALM1,CAMK2A,CAMK2B,CAMK2D,CAMK2G,CNKSR1,CNKSR2,CRK,CSF2,CSF2RA,CSF2RB,CSK,CUL3,DAB2IP,DLG4,DUSP1,DUSP10,DUSP16,DUSP2,DUSP4,DUSP5,DUSP6,DUSP7,DUSP8,DUSP9,EGF,EGFR,ERBB2,ERBB3,ERBB4,EREG,FGA,FGB,FGF1,FGF10,FGF16,FGF17,FGF18,FGF19,FGF2,FGF20,FGF22,FGF23,FGF3,FGF4,FGF5,FGF6,FGF7,FGF8,FGF9,FGFR1,FGFR2,FGFR3,FGFR4,FGG,FN1,FRS2,FRS3,FYN,GRB2,GRI…
ATF4 activates genes	ASNS,ATF3,ATF4,ATF6,CCL2,CXCL8,DCP2,DDIT3,DIS3,EXOSC1,EXOSC2,EXOSC3,EXOSC4,EXOSC5,EXOSC6,EXOSC7,EXOSC8,EXOSC9,HERPUD1,IGFBP1,IL8,KHSRP,NFYA,NFYB,NFYC,PARN
ATF6-alpha activates chaperone genes	ATF4,ATF6,CALR,DDIT3,HSP90B1,HSPA5,NFYA,NFYB,NFYC,XBP1
ATF6-alpha activates chaperones	ATF4,ATF6,CALR,DDIT3,HSP90B1,HSPA5,MBTPS1,MBTPS2,NFYA,NFYB,NFYC,XBP1
ATP sensitive Potassium channels	ABCC8,ABCC9,KCNJ11,KCNJ8
AUF1 (hnRNP D0) binds and destabilizes mRNA	EIF4G1,HNRNPD,HSPA1A,HSPA8,HSPB1,PABPC1,PSMA1,PSMA2,PSMA3,PSMA4,PSMA5,PSMA6,PSMA7,PSMA8,PSMB1,PSMB10,PSMB11,PSMB2,PSMB3,PSMB4,PSMB5,PSMB6,PSMB7,PSMB8,PSMB9,PSMC1,PSMC2,PSMC3,PSMC4,PSMC5,PSMC6,PSMD1,PSMD10,PSMD11,PSMD12,PSMD13,PSMD14,PSMD2,PSMD3,PSMD4,PSMD5,PSMD6,PSMD7,PSMD8,PSMD9,PSME1,PSME2,PSME3,PSME4,PSMF1,RPS27A,UBA52,UBB,UBC
AXIN missense mutants destabilize the destruction complex	AMER1,APC,AXIN1,CSNK1A1,GSK3B,PPP2CA,PPP2CB,PPP2R1A,PPP2R1B,PPP2R5A,PPP2R5B,PPP2R5C,PPP2R5D,PPP2R5E
AXIN mutants destabilize the destruction complex, activating WNT signaling	AMER1,APC,AXIN1,CSNK1A1,GSK3B,PPP2CA,PPP2CB,PPP2R1A,PPP2R1B,PPP2R5A,PPP2R5B,PPP2R5C,PPP2R5D,PPP2R5E
Abacavir metabolism	ADAL,ADH1A,GUK1,NT5C2,PCK1
Abacavir transmembrane transport	ABCB1,ABCG2,SLC22A1,SLC22A2,SLC22A3
Abacavir transport and metabolism	ABCB1,ABCG2,ADAL,ADH1A,GUK1,NT5C2,PCK1,SLC22A1,SLC22A2,SLC22A3
Abasic sugar-phosphate removal via the single-nucleotide replacement pathway	APEX1,POLB
Abnormal conversion of 2-oxoglutarate to 2-hydroxyglutarate	IDH1
Abortive elongation of HIV-1 transcript in the absence of Tat	CTDP1,GTF2F1,GTF2F2,NCBP1,NCBP2,NELFA,NELFB,NELFCD,NELFE,POLR2A,POLR2B,POLR2C,POLR2D,POLR2E,POLR2F,POLR2G,POLR2H,POLR2I,POLR2J,POLR2K,POLR2L,SUPT4H1,SUPT5H
Acetylation	NAT1,NAT2
Acetylcholine Binding And Downstream Events	CHRNA1,CHRNA2,CHRNA3,CHRNA4,CHRNA5,CHRNA6,CHRNA7,CHRNA9,CHRNB2,CHRNB3,CHRNB4,CHRND,CHRNE,CHRNG
Acetylcholine Neurotransmitter Release Cycle	BZRAP1,CHAT,CPLX1,PPFIA1,PPFIA2,PPFIA3,PPFIA4,RAB3A,RIMS1,SLC18A3,SLC5A7,SNAP25,STX1A,STXBP1,SYT1,UNC13B,VAMP2
Acetylcholine regulates insulin secretion	CHRM3,GNA11,GNA14,GNA15,GNAQ,MARCKS,PLCB1,PLCB2,PLCB3,PRKCA
Acrosome Reaction	ACR
Activated NOTCH1 Transmits Signal to the Nucleus	ADAM10,ADAM17,APH1A,APH1B,ARRB1,ARRB2,CNTN1,DLK1,DLL1,DLL4,DNER,DTX1,DTX2,DTX4,ITCH,JAG1,JAG2,MIB1,MIB2,NCSTN,NEURL1,NEURL1B,NOTCH1,NUMB,PSEN2,PSENEN,RPS27A,UBA52,UBB,UBC
Activated PKN1 stimulates transcription of AR (androgen receptor) regulated genes KLK2 and KLK3	AR,H2AFB1,H2AFX,H2AFZ,H2BFS,H3F3A,HIST1H2AB,HIST1H2AC,HIST1H2AD,HIST1H2AJ,HIST1H2BA,HIST1H2BB,HIST1H2BC,HIST1H2BD,HIST1H2BH,HIST1H2BJ,HIST1H2BK,HIST1H2BL,HIST1H2BM,HIST1H2BN,HIST1H2BO,HIST1H3A,HIST1H4A,HIST2H2AA3,HIST2H2AC,HIST2H2BE,HIST2H3A,HIST3H2BB,KDM1A,KDM4C,KLK2,KLK3,NCOA2,PKN1
Activated TLR4 signalling	AGER,APP,ATF1,ATF2,BIRC2,BIRC3,BTK,BTRC,CASP8,CD14,CD36,CHUK,CREB1,CUL1,DHX9,DUSP3,DUSP4,DUSP6,DUSP7,ECSIT,ELK1,FADD,FBXW11,FOS,HMGB1,IKBKB,IKBKE,IKBKG,IRAK1,IRAK2,IRAK3,IRAK4,IRF3,IRF7,JUN,LY96,MAP2K1,MAP2K3,MAP2K4,MAP2K6,MAP2K7,MAP3K1,MAP3K7,MAP3K8,MAPK1,MAPK10,MAPK11,MAPK14,MAPK3,MAPK7,MAPK8,MAPK9,MAPKAPK2,MAPKAPK3,MEF2A,MEF2C,MYD88,NFKB1,NFKB2,NFKBIA,NFKBIB,NOD1,NOD2,PELI1,PELI2,PELI3,PPP2CA,…
Activated point mutants of FGFR2	FGF1,FGF10,FGF16,FGF17,FGF18,FGF2,FGF20,FGF22,FGF23,FGF3,FGF4,FGF5,FGF6,FGF7,FGF8,FGF9,FGFR2
Activation and oligomerization of BAK protein	BAK1,BID
Activation of AKT2	AKT2,PDPK1,THEM4,TRIB3
Activation of AMPA receptors	GRIA1,GRIA2,GRIA3,GRIA4
Activation of APC/C and APC/C:Cdc20 mediated degradation of mitotic proteins	ANAPC1,ANAPC10,ANAPC11,ANAPC15,ANAPC16,ANAPC2,ANAPC4,ANAPC5,ANAPC7,BUB1B,BUB3,CCNA1,CCNA2,CCNB1,CDC16,CDC20,CDC23,CDC26,CDC27,CDK1,MAD2L1,NEK2,PLK1,PSMA1,PSMA2,PSMA3,PSMA4,PSMA5,PSMA6,PSMA7,PSMA8,PSMB1,PSMB10,PSMB11,PSMB2,PSMB3,PSMB4,PSMB5,PSMB6,PSMB7,PSMB8,PSMB9,PSMC1,PSMC2,PSMC3,PSMC4,PSMC5,PSMC6,PSMD1,PSMD10,PSMD11,PSMD12,PSMD13,PSMD14,PSMD2,PSMD3,PSMD4,PSMD5,PSMD6,PSMD7,PSMD8,PSMD9,PSME1,PSME…
Activation of ATR in response to replication stress	ATR,ATRIP,CDC25A,CDC25C,CDC45,CDC6,CDC7,CDK2,CHEK1,CLSPN,DBF4,HUS1,MCM10,MCM2,MCM3,MCM4,MCM5,MCM6,MCM7,MCM8,ORC1,ORC2,ORC3,ORC4,ORC5,ORC6,RAD1,RAD17,RAD9A,RAD9B,RFC2,RFC3,RFC4,RFC5,RPA1,RPA2,RPA3
Activation of BAD and translocation to mitochondria	AKT1,AKT2,AKT3,BAD,BCL2,BID,PPP3CC,PPP3R1,SFN,YWHAB,YWHAE,YWHAG,YWHAH,YWHAQ,YWHAZ
Activation of BH3-only proteins	AKT1,AKT2,AKT3,BAD,BBC3,BCL2,BCL2L11,BID,BMF,DYNLL1,DYNLL2,E2F1,MAPK8,PMAIP1,PPP3CC,PPP3R1,SFN,TFDP1,TP53,YWHAB,YWHAE,YWHAG,YWHAH,YWHAQ,YWHAZ
Activation of BIM and translocation to mitochondria	BCL2L11,DYNLL1,MAPK8
Activation of BMF and translocation to mitochondria	BMF,DYNLL2,MAPK8
Activation of C3 and C5	C2,C3,C4A,C4B,C5,CFB
Activation of Ca-permeable Kainate Receptor	CALM1,DLG1,DLG3,DLG4,GRIK1,GRIK2,GRIK3,GRIK4,GRIK5,NCALD
Activation of CaMK IV	CALM1,CAMK4
Activation of DNA fragmentation factor	CASP3,DFFA,DFFB,H1F0,HIST1H1A,HIST1H1B,HIST1H1C,HIST1H1D,HIST1H1E,HMGB1,HMGB2,KPNA1,KPNB1
Activation of G protein gated Potassium channels	GABBR1,GABBR2,GNB1,GNB2,GNB3,GNG10,GNG12,GNG2,GNG3,GNG4,GNG5,GNG7,GNG8,GNGT1,GNGT2,KCNJ10,KCNJ12,KCNJ15,KCNJ16,KCNJ2,KCNJ3,KCNJ4,KCNJ5,KCNJ6,KCNJ9
Activation of GABAB receptors	ADCY1,ADCY2,ADCY3,ADCY4,ADCY5,ADCY6,ADCY7,ADCY8,ADCY9,GABBR1,GABBR2,GNAI1,GNAI2,GNAI3,GNAL,GNAT3,GNB1,GNB2,GNB3,GNG10,GNG12,GNG2,GNG3,GNG4,GNG5,GNG7,GNG8,GNGT1,GNGT2,KCNJ10,KCNJ12,KCNJ15,KCNJ16,KCNJ2,KCNJ3,KCNJ4,KCNJ5,KCNJ6,KCNJ9
Activation of HOX genes during differentiation	AJUBA,ASH2L,CNOT6,CREBBP,CTCF,EED,EGR2,EP300,EZH2,H2AFB1,H2AFX,H2AFZ,H2BFS,H3F3A,HDAC3,HIST1H2AB,HIST1H2AC,HIST1H2AD,HIST1H2AJ,HIST1H2BA,HIST1H2BB,HIST1H2BC,HIST1H2BD,HIST1H2BH,HIST1H2BJ,HIST1H2BK,HIST1H2BL,HIST1H2BM,HIST1H2BN,HIST1H2BO,HIST1H3A,HIST1H4A,HIST2H2AA3,HIST2H2AC,HIST2H2BE,HIST2H3A,HIST3H2BB,HOXA1,HOXA2,HOXA3,HOXA4,HOXB1,HOXB2,HOXB3,HOXB4,HOXC4,HOXD1,HOXD3,HOXD4,JUN,KDM6A,KMT2C,KMT2D,…
Activation of IRF3/IRF7 mediated by TBK1/IKK epsilon	CD14,IKBKE,IRF3,IRF7,LY96,PTPN11,RPS27A,SARM1,TANK,TBK1,TICAM1,TICAM2,TLR3,TLR4,TRAF3,UBA52,UBB,UBC
Activation of Kainate Receptors upon glutamate binding	CALM1,DLG1,DLG3,DLG4,GNB1,GNB2,GNB3,GNB4,GNB5,GNG10,GNG11,GNG12,GNG13,GNG2,GNG3,GNG4,GNG5,GNG7,GNG8,GNGT1,GNGT2,GRIK1,GRIK2,GRIK3,GRIK4,GRIK5,NCALD,PLCB1,PLCB2,PLCB3
Activation of Matrix Metalloproteinases	CMA1,COL18A1,CTRB1,CTRB2,CTSG,CTSK,CTSV,ELANE,FURIN,KLK2,KLKB1,MMP1,MMP10,MMP11,MMP13,MMP14,MMP15,MMP16,MMP17,MMP2,MMP24,MMP25,MMP3,MMP7,MMP8,MMP9,PLG,PRSS1,PRSS2,TIMP1,TIMP2,TPSAB1
Activation of NF-kappaB in B cells	BCL10,BTRC,CARD11,CHUK,CUL1,FBXW11,IKBKB,IKBKG,MALT1,MAP3K7,NFKB1,NFKBIA,NFKBIB,NFKBIE,PRKCB,PSMA1,PSMA2,PSMA3,PSMA4,PSMA5,PSMA6,PSMA7,PSMA8,PSMB1,PSMB10,PSMB11,PSMB2,PSMB3,PSMB4,PSMB5,PSMB6,PSMB7,PSMB8,PSMB9,PSMC1,PSMC2,PSMC3,PSMC4,PSMC5,PSMC6,PSMD1,PSMD10,PSMD11,PSMD12,PSMD13,PSMD14,PSMD2,PSMD3,PSMD4,PSMD5,PSMD6,PSMD7,PSMD8,PSMD9,PSME1,PSME2,PSME3,PSME4,PSMF1,REL,RELA,RPS27A,SKP1,UBA52,UBB,UBC
Activation of NIMA Kinases NEK9, NEK6, NEK7	CCNB1,CCNB2,CDK1,NEK6,NEK7,NEK9,PLK1
Activation of NMDA receptor upon glutamate binding and postsynaptic events	ACTN2,ADCY1,ADCY3,ADCY8,AKAP9,BRAF,CALM1,CAMK2A,CAMK2B,CAMK2D,CAMK2G,CAMK4,CAMKK1,CREB1,DLG4,GRIA1,GRIA2,GRIA3,GRIA4,GRIN1,GRIN2A,GRIN2B,GRIN2C,GRIN2D,HRAS,MAPK1,NEFL,PDPK1,PRKACA,PRKACB,PRKACG,RAF1,RASGRF1,RASGRF2,RPS6KA1,RPS6KA2,RPS6KA3,RPS6KA6,RRAS
Activation of NOXA and translocation to mitochondria	E2F1,PMAIP1,TFDP1,TP53
Activation of Na-permeable Kainate Receptors	GRIK1,GRIK2
Activation of Nicotinic Acetylcholine Receptors	CHRNA1,CHRNA2,CHRNA3,CHRNA4,CHRNA5,CHRNA6,CHRNA7,CHRNA9,CHRNB2,CHRNB3,CHRNB4,CHRND,CHRNE,CHRNG
Activation of PPARGC1A (PGC-1alpha) by phosphorylation	MAPK11,MAPK12,MAPK14,PPARGC1A,PRKAA2,PRKAB1,PRKAB2,PRKAG1,PRKAG2,PRKAG3
Activation of PUMA and translocation to mitochondria	BBC3,E2F1,TFDP1,TP53
Activation of RAS in B cells	HRAS,KRAS,NRAS,RASGRP1,RASGRP3
Activation of Rac	GPC1,NCK1,NCK2,PAK1,PAK2,PAK3,PAK4,PAK6,PAK7,RAC1,ROBO1,SLIT2,SOS1,SOS2
Activation of SMO	ADRBK1,ARRB1,ARRB2,BOC,CDON,CSNK1A1,DHH,EFCAB7,EVC,EVC2,GAS1,GAS8,IHH,IQCE,KIF3A,PTCH1,SHH,SMO
Activation of TRKA receptors	ADCYAP1,ADCYAP1R1,ADORA2A,NGF,NTRK1,NTRK2
Activation of anterior HOX genes in hindbrain development during early embryogenesis	AJUBA,ASH2L,CNOT6,CREBBP,CTCF,EED,EGR2,EP300,EZH2,H2AFB1,H2AFX,H2AFZ,H2BFS,H3F3A,HDAC3,HIST1H2AB,HIST1H2AC,HIST1H2AD,HIST1H2AJ,HIST1H2BA,HIST1H2BB,HIST1H2BC,HIST1H2BD,HIST1H2BH,HIST1H2BJ,HIST1H2BK,HIST1H2BL,HIST1H2BM,HIST1H2BN,HIST1H2BO,HIST1H3A,HIST1H4A,HIST2H2AA3,HIST2H2AC,HIST2H2BE,HIST2H3A,HIST3H2BB,HOXA1,HOXA2,HOXA3,HOXA4,HOXB1,HOXB2,HOXB3,HOXB4,HOXC4,HOXD1,HOXD3,HOXD4,JUN,KDM6A,KMT2C,KMT2D,…
Activation of caspases through apoptosome-mediated cleavage	APAF1,CASP3,CASP7,CASP9,CYCS
Activation of gene expression by SREBF (SREBP)	ACACA,ACACB,CARM1,CHD9,CREBBP,CYP51A1,DHCR7,ELOVL6,FASN,FDFT1,FDPS,GGPS1,GPAM,HELZ2,HMGCR,HMGCS1,IDI1,LSS,MED1,MTF1,MVD,MVK,NCOA1,NCOA2,NCOA6,NFYA,NFYB,NFYC,PMVK,PPARA,RXRA,SC5D,SC5DL,SCD,SMARCD3,SP1,SQLE,SREBF1,SREBF2,TBL1X,TBL1XR1,TGS1,TM7SF2
Activation of the AP-1 family of transcription factors	ATF2,FOS,JUN,MAPK1,MAPK10,MAPK11,MAPK14,MAPK3,MAPK8,MAPK9
Activation of the mRNA upon binding of the cap-binding complex and eIFs, and subsequent binding to 43S	EIF1AX,EIF2S1,EIF2S2,EIF2S3,EIF3A,EIF3B,EIF3C,EIF3D,EIF3E,EIF3F,EIF3G,EIF3H,EIF3I,EIF3J,EIF3K,EIF3L,EIF3M,EIF4A1,EIF4A2,EIF4B,EIF4E,EIF4EBP1,EIF4G1,EIF4H,FAU,PABPC1,RPS10,RPS11,RPS12,RPS13,RPS14,RPS15,RPS15A,RPS16,RPS17,RPS18,RPS19,RPS2,RPS20,RPS21,RPS23,RPS24,RPS25,RPS26,RPS27,RPS27A,RPS28,RPS29,RPS3,RPS3A,RPS4X,RPS4Y1,RPS5,RPS6,RPS7,RPS8,RPS9,RPSA
Activation of the phototransduction cascade	CNGA1,CNGB1,GNAT1,GNB1,GNGT1,PDE6A,PDE6B,PDE6G,RHO,SAG,SLC24A1
Activation of the pre-replicative complex	CDC45,CDC6,CDC7,CDK2,CDT1,DBF4,MCM10,MCM2,MCM3,MCM4,MCM5,MCM6,MCM7,MCM8,ORC1,ORC2,ORC3,ORC4,ORC5,ORC6,POLA1,POLA2,POLE,POLE2,PRIM1,PRIM2,RPA1,RPA2,RPA3,RPA4
Activation, myristolyation of BID and translocation to mitochondria	BID,CASP8,GZMB,NMT1
Activation, translocation and oligomerization of BAX	BAX,BID
Acyl chain remodeling of CL	HADHA,HADHB,LCLAT1,PLA2G4A,PLA2G6,TAZ
Acyl chain remodeling of DAG and TAG	AWAT1,DGAT1,DGAT2,MGLL,PNPLA2,PNPLA3
Acyl chain remodelling of PC	LPCAT1,LPCAT2,LPCAT3,LPCAT4,MBOAT2,PLA2G10,PLA2G12A,PLA2G16,PLA2G1B,PLA2G2A,PLA2G2D,PLA2G2E,PLA2G2F,PLA2G3,PLA2G4A,PLA2G4B,PLA2G4C,PLA2G4D,PLA2G4E,PLA2G4F,PLA2G5,PLA2G6,PLB1,PLBD1,PNPLA8
Acyl chain remodelling of PE	LPCAT3,LPCAT4,MBOAT1,MBOAT2,PLA2G10,PLA2G12A,PLA2G16,PLA2G1B,PLA2G2A,PLA2G2D,PLA2G2E,PLA2G2F,PLA2G3,PLA2G4A,PLA2G4B,PLA2G4C,PLA2G4D,PLA2G4E,PLA2G4F,PLA2G5,PLA2G6,PLBD1,PNPLA8
Acyl chain remodelling of PG	CRLS1,LPCAT1,LPCAT4,LPGAT1,PLA2G10,PLA2G12A,PLA2G1B,PLA2G2A,PLA2G2D,PLA2G2E,PLA2G2F,PLA2G3,PLA2G4A,PLA2G4B,PLA2G4D,PLA2G4F,PLA2G5
Acyl chain remodelling of PI	MBOAT7,PLA2G10,PLA2G12A,PLA2G16,PLA2G1B,PLA2G2A,PLA2G2D,PLA2G2E,PLA2G2F,PLA2G4A,PLA2G4C,PLA2G4D,PLA2G4E,PLA2G4F,PLA2G5,PLBD1
Acyl chain remodelling of PS	LPCAT3,LPCAT4,MBOAT1,PLA2G10,PLA2G12A,PLA2G16,PLA2G1B,PLA2G2A,PLA2G2D,PLA2G2E,PLA2G2F,PLA2G4A,PLA2G4B,PLA2G4D,PLA2G4E,PLA2G4F,PLA2G5
Adaptive Immune System	ACTR1A,ACTR1B,AGO1,AGO2,AGO3,AGO4,AHCYL1,AKT1,AKT1S1,AKT2,AKT3,AMICA1,ANAPC1,ANAPC10,ANAPC11,ANAPC13,ANAPC2,ANAPC4,ANAPC5,ANAPC7,AP1B1,AP1G1,AP1M1,AP1M2,AP1S1,AP1S2,AP1S3,AP2A1,AP2A2,AP2B1,AP2M1,AP2S1,ARF1,ARIH2,ASB1,ASB10,ASB11,ASB12,ASB13,ASB14,ASB15,ASB16,ASB17,ASB18,ASB2,ASB3,ASB4,ASB5,ASB6,ASB7,ASB8,ASB9,ATG7,B2M,BAD,BCL10,BLK,BLMH,BLNK,BTC,BTK,BTLA,BTRC,C3,CALM1,CALR,CANX,CARD11,CASP9,CBL,C…
Adenosine P1 receptors	ADORA1,ADORA2A,ADORA2B,ADORA3
Adenylate cyclase activating pathway	ADCY1,ADCY2,ADCY3,ADCY4,ADCY5,ADCY6,ADCY7,ADCY8,ADCY9,GNAL
Adenylate cyclase inhibitory pathway	ADCY1,ADCY2,ADCY3,ADCY4,ADCY5,ADCY6,ADCY7,ADCY8,ADCY9,GNAI1,GNAI2,GNAI3,GNAL,GNAT3
Adherens junctions interactions	ANG,CADM1,CADM2,CADM3,CDH1,CDH10,CDH11,CDH12,CDH13,CDH15,CDH17,CDH18,CDH2,CDH24,CDH3,CDH4,CDH5,CDH6,CDH7,CDH8,CDH9,CTNNA1,CTNNB1,CTNND1,JUP,MLLT4,PVR,PVRL1,PVRL2,PVRL3,PVRL4
Adrenaline signalling through Alpha-2 adrenergic receptor	ADRA2A,ADRA2B,ADRA2C
Adrenaline,noradrenaline inhibits insulin secretion	ADCY5,ADCY6,ADRA2A,ADRA2C,CACNA1C,CACNA1D,CACNA2D2,CACNB2,CACNB3,GNAI1,GNAI2,GNB1,GNB2,GNB3,GNB4,GNB5,GNG10,GNG11,GNG12,GNG13,GNG2,GNG3,GNG4,GNG5,GNG7,GNG8,GNGT1,GNGT2
Adrenoceptors	ADRA1A,ADRA1B,ADRA1D,ADRA2A,ADRA2B,ADRA2C,ADRB1,ADRB2,ADRB3
Advanced glycosylation endproduct receptor signaling	AGER,APP,CAPZA1,CAPZA2,DDOST,HMGB1,LGALS3,MAPK1,MAPK3,PRKCSH,S100A12,S100B,SAA1
Aflatoxin activation and detoxification	ACY1,ACY3,AKR7A2,AKR7A3,AKR7L,CYP1A2,CYP2A13,CYP3A4,CYP3A5,DPEP1,DPEP2,DPEP3,GGT1,GGT2,GGT3P,GGT5,GGT6,GGT7,MGST1,MGST2,MGST3
Agmatine biosynthesis	AGMAT,AZIN2
Alpha-defensins	ART1,CD4,DEFA1,DEFA3,DEFA4,DEFA5,DEFA6,PRSS2,PRSS3,env
Alpha-oxidation of phytanate	HACL1,PHYH,SLC25A17,SLC27A2
Alternative complement activation	C3,CFB,CFD,GZMM
Amine Oxidase reactions	MAOA,MAOB,PAOX,SMOX
Amine compound SLC transporters	RHAG,RHBG,RHCG,SLC14A1,SLC14A2,SLC18A1,SLC18A2,SLC22A1,SLC22A2,SLC44A1,SLC44A2,SLC44A3,SLC44A4,SLC44A5,SLC5A7,SLC6A1,SLC6A11,SLC6A12,SLC6A13,SLC6A14,SLC6A15,SLC6A18,SLC6A19,SLC6A2,SLC6A20,SLC6A3,SLC6A5,SLC6A6,SLC6A7,SLC6A9
Amine ligand-binding receptors	ADRA1A,ADRA1B,ADRA1D,ADRA2A,ADRA2B,ADRA2C,ADRB1,ADRB2,ADRB3,CHRM1,CHRM2,CHRM3,CHRM4,CHRM5,DRD1,DRD2,DRD3,DRD4,DRD5,HRH1,HRH2,HRH3,HRH4,HTR1A,HTR1B,HTR1D,HTR1E,HTR1F,HTR2A,HTR2B,HTR2C,HTR4,HTR5A,HTR6,HTR7,TAAR1,TAAR2,TAAR3,TAAR5,TAAR6,TAAR8,TAAR9
Amine-derived hormones	AANAT,ASMT,CGA,DBH,DDC,DIO1,DIO2,DIO3,DUOX1,DUOX2,IYD,PNMT,SLC5A5,TH,TPH1,TPH2,TPO,TSHB
Amino Acid conjugation	ACSM1,ACSM2A,ACSM2B,ACSM4,ACSM5,GLYAT,GLYATL1,GLYATL2,GLYATL3
Amino acid and oligopeptide SLC transporters	SLC15A1,SLC15A2,SLC15A3,SLC15A4,SLC16A10,SLC17A1,SLC17A5,SLC17A6,SLC17A7,SLC17A8,SLC1A1,SLC1A2,SLC1A3,SLC1A4,SLC1A5,SLC1A6,SLC1A7,SLC25A10,SLC32A1,SLC36A1,SLC36A2,SLC38A1,SLC38A2,SLC38A3,SLC38A4,SLC38A5,SLC3A1,SLC3A2,SLC43A1,SLC43A2,SLC5A5,SLC5A8,SLC6A12,SLC6A14,SLC6A15,SLC6A18,SLC6A19,SLC6A20,SLC6A6,SLC7A1,SLC7A10,SLC7A11,SLC7A2,SLC7A3,SLC7A5,SLC7A6,SLC7A7,SLC7A8,SLC7A9
Amino acid synthesis and interconversion (transamination)	ALDH18A1,ASNS,ASPA,CCBL1,FOLH1,FOLH1B,GADL1,GLS,GLS2,GLUD1,GLUD2,GLUL,GOT1,GOT2,GPT,GPT2,NAALAD2,OAT,PHGDH,PSAT1,PSPH,PYCR1,PYCR2,PYCRL
Amino acid transport across the plasma membrane	SLC16A10,SLC1A4,SLC1A5,SLC36A1,SLC36A2,SLC38A1,SLC38A2,SLC38A3,SLC38A4,SLC38A5,SLC3A1,SLC3A2,SLC43A1,SLC43A2,SLC6A12,SLC6A14,SLC6A15,SLC6A18,SLC6A19,SLC6A20,SLC6A6,SLC7A1,SLC7A10,SLC7A11,SLC7A2,SLC7A3,SLC7A5,SLC7A6,SLC7A7,SLC7A8,SLC7A9
Amplification of signal from unattached kinetochores via a MAD2 inhibitory signal	MAD1L1,MAD2L1
Amplification of signal from the kinetochores	MAD1L1,MAD2L1
Amyloid fiber formation	APCS,APOA1,APOA4,APP,B2M,BACE1,CALCA,CST3,FGA,FURIN,GGA1,GGA2,GGA3,GSN,H2AFB1,H2AFX,H2AFZ,H2BFS,H3F3A,HIST1H2AB,HIST1H2AC,HIST1H2AD,HIST1H2AJ,HIST1H2BA,HIST1H2BB,HIST1H2BC,HIST1H2BD,HIST1H2BH,HIST1H2BJ,HIST1H2BK,HIST1H2BL,HIST1H2BM,HIST1H2BN,HIST1H2BO,HIST1H3A,HIST1H4A,HIST2H2AA3,HIST2H2AC,HIST2H2BE,HIST2H3A,HIST3H2BB,HSPG2,IAPP,INS,ITM2B,LTF,LYZ,MFGE8,NAT8,NAT8B,NPPA,ODAM,PARK2,PRL,RPS27A,SAA1,S…
Anchoring fibril formation	BMP1,COL7A1,LAMA3,LAMB3,LAMC2,TLL1,TLL2
Anchoring of the basal body to the plasma membrane	ACTR1A,AHI1,AKAP9,ALMS1,B9D1,B9D2,C2CD3,CC2D2A,CCP110,CDK1,CDK5RAP2,CENPJ,CEP131,CEP135,CEP152,CEP162,CEP164,CEP192,CEP250,CEP290,CEP41,CEP57,CEP63,CEP70,CEP72,CEP76,CEP78,CEP83,CEP89,CEP97,CETN2,CKAP5,CLASP1,CNTRL,CSNK1D,CSNK1E,DCTN1,DCTN2,DCTN3,DYNC1H1,DYNC1I2,DYNLL1,FBF1,FGFR1OP,HAUS2,HSP90AA1,IQCB1,KIF24,MAPRE1,MARK4,MKS1,NDE1,NEDD1,NEK2,NINL,NPHP1,NPHP4,ODF2,OFD1,PAFAH1B1,PCM1,PCNT,PLK1,PLK4…
Androgen biosynthesis	CGA,CYP17A1,HSD17B12,HSD17B3,HSD3B1,HSD3B2,LHB,POMC,SRD5A1,SRD5A2,SRD5A3
Antagonism of Activin by Follistatin	FST,FSTL3,INHBA,INHBB
Antigen Presentation: Folding, assembly and peptide loading of class I MHC	B2M,CALR,CANX,ERAP1,ERAP2,HLA-A,HLA-B,HLA-C,HLA-E,HLA-F,HLA-G,HSPA5,PDIA3,SAR1B,SEC13,SEC23A,SEC24A,SEC24B,SEC24C,SEC24D,SEC31A,TAP1,TAP2,TAPBP
Antigen activates B Cell Receptor (BCR) leading to generation of second messengers	AHCYL1,BLK,BLNK,BTK,CALM1,CBL,CBLB,CD19,CD22,CD79A,CD79B,DAPP1,FYN,GRB2,IGHD,IGHM,IGHV,IGHV3-23,IGHV7-81,IGKC,IGKV1-5,IGKV1D-16,IGKV4-1,IGKVA18,IGLC1,IGLC2,IGLC3,IGLC6,IGLC7,IGLV,ITPR1,ITPR2,ITPR3,LYN,NCK1,ORAI1,PIK3AP1,PIK3CD,PIK3R1,PLCG1,PLCG2,PTPN6,SH3KBP1,SHC1,SOS1,SRMS,STIM1,SYK,TRPC1,VAV1
Antigen processing-Cross presentation	B2M,CALR,CD207,CD36,CTSL,CTSS,CTSV,CYBA,CYBB,FCGR1A,FCGR1B,HLA-A,HLA-B,HLA-C,HLA-E,HLA-F,HLA-G,ITGAV,ITGB5,LNPEP,MRC1,MRC2,NCF1,NCF2,NCF4,PDIA3,PSMA1,PSMA2,PSMA3,PSMA4,PSMA5,PSMA6,PSMA7,PSMA8,PSMB1,PSMB10,PSMB11,PSMB2,PSMB3,PSMB4,PSMB5,PSMB6,PSMB7,PSMB8,PSMB9,PSMC1,PSMC2,PSMC3,PSMC4,PSMC5,PSMC6,PSMD1,PSMD10,PSMD11,PSMD12,PSMD13,PSMD14,PSMD2,PSMD3,PSMD4,PSMD5,PSMD6,PSMD7,PSMD8,PSMD9,PSME1,PSME2,PS…
Antigen processing: Ubiquitination & Proteasome degradation	ANAPC1,ANAPC10,ANAPC11,ANAPC13,ANAPC2,ANAPC4,ANAPC5,ANAPC7,ARIH2,ASB1,ASB10,ASB11,ASB12,ASB13,ASB14,ASB15,ASB16,ASB17,ASB18,ASB2,ASB3,ASB4,ASB5,ASB6,ASB7,ASB8,ASB9,ATG7,BLMH,BTRC,CBLB,CDC16,CDC20,CDC23,CDC26,CDC27,CDC34,CUL1,CUL2,CUL3,CUL5,CUL7,DET1,DTX3L,DZIP3,FBXO17,FBXO2,FBXO27,FBXO3,FBXO4,FBXO44,FBXO6,FBXW11,FBXW7,FBXW8,FZR1,GAN,HECTD1,HECTD3,HERC2,HUWE1,ITCH,KEAP1,KLHL13,KLHL20,KLHL21,KLHL9,…
Antiviral mechanism by IFN-stimulated genes	AAAS,ARIH1,DDX58,EIF2AK2,EIF4A1,EIF4A2,EIF4A3,EIF4E,EIF4E2,EIF4E3,EIF4G1,EIF4G2,EIF4G3,FLNB,HERC5,IFIT1,IRF3,ISG15,JAK1,KPNA1,KPNA2,KPNA3,KPNA4,KPNA5,KPNA7,KPNB1,MAPK3,MX1,MX2,NDC1,NEDD4,NS,NUP107,NUP133,NUP153,NUP155,NUP160,NUP188,NUP205,NUP210,NUP214,NUP35,NUP37,NUP43,NUP50,NUP54,NUP62,NUP85,NUP88,NUP93,NUP98,NUPL1,NUPL2,PIN1,PLCG1,POM121,POM121C,PPM1B,RAE1,RANBP2,RPS27A,SEH1L,STAT1,TPR,TRIM25,…
Apoptosis	ACIN1,ADD1,AKT1,AKT2,AKT3,APAF1,APC,APPL1,ARHGAP10,BAD,BAK1,BAX,BBC3,BCAP31,BCL2,BCL2L1,BCL2L11,BID,BIRC2,BMF,BMX,CASP3,CASP6,CASP7,CASP8,CASP9,CD14,CDH1,CFLAR,CLSPN,CTNNB1,CYCS,DAPK1,DAPK2,DAPK3,DBNL,DCC,DFFA,DFFB,DIABLO,DNM1L,DSG1,DSG2,DSG3,DSP,DYNLL1,DYNLL2,E2F1,FADD,FAS,FASLG,FNTA,GAS2,GSN,GZMB,H1F0,HIST1H1A,HIST1H1B,HIST1H1C,HIST1H1D,HIST1H1E,HMGB1,HMGB2,KPNA1,KPNB1,LMNA,LMNB1,LY96,MAGED1,MA…
Apoptosis induced DNA fragmentation	CASP3,DFFA,DFFB,H1F0,HIST1H1A,HIST1H1B,HIST1H1C,HIST1H1D,HIST1H1E,HMGB1,HMGB2,KPNA1,KPNB1
Apoptotic cleavage of cell adhesion proteins	CASP3,CDH1,CTNNB1,DSG1,DSG2,DSG3,DSP,OCLN,PKP1,TJP1,TJP2
Apoptotic cleavage of cellular proteins	ACIN1,ADD1,APC,BCAP31,BIRC2,BMX,CASP3,CASP6,CASP7,CASP8,CDH1,CLSPN,CTNNB1,DBNL,DSG1,DSG2,DSG3,DSP,FNTA,GAS2,GSN,LMNA,LMNB1,MAPT,OCLN,PKP1,PLEC,PRKCD,PRKCQ,PTK2,ROCK1,SATB1,SPTAN1,STK24,STK26,TJP1,TJP2,VIM
Apoptotic execution phase	ACIN1,ADD1,APC,BCAP31,BIRC2,BMX,CASP3,CASP6,CASP7,CASP8,CDH1,CLSPN,CTNNB1,DBNL,DFFA,DFFB,DNM1L,DSG1,DSG2,DSG3,DSP,FNTA,GAS2,GSN,H1F0,HIST1H1A,HIST1H1B,HIST1H1C,HIST1H1D,HIST1H1E,HMGB1,HMGB2,KPNA1,KPNB1,LMNA,LMNB1,MAPT,OCLN,PAK2,PKP1,PLEC,PRKCD,PRKCQ,PTK2,ROCK1,SATB1,SPTAN1,STK24,STK26,TJP1,TJP2,VIM
Apoptotic factor-mediated response	APAF1,CASP3,CASP7,CASP9,CYCS,DIABLO,XIAP
Aquaporin-mediated transport	ADCY1,ADCY2,ADCY3,ADCY4,ADCY5,ADCY6,ADCY7,ADCY8,ADCY9,AQP1,AQP10,AQP11,AQP2,AQP3,AQP4,AQP5,AQP6,AQP7,AQP8,AQP9,AVP,AVPR2,GNAS,GNB1,GNB2,GNB3,GNB4,GNB5,GNG10,GNG11,GNG12,GNG13,GNG2,GNG3,GNG4,GNG5,GNG7,GNG8,GNGT1,GNGT2,MIP,MYO5B,PRKACA,PRKACB,PRKACG,PRKAR1A,PRKAR1B,PRKAR2A,PRKAR2B,RAB11A,RAB11FIP2
Arachidonate production from DAG	ABHD12,ABHD6,DAGLA,DAGLB,MGLL
Arachidonic acid metabolism	ABCC1,AKR1C3,ALOX12,ALOX12B,ALOX15,ALOX15B,ALOX5,ALOX5AP,AWAT1,CBR1,CYP1A1,CYP1A2,CYP1B1,CYP2C19,CYP2C8,CYP2C9,CYP2J2,CYP2U1,CYP4A11,CYP4A22,CYP4B1,CYP4F11,CYP4F2,CYP4F22,CYP4F3,CYP4F8,CYP8B1,DPEP1,DPEP2,DPEP3,EPHX2,FAAH,FAAH2,FAM213B,GGT1,GGT5,GPX1,GPX2,GPX4,HPGD,HPGDS,LTA4H,LTC4S,MAPKAPK2,PLA2G4A,PTGDS,PTGES,PTGES3,PTGIS,PTGR1,PTGS1,PTGS2,TBXAS1
Aromatic amines can be N-hydroxylated or N-dealkylated by CYP1A2	CYP1A2
Asparagine N-linked glycosylation	ALG1,ALG10,ALG10B,ALG11,ALG12,ALG13,ALG14,ALG2,ALG3,ALG5,ALG6,ALG8,ALG9,ANK1,ANK2,ANK3,ANKRD28,ARCN1,AREG,ARF1,ARF3,ARF4,ARF5,ARFGAP1,ARFGAP2,ARFGAP3,B4GALT1,B4GALT2,B4GALT3,B4GALT4,B4GALT5,B4GALT6,BET1,BET1L,CALR,CANX,CD55,CD59,CGA,CHST10,CHST8,CMAS,CNIH1,CNIH2,CNIH3,COG1,COG2,COG3,COG4,COG5,COG6,COG7,COG8,COL7A1,COPA,COPB1,COPB2,COPE,COPG1,COPG2,COPZ1,COPZ2,CSNK1D,CTAGE5,CTSA,CTSC,CTSZ,DAD1,DCT…
Assembly Of The HIV Virion	FURIN,NMT2,PPIA,RPS27A,TSG101,UBA52,UBB,UBC,VPS28,VPS37A,VPS37B,VPS37C,VPS37D,env,gag,gag-pol,nef,rev,vif,vpr,vpu
Assembly of Viral Components at the Budding Site	CALR,CANX,HA,M,NA,NP
Assembly of collagen fibrils and other multimeric structures	BMP1,CD151,COL10A1,COL11A1,COL11A2,COL15A1,COL18A1,COL1A1,COL1A2,COL24A1,COL27A1,COL2A1,COL3A1,COL4A1,COL4A2,COL4A3,COL4A4,COL4A5,COL4A6,COL5A1,COL5A2,COL5A3,COL6A1,COL6A2,COL6A3,COL6A5,COL6A6,COL7A1,COL8A1,COL8A2,CTSB,CTSL,CTSS,CTSV,DST,ITGA6,ITGB4,LAMA3,LAMB3,LAMC2,LOX,LOXL1,LOXL2,LOXL3,LOXL4,MMP13,MMP20,MMP3,MMP7,MMP9,PCOLCE,PLEC,TLL1,TLL2
Assembly of the ORC complex at the origin of replication	ORC1,ORC2,ORC3,ORC4,ORC5,ORC6
Assembly of the pre-replicative complex	CDC6,CDT1,E2F1,E2F2,E2F3,GMNN,MCM2,MCM3,MCM4,MCM5,MCM6,MCM7,MCM8,ORC1,ORC2,ORC3,ORC4,ORC5,ORC6,PSMA1,PSMA2,PSMA3,PSMA4,PSMA5,PSMA6,PSMA7,PSMA8,PSMB1,PSMB10,PSMB11,PSMB2,PSMB3,PSMB4,PSMB5,PSMB6,PSMB7,PSMB8,PSMB9,PSMC1,PSMC2,PSMC3,PSMC4,PSMC5,PSMC6,PSMD1,PSMD10,PSMD11,PSMD12,PSMD13,PSMD14,PSMD2,PSMD3,PSMD4,PSMD5,PSMD6,PSMD7,PSMD8,PSMD9,PSME1,PSME2,PSME3,PSME4,PSMF1,RPS27A,UBA52,UBB,UBC
Assembly of the primary cilium	ACTR1A,AHI1,AKAP9,ALMS1,ARF4,ARL13B,ARL3,ARL6,ASAP1,ATAT1,B9D1,B9D2,BBIP1,BBS1,BBS10,BBS12,BBS2,BBS4,BBS5,BBS7,BBS9,C2CD3,CC2D2A,CCP110,CCT2,CCT3,CCT4,CCT5,CCT8,CDK1,CDK5RAP2,CENPJ,CEP131,CEP135,CEP152,CEP162,CEP164,CEP192,CEP250,CEP290,CEP41,CEP57,CEP63,CEP70,CEP72,CEP76,CEP78,CEP83,CEP89,CEP97,CETN2,CKAP5,CLASP1,CLUAP1,CNGA2,CNGA4,CNGB1,CNTRL,CSNK1D,CSNK1E,CYS1,DCTN1,DCTN2,DCTN3,DYNC1H1,DYNC1I2…
Association of TriC/CCT with target proteins during biosynthesis	AP3M1,ARFGEF2,CCT2,CCT3,CCT4,CCT5,CCT6A,CCT7,CCT8,FBXL3,FBXL5,FBXO4,FBXO6,FBXW10,FBXW2,FBXW4,FBXW5,FBXW7,FBXW9,FKBP9,KIF13A,KIFC3,LONP2,NOP56,SKIV2L,SPHK1,TCP1,USP11,XRN2
Association of licensing factors with the pre-replicative complex	CDC6,CDT1,E2F1,E2F2,E2F3,GMNN,ORC1,ORC2,ORC3,ORC4,ORC5,RPS27A,UBA52,UBB,UBC
Astrocytic Glutamate-Glutamine Uptake And Metabolism	GLUL,SLC1A2,SLC1A3,SLC38A1
Asymmetric localization of PCP proteins	DVL2,FZD1,FZD2,FZD3,FZD4,FZD5,FZD7,FZD8,PARD6A,PRICKLE1,PSMA1,PSMA2,PSMA3,PSMA4,PSMA5,PSMA6,PSMA7,PSMA8,PSMB1,PSMB10,PSMB11,PSMB2,PSMB3,PSMB4,PSMB5,PSMB6,PSMB7,PSMB8,PSMB9,PSMC1,PSMC2,PSMC3,PSMC4,PSMC5,PSMC6,PSMD1,PSMD10,PSMD11,PSMD12,PSMD13,PSMD14,PSMD2,PSMD3,PSMD4,PSMD5,PSMD6,PSMD7,PSMD8,PSMD9,PSME1,PSME2,PSME3,PSME4,PSMF1,RPS27A,SCRIB,SMURF1,SMURF2,UBA52,UBB,UBC,VANGL2,WNT5A
Attachment of GPI anchor to uPAR	GPAA1,PGAP1,PIGK,PIGS,PIGT,PIGU,PLAUR
Attenuation phase	COL4A6,CREBBP,CRYBA4,DEDD2,DNAJB1,DNAJB6,EP300,FKBP4,GML,HSBP1,HSBP2,HSF1,HSP90AA1,HSP90AB1,HSPA1A,HSPA1B,HSPA1L,HSPA2,HSPA6,HSPA8,HSPH1,MRPL18,PTGES3,RLN1,SERPINH1,TNFRSF21,UBB
Autodegradation of Cdh1 by Cdh1:APC/C	ANAPC1,ANAPC10,ANAPC11,ANAPC15,ANAPC16,ANAPC2,ANAPC4,ANAPC5,ANAPC7,CDC16,CDC23,CDC26,CDC27,FZR1,PSMA1,PSMA2,PSMA3,PSMA4,PSMA5,PSMA6,PSMA7,PSMB1,PSMB10,PSMB2,PSMB3,PSMB4,PSMB5,PSMB6,PSMB7,PSMB8,PSMB9,PSMC1,PSMC2,PSMC3,PSMC4,PSMC5,PSMC6,PSMD1,PSMD10,PSMD11,PSMD12,PSMD13,PSMD14,PSMD2,PSMD3,PSMD4,PSMD5,PSMD6,PSMD7,PSMD8,PSMD9,PSME1,PSME2,PSME3,PSMF1,RPS27A,UBA52,UBB,UBC,UBE2C,UBE2D1,UBE2E1
Autodegradation of the E3 ubiquitin ligase COP1	ATM,PSMA1,PSMA2,PSMA3,PSMA4,PSMA5,PSMA6,PSMA7,PSMA8,PSMB1,PSMB10,PSMB11,PSMB2,PSMB3,PSMB4,PSMB5,PSMB6,PSMB7,PSMB8,PSMB9,PSMC1,PSMC2,PSMC3,PSMC4,PSMC5,PSMC6,PSMD1,PSMD10,PSMD11,PSMD12,PSMD13,PSMD14,PSMD2,PSMD3,PSMD4,PSMD5,PSMD6,PSMD7,PSMD8,PSMD9,PSME1,PSME2,PSME3,PSME4,PSMF1,RFWD2,RPS27A,TP53,UBA52,UBB,UBC
Autointegration results in viral DNA circles	BANF1,HMGA1,PSIP1,gag,gag-pol,rev,vif,vpr,vpu
Axon guidance	ABL1,ABL2,ABLIM1,ABLIM2,ABLIM3,ACTB,ACTG1,ACTN2,ACTR2,ACTR3,ADAM10,AGAP2,AGRN,AKAP9,ALCAM,ANGPT1,ANK1,ANK2,ANK3,AP2A1,AP2A2,AP2B1,AP2M1,AP2S1,APBB1IP,APH1A,APH1B,ARAF,ARHGAP35,ARHGAP39,ARHGEF11,ARHGEF12,ARHGEF28,ARHGEF7,ARPC1A,ARPC1B,ARPC2,ARPC3,ARPC4,ARPC5,ARRB1,ARRB2,ARTN,BRAF,BRAP,BTC,CACNA1C,CACNA1D,CACNA1G,CACNA1H,CACNA1I,CACNA1S,CACNB1,CACNB2,CACNB3,CACNB4,CALM1,CAMK2A,CAMK2B,CAMK2D,CAMK2G,…
Axonal growth inhibition (RHOA activation)	ARHGDIA,ARHGEF1,LINGO1,MAG,NGFR,OMG,RHOA,RTN4
Axonal growth stimulation	ARHGDIA,NGF,NGFR,RHOA
B-WICH complex positively regulates rRNA expression	ACTB,BAZ1B,CD3EAP,DDX21,DEK,EP300,ERCC6,GSK3B,H2AFB1,H2AFX,H2AFZ,H2BFS,H3F3A,HIST1H2AB,HIST1H2AC,HIST1H2AD,HIST1H2AJ,HIST1H2BA,HIST1H2BB,HIST1H2BC,HIST1H2BD,HIST1H2BH,HIST1H2BJ,HIST1H2BK,HIST1H2BL,HIST1H2BM,HIST1H2BN,HIST1H2BO,HIST1H3A,HIST1H4A,HIST2H2AA3,HIST2H2AC,HIST2H2BE,HIST2H3A,HIST3H2BB,KAT2A,KAT2B,MYBBP1A,MYO1C,POLR1A,POLR1B,POLR1C,POLR1D,POLR1E,POLR2E,POLR2F,POLR2H,POLR2K,POLR2L,SF3B1,SM…
BBSome-mediated cargo-targeting to cilium	ARL6,BBIP1,BBS1,BBS10,BBS12,BBS2,BBS4,BBS5,BBS7,BBS9,CCT2,CCT3,CCT4,CCT5,CCT8,LZTFL1,MCHR1,MKKS,RAB3IP,SMO,SSTR3,TCP1,TTC8
BH3-only proteins associate with and inactivate anti-apoptotic BCL-2 members	BAD,BBC3,BCL2,BCL2L1,BCL2L11,BID,BMF,PMAIP1
BMAL1:CLOCK,NPAS2 activates circadian gene expression	ARNTL,ARNTL2,AVP,BHLHE40,BHLHE41,CARM1,CCRN4L,CHD9,CLOCK,CREB1,CREBBP,CRTC1,CRY1,CRY2,DBP,EP300,F7,HDAC3,HELZ2,HIF1A,MED1,NAMPT,NCOA1,NCOA2,NCOA6,NCOR1,NPAS2,NR1D1,NR3C1,NRIP1,PER1,PER2,PPARA,PPARGC1A,RORA,RXRA,SERPINE1,SIK1,SMARCD3,TBL1X,TBL1XR1,TGS1
Base Excision Repair	APEX1,FEN1,LIG1,LIG3,MBD4,MPG,MUTYH,NEIL1,NEIL2,NTHL1,OGG1,PARG,PARP1,PARP2,PCNA,PNKP,POLB,POLD1,POLD2,POLD3,POLD4,POLE,POLE2,RFC1,RFC2,RFC3,RFC4,RFC5,RPA1,RPA2,RPA3,SMUG1,TDG,UNG,XRCC1
Base-Excision Repair, AP Site Formation	MBD4,MPG,MUTYH,NEIL1,NEIL2,NTHL1,OGG1,SMUG1,TDG,UNG
Basigin interactions	ATP1B1,ATP1B2,ATP1B3,BSG,CAV1,ITGA3,ITGA6,ITGB1,L1CAM,MAG,MMP1,PPIA,PPIL2,SLC16A1,SLC16A3,SLC16A8,SLC3A2,SLC7A10,SLC7A11,SLC7A5,SLC7A6,SLC7A7,SLC7A8,SLC7A9,SPN
Beta defensins	CCR2,CCR6,DEFB1,DEFB103A,DEFB104A,DEFB105A,DEFB106A,DEFB107A,DEFB108B,DEFB110,DEFB112,DEFB113,DEFB114,DEFB115,DEFB116,DEFB117,DEFB118,DEFB119,DEFB121,DEFB123,DEFB124,DEFB125,DEFB126,DEFB127,DEFB128,DEFB129,DEFB130,DEFB131,DEFB132,DEFB133,DEFB134,DEFB135,DEFB136,DEFB4A,TLR1,TLR2
Beta oxidation of butanoyl-CoA to acetyl-CoA	ACADS,ECHS1,HADH
Beta oxidation of decanoyl-CoA to octanoyl-CoA-CoA	ACADM,ECHS1,HADH,HADHA,HADHB
Beta oxidation of hexanoyl-CoA to butanoyl-CoA	ACADS,ECHS1,HADH,HADHA,HADHB
Beta oxidation of lauroyl-CoA to decanoyl-CoA-CoA	ACADL,ECHS1,HADH,HADHA,HADHB
Beta oxidation of myristoyl-CoA to lauroyl-CoA	ACADL,HADHA,HADHB
Beta oxidation of octanoyl-CoA to hexanoyl-CoA	ACADM,ECHS1,HADH,HADHA,HADHB
Beta oxidation of palmitoyl-CoA to myristoyl-CoA	ACADVL,HADHA,HADHB
Beta-catenin independent WNT signaling	AGO1,AGO2,AGO3,AGO4,AP2A1,AP2A2,AP2B1,AP2M1,AP2S1,ARRB2,AXIN2,CALM1,CAMK2A,CLTA,CLTB,CLTC,CTNNB1,DAAM1,DVL1,DVL2,DVL3,FZD1,FZD2,FZD3,FZD4,FZD5,FZD6,FZD7,FZD8,GNAO1,GNAT2,GNB1,GNB2,GNB3,GNB4,GNB5,GNG10,GNG11,GNG12,GNG13,GNG2,GNG3,GNG4,GNG5,GNG7,GNG8,GNGT1,GNGT2,ITPR1,ITPR2,ITPR3,LEF1,MAP3K7,MIR92b,MOV10,NFATC1,NLK,PARD6A,PDE6A,PDE6B,PDE6G,PFN1,PLCB1,PLCB2,PLCB3,PPP3CA,PPP3CB,PPP3R1,PRICKLE1,PRKCA,…
Beta-catenin phosphorylation cascade	AMER1,APC,AXIN1,CSNK1A1,CTNNB1,FRAT1,FRAT2,GSK3B,PPP2CA,PPP2CB,PPP2R1A,PPP2R1B,PPP2R5A,PPP2R5B,PPP2R5C,PPP2R5D,PPP2R5E
Beta-oxidation of pristanoyl-CoA	ACOT8,ACOX2,ACOX3,AMACR,CRAT,CROT,HSD17B4,SCP2
Beta-oxidation of very long chain fatty acids	ABCD1,ACAA1,ACOT8,ACOX1,CRAT,HSD17B4
Bicarbonate transporters	SLC4A1,SLC4A10,SLC4A2,SLC4A3,SLC4A4,SLC4A5,SLC4A7,SLC4A8,SLC4A9
Bile acid and bile salt metabolism	ABCB11,ABCC3,ACOT8,ACOX2,AKR1C1,AKR1C2,AKR1C3,AKR1C4,AKR1D1,ALB,AMACR,BAAT,CH25H,CYP27A1,CYP39A1,CYP46A1,CYP7A1,CYP7B1,CYP8B1,FABP6,HSD17B4,HSD3B7,NCOA1,NCOA2,NR1H4,PTGIS,RXRA,SCP2,SLC10A1,SLC10A2,SLC27A2,SLC27A5,SLCO1A2,SLCO1B1,SLCO1B3
Bile salt and organic anion SLC transporters	SLC10A6,SLC13A1,SLC13A2,SLC13A3,SLC13A4,SLC13A5,SLC16A1,SLC16A3,SLC16A7,SLC16A8,SLC47A1,SLC47A2
Binding and Uptake of Ligands by Scavenger Receptors	ALB,AMBP,APOA1,APOB,APOE,APOL1,CALR,CD163,CD36,COL1A1,COL1A2,COL3A1,COL4A1,COL4A2,COLEC11,COLEC12,FTH1,FTL,HBA1,HBB,HP,HPR,HPX,HSP90AA1,HSP90B1,HSPH1,HYOU1,IGHA1,IGHA2,IGHV,IGHV3-23,IGHV7-81,IGKC,IGKV1-5,IGKV1D-16,IGKV4-1,IGKVA18,IGLC1,IGLC2,IGLC3,IGLC6,IGLC7,IGLV,IGLV1-36,IGLV1-40,IGLV1-44,IGLV10-54,IGLV11-55,IGLV2-11,IGLV2-18,IGLV2-23,IGLV2-33,IGLV3-12,IGLV3-16,IGLV3-22,IGLV3-25,IGLV3-27,IGLV4-…
Binding and entry of HIV virion	CCR5,CD4,CXCR4,PPIA,env,gag,gag-pol,nef,rev,vif,vpr,vpu
Binding of TCF/LEF:CTNNB1 to target gene promoters	AXIN2,CTNNB1,LEF1,MYC,TCF7,TCF7L1,TCF7L2
Biogenic amines are oxidatively deaminated to aldehydes by MAOA and MAOB	MAOA,MAOB
Biological oxidations	AADAC,ABHD10,ABHD14B,ACSM1,ACSM2A,ACSM2B,ACSM4,ACSM5,ACSS1,ACSS2,ACY1,ACY3,ADH1A,ADH1B,ADH1C,ADH4,ADH5,ADH6,ADH7,AHCY,AKR1A1,AKR7A2,AKR7A3,AKR7L,ALDH1A1,ALDH1B1,ALDH2,ALDH3A1,AOC1,AOC2,AOC3,AS3MT,BPHL,BPNT1,CES1,CES2,CHAC1,CHAC2,CMBL,CNDP2,COMT,CYP11A1,CYP11B1,CYP11B2,CYP17A1,CYP19A1,CYP1A1,CYP1A2,CYP1B1,CYP21A2,CYP24A1,CYP26A1,CYP26B1,CYP26C1,CYP27A1,CYP27B1,CYP2A13,CYP2A6,CYP2A7,CYP2B6,CYP2C18,…
Biosynthesis of A2E, implicated in retinal degradation	NAPEPLD
Biosynthesis of the N-glycan precursor (dolichol lipid-linked oligosaccharide, LLO) and transfer to a nascent protein	ALG1,ALG10,ALG10B,ALG11,ALG12,ALG13,ALG14,ALG2,ALG3,ALG5,ALG6,ALG8,ALG9,CMAS,CTSA,DHDDS,DOLK,DOLPP1,DPAGT1,DPM1,DPM2,DPM3,FPGT,FUK,FUOM,GFPT1,GFPT2,GLB1,GMDS,GMPPA,GMPPB,GNE,GNPNAT1,MPDU1,MPI,MVD,NANP,NANS,NEU1,NEU2,NEU3,NEU4,NPL,NUS1,PGM3,PMM1,PMM2,RFT1,SLC17A5,SLC35A1,SLC35C1,SRD5A3,ST3GAL1,ST3GAL2,ST3GAL3,ST3GAL4,ST3GAL5,ST3GAL6,ST6GAL1,ST6GAL2,ST6GALNAC1,ST6GALNAC2,ST6GALNAC3,ST6GALNAC4,ST6GA…
Biotin transport and metabolism	ACACA,ACACB,BTD,HLCS,MCCC1,MCCC2,PC,PCCA,PCCB,PDZD11,SLC5A6
Branched-chain amino acid catabolism	ACAD8,ACADSB,ACAT1,ALDH6A1,ALDH9A1,AUH,BBOX1,BCAT1,BCAT2,BCKDHA,BCKDHB,BCKDK,DBT,DLD,HIBADH,HIBCH,HSD17B10,IVD,MCCC1,MCCC2,PPM1K,SHMT1,TMLHE
Breakdown of the nuclear lamina	CASP6,LMNA,LMNB1
Budding	HA,M,NA,NP,NS,PA,PB1,PB2
Budding and maturation of HIV virion	CHMP2A,CHMP2B,CHMP3,CHMP4A,CHMP4B,CHMP4C,CHMP5,CHMP6,CHMP7,NEDD4L,PDCD6IP,PPIA,RPS27A,TSG101,UBA52,UBB,UBC,VPS28,VPS37A,VPS37B,VPS37C,VPS37D,VPS4A,VPS4B,VTA1,env,gag,gag-pol,nef,rev,vif,vpr,vpu
Butyrate Response Factor 1 (BRF1) binds and destabilizes mRNA	AKT1,DCP1A,DCP2,DIS3,EXOSC1,EXOSC2,EXOSC3,EXOSC4,EXOSC5,EXOSC6,EXOSC7,EXOSC8,EXOSC9,MAPKAPK2,XRN1,YWHAB,ZFP36L1
C-type lectin receptors (CLRs)	AHCYL1,BCL10,BTRC,CALM1,CARD11,CARD9,CASP8,CCL17,CCL22,CD209,CDC34,CHUK,CLEC4A,CLEC4C,CLEC4D,CLEC4E,CLEC6A,CLEC7A,CREBBP,CUL1,EP300,FBXW11,FCER1G,FYN,HRAS,ICAM2,ICAM3,IKBKB,IKBKG,IL1B,ITPR1,ITPR2,ITPR3,KRAS,LYN,MALT1,MAP3K14,MAP3K7,NFATC1,NFATC2,NFATC3,NFKB1,NFKB2,NFKBIA,NRAS,PAK1,PAK2,PAK3,PDPK1,PLCG2,PPP3CA,PPP3CB,PPP3R1,PRKACA,PRKACB,PRKACG,PRKCD,PSMA1,PSMA2,PSMA3,PSMA4,PSMA5,PSMA6,PSMA7,PSMA8…
C6 deamination of adenosine	ADAR,ADARB1
CASP8 activity is inhibited	CASP8,CFLAR,CRMA,FADD,FAS,FASLG,RIPK1,SPI-2,TNFRSF10A,TNFRSF10B,TNFSF10,TRADD,TRAF2
CD209 (DC-SIGN) signaling	CD209,CREBBP,EP300,FYN,HRAS,ICAM2,ICAM3,KRAS,LYN,NFKB1,NRAS,PAK1,PAK2,PAK3,PRKACA,PRKACB,PRKACG,RAF1,RELA,RELB,RPS6KA5
CD22 mediated BCR regulation	CD22,CD79A,CD79B,IGHD,IGHM,IGHV,IGHV3-23,IGHV7-81,IGKC,IGKV1-5,IGKV1D-16,IGKV4-1,IGKVA18,IGLC1,IGLC2,IGLC3,IGLC6,IGLC7,IGLV,LYN,PTPN6
CD28 co-stimulation	AKT1,AKT2,AKT3,CD28,CD80,CD86,CDC42,FYN,GRAP2,GRB2,LCK,LYN,MAP3K14,MAP3K8,MAPKAP1,MLST8,MTOR,PAK1,PAK2,PAK3,PDPK1,PIK3CA,PIK3R1,PIK3R2,PIK3R3,PRR5,RAC1,RICTOR,SRC,THEM4,TRIB3,VAV1,YES1
CD28 dependent PI3K/Akt signaling	AKT1,AKT2,AKT3,CD28,CD80,CD86,FYN,LCK,MAP3K14,MAP3K8,MAPKAP1,MLST8,MTOR,PDPK1,PIK3CA,PIK3R1,PIK3R2,PIK3R3,PRR5,RICTOR,THEM4,TRIB3
CD28 dependent Vav1 pathway	CD28,CD80,CD86,CDC42,FYN,GRB2,LCK,PAK1,PAK2,PAK3,RAC1,VAV1
CDC6 association with the ORC:origin complex	CDC6,E2F1,E2F2,E2F3,MCM8,ORC1,ORC2,ORC3,ORC4,ORC5,ORC6
CDK-mediated phosphorylation and removal of Cdc6	CDC6,CDK2,PSMA1,PSMA2,PSMA3,PSMA4,PSMA5,PSMA6,PSMA7,PSMA8,PSMB1,PSMB10,PSMB11,PSMB2,PSMB3,PSMB4,PSMB5,PSMB6,PSMB7,PSMB8,PSMB9,PSMC1,PSMC2,PSMC3,PSMC4,PSMC5,PSMC6,PSMD1,PSMD10,PSMD11,PSMD12,PSMD13,PSMD14,PSMD2,PSMD3,PSMD4,PSMD5,PSMD6,PSMD7,PSMD8,PSMD9,PSME1,PSME2,PSME3,PSME4,PSMF1,RPS27A,UBA52,UBB,UBC
CDO in myogenesis	ABL1,BNIP2,BOC,CDC42,CDH15,CDH2,CDH4,CDON,CTNNA1,CTNNA2,CTNNB1,MAP2K6,MAPK11,MAPK12,MAPK14,MEF2A,MEF2B,MEF2C,MEF2D,MYF5,MYF6,MYOD1,MYOG,NEO1,NTN3,SPAG9,TCF12,TCF3,TCF4
CDT1 association with the CDC6:ORC:origin complex	CDC6,CDT1,GMNN,MCM8,ORC1,ORC2,ORC3,ORC4,ORC5,ORC6,PSMA1,PSMA2,PSMA3,PSMA4,PSMA5,PSMA6,PSMA7,PSMA8,PSMB1,PSMB10,PSMB11,PSMB2,PSMB3,PSMB4,PSMB5,PSMB6,PSMB7,PSMB8,PSMB9,PSMC1,PSMC2,PSMC3,PSMC4,PSMC5,PSMC6,PSMD1,PSMD10,PSMD11,PSMD12,PSMD13,PSMD14,PSMD2,PSMD3,PSMD4,PSMD5,PSMD6,PSMD7,PSMD8,PSMD9,PSME1,PSME2,PSME3,PSME4,PSMF1,RPS27A,UBA52,UBB,UBC
CHL1 interactions	ANK1,CHL1,CNTN6,HSPA8,ITGA1,ITGA10,ITGA2,ITGB1,NRP1
CLEC7A (Dectin-1) induces NFAT activation	AHCYL1,CALM1,ITPR1,ITPR2,ITPR3,NFATC1,NFATC2,NFATC3,PPP3CA,PPP3CB,PPP3R1
CLEC7A (Dectin-1) signaling	AHCYL1,BCL10,BTRC,CALM1,CARD11,CARD9,CASP8,CCL17,CCL22,CDC34,CHUK,CLEC7A,CUL1,FBXW11,IKBKB,IKBKG,IL1B,ITPR1,ITPR2,ITPR3,MALT1,MAP3K14,MAP3K7,NFATC1,NFATC2,NFATC3,NFKB1,NFKB2,NFKBIA,PDPK1,PLCG2,PPP3CA,PPP3CB,PPP3R1,PRKCD,PSMA1,PSMA2,PSMA3,PSMA4,PSMA5,PSMA6,PSMA7,PSMA8,PSMB1,PSMB10,PSMB11,PSMB2,PSMB3,PSMB4,PSMB5,PSMB6,PSMB7,PSMB8,PSMB9,PSMC1,PSMC2,PSMC3,PSMC4,PSMC5,PSMC6,PSMD1,PSMD10,PSMD11,PSMD12,…
CLEC7A/inflammasome pathway	CASP8,IL1B,MALT1,NFKB1,PYCARD,RELA
COPI Mediated Transport	ARCN1,ARF1,ARFGAP1,ARFGAP3,COPA,COPB1,COPB2,COPE,COPG1,COPZ1,GBF1
COPI-mediated anterograde transport	ANK1,ANK2,ANK3,ARCN1,ARF1,ARF3,ARF4,ARF5,ARFGAP1,ARFGAP2,ARFGAP3,BET1,BET1L,CD55,CD59,COG1,COG2,COG3,COG4,COG5,COG6,COG7,COG8,COPA,COPB1,COPB2,COPE,COPG1,COPG2,COPZ1,COPZ2,DCTN1,DCTN2,DCTN3,DCTN4,DCTN5,DCTN6,DYNC1H1,DYNC1I1,DYNC1I2,DYNC1LI2,DYNC2H1,DYNC2LI1,DYNLL1,DYNLL2,FOLR1,GBF1,GOLGA2,GOLGB1,GORASP1,GOSR1,GOSR2,INS,KDELR1,KDELR2,KDELR3,NAPA,NAPB,NAPG,NSF,RAB1A,RAB1B,SPTA1,SPTAN1,SPTB,SPTBN1,S…
COPII (Coat Protein 2) Mediated Vesicle Transport	ANKRD28,AREG,BET1,CD59,CNIH1,CNIH2,CNIH3,COL7A1,CSNK1D,CTSC,CTSZ,F5,F8,FOLR1,GOLGA2,GORASP1,GOSR2,GRIA1,LMAN1,LMAN1L,LMAN2,LMAN2L,MCFD2,NAPA,NAPB,NAPG,NSF,PPP6C,PPP6R1,PPP6R3,PREB,RAB1A,RAB1B,SAR1B,SCFD1,SEC13,SEC16A,SEC16B,SEC22A,SEC22B,SEC22C,SEC23A,SEC23IP,SEC24A,SEC24B,SEC24C,SEC24D,SEC31A,SERPINA1,STX17,STX5,TFG,TGFA,TMED10,TMED2,TRAPPC1,TRAPPC10,TRAPPC2,TRAPPC2L,TRAPPC3,TRAPPC4,TRAPPC5,TRAP…
COX reactions	PTGS1
CREB phosphorylation	ATF1,CREB1,MAPKAPK2,RPS6KA1,RPS6KA2,RPS6KA3,RPS6KA5
CREB phosphorylation through the activation of Adenylate Cyclase	ADCY1,ADCY3,ADCY8,CREB1,PRKACA,PRKACB,PRKACG
CREB phosphorylation through the activation of CaMKII	ACTN2,AKAP9,CALM1,CAMK2A,CAMK2B,CAMK2D,CAMK2G,CREB1,DLG4,GRIN1,GRIN2A,GRIN2B,GRIN2C,GRIN2D,NEFL
CREB phosphorylation through the activation of CaMKK	CALM1,CAMK4,CAMKK1,CREB1
CREB phosphorylation through the activation of Ras	ACTN2,AKAP9,BRAF,CALM1,CAMK2A,CAMK2B,CAMK2D,CAMK2G,CREB1,DLG4,GRIN1,GRIN2A,GRIN2B,GRIN2C,GRIN2D,HRAS,MAPK1,NEFL,PDPK1,RAF1,RASGRF1,RASGRF2,RPS6KA1,RPS6KA2,RPS6KA3,RPS6KA6,RRAS
CRMPs in Sema3A signaling	CDK5,CDK5R1,CRMP1,DPYSL2,DPYSL3,DPYSL4,DPYSL5,FES,FYN,GSK3B,NRP1,PLXNA1,PLXNA2,PLXNA3,PLXNA4,SEMA3A
CS/DS degradation	ARSB,BCAN,BGN,CSPG4,CSPG5,DCN,HEXA,HEXB,HYAL1,HYAL3,IDS,IDUA,NCAN,VCAN
CTLA4 inhibitory signaling	AKT1,AKT2,AKT3,CD80,CD86,CTLA4,FYN,LCK,LYN,PDPK1,PPP2CA,PPP2CB,PPP2R1A,PPP2R1B,PPP2R5A,PPP2R5B,PPP2R5C,PPP2R5D,PPP2R5E,PTPN11,SRC,YES1
CYP2E1 reactions	CYP2A13,CYP2A6,CYP2A7,CYP2B6,CYP2C19,CYP2C8,CYP2C9,CYP2D6,CYP2E1,CYP2F1,CYP2S1
Ca-dependent events	ADCY1,ADCY2,ADCY3,ADCY4,ADCY5,ADCY6,ADCY7,ADCY8,ADCY9,ADRBK1,CALM1,CAMK4,CREB1,MAPK1,PDE1A,PDE1B,PDE1C,PLA2G4A,PRKACA,PRKACB,PRKACG,PRKAR1A,PRKAR1B,PRKAR2A,PRKAR2B,PRKCA,PRKCD,PRKCG
Ca2+ activated K+ channels	KCNMA1,KCNMB1,KCNMB2,KCNMB3,KCNMB4,KCNN1,KCNN2,KCNN3,KCNN4
Ca2+ pathway	AGO1,AGO2,AGO3,AGO4,AXIN2,CALM1,CAMK2A,CTNNB1,FZD2,FZD3,FZD4,FZD5,FZD6,GNAO1,GNAT2,GNB1,GNB2,GNB3,GNB4,GNB5,GNG10,GNG11,GNG12,GNG13,GNG2,GNG3,GNG4,GNG5,GNG7,GNG8,GNGT1,GNGT2,ITPR1,ITPR2,ITPR3,LEF1,MAP3K7,MIR92b,MOV10,NFATC1,NLK,PDE6A,PDE6B,PDE6G,PLCB1,PLCB2,PLCB3,PPP3CA,PPP3CB,PPP3R1,PRKCA,PRKG1,PRKG2,TCF7,TCF7L1,TCF7L2,TNRC6A,TNRC6B,TNRC6C,WNT11,WNT5A
CaM pathway	ADCY1,ADCY2,ADCY3,ADCY4,ADCY5,ADCY6,ADCY7,ADCY8,ADCY9,ADRBK1,CALM1,CAMK4,CREB1,PDE1A,PDE1B,PDE1C,PRKACA,PRKACB,PRKACG,PRKAR1A,PRKAR1B,PRKAR2A,PRKAR2B,PRKCA,PRKCD,PRKCG
CaMK IV-mediated phosphorylation of CREB	CALM1,CAMK4,CREB1
Calcitonin-like ligand receptors	ADM,ADM2,CALCA,CALCB,CALCR,CALCRL,IAPP,RAMP1,RAMP2,RAMP3
Calmodulin induced events	ADCY1,ADCY2,ADCY3,ADCY4,ADCY5,ADCY6,ADCY7,ADCY8,ADCY9,ADRBK1,CALM1,CAMK4,CREB1,PDE1A,PDE1B,PDE1C,PRKACA,PRKACB,PRKACG,PRKAR1A,PRKAR1B,PRKAR2A,PRKAR2B,PRKCA,PRKCD,PRKCG
Calnexin/calreticulin cycle	CALR,CANX,DERL2,EDEM1,EDEM2,EDEM3,GANAB,MAN1B1,OS9,PDIA3,PRKCSH,SEL1L,SYVN1,UGGT1,UGGT2
Cam-PDE 1 activation	CALM1,PDE1A,PDE1B,PDE1C
Cap-dependent Translation Initiation	EIF1AX,EIF2B1,EIF2B2,EIF2B3,EIF2B4,EIF2B5,EIF2S1,EIF2S2,EIF2S3,EIF3A,EIF3B,EIF3C,EIF3D,EIF3E,EIF3F,EIF3G,EIF3H,EIF3I,EIF3J,EIF3K,EIF3L,EIF3M,EIF4A1,EIF4A2,EIF4B,EIF4E,EIF4EBP1,EIF4G1,EIF4H,EIF5,EIF5B,FAU,PABPC1,RPL10,RPL10A,RPL11,RPL12,RPL13,RPL13A,RPL14,RPL15,RPL17,RPL18,RPL18A,RPL19,RPL21,RPL22,RPL23,RPL23A,RPL24,RPL26,RPL26L1,RPL27,RPL27A,RPL28,RPL29,RPL3,RPL30,RPL31,RPL32,RPL34,RPL35,RPL35A,R…
Cardiac conduction	ABCC9,AHCYL1,AKAP9,ASPH,ATP1A1,ATP1A2,ATP1A3,ATP1A4,ATP1B1,ATP1B2,ATP1B3,ATP2A1,ATP2A2,ATP2A3,ATP2B1,ATP2B2,ATP2B3,ATP2B4,CACNA1C,CACNA1D,CACNA1F,CACNA1S,CACNA2D1,CACNA2D2,CACNA2D3,CACNA2D4,CACNB1,CACNB2,CACNB3,CACNB4,CACNG1,CACNG2,CACNG3,CACNG4,CACNG5,CACNG6,CACNG7,CACNG8,CALM1,CAMK2A,CAMK2B,CAMK2D,CAMK2G,CLIC2,CORIN,DMPK,FGF11,FGF12,FGF13,FGF14,FKBP1B,FXYD1,FXYD2,FXYD3,FXYD4,FXYD6,FXYD7,GATA4,H…
Cargo concentration in the ER	AREG,CD59,CNIH1,CNIH2,CNIH3,COL7A1,CTAGE5,CTSC,CTSZ,F5,F8,FOLR1,GOSR2,GRIA1,LMAN1,LMAN1L,LMAN2,LMAN2L,MCFD2,MIA3,PREB,SAR1B,SEC22B,SEC23A,SEC24A,SEC24B,SEC24C,SEC24D,SERPINA1,STX5,TGFA,TMED10,TMED2
Cargo trafficking to the periciliary membrane	ARF4,ARL13B,ARL3,ARL6,ASAP1,BBIP1,BBS1,BBS10,BBS12,BBS2,BBS4,BBS5,BBS7,BBS9,CCT2,CCT3,CCT4,CCT5,CCT8,CNGA2,CNGA4,CNGB1,CYS1,EXOC1,EXOC2,EXOC3,EXOC4,EXOC5,EXOC6,EXOC7,EXOC8,GBF1,INPP5E,LZTFL1,MCHR1,MKKS,NPHP3,PDE6D,PKD1,PKD2,RAB11A,RAB11FIP3,RAB3IP,RAB8A,RHO,RP2,SMO,SSTR3,TCP1,TTC8,UNC119B
Carnitine synthesis	ALDH9A1,BBOX1,SHMT1,TMLHE
Caspase activation via extrinsic apoptotic signalig pathway	APPL1,CASP3,CASP8,CASP9,CD14,CFLAR,DAPK1,DAPK2,DAPK3,DCC,FADD,FAS,FASLG,LY96,MAGED1,MC159L,ORF71,RIPK1,TICAM1,TICAM2,TLR3,TLR4,TNFRSF10A,TNFRSF10B,TNFSF10,TRADD,TRAF2,UNC5A,UNC5B
Caspase-mediated cleavage of cytoskeletal proteins	ADD1,CASP3,CASP6,CASP7,CASP8,DBNL,GAS2,GSN,MAPT,PLEC,SPTAN1,VIM
Catabolism of glucuronate to xylulose-5-phosphate	AKR1A1,CRYL1,DCXR,SORD,XYLB
Catecholamine biosynthesis	DBH,DDC,PNMT,TH
Cation-coupled Chloride cotransporters	SLC12A1,SLC12A2,SLC12A3,SLC12A4,SLC12A5,SLC12A6,SLC12A7
Cdc20:Phospho-APC/C mediated degradation of Cyclin A	ANAPC1,ANAPC10,ANAPC11,ANAPC15,ANAPC16,ANAPC2,ANAPC4,ANAPC5,ANAPC7,BUB1B,BUB3,CCNA1,CCNA2,CDC16,CDC20,CDC23,CDC26,CDC27,CDK1,MAD2L1,PSMA1,PSMA2,PSMA3,PSMA4,PSMA5,PSMA6,PSMA7,PSMA8,PSMB1,PSMB10,PSMB11,PSMB2,PSMB3,PSMB4,PSMB5,PSMB6,PSMB7,PSMB8,PSMB9,PSMC1,PSMC2,PSMC3,PSMC4,PSMC5,PSMC6,PSMD1,PSMD10,PSMD11,PSMD12,PSMD13,PSMD14,PSMD2,PSMD3,PSMD4,PSMD5,PSMD6,PSMD7,PSMD8,PSMD9,PSME1,PSME2,PSME3,PSME4,PS…
Cell Cycle	AAAS,ACD,ACTR1A,AHCTF1,AJUBA,AKAP9,ALMS1,ANAPC1,ANAPC10,ANAPC11,ANAPC15,ANAPC16,ANAPC2,ANAPC4,ANAPC5,ANAPC7,ANKLE2,APEX1,APITD1,ARPP19,ATM,ATR,ATRIP,AURKA,AURKB,B9D2,BABAM1,BANF1,BARD1,BIRC5,BLM,BLZF1,BORA,BRCA1,BRCA2,BRCC3,BRE,BTRC,BUB1,BUB1B,BUB3,CASC5,CCNA1,CCNA2,CCNB1,CCNB2,CCND1,CCND2,CCND3,CCNE1,CCNE2,CCNH,CCP110,CDC14A,CDC16,CDC20,CDC23,CDC25A,CDC25B,CDC25C,CDC26,CDC27,CDC45,CDC6,CDC7,CDCA…
Cell Cycle Checkpoints	ANAPC1,ANAPC10,ANAPC11,ANAPC15,ANAPC16,ANAPC2,ANAPC4,ANAPC5,ANAPC7,ATM,ATR,ATRIP,BABAM1,BARD1,BRCA1,BRCC3,BRE,BUB1B,BUB3,CCNB1,CCNB2,CCNE1,CCNE2,CDC16,CDC20,CDC23,CDC25A,CDC25C,CDC26,CDC27,CDC45,CDC6,CDC7,CDK1,CDK2,CDKN1A,CDKN1B,CHEK1,CHEK2,CLSPN,DBF4,FAM175A,H2AFX,H2BFS,HERC2,HIST1H2BA,HIST1H2BB,HIST1H2BC,HIST1H2BD,HIST1H2BH,HIST1H2BJ,HIST1H2BK,HIST1H2BL,HIST1H2BM,HIST1H2BN,HIST1H2BO,HIST1H4A,HI…
Cell Cycle, Mitotic	AAAS,ACTR1A,AHCTF1,AJUBA,AKAP9,ALMS1,ANAPC1,ANAPC10,ANAPC11,ANAPC15,ANAPC16,ANAPC2,ANAPC4,ANAPC5,ANAPC7,ANKLE2,APEX1,APITD1,ARPP19,AURKA,AURKB,B9D2,BANF1,BIRC5,BLZF1,BORA,BTRC,BUB1,BUB1B,BUB3,CASC5,CCNA1,CCNA2,CCNB1,CCNB2,CCND1,CCND2,CCND3,CCNE1,CCNE2,CCNH,CCP110,CDC14A,CDC16,CDC20,CDC23,CDC25A,CDC25B,CDC25C,CDC26,CDC27,CDC45,CDC6,CDC7,CDCA5,CDCA8,CDK1,CDK11A,CDK11B,CDK2,CDK4,CDK5RAP2,CDK6,CDK7,C…
Cell death signalling via NRAGE, NRIF and NADE	AATF,ABR,AKAP13,APH1A,APH1B,ARHGAP4,ARHGEF11,ARHGEF12,ARHGEF16,ARHGEF17,ARHGEF18,ARHGEF2,ARHGEF3,ARHGEF4,ARHGEF6,ARHGEF7,ARHGEF9,BAD,BCL2L11,CASP2,CASP3,ECT2,FGD1,FGD2,FGD3,FGD4,ITGB3BP,ITSN1,KALRN,MAGED1,MAPK8,MCF2,MCF2L,NCSTN,NET1,NGEF,NGF,NGFR,NGFRAP1,OBSCN,PLEKHG2,PLEKHG5,PSEN2,PSENEN,RAC1,RASGRF2,RPS27A,SOS1,SOS2,SQSTM1,TIAM1,TIAM2,TRAF6,TRIO,UBA52,UBB,UBC,VAV1,VAV2,VAV3,YWHAE
Cell junction organization	ACTN1,ANG,ARHGEF6,CADM1,CADM2,CADM3,CD151,CDH1,CDH10,CDH11,CDH12,CDH13,CDH15,CDH17,CDH18,CDH2,CDH24,CDH3,CDH4,CDH5,CDH6,CDH7,CDH8,CDH9,CLDN1,CLDN10,CLDN11,CLDN12,CLDN14,CLDN15,CLDN16,CLDN17,CLDN18,CLDN19,CLDN2,CLDN20,CLDN22,CLDN23,CLDN3,CLDN4,CLDN5,CLDN6,CLDN7,CLDN8,CLDN9,COL17A1,CRB3,CTNNA1,CTNNB1,CTNND1,DST,F11R,FBLIM1,FERMT2,FLNA,FLNC,ILK,INADL,ITGA6,ITGB1,ITGB4,JUP,LAMA3,LAMB3,LAMC2,LIMS1,LIM…
Cell redox homeostasis	ahpC,ahpD,dlaT,fgd1,lpdC,tpx,trx-2,trxA,trxB
Cell surface interactions at the vascular wall	AMICA1,ANGPT1,ANGPT2,ANGPT4,APOB,ATP1B1,ATP1B2,ATP1B3,BSG,CAV1,CD177,CD2,CD244,CD44,CD47,CD48,CD58,CD74,CD84,CEACAM1,CEACAM6,CEACAM8,CXADR,DOK2,ESAM,F11R,F2,FCER1G,FN1,FYN,GAS6,GLG1,GP6,GRB14,GRB2,GRB7,HRAS,INPP5D,ITGA3,ITGA4,ITGA5,ITGA6,ITGAL,ITGAM,ITGAV,ITGAX,ITGB1,ITGB2,ITGB3,JAM2,JAM3,KRAS,L1CAM,LCK,LYN,MAG,MERTK,MIF,MMP1,NRAS,OLR1,PECAM1,PF4,PF4V1,PIK3CA,PIK3CB,PIK3R1,PIK3R2,PLCG1,PPIA,PPIL2…
Cell-Cell communication	ACTN1,ACTN2,ACTN3,ACTN4,ANG,ARHGEF6,CADM1,CADM2,CADM3,CASK,CD151,CD2AP,CD47,CDH1,CDH10,CDH11,CDH12,CDH13,CDH15,CDH17,CDH18,CDH2,CDH24,CDH3,CDH4,CDH5,CDH6,CDH7,CDH8,CDH9,CLDN1,CLDN10,CLDN11,CLDN12,CLDN14,CLDN15,CLDN16,CLDN17,CLDN18,CLDN19,CLDN2,CLDN20,CLDN22,CLDN23,CLDN3,CLDN4,CLDN5,CLDN6,CLDN7,CLDN8,CLDN9,COL17A1,CRB3,CTNNA1,CTNNB1,CTNND1,DCC,DSCAM,DSCAML1,DST,F11R,FBLIM1,FERMT2,FLNA,FLNC,FYB,FYN…
Cell-cell junction organization	ANG,CADM1,CADM2,CADM3,CDH1,CDH10,CDH11,CDH12,CDH13,CDH15,CDH17,CDH18,CDH2,CDH24,CDH3,CDH4,CDH5,CDH6,CDH7,CDH8,CDH9,CLDN1,CLDN10,CLDN11,CLDN12,CLDN14,CLDN15,CLDN16,CLDN17,CLDN18,CLDN19,CLDN2,CLDN20,CLDN22,CLDN23,CLDN3,CLDN4,CLDN5,CLDN6,CLDN7,CLDN8,CLDN9,CRB3,CTNNA1,CTNNB1,CTNND1,F11R,INADL,JUP,MLLT4,MPP5,PARD3,PARD6A,PARD6B,PARD6G,PRKCI,PVR,PVRL1,PVRL2,PVRL3,PVRL4
Cell-extracellular matrix interactions	ACTN1,ARHGEF6,FBLIM1,FERMT2,FLNA,FLNC,ILK,ITGB1,LIMS1,LIMS2,PARVA,PARVB,PXN,RSU1,TESK1,VASP
Cellular Senescence	ACD,AGO1,AGO3,AGO4,ANAPC1,ANAPC10,ANAPC11,ANAPC15,ANAPC16,ANAPC2,ANAPC4,ANAPC5,ANAPC7,ASF1A,ATM,BMI1,CABIN1,CBX2,CBX4,CBX6,CBX8,CCNA1,CCNA2,CCNE1,CCNE2,CDC16,CDC23,CDC26,CDC27,CDK2,CDK4,CDK6,CDKN1A,CDKN1B,CDKN2A,CDKN2B,CDKN2C,CDKN2D,CEBPB,CXCL8,E2F1,E2F2,E2F3,EED,EHMT1,EHMT2,EP400,ERF,ETS1,ETS2,EZH2,FOS,FZR1,H1F0,H2AFB1,H2AFX,H2AFZ,H2BFS,H3F3A,HIRA,HIST1H1A,HIST1H1B,HIST1H1C,HIST1H1D,HIST1H1E,HIS…
Cellular response to heat stress	AAAS,AKT1S1,ATM,ATR,BAG1,BAG2,BAG3,BAG4,BAG5,C11orf73,CAMK2A,CAMK2B,CAMK2D,CAMK2G,CCAR2,COL4A6,CREBBP,CRYBA4,DEDD2,DNAJB1,DNAJB6,DNAJC2,DNAJC7,EEF1A1,EP300,FKBP4,GML,GSK3B,HDAC6,HSBP1,HSBP2,HSF1,HSP90AA1,HSP90AB1,HSPA12A,HSPA12B,HSPA13,HSPA14,HSPA1A,HSPA1B,HSPA1L,HSPA2,HSPA4,HSPA4L,HSPA5,HSPA6,HSPA7,HSPA8,HSPA9,HSPH1,MAPK1,MAPK3,MAPKAPK2,MLST8,MRPL18,MTOR,NDC1,NUP107,NUP133,NUP153,NUP155,NUP160,N…
Cellular response to hypoxia	ARNT,CA9,CITED2,CREBBP,CUL2,EGLN1,EGLN2,EGLN3,EP300,EPAS1,EPO,HIF1A,HIF1AN,HIF3A,RBX1,RPS27A,TCEB1,TCEB2,UBA52,UBB,UBC,UBE2D1,UBE2D2,UBE2D3,VEGFA,VHL
Cellular responses to stress	AAAS,ACD,AGO1,AGO3,AGO4,AKT1S1,AMBRA1,ANAPC1,ANAPC10,ANAPC11,ANAPC15,ANAPC16,ANAPC2,ANAPC4,ANAPC5,ANAPC7,AQP8,ARNT,ASF1A,ATG10,ATG101,ATG12,ATG13,ATG14,ATG16L1,ATG3,ATG4A,ATG4B,ATG4C,ATG4D,ATG5,ATG7,ATG9A,ATG9B,ATM,ATOX1,ATP7A,ATR,BAG1,BAG2,BAG3,BAG4,BAG5,BECN1,BMI1,C11orf73,CA9,CABIN1,CAMK2A,CAMK2B,CAMK2D,CAMK2G,CAT,CBX2,CBX4,CBX6,CBX8,CCAR2,CCNA1,CCNA2,CCNE1,CCNE2,CCS,CDC16,CDC23,CDC26,CDC27,CD…
Centrosome maturation	ACTR1A,AKAP9,ALMS1,CCNB1,CCP110,CDK1,CDK11A,CDK11B,CDK5RAP2,CENPJ,CEP131,CEP135,CEP152,CEP164,CEP192,CEP250,CEP290,CEP41,CEP57,CEP63,CEP70,CEP72,CEP76,CEP78,CETN2,CKAP5,CLASP1,CNTRL,CSNK1D,CSNK1E,DCTN1,DCTN2,DCTN3,DYNC1H1,DYNC1I2,DYNLL1,FGFR1OP,HAUS2,HSP90AA1,MAPRE1,NDE1,NEDD1,NEK2,NINL,NUMA1,ODF2,OFD1,PAFAH1B1,PCM1,PCNT,PLK1,PLK4,PPP2R1A,PRKACA,PRKAR2B,SDCCAG8,SFI1,SSNA1,TUBA1A,TUBA4A,TUBB,TUBB4…
Ceramide signalling	NGF,NGFR,SMPD2
ChREBP activates metabolic gene expression	ACACA,ACACB,ACLY,AGPAT1,FASN,MLX,MLXIPL,PKLR
Chaperonin-mediated protein folding	ACTB,AP3M1,ARFGEF2,CCT2,CCT3,CCT4,CCT5,CCT6A,CCT7,CCT8,FBXL3,FBXL5,FBXO4,FBXO6,FBXW10,FBXW2,FBXW4,FBXW5,FBXW7,FBXW9,FKBP9,KIF13A,KIFC3,LONP2,NOP56,PFDN1,PFDN2,PFDN4,PFDN5,PFDN6,SKIV2L,SPHK1,TCP1,TUBA1A,TUBA1B,TUBA1C,TUBA3C,TUBA3E,TUBA4A,TUBA4B,TUBA8,TUBAL3,TUBB1,TUBB2A,TUBB2B,TUBB3,TUBB4A,TUBB4B,TUBB6,USP11,VBP1,XRN2
Chemokine receptors bind chemokines	ACKR2,ACKR3,ACKR4,CCL11,CCL16,CCL17,CCL19,CCL2,CCL20,CCL21,CCL22,CCL25,CCL27,CCL28,CCL3,CCL3L1,CCL4,CCL5,CCL7,CCR1,CCR10,CCR2,CCR3,CCR4,CCR5,CCR6,CCR7,CCR8,CCR9,CCRL2,CX3CL1,CX3CR1,CXCL1,CXCL10,CXCL11,CXCL12,CXCL13,CXCL16,CXCL2,CXCL3,CXCL5,CXCL6,CXCL8,CXCL9,CXCR1,CXCR2,CXCR3,CXCR4,CXCR5,CXCR6,PF4,PPBP,XCL1,XCL2,XCR1
Chk1/Chk2(Cds1) mediated inactivation of Cyclin B:Cdk1 complex	CCNB1,CDC25C,CDK1,CHEK1,SFN,WEE1,YWHAB,YWHAE,YWHAG,YWHAH,YWHAQ,YWHAZ
Cholesterol biosynthesis	ARV1,CYP51A1,DHCR24,DHCR7,EBP,FDFT1,FDPS,GGPS1,HMGCR,HMGCS1,HSD17B7,IDI1,IDI2,LBR,LSS,MSMO1,MVD,MVK,NSDHL,PMVK,SC5D,SQLE,TM7SF2
Cholesterol biosynthesis via desmosterol	DHCR24,DHCR7,EBP,SC5D
Cholesterol biosynthesis via lathosterol	DHCR24,DHCR7,EBP,SC5D
Chondroitin sulfate biosynthesis	BCAN,BGN,CHPF,CHPF2,CHST11,CHST12,CHST13,CHST15,CHST3,CHST7,CHST9,CHSY1,CHSY3,CSGALNACT1,CSGALNACT2,CSPG4,CSPG5,DCN,NCAN,VCAN
Chondroitin sulfate/dermatan sulfate metabolism	AGRN,ARSB,B3GALT6,B3GAT1,B3GAT2,B3GAT3,B4GALT7,BCAN,BGN,CHPF,CHPF2,CHST11,CHST12,CHST13,CHST14,CHST15,CHST3,CHST7,CHST9,CHSY1,CHSY3,CSGALNACT1,CSGALNACT2,CSPG4,CSPG5,DCN,DSE,DSEL,GPC1,GPC2,GPC3,GPC4,GPC5,GPC6,GXYLT1,GXYLT2,HEXA,HEXB,HSPG2,HYAL1,HYAL3,IDS,IDUA,NCAN,SDC1,SDC2,SDC3,SDC4,UST,VCAN
Chromatin modifying enzymes	ACTB,ACTL6A,ACTL6B,AEBP2,ARID1A,ARID1B,ARID2,ARID4A,ARID4B,ARID5B,ASH2L,ATF2,ATF7IP,ATXN7,ATXN7L3,BRD1,BRD8,BRMS1,BRPF1,BRPF3,CARM1,CCDC101,CCND1,CDK4,CHD3,CHD4,CLOCK,COPRS,CREBBP,CSRP2BP,DMAP1,DNMT3A,DOT1L,DPY30,DR1,EED,EHMT1,EHMT2,ELP2,ELP3,ELP4,ELP5,ELP6,ENY2,EP300,EP400,EPC1,EZH2,GATAD2A,GATAD2B,GPS2,H2AFB1,H2AFX,H2AFZ,HAT1,HCFC1,HDAC1,HDAC10,HDAC2,HDAC3,HDAC8,HIST1H2AA,HIST1H2AB,HIST1H2AC,HI…
Chromatin organization	ACTB,ACTL6A,ACTL6B,AEBP2,ARID1A,ARID1B,ARID2,ARID4A,ARID4B,ARID5B,ASH2L,ATF2,ATF7IP,ATXN7,ATXN7L3,BRD1,BRD8,BRMS1,BRPF1,BRPF3,CARM1,CCDC101,CCND1,CDK4,CHD3,CHD4,CLOCK,COPRS,CREBBP,CSRP2BP,DMAP1,DNMT3A,DOT1L,DPY30,DR1,EED,EHMT1,EHMT2,ELP2,ELP3,ELP4,ELP5,ELP6,ENY2,EP300,EP400,EPC1,EZH2,GATAD2A,GATAD2B,GPS2,H2AFB1,H2AFX,H2AFZ,HAT1,HCFC1,HDAC1,HDAC10,HDAC2,HDAC3,HDAC8,HIST1H2AA,HIST1H2AB,HIST1H2AC,HI…
Chromosome Maintenance	ACD,APEX1,APITD1,CASC5,CENPA,CENPC,CENPH,CENPI,CENPK,CENPL,CENPM,CENPN,CENPO,CENPP,CENPQ,CENPT,CENPU,CENPW,DKC1,DNA2,FEN1,H2AFB1,H2AFX,H2AFZ,H2BFS,HIST1H2AB,HIST1H2AC,HIST1H2AD,HIST1H2AJ,HIST1H2BA,HIST1H2BB,HIST1H2BC,HIST1H2BD,HIST1H2BH,HIST1H2BJ,HIST1H2BK,HIST1H2BL,HIST1H2BM,HIST1H2BN,HIST1H2BO,HIST1H4A,HIST2H2AA3,HIST2H2AC,HIST2H2BE,HIST3H2BB,HIST3H3,HJURP,ITGB3BP,LIG1,MIS18A,MIS18BP1,NHP2,NPM1…
Chylomicron-mediated lipid transport	APOA1,APOA2,APOA4,APOA5,APOB,APOC2,APOC3,APOE,HSPG2,LDLR,LDLRAP1,LIPC,LPL,MTTP,P4HB,SAR1B,SDC1
Circadian Clock	ARNTL,ARNTL2,ATF2,AVP,BHLHE40,BHLHE41,BTRC,CARM1,CCRN4L,CHD9,CLOCK,CPT1A,CREB1,CREBBP,CRTC1,CRY1,CRY2,CSNK1D,CSNK1E,CUL1,DBP,ELOVL3,EP300,F7,FBXL3,HDAC3,HELZ2,HIF1A,MED1,MEF2C,MEF2D,NAMPT,NCOA1,NCOA2,NCOA6,NCOR1,NPAS2,NR1D1,NR3C1,NRIP1,PER1,PER2,PPARA,PPARGC1A,PPP1CA,PPP1CB,PPP1CC,RAI1,RORA,RPS27A,RXRA,SERPINE1,SIK1,SIRT1,SKP1,SMARCD3,SREBF1,TBL1X,TBL1XR1,TGS1,UBA52,UBB,UBC
Citric acid cycle (TCA cycle)	ACO2,CS,DLD,DLST,FH,IDH2,IDH3A,IDH3B,IDH3G,MDH2,NNT,OGDH,SDHA,SDHB,SDHC,SDHD,SUCLA2,SUCLG1,SUCLG2
Class A/1 (Rhodopsin-like receptors)	ACKR1,ACKR2,ACKR3,ACKR4,ADORA1,ADORA2A,ADORA2B,ADORA3,ADRA1A,ADRA1B,ADRA1D,ADRA2A,ADRA2B,ADRA2C,ADRB1,ADRB2,ADRB3,AGT,AGTR1,AGTR2,ANXA1,APLN,APLNR,APP,AVP,AVPR1A,AVPR1B,AVPR2,BDKRB1,BDKRB2,BRS3,C3,C3AR1,C5,C5AR1,C5AR2,CCK,CCKAR,CCKBR,CCL11,CCL16,CCL17,CCL19,CCL2,CCL20,CCL21,CCL22,CCL23,CCL25,CCL27,CCL28,CCL3,CCL3L1,CCL4,CCL5,CCL7,CCR1,CCR10,CCR2,CCR3,CCR4,CCR5,CCR6,CCR7,CCR8,CCR9,CCRL2,CGA,CHRM1,…
Class B/2 (Secretin family receptors)	ADCYAP1,ADCYAP1R1,ADGRE1,ADGRE2,ADGRE3,ADM,ADM2,CALCA,CALCB,CALCR,CALCRL,CD55,CD97,CRH,CRHR1,CRHR2,DHH,FZD1,FZD10,FZD2,FZD3,FZD4,FZD5,FZD6,FZD7,FZD8,FZD9,GCG,GCGR,GHRH,GHRHR,GIP,GIPR,GLP1R,GLP2R,GNAS,GNB1,GNB2,GNB3,GNB4,GNB5,GNG10,GNG11,GNG12,GNG13,GNG2,GNG3,GNG4,GNG5,GNG7,GNG8,GNGT1,GNGT2,IAPP,IHH,PTCH1,PTCH2,PTH,PTH1R,PTH2,PTH2R,PTHLH,RAMP1,RAMP2,RAMP3,SCT,SCTR,SHH,SMO,WNT1,WNT10A,WNT10B,WNT11,…
Class C/3 (Metabotropic glutamate/pheromone receptors)	CASR,GABBR1,GABBR2,GPRC6A,GRM1,GRM2,GRM3,GRM4,GRM5,GRM6,GRM7,GRM8,TAS1R1,TAS1R2,TAS1R3,TAS2R1,TAS2R10,TAS2R13,TAS2R14,TAS2R16,TAS2R19,TAS2R20,TAS2R3,TAS2R30,TAS2R31,TAS2R38,TAS2R39,TAS2R4,TAS2R40,TAS2R41,TAS2R42,TAS2R43,TAS2R45,TAS2R46,TAS2R5,TAS2R50,TAS2R60,TAS2R7,TAS2R8,TAS2R9
Class I MHC mediated antigen processing & presentation	ANAPC1,ANAPC10,ANAPC11,ANAPC13,ANAPC2,ANAPC4,ANAPC5,ANAPC7,ARIH2,ASB1,ASB10,ASB11,ASB12,ASB13,ASB14,ASB15,ASB16,ASB17,ASB18,ASB2,ASB3,ASB4,ASB5,ASB6,ASB7,ASB8,ASB9,ATG7,B2M,BLMH,BTRC,CALR,CANX,CBLB,CD207,CD36,CDC16,CDC20,CDC23,CDC26,CDC27,CDC34,CTSL,CTSS,CTSV,CUL1,CUL2,CUL3,CUL5,CUL7,CYBA,CYBB,DET1,DTX3L,DZIP3,ERAP1,ERAP2,FBXO17,FBXO2,FBXO27,FBXO3,FBXO4,FBXO44,FBXO6,FBXW11,FBXW7,FBXW8,FCGR1A,FCGR…
Class II GLUTs	SLC2A11,SLC2A5,SLC2A7,SLC2A9
Classical Kir channels	KCNJ12,KCNJ14,KCNJ2,KCNJ4
Classical antibody-mediated complement activation	C1QA,C1QB,C1QC,C1R,C1S,CRP,IGHG1,IGHG2,IGHG3,IGHG4,IGHV,IGHV3-23,IGHV7-81,IGKC,IGKV1-5,IGKV1D-16,IGKV4-1,IGKVA18,IGLC1,IGLC2,IGLC3,IGLC6,IGLC7,IGLV,IGLV1-36,IGLV1-40,IGLV1-44,IGLV10-54,IGLV11-55,IGLV2-11,IGLV2-18,IGLV2-23,IGLV2-33,IGLV3-12,IGLV3-16,IGLV3-22,IGLV3-25,IGLV3-27,IGLV4-3,IGLV4-60,IGLV4-69,IGLV5-37,IGLV5-45,IGLV7-43,IGLV7-46,IGLV8-61
Clathrin derived vesicle budding	AP1B1,AP1G1,AP1G2,AP1M1,AP1M2,AP1S1,AP1S2,AP1S3,AP3B1,AP3S1,AP4B1,AP4E1,AP4M1,AP4S1,APP,ARF1,ARRB1,BLOC1S1,BLOC1S3,BLOC1S4,BLOC1S6,CHMP2A,CLINT1,CLTA,CLTB,CLTC,CLVS1,CLVS2,CPD,CTSZ,DNAJC6,DNASE2,DNM2,DTNBP1,FTH1,FTL,GAK,GBF1,GNS,HGS,HIP1R,HSPA8,IGF2R,M6PR,NAPA,NECAP1,OCRL,PICALM,PIK3C2A,PUM1,RAB5C,SH3D19,SH3GL2,SNAP23,SNAPIN,SNX2,SNX5,SNX9,SORT1,STX4,TBC1D8B,TFRC,TGOLN2,TPD52,TPD52L1,TXNDC5,VAMP2…
Clearance of Nuclear Envelope Membranes from Chromatin	BANF1,EMD,LEMD2,LEMD3,TMPO,VRK1,VRK2
Cleavage of Growing Transcript in the Termination Region	ALYREF,CDC40,CLP1,CPSF1,CPSF2,CPSF3,CPSF7,CSTF1,CSTF2,CSTF3,DHX38,FIP1L1,LSM10,LSM11,MAGOH,NCBP1,NCBP2,NUDT21,PABPN1,PAPOLA,PCF11,RBM8A,RNPS1,SLBP,SNRPB,SNRPD3,SNRPE,SNRPF,SNRPG,SRRM1,SRSF1,SRSF11,SRSF2,SRSF3,SRSF4,SRSF5,SRSF6,SRSF7,SRSF9,U2AF1,U2AF2,UPF3B,ZNF473
Cleavage of the damaged purine	MPG,MUTYH,OGG1
Cleavage of the damaged pyrimidine	MBD4,NEIL1,NEIL2,NTHL1,OGG1,SMUG1,TDG,UNG
Cobalamin (Cbl, vitamin B12) transport and metabolism	ABCC1,ABCD4,AMN,CD320,CTRB1,CTRB2,CTRC,CUBN,GIF,LMBRD1,MMAA,MMAB,MMACHC,MMADHC,MTR,MTRR,MUT,PRSS1,PRSS3,TCN1,TCN2
Coenzyme A biosynthesis	COASY,PANK1,PANK2,PANK3,PANK4,PPCDC,PPCS,SLC25A16
Cohesin Loading onto Chromatin	MAU2,NIPBL,PDS5A,PDS5B,RAD21,SMC1A,SMC3,STAG1,STAG2,WAPAL
Collagen biosynthesis and modifying enzymes	ADAMTS14,ADAMTS2,ADAMTS3,BMP1,COL10A1,COL11A1,COL11A2,COL12A1,COL13A1,COL14A1,COL15A1,COL16A1,COL17A1,COL18A1,COL19A1,COL1A1,COL1A2,COL20A1,COL21A1,COL22A1,COL23A1,COL24A1,COL25A1,COL26A1,COL27A1,COL28A1,COL2A1,COL3A1,COL4A1,COL4A2,COL4A3,COL4A4,COL4A5,COL4A6,COL5A1,COL5A2,COL5A3,COL6A1,COL6A2,COL6A3,COL6A5,COL6A6,COL7A1,COL8A1,COL8A2,COL9A1,COL9A2,COL9A3,COLGALT1,COLGALT2,CRTAP,P3H1,P3H2,P3H3,P4…
Collagen degradation	ADAM10,ADAM17,ADAM9,COL12A1,COL13A1,COL14A1,COL15A1,COL16A1,COL17A1,COL18A1,COL19A1,COL23A1,COL25A1,COL26A1,COL9A1,COL9A2,COL9A3,CTSB,CTSD,CTSK,CTSL,ELANE,FURIN,MMP1,MMP10,MMP11,MMP12,MMP13,MMP14,MMP15,MMP19,MMP2,MMP20,MMP3,MMP7,MMP8,MMP9,PHYKPL,PRSS2
Collagen formation	ADAMTS14,ADAMTS2,ADAMTS3,BMP1,CD151,COL10A1,COL11A1,COL11A2,COL12A1,COL13A1,COL14A1,COL15A1,COL16A1,COL17A1,COL18A1,COL19A1,COL1A1,COL1A2,COL20A1,COL21A1,COL22A1,COL23A1,COL24A1,COL25A1,COL26A1,COL27A1,COL28A1,COL2A1,COL3A1,COL4A1,COL4A2,COL4A3,COL4A4,COL4A5,COL4A6,COL5A1,COL5A2,COL5A3,COL6A1,COL6A2,COL6A3,COL6A5,COL6A6,COL7A1,COL8A1,COL8A2,COL9A1,COL9A2,COL9A3,COLGALT1,COLGALT2,CRTAP,CTSB,CTSL,C…
Common Pathway of Fibrin Clot Formation	CD177,F10,F13A1,F13B,F2,F2R,F5,F8,FGA,FGB,FGG,PF4,PF4V1,PROC,PROCR,PROS1,PRTN3,SERPINA5,SERPINC1,SERPIND1,SERPINE2,THBD
Complement cascade	C1QA,C1QB,C1QC,C1R,C1S,C2,C3,C4A,C4B,C4BPA,C4BPB,C5,C6,C7,C8A,C8B,C8G,C9,CD46,CD55,CD59,CFB,CFD,CFH,CFHR3,CFI,CR1,CRP,FCN1,FCN2,FCN3,GZMM,IGHG1,IGHG2,IGHG3,IGHG4,IGHV,IGHV3-23,IGHV7-81,IGKC,IGKV1-5,IGKV1D-16,IGKV4-1,IGKVA18,IGLC1,IGLC2,IGLC3,IGLC6,IGLC7,IGLV,IGLV1-36,IGLV1-40,IGLV1-44,IGLV10-54,IGLV11-55,IGLV2-11,IGLV2-18,IGLV2-23,IGLV2-33,IGLV3-12,IGLV3-16,IGLV3-22,IGLV3-25,IGLV3-27,IGLV4-3,IGLV…
Complex I biogenesis	ACAD9,ECSIT,MT-ND1,MT-ND2,MT-ND3,MT-ND4,MT-ND5,MT-ND6,NDUFA1,NDUFA10,NDUFA11,NDUFA12,NDUFA13,NDUFA2,NDUFA3,NDUFA5,NDUFA6,NDUFA7,NDUFA8,NDUFA9,NDUFAB1,NDUFAF1,NDUFAF2,NDUFAF3,NDUFAF4,NDUFAF5,NDUFAF6,NDUFAF7,NDUFB1,NDUFB10,NDUFB11,NDUFB2,NDUFB3,NDUFB4,NDUFB5,NDUFB6,NDUFB7,NDUFB8,NDUFB9,NDUFC1,NDUFC2,NDUFS1,NDUFS2,NDUFS3,NDUFS4,NDUFS5,NDUFS6,NDUFS7,NDUFS8,NDUFV1,NDUFV2,NDUFV3,NUBPL,TIMMDC1,TMEM126B
Condensation of Prometaphase Chromosomes	CCNB1,CCNB2,CDK1,CSNK2A1,CSNK2A2,CSNK2B,NCAPD2,NCAPG,NCAPH,SMC2,SMC4
Condensation of Prophase Chromosomes	CCNB1,CDK1,H2AFB1,H2AFX,H2AFZ,H2BFS,H3F3A,HIST1H2AB,HIST1H2AC,HIST1H2AD,HIST1H2AJ,HIST1H2BA,HIST1H2BB,HIST1H2BC,HIST1H2BD,HIST1H2BH,HIST1H2BJ,HIST1H2BK,HIST1H2BL,HIST1H2BM,HIST1H2BN,HIST1H2BO,HIST1H3A,HIST1H4A,HIST2H2AA3,HIST2H2AC,HIST2H2BE,HIST2H3A,HIST3H2BB,HIST3H3,MCPH1,NCAPD3,NCAPG2,NCAPH2,PHF8,PLK1,RB1,SET,SETD8,SMC2,SMC4
Conjugation of benzoate with glycine	ACSM1,ACSM2B,GLYAT,GLYATL1,GLYATL2,GLYATL3
Conjugation of carboxylic acids	ACSM1,ACSM2A,ACSM2B,ACSM4,ACSM5,GLYAT,GLYATL1,GLYATL2,GLYATL3
Conjugation of phenylacetate with glutamine	ACSM1,ACSM2B
Conjugation of salicylate with glycine	ACSM2A,ACSM2B,ACSM4,ACSM5,GLYAT,GLYATL1,GLYATL2,GLYATL3
Constitutive Signaling by AKT1 E17K in Cancer	AKT1,AKT1S1,AKT2,AKT3,BAD,CASP9,CDKN1A,CDKN1B,CHUK,CREB1,FOXO1,FOXO3,FOXO4,GSK3A,GSK3B,MAPKAP1,MDM2,MLST8,MTOR,NR4A1,PDPK1,PRR5,RICTOR,RPS6KB2,TSC2
Constitutive Signaling by Aberrant PI3K in Cancer	BTC,CD19,CD28,CD80,CD86,EGF,EGFR,ERBB2,ERBB3,ERBB4,EREG,FGF1,FGF10,FGF16,FGF17,FGF18,FGF19,FGF2,FGF20,FGF22,FGF23,FGF3,FGF4,FGF5,FGF6,FGF7,FGF8,FGF9,FGFR1,FGFR2,FGFR3,FGFR4,FRS2,FYN,GAB1,GRB2,HBEGF,IRS1,IRS2,KIT,KITLG,KL,KLB,LCK,NRG1,NRG2,NRG3,NRG4,PDGFA,PDGFB,PDGFRA,PDGFRB,PIK3CA,PIK3CB,PIK3CD,PIK3R1,PIK3R2,PIK3R3,PTPN11,TRAT1,VAV1
Constitutive Signaling by EGFRvIII	CBL,CDC37,EGF,EGFR,GAB1,GRB2,HRAS,HSP90AA1,KRAS,NRAS,PIK3CA,PIK3R1,PLCG1,SHC1,SOS1
Constitutive Signaling by Ligand-Responsive EGFR Cancer Variants	CBL,CDC37,EGF,EGFR,GAB1,GRB2,HRAS,HSP90AA1,KRAS,NRAS,PIK3CA,PIK3R1,PLCG1,RPS27A,SHC1,SOS1,UBA52,UBB,UBC
Constitutive Signaling by NOTCH1 HD Domain Mutants	ADAM10,ADAM17,DLL1,DLL4,JAG1,JAG2,MIB1,MIB2,NEURL1,NEURL1B,NOTCH1,RPS27A,UBA52,UBB,UBC
Constitutive Signaling by NOTCH1 HD+PEST Domain Mutants	ADAM10,ADAM17,APH1A,APH1B,CCNC,CDK8,CREBBP,CUL1,DLL1,DLL4,EP300,FBXW7,HDAC1,HDAC10,HDAC11,HDAC2,HDAC3,HDAC4,HDAC5,HDAC6,HDAC7,HDAC8,HDAC9,HES1,HES5,HEY1,HEY2,HEYL,JAG1,JAG2,KAT2A,KAT2B,MAML1,MAML2,MAML3,MAMLD1,MIB1,MIB2,MYC,NCOR1,NCOR2,NCSTN,NEURL1,NEURL1B,NOTCH1,PSEN2,PSENEN,RBPJ,RBX1,RPS27A,SKP1,SNW1,TBL1X,TBL1XR1,UBA52,UBB,UBC
Constitutive Signaling by NOTCH1 PEST Domain Mutants	ADAM10,ADAM17,APH1A,APH1B,CCNC,CDK8,CREBBP,CUL1,DLL1,DLL4,EP300,FBXW7,HDAC1,HDAC10,HDAC11,HDAC2,HDAC3,HDAC4,HDAC5,HDAC6,HDAC7,HDAC8,HDAC9,HES1,HES5,HEY1,HEY2,HEYL,JAG1,JAG2,KAT2A,KAT2B,MAML1,MAML2,MAML3,MAMLD1,MIB1,MIB2,MYC,NCOR1,NCOR2,NCSTN,NEURL1,NEURL1B,NOTCH1,PSEN2,PSENEN,RBPJ,RBX1,RPS27A,SKP1,SNW1,TBL1X,TBL1XR1,UBA52,UBB,UBC
Constitutive Signaling by NOTCH1 t(7;9)(NOTCH1:M1580_K2555) Translocation Mutant	ADAM10,ADAM17,DLL1,DLL4,JAG1,JAG2,NOTCH1
Conversion from APC/C:Cdc20 to APC/C:Cdh1 in late anaphase	ANAPC1,ANAPC10,ANAPC11,ANAPC15,ANAPC16,ANAPC2,ANAPC4,ANAPC5,ANAPC7,CDC14A,CDC16,CDC20,CDC23,CDC26,CDC27,FZR1,UBE2C,UBE2D1,UBE2E1
Cooperation of Prefoldin and TriC/CCT in actin and tubulin folding	ACTB,CCT2,CCT3,CCT4,CCT5,CCT6A,CCT7,CCT8,PFDN1,PFDN2,PFDN4,PFDN5,PFDN6,TCP1,TUBA1A,TUBA1B,TUBA1C,TUBA3C,TUBA3E,TUBA4A,TUBA4B,TUBA8,TUBAL3,TUBB1,TUBB2A,TUBB2B,TUBB3,TUBB4A,TUBB4B,TUBB6,VBP1
Costimulation by the CD28 family	AKT1,AKT2,AKT3,BTLA,CD247,CD274,CD28,CD3D,CD3E,CD3G,CD4,CD80,CD86,CDC42,CSK,CTLA4,FYN,GRAP2,GRB2,HLA-DPA1,HLA-DPB1,HLA-DQA1,HLA-DQA2,HLA-DQB1,HLA-DQB2,HLA-DRA,HLA-DRB1,HLA-DRB3,HLA-DRB4,HLA-DRB5,ICOS,ICOSLG,LCK,LYN,MAP3K14,MAP3K8,MAPKAP1,MLST8,MTOR,PAK1,PAK2,PAK3,PDCD1,PDCD1LG2,PDPK1,PIK3CA,PIK3R1,PIK3R2,PIK3R3,PPP2CA,PPP2CB,PPP2R1A,PPP2R1B,PPP2R5A,PPP2R5B,PPP2R5C,PPP2R5D,PPP2R5E,PRR5,PTPN11,PTPN…
Creatine metabolism	CKB,CKM,CKMT1A,CKMT2,GAMT,GATM,SLC6A11,SLC6A12,SLC6A7,SLC6A8
Creation of C4 and C2 activators	C1QA,C1QB,C1QC,C1R,C1S,CRP,FCN1,FCN2,FCN3,IGHG1,IGHG2,IGHG3,IGHG4,IGHV,IGHV3-23,IGHV7-81,IGKC,IGKV1-5,IGKV1D-16,IGKV4-1,IGKVA18,IGLC1,IGLC2,IGLC3,IGLC6,IGLC7,IGLV,IGLV1-36,IGLV1-40,IGLV1-44,IGLV10-54,IGLV11-55,IGLV2-11,IGLV2-18,IGLV2-23,IGLV2-33,IGLV3-12,IGLV3-16,IGLV3-22,IGLV3-25,IGLV3-27,IGLV4-3,IGLV4-60,IGLV4-69,IGLV5-37,IGLV5-45,IGLV7-43,IGLV7-46,IGLV8-61,MASP1,MASP2,MBL2
Cross-presentation of particulate exogenous antigens (phagosomes)	CD36,CYBA,CYBB,ITGAV,ITGB5,NCF1,NCF2,NCF4
Cross-presentation of soluble exogenous antigens (endosomes)	CD207,FCGR1A,FCGR1B,MRC1,MRC2,PSMA1,PSMA2,PSMA3,PSMA4,PSMA5,PSMA6,PSMA7,PSMA8,PSMB1,PSMB10,PSMB11,PSMB2,PSMB3,PSMB4,PSMB5,PSMB6,PSMB7,PSMB8,PSMB9,PSMC1,PSMC2,PSMC3,PSMC4,PSMC5,PSMC6,PSMD1,PSMD10,PSMD11,PSMD12,PSMD13,PSMD14,PSMD2,PSMD3,PSMD4,PSMD5,PSMD6,PSMD7,PSMD8,PSMD9,PSME1,PSME2,PSME3,PSME4,PSMF1
Crosslinking of collagen fibrils	BMP1,LOX,LOXL1,LOXL2,LOXL3,LOXL4,PCOLCE,TLL1,TLL2
Cyclin A/B1 associated events during G2/M transition	CCNA1,CCNA2,CCNB1,CCNB2,CCNH,CDC25A,CDC25B,CDC25C,CDK1,CDK2,CDK7,FOXM1,MNAT1,PKMYT1,PLK1,PPP2CA,PPP2CB,PPP2R1A,PPP2R1B,PPP2R2A,WEE1,XPO1
Cyclin A:Cdk2-associated events at S phase entry	CCNA1,CCNA2,CCNE1,CCNE2,CCNH,CDC25A,CDC25B,CDK2,CDK7,CDKN1A,CDKN1B,CKS1B,CUL1,FZR1,MAX,MNAT1,MYC,PSMA1,PSMA2,PSMA3,PSMA4,PSMA5,PSMA6,PSMA7,PSMB1,PSMB10,PSMB2,PSMB3,PSMB4,PSMB5,PSMB6,PSMB7,PSMB8,PSMB9,PSMC1,PSMC2,PSMC3,PSMC4,PSMC5,PSMC6,PSMD1,PSMD10,PSMD11,PSMD12,PSMD13,PSMD14,PSMD2,PSMD3,PSMD4,PSMD5,PSMD6,PSMD7,PSMD8,PSMD9,PSME1,PSME2,PSME3,PSMF1,RB1,RPS27A,SKP1,SKP2,UBA52,UBB,UBC,WEE1
Cyclin B2 mediated events	CCNB2,CDC25A,CDC25B,CDC25C,CDK1
Cyclin D associated events in G1	CCND1,CCND2,CCND3,CCNH,CDK4,CDK6,CDK7,CDKN1A,CDKN1B,CDKN2A,CDKN2B,CDKN2C,CDKN2D,CKS1B,CUL1,E2F1,E2F2,E2F3,E2F4,E2F5,MNAT1,PPP2CA,PPP2CB,PPP2R1A,PPP2R1B,PPP2R2A,PPP2R3B,RB1,RBL1,RBL2,RPS27A,SKP1,SKP2,TFDP1,TFDP2,UBA52,UBB,UBC
Cyclin E associated events during G1/S transition	CCNA1,CCNA2,CCNE1,CCNE2,CCNH,CDC25A,CDK2,CDK7,CDKN1A,CDKN1B,CKS1B,CUL1,MAX,MNAT1,MYC,PKMYT1,PSMA1,PSMA2,PSMA3,PSMA4,PSMA5,PSMA6,PSMA7,PSMB1,PSMB10,PSMB2,PSMB3,PSMB4,PSMB5,PSMB6,PSMB7,PSMB8,PSMB9,PSMC1,PSMC2,PSMC3,PSMC4,PSMC5,PSMC6,PSMD1,PSMD10,PSMD11,PSMD12,PSMD13,PSMD14,PSMD2,PSMD3,PSMD4,PSMD5,PSMD6,PSMD7,PSMD8,PSMD9,PSME1,PSME2,PSME3,PSMF1,RB1,RPS27A,SKP1,SKP2,UBA52,UBB,UBC,WEE1
Cysteine formation from homocysteine	CBS,CTH
Cytochrome P450 - arranged by substrate type	CYP11A1,CYP11B1,CYP11B2,CYP17A1,CYP19A1,CYP1A1,CYP1A2,CYP1B1,CYP21A2,CYP24A1,CYP26A1,CYP26B1,CYP26C1,CYP27A1,CYP27B1,CYP2A13,CYP2A6,CYP2A7,CYP2B6,CYP2C18,CYP2C19,CYP2C8,CYP2C9,CYP2D6,CYP2E1,CYP2F1,CYP2J2,CYP2R1,CYP2S1,CYP2U1,CYP2W1,CYP39A1,CYP3A4,CYP3A43,CYP3A5,CYP3A7,CYP46A1,CYP4A11,CYP4A22,CYP4B1,CYP4F11,CYP4F12,CYP4F2,CYP4F22,CYP4F3,CYP4F8,CYP4V2,CYP51A1,CYP7A1,CYP7B1,CYP8B1,FDX1,FDX1L,FDXR,NC…
Cytochrome c-mediated apoptotic response	APAF1,CASP3,CASP7,CASP9,CYCS
Cytokine Signaling in Immune system	AAAS,ACTN2,ADAM17,ADAR,AKAP9,ANGPT1,APBB1IP,ARAF,ARIH1,ARRB1,ARRB2,B2M,BIRC2,BIRC3,BLNK,BRAF,BRAP,BST2,BTC,BTRC,CALM1,CAMK2A,CAMK2B,CAMK2D,CAMK2G,CASP1,CBL,CD27,CD40,CD40LG,CD44,CD70,CHUK,CIITA,CISH,CLCF1,CNKSR1,CNKSR2,CNTF,CNTFR,CRK,CRKL,CRLF1,CSF2,CSF2RA,CSF2RB,CSH1,CSK,CTF1,CUL1,CUL3,DAB2IP,DDX58,DLG4,DUSP1,DUSP10,DUSP16,DUSP2,DUSP4,DUSP5,DUSP6,DUSP7,DUSP8,DUSP9,EBI3,EDA,EDA2R,EDAR,EDARADD,EGF…
Cytosolic iron-sulfur cluster assembly	ABCB7,BRIP1,CIAO1,CIAPIN1,ERCC2,FAM96B,MMS19,NARFL,NDOR1,NUBP1,NUBP2,POLD1,RTEL1
Cytosolic sensors of pathogen-associated DNA	AGER,APP,CHUK,CRCP,CREBBP,CTNNB1,DDX41,DHX36,DHX9,DTX4,EP300,HMGB1,IFI16,IKBKB,IKBKG,IRF3,IRF7,LRRFIP1,MB21D1,MRE11A,MYD88,NFKB1,NFKB2,NFKBIA,NFKBIB,NLRP4,POLR1C,POLR1D,POLR2E,POLR2F,POLR2H,POLR2K,POLR2L,POLR3A,POLR3B,POLR3C,POLR3D,POLR3E,POLR3F,POLR3G,POLR3GL,POLR3H,POLR3K,PRKDC,RELA,RIPK1,RIPK3,RPS27A,S100A12,S100B,SAA1,STAT6,TBK1,TICAM1,TLR3,TMEM173,TREX1,TRIM21,TRIM32,TRIM56,UBA52,UBB,UBC,XRC…
Cytosolic sulfonation of small molecules	ABHD14B,BPNT1,PAPSS1,PAPSS2,SLC26A1,SLC26A2,SLC35B2,SLC35B3,SULT1A1,SULT1A2,SULT1A3,SULT1B1,SULT1C2,SULT1C4,SULT1E1,SULT2A1,SULT2B1,SULT4A1
Cytosolic tRNA aminoacylation	AARS,AIMP1,AIMP2,CARS,DARS,EEF1E1,EPRS,FARSA,FARSB,GARS,HARS,IARS,KARS,LARS,MARS,NARS,PPA1,QARS,RARS,SARS,TARS,VARS,WARS,YARS
DAG and IP3 signaling	ADCY1,ADCY2,ADCY3,ADCY4,ADCY5,ADCY6,ADCY7,ADCY8,ADCY9,ADRBK1,AHCYL1,CALM1,CAMK4,CREB1,ITPR1,ITPR2,ITPR3,PDE1A,PDE1B,PDE1C,PLCG1,PRKACA,PRKACB,PRKACG,PRKAR1A,PRKAR1B,PRKAR2A,PRKAR2B,PRKCA,PRKCD,PRKCE,PRKCG
DAP12 interactions	ACTN2,ADCY1,ADCY2,ADCY3,ADCY4,ADCY5,ADCY6,ADCY7,ADCY8,ADCY9,ADRBK1,AGO1,AGO2,AGO3,AGO4,AHCYL1,AKAP9,AKT1,AKT1S1,AKT2,AKT3,ANGPT1,APBB1IP,ARAF,ARRB1,ARRB2,B2M,BAD,BRAF,BRAP,BTC,BTK,CALM1,CAMK2A,CAMK2B,CAMK2D,CAMK2G,CAMK4,CASP9,CD19,CD28,CD300E,CD300LB,CD80,CD86,CDKN1A,CDKN1B,CHUK,CLEC5A,CNKSR1,CNKSR2,CREB1,CSF2,CSF2RA,CSF2RB,CSK,CUL3,DAB2IP,DLG4,DUSP1,DUSP10,DUSP16,DUSP2,DUSP4,DUSP5,DUSP6,DUSP7,DU…
DAP12 signaling	ACTN2,ADCY1,ADCY2,ADCY3,ADCY4,ADCY5,ADCY6,ADCY7,ADCY8,ADCY9,ADRBK1,AGO1,AGO2,AGO3,AGO4,AHCYL1,AKAP9,AKT1,AKT1S1,AKT2,AKT3,ANGPT1,APBB1IP,ARAF,ARRB1,ARRB2,B2M,BAD,BRAF,BRAP,BTC,BTK,CALM1,CAMK2A,CAMK2B,CAMK2D,CAMK2G,CAMK4,CASP9,CD19,CD28,CD80,CD86,CDKN1A,CDKN1B,CHUK,CNKSR1,CNKSR2,CREB1,CSF2,CSF2RA,CSF2RB,CSK,CUL3,DAB2IP,DLG4,DUSP1,DUSP10,DUSP16,DUSP2,DUSP4,DUSP5,DUSP6,DUSP7,DUSP8,DUSP9,EGF,EGFR,ERB…
DARPP-32 events	CALM1,CDK5,PDE4A,PDE4B,PDE4C,PDE4D,PPP1CA,PPP1R1B,PPP2CA,PPP2CB,PPP2R1A,PPP2R1B,PPP2R5D,PPP3CA,PPP3CB,PPP3CC,PPP3R1,PRKACA,PRKACB,PRKACG,PRKAR1A,PRKAR1B,PRKAR2A,PRKAR2B
DCC mediated attractive signaling	ABLIM1,ABLIM2,ABLIM3,CDC42,DCC,DOCK1,FYN,NCK1,NTN1,PTK2,RAC1,SRC,TRIO,WASL
DEx/H-box helicases activate type I IFN and inflammatory cytokines production	AGER,APP,DHX36,DHX9,HMGB1,IRF7,MYD88,NFKB1,NFKB2,RELA,S100A12,S100B,SAA1
DNA Damage Bypass	CUL4A,CUL4B,DDB1,DTL,ISG15,KIAA0101,MAD2L2,NPLOC4,PCNA,POLD1,POLD2,POLD3,POLD4,POLE,POLE2,POLH,POLI,POLK,RAD18,RBX1,RCHY1,REV1,REV3L,RFC1,RFC2,RFC3,RFC4,RFC5,RPA1,RPA2,RPA3,RPS27A,SPRTN,TRIM25,UBA52,UBA7,UBB,UBC,UBE2B,UBE2L6,UFD1L,USP1,USP10,USP43,VCP,ZBTB32
DNA Damage Recognition in GG-NER	ACTB,ACTL6A,ACTR5,ACTR8,CETN2,COPS2,COPS3,COPS4,COPS5,COPS6,COPS7A,COPS7B,COPS8,CUL4A,CUL4B,DDB1,DDB2,GPS1,INO80,INO80B,INO80C,INO80D,INO80E,MCRS1,NFRKB,PARP1,PARP2,RAD23A,RAD23B,RBX1,RPS27A,RUVBL1,TFPT,UBA52,UBB,UBC,XPC,YY1
DNA Damage Reversal	ALKBH2,ALKBH3,ASCC1,ASCC2,ASCC3,MGMT
DNA Damage/Telomere Stress Induced Senescence	ACD,ASF1A,ATM,CABIN1,CCNA1,CCNA2,CCNE1,CCNE2,CDK2,CDKN1A,CDKN1B,EP400,H1F0,H2AFB1,H2AFX,H2AFZ,H2BFS,HIRA,HIST1H1A,HIST1H1B,HIST1H1C,HIST1H1D,HIST1H1E,HIST1H2AB,HIST1H2AC,HIST1H2AD,HIST1H2AJ,HIST1H2BA,HIST1H2BB,HIST1H2BC,HIST1H2BD,HIST1H2BH,HIST1H2BJ,HIST1H2BK,HIST1H2BL,HIST1H2BM,HIST1H2BN,HIST1H2BO,HIST1H4A,HIST2H2AA3,HIST2H2AC,HIST2H2BE,HIST3H2BB,HIST3H3,HMGA1,HMGA2,KAT5,LMNB1,MRE11A,NBN,POT1,RA…
DNA Double Strand Break Response	ABL1,APBB1,ATM,BABAM1,BARD1,BAZ1B,BRCA1,BRCC3,BRE,CHEK2,EYA1,EYA2,EYA3,EYA4,FAM175A,H2AFX,H2BFS,HERC2,HIST1H2BA,HIST1H2BB,HIST1H2BC,HIST1H2BD,HIST1H2BH,HIST1H2BJ,HIST1H2BK,HIST1H2BL,HIST1H2BM,HIST1H2BN,HIST1H2BO,HIST1H4A,HIST2H2BE,HIST3H2BB,HIST3H3,KAT5,KDM4A,KDM4B,KPNA2,MAPK8,MDC1,MRE11A,NBN,PIAS4,PPP5C,RAD50,RNF168,RNF8,RPS27A,SMARCA5,SUMO1,TP53,TP53BP1,UBA52,UBB,UBC,UBE2I,UBE2N,UBE2V2,UIMC1,WH…
DNA Double-Strand Break Repair	ABL1,APBB1,ATM,ATR,ATRIP,BABAM1,BARD1,BAZ1B,BLM,BRCA1,BRCA2,BRCC3,BRE,BRIP1,CCNA1,CCNA2,CDK2,CHEK1,CHEK2,CLSPN,DCLRE1C,DNA2,EME1,EME2,ERCC1,ERCC4,EXO1,EYA1,EYA2,EYA3,EYA4,FAM175A,FEN1,GEN1,H2AFX,H2BFS,HERC2,HIST1H2BA,HIST1H2BB,HIST1H2BC,HIST1H2BD,HIST1H2BH,HIST1H2BJ,HIST1H2BK,HIST1H2BL,HIST1H2BM,HIST1H2BN,HIST1H2BO,HIST1H4A,HIST2H2BE,HIST3H2BB,HIST3H3,HUS1,KAT5,KDM4A,KDM4B,KPNA2,LIG3,LIG4,MAPK8,M…
DNA Repair	ABL1,ACTB,ACTL6A,ACTR5,ACTR8,ALKBH2,ALKBH3,APBB1,APEX1,APITD1,AQR,ASCC1,ASCC2,ASCC3,ATM,ATR,ATRIP,BABAM1,BARD1,BAZ1B,BLM,BRCA1,BRCA2,BRCC3,BRE,BRIP1,CCNA1,CCNA2,CCNH,CDK2,CDK7,CETN2,CHD1L,CHEK1,CHEK2,CLSPN,COPS2,COPS3,COPS4,COPS5,COPS6,COPS7A,COPS7B,COPS8,CUL4A,CUL4B,DCLRE1A,DCLRE1B,DCLRE1C,DDB1,DDB2,DNA2,DTL,ELL,EME1,EME2,EP300,ERCC1,ERCC2,ERCC3,ERCC4,ERCC5,ERCC6,ERCC8,EXO1,EYA1,EYA2,EYA3,EYA4,F…
DNA Replication	APEX1,CCNA1,CCNA2,CDC45,CDC6,CDC7,CDK2,CDKN1A,CDKN1B,CDT1,DBF4,DNA2,E2F1,E2F2,E2F3,FEN1,FZR1,GINS1,GINS2,GINS3,GINS4,GMNN,LIG1,MCM10,MCM2,MCM3,MCM4,MCM5,MCM6,MCM7,MCM8,ORC1,ORC2,ORC3,ORC4,ORC5,ORC6,PCNA,POLA1,POLA2,POLD1,POLD2,POLD3,POLD4,POLE,POLE2,PRIM1,PRIM2,PSMA1,PSMA2,PSMA3,PSMA4,PSMA5,PSMA6,PSMA7,PSMA8,PSMB1,PSMB10,PSMB11,PSMB2,PSMB3,PSMB4,PSMB5,PSMB6,PSMB7,PSMB8,PSMB9,PSMC1,PSMC2,PSMC3,PSM…
DNA Replication Pre-Initiation	CDC45,CDC6,CDC7,CDK2,CDT1,DBF4,E2F1,E2F2,E2F3,GMNN,MCM10,MCM2,MCM3,MCM4,MCM5,MCM6,MCM7,MCM8,ORC1,ORC2,ORC3,ORC4,ORC5,ORC6,POLA1,POLA2,POLE,POLE2,PRIM1,PRIM2,PSMA1,PSMA2,PSMA3,PSMA4,PSMA5,PSMA6,PSMA7,PSMA8,PSMB1,PSMB10,PSMB11,PSMB2,PSMB3,PSMB4,PSMB5,PSMB6,PSMB7,PSMB8,PSMB9,PSMC1,PSMC2,PSMC3,PSMC4,PSMC5,PSMC6,PSMD1,PSMD10,PSMD11,PSMD12,PSMD13,PSMD14,PSMD2,PSMD3,PSMD4,PSMD5,PSMD6,PSMD7,PSMD8,PSMD9,P…
DNA methylation	DNMT1,DNMT3A,DNMT3B,DNMT3L,H2AFB1,H2AFX,H2AFZ,H2BFS,H3F3A,HIST1H2AB,HIST1H2AC,HIST1H2AD,HIST1H2AJ,HIST1H2BA,HIST1H2BB,HIST1H2BC,HIST1H2BD,HIST1H2BH,HIST1H2BJ,HIST1H2BK,HIST1H2BL,HIST1H2BM,HIST1H2BN,HIST1H2BO,HIST1H3A,HIST1H4A,HIST2H2AA3,HIST2H2AC,HIST2H2BE,HIST2H3A,HIST3H2BB,UHRF1
DNA replication initiation	POLA1,POLA2,POLE,POLE2,PRIM1,PRIM2
DNA strand elongation	APEX1,CDC45,DNA2,FEN1,GINS1,GINS2,GINS3,GINS4,LIG1,MCM2,MCM3,MCM4,MCM5,MCM6,MCM7,MCM8,PCNA,POLA1,POLA2,POLD1,POLD2,POLD3,POLD4,PRIM1,PRIM2,RFC1,RFC2,RFC3,RFC4,RFC5,RPA1,RPA2,RPA3
DSCAM interactions	DCC,DSCAM,DSCAML1,MAPK11,MAPK12,MAPK13,MAPK14,MAPK8,NTN1,PAK1,RAC1
Deactivation of the beta-catenin transactivating complex	AKT1,AKT2,APC,ASH2L,BCL9,BCL9L,BTRC,CBY1,CHD8,CTBP1,CTNNB1,CTNNBIP1,HDAC1,KMT2D,LEF1,MEN1,PYGO1,PYGO2,RBBP5,RPS27A,SOX13,SOX17,SOX2,SOX3,SOX4,SOX6,SOX7,SOX9,SRY,TCF7,TCF7L1,TCF7L2,TLE1,TLE2,TLE3,TLE4,UBA52,UBB,UBC,XIAP,XPO1,YWHAZ
Deadenylation of mRNA	CNOT1,CNOT10,CNOT11,CNOT2,CNOT3,CNOT4,CNOT6,CNOT6L,CNOT7,CNOT8,EIF4A1,EIF4A2,EIF4A3,EIF4B,EIF4E,EIF4G1,PABPC1,PAIP1,PAN2,PAN3,PARN,RQCD1,TNKS1BP1
Deadenylation-dependent mRNA decay	CNOT1,CNOT10,CNOT11,CNOT2,CNOT3,CNOT4,CNOT6,CNOT6L,CNOT7,CNOT8,DCP1A,DCP1B,DCP2,DCPS,DDX6,DIS3,EDC3,EDC4,EIF4A1,EIF4A2,EIF4A3,EIF4B,EIF4E,EIF4G1,EXOSC1,EXOSC2,EXOSC3,EXOSC4,EXOSC5,EXOSC6,EXOSC7,EXOSC8,EXOSC9,LSM1,LSM2,LSM3,LSM4,LSM5,LSM6,LSM7,NT5C3B,PABPC1,PAIP1,PAN2,PAN3,PARN,PATL1,RQCD1,TNKS1BP1,XRN1
Death Receptor Signalling	ADAM17,BAG4,BIRC2,BIRC3,CASP10,CASP8,CFLAR,CHUK,CLIP3,CRMA,CYLD,FADD,FAS,FASLG,GNB2L1,IKBKB,IKBKG,MADD,MAP3K7,NSMAF,OTUD7B,OTULIN,RBCK1,RIPK1,RNF31,RPS27A,SHARPIN,SMPD2,SMPD3,SPI-2,TAB1,TAB2,TAB3,TAX1BP1,TNF,TNFAIP3,TNFRSF10A,TNFRSF10B,TNFRSF1A,TNFSF10,TRADD,TRAF1,TRAF2,UBA52,UBB,UBC,UL36,USP2,USP21,USP4,XIAP
Dectin-1 mediated noncanonical NF-kB signaling	BTRC,CCL17,CCL22,CHUK,CUL1,FBXW11,MAP3K14,NFKB2,PSMA1,PSMA2,PSMA3,PSMA4,PSMA5,PSMA6,PSMA7,PSMA8,PSMB1,PSMB10,PSMB11,PSMB2,PSMB3,PSMB4,PSMB5,PSMB6,PSMB7,PSMB8,PSMB9,PSMC1,PSMC2,PSMC3,PSMC4,PSMC5,PSMC6,PSMD1,PSMD10,PSMD11,PSMD12,PSMD13,PSMD14,PSMD2,PSMD3,PSMD4,PSMD5,PSMD6,PSMD7,PSMD8,PSMD9,PSME1,PSME2,PSME3,PSME4,PSMF1,RELA,RELB,RPS27A,SKP1,UBA3,UBA52,UBB,UBC,UBE2M
Dectin-2 family	CLEC4A,CLEC4C,CLEC4D,CLEC4E,CLEC6A,FCER1G,FYN,LYN,PLCG2,SYK,env
Defective ABCA3 causes pulmonary surfactant metabolism dysfunction type 3 (SMDP3)	SFTPA1,SFTPA2,SFTPB,SFTPC,SFTPD
Defective ABCC8 can cause hypoglycemias and hyperglycemias	ABCC8,KCNJ11
Defective ACTH causes Obesity and Pro-opiomelanocortinin deficiency (POMCD)	MC2R,POMC
Defective AMN causes hereditary megaloblastic anemia 1	AMN,CUBN,GIF
Defective AVP causes neurohypophyseal diabetes insipidus (NDI)	AVP,AVPR1A,AVPR1B,AVPR2
Defective B3GALT6 causes EDSP2 and SEMDJL1	AGRN,BCAN,BGN,CSPG4,CSPG5,DCN,GPC1,GPC2,GPC3,GPC4,GPC5,GPC6,HSPG2,NCAN,SDC1,SDC2,SDC3,SDC4,VCAN
Defective B3GAT3 causes JDSSDHD	AGRN,BCAN,BGN,CSPG4,CSPG5,DCN,GPC1,GPC2,GPC3,GPC4,GPC5,GPC6,HSPG2,NCAN,SDC1,SDC2,SDC3,SDC4,VCAN
Defective B4GALT1 causes B4GALT1-CDG (CDG-2d)	ACAN,FMOD,KERA,LUM,OGN,OMD,PRELP
Defective B4GALT7 causes EDS, progeroid type	AGRN,BCAN,BGN,CSPG4,CSPG5,DCN,GPC1,GPC2,GPC3,GPC4,GPC5,GPC6,HSPG2,NCAN,SDC1,SDC2,SDC3,SDC4,VCAN
Defective CD320 causes methylmalonic aciduria	CD320,TCN2
Defective CFTR causes cystic fibrosis	CFTR
Defective CHST14 causes EDS, musculocontractural type	BCAN,BGN,CSPG4,CSPG5,DCN,NCAN,VCAN
Defective CHST3 causes SEDCJD	BCAN,BGN,CSPG4,CSPG5,DCN,NCAN,VCAN
Defective CHST6 causes MCDC1	ACAN,FMOD,KERA,LUM,OGN,OMD,PRELP
Defective CHSY1 causes TPBS	BCAN,BGN,CSPG4,CSPG5,DCN,NCAN,VCAN
Defective CSF2RA causes pulmonary surfactant metabolism dysfunction 4 (SMDP4)	CSF2RA,CSF2RB,SFTA3,SFTPA1,SFTPA2,SFTPB,SFTPC,SFTPD
Defective CSF2RB causes pulmonary surfactant metabolism dysfunction 5 (SMDP5)	CSF2RA,CSF2RB,SFTA3,SFTPA1,SFTPA2,SFTPB,SFTPC,SFTPD
Defective CUBN causes hereditary megaloblastic anemia 1	AMN,CUBN,GIF
Defective CYP11A1 causes Adrenal insufficiency, congenital, with 46,XY sex reversal (AICSR)	CYP11A1,FDX1,FDX1L,FDXR
Defective EXT1 causes exostoses 1, TRPS2 and CHDS	AGRN,GPC1,GPC2,GPC3,GPC4,GPC5,GPC6,HSPG2,SDC1,SDC2,SDC3,SDC4
Defective EXT2 causes exostoses 2	AGRN,GPC1,GPC2,GPC3,GPC4,GPC5,GPC6,HSPG2,SDC1,SDC2,SDC3,SDC4
Defective GIF causes intrinsic factor deficiency	GIF
Defective HLCS causes multiple carboxylase deficiency	ACACA,ACACB,MCCC1,MCCC2,PC,PCCA,PCCB
Defective MMAA causes methylmalonic aciduria type cblA	MMAA,MUT
Defective MMACHC causes methylmalonic aciduria and homocystinuria type cblC	MMACHC
Defective MMADHC causes methylmalonic aciduria and homocystinuria type cblD	MMACHC,MMADHC
Defective MTR causes methylmalonic aciduria and homocystinuria type cblG	MTR,MTRR
Defective MTRR causes methylmalonic aciduria and homocystinuria type cblE	MTR,MTRR
Defective MUT causes methylmalonic aciduria mut type	MMAA,MUT
Defective SFTPA2 causes idiopathic pulmonary fibrosis (IPF)	SFTPA2,SFTPD
Defective SLCO1B1 causes hyperbilirubinemia, Rotor type (HBLRR)	ALB
Defective SLCO1B3 causes hyperbilirubinemia, Rotor type (HBLRR)	ALB
Defective ST3GAL3 causes MCT12 and EIEE15	ACAN,FMOD,KERA,LUM,OGN,OMD,PRELP
Defective TCN2 causes hereditary megaloblastic anemia	TCN2
Defective TRP may confer susceptibility towards thyroid papillary carcinoma (TPC)	GCK,GCKR
Defective pro-SFTPB causes pulmonary surfactant metabolism dysfunction 1 (SMDP1) and respiratory distress syndrome (RDS)	CCDC59,SFTPB,TTF1
Defective pro-SFTPC causes pulmonary surfactant metabolism dysfunction 2 (SMDP2) and respiratory distress syndrome (RDS)	SFTPB,SFTPC
Defects in biotin (Btn) metabolism	ACACA,ACACB,MCCC1,MCCC2,PC,PCCA,PCCB
Defects in cobalamin (B12) metabolism	AMN,CD320,CUBN,GIF,MMAA,MMACHC,MMADHC,MTR,MTRR,MUT,TCN2
Defects in vitamin and cofactor metabolism	ACACA,ACACB,AMN,CD320,CUBN,GIF,MCCC1,MCCC2,MMAA,MMACHC,MMADHC,MTR,MTRR,MUT,PC,PCCA,PCCB,TCN2
Defensins	ART1,CCR2,CCR6,CD4,DEFA1,DEFA3,DEFA4,DEFA5,DEFA6,DEFB1,DEFB103A,DEFB104A,DEFB105A,DEFB106A,DEFB107A,DEFB108B,DEFB110,DEFB112,DEFB113,DEFB114,DEFB115,DEFB116,DEFB117,DEFB118,DEFB119,DEFB121,DEFB123,DEFB124,DEFB125,DEFB126,DEFB127,DEFB128,DEFB129,DEFB130,DEFB131,DEFB132,DEFB133,DEFB134,DEFB135,DEFB136,DEFB4A,PRSS2,PRSS3,TLR1,TLR2,env
Degradation of AXIN	AXIN1,AXIN2,PSMA1,PSMA2,PSMA3,PSMA4,PSMA5,PSMA6,PSMA7,PSMA8,PSMB1,PSMB10,PSMB11,PSMB2,PSMB3,PSMB4,PSMB5,PSMB6,PSMB7,PSMB8,PSMB9,PSMC1,PSMC2,PSMC3,PSMC4,PSMC5,PSMC6,PSMD1,PSMD10,PSMD11,PSMD12,PSMD13,PSMD14,PSMD2,PSMD3,PSMD4,PSMD5,PSMD6,PSMD7,PSMD8,PSMD9,PSME1,PSME2,PSME3,PSME4,PSMF1,RNF146,RPS27A,SMURF2,TNKS,TNKS2,UBA52,UBB,UBC
Degradation of DVL	CUL3,DACT1,DVL1,DVL2,DVL3,HECW1,KLHL12,PSMA1,PSMA2,PSMA3,PSMA4,PSMA5,PSMA6,PSMA7,PSMA8,PSMB1,PSMB10,PSMB11,PSMB2,PSMB3,PSMB4,PSMB5,PSMB6,PSMB7,PSMB8,PSMB9,PSMC1,PSMC2,PSMC3,PSMC4,PSMC5,PSMC6,PSMD1,PSMD10,PSMD11,PSMD12,PSMD13,PSMD14,PSMD2,PSMD3,PSMD4,PSMD5,PSMD6,PSMD7,PSMD8,PSMD9,PSME1,PSME2,PSME3,PSME4,PSMF1,RBX1,RPS27A,UBA52,UBB,UBC
Degradation of GABA	ABAT,ALDH5A1
Degradation of GLI1 by the proteasome	BTRC,CUL1,GLI1,ITCH,NUMB,PRKACA,PRKACB,PRKACG,PSMA1,PSMA2,PSMA3,PSMA4,PSMA5,PSMA6,PSMA7,PSMA8,PSMB1,PSMB10,PSMB11,PSMB2,PSMB3,PSMB4,PSMB5,PSMB6,PSMB7,PSMB8,PSMB9,PSMC1,PSMC2,PSMC3,PSMC4,PSMC5,PSMC6,PSMD1,PSMD10,PSMD11,PSMD12,PSMD13,PSMD14,PSMD2,PSMD3,PSMD4,PSMD5,PSMD6,PSMD7,PSMD8,PSMD9,PSME1,PSME2,PSME3,PSME4,PSMF1,RBX1,RPS27A,SKP1,SUFU,UBA52,UBB,UBC
Degradation of GLI2 by the proteasome	BTRC,CSNK1A1,CUL1,GLI2,GSK3B,PRKACA,PRKACB,PRKACG,PSMA1,PSMA2,PSMA3,PSMA4,PSMA5,PSMA6,PSMA7,PSMA8,PSMB1,PSMB10,PSMB11,PSMB2,PSMB3,PSMB4,PSMB5,PSMB6,PSMB7,PSMB8,PSMB9,PSMC1,PSMC2,PSMC3,PSMC4,PSMC5,PSMC6,PSMD1,PSMD10,PSMD11,PSMD12,PSMD13,PSMD14,PSMD2,PSMD3,PSMD4,PSMD5,PSMD6,PSMD7,PSMD8,PSMD9,PSME1,PSME2,PSME3,PSME4,PSMF1,RBX1,RPS27A,SKP1,SUFU,UBA52,UBB,UBC
Degradation of beta-catenin by the destruction complex	AES,AMER1,APC,AXIN1,AXIN2,BTRC,CSNK1A1,CTBP1,CTBP2,CTNNB1,CUL1,FRAT1,FRAT2,GSK3B,HDAC1,LEF1,PPP2CA,PPP2CB,PPP2R1A,PPP2R1B,PPP2R5A,PPP2R5B,PPP2R5C,PPP2R5D,PPP2R5E,PSMA1,PSMA2,PSMA3,PSMA4,PSMA5,PSMA6,PSMA7,PSMA8,PSMB1,PSMB10,PSMB11,PSMB2,PSMB3,PSMB4,PSMB5,PSMB6,PSMB7,PSMB8,PSMB9,PSMC1,PSMC2,PSMC3,PSMC4,PSMC5,PSMC6,PSMD1,PSMD10,PSMD11,PSMD12,PSMD13,PSMD14,PSMD2,PSMD3,PSMD4,PSMD5,PSMD6,PSMD7,PSMD8,PS…
Degradation of cysteine and homocysteine	CDO1,CSAD,CTH,ETHE1,SLC25A10,SQRDL,SUOX,TST
Degradation of the extracellular matrix	A2M,ACAN,ADAM10,ADAM15,ADAM17,ADAM8,ADAM9,ADAMTS1,ADAMTS16,ADAMTS18,ADAMTS4,ADAMTS5,ADAMTS8,ADAMTS9,BCAN,BMP1,BSG,CAPN1,CAPNS1,CASP3,CD44,CDH1,CMA1,COL12A1,COL13A1,COL14A1,COL15A1,COL16A1,COL17A1,COL18A1,COL19A1,COL23A1,COL25A1,COL26A1,COL9A1,COL9A2,COL9A3,CTRB1,CTRB2,CTSB,CTSD,CTSG,CTSK,CTSL,CTSS,CTSV,DCN,ELANE,FURIN,HSPG2,KLK2,KLK7,KLKB1,LAMA3,LAMA5,LAMB1,LAMB3,LAMC1,LAMC2,MMP1,MMP10,MMP11,MMP1…
Deletions in the AMER1 gene destabilize the destruction complex	AMER1
Deletions in the AXIN genes in hepatocellular carcinoma result in elevated WNT signaling	AXIN1
Depolarization of the Presynaptic Terminal Triggers the Opening of Calcium Channels	CACFD1,CACNA1A,CACNA1B,CACNA1E,CACNA2D1,CACNA2D2,CACNA2D3,CACNB1,CACNB2,CACNB3,CACNB4,CACNG2,CACNG4
Depolymerisation of the Nuclear Lamina	CCNB1,CDK1,CNEP1R1,CTDNEP1,EMD,LEMD2,LEMD3,LMNA,LMNB1,LPIN1,LPIN2,LPIN3,PRKCA,PRKCB,TMPO
Deposition of new CENPA-containing nucleosomes at the centromere	APITD1,CASC5,CENPA,CENPC,CENPH,CENPI,CENPK,CENPL,CENPM,CENPN,CENPO,CENPP,CENPQ,CENPT,CENPU,CENPW,H2AFB1,H2AFX,H2AFZ,H2BFS,HIST1H2AB,HIST1H2AC,HIST1H2AD,HIST1H2AJ,HIST1H2BA,HIST1H2BB,HIST1H2BC,HIST1H2BD,HIST1H2BH,HIST1H2BJ,HIST1H2BK,HIST1H2BL,HIST1H2BM,HIST1H2BN,HIST1H2BO,HIST1H4A,HIST2H2AA3,HIST2H2AC,HIST2H2BE,HIST3H2BB,HJURP,ITGB3BP,MIS18A,MIS18BP1,NPM1,OIP5,RBBP4,RBBP7,RSF1,RUVBL1,SMARCA5,STRA13
Depurination	MPG,MUTYH,OGG1
Depyrimidination	MBD4,NEIL1,NEIL2,NTHL1,OGG1,SMUG1,TDG,UNG
Dermatan sulfate biosynthesis	BCAN,BGN,CHST14,CSPG4,CSPG5,DCN,DSE,DSEL,NCAN,UST,VCAN
Detoxification of Reactive Oxygen Species	AQP8,ATOX1,ATP7A,CAT,CCS,CYCS,ERO1L,GPX1,GPX2,GPX3,GPX7,GPX8,GSR,GSTP1,NUDT2,P4HB,PRDX1,PRDX2,PRDX3,PRDX5,PRDX6,SOD1,SOD2,SOD3,TXN,TXN2,TXNRD1,TXNRD2
Developmental Biology	ABL1,ABL2,ABLIM1,ABLIM2,ABLIM3,ACTB,ACTG1,ACTN2,ACTR2,ACTR3,ACVR1B,ACVR1C,ACVR2A,ACVR2B,ADAM10,ADAM11,ADAM22,ADAM23,ADIPOQ,AGAP2,AGRN,AJUBA,AKAP9,AKT1,AKT2,AKT3,ALCAM,ANGPT1,ANGPTL4,ANK1,ANK2,ANK3,AP2A1,AP2A2,AP2B1,AP2M1,AP2S1,APBB1IP,APH1A,APH1B,ARAF,ARHGAP35,ARHGAP39,ARHGEF11,ARHGEF12,ARHGEF28,ARHGEF7,ARPC1A,ARPC1B,ARPC2,ARPC3,ARPC4,ARPC5,ARRB1,ARRB2,ARTN,ASH2L,BNIP2,BOC,BRAF,BRAP,BTC,CACNA1C,C…
Digestion of dietary carbohydrate	AMY1A,AMY1B,AMY2A,AMY2B,LCT,MGAM,SI,TREH
Digestion of dietary lipid	CEL,CLPS,LIPC,LIPF,LIPG,LIPH,LIPI,LIPJ,LIPK,LIPM,LIPN,LMF1,LMF2,PNLIP,PNLIPRP1,PNLIPRP2,PNLIPRP3
Dimerization of procaspase-8	CASP8,CFLAR,FADD,FAS,FASLG,RIPK1,TNFRSF10A,TNFRSF10B,TNFSF10,TRADD,TRAF2
Disassembly of the destruction complex and recruitment of AXIN to the membrane	AMER1,APC,AXIN1,CAV1,CSNK1A1,CSNK1G2,CTNNB1,DVL1,DVL2,DVL3,FRAT1,FRAT2,FZD1,FZD2,FZD5,GSK3B,LRP5,LRP6,PPP2CA,PPP2CB,PPP2R1A,PPP2R1B,PPP2R5A,PPP2R5B,PPP2R5C,PPP2R5D,PPP2R5E,WNT1,WNT3A,WNT8A,WNT8B
Disease	AAAS,ABCC8,ACACA,ACACB,ACAN,ADAM10,ADAM17,AGRN,AKT1,AKT1S1,AKT2,AKT3,ALB,AMER1,AMN,ANTXR1,ANTXR2,AP1B1,AP1G1,AP1M1,AP1M2,AP1S1,AP1S2,AP1S3,AP2A1,AP2A2,AP2B1,AP2M1,AP2S1,APC,APH1A,APH1B,APOBEC3G,ARF1,ATP6V1H,AVP,AVPR1A,AVPR1B,AVPR2,AXIN1,B2M,BAD,BANF1,BCAN,BCR,BGN,BTC,BTK,BTRC,CALM1,CALR,CANX,CASP9,CBL,CCDC59,CCNC,CCNH,CCNK,CCNT1,CCNT2,CCR5,CD14,CD19,CD247,CD28,CD320,CD36,CD4,CD80,CD86,CD8B,CD9,CD…
Diseases associated with glycosaminoglycan metabolism	ACAN,AGRN,BCAN,BGN,CSPG4,CSPG5,DCN,FMOD,GPC1,GPC2,GPC3,GPC4,GPC5,GPC6,HSPG2,KERA,LUM,NCAN,OGN,OMD,PRELP,SDC1,SDC2,SDC3,SDC4,VCAN
Diseases associated with surfactant metabolism	CCDC59,CSF2RA,CSF2RB,SFTA3,SFTPA1,SFTPA2,SFTPB,SFTPC,SFTPD,TTF1
Diseases associated with the TLR signaling cascade	BTK,CD14,CD36,CHUK,IKBKB,IKBKG,IRAK4,LY96,MYD88,NFKB1,NFKB2,NFKBIA,NFKBIB,RELA,TICAM1,TIRAP,TLR1,TLR10,TLR2,TLR3,TLR4,TLR5,TLR6,TRAF3,fliC,porB
Diseases associated with visual transduction	NAPEPLD,OPN1LW,OPN1MW,OPN1SW,RBP1,RBP4,RLBP1,STRA6,TTR
Diseases of Immune System	BTK,CD14,CD36,CHUK,IKBKB,IKBKG,IRAK4,LY96,MYD88,NFKB1,NFKB2,NFKBIA,NFKBIB,RELA,TICAM1,TIRAP,TLR1,TLR10,TLR2,TLR3,TLR4,TLR5,TLR6,TRAF3,fliC,porB
Diseases of carbohydrate metabolism	EPM2A,GYG1,GYG2,GYS1,GYS2,PPP1R3C,RPS27A,UBA52,UBB,UBC
Diseases of glycosylation	ACAN,AGRN,BCAN,BGN,CSPG4,CSPG5,DCN,FMOD,GPC1,GPC2,GPC3,GPC4,GPC5,GPC6,HSPG2,KERA,LUM,NCAN,OGN,OMD,PRELP,SDC1,SDC2,SDC3,SDC4,VCAN
Diseases of metabolism	ACACA,ACACB,AMN,CCDC59,CD320,CSF2RA,CSF2RB,CUBN,CYP11A1,EPM2A,FDX1,FDX1L,FDXR,GIF,GYG1,GYG2,GYS1,GYS2,IDH1,MC2R,MCCC1,MCCC2,MMAA,MMACHC,MMADHC,MTR,MTRR,MUT,PC,PCCA,PCCB,POMC,PPP1R3C,RPS27A,SFTA3,SFTPA1,SFTPA2,SFTPB,SFTPC,SFTPD,TCN2,TTF1,UBA52,UBB,UBC
Diseases of signal transduction	ADAM10,ADAM17,AKT1,AKT1S1,AKT2,AKT3,AMER1,APC,APH1A,APH1B,AXIN1,BAD,BCR,BTC,CASP9,CBL,CCNC,CD19,CD28,CD80,CD86,CDC37,CDK8,CDKN1A,CDKN1B,CHUK,CNTRL,CPSF6,CREB1,CREBBP,CSNK1A1,CTBP1,CTBP2,CTNNB1,CUL1,CUX1,DERL2,DHH,DKK1,DKK2,DKK4,DLL1,DLL4,EGF,EGFR,EP300,ERBB2,ERBB3,ERBB4,EREG,ERLEC1,FBXW7,FGF1,FGF10,FGF16,FGF17,FGF18,FGF19,FGF2,FGF20,FGF22,FGF23,FGF3,FGF4,FGF5,FGF6,FGF7,FGF8,FGF9,FGFR1,FGFR1OP,FGF…
Disinhibition of SNARE formation	PRKCA,PRKCB,PRKCG,STX4,STXBP3
Disorders of transmembrane transporters	ABCC8,ALB,AVP,AVPR1A,AVPR1B,AVPR2,CFTR,GCK,GCKR,KCNJ11,SFTPA1,SFTPA2,SFTPB,SFTPC,SFTPD
Displacement of DNA glycosylase by APEX1	APEX1,MBD4,MPG,MUTYH,NTHL1,OGG1,SMUG1,TDG,UNG
Dissolution of Fibrin Clot	ANXA2,HRG,PLAT,PLAU,PLAUR,PLG,S100A10,SERPINB2,SERPINB6,SERPINB8,SERPINE1,SERPINE2,SERPINF2
Dopamine Neurotransmitter Release Cycle	APBA1,BZRAP1,CASK,CPLX1,LIN7A,LIN7B,LIN7C,PPFIA1,PPFIA2,PPFIA3,PPFIA4,RAB3A,RIMS1,SLC18A2,SNAP25,STX1A,STXBP1,SYN1,SYN2,SYN3,SYT1,UNC13B,VAMP2
Dopamine clearance from the synaptic cleft	COMT,MAOA,SLC6A3
Dopamine receptors	DRD1,DRD2,DRD3,DRD4,DRD5
Downregulation of ERBB2:ERBB3 signaling	AKT1,AKT2,AKT3,ERBB2,ERBB3,NRG1,NRG2,RNF41,RPS27A,UBA52,UBB,UBC,USP8
Downregulation of ERBB4 signaling	ERBB4,ITCH,NEDD4,RPS27A,UBA52,UBB,UBC,WWP1
Downregulation of SMAD2/3:SMAD4 transcriptional activity	HDAC1,NCOR1,NCOR2,NEDD4L,PARP1,PPM1A,RNF111,RPS27A,SKI,SKIL,SMAD2,SMAD3,SMAD4,SMURF2,TGIF1,TGIF2,TRIM33,UBA52,UBB,UBC,UBE2D1,UBE2D3,USP9X
Downregulation of TGF-beta receptor signaling	BAMBI,MTMR4,NEDD4L,PMEPA1,PPP1CA,PPP1CB,PPP1CC,PPP1R15A,RPS27A,SMAD2,SMAD3,SMAD7,SMURF1,SMURF2,STRAP,STUB1,TGFB1,TGFBR1,TGFBR2,UBA52,UBB,UBC,UCHL5,USP15,XPO1,ZFYVE9
Downstream TCR signaling	BCL10,BTRC,CARD11,CD247,CD3D,CD3E,CD3G,CD4,CDC34,CHUK,CUL1,FBXW11,HLA-DPA1,HLA-DPB1,HLA-DQA1,HLA-DQA2,HLA-DQB1,HLA-DQB2,HLA-DRA,HLA-DRB1,HLA-DRB3,HLA-DRB4,HLA-DRB5,IKBKB,IKBKG,INPP5D,LCK,MALT1,MAP3K7,NFKB1,NFKBIA,PDPK1,PIK3CA,PIK3CB,PIK3R1,PIK3R2,PRKCQ,PSMA1,PSMA2,PSMA3,PSMA4,PSMA5,PSMA6,PSMA7,PSMA8,PSMB1,PSMB10,PSMB11,PSMB2,PSMB3,PSMB4,PSMB5,PSMB6,PSMB7,PSMB8,PSMB9,PSMC1,PSMC2,PSMC3,PSMC4,PSMC5,…
Downstream signal transduction	ACTN2,ADCY1,ADCY2,ADCY3,ADCY4,ADCY5,ADCY6,ADCY7,ADCY8,ADCY9,ADRBK1,AGO1,AGO2,AGO3,AGO4,AHCYL1,AKAP9,AKT1,AKT1S1,AKT2,AKT3,ANGPT1,APBB1IP,ARAF,ARRB1,ARRB2,BAD,BCAR1,BRAF,BRAP,BTC,CALM1,CAMK2A,CAMK2B,CAMK2D,CAMK2G,CAMK4,CASP9,CD19,CD28,CD80,CD86,CDKN1A,CDKN1B,CHUK,CNKSR1,CNKSR2,CREB1,CRK,CRKL,CSF2,CSF2RA,CSF2RB,CSK,CUL3,DAB2IP,DLG4,DUSP1,DUSP10,DUSP16,DUSP2,DUSP4,DUSP5,DUSP6,DUSP7,DUSP8,DUSP9,EGF,E…
Downstream signaling events of B Cell Receptor (BCR)	AGO1,AGO2,AGO3,AGO4,AKT1,AKT1S1,AKT2,AKT3,BAD,BCL10,BTC,BTRC,CARD11,CASP9,CD19,CD28,CD80,CD86,CDKN1A,CDKN1B,CHUK,CREB1,CUL1,EGF,EGFR,ERBB2,ERBB3,ERBB4,EREG,FBXW11,FGF1,FGF10,FGF16,FGF17,FGF18,FGF19,FGF2,FGF20,FGF22,FGF23,FGF3,FGF4,FGF5,FGF6,FGF7,FGF8,FGF9,FGFR1,FGFR2,FGFR3,FGFR4,FOXO1,FOXO3,FOXO4,FRS2,FYN,GAB1,GRB2,GSK3A,GSK3B,HBEGF,HRAS,IKBKB,IKBKG,IRS1,IRS2,KIT,KITLG,KL,KLB,KRAS,LCK,MALT1,MAP3K…
Downstream signaling of activated FGFR1	ACTN2,ADCY1,ADCY2,ADCY3,ADCY4,ADCY5,ADCY6,ADCY7,ADCY8,ADCY9,ADRBK1,AGO1,AGO2,AGO3,AGO4,AHCYL1,AKAP9,AKT1,AKT1S1,AKT2,AKT3,ANGPT1,APBB1IP,ARAF,ARRB1,ARRB2,BAD,BRAF,BRAP,BTC,CALM1,CAMK2A,CAMK2B,CAMK2D,CAMK2G,CAMK4,CASP9,CD19,CD28,CD80,CD86,CDKN1A,CDKN1B,CHUK,CNKSR1,CNKSR2,CREB1,CSF2,CSF2RA,CSF2RB,CSK,CUL3,DAB2IP,DLG4,DUSP1,DUSP10,DUSP16,DUSP2,DUSP4,DUSP5,DUSP6,DUSP7,DUSP8,DUSP9,EGF,EGFR,ERBB2,ERBB3…
Downstream signaling of activated FGFR2	ACTN2,ADCY1,ADCY2,ADCY3,ADCY4,ADCY5,ADCY6,ADCY7,ADCY8,ADCY9,ADRBK1,AGO1,AGO2,AGO3,AGO4,AHCYL1,AKAP9,AKT1,AKT1S1,AKT2,AKT3,ANGPT1,APBB1IP,ARAF,ARRB1,ARRB2,BAD,BRAF,BRAP,BTC,CALM1,CAMK2A,CAMK2B,CAMK2D,CAMK2G,CAMK4,CASP9,CD19,CD28,CD80,CD86,CDKN1A,CDKN1B,CHUK,CNKSR1,CNKSR2,CREB1,CSF2,CSF2RA,CSF2RB,CSK,CUL3,DAB2IP,DLG4,DUSP1,DUSP10,DUSP16,DUSP2,DUSP4,DUSP5,DUSP6,DUSP7,DUSP8,DUSP9,EGF,EGFR,ERBB2,ERBB3…
Downstream signaling of activated FGFR3	ACTN2,ADCY1,ADCY2,ADCY3,ADCY4,ADCY5,ADCY6,ADCY7,ADCY8,ADCY9,ADRBK1,AGO1,AGO2,AGO3,AGO4,AHCYL1,AKAP9,AKT1,AKT1S1,AKT2,AKT3,ANGPT1,APBB1IP,ARAF,ARRB1,ARRB2,BAD,BRAF,BRAP,BTC,CALM1,CAMK2A,CAMK2B,CAMK2D,CAMK2G,CAMK4,CASP9,CD19,CD28,CD80,CD86,CDKN1A,CDKN1B,CHUK,CNKSR1,CNKSR2,CREB1,CSF2,CSF2RA,CSF2RB,CSK,CUL3,DAB2IP,DLG4,DUSP1,DUSP10,DUSP16,DUSP2,DUSP4,DUSP5,DUSP6,DUSP7,DUSP8,DUSP9,EGF,EGFR,ERBB2,ERBB3…
Downstream signaling of activated FGFR4	ACTN2,ADCY1,ADCY2,ADCY3,ADCY4,ADCY5,ADCY6,ADCY7,ADCY8,ADCY9,ADRBK1,AGO1,AGO2,AGO3,AGO4,AHCYL1,AKAP9,AKT1,AKT1S1,AKT2,AKT3,ANGPT1,APBB1IP,ARAF,ARRB1,ARRB2,BAD,BRAF,BRAP,BTC,CALM1,CAMK2A,CAMK2B,CAMK2D,CAMK2G,CAMK4,CASP9,CD19,CD28,CD80,CD86,CDKN1A,CDKN1B,CHUK,CNKSR1,CNKSR2,CREB1,CSF2,CSF2RA,CSF2RB,CSK,CUL3,DAB2IP,DLG4,DUSP1,DUSP10,DUSP16,DUSP2,DUSP4,DUSP5,DUSP6,DUSP7,DUSP8,DUSP9,EGF,EGFR,ERBB2,ERBB3…
Dual Incision in GG-NER	CHD1L,CUL4A,CUL4B,DDB1,DDB2,ERCC1,ERCC2,ERCC3,ERCC4,ERCC5,GTF2H1,GTF2H2,GTF2H3,GTF2H4,GTF2H5,PARP1,PARP2,PCNA,POLD1,POLD2,POLD3,POLD4,POLE,POLE2,POLK,RBX1,RFC1,RFC2,RFC3,RFC4,RFC5,RPA1,RPA2,RPA3,RPS27A,UBA52,UBB,UBC,XPA
Dual incision in TC-NER	AQR,CCNH,CDK7,CUL4A,CUL4B,DDB1,EP300,ERCC1,ERCC2,ERCC3,ERCC4,ERCC5,ERCC6,ERCC8,GTF2H1,GTF2H2,GTF2H3,GTF2H4,GTF2H5,HMGN1,ISY1,MNAT1,PCNA,POLD1,POLD2,POLD3,POLD4,POLE,POLE2,POLK,POLR2A,POLR2B,POLR2C,POLR2D,POLR2E,POLR2F,POLR2G,POLR2H,POLR2I,POLR2J,POLR2K,POLR2L,PPIE,PRPF19,RBX1,RFC1,RFC2,RFC3,RFC4,RFC5,RPA1,RPA2,RPA3,RPS27A,TCEA1,UBA52,UBB,UBC,USP7,UVSSA,XAB2,XPA,ZNF830
E2F mediated regulation of DNA replication	CCNA1,CCNB1,CCNE1,CDC25A,CDC45,CDC6,CDK1,CDT1,DHFR,E2F1,FBXO5,MCM8,ORC1,ORC2,ORC3,ORC4,ORC5,ORC6,PCNA,POLA1,POLA2,PPP2CA,PPP2CB,PPP2R1A,PPP2R1B,PPP2R3B,PRIM1,PRIM2,RB1,RRM2,TFDP1,TK2,TYMS
E2F-enabled inhibition of pre-replication complex formation	CCNB1,CDC25A,CDK1,MCM8,ORC1,ORC2,ORC3,ORC4,ORC5,ORC6
ECM proteoglycans	ACAN,AGRN,ASPN,BCAN,BGN,COL9A1,COL9A2,COL9A3,COMP,DAG1,DCN,DMP1,DSPP,FMOD,HAPLN1,IBSP,ITGA2,ITGA2B,ITGA7,ITGA8,ITGA9,ITGAV,ITGAX,ITGB1,ITGB3,ITGB5,ITGB6,LAMA1,LAMA2,LAMA3,LAMA4,LAMA5,LAMB1,LAMB2,LAMC1,LRP4,LUM,MATN1,MATN3,MATN4,MUSK,NCAM1,NCAN,PTPRS,SERPINE1,SPARC,TGFB1,TGFB2,TGFB3,TNC,TNN,TNR,TNXB,VCAN,VTN
EGFR Transactivation by Gastrin	EGFR,GRB2,HBEGF,HRAS,KRAS,MMP3,NRAS,PRKCA,SOS1
EGFR downregulation	AP2A1,AP2A2,AP2B1,AP2M1,AP2S1,ARHGEF7,CBL,CDC42,CLTA,EGF,EGFR,EPN1,EPS15,EPS15L1,GRB2,HGS,PTPRK,RPS27A,SH3GL2,SH3KBP1,SPRY1,SPRY2,STAM,STAM2,UBA52,UBB,UBC
EGFR interacts with phospholipase C-gamma	ADCY1,ADCY2,ADCY3,ADCY4,ADCY5,ADCY6,ADCY7,ADCY8,ADCY9,ADRBK1,AHCYL1,CALM1,CAMK4,CREB1,EGF,EGFR,ITPR1,ITPR2,ITPR3,PDE1A,PDE1B,PDE1C,PLCG1,PRKACA,PRKACB,PRKACG,PRKAR1A,PRKAR1B,PRKAR2A,PRKAR2B,PRKCA,PRKCD,PRKCE,PRKCG
EPH-Ephrin signaling	ACTB,ACTG1,ACTR2,ACTR3,ADAM10,AP2A1,AP2A2,AP2B1,AP2M1,AP2S1,APH1A,APH1B,ARHGEF28,ARHGEF7,ARPC1A,ARPC1B,ARPC2,ARPC3,ARPC4,ARPC5,CDC42,CFL1,CLTA,CLTB,CLTC,CLTCL1,DNM1,EFNA1,EFNA2,EFNA3,EFNA4,EFNA5,EFNB1,EFNB2,EFNB3,EPHA1,EPHA10,EPHA2,EPHA3,EPHA4,EPHA5,EPHA6,EPHA7,EPHA8,EPHB1,EPHB2,EPHB3,EPHB4,EPHB6,FYN,GIT1,GRIN1,GRIN2B,HRAS,HSP90AA1,ITSN1,KALRN,KDR,LIMK1,LIMK2,LYN,MMP2,MMP9,MYH10,MYH11,MYH14,MYH9,…
EPH-ephrin mediated repulsion of cells	ADAM10,AP2A1,AP2A2,AP2B1,AP2M1,AP2S1,APH1A,APH1B,CLTA,CLTB,CLTC,CLTCL1,DNM1,EFNA1,EFNA2,EFNA3,EFNA4,EFNA5,EFNB1,EFNB2,EFNB3,EPHA1,EPHA10,EPHA2,EPHA3,EPHA4,EPHA5,EPHA6,EPHA7,EPHA8,EPHB1,EPHB2,EPHB3,EPHB4,EPHB6,FYN,LYN,MMP2,MMP9,NCSTN,PSEN2,PSENEN,RAC1,SRC,TIAM1,VAV2,VAV3,YES1
EPHA-mediated growth cone collapse	EFNA1,EFNA2,EFNA3,EFNA4,EFNA5,EPHA1,EPHA10,EPHA2,EPHA3,EPHA4,EPHA5,EPHA6,EPHA7,EPHA8,FYN,HSP90AA1,KDR,LYN,MYH10,MYH11,MYH14,MYH9,MYL12B,MYL6,MYL9,NGEF,PTK2,RHOA,ROCK1,ROCK2,SHB,SRC,VEGFA,YES1
EPHB-mediated forward signaling	ACTB,ACTG1,ACTR2,ACTR3,ARHGEF28,ARPC1A,ARPC1B,ARPC2,ARPC3,ARPC4,ARPC5,CDC42,CFL1,EFNB1,EFNB2,EFNB3,EPHB1,EPHB2,EPHB3,EPHB4,EPHB6,FYN,GRIN1,GRIN2B,HRAS,ITSN1,KALRN,LIMK1,LIMK2,LYN,PAK1,PTK2,RAC1,RASA1,RHOA,ROCK1,ROCK2,SDC2,SRC,TIAM1,WASL,YES1
ER Quality Control Compartment (ERQC)	DERL2,EDEM1,EDEM2,EDEM3,MAN1B1,OS9,SEL1L,SYVN1,UGGT1,UGGT2
ER to Golgi Anterograde Transport	ANK1,ANK2,ANK3,ANKRD28,ARCN1,AREG,ARF1,ARF3,ARF4,ARF5,ARFGAP1,ARFGAP2,ARFGAP3,BET1,BET1L,CD55,CD59,CNIH1,CNIH2,CNIH3,COG1,COG2,COG3,COG4,COG5,COG6,COG7,COG8,COL7A1,COPA,COPB1,COPB2,COPE,COPG1,COPG2,COPZ1,COPZ2,CSNK1D,CTAGE5,CTSC,CTSZ,DCTN1,DCTN2,DCTN3,DCTN4,DCTN5,DCTN6,DYNC1H1,DYNC1I1,DYNC1I2,DYNC1LI2,DYNC2H1,DYNC2LI1,DYNLL1,DYNLL2,F5,F8,FOLR1,GBF1,GOLGA2,GOLGB1,GORASP1,GOSR1,GOSR2,GRIA1,INS,KDEL…
ER-Phagosome pathway	B2M,CALR,HLA-A,HLA-B,HLA-C,HLA-E,HLA-F,HLA-G,PDIA3,PSMA1,PSMA2,PSMA3,PSMA4,PSMA5,PSMA6,PSMA7,PSMA8,PSMB1,PSMB10,PSMB11,PSMB2,PSMB3,PSMB4,PSMB5,PSMB6,PSMB7,PSMB8,PSMB9,PSMC1,PSMC2,PSMC3,PSMC4,PSMC5,PSMC6,PSMD1,PSMD10,PSMD11,PSMD12,PSMD13,PSMD14,PSMD2,PSMD3,PSMD4,PSMD5,PSMD6,PSMD7,PSMD8,PSMD9,PSME1,PSME2,PSME3,PSME4,PSMF1,RPS27A,SEC61A1,SEC61A2,SEC61B,SEC61G,TAP1,TAP2,TAPBP,UBA52,UBB,UBC
ERK/MAPK targets	DUSP3,DUSP4,DUSP6,DUSP7,ELK1,MAPK1,MAPK11,MAPK14,MAPK3,MAPK7,MEF2A,MEF2C,PPP2CA,PPP2CB,PPP2R1A,PPP2R1B,PPP2R5D,RPS6KA1,RPS6KA2,RPS6KA3,RPS6KA5
ERKs are inactivated	DUSP3,DUSP4,DUSP6,DUSP7,MAPK1,MAPK3,MAPK7,PPP2CA,PPP2CB,PPP2R1A,PPP2R1B,PPP2R5D
Early Phase of HIV Life Cycle	BANF1,CCR5,CD4,CXCR4,FEN1,HMGA1,KPNA1,LIG1,LIG4,PPIA,PSIP1,XRCC4,XRCC5,XRCC6,env,gag,gag-pol,nef,rev,vif,vpr,vpu
Effects of PIP2 hydrolysis	ABHD12,ABHD6,DAGLA,DAGLB,DGKA,DGKB,DGKD,DGKE,DGKG,DGKH,DGKI,DGKK,DGKQ,DGKZ,ITPR1,ITPR2,ITPR3,MGLL,PRKCD,PRKCE,PRKCH,PRKCQ,RASGRP1,RASGRP2,TRPC3,TRPC6,TRPC7
Eicosanoid ligand-binding receptors	CYSLTR1,CYSLTR2,GPR17,LTB4R,LTB4R2,OXER1,PTGDR,PTGDR2,PTGER1,PTGER2,PTGER3,PTGER4,PTGFR,PTGIR,TBXA2R
Eicosanoids	CYP4A11,CYP4A22,CYP4B1,CYP4F11,CYP4F12,CYP4F2,CYP4F22,CYP4F3,CYP4F8,CYP8B1,PTGIS,TBXAS1
Elastic fibre formation	BMP10,BMP2,BMP4,BMP7,EFEMP1,EFEMP2,ELN,FBLN1,FBLN2,FBLN5,FBN1,FBN2,FBN3,FURIN,GDF5,ITGA5,ITGA8,ITGAV,ITGB1,ITGB3,ITGB5,ITGB6,ITGB8,LOX,LOXL1,LOXL2,LOXL3,LOXL4,LTBP1,LTBP2,LTBP3,LTBP4,MFAP1,MFAP2,MFAP3,MFAP4,MFAP5,TGFB1,TGFB2,TGFB3,VTN
Electric Transmission Across Gap Junctions	GJA10,GJC1,GJD2,PANX1,PANX2
Electron transport from NADPH to Ferredoxin	FDX1,FDX1L,FDXR
Elevation of cytosolic Ca2+ levels	ITPR1,ITPR2,ITPR3,ORAI1,P2RX1,STIM1,TRPC3,TRPC6,TRPC7
Elongation arrest and recovery	CCNK,CCNT1,CCNT2,CDK9,CTDP1,ELL,GTF2F1,GTF2F2,NELFA,NELFB,NELFCD,NELFE,POLR2A,POLR2B,POLR2C,POLR2D,POLR2E,POLR2F,POLR2G,POLR2H,POLR2I,POLR2J,POLR2K,POLR2L,SSRP1,SUPT16H,SUPT4H1,SUPT5H,TCEA1,TCEB1,TCEB2,TCEB3
Endogenous sterols	CYP11A1,CYP11B1,CYP11B2,CYP17A1,CYP19A1,CYP1B1,CYP21A2,CYP27A1,CYP39A1,CYP46A1,CYP4V2,CYP51A1,CYP7A1,CYP7B1,CYP8B1,FDX1,FDX1L,FDXR,NCOA1,NCOA2,NR1H4,POMC,PTGIS,RXRA
Endosomal Sorting Complex Required For Transport (ESCRT)	CHMP2A,CHMP2B,CHMP3,CHMP4A,CHMP4B,CHMP4C,CHMP5,CHMP6,CHMP7,HGS,RPS27A,SNF8,STAM,STAM2,TSG101,UBA52,UBB,UBC,VPS25,VPS28,VPS36,VPS37A,VPS37B,VPS37C,VPS37D,VPS4A,VPS4B,VTA1
Endosomal/Vacuolar pathway	B2M,CTSL,CTSS,CTSV,HLA-A,HLA-B,HLA-C,HLA-E,HLA-F,HLA-G,LNPEP
Energy dependent regulation of mTOR by LKB1-AMPK	CAB39,CAB39L,LAMTOR1,LAMTOR2,LAMTOR3,LAMTOR4,LAMTOR5,MLST8,MTOR,PPM1A,PRKAA1,PRKAA2,PRKAB1,PRKAB2,PRKAG1,PRKAG2,PRKAG3,RHEB,RPTOR,RRAGA,RRAGB,RRAGC,RRAGD,STK11,STRADA,STRADB,TSC1,TSC2
Entry of Influenza Virion into Host Cell via Endocytosis	CLTA,HA,M,NA,NP,NS,PA,PB1,PB2
Enzymatic degradation of Dopamine by monoamine oxidase	COMT,MAOA
Enzymatic degradation of dopamine by COMT	COMT,MAOA
Ephrin signaling	ARHGEF7,EFNB1,EFNB2,EFNB3,EPHB1,EPHB2,EPHB3,EPHB4,EPHB6,FYN,GIT1,MYL12A,NCK2,PAK1,PAK2,PAK3,RAC1,SDCBP,SRC
Epigenetic regulation of gene expression	18S rRNA, 5.8S rRNA, 28S rRNA,28S rRNA,ACTB,AEBP2,ARID4B,BAZ1B,BAZ2A,CCNH,CD3EAP,CDK7,DDX21,DEK,DNMT1,DNMT3A,DNMT3B,DNMT3L,EED,EP300,ERCC2,ERCC3,ERCC6,EZH2,GSK3B,GTF2H1,GTF2H2,GTF2H3,GTF2H4,GTF2H5,H2AFB1,H2AFX,H2AFZ,H2BFS,H3F3A,HDAC1,HDAC2,HIST1H2AB,HIST1H2AC,HIST1H2AD,HIST1H2AJ,HIST1H2BA,HIST1H2BB,HIST1H2BC,HIST1H2BD,HIST1H2BH,HIST1H2BJ,HIST1H2BK,HIST1H2BL,HIST1H2BM,HIST1H2BN,HIST1H2BO,HIST1H3A,…
Erythrocytes take up carbon dioxide and release oxygen	AQP1,CA1,CA2,CA4,HBA1,HBB,RHAG,SLC4A1
Erythrocytes take up oxygen and release carbon dioxide	AQP1,CA1,CA2,CA4,HBA1,HBB,RHAG,SLC4A1
Establishment of Sister Chromatid Cohesion	CDCA5,ESCO1,ESCO2,PDS5A,PDS5B,RAD21,SMC1A,SMC3,STAG1,STAG2,WAPAL
Estrogen biosynthesis	AKR1B15,CYP19A1,HSD17B1,HSD17B11
Ethanol oxidation	ACSS1,ACSS2,ADH1A,ADH1B,ADH1C,ADH4,ADH5,ADH6,ADH7,ALDH1A1,ALDH1B1,ALDH2
Eukaryotic Translation Elongation	EEF1A1,EEF1A1P5,EEF1A2,EEF1B2,EEF1D,EEF1G,EEF2,FAU,RPL10,RPL10A,RPL11,RPL12,RPL13,RPL13A,RPL14,RPL15,RPL17,RPL18,RPL18A,RPL19,RPL21,RPL22,RPL23,RPL23A,RPL24,RPL26,RPL26L1,RPL27,RPL27A,RPL28,RPL29,RPL3,RPL30,RPL31,RPL32,RPL34,RPL35,RPL35A,RPL36,RPL36A,RPL37,RPL37A,RPL38,RPL39,RPL3L,RPL4,RPL41,RPL5,RPL6,RPL7,RPL7A,RPL8,RPL9,RPLP0,RPLP1,RPLP2,RPS10,RPS11,RPS12,RPS13,RPS14,RPS15,RPS15A,RPS16,RPS17,RP…
Eukaryotic Translation Initiation	EIF1AX,EIF2B1,EIF2B2,EIF2B3,EIF2B4,EIF2B5,EIF2S1,EIF2S2,EIF2S3,EIF3A,EIF3B,EIF3C,EIF3D,EIF3E,EIF3F,EIF3G,EIF3H,EIF3I,EIF3J,EIF3K,EIF3L,EIF3M,EIF4A1,EIF4A2,EIF4B,EIF4E,EIF4EBP1,EIF4G1,EIF4H,EIF5,EIF5B,FAU,PABPC1,RPL10,RPL10A,RPL11,RPL12,RPL13,RPL13A,RPL14,RPL15,RPL17,RPL18,RPL18A,RPL19,RPL21,RPL22,RPL23,RPL23A,RPL24,RPL26,RPL26L1,RPL27,RPL27A,RPL28,RPL29,RPL3,RPL30,RPL31,RPL32,RPL34,RPL35,RPL35A,R…
Eukaryotic Translation Termination	APEH,ETF1,FAU,GSPT2,RPL10,RPL10A,RPL11,RPL12,RPL13,RPL13A,RPL14,RPL15,RPL17,RPL18,RPL18A,RPL19,RPL21,RPL22,RPL23,RPL23A,RPL24,RPL26,RPL26L1,RPL27,RPL27A,RPL28,RPL29,RPL3,RPL30,RPL31,RPL32,RPL34,RPL35,RPL35A,RPL36,RPL36A,RPL37,RPL37A,RPL38,RPL39,RPL3L,RPL4,RPL41,RPL5,RPL6,RPL7,RPL7A,RPL8,RPL9,RPLP0,RPLP1,RPLP2,RPS10,RPS11,RPS12,RPS13,RPS14,RPS15,RPS15A,RPS16,RPS17,RPS18,RPS19,RPS2,RPS20,RPS21,RPS2…
Export of Viral Ribonucleoproteins from Nucleus	AAAS,HSPA1A,M,NDC1,NP,NS,NUP107,NUP133,NUP153,NUP155,NUP160,NUP188,NUP205,NUP210,NUP214,NUP35,NUP37,NUP43,NUP50,NUP54,NUP62,NUP85,NUP88,NUP93,NUP98,NUPL1,NUPL2,PA,PB1,PB2,POM121,POM121C,RAE1,RAN,RANBP2,SEH1L,TPR,XPO1
Extension of Telomeres	APEX1,DKC1,DNA2,FEN1,LIG1,NHP2,PCNA,POLA1,POLA2,POLD1,POLD2,POLD3,POLD4,POLE,POLE2,PRIM1,PRIM2,RFC1,RFC2,RFC3,RFC4,RFC5,RPA1,RPA2,RPA3,RUVBL1,RUVBL2,TERT,WRAP53
Extracellular matrix organization	A2M,ACAN,ACTN1,ADAM10,ADAM15,ADAM17,ADAM8,ADAM9,ADAMTS1,ADAMTS14,ADAMTS16,ADAMTS18,ADAMTS2,ADAMTS3,ADAMTS4,ADAMTS5,ADAMTS8,ADAMTS9,AGRN,ASPN,BCAN,BGN,BMP1,BMP10,BMP2,BMP4,BMP7,BSG,CAPN1,CAPNS1,CASK,CASP3,CD151,CD44,CD47,CDH1,CEACAM1,CEACAM6,CEACAM8,CMA1,COL10A1,COL11A1,COL11A2,COL12A1,COL13A1,COL14A1,COL15A1,COL16A1,COL17A1,COL18A1,COL19A1,COL1A1,COL1A2,COL20A1,COL21A1,COL22A1,COL23A1,COL24A1,COL…
Extrinsic Pathway of Fibrin Clot Formation	F10,F3,F7,F9,TFPI
FBXW7 Mutants and NOTCH1 in Cancer	CUL1,FBXW7,NOTCH1,RBX1,SKP1
FCERI mediated Ca+2 mobilization	AHCYL1,BTK,CALM1,GRAP2,GRB2,IGHE,IGHV,IGHV3-23,IGHV7-81,IGKC,IGKV1-5,IGKV1D-16,IGKV4-1,IGKVA18,IGLC1,IGLC2,IGLC3,IGLC6,IGLC7,IGLV,IGLV1-36,IGLV1-40,IGLV1-44,IGLV10-54,IGLV11-55,IGLV2-11,IGLV2-18,IGLV2-23,IGLV2-33,IGLV3-12,IGLV3-16,IGLV3-22,IGLV3-25,IGLV3-27,IGLV4-3,IGLV4-60,IGLV4-69,IGLV5-37,IGLV5-45,IGLV7-43,IGLV7-46,IGLV8-61,ITK,ITPR1,ITPR2,ITPR3,LAT,LCP2,LYN,NFATC1,NFATC2,NFATC3,PLCG1,PLCG2,PP…
FCERI mediated MAPK activation	ACTN2,AKAP9,ANGPT1,APBB1IP,ARAF,ARRB1,ARRB2,BRAF,BRAP,BTC,CALM1,CAMK2A,CAMK2B,CAMK2D,CAMK2G,CNKSR1,CNKSR2,CSF2,CSF2RA,CSF2RB,CSK,CUL3,DAB2IP,DLG4,DUSP1,DUSP10,DUSP16,DUSP2,DUSP4,DUSP5,DUSP6,DUSP7,DUSP8,DUSP9,EGF,EGFR,ERBB2,ERBB3,ERBB4,EREG,FGA,FGB,FGF1,FGF10,FGF16,FGF17,FGF18,FGF19,FGF2,FGF20,FGF22,FGF23,FGF3,FGF4,FGF5,FGF6,FGF7,FGF8,FGF9,FGFR1,FGFR2,FGFR3,FGFR4,FGG,FN1,FOS,FRS2,FRS3,FYN,GRAP2,GR…
FCERI mediated NF-kB activation	BCL10,BTRC,CARD11,CDC34,CHUK,CUL1,FBXW11,IGHE,IGHV,IGHV3-23,IGHV7-81,IGKC,IGKV1-5,IGKV1D-16,IGKV4-1,IGKVA18,IGLC1,IGLC2,IGLC3,IGLC6,IGLC7,IGLV,IGLV1-36,IGLV1-40,IGLV1-44,IGLV10-54,IGLV11-55,IGLV2-11,IGLV2-18,IGLV2-23,IGLV2-33,IGLV3-12,IGLV3-16,IGLV3-22,IGLV3-25,IGLV3-27,IGLV4-3,IGLV4-60,IGLV4-69,IGLV5-37,IGLV5-45,IGLV7-43,IGLV7-46,IGLV8-61,IKBKB,IKBKG,LYN,MALT1,MAP3K7,NFKB1,NFKBIA,PDPK1,PRKCQ,PSM…
FCGR activation	CD247,CD3G,FCGR1A,FCGR2A,FCGR3A,FGR,FYN,HCK,IGHG1,IGHG2,IGHG3,IGHG4,IGHV,IGHV3-23,IGHV7-81,IGKC,IGKV1-5,IGKV1D-16,IGKV4-1,IGKVA18,IGLC1,IGLC2,IGLC3,IGLC6,IGLC7,IGLV,IGLV1-36,IGLV1-40,IGLV1-44,IGLV10-54,IGLV11-55,IGLV2-11,IGLV2-18,IGLV2-23,IGLV2-33,IGLV3-12,IGLV3-16,IGLV3-22,IGLV3-25,IGLV3-27,IGLV4-3,IGLV4-60,IGLV4-69,IGLV5-37,IGLV5-45,IGLV7-43,IGLV7-46,IGLV8-61,LYN,SRC,SYK,YES1
FGFR1 ligand binding and activation	ANOS1,FGF1,FGF10,FGF17,FGF2,FGF20,FGF22,FGF23,FGF3,FGF4,FGF5,FGF6,FGF8,FGF9,FGFR1,KL
FGFR1 mutant receptor activation	BCR,CNTRL,CPSF6,CUX1,FGF1,FGF17,FGF2,FGF20,FGF23,FGF4,FGF5,FGF6,FGF8,FGF9,FGFR1,FGFR1OP,FGFR1OP2,GAB2,GRB2,LRRFIP1,MYO18A,PIK3CA,PIK3R1,STAT1,STAT3,STAT5A,STAT5B,TRIM24,ZMYM2
FGFR1b ligand binding and activation	FGF1,FGF10,FGF2,FGF22,FGF3,FGFR1
FGFR1c and Klotho ligand binding and activation	FGF23,FGFR1,KL
FGFR1c ligand binding and activation	ANOS1,FGF1,FGF17,FGF2,FGF20,FGF23,FGF4,FGF5,FGF6,FGF8,FGF9,FGFR1
FGFR2 ligand binding and activation	FGF1,FGF10,FGF16,FGF17,FGF18,FGF2,FGF20,FGF22,FGF23,FGF3,FGF4,FGF5,FGF6,FGF7,FGF8,FGF9,FGFBP1,FGFBP2,FGFBP3,FGFR2
FGFR2 mutant receptor activation	FGF1,FGF10,FGF16,FGF17,FGF18,FGF2,FGF20,FGF22,FGF23,FGF3,FGF4,FGF5,FGF6,FGF7,FGF8,FGF9,FGFR2
FGFR2b ligand binding and activation	FGF1,FGF10,FGF2,FGF22,FGF3,FGF7,FGFBP1,FGFBP2,FGFBP3,FGFR2
FGFR2c ligand binding and activation	FGF1,FGF16,FGF17,FGF18,FGF2,FGF20,FGF23,FGF4,FGF5,FGF6,FGF8,FGF9,FGFR2
FGFR3 ligand binding and activation	FGF1,FGF16,FGF17,FGF18,FGF2,FGF20,FGF23,FGF4,FGF5,FGF8,FGF9,FGFR3
FGFR3 mutant receptor activation	FGF1,FGF16,FGF17,FGF18,FGF2,FGF20,FGF23,FGF4,FGF5,FGF8,FGF9,FGFR3
FGFR3b ligand binding and activation	FGF1,FGF17,FGF18,FGF20,FGF8,FGF9,FGFR3
FGFR3c ligand binding and activation	FGF1,FGF16,FGF17,FGF18,FGF2,FGF20,FGF23,FGF4,FGF5,FGF8,FGF9,FGFR3
FGFR4 ligand binding and activation	FGF1,FGF16,FGF17,FGF18,FGF19,FGF2,FGF20,FGF23,FGF4,FGF6,FGF8,FGF9,FGFR4,KLB
FGFR4 mutant receptor activation	FGFR4
FMO oxidises nucleophiles	FMO1,FMO2,FMO3
FRS-mediated FGFR1 signaling	ACTN2,AKAP9,ANGPT1,APBB1IP,ARAF,ARRB1,ARRB2,BRAF,BRAP,BTC,CALM1,CAMK2A,CAMK2B,CAMK2D,CAMK2G,CNKSR1,CNKSR2,CSF2,CSF2RA,CSF2RB,CSK,CUL3,DAB2IP,DLG4,DUSP1,DUSP10,DUSP16,DUSP2,DUSP4,DUSP5,DUSP6,DUSP7,DUSP8,DUSP9,EGF,EGFR,ERBB2,ERBB3,ERBB4,EREG,FGA,FGB,FGF1,FGF10,FGF16,FGF17,FGF18,FGF19,FGF2,FGF20,FGF22,FGF23,FGF3,FGF4,FGF5,FGF6,FGF7,FGF8,FGF9,FGFR1,FGFR2,FGFR3,FGFR4,FGG,FN1,FRS2,FRS3,FYN,GRB2,GRIN1,G…
FRS-mediated FGFR2 signaling	ACTN2,AKAP9,ANGPT1,APBB1IP,ARAF,ARRB1,ARRB2,BRAF,BRAP,BTC,CALM1,CAMK2A,CAMK2B,CAMK2D,CAMK2G,CNKSR1,CNKSR2,CSF2,CSF2RA,CSF2RB,CSK,CUL3,DAB2IP,DLG4,DUSP1,DUSP10,DUSP16,DUSP2,DUSP4,DUSP5,DUSP6,DUSP7,DUSP8,DUSP9,EGF,EGFR,ERBB2,ERBB3,ERBB4,EREG,FGA,FGB,FGF1,FGF10,FGF16,FGF17,FGF18,FGF19,FGF2,FGF20,FGF22,FGF23,FGF3,FGF4,FGF5,FGF6,FGF7,FGF8,FGF9,FGFR1,FGFR2,FGFR3,FGFR4,FGG,FN1,FRS2,FRS3,FYN,GRB2,GRIN1,G…
FRS-mediated FGFR3 signaling	ACTN2,AKAP9,ANGPT1,APBB1IP,ARAF,ARRB1,ARRB2,BRAF,BRAP,BTC,CALM1,CAMK2A,CAMK2B,CAMK2D,CAMK2G,CNKSR1,CNKSR2,CSF2,CSF2RA,CSF2RB,CSK,CUL3,DAB2IP,DLG4,DUSP1,DUSP10,DUSP16,DUSP2,DUSP4,DUSP5,DUSP6,DUSP7,DUSP8,DUSP9,EGF,EGFR,ERBB2,ERBB3,ERBB4,EREG,FGA,FGB,FGF1,FGF10,FGF16,FGF17,FGF18,FGF19,FGF2,FGF20,FGF22,FGF23,FGF3,FGF4,FGF5,FGF6,FGF7,FGF8,FGF9,FGFR1,FGFR2,FGFR3,FGFR4,FGG,FN1,FRS2,FRS3,FYN,GRB2,GRIN1,G…
FRS-mediated FGFR4 signaling	ACTN2,AKAP9,ANGPT1,APBB1IP,ARAF,ARRB1,ARRB2,BRAF,BRAP,BTC,CALM1,CAMK2A,CAMK2B,CAMK2D,CAMK2G,CNKSR1,CNKSR2,CSF2,CSF2RA,CSF2RB,CSK,CUL3,DAB2IP,DLG4,DUSP1,DUSP10,DUSP16,DUSP2,DUSP4,DUSP5,DUSP6,DUSP7,DUSP8,DUSP9,EGF,EGFR,ERBB2,ERBB3,ERBB4,EREG,FGA,FGB,FGF1,FGF10,FGF16,FGF17,FGF18,FGF19,FGF2,FGF20,FGF22,FGF23,FGF3,FGF4,FGF5,FGF6,FGF7,FGF8,FGF9,FGFR1,FGFR2,FGFR3,FGFR4,FGG,FN1,FRS2,FRS3,FYN,GRB2,GRIN1,G…
Facilitative Na+-independent glucose transporters	FGF21,SLC2A1,SLC2A10,SLC2A11,SLC2A12,SLC2A2,SLC2A3,SLC2A4,SLC2A5,SLC2A6,SLC2A7,SLC2A8,SLC2A9
Factors involved in megakaryocyte development and platelet production	ABL1,AK3,AKAP1,AKAP10,CABLES1,CABLES2,CAPZA1,CAPZA2,CAPZB,CBX5,CDC42,CDK2,CDK5,CENPE,CREBBP,DOCK1,DOCK10,DOCK11,DOCK2,DOCK3,DOCK4,DOCK5,DOCK6,DOCK7,DOCK8,DOCK9,EHD1,EHD2,EHD3,EP300,GATA1,GATA2,GATA3,GATA4,GATA5,GATA6,H3F3A,HBB,HBD,HBE1,HBG1,HBG2,HDAC1,HDAC2,HIST1H3A,HIST2H3A,HMG20B,IFNA1,IFNA10,IFNA14,IFNA16,IFNA17,IFNA2,IFNA21,IFNA4,IFNA5,IFNA6,IFNA7,IFNA8,IFNB1,IRF1,IRF2,IRF3,IRF7,ITPK1,JAK2,JM…
Fanconi Anemia Pathway	APITD1,ATR,ATRIP,DCLRE1A,DCLRE1B,EME1,EME2,ERCC1,ERCC4,FAAP100,FAAP20,FAAP24,FAN1,FANCA,FANCB,FANCC,FANCD2,FANCE,FANCF,FANCG,FANCI,FANCL,FANCM,MUS81,POLN,RPA1,RPA2,RPA3,RPS27A,SLX1A,SLX4,STRA13,UBA52,UBB,UBC,UBE2T,USP1,ZBTB32
FasL/ CD95L signaling	CASP10,CASP8,FADD,FAS,FASLG
Fatty Acids bound to GPR40 (FFAR1) regulate insulin secretion	FFAR1,GNA11,GNA14,GNA15,GNAQ,PLCB1,PLCB2,PLCB3
Fatty Acyl-CoA Biosynthesis	ACACA,ACLY,ACOT1,ACOT11,ACOT12,ACOT13,ACOT2,ACOT4,ACOT6,ACOT7,ACOT7L,ACOT8,ACOT9,ACSBG1,ACSBG2,ACSF2,ACSF3,ACSL1,ACSL3,ACSL4,ACSL5,ACSL6,AGK,ELOVL1,ELOVL2,ELOVL3,ELOVL4,ELOVL5,ELOVL6,ELOVL7,FASN,HACD1,HACD2,HACD3,HACD4,HSD17B12,HSD17B3,OLAH,PPT1,PPT2,SCD,SLC25A1,TECR,TECRL,THEM4,THEM5
Fatty acid, triacylglycerol, and ketone body metabolism	AACS,ABCA1,ABCB4,ACACA,ACACB,ACAD10,ACAD11,ACADL,ACADM,ACADS,ACADVL,ACAT1,ACLY,ACOT1,ACOT11,ACOT12,ACOT13,ACOT2,ACOT4,ACOT6,ACOT7,ACOT7L,ACOT8,ACOT9,ACOX1,ACSBG1,ACSBG2,ACSF2,ACSF3,ACSL1,ACSL3,ACSL4,ACSL5,ACSL6,AGK,AGMO,AGPAT1,AGPAT2,AGPAT3,AGPAT4,AGPAT5,AGPAT6,AGPAT9,AGT,ALAS1,ANGPTL4,ANKRD1,APOA1,APOA2,APOA5,ARNTL,BDH1,BDH2,CARM1,CCNC,CD36,CDK19,CDK8,CHD9,CLOCK,CPT1A,CPT1B,CPT2,CREBBP,CTGF,CYP1…
Fatty acids	CYP2A13,CYP2A7,CYP2B6,CYP2D6,CYP2F1,CYP2J2,CYP4A11,CYP4A22,CYP4B1,CYP4F11,CYP4F12,CYP4F2,CYP4F22,CYP4F3,CYP4F8
Fc epsilon receptor (FCERI) signaling	ACTN2,AGO1,AGO2,AGO3,AGO4,AHCYL1,AKAP9,AKT1,AKT1S1,AKT2,AKT3,ANGPT1,APBB1IP,ARAF,ARRB1,ARRB2,BAD,BCL10,BRAF,BRAP,BTC,BTK,BTRC,CALM1,CAMK2A,CAMK2B,CAMK2D,CAMK2G,CARD11,CASP9,CD19,CD28,CD80,CD86,CDC34,CDKN1A,CDKN1B,CHUK,CNKSR1,CNKSR2,CREB1,CSF2,CSF2RA,CSF2RB,CSK,CUL1,CUL3,DAB2IP,DLG4,DUSP1,DUSP10,DUSP16,DUSP2,DUSP4,DUSP5,DUSP6,DUSP7,DUSP8,DUSP9,EGF,EGFR,ERBB2,ERBB3,ERBB4,EREG,FBXW11,FCER1A,FCER1G,F…
Fcgamma receptor (FCGR) dependent phagocytosis	ABI1,ABI2,ABL1,ACTB,ACTG1,ACTR2,ACTR3,AHCYL1,ARPC1A,ARPC1B,ARPC2,ARPC3,ARPC4,ARPC5,BAIAP2,BRK1,BTK,CD247,CD3G,CDC42,CFL1,CRK,CYFIP1,CYFIP2,DOCK1,ELMO1,ELMO2,FCGR1A,FCGR2A,FCGR3A,FGR,FYN,GRB2,HCK,HSP90AA1,HSP90AB1,IGHG1,IGHG2,IGHG3,IGHG4,IGHV,IGHV3-23,IGHV7-81,IGKC,IGKV1-5,IGKV1D-16,IGKV4-1,IGKVA18,IGLC1,IGLC2,IGLC3,IGLC6,IGLC7,IGLV,IGLV1-36,IGLV1-40,IGLV1-44,IGLV10-54,IGLV11-55,IGLV2-11,IGLV2-18,…
Fertilization	ACR,ADAM2,ADAM20,ADAM21,ADAM30,B4GALT1,CATSPER1,CATSPER2,CATSPER3,CATSPER4,CATSPERB,CATSPERD,CATSPERG,CD9,HVCN1,IZUMO1,IZUMO2,IZUMO3,IZUMO4,KCNU1,OVGP1,SPAM1,ZP1,ZP2,ZP3,ZP4
Fibronectin matrix formation	CEACAM1,CEACAM6,CEACAM8,FN1,ITGA5,ITGB1
Ficolins bind to repetitive carbohydrate structures on the target cell surface	FCN1,FCN2,FCN3,MASP1,MASP2
Folding of actin by CCT/TriC	ACTB,CCT2,CCT3,CCT4,CCT5,CCT6A,CCT7,CCT8,TCP1
Formation of ATP by chemiosmotic coupling	ATP5A1,ATP5B,ATP5C1,ATP5D,ATP5E,ATP5F1,ATP5G1,ATP5G2,ATP5G3,ATP5H,ATP5I,ATP5J,ATP5J2,ATP5L,ATP5O,ATP5S,MT-ATP6,MT-ATP8
Formation of Fibrin Clot (Clotting Cascade)	A2M,C1QBP,CD177,F10,F11,F12,F13A1,F13B,F2,F2R,F3,F5,F7,F8,F9,FGA,FGB,FGG,GP1BA,GP1BB,GP5,GP9,KLKB1,KNG1,PF4,PF4V1,PRCP,PROC,PROCR,PROS1,PRTN3,SERPINA5,SERPINC1,SERPIND1,SERPINE2,SERPING1,TFPI,THBD,VWF
Formation of HIV elongation complex in the absence of HIV Tat	CCNH,CCNK,CCNT1,CCNT2,CDK7,CDK9,CTDP1,ELL,ERCC2,ERCC3,GTF2F1,GTF2F2,GTF2H1,GTF2H2,GTF2H3,GTF2H4,GTF2H5,MNAT1,NCBP1,NCBP2,NELFA,NELFB,NELFCD,NELFE,POLR2A,POLR2B,POLR2C,POLR2D,POLR2E,POLR2F,POLR2G,POLR2H,POLR2I,POLR2J,POLR2K,POLR2L,SSRP1,SUPT16H,SUPT4H1,SUPT5H,TCEA1,TCEB1,TCEB2,TCEB3
Formation of HIV-1 elongation complex containing HIV-1 Tat	CCNH,CCNT1,CDK7,CDK9,CTDP1,ELL,ERCC2,ERCC3,GTF2F1,GTF2F2,GTF2H1,GTF2H2,GTF2H3,GTF2H4,GTF2H5,MNAT1,NCBP1,NCBP2,NELFA,NELFB,NELFCD,NELFE,POLR2A,POLR2B,POLR2C,POLR2D,POLR2E,POLR2F,POLR2G,POLR2H,POLR2I,POLR2J,POLR2K,POLR2L,SSRP1,SUPT16H,SUPT4H1,SUPT5H,TCEA1,TCEB1,TCEB2,TCEB3,tat
Formation of Incision Complex in GG-NER	CCNH,CDK7,CETN2,CHD1L,CUL4A,CUL4B,DDB1,DDB2,ERCC1,ERCC2,ERCC3,ERCC4,ERCC5,GTF2H1,GTF2H2,GTF2H3,GTF2H4,GTF2H5,MNAT1,PARP1,PARP2,PIAS1,PIAS3,RAD23A,RAD23B,RBX1,RNF111,RPA1,RPA2,RPA3,RPS27A,SUMO1,SUMO2,SUMO3,UBA52,UBB,UBC,UBE2I,UBE2N,UBE2V2,USP45,XPA,XPC
Formation of RNA Pol II elongation complex	CCNH,CCNK,CCNT1,CCNT2,CDK7,CDK9,CTDP1,ELL,ERCC2,ERCC3,GTF2F1,GTF2F2,GTF2H1,GTF2H2,GTF2H3,GTF2H4,GTF2H5,MNAT1,NCBP1,NCBP2,NELFA,NELFB,NELFCD,NELFE,POLR2A,POLR2B,POLR2C,POLR2D,POLR2E,POLR2F,POLR2G,POLR2H,POLR2I,POLR2J,POLR2K,POLR2L,SSRP1,SUPT16H,SUPT4H1,SUPT5H,TCEA1,TCEB1,TCEB2,TCEB3
Formation of Senescence-Associated Heterochromatin Foci (SAHF)	ASF1A,CABIN1,CDKN1A,EP400,H1F0,HIRA,HIST1H1A,HIST1H1B,HIST1H1C,HIST1H1D,HIST1H1E,HMGA1,HMGA2,LMNB1,RB1,TP53,UBN1
Formation of TC-NER Pre-Incision Complex	AQR,CCNH,CDK7,COPS2,COPS3,COPS4,COPS5,COPS6,COPS7A,COPS7B,COPS8,CUL4A,CUL4B,DDB1,EP300,ERCC2,ERCC3,ERCC6,ERCC8,GPS1,GTF2H1,GTF2H2,GTF2H3,GTF2H4,GTF2H5,HMGN1,ISY1,MNAT1,POLR2A,POLR2B,POLR2C,POLR2D,POLR2E,POLR2F,POLR2G,POLR2H,POLR2I,POLR2J,POLR2K,POLR2L,PPIE,PRPF19,RBX1,RPS27A,TCEA1,UBA52,UBB,UBC,USP7,UVSSA,XAB2,XPA,ZNF830
Formation of a pool of free 40S subunits	EIF1AX,EIF3A,EIF3B,EIF3C,EIF3D,EIF3E,EIF3F,EIF3G,EIF3H,EIF3I,EIF3J,EIF3K,EIF3L,EIF3M,FAU,RPL10,RPL10A,RPL11,RPL12,RPL13,RPL13A,RPL14,RPL15,RPL17,RPL18,RPL18A,RPL19,RPL21,RPL22,RPL23,RPL23A,RPL24,RPL26,RPL26L1,RPL27,RPL27A,RPL28,RPL29,RPL3,RPL30,RPL31,RPL32,RPL34,RPL35,RPL35A,RPL36,RPL36A,RPL37,RPL37A,RPL38,RPL39,RPL3L,RPL4,RPL41,RPL5,RPL6,RPL7,RPL7A,RPL8,RPL9,RPLP0,RPLP1,RPLP2,RPS10,RPS11,RPS12,R…
Formation of annular gap junctions	AP2M1,CLTA,CLTB,CLTC,CLTCL1,DAB2,DNM1,DNM2,GJA1
Formation of apoptosome	APAF1,CASP9,CYCS
Formation of editosomes by ADAR proteins	ADAR,ADARB1
Formation of the Early Elongation Complex	CCNH,CDK7,CTDP1,ERCC2,ERCC3,GTF2F1,GTF2F2,GTF2H1,GTF2H2,GTF2H3,GTF2H4,GTF2H5,MNAT1,NCBP1,NCBP2,NELFA,NELFB,NELFCD,NELFE,POLR2A,POLR2B,POLR2C,POLR2D,POLR2E,POLR2F,POLR2G,POLR2H,POLR2I,POLR2J,POLR2K,POLR2L,SUPT4H1,SUPT5H
Formation of the Editosome	A1CF,APOBEC1
Formation of the HIV-1 Early Elongation Complex	CCNH,CDK7,CTDP1,ERCC2,ERCC3,GTF2F1,GTF2F2,GTF2H1,GTF2H2,GTF2H3,GTF2H4,GTF2H5,MNAT1,NCBP1,NCBP2,NELFA,NELFB,NELFCD,NELFE,POLR2A,POLR2B,POLR2C,POLR2D,POLR2E,POLR2F,POLR2G,POLR2H,POLR2I,POLR2J,POLR2K,POLR2L,SUPT4H1,SUPT5H
Formation of the active cofactor, UDP-glucuronate	SLC35D1,UGDH,UGP2
Formation of the beta-catenin:TCF transactivating complex	ASH2L,AXIN2,BCL9,BCL9L,CDC73,CREBBP,CTNNB1,EP300,H2AFB1,H2AFX,H2AFZ,H2BFS,H3F3A,HDAC1,HIST1H2AB,HIST1H2AC,HIST1H2AD,HIST1H2AJ,HIST1H2BA,HIST1H2BB,HIST1H2BC,HIST1H2BD,HIST1H2BH,HIST1H2BJ,HIST1H2BK,HIST1H2BL,HIST1H2BM,HIST1H2BN,HIST1H2BO,HIST1H3A,HIST1H4A,HIST2H2AA3,HIST2H2AC,HIST2H2BE,HIST2H3A,HIST3H2BB,HIST3H3,KAT5,KMT2D,LEF1,LEO1,MEN1,MYC,PYGO1,PYGO2,RBBP5,RUVBL1,SMARCA4,TCF4,TCF7,TCF7L1,TCF7L2,…
Formation of the ternary complex, and subsequently, the 43S complex	EIF1AX,EIF2S1,EIF2S2,EIF2S3,EIF3A,EIF3B,EIF3C,EIF3D,EIF3E,EIF3F,EIF3G,EIF3H,EIF3I,EIF3J,EIF3K,EIF3L,EIF3M,FAU,RPS10,RPS11,RPS12,RPS13,RPS14,RPS15,RPS15A,RPS16,RPS17,RPS18,RPS19,RPS2,RPS20,RPS21,RPS23,RPS24,RPS25,RPS26,RPS27,RPS27A,RPS28,RPS29,RPS3,RPS3A,RPS4X,RPS4Y1,RPS5,RPS6,RPS7,RPS8,RPS9,RPSA
Formation of tubulin folding intermediates by CCT/TriC	CCT2,CCT3,CCT4,CCT5,CCT6A,CCT7,CCT8,TCP1,TUBA1A,TUBA1B,TUBA1C,TUBA3C,TUBA3E,TUBA4A,TUBA4B,TUBA8,TUBAL3,TUBB1,TUBB2A,TUBB2B,TUBB3,TUBB4A,TUBB4B,TUBB6
Formyl peptide receptors bind formyl peptides and many other ligands	ANXA1,APP,CCL23,FPR1,FPR2,FPR3,HEBP1,MT-RNR2,SAA1
Free fatty acid receptors	FFAR1,FFAR2,FFAR3,FFAR4,GPR31
Free fatty acids regulate insulin secretion	FFAR1,GNA11,GNA14,GNA15,GNAQ,PLCB1,PLCB2,PLCB3
Frs2-mediated activation	ACTN2,AKAP9,ANGPT1,APBB1IP,ARAF,ARRB1,ARRB2,BRAF,BRAP,BTC,CALM1,CAMK2A,CAMK2B,CAMK2D,CAMK2G,CNKSR1,CNKSR2,CRKL,CSF2,CSF2RA,CSF2RB,CSK,CUL3,DAB2IP,DLG4,DUSP1,DUSP10,DUSP16,DUSP2,DUSP4,DUSP5,DUSP6,DUSP7,DUSP8,DUSP9,EGF,EGFR,ERBB2,ERBB3,ERBB4,EREG,FGA,FGB,FGF1,FGF10,FGF16,FGF17,FGF18,FGF19,FGF2,FGF20,FGF22,FGF23,FGF3,FGF4,FGF5,FGF6,FGF7,FGF8,FGF9,FGFR1,FGFR2,FGFR3,FGFR4,FGG,FN1,FRS2,FRS3,FYN,GRB2,GR…
Fructose biosynthesis	AKR1B1,SORD
Fructose catabolism	ALDOB,KHK,TKFC
Fructose metabolism	AKR1B1,ALDOB,KHK,SORD,TKFC
Fusion and Uncoating of the Influenza Virion	HA,M,NA,NP,NS,PA,PB1,PB2
Fusion of the Influenza Virion to the Host Cell Endosome	HA,M,NA,NP,NS,PA,PB1,PB2
G alpha (12/13) signalling events	ABR,ADRA1A,ADRA1B,ADRA1D,AKAP13,ARHGAP4,ARHGEF1,ARHGEF11,ARHGEF12,ARHGEF16,ARHGEF17,ARHGEF18,ARHGEF2,ARHGEF3,ARHGEF4,ARHGEF6,ARHGEF7,ARHGEF9,CDC42,ECT2,FGD1,FGD2,FGD3,FGD4,GNA12,GNA13,GNB1,GNB2,GNB3,GNB4,GNB5,GNG10,GNG11,GNG12,GNG13,GNG2,GNG3,GNG4,GNG5,GNG7,GNG8,GNGT1,GNGT2,ITSN1,KALRN,MCF2,MCF2L,NET1,NGEF,OBSCN,PIK3CA,PIK3R1,PIK3R2,PIK3R3,PLEKHG2,PLEKHG5,PLXNB1,RAC1,RAC2,RASGRF2,RHOA,RHOB,RHOC,R…
G alpha (i) signalling events	ACKR3,ADCY1,ADCY2,ADCY3,ADCY4,ADCY5,ADCY6,ADCY7,ADCY8,ADCY9,ADORA1,ADORA3,ADRA2A,ADRA2B,ADRA2C,AGT,AGTR2,ANXA1,APLN,APLNR,APP,BDKRB1,BDKRB2,C3,C3AR1,C5,C5AR1,CASR,CCL16,CCL19,CCL20,CCL21,CCL23,CCL25,CCL27,CCL28,CCL5,CCR1,CCR10,CCR2,CCR3,CCR4,CCR5,CCR6,CCR7,CCR8,CCR9,CHRM2,CHRM4,CNR1,CNR2,CXCL1,CXCL10,CXCL11,CXCL12,CXCL13,CXCL16,CXCL2,CXCL3,CXCL5,CXCL6,CXCL8,CXCL9,CXCR1,CXCR2,CXCR3,CXCR4,CXCR5,CXC…
G alpha (q) signalling events	ABHD12,ABHD6,ADRA1A,ADRA1B,ADRA1D,ADRBK1,AGT,AGTR1,ANXA1,APP,ARHGEF25,AVP,AVPR1A,AVPR1B,BDKRB1,BDKRB2,BRS3,CASR,CCK,CCKAR,CCKBR,CCL23,CHRM1,CHRM3,CHRM5,CYSLTR1,CYSLTR2,DAGLA,DAGLB,DGKA,DGKB,DGKD,DGKE,DGKG,DGKH,DGKI,DGKK,DGKQ,DGKZ,EDN1,EDN2,EDN3,EDNRA,EDNRB,F2,F2R,F2RL1,F2RL2,F2RL3,FFAR1,FFAR2,FFAR3,FPR2,GAST,GCG,GCGR,GHRL,GHSR,GNA11,GNA14,GNA15,GNAQ,GNB1,GNB2,GNB3,GNB4,GNB5,GNG10,GNG11,GNG12,GNG1…
G alpha (s) signalling events	ADCY1,ADCY2,ADCY3,ADCY4,ADCY5,ADCY6,ADCY7,ADCY8,ADCY9,ADCYAP1,ADCYAP1R1,ADM,ADM2,ADORA2A,ADORA2B,ADRB1,ADRB2,ADRB3,AVP,AVPR2,CALCA,CALCB,CALCR,CALCRL,CGA,CRH,CRHR1,CRHR2,DRD1,DRD5,FSHB,FSHR,GCG,GCGR,GHRH,GHRHR,GIP,GIPR,GLP1R,GLP2R,GNAI1,GNAI2,GNAI3,GNAS,GNAT3,GNAZ,GNB1,GNB2,GNB3,GNB4,GNB5,GNG10,GNG11,GNG12,GNG13,GNG2,GNG3,GNG4,GNG5,GNG7,GNG8,GNGT1,GNGT2,GPBAR1,GPR15,GPR150,GPR176,GPR20,GPR25,GPR2…
G alpha (z) signalling events	ADCY1,ADCY2,ADCY3,ADCY4,ADCY5,ADCY6,ADCY7,ADCY8,ADCY9,ADRA2A,ADRA2B,ADRA2C,GNAI1,GNAI2,GNAI3,GNAS,GNAT3,GNAZ,GNB1,GNB2,GNB3,GNB4,GNB5,GNG10,GNG11,GNG12,GNG13,GNG2,GNG3,GNG4,GNG5,GNG7,GNG8,GNGT1,GNGT2,PRKCA,PRKCB,PRKCD,PRKCE,PRKCG,PRKCH,PRKCQ,RGS17,RGS19,RGS20,RGS4
G beta:gamma signalling through PI3Kgamma	AKT1,AKT2,AKT3,CSF2,CSF2RA,CSF2RB,GAB2,GNB1,GNB2,GNB3,GNB4,GNB5,GNG10,GNG11,GNG12,GNG13,GNG2,GNG3,GNG4,GNG5,GNG7,GNG8,GNGT1,GNGT2,GRB2,IL2,IL2RA,IL2RB,IL2RG,IL3,IL3RA,IL5,IL5RA,JAK1,JAK2,JAK3,PDPK1,PIK3CA,PIK3CB,PIK3CD,PIK3CG,PIK3R1,PIK3R2,PIK3R3,PIK3R5,PIK3R6,RHOA,SHC1
G beta:gamma signalling through PLC beta	GNB1,GNB2,GNB3,GNB4,GNB5,GNG10,GNG11,GNG12,GNG13,GNG2,GNG3,GNG4,GNG5,GNG7,GNG8,GNGT1,GNGT2,PLCB1,PLCB2,PLCB3
G protein gated Potassium channels	GABBR1,GABBR2,GNB1,GNB2,GNB3,GNG10,GNG12,GNG2,GNG3,GNG4,GNG5,GNG7,GNG8,GNGT1,GNGT2,KCNJ10,KCNJ12,KCNJ15,KCNJ16,KCNJ2,KCNJ3,KCNJ4,KCNJ5,KCNJ6,KCNJ9
G-protein activation	GNAI1,GNAI2,GNAI3,GNAO1,GNAT1,GNAT2,GNAT3,GNAZ,GNB1,GNB2,GNB3,GNB4,GNB5,GNG10,GNG11,GNG12,GNG13,GNG2,GNG3,GNG4,GNG5,GNG7,GNG8,GNGT1,GNGT2,OPRM1,PDYN,POMC
G-protein beta:gamma signalling	AKT1,AKT2,AKT3,CSF2,CSF2RA,CSF2RB,GAB2,GNB1,GNB2,GNB3,GNB4,GNB5,GNG10,GNG11,GNG12,GNG13,GNG2,GNG3,GNG4,GNG5,GNG7,GNG8,GNGT1,GNGT2,GRB2,IL2,IL2RA,IL2RB,IL2RG,IL3,IL3RA,IL5,IL5RA,JAK1,JAK2,JAK3,PDPK1,PIK3CA,PIK3CB,PIK3CD,PIK3CG,PIK3R1,PIK3R2,PIK3R3,PIK3R5,PIK3R6,PLCB1,PLCB2,PLCB3,RHOA,SHC1
G-protein mediated events	ADCY1,ADCY2,ADCY3,ADCY4,ADCY5,ADCY6,ADCY7,ADCY8,ADCY9,ADRBK1,AHCYL1,CALM1,CAMK4,CREB1,GNAI1,GNAI2,GNAI3,GNAL,GNAO1,GNAT1,GNAT2,GNAT3,GNAZ,ITPR1,ITPR2,ITPR3,MAPK1,PDE1A,PDE1B,PDE1C,PLA2G4A,PLCB1,PLCB2,PLCB3,PLCB4,PRKACA,PRKACB,PRKACG,PRKAR1A,PRKAR1B,PRKAR2A,PRKAR2B,PRKCA,PRKCD,PRKCG
G0 and Early G1	CCNA1,CCNA2,CCNE1,CCNE2,CDC25A,CDC6,CDK1,CDK2,DYRK1A,E2F1,E2F4,E2F5,HDAC1,LIN37,LIN52,LIN54,LIN9,MYBL2,PCNA,RBBP4,RBL1,RBL2,TFDP1,TFDP2,TOP2A
G1 Phase	CCND1,CCND2,CCND3,CCNH,CDK4,CDK6,CDK7,CDKN1A,CDKN1B,CDKN2A,CDKN2B,CDKN2C,CDKN2D,CKS1B,CUL1,E2F1,E2F2,E2F3,E2F4,E2F5,MNAT1,PPP2CA,PPP2CB,PPP2R1A,PPP2R1B,PPP2R2A,PPP2R3B,RB1,RBL1,RBL2,RPS27A,SKP1,SKP2,TFDP1,TFDP2,UBA52,UBB,UBC
G1/S DNA Damage Checkpoints	ATM,CCNE1,CCNE2,CDC25A,CDK2,CDKN1A,CDKN1B,CHEK1,CHEK2,MDM2,PSMA1,PSMA2,PSMA3,PSMA4,PSMA5,PSMA6,PSMA7,PSMA8,PSMB1,PSMB10,PSMB11,PSMB2,PSMB3,PSMB4,PSMB5,PSMB6,PSMB7,PSMB8,PSMB9,PSMC1,PSMC2,PSMC3,PSMC4,PSMC5,PSMC6,PSMD1,PSMD10,PSMD11,PSMD12,PSMD13,PSMD14,PSMD2,PSMD3,PSMD4,PSMD5,PSMD6,PSMD7,PSMD8,PSMD9,PSME1,PSME2,PSME3,PSME4,PSMF1,RFWD2,RPS27A,TP53,UBA52,UBB,UBC
G1/S Transition	CCNA1,CCNA2,CCNB1,CCNE1,CCNE2,CCNH,CDC25A,CDC45,CDC6,CDC7,CDK1,CDK2,CDK7,CDKN1A,CDKN1B,CDT1,CKS1B,CUL1,DBF4,DHFR,E2F1,FBXO5,MAX,MCM10,MCM2,MCM3,MCM4,MCM5,MCM6,MCM7,MCM8,MNAT1,MYC,ORC1,ORC2,ORC3,ORC4,ORC5,ORC6,PCNA,PKMYT1,POLA1,POLA2,POLE,POLE2,PPP2CA,PPP2CB,PPP2R1A,PPP2R1B,PPP2R3B,PRIM1,PRIM2,PSMA1,PSMA2,PSMA3,PSMA4,PSMA5,PSMA6,PSMA7,PSMB1,PSMB10,PSMB2,PSMB3,PSMB4,PSMB5,PSMB6,PSMB7,PSMB8,PSMB9,PS…
G1/S-Specific Transcription	CCNA1,CCNE1,CDC25A,CDC45,CDC6,CDK1,CDT1,DHFR,E2F1,FBXO5,ORC1,PCNA,POLA1,RRM2,TFDP1,TK2,TYMS
G2 Phase	CCNA1,CCNA2,CDK2,E2F1,E2F3
G2/M Checkpoints	ATM,ATR,ATRIP,BABAM1,BARD1,BRCA1,BRCC3,BRE,CCNB1,CCNB2,CDC25A,CDC25C,CDC45,CDC6,CDC7,CDK1,CDK2,CHEK1,CHEK2,CLSPN,DBF4,FAM175A,H2AFX,H2BFS,HERC2,HIST1H2BA,HIST1H2BB,HIST1H2BC,HIST1H2BD,HIST1H2BH,HIST1H2BJ,HIST1H2BK,HIST1H2BL,HIST1H2BM,HIST1H2BN,HIST1H2BO,HIST1H4A,HIST2H2BE,HIST3H2BB,HIST3H3,HUS1,KAT5,MCM10,MCM2,MCM3,MCM4,MCM5,MCM6,MCM7,MCM8,MDC1,MRE11A,NBN,ORC1,ORC2,ORC3,ORC4,ORC5,ORC6,PIAS4,PKMYT…
G2/M DNA damage checkpoint	ATM,ATR,ATRIP,BABAM1,BARD1,BRCA1,BRCC3,BRE,CCNB1,CDC25C,CDK1,CHEK1,CHEK2,FAM175A,H2AFX,H2BFS,HERC2,HIST1H2BA,HIST1H2BB,HIST1H2BC,HIST1H2BD,HIST1H2BH,HIST1H2BJ,HIST1H2BK,HIST1H2BL,HIST1H2BM,HIST1H2BN,HIST1H2BO,HIST1H4A,HIST2H2BE,HIST3H2BB,HIST3H3,KAT5,MDC1,MRE11A,NBN,PIAS4,RAD50,RNF168,RNF8,SFN,SUMO1,TP53BP1,UBE2N,UBE2V2,UIMC1,WEE1,WHSC1,YWHAB,YWHAE,YWHAG,YWHAH,YWHAQ,YWHAZ
G2/M DNA replication checkpoint	CCNB1,CCNB2,CDK1,PKMYT1,WEE1
G2/M Transition	ACTR1A,AJUBA,AKAP9,ALMS1,AURKA,BORA,BTRC,CCNA1,CCNA2,CCNB1,CCNB2,CCNH,CCP110,CDC25A,CDC25B,CDC25C,CDK1,CDK11A,CDK11B,CDK2,CDK5RAP2,CDK7,CENPF,CENPJ,CEP131,CEP135,CEP152,CEP164,CEP192,CEP250,CEP290,CEP41,CEP57,CEP63,CEP70,CEP72,CEP76,CEP78,CETN2,CKAP5,CLASP1,CNTRL,CSNK1D,CSNK1E,CUL1,DCTN1,DCTN2,DCTN3,DYNC1H1,DYNC1I2,DYNLL1,EP300,FBXW11,FGFR1OP,FOXM1,HAUS2,HSP90AA1,LIN37,LIN52,LIN54,LIN9,MAPRE1,MNA…
GAB1 signalosome	AGO1,AGO2,AGO3,AGO4,AKT1,AKT1S1,AKT2,AKT3,BAD,BTC,CASP9,CD19,CD28,CD80,CD86,CDKN1A,CDKN1B,CHUK,CREB1,CSK,EGF,EGFR,ERBB2,ERBB3,ERBB4,EREG,FGF1,FGF10,FGF16,FGF17,FGF18,FGF19,FGF2,FGF20,FGF22,FGF23,FGF3,FGF4,FGF5,FGF6,FGF7,FGF8,FGF9,FGFR1,FGFR2,FGFR3,FGFR4,FOXO1,FOXO3,FOXO4,FRS2,FYN,GAB1,GRB2,GSK3A,GSK3B,HBEGF,IRS1,IRS2,KIT,KITLG,KL,KLB,LCK,MAPKAP1,MDM2,MIR26A1,MIR26A2,MLST8,MOV10,MTOR,NR4A1,NRG1,NR…
GABA A (rho) receptor activation	GABRR1,GABRR2,GABRR3
GABA A receptor activation	ARHGEF9,GABRA1,GABRA2,GABRA3,GABRA4,GABRA5,GABRA6,GABRB1,GABRB2,GABRB3,GABRG2,GABRG3,GABRQ
GABA B receptor activation	ADCY1,ADCY2,ADCY3,ADCY4,ADCY5,ADCY6,ADCY7,ADCY8,ADCY9,GABBR1,GABBR2,GNAI1,GNAI2,GNAI3,GNAL,GNAT3,GNB1,GNB2,GNB3,GNG10,GNG12,GNG2,GNG3,GNG4,GNG5,GNG7,GNG8,GNGT1,GNGT2,KCNJ10,KCNJ12,KCNJ15,KCNJ16,KCNJ2,KCNJ3,KCNJ4,KCNJ5,KCNJ6,KCNJ9
GABA receptor activation	ADCY1,ADCY2,ADCY3,ADCY4,ADCY5,ADCY6,ADCY7,ADCY8,ADCY9,ARHGEF9,GABBR1,GABBR2,GABRA1,GABRA2,GABRA3,GABRA4,GABRA5,GABRA6,GABRB1,GABRB2,GABRB3,GABRG2,GABRG3,GABRQ,GABRR1,GABRR2,GABRR3,GNAI1,GNAI2,GNAI3,GNAL,GNAT3,GNB1,GNB2,GNB3,GNG10,GNG12,GNG2,GNG3,GNG4,GNG5,GNG7,GNG8,GNGT1,GNGT2,KCNJ10,KCNJ12,KCNJ15,KCNJ16,KCNJ2,KCNJ3,KCNJ4,KCNJ5,KCNJ6,KCNJ9
GABA synthesis	GAD1,GAD2
GABA synthesis, release, reuptake and degradation	ABAT,ALDH5A1,CPLX1,DNAJC5,GAD1,GAD2,HSPA8,RAB3A,RIMS1,SLC32A1,SLC6A1,SLC6A11,SLC6A12,SLC6A13,SNAP25,STX1A,STXBP1,SYT1,VAMP2
GDP-fucose biosynthesis	FPGT,FUK,FUOM,GMDS,SLC35C1,TSTA3
GLI proteins bind promoters of Hh responsive genes to promote transcription	BOC,GLI1,GLI2,GLI3,HHIP,PTCH1,PTCH2
GLI3 is processed to GLI3R by the proteasome	BTRC,CSNK1A1,CUL1,GLI3,GSK3B,PRKACA,PRKACB,PRKACG,PSMA1,PSMA2,PSMA3,PSMA4,PSMA5,PSMA6,PSMA7,PSMA8,PSMB1,PSMB10,PSMB11,PSMB2,PSMB3,PSMB4,PSMB5,PSMB6,PSMB7,PSMB8,PSMB9,PSMC1,PSMC2,PSMC3,PSMC4,PSMC5,PSMC6,PSMD1,PSMD10,PSMD11,PSMD12,PSMD13,PSMD14,PSMD2,PSMD3,PSMD4,PSMD5,PSMD6,PSMD7,PSMD8,PSMD9,PSME1,PSME2,PSME3,PSME4,PSMF1,RBX1,RPS27A,SKP1,SUFU,UBA52,UBB,UBC
GP1b-IX-V activation signalling	FLNA,GP1BA,GP1BB,GP5,GP9,PIK3R1,RAF1,SRC,VWF,YWHAZ
GPCR downstream signaling	ABHD12,ABHD6,ABR,ACKR3,ADCY1,ADCY2,ADCY3,ADCY4,ADCY5,ADCY6,ADCY7,ADCY8,ADCY9,ADCYAP1,ADCYAP1R1,ADM,ADM2,ADORA1,ADORA2A,ADORA2B,ADORA3,ADRA1A,ADRA1B,ADRA1D,ADRA2A,ADRA2B,ADRA2C,ADRB1,ADRB2,ADRB3,ADRBK1,AGT,AGTR1,AGTR2,AKAP13,AKT1,AKT2,AKT3,ANXA1,APLN,APLNR,APP,ARHGAP4,ARHGEF1,ARHGEF11,ARHGEF12,ARHGEF16,ARHGEF17,ARHGEF18,ARHGEF2,ARHGEF25,ARHGEF3,ARHGEF4,ARHGEF6,ARHGEF7,ARHGEF9,AVP,AVPR1A,AVPR1B,AVP…
GPCR ligand binding	ACKR1,ACKR2,ACKR3,ACKR4,ADCYAP1,ADCYAP1R1,ADGRE1,ADGRE2,ADGRE3,ADM,ADM2,ADORA1,ADORA2A,ADORA2B,ADORA3,ADRA1A,ADRA1B,ADRA1D,ADRA2A,ADRA2B,ADRA2C,ADRB1,ADRB2,ADRB3,AGT,AGTR1,AGTR2,ANXA1,APLN,APLNR,APP,AVP,AVPR1A,AVPR1B,AVPR2,BDKRB1,BDKRB2,BRS3,C3,C3AR1,C5,C5AR1,C5AR2,CALCA,CALCB,CALCR,CALCRL,CASR,CCK,CCKAR,CCKBR,CCL11,CCL16,CCL17,CCL19,CCL2,CCL20,CCL21,CCL22,CCL23,CCL25,CCL27,CCL28,CCL3,CCL3L1,CCL4…
GPVI-mediated activation cascade	AKT1,AKT2,AKT3,CDC42,CLEC1B,CSF2,CSF2RA,CSF2RB,FCER1G,FYN,G6B,GAB2,GP6,GRB2,IL2,IL2RA,IL2RB,IL2RG,IL3,IL3RA,IL5,IL5RA,JAK1,JAK2,JAK3,LAT,LCK,LCP2,LYN,PDPK1,PDPN,PIK3CA,PIK3CB,PIK3CD,PIK3CG,PIK3R1,PIK3R2,PIK3R3,PIK3R5,PIK3R6,PLCG2,PRKCZ,PTPN11,PTPN6,RAC1,RAC2,RHOA,RHOB,RHOG,SHC1,SYK,VAV1,VAV2,VAV3
GRB2 events in EGFR signaling	ACTN2,AKAP9,ANGPT1,APBB1IP,ARAF,ARRB1,ARRB2,BRAF,BRAP,BTC,CALM1,CAMK2A,CAMK2B,CAMK2D,CAMK2G,CNKSR1,CNKSR2,CSF2,CSF2RA,CSF2RB,CSK,CUL3,DAB2IP,DLG4,DUSP1,DUSP10,DUSP16,DUSP2,DUSP4,DUSP5,DUSP6,DUSP7,DUSP8,DUSP9,EGF,EGFR,ERBB2,ERBB3,ERBB4,EREG,FGA,FGB,FGF1,FGF10,FGF16,FGF17,FGF18,FGF19,FGF2,FGF20,FGF22,FGF23,FGF3,FGF4,FGF5,FGF6,FGF7,FGF8,FGF9,FGFR1,FGFR2,FGFR3,FGFR4,FGG,FN1,FRS2,FRS3,FYN,GRB2,GRIN1,G…
GRB2 events in ERBB2 signaling	ACTN2,AKAP9,ANGPT1,APBB1IP,ARAF,ARRB1,ARRB2,BRAF,BRAP,BTC,CALM1,CAMK2A,CAMK2B,CAMK2D,CAMK2G,CNKSR1,CNKSR2,CSF2,CSF2RA,CSF2RB,CSK,CUL3,DAB2IP,DLG4,DUSP1,DUSP10,DUSP16,DUSP2,DUSP4,DUSP5,DUSP6,DUSP7,DUSP8,DUSP9,EGF,EGFR,ERBB2,ERBB3,ERBB4,EREG,FGA,FGB,FGF1,FGF10,FGF16,FGF17,FGF18,FGF19,FGF2,FGF20,FGF22,FGF23,FGF3,FGF4,FGF5,FGF6,FGF7,FGF8,FGF9,FGFR1,FGFR2,FGFR3,FGFR4,FGG,FN1,FRS2,FRS3,FYN,GRB2,GRIN1,G…
GRB2:SOS provides linkage to MAPK signaling for Integrins	APBB1IP,FGA,FGB,FGG,FN1,GRB2,ITGA2B,ITGB3,PTK2,RAP1A,RAP1B,SOS1,SRC,TLN1,VWF
GRB7 events in ERBB2 signaling	ERBB2,ERBB3,GRB7,NRG1,NRG2
GTP hydrolysis and joining of the 60S ribosomal subunit	EIF1AX,EIF2S1,EIF2S2,EIF2S3,EIF3A,EIF3B,EIF3C,EIF3D,EIF3E,EIF3F,EIF3G,EIF3H,EIF3I,EIF3J,EIF3K,EIF3L,EIF3M,EIF4A1,EIF4A2,EIF4B,EIF4E,EIF4G1,EIF4H,EIF5,EIF5B,FAU,RPL10,RPL10A,RPL11,RPL12,RPL13,RPL13A,RPL14,RPL15,RPL17,RPL18,RPL18A,RPL19,RPL21,RPL22,RPL23,RPL23A,RPL24,RPL26,RPL26L1,RPL27,RPL27A,RPL28,RPL29,RPL3,RPL30,RPL31,RPL32,RPL34,RPL35,RPL35A,RPL36,RPL36A,RPL37,RPL37A,RPL38,RPL39,RPL3L,RPL4,RPL…
Galactose catabolism	GALE,GALK1,GALT,PGM1,PGM2
Gamma carboxylation, hypusine formation and arylsulfatase activation	ARSA,ARSB,ARSD,ARSE,ARSF,ARSG,ARSH,ARSI,ARSJ,ARSK,BGLAP,DHPS,DNAJC24,DOHH,DPH1,DPH2,DPH3,DPH5,DPH6,DPH7,EEF2,EIF5A,EIF5A2,F10,F2,F7,F9,FN3K,FN3KRP,FURIN,GAS6,GGCX,ICMT,PROC,PROS1,PROZ,STS,SUMF1,SUMF2
Gamma-carboxylation of protein precursors	BGLAP,F10,F2,F7,F9,GAS6,GGCX,PROC,PROS1,PROZ
Gamma-carboxylation, transport, and amino-terminal cleavage of proteins	BGLAP,F10,F2,F7,F9,FURIN,GAS6,GGCX,PROC,PROS1,PROZ
Gap junction assembly	GJA1,GJA10,GJA3,GJA4,GJA5,GJA8,GJA9,GJB1,GJB2,GJB3,GJB4,GJB5,GJB6,GJB7,GJC1,GJC2,GJD2,GJD3,GJD4
Gap junction degradation	AP2M1,CLTA,CLTB,CLTC,CLTCL1,DAB2,DNM1,DNM2,GJA1,MYO6
Gap junction trafficking	AP2M1,CLTA,CLTB,CLTC,CLTCL1,DAB2,DNM1,DNM2,GJA1,GJA10,GJA3,GJA4,GJA5,GJA8,GJA9,GJB1,GJB2,GJB3,GJB4,GJB5,GJB6,GJB7,GJC1,GJC2,GJD2,GJD3,GJD4,MYO6
Gap junction trafficking and regulation	AP2M1,CLTA,CLTB,CLTC,CLTCL1,DAB2,DNM1,DNM2,GJA1,GJA10,GJA3,GJA4,GJA5,GJA8,GJA9,GJB1,GJB2,GJB3,GJB4,GJB5,GJB6,GJB7,GJC1,GJC2,GJD2,GJD3,GJD4,MYO6,SRC,TJP1
Gap-filling DNA repair synthesis and ligation in GG-NER	LIG1,LIG3,PCNA,POLD1,POLD2,POLD3,POLD4,POLE,POLE2,POLK,RFC1,RFC2,RFC3,RFC4,RFC5,RPA1,RPA2,RPA3,RPS27A,UBA52,UBB,UBC,XRCC1
Gap-filling DNA repair synthesis and ligation in TC-NER	AQR,CCNH,CDK7,CUL4A,CUL4B,DDB1,EP300,ERCC2,ERCC3,ERCC6,ERCC8,GTF2H1,GTF2H2,GTF2H3,GTF2H4,GTF2H5,HMGN1,ISY1,LIG1,LIG3,MNAT1,PCNA,POLD1,POLD2,POLD3,POLD4,POLE,POLE2,POLK,POLR2A,POLR2B,POLR2C,POLR2D,POLR2E,POLR2F,POLR2G,POLR2H,POLR2I,POLR2J,POLR2K,POLR2L,PPIE,PRPF19,RBX1,RFC1,RFC2,RFC3,RFC4,RFC5,RPA1,RPA2,RPA3,RPS27A,TCEA1,UBA52,UBB,UBC,USP7,UVSSA,XAB2,XRCC1,ZNF830
Gastrin-CREB signalling pathway via PKC and MAPK	ABHD12,ABHD6,ACTN2,ADRA1A,ADRA1B,ADRA1D,ADRBK1,AGT,AGTR1,AKAP9,ANGPT1,ANXA1,APBB1IP,APP,ARAF,ARHGEF25,ARRB1,ARRB2,AVP,AVPR1A,AVPR1B,BDKRB1,BDKRB2,BRAF,BRAP,BRS3,BTC,CALM1,CAMK2A,CAMK2B,CAMK2D,CAMK2G,CASR,CCK,CCKAR,CCKBR,CCL23,CHRM1,CHRM3,CHRM5,CNKSR1,CNKSR2,CREB1,CSF2,CSF2RA,CSF2RB,CSK,CUL3,CYSLTR1,CYSLTR2,DAB2IP,DAGLA,DAGLB,DGKA,DGKB,DGKD,DGKE,DGKG,DGKH,DGKI,DGKK,DGKQ,DGKZ,DLG4,DUSP1,DUSP10,DUSP…
Gene Expression	18S rRNA, 5.8S rRNA, 28S rRNA,28S rRNA,7SL RNA (ENSG00000222619),7SL RNA (ENSG00000222639),A1CF,AAAS,AARS,AARS2,ACTB,ADAR,ADARB1,ADAT1,ADAT2,ADAT3,AEBP2,AGO1,AGO2,AGO3,AGO4,AIMP1,AIMP2,AKT1,AKT2,AKT3,ALKBH8,ALYREF,ANP32A,APEH,APOBEC1,AR,ARID4B,ASZ1,ATP1B4,BAZ1B,BAZ2A,BCAS2,BDP1,BRF1,BRF2,C14orf166,C2orf49,CARM1,CARS,CARS2,CASC3,CBX3,CCAR1,CCNC,CCNH,CCNK,CCNT1,CCNT2,CD2BP2,CD3EAP,CD44,CDC40,CDC5L,…
Gene Silencing by RNA	AAAS,AGO1,AGO2,AGO3,AGO4,ASZ1,DDX4,DGCR8,DICER1,DROSHA,FKBP6,H2AFB1,H2AFX,H2AFZ,H2BFS,H3F3A,HENMT1,HIST1H2AB,HIST1H2AC,HIST1H2AD,HIST1H2AJ,HIST1H2BA,HIST1H2BB,HIST1H2BC,HIST1H2BD,HIST1H2BH,HIST1H2BJ,HIST1H2BK,HIST1H2BL,HIST1H2BM,HIST1H2BN,HIST1H2BO,HIST1H3A,HIST1H4A,HIST2H2AA3,HIST2H2AC,HIST2H2BE,HIST2H3A,HIST3H2BB,HSP90AA1,IPO8,MAEL,MOV10L1,MYBL1,NDC1,NUP107,NUP133,NUP153,NUP155,NUP160,NUP188,NU…
Generation of second messenger molecules	CD247,CD3D,CD3E,CD3G,CD4,ENAH,EVL,FYB,GRAP2,HLA-DPA1,HLA-DPB1,HLA-DQA1,HLA-DQA2,HLA-DQB1,HLA-DQB2,HLA-DRA,HLA-DRB1,HLA-DRB3,HLA-DRB4,HLA-DRB5,ITK,LAT,LCK,LCP2,NCK1,PAK1,PAK2,PAK3,PLCG1,TCRA,TCRB,TRAC,TRBC1,TRBV12-3,VASP,WAS,ZAP70
Generic Transcription Pathway	AKT1,AKT2,AKT3,AR,ATP1B4,CARM1,CCNC,CCNK,CCNT1,CCNT2,CDK8,CDK9,CDKN2B,CHD9,COX11,COX14,COX16,COX18,COX19,COX20,COX4I1,COX5A,COX5B,COX6A1,COX6B1,COX6C,COX7A2L,COX7B,COX7C,COX8A,CREBBP,CTGF,CYCS,DDIT4,E2F4,E2F5,ESR1,ESR2,ESRRA,ESRRB,ESRRG,G6PD,GATA4,GLS,GLS2,GPI,GPX2,GSR,HDAC1,HELZ2,HIPK1,HIPK2,HKR1,HNF4A,HNF4G,JUNB,KAT2A,KAT2B,KRBA1,KRBOX4,LAMTOR1,LAMTOR2,LAMTOR3,LAMTOR4,LAMTOR5,LRPPRC,MAML1,MAML2…
Global Genome Nucleotide Excision Repair (GG-NER)	ACTB,ACTL6A,ACTR5,ACTR8,CCNH,CDK7,CETN2,CHD1L,COPS2,COPS3,COPS4,COPS5,COPS6,COPS7A,COPS7B,COPS8,CUL4A,CUL4B,DDB1,DDB2,ERCC1,ERCC2,ERCC3,ERCC4,ERCC5,GPS1,GTF2H1,GTF2H2,GTF2H3,GTF2H4,GTF2H5,INO80,INO80B,INO80C,INO80D,INO80E,LIG1,LIG3,MCRS1,MNAT1,NFRKB,PARP1,PARP2,PCNA,PIAS1,PIAS3,POLD1,POLD2,POLD3,POLD4,POLE,POLE2,POLK,RAD23A,RAD23B,RBX1,RFC1,RFC2,RFC3,RFC4,RFC5,RNF111,RPA1,RPA2,RPA3,RPS27A,RUVBL1,…
Glucagon signaling in metabolic regulation	ADCY1,ADCY2,ADCY3,ADCY4,ADCY5,ADCY6,ADCY7,ADCY8,ADCY9,GCG,GCGR,GNAS,GNB1,GNB2,GNB3,GNB4,GNG10,GNG11,GNG12,GNG13,GNG2,GNG3,GNG4,GNG5,GNG7,GNG8,PRKACA,PRKACB,PRKACG,PRKAR1A,PRKAR1B,PRKAR2A,PRKAR2B
Glucagon-like Peptide-1 (GLP1) regulates insulin secretion	ADCY5,ADCY6,ADCY8,AKAP5,GCG,GLP1R,GNAS,GNB1,GNB2,GNB3,GNB4,GNB5,GNG10,GNG11,GNG12,GNG13,GNG2,GNG3,GNG4,GNG5,GNG7,GNG8,GNGT1,GNGT2,IQGAP1,ITPR1,ITPR2,ITPR3,KCNB1,KCNC2,KCNG2,KCNS3,PRKACA,PRKACB,PRKACG,PRKAR1A,PRKAR1B,PRKAR2A,PRKAR2B,RAP1A,RAPGEF3,RAPGEF4
Glucagon-type ligand receptors	ADCYAP1,ADCYAP1R1,GCG,GCGR,GHRH,GHRHR,GIP,GIPR,GLP1R,GLP2R,GNAS,GNB1,GNB2,GNB3,GNB4,GNB5,GNG10,GNG11,GNG12,GNG13,GNG2,GNG3,GNG4,GNG5,GNG7,GNG8,GNGT1,GNGT2,SCT,SCTR
Glucocorticoid biosynthesis	CYP11B1,CYP11B2,CYP17A1,CYP21A2,HSD11B1,HSD11B2,HSD3B1,HSD3B2,POMC
Gluconeogenesis	ALDOA,ALDOB,ALDOC,ENO1,ENO2,ENO3,FBP1,FBP2,GAPDH,GAPDHS,GOT1,GOT2,GPI,MDH1,MDH2,PC,PCK1,PCK2,PFKFB1,PGAM1,PGAM2,PGK1,PGK2,PRKACA,PRKACB,PRKACG,SLC25A1,SLC25A10,SLC25A11,SLC25A12,SLC25A13,TPI1
Glucose metabolism	ADPGK,AGL,ALDOA,ALDOB,ALDOC,CALM1,ENO1,ENO2,ENO3,EPM2A,FBP1,FBP2,GAA,GAPDH,GAPDHS,GBE1,GCK,GOT1,GOT2,GPI,GYG1,GYG2,GYS1,GYS2,HK1,HK2,HK3,MDH1,MDH2,NHLRC1,PC,PCK1,PCK2,PFKFB1,PFKFB2,PFKFB3,PFKFB4,PFKL,PFKM,PFKP,PGAM1,PGAM2,PGK1,PGK2,PGM1,PGM2,PHKA1,PHKA2,PHKB,PHKG1,PHKG2,PKLR,PKM,PPP1R3C,PPP2CA,PPP2CB,PPP2R1A,PPP2R1B,PPP2R5D,PRKACA,PRKACB,PRKACG,PYGB,PYGL,PYGM,RPS27A,SLC25A1,SLC25A10,SLC25A11,SLC2…
Glucose transport	AAAS,FGF21,G6PC,G6PC2,G6PC3,GCK,GCKR,HK1,HK2,HK3,NDC1,NUP107,NUP133,NUP153,NUP155,NUP160,NUP188,NUP205,NUP210,NUP214,NUP35,NUP37,NUP43,NUP50,NUP54,NUP62,NUP85,NUP88,NUP93,NUP98,NUPL1,NUPL2,POM121,POM121C,RAE1,RANBP2,SEH1L,SLC2A1,SLC2A2,SLC2A3,SLC2A4,SLC37A4,TPR
Glucuronidation	ABHD10,SLC35D1,UGDH,UGP2,UGT1A1,UGT1A3,UGT1A4,UGT1A5,UGT1A6,UGT1A7,UGT1A8,UGT1A9,UGT2A1,UGT2B10,UGT2B11,UGT2B15,UGT2B17,UGT2B28,UGT2B4,UGT2B7
Glutamate Binding, Activation of AMPA Receptors and Synaptic Plasticity	AKAP5,AP2A1,AP2A2,AP2B1,AP2M1,AP2S1,CACNG2,CACNG3,CACNG4,CACNG8,CAMK2A,CAMK2B,CAMK2D,CAMK2G,DLG1,DLG4,EPB41L1,GRIA1,GRIA2,GRIA3,GRIA4,GRIP1,GRIP2,MDM2,MYO6,NSF,PICK1,PRKCA,PRKCB,PRKCG
Glutamate Neurotransmitter Release Cycle	ARL6IP5,BZRAP1,CPLX1,GLS,GLS2,PPFIA1,PPFIA2,PPFIA3,PPFIA4,RAB3A,RIMS1,SLC17A7,SLC1A1,SLC1A2,SLC1A3,SLC1A6,SLC1A7,SLC38A2,SNAP25,STX1A,STXBP1,SYT1,UNC13B,VAMP2
Glutathione conjugation	AKR1A1,CHAC1,CHAC2,CNDP2,ESD,GCLC,GCLM,GGCT,GGT1,GGT2,GGT3P,GGT5,GGT6,GGT7,GSS,GSTA1,GSTA2,GSTA3,GSTA4,GSTA5,GSTK1,GSTM1,GSTM2,GSTM3,GSTM4,GSTM5,GSTO1,GSTO2,GSTP1,GSTT1,GSTT2,GSTT2B,GSTZ1,HPGDS,MGST1,MGST2,MGST3,OPLAH
Glutathione synthesis and recycling	CHAC1,CHAC2,CNDP2,GCLC,GCLM,GGCT,GGT1,GGT2,GGT3P,GGT5,GGT6,GGT7,GSS,OPLAH
Glycerophospholipid biosynthesis	ABHD3,ABHD4,ACHE,AGPAT1,AGPAT2,AGPAT3,AGPAT4,AGPAT5,AGPAT6,AGPAT9,AWAT1,BCHE,CDIPT,CDS1,CDS2,CEPT1,CHAT,CHKA,CHKB,CHPT1,CPNE1,CPNE3,CPNE6,CPNE7,CRLS1,DDHD1,DDHD2,DGAT1,DGAT2,EPT1,ETNK1,ETNK2,ETNPPL,GNPAT,GPAM,GPAT2,GPCPD1,GPD1,GPD1L,HADHA,HADHB,LCLAT1,LPCAT1,LPCAT2,LPCAT3,LPCAT4,LPGAT1,LPIN1,LPIN2,LPIN3,MBOAT1,MBOAT2,MBOAT7,MGLL,PCYT1A,PCYT1B,PCYT2,PEMT,PGS1,PHOSPHO1,PISD,PITPNB,PLA2G10,PLA2G12A,…
Glycine degradation	AMT,DLD,GCSH,GLDC
Glycogen breakdown (glycogenolysis)	AGL,CALM1,GAA,GYG1,GYG2,PGM1,PGM2,PHKA1,PHKA2,PHKB,PHKG1,PHKG2,PYGB,PYGL,PYGM
Glycogen storage disease type 0 (liver GYS2)	GYG2,GYS2
Glycogen storage disease type 0 (muscle GYS1)	GYG1,GYS1
Glycogen storage disease type II (GAA)	GYG1,GYG2
Glycogen storage disease type IV (GBE1)	GYG1,GYG2,GYS1,GYS2
Glycogen storage disease type XV (GYG1)	GYG1,GYS1
Glycogen storage diseases	EPM2A,GYG1,GYG2,GYS1,GYS2,PPP1R3C,RPS27A,UBA52,UBB,UBC
Glycogen synthesis	EPM2A,GBE1,GYG1,GYG2,GYS1,GYS2,NHLRC1,PGM1,PGM2,PPP1R3C,RPS27A,UBA52,UBB,UBC,UGP2
Glycolysis	ALDOA,ALDOB,ALDOC,ENO1,ENO2,ENO3,GAPDH,GAPDHS,GCK,GPI,HK1,HK2,HK3,PFKFB1,PFKFB2,PFKFB3,PFKFB4,PFKL,PFKM,PFKP,PGAM1,PGAM2,PGK1,PGK2,PKLR,PKM,PPP2CA,PPP2CB,PPP2R1A,PPP2R1B,PPP2R5D,TPI1
Glycoprotein hormones	CGA,CGB,FSHB,INHA,INHBA,INHBB,INHBC,INHBE,LHB,TSHB
Glycosaminoglycan metabolism	ABCC5,ACAN,AGRN,ARSB,B3GALT6,B3GAT1,B3GAT2,B3GAT3,B3GNT2,B3GNT3,B3GNT4,B3GNT7,B4GALT1,B4GALT2,B4GALT3,B4GALT4,B4GALT5,B4GALT6,B4GALT7,B4GAT1,BCAN,BGN,CD44,CEMIP,CHP1,CHPF,CHPF2,CHST1,CHST11,CHST12,CHST13,CHST14,CHST15,CHST2,CHST3,CHST5,CHST6,CHST7,CHST9,CHSY1,CHSY3,CSGALNACT1,CSGALNACT2,CSPG4,CSPG5,DCN,DSE,DSEL,EXT1,EXT2,FMOD,GLB1,GLB1L,GLCE,GNS,GPC1,GPC2,GPC3,GPC4,GPC5,GPC6,GUSB,GXYLT1,GXYLT2,HA…
Glycosphingolipid metabolism	ARSA,ARSB,ARSD,ARSE,ARSF,ARSG,ARSH,ARSI,ARSJ,ARSK,ASAH1,ASAH2,CERK,CPTP,CTSA,ENPP7,GALC,GBA,GBA2,GBA3,GLA,GLB1,GLB1L,GLTP,GM2A,HEXA,HEXB,NEU1,NEU2,NEU3,NEU4,PSAP,SMPD1,SMPD2,SMPD3,SMPD4,STS,SUMF1,SUMF2,UGCG,UGT8
Glyoxylate metabolism and glycine degradation	AGXT,AGXT2,AMT,BCKDHA,BCKDHB,DAO,DBT,DHTKD1,DLAT,DLD,DLST,GCSH,GLDC,GRHPR,HAO1,LIAS,LIPT1,LIPT2,NDUFAB1,OGDH,PDHA1,PDHB,PDHX
Golgi Associated Vesicle Biogenesis	AP1B1,AP1G1,AP1M1,AP1M2,AP1S1,AP1S2,AP1S3,AP3B1,AP3S1,AP4B1,AP4E1,ARF1,ARRB1,BLOC1S1,BLOC1S3,BLOC1S4,BLOC1S6,CLINT1,CLTA,CLTC,CPD,DNAJC6,DNM2,DTNBP1,FTH1,FTL,GAK,HIP1R,HSPA8,IGF2R,NAPA,NECAP1,OCRL,PICALM,PIK3C2A,PUM1,RAB5C,SH3D19,SH3GL2,SNAPIN,SNX2,SNX5,SNX9,SORT1,TBC1D8B,TFRC,TGOLN2,TPD52,TPD52L1,TXNDC5,VAMP2,VAMP7,VAMP8,YIPF6
Golgi Cisternae Pericentriolar Stack Reorganization	BLZF1,CCNB1,CCNB2,CDK1,GOLGA2,GORASP1,GORASP2,MAPK1,MAPK3,PLK1,RAB1A,RAB1B,RAB2A,USO1
Golgi to ER Retrograde Transport	ARCN1,ARF1,ARFGAP1,ARFGAP3,COPA,COPB1,COPB2,COPE,COPG1,COPZ1,GBF1
Growth hormone receptor signaling	ADAM17,CISH,CSH1,GH1,GH2,GHR,IRS1,IRS2,JAK2,LYN,MAPK1,MAPK3,PRL,PRLR,PTPN1,PTPN6,SH2B1,SOCS1,SOCS2,SOCS3,STAT1,STAT3,STAT5A,STAT5B
HATs acetylate histones	ACTB,ACTL6A,ATF2,ATXN7,ATXN7L3,BRD1,BRD8,BRPF1,BRPF3,CCDC101,CLOCK,CREBBP,CSRP2BP,DMAP1,DR1,ELP2,ELP3,ELP4,ELP5,ELP6,ENY2,EP300,EP400,EPC1,HAT1,HCFC1,HIST1H2AA,HIST1H2AB,HIST1H2AC,HIST1H2AD,HIST1H2AG,HIST1H2AH,HIST1H2AJ,HIST1H2BA,HIST1H2BB,HIST1H2BC,HIST1H2BD,HIST1H2BH,HIST1H2BJ,HIST1H2BK,HIST1H2BL,HIST1H2BM,HIST1H2BN,HIST1H2BO,HIST1H3A,HIST1H4A,HIST2H2AA3,HIST2H2AB,HIST2H2AC,HIST2H2BE,HIST2H2BF,…
HCN channels	HCN1,HCN2,HCN3,HCN4
HDACs deacetylate histones	ARID4A,ARID4B,BRMS1,CHD3,CHD4,GATAD2A,GATAD2B,GPS2,HDAC1,HDAC10,HDAC2,HDAC3,HDAC8,HIST1H2AA,HIST1H2AB,HIST1H2AC,HIST1H2AD,HIST1H2AG,HIST1H2AH,HIST1H2AJ,HIST1H2BA,HIST1H2BB,HIST1H2BC,HIST1H2BD,HIST1H2BH,HIST1H2BJ,HIST1H2BK,HIST1H2BL,HIST1H2BM,HIST1H2BN,HIST1H2BO,HIST1H3A,HIST1H4A,HIST2H2AA3,HIST2H2AB,HIST2H2AC,HIST2H2BE,HIST2H2BF,HIST2H3A,HIST3H2A,HIST3H2BB,HMG20B,KDM1A,MBD3,MTA1,MTA2,MTA3,NCOR1,N…
HDL-mediated lipid transport	A2M,ABCA1,ABCG1,ALB,AMN,APOA1,APOC2,APOC3,APOE,BMP1,CETP,CUBN,LCAT,PLTP,SCARB1
HDMs demethylate histones	ARID5B,HIST1H3A,HIST1H4A,HIST2H3A,JMJD6,KDM1A,KDM1B,KDM2A,KDM2B,KDM3A,KDM3B,KDM4A,KDM4B,KDM4C,KDM4D,KDM5A,KDM5B,KDM5C,KDM5D,KDM6A,KDM6B,KDM7A,PHF2,PHF8
HDR through Homologous Recombination (HR) or Single Strand Annealing (SSA)	ABL1,ATM,ATR,ATRIP,BABAM1,BARD1,BLM,BRCA1,BRCA2,BRCC3,BRE,BRIP1,CCNA1,CCNA2,CDK2,CHEK1,CLSPN,DNA2,EME1,EME2,ERCC1,ERCC4,EXO1,FAM175A,GEN1,H2AFX,H2BFS,HERC2,HIST1H2BA,HIST1H2BB,HIST1H2BC,HIST1H2BD,HIST1H2BH,HIST1H2BJ,HIST1H2BK,HIST1H2BL,HIST1H2BM,HIST1H2BN,HIST1H2BO,HIST1H4A,HIST2H2BE,HIST3H2BB,HIST3H3,HUS1,KAT5,MDC1,MRE11A,MUS81,NBN,PALB2,PCNA,PIAS4,POLD1,POLD2,POLD3,POLD4,POLE,POLE2,POLH,POLK,PP…
HDR through Homologous Recombination (HRR)	ATM,ATR,ATRIP,BARD1,BLM,BRCA1,BRCA2,BRIP1,CHEK1,DNA2,EME1,EME2,EXO1,GEN1,HUS1,KAT5,MRE11A,MUS81,NBN,PALB2,PCNA,POLD1,POLD2,POLD3,POLD4,POLE,POLE2,POLH,POLK,RAD1,RAD17,RAD50,RAD51,RAD51AP1,RAD51B,RAD51C,RAD51D,RAD9A,RAD9B,RBBP8,RFC1,RFC2,RFC3,RFC4,RFC5,RHNO1,RMI1,RMI2,RPA1,RPA2,RPA3,RPS27A,RTEL1,SLX1A,SLX4,SPIDR,TOP3A,TOPBP1,UBA52,UBB,UBC,WRN,XRCC2,XRCC3
HDR through MMEJ (alt-NHEJ)	FEN1,LIG3,MRE11A,NBN,PARP1,PARP2,POLQ,RAD50,RBBP8,XRCC1
HDR through Single Strand Annealing (SSA)	ABL1,ATM,ATR,ATRIP,BARD1,BLM,BRCA1,BRIP1,DNA2,ERCC1,ERCC4,EXO1,HUS1,KAT5,MRE11A,NBN,RAD1,RAD17,RAD50,RAD51,RAD52,RAD9A,RAD9B,RBBP8,RFC2,RFC3,RFC4,RFC5,RHNO1,RMI1,RMI2,RPA1,RPA2,RPA3,TOP3A,TOPBP1,WRN
HHAT G278V abrogates palmitoylation of Hh-Np	DHH,IHH,SHH
HIV Infection	AAAS,AP1B1,AP1G1,AP1M1,AP1M2,AP1S1,AP1S2,AP1S3,AP2A1,AP2A2,AP2B1,AP2M1,AP2S1,APOBEC3G,ARF1,ATP6V1H,B2M,BANF1,BTRC,CCNH,CCNK,CCNT1,CCNT2,CCR5,CD247,CD28,CD4,CD8B,CDK7,CDK9,CHMP2A,CHMP2B,CHMP3,CHMP4A,CHMP4B,CHMP4C,CHMP5,CHMP6,CHMP7,CTDP1,CUL5,CXCR4,DOCK2,ELL,ELMO1,ERCC2,ERCC3,FEN1,FURIN,FYN,GTF2A1,GTF2A2,GTF2B,GTF2E1,GTF2E2,GTF2F1,GTF2F2,GTF2H1,GTF2H2,GTF2H3,GTF2H4,GTF2H5,HCK,HLA-A,HMGA1,KPNA1,KPNB…
HIV Life Cycle	AAAS,BANF1,CCNH,CCNK,CCNT1,CCNT2,CCR5,CD4,CDK7,CDK9,CHMP2A,CHMP2B,CHMP3,CHMP4A,CHMP4B,CHMP4C,CHMP5,CHMP6,CHMP7,CTDP1,CXCR4,ELL,ERCC2,ERCC3,FEN1,FURIN,GTF2A1,GTF2A2,GTF2B,GTF2E1,GTF2E2,GTF2F1,GTF2F2,GTF2H1,GTF2H2,GTF2H3,GTF2H4,GTF2H5,HMGA1,KPNA1,LIG1,LIG4,MNAT1,NCBP1,NCBP2,NDC1,NEDD4L,NELFA,NELFB,NELFCD,NELFE,NMT1,NMT2,NUP107,NUP133,NUP153,NUP155,NUP160,NUP188,NUP205,NUP210,NUP214,NUP35,NUP37,NUP4…
HIV Transcription Elongation	CCNH,CCNT1,CDK7,CDK9,CTDP1,ELL,ERCC2,ERCC3,GTF2F1,GTF2F2,GTF2H1,GTF2H2,GTF2H3,GTF2H4,GTF2H5,MNAT1,NCBP1,NCBP2,NELFA,NELFB,NELFCD,NELFE,POLR2A,POLR2B,POLR2C,POLR2D,POLR2E,POLR2F,POLR2G,POLR2H,POLR2I,POLR2J,POLR2K,POLR2L,SSRP1,SUPT16H,SUPT4H1,SUPT5H,TCEA1,TCEB1,TCEB2,TCEB3,tat
HIV Transcription Initiation	CCNH,CDK7,ERCC2,ERCC3,GTF2A1,GTF2A2,GTF2B,GTF2E1,GTF2E2,GTF2F1,GTF2F2,GTF2H1,GTF2H2,GTF2H3,GTF2H4,GTF2H5,MNAT1,POLR2A,POLR2B,POLR2C,POLR2D,POLR2E,POLR2F,POLR2G,POLR2H,POLR2I,POLR2J,POLR2K,POLR2L,TAF1,TAF10,TAF11,TAF12,TAF13,TAF1L,TAF2,TAF3,TAF4,TAF4B,TAF5,TAF6,TAF9,TAF9B,TBP
HIV elongation arrest and recovery	CCNK,CCNT1,CCNT2,CDK9,CTDP1,ELL,GTF2F1,GTF2F2,NELFA,NELFB,NELFCD,NELFE,POLR2A,POLR2B,POLR2C,POLR2D,POLR2E,POLR2F,POLR2G,POLR2H,POLR2I,POLR2J,POLR2K,POLR2L,SSRP1,SUPT16H,SUPT4H1,SUPT5H,TCEA1,TCEB1,TCEB2,TCEB3
HS-GAG biosynthesis	AGRN,EXT1,EXT2,GLCE,GPC1,GPC2,GPC3,GPC4,GPC5,GPC6,HS2ST1,HS3ST1,HS3ST2,HS3ST3A1,HS3ST3B1,HS3ST4,HS3ST5,HS3ST6,HS6ST1,HS6ST2,HS6ST3,HSPG2,NDST1,NDST2,NDST3,NDST4,SDC1,SDC2,SDC3,SDC4,SLC35D2
HS-GAG degradation	AGRN,GLB1,GLB1L,GPC1,GPC2,GPC3,GPC4,GPC5,GPC6,GUSB,HPSE,HPSE2,HSPG2,IDS,IDUA,NAGLU,SDC1,SDC2,SDC3,SDC4,SGSH
HSF1 activation	COL4A6,CRYBA4,DEDD2,DNAJB1,DNAJB6,EEF1A1,FKBP4,GML,HDAC6,HSBP1,HSBP2,HSF1,HSP90AA1,HSP90AB1,HSPA1A,HSPA1B,HSPA1L,HSPA6,HSPH1,MRPL18,PTGES3,RLN1,RPA1,RPA2,RPA3,SERPINH1,TNFRSF21,UBB,VCP,YWHAE
HSF1-dependent transactivation	AKT1S1,CAMK2A,CAMK2B,CAMK2D,CAMK2G,COL4A6,CREBBP,CRYBA4,DEDD2,DNAJB1,DNAJB6,EP300,FKBP4,GML,HSBP1,HSBP2,HSF1,HSP90AA1,HSP90AB1,HSPA1A,HSPA1B,HSPA1L,HSPA2,HSPA6,HSPA8,HSPH1,MLST8,MRPL18,MTOR,PTGES3,RLN1,RPTOR,SERPINH1,TNFRSF21,UBB
Hedgehog 'off' state	ADCY1,ADCY10,ADCY2,ADCY3,ADCY4,ADCY5,ADCY6,ADCY7,ADCY8,ADCY9,BTRC,CSNK1A1,CUL1,DYNC2H1,FUZ,GLI1,GLI2,GLI3,GNAS,GPR161,GSK3B,IFT122,IFT140,IFT172,IFT52,IFT57,IFT88,INTU,ITCH,KIF3A,KIF7,MKS1,NUMB,OFD1,PRKACA,PRKACB,PRKACG,PRKAR1A,PRKAR1B,PRKAR2A,PRKAR2B,PSMA1,PSMA2,PSMA3,PSMA4,PSMA5,PSMA6,PSMA7,PSMA8,PSMB1,PSMB10,PSMB11,PSMB2,PSMB3,PSMB4,PSMB5,PSMB6,PSMB7,PSMB8,PSMB9,PSMC1,PSMC2,PSMC3,PSMC4,PSMC5,P…
Hedgehog 'on' state	ADRBK1,ARRB1,ARRB2,BOC,CDC73,CDON,CSNK1A1,CUL3,DHH,DZIP1,EFCAB7,EVC,EVC2,GAS1,GAS8,GLI1,GLI2,GLI3,GPR161,HHIP,IHH,IQCE,ITCH,KIF3A,KIF7,NUMB,PSMA1,PSMA2,PSMA3,PSMA4,PSMA5,PSMA6,PSMA7,PSMA8,PSMB1,PSMB10,PSMB11,PSMB2,PSMB3,PSMB4,PSMB5,PSMB6,PSMB7,PSMB8,PSMB9,PSMC1,PSMC2,PSMC3,PSMC4,PSMC5,PSMC6,PSMD1,PSMD10,PSMD11,PSMD12,PSMD13,PSMD14,PSMD2,PSMD3,PSMD4,PSMD5,PSMD6,PSMD7,PSMD8,PSMD9,PSME1,PSME2,PSME3,…
Hedgehog ligand biogenesis	ADAM17,DERL2,DHH,DISP2,ERLEC1,GPC5,HHAT,IHH,NOTUM,OS9,P4HB,PSMA1,PSMA2,PSMA3,PSMA4,PSMA5,PSMA6,PSMA7,PSMA8,PSMB1,PSMB10,PSMB11,PSMB2,PSMB3,PSMB4,PSMB5,PSMB6,PSMB7,PSMB8,PSMB9,PSMC1,PSMC2,PSMC3,PSMC4,PSMC5,PSMC6,PSMD1,PSMD10,PSMD11,PSMD12,PSMD13,PSMD14,PSMD2,PSMD3,PSMD4,PSMD5,PSMD6,PSMD7,PSMD8,PSMD9,PSME1,PSME2,PSME3,PSME4,PSMF1,RPS27A,SCUBE2,SEL1L,SHH,SYVN1,UBA52,UBB,UBC,VCP
Heme biosynthesis	ALAD,ALAS1,ALAS2,COX10,COX15,CPOX,FECH,HMBS,PPOX,UROD,UROS
Heme degradation	BLVRA,BLVRB,HMOX1,HMOX2,UGT1A1,UGT1A4
Hemostasis	A2M,ABCC4,ABHD12,ABHD6,ABL1,ACTN1,ACTN2,ACTN4,ADRA2A,ADRA2B,ADRA2C,AK3,AKAP1,AKAP10,AKT1,AKT2,AKT3,ALB,ALDOA,AMICA1,ANGPT1,ANGPT2,ANGPT4,ANXA2,APBB1IP,APOA1,APOB,APP,ARRB1,ARRB2,ATP1B1,ATP1B2,ATP1B3,ATP2A1,ATP2A2,ATP2A3,ATP2B1,ATP2B2,ATP2B3,ATP2B4,BCAR1,BRPF3,BSG,C1QBP,CABLES1,CABLES2,CALM1,CALU,CAP1,CAPZA1,CAPZA2,CAPZB,CAV1,CBX5,CD177,CD2,CD244,CD36,CD44,CD47,CD48,CD58,CD63,CD74,CD84,CD9,CDC42,C…
Heparan sulfate/heparin (HS-GAG) metabolism	AGRN,B3GALT6,B3GAT1,B3GAT2,B3GAT3,B4GALT7,BCAN,BGN,CSPG4,CSPG5,DCN,EXT1,EXT2,GLB1,GLB1L,GLCE,GPC1,GPC2,GPC3,GPC4,GPC5,GPC6,GUSB,GXYLT1,GXYLT2,HPSE,HPSE2,HS2ST1,HS3ST1,HS3ST2,HS3ST3A1,HS3ST3B1,HS3ST4,HS3ST5,HS3ST6,HS6ST1,HS6ST2,HS6ST3,HSPG2,IDS,IDUA,NAGLU,NCAN,NDST1,NDST2,NDST3,NDST4,SDC1,SDC2,SDC3,SDC4,SGSH,SLC35D2,VCAN
Hexose transport	AAAS,FGF21,G6PC,G6PC2,G6PC3,GCK,GCKR,HK1,HK2,HK3,NDC1,NUP107,NUP133,NUP153,NUP155,NUP160,NUP188,NUP205,NUP210,NUP214,NUP35,NUP37,NUP43,NUP50,NUP54,NUP62,NUP85,NUP88,NUP93,NUP98,NUPL1,NUPL2,POM121,POM121C,RAE1,RANBP2,SEH1L,SLC2A1,SLC2A2,SLC2A3,SLC2A4,SLC2A5,SLC37A4,SLC5A1,SLC5A2,SLC5A3,SLC5A4,SLC5A9,TPR
Hh mutants abrogate ligand secretion	DERL2,DHH,ERLEC1,IHH,OS9,PSMA1,PSMA2,PSMA3,PSMA4,PSMA5,PSMA6,PSMA7,PSMA8,PSMB1,PSMB10,PSMB11,PSMB2,PSMB3,PSMB4,PSMB5,PSMB6,PSMB7,PSMB8,PSMB9,PSMC1,PSMC2,PSMC3,PSMC4,PSMC5,PSMC6,PSMD1,PSMD10,PSMD11,PSMD12,PSMD13,PSMD14,PSMD2,PSMD3,PSMD4,PSMD5,PSMD6,PSMD7,PSMD8,PSMD9,PSME1,PSME2,PSME3,PSME4,PSMF1,RPS27A,SEL1L,SHH,SYVN1,UBA52,UBB,UBC,VCP
Hh mutants that don't undergo autocatalytic processing are degraded by ERAD	DERL2,ERLEC1,OS9,PSMA1,PSMA2,PSMA3,PSMA4,PSMA5,PSMA6,PSMA7,PSMA8,PSMB1,PSMB10,PSMB11,PSMB2,PSMB3,PSMB4,PSMB5,PSMB6,PSMB7,PSMB8,PSMB9,PSMC1,PSMC2,PSMC3,PSMC4,PSMC5,PSMC6,PSMD1,PSMD10,PSMD11,PSMD12,PSMD13,PSMD14,PSMD2,PSMD3,PSMD4,PSMD5,PSMD6,PSMD7,PSMD8,PSMD9,PSME1,PSME2,PSME3,PSME4,PSMF1,RPS27A,SEL1L,SHH,SYVN1,UBA52,UBB,UBC,VCP
Highly calcium permeable nicotinic acetylcholine receptors	CHRNA1,CHRNA2,CHRNA3,CHRNA4,CHRNA5,CHRNA6,CHRNB2,CHRNB3,CHRNB4
Highly calcium permeable postsynaptic nicotinic acetylcholine receptors	CHRNA1,CHRNA2,CHRNA3,CHRNA4,CHRNA5,CHRNA6,CHRNA7,CHRNA9,CHRNB2,CHRNB3,CHRNB4
Highly sodium permeable acetylcholine nicotinic receptors	CHRNA3,CHRNA4,CHRNB2,CHRNB4,CHRND,CHRNE,CHRNG
Histamine receptors	HRH1,HRH2,HRH3,HRH4
Histidine catabolism	AMDHD1,CARNS1,FTCD,HAL,HDC,HNMT,UROC1
Histidine, lysine, phenylalanine, tyrosine, proline and tryptophan catabolism	AADAT,AASS,ACMSD,AFMID,ALDH4A1,ALDH7A1,AMDHD1,ASRGL1,CARNS1,CCBL1,CCBL2,CRYM,DLD,DLST,FAH,FTCD,GCDH,GSTZ1,HAAO,HAL,HDC,HGD,HNMT,HPD,HYKK,IDO1,IDO2,IL4I1,KMO,KYNU,OGDH,PAH,PCBD1,PHYKPL,PIPOX,PRODH,QDPR,SLC25A21,TAT,TDO2,UROC1
Homologous DNA Pairing and Strand Exchange	ATM,ATR,ATRIP,BARD1,BLM,BRCA1,BRCA2,BRIP1,CHEK1,DNA2,EXO1,HUS1,KAT5,MRE11A,NBN,PALB2,RAD1,RAD17,RAD50,RAD51,RAD51AP1,RAD51B,RAD51C,RAD51D,RAD9A,RAD9B,RBBP8,RFC2,RFC3,RFC4,RFC5,RHNO1,RMI1,RMI2,RPA1,RPA2,RPA3,TOP3A,TOPBP1,WRN,XRCC2,XRCC3
Homology Directed Repair	ABL1,ATM,ATR,ATRIP,BABAM1,BARD1,BLM,BRCA1,BRCA2,BRCC3,BRE,BRIP1,CCNA1,CCNA2,CDK2,CHEK1,CLSPN,DNA2,EME1,EME2,ERCC1,ERCC4,EXO1,FAM175A,FEN1,GEN1,H2AFX,H2BFS,HERC2,HIST1H2BA,HIST1H2BB,HIST1H2BC,HIST1H2BD,HIST1H2BH,HIST1H2BJ,HIST1H2BK,HIST1H2BL,HIST1H2BM,HIST1H2BN,HIST1H2BO,HIST1H4A,HIST2H2BE,HIST3H2BB,HIST3H3,HUS1,KAT5,LIG3,MDC1,MRE11A,MUS81,NBN,PALB2,PARP1,PARP2,PCNA,PIAS4,POLD1,POLD2,POLD3,POLD4,P…
Hormone ligand-binding receptors	CGA,FSHB,FSHR,GNRH1,GNRH2,GNRHR,GNRHR2,LHB,LHCGR,TSHB,TSHR
Hormone-sensitive lipase (HSL)-mediated triacylglycerol hydrolysis	ABHD5,CAV1,FABP1,FABP12,FABP2,FABP3,FABP4,FABP5,FABP6,FABP7,FABP9,LIPE,MGLL,PLIN1,PPP1CA,PPP1CB,PPP1CC,PRKACA,PRKACB,PRKACG
Host Interactions of HIV factors	AAAS,AP1B1,AP1G1,AP1M1,AP1M2,AP1S1,AP1S2,AP1S3,AP2A1,AP2A2,AP2B1,AP2M1,AP2S1,APOBEC3G,ARF1,ATP6V1H,B2M,BANF1,BTRC,CCNT1,CD247,CD28,CD4,CD8B,CDK9,CUL5,DOCK2,ELMO1,FYN,HCK,HLA-A,HMGA1,KPNA1,KPNB1,LCK,NDC1,NPM1,NUP107,NUP133,NUP153,NUP155,NUP160,NUP188,NUP205,NUP210,NUP214,NUP35,NUP37,NUP43,NUP50,NUP54,NUP62,NUP85,NUP88,NUP93,NUP98,NUPL1,NUPL2,PACS1,PAK2,POM121,POM121C,PPIA,PSIP1,PSMA1,PSMA2,PSMA3,P…
Host Interactions with Influenza Factors	AAAS,CPSF4,EIF2AK2,ISG15,KPNA1,KPNA2,KPNA3,KPNA4,KPNA5,KPNA7,KPNB1,NA,NDC1,NS,NUP107,NUP133,NUP153,NUP155,NUP160,NUP188,NUP205,NUP210,NUP214,NUP35,NUP37,NUP43,NUP50,NUP54,NUP62,NUP85,NUP88,NUP93,NUP98,NUPL1,NUPL2,PABPN1,PB1,POM121,POM121C,RAE1,RANBP2,SEH1L,SLC25A6,TGFB1,TPR
HuR (ELAVL1) binds and stabilizes mRNA	ANP32A,ELAVL1,NUP214,PRKCA,PRKCD,SET,TNFSF13,XPO1
Hyaluronan biosynthesis and export	ABCC5,CEMIP,HAS1,HAS2,HAS3
Hyaluronan metabolism	ABCC5,CD44,CEMIP,CHP1,GUSB,HAS1,HAS2,HAS3,HEXA,HEXB,HMMR,HYAL1,HYAL2,HYAL3,LYVE1,SLC9A1,STAB2
Hyaluronan uptake and degradation	CD44,CHP1,GUSB,HEXA,HEXB,HMMR,HYAL1,HYAL2,HYAL3,LYVE1,SLC9A1,STAB2
Hydrolysis of LPC	GPCPD1,PLA2G4A,PLA2G4B,PLA2G4C,PLA2G4D,PLA2G4E,PLA2G4F,PLBD1
Hydrolysis of LPE	ABHD4,GPCPD1,PLA2G4C
Hydroxycarboxylic acid-binding receptors	HCAR1,HCAR2,HCAR3
Hypusine synthesis from eIF5A-lysine	DHPS,DOHH,EIF5A,EIF5A2
IGF1R signaling cascade	ACTN2,AKAP9,AKT1,AKT1S1,AKT2,ANGPT1,APBB1IP,ARAF,ARRB1,ARRB2,BRAF,BRAP,BTC,CAB39,CAB39L,CALM1,CAMK2A,CAMK2B,CAMK2D,CAMK2G,CNKSR1,CNKSR2,CSF2,CSF2RA,CSF2RB,CSK,CUL3,DAB2IP,DLG4,DUSP1,DUSP10,DUSP16,DUSP2,DUSP4,DUSP5,DUSP6,DUSP7,DUSP8,DUSP9,EEF2K,EGF,EGFR,EIF4B,EIF4E,EIF4EBP1,EIF4G1,ERBB2,ERBB3,ERBB4,EREG,FGA,FGB,FGF1,FGF10,FGF16,FGF17,FGF18,FGF19,FGF2,FGF20,FGF22,FGF23,FGF3,FGF4,FGF5,FGF6,FGF7,FGF8…
IKBKB deficiency causes SCID	CHUK,IKBKG
IKBKG deficiency causes anhidrotic ectodermal dysplasia with immunodeficiency (EDA-ID) (via TLR)	CHUK,IKBKB,IKBKG,NFKB1,NFKB2,NFKBIA,NFKBIB,RELA
IKK complex recruitment mediated by RIP1	BIRC2,BIRC3,CD14,CHUK,IKBKB,IKBKG,LY96,RIPK1,RIPK3,RPS27A,SARM1,TICAM1,TICAM2,TLR3,TLR4,TRAF6,UBA52,UBB,UBC,UBE2D1,UBE2D2,UBE2D3,UBE2N,UBE2V1
IL-6-type cytokine receptor ligand interactions	CLCF1,CNTF,CNTFR,CRLF1,CTF1,EBI3,IL11,IL11RA,IL12A,IL12RB2,IL27,IL27RA,IL6ST,JAK1,JAK2,LIF,LIFR,OSM,OSMR,TYK2
IRAK1 recruits IKK complex	CHUK,IKBKB,IKBKG,IRAK1,PELI1,PELI2,PELI3,TRAF6,UBE2N,UBE2V1
IRAK1 recruits IKK complex upon TLR7/8 or 9 stimulation	CHUK,IKBKB,IKBKG,IRAK1,PELI1,PELI2,PELI3,TRAF6,UBE2N,UBE2V1
IRAK2 mediated activation of TAK1 complex	IRAK2,MAP3K7,RPS27A,TAB1,TAB2,TAB3,TRAF6,UBA52,UBB,UBC
IRAK2 mediated activation of TAK1 complex upon TLR7/8 or 9 stimulation	IRAK2,MAP3K7,RPS27A,TAB1,TAB2,TAB3,TRAF6,UBA52,UBB,UBC
IRAK4 deficiency (TLR2/4)	BTK,CD14,CD36,IRAK4,LY96,MYD88,TIRAP,TLR1,TLR2,TLR4,TLR6,porB
IRAK4 deficiency (TLR5)	IRAK4,MYD88,TLR10,TLR5,fliC
IRE1alpha activates chaperones	ACADVL,ADD1,ARFGAP1,ASNA1,ATP6V0D1,ATPV0D1,C19orf10,CTDSP2,CUL7,CXXC1,DCTN1,DDX11,DNAJB11,DNAJB9,DNAJC3,EDEM1,ERN1,EXTL3,FKBP14,FKBP14 gene,GFPT1,GOSR2,GSK3A,HDGF,HSPA5,HYOU1,KDELR3,KLHDC3,LMNA,MYDGF,PDIA5,PDIA6,PLA2G4B,PPP2R5B,PREB,SEC31A,SEC61A1,SEC61A2,SEC61B,SEC61G,SEC62,SEC63,SERP1,SHC1,SRPR,SRPRB,SSR1,SULT1A3,SYVN1,TATDN2,TLN1,TPP1,TSPYL2,WFS1,WIPI1,XBP1,YIF1A,ZBTB17
IRF3 mediated activation of type 1 IFN	DTX4,IRF3,NLRP4,TBK1,TMEM173,ZBP1
IRF3-mediated induction of type I IFN	DDX41,DTX4,IFI16,IRF3,MRE11A,NLRP4,PRKDC,TBK1,TMEM173,TREX1,XRCC5,XRCC6,ZBP1
IRS activation	GRB10,INS,INSR,IRS1,IRS2
IRS-mediated signalling	ACTN2,AKAP9,AKT1,AKT1S1,AKT2,ANGPT1,APBB1IP,ARAF,ARRB1,ARRB2,BRAF,BRAP,BTC,CAB39,CAB39L,CALM1,CAMK2A,CAMK2B,CAMK2D,CAMK2G,CNKSR1,CNKSR2,CSF2,CSF2RA,CSF2RB,CSK,CUL3,DAB2IP,DLG4,DUSP1,DUSP10,DUSP16,DUSP2,DUSP4,DUSP5,DUSP6,DUSP7,DUSP8,DUSP9,EEF2K,EGF,EGFR,EIF4B,EIF4E,EIF4EBP1,EIF4G1,ERBB2,ERBB3,ERBB4,EREG,FGA,FGB,FGF1,FGF10,FGF16,FGF17,FGF18,FGF19,FGF2,FGF20,FGF22,FGF23,FGF3,FGF4,FGF5,FGF6,FGF7,FGF8…
IRS-related events triggered by IGF1R	ACTN2,AKAP9,AKT1,AKT1S1,AKT2,ANGPT1,APBB1IP,ARAF,ARRB1,ARRB2,BRAF,BRAP,BTC,CAB39,CAB39L,CALM1,CAMK2A,CAMK2B,CAMK2D,CAMK2G,CNKSR1,CNKSR2,CSF2,CSF2RA,CSF2RB,CSK,CUL3,DAB2IP,DLG4,DUSP1,DUSP10,DUSP16,DUSP2,DUSP4,DUSP5,DUSP6,DUSP7,DUSP8,DUSP9,EEF2K,EGF,EGFR,EIF4B,EIF4E,EIF4EBP1,EIF4G1,ERBB2,ERBB3,ERBB4,EREG,FGA,FGB,FGF1,FGF10,FGF16,FGF17,FGF18,FGF19,FGF2,FGF20,FGF22,FGF23,FGF3,FGF4,FGF5,FGF6,FGF7,FGF8…
ISG15 antiviral mechanism	AAAS,ARIH1,DDX58,EIF2AK2,EIF4A1,EIF4A2,EIF4A3,EIF4E,EIF4E2,EIF4E3,EIF4G1,EIF4G2,EIF4G3,FLNB,HERC5,IFIT1,IRF3,ISG15,JAK1,KPNA1,KPNA2,KPNA3,KPNA4,KPNA5,KPNA7,KPNB1,MAPK3,MX1,MX2,NDC1,NEDD4,NS,NUP107,NUP133,NUP153,NUP155,NUP160,NUP188,NUP205,NUP210,NUP214,NUP35,NUP37,NUP43,NUP50,NUP54,NUP62,NUP85,NUP88,NUP93,NUP98,NUPL1,NUPL2,PIN1,PLCG1,POM121,POM121C,PPM1B,RAE1,RANBP2,RPS27A,SEH1L,STAT1,TPR,TRIM25,…
IkBA variant leads to EDA-ID	CHUK,IKBKB,IKBKG,NFKB1,NFKB2,NFKBIA,RELA
Immune System	AAAS,ABI1,ABI2,ABL1,ACTB,ACTG1,ACTN2,ACTR1A,ACTR1B,ACTR2,ACTR3,ADAM17,ADAR,ADCY1,ADCY2,ADCY3,ADCY4,ADCY5,ADCY6,ADCY7,ADCY8,ADCY9,ADRBK1,AGER,AGO1,AGO2,AGO3,AGO4,AHCYL1,AIM2,AKAP9,AKT1,AKT1S1,AKT2,AKT3,AMICA1,ANAPC1,ANAPC10,ANAPC11,ANAPC13,ANAPC2,ANAPC4,ANAPC5,ANAPC7,ANGPT1,AP1B1,AP1G1,AP1M1,AP1M2,AP1S1,AP1S2,AP1S3,AP2A1,AP2A2,AP2B1,AP2M1,AP2S1,APBB1IP,APP,ARAF,ARF1,ARIH1,ARIH2,ARPC1A,ARPC1B,ARPC2…
Immunoregulatory interactions between a Lymphoid and a non-Lymphoid cell	AMICA1,B2M,C3,CD160,CD19,CD200,CD200R1,CD22,CD226,CD247,CD300A,CD300C,CD300E,CD300LB,CD300LD,CD300LF,CD300LG,CD33,CD34,CD3D,CD3E,CD3G,CD40,CD40LG,CD81,CD8A,CD8B,CD96,CDH1,CLEC2B,CLEC2D,CRTAM,CXADR,FCGR1A,FCGR2B,FCGR3A,GLYCAM1,HA,HCST,HLA-A,HLA-B,HLA-C,HLA-E,HLA-F,HLA-G,HN,ICAM1,ICAM2,ICAM3,ICAM4,IFITM1,IGHV,IGHV3-23,IGHV7-81,IGKC,IGKV1-5,IGKV1D-16,IGKV4-1,IGKVA18,IGLC1,IGLC2,IGLC3,IGLC6,IGLC7,IGL…
Import of palmitoyl-CoA into the mitochondrial matrix	ACACA,ACACB,CPT1A,CPT1B,CPT2,PPARD,PRKAA2,PRKAB2,PRKAG2,RXRA,SLC25A20
Inactivation of APC/C via direct inhibition of the APC/C complex	ANAPC1,ANAPC10,ANAPC11,ANAPC15,ANAPC16,ANAPC2,ANAPC4,ANAPC5,ANAPC7,BUB1B,BUB3,CDC16,CDC20,CDC23,CDC26,CDC27,MAD2L1,UBE2C,UBE2D1,UBE2E1
Inactivation of Cdc42 and Rac	ARHGAP39,CDC42,GPC1,RAC1,ROBO1,SLIT2,SRGAP1,SRGAP2,SRGAP3
Inactivation, recovery and regulation of the phototransduction cascade	CALM1,CAMKMT,CNGA1,CNGB1,FNTA,FNTB,GNAT1,GNB1,GNB5,GNGT1,GRK1,GRK4,GRK7,GUCA1A,GUCA1B,GUCA1C,GUCY2D,GUCY2F,METAP1,METAP2,NMT1,NMT2,PDE6A,PDE6B,PDE6G,PPEF1,PRKCA,PRKCQ,RCVRN,RGS9,RGS9BP,RHO,SAG
Incretin synthesis, secretion, and inactivation	CDX2,CTNNB1,DPP4,FFAR1,FFAR4,GATA4,GCG,GIP,GNAT3,GNB3,GNG13,GPR119,GRP,ISL1,LEP,PAX6,PCSK1,SEC11A,SEC11C,SPCS1,SPCS2,SPCS3,TCF7L2
Infectious disease	AAAS,ANTXR1,ANTXR2,AP1B1,AP1G1,AP1M1,AP1M2,AP1S1,AP1S2,AP1S3,AP2A1,AP2A2,AP2B1,AP2M1,AP2S1,APOBEC3G,ARF1,ATP6V1H,B2M,BANF1,BTRC,CALM1,CALR,CANX,CCNH,CCNK,CCNT1,CCNT2,CCR5,CD247,CD28,CD4,CD8B,CD9,CDK7,CDK9,CHMP2A,CHMP2B,CHMP3,CHMP4A,CHMP4B,CHMP4C,CHMP5,CHMP6,CHMP7,CLTA,CPSF4,CTDP1,CUL5,CXCR4,DNAJC3,DOCK2,EEF2,EIF2AK2,ELL,ELMO1,ERCC2,ERCC3,FAU,FEN1,FURIN,FYN,GRSF1,GTF2A1,GTF2A2,GTF2B,GTF2E1,GTF2E2,…
Inflammasomes	AIM2,APP,BCL2,BCL2L1,CASP1,HSP90AB1,MEFV,NLRC4,NLRP1,NLRP3,P2RX7,PANX1,PSTPIP1,PYCARD,SUGT1,TXN,TXNIP,fliC,fljB,hly,prgJ
Influenza Infection	AAAS,CALR,CANX,CLTA,CPSF4,DNAJC3,EIF2AK2,FAU,GRSF1,GTF2F1,GTF2F2,HA,HSP90AA1,HSPA1A,IPO5,ISG15,KPNA1,KPNA2,KPNA3,KPNA4,KPNA5,KPNA7,KPNB1,M,NA,NDC1,NP,NS,NUP107,NUP133,NUP153,NUP155,NUP160,NUP188,NUP205,NUP210,NUP214,NUP35,NUP37,NUP43,NUP50,NUP54,NUP62,NUP85,NUP88,NUP93,NUP98,NUPL1,NUPL2,PA,PABPN1,PB1,PB2,POLR2A,POLR2B,POLR2C,POLR2D,POLR2E,POLR2F,POLR2G,POLR2H,POLR2I,POLR2J,POLR2K,POLR2L,POM121,PO…
Influenza Life Cycle	AAAS,CALR,CANX,CLTA,DNAJC3,FAU,GRSF1,GTF2F1,GTF2F2,HA,HSP90AA1,HSPA1A,IPO5,KPNA1,KPNB1,M,NA,NDC1,NP,NS,NUP107,NUP133,NUP153,NUP155,NUP160,NUP188,NUP205,NUP210,NUP214,NUP35,NUP37,NUP43,NUP50,NUP54,NUP62,NUP85,NUP88,NUP93,NUP98,NUPL1,NUPL2,PA,PB1,PB2,POLR2A,POLR2B,POLR2C,POLR2D,POLR2E,POLR2F,POLR2G,POLR2H,POLR2I,POLR2J,POLR2K,POLR2L,POM121,POM121C,RAE1,RAN,RANBP2,RPL10,RPL10A,RPL11,RPL12,RPL13,RPL1…
Influenza Viral RNA Transcription and Replication	AAAS,DNAJC3,FAU,GRSF1,GTF2F1,GTF2F2,HA,HSP90AA1,IPO5,M,NA,NDC1,NP,NS,NUP107,NUP133,NUP153,NUP155,NUP160,NUP188,NUP205,NUP210,NUP214,NUP35,NUP37,NUP43,NUP50,NUP54,NUP62,NUP85,NUP88,NUP93,NUP98,NUPL1,NUPL2,PA,PB1,PB2,POLR2A,POLR2B,POLR2C,POLR2D,POLR2E,POLR2F,POLR2G,POLR2H,POLR2I,POLR2J,POLR2K,POLR2L,POM121,POM121C,RAE1,RANBP2,RPL10,RPL10A,RPL11,RPL12,RPL13,RPL13A,RPL14,RPL15,RPL17,RPL18,RPL18A,RPL1…
Influenza Virus Induced Apoptosis	NA,PB1,SLC25A6,TGFB1
Inhibition of voltage gated Ca2+ channels via Gbeta/gamma subunits	GABBR1,GABBR2,GNB1,GNB2,GNB3,GNG10,GNG12,GNG2,GNG3,GNG4,GNG5,GNG7,GNG8,GNGT1,GNGT2,KCNJ10,KCNJ12,KCNJ15,KCNJ16,KCNJ2,KCNJ3,KCNJ4,KCNJ5,KCNJ6,KCNJ9
Inhibition of HSL	AKT2,PDE3B
Inhibition of Host mRNA Processing and RNA Silencing	CPSF4,NS,PABPN1
Inhibition of IFN-beta	NS
Inhibition of Interferon Synthesis	NS
Inhibition of PKR	EIF2AK2,NS
Inhibition of Signaling by Overexpressed EGFR	EGF,EGFR
Inhibition of TSC complex formation by PKB	AKT2,TSC1,TSC2
Inhibition of adenylate cyclase pathway	ADCY1,ADCY2,ADCY3,ADCY4,ADCY5,ADCY6,ADCY7,ADCY8,ADCY9,GNAI1,GNAI2,GNAI3,GNAL,GNAT3
Inhibition of replication initiation of damaged DNA by RB1/E2F1	E2F1,POLA1,POLA2,PPP2CA,PPP2CB,PPP2R1A,PPP2R1B,PPP2R3B,PRIM1,PRIM2,RB1,TFDP1
Inhibition of the proteolytic activity of APC/C required for the onset of anaphase by mitotic spindle checkpoint components	ANAPC1,ANAPC10,ANAPC11,ANAPC15,ANAPC16,ANAPC2,ANAPC4,ANAPC5,ANAPC7,BUB1B,BUB3,CDC16,CDC20,CDC23,CDC26,CDC27,MAD2L1,UBE2C,UBE2D1,UBE2E1
Initial triggering of complement	C1QA,C1QB,C1QC,C1R,C1S,C2,C3,C4A,C4B,CFB,CFD,CRP,FCN1,FCN2,FCN3,GZMM,IGHG1,IGHG2,IGHG3,IGHG4,IGHV,IGHV3-23,IGHV7-81,IGKC,IGKV1-5,IGKV1D-16,IGKV4-1,IGKVA18,IGLC1,IGLC2,IGLC3,IGLC6,IGLC7,IGLV,IGLV1-36,IGLV1-40,IGLV1-44,IGLV10-54,IGLV11-55,IGLV2-11,IGLV2-18,IGLV2-23,IGLV2-33,IGLV3-12,IGLV3-16,IGLV3-22,IGLV3-25,IGLV3-27,IGLV4-3,IGLV4-60,IGLV4-69,IGLV5-37,IGLV5-45,IGLV7-43,IGLV7-46,IGLV8-61,MASP1,MASP…
Initiation of Nuclear Envelope Reformation	ANKLE2,BANF1,EMD,LEMD2,LEMD3,LMNA,LMNB1,PPP2CA,PPP2R1A,PPP2R2A,TMPO,VRK1,VRK2
Innate Immune System	ABI1,ABI2,ABL1,ACTB,ACTG1,ACTN2,ACTR2,ACTR3,ADCY1,ADCY2,ADCY3,ADCY4,ADCY5,ADCY6,ADCY7,ADCY8,ADCY9,ADRBK1,AGER,AGO1,AGO2,AGO3,AGO4,AHCYL1,AIM2,AKAP9,AKT1,AKT1S1,AKT2,AKT3,ANGPT1,APBB1IP,APP,ARAF,ARPC1A,ARPC1B,ARPC2,ARPC3,ARPC4,ARPC5,ARRB1,ARRB2,ART1,ATF1,ATF2,ATG12,ATG5,B2M,BAD,BAIAP2,BCL10,BCL2,BCL2L1,BIRC2,BIRC3,BPI,BRAF,BRAP,BRK1,BTC,BTK,BTRC,C1QA,C1QB,C1QC,C1R,C1S,C2,C3,C4A,C4B,C4BPA,C4BPB,C5,…
Inositol phosphate metabolism	CALM1,IMPA1,IMPA2,INPP1,INPP4A,INPP4B,INPP5A,INPP5B,INPP5D,INPP5J,INPPL1,IP6K1,IP6K2,IP6K3,IPMK,IPPK,ISYNA1,ITPK1,ITPKA,ITPKB,ITPKC,MINPP1,NUDT10,NUDT11,NUDT3,NUDT4,OCRL,PLCB1,PLCB2,PLCB3,PLCB4,PLCD1,PLCD3,PLCE1,PLCG1,PLCG2,PLCH1,PLCH2,PLCZ1,PLD4,PPIP5K1,PPIP5K2,PTEN,SYNJ1
Inositol transporters	SLC2A13,SLC5A1,SLC5A11,SLC5A2,SLC5A3,SLC5A4,SLC5A9
Insulin effects increased synthesis of Xylulose-5-Phosphate	TALDO1,TKT
Insulin processing	CPE,CPN1,ERO1L,ERO1LB,EXOC1,EXOC2,EXOC3,EXOC4,EXOC5,EXOC6,EXOC7,EXOC8,INS,KIF5A,KIF5B,KIF5C,MYO5A,PCSK1,PCSK2,RAB27A,SLC30A5,SLC30A6,SLC30A7,SLC30A8,STX1A,VAMP2
Insulin receptor recycling	ATP6AP1,ATP6V0A1,ATP6V0A2,ATP6V0A4,ATP6V0B,ATP6V0C,ATP6V0D1,ATP6V0D2,ATP6V0E1,ATP6V0E2,ATP6V1A,ATP6V1B1,ATP6V1B2,ATP6V1C1,ATP6V1C2,ATP6V1D,ATP6V1E1,ATP6V1E2,ATP6V1F,ATP6V1G1,ATP6V1G2,ATP6V1G3,ATP6V1H,INS,INSR,TCIRG1
Insulin receptor signalling cascade	ACTN2,AKAP9,AKT1,AKT1S1,AKT2,ANGPT1,APBB1IP,ARAF,ARRB1,ARRB2,BRAF,BRAP,BTC,CAB39,CAB39L,CALM1,CAMK2A,CAMK2B,CAMK2D,CAMK2G,CNKSR1,CNKSR2,CSF2,CSF2RA,CSF2RB,CSK,CUL3,DAB2IP,DLG4,DUSP1,DUSP10,DUSP16,DUSP2,DUSP4,DUSP5,DUSP6,DUSP7,DUSP8,DUSP9,EEF2K,EGF,EGFR,EIF4B,EIF4E,EIF4EBP1,EIF4G1,ERBB2,ERBB3,ERBB4,EREG,FGA,FGB,FGF1,FGF10,FGF16,FGF17,FGF18,FGF19,FGF2,FGF20,FGF22,FGF23,FGF3,FGF4,FGF5,FGF6,FGF7,FGF8…
Insulin-like Growth Factor-2 mRNA Binding Proteins (IGF2BPs/IMPs/VICKZs) bind RNA	ACTB,CD44,H19,IGF2,IGF2BP1,IGF2BP2,IGF2BP3,MYC
Integration of energy metabolism	ABCC8,ACACA,ACACB,ACLY,ADCY1,ADCY2,ADCY3,ADCY4,ADCY5,ADCY6,ADCY7,ADCY8,ADCY9,ADRA2A,ADRA2C,AGPAT1,AHCYL1,AKAP5,ARL2,ARL2BP,CACNA1A,CACNA1C,CACNA1D,CACNA1E,CACNA2D2,CACNB2,CACNB3,CHRM3,FASN,FFAR1,GCG,GCGR,GLP1R,GNA11,GNA14,GNA15,GNAI1,GNAI2,GNAQ,GNAS,GNB1,GNB2,GNB3,GNB4,GNB5,GNG10,GNG11,GNG12,GNG13,GNG2,GNG3,GNG4,GNG5,GNG7,GNG8,GNGT1,GNGT2,INS,IQGAP1,ITPR1,ITPR2,ITPR3,KCNB1,KCNC2,KCNG2,KCNJ11,KCNS…
Integration of provirus	BANF1,HMGA1,KPNA1,LIG4,PPIA,PSIP1,XRCC4,XRCC5,XRCC6,gag,gag-pol,rev,vif,vpr,vpu
Integration of viral DNA into host genomic DNA	BANF1,HMGA1,PSIP1,gag,gag-pol,rev,vif,vpr,vpu
Integrin alphaIIb beta3 signaling	AKT1,APBB1IP,BCAR1,CRK,CSK,FGA,FGB,FGG,FN1,GRB2,ITGA2B,ITGB3,PDPK1,PTK2,PTPN1,RAP1A,RAP1B,RAPGEF3,RAPGEF4,RASGRP1,RASGRP2,SHC1,SOS1,SRC,SYK,TLN1,VWF
Integrin cell surface interactions	AGRN,BSG,CD44,CD47,CDH1,COL13A1,COL16A1,COL18A1,COL23A1,COL4A1,COL4A2,COL4A3,COL4A4,COL9A1,COL9A2,COL9A3,COMP,DAG1,F11R,FBN1,FGA,FGB,FGG,FN1,HSPG2,IBSP,ICAM1,ICAM2,ICAM3,ICAM4,ITGA1,ITGA10,ITGA11,ITGA2,ITGA2B,ITGA3,ITGA4,ITGA5,ITGA6,ITGA7,ITGA8,ITGA9,ITGAD,ITGAE,ITGAL,ITGAM,ITGAV,ITGAX,ITGB1,ITGB2,ITGB3,ITGB5,ITGB6,ITGB7,ITGB8,JAM2,JAM3,KDR,LUM,MADCAM1,PECAM1,SPP1,THBS1,TNC,VCAM1,VTN
Interaction With Cumulus Cells	SPAM1
Interaction With The Zona Pellucida	ADAM2,ADAM20,ADAM21,ADAM30,B4GALT1,OVGP1,ZP1,ZP2,ZP3,ZP4
Interaction between L1 and Ankyrins	ANK1,ANK2,ANK3,KCNQ2,KCNQ3,L1CAM,NFASC,NRCAM,SCN10A,SCN11A,SCN1A,SCN1B,SCN2A,SCN2B,SCN3A,SCN3B,SCN4A,SCN4B,SCN5A,SCN7A,SCN8A,SCN9A,SPTA1,SPTAN1,SPTB,SPTBN1,SPTBN2,SPTBN4,SPTBN5
Interactions of Rev with host cellular proteins	AAAS,KPNB1,NDC1,NPM1,NUP107,NUP133,NUP153,NUP155,NUP160,NUP188,NUP205,NUP210,NUP214,NUP35,NUP37,NUP43,NUP50,NUP54,NUP62,NUP85,NUP88,NUP93,NUP98,NUPL1,NUPL2,POM121,POM121C,RAE1,RAN,RANBP1,RANBP2,RANGAP1,RCC1,SEH1L,TPR,XPO1,rev
Interactions of Tat with host cellular proteins	CCNT1,CDK9,tat
Interactions of Vpr with host cellular proteins	AAAS,BANF1,HMGA1,KPNA1,NDC1,NUP107,NUP133,NUP153,NUP155,NUP160,NUP188,NUP205,NUP210,NUP214,NUP35,NUP37,NUP43,NUP50,NUP54,NUP62,NUP85,NUP88,NUP93,NUP98,NUPL1,NUPL2,POM121,POM121C,PSIP1,RAE1,RANBP2,SEH1L,SLC25A4,SLC25A5,SLC25A6,TPR,gag,gag-pol,rev,vif,vpr,vpu
Interconversion of 2-oxoglutarate and 2-hydroxyglutarate	ADHFE1,D2HGDH,L2HGDH
Interconversion of polyamines	PAOX,SAT1,SMOX
Interferon Signaling	AAAS,ADAR,ARIH1,B2M,BST2,CAMK2A,CAMK2B,CAMK2D,CAMK2G,CD44,CIITA,DDX58,EGR1,EIF2AK2,EIF4A1,EIF4A2,EIF4A3,EIF4E,EIF4E2,EIF4E3,EIF4G1,EIF4G2,EIF4G3,FCGR1A,FCGR1B,FLNB,GBP1,GBP2,GBP3,GBP4,GBP5,GBP6,GBP7,HERC5,HLA-A,HLA-B,HLA-C,HLA-DPA1,HLA-DPB1,HLA-DQA1,HLA-DQA2,HLA-DQB1,HLA-DQB2,HLA-DRA,HLA-DRB1,HLA-DRB3,HLA-DRB4,HLA-DRB5,HLA-E,HLA-F,HLA-G,ICAM1,IFI27,IFI30,IFI35,IFI6,IFIT1,IFIT2,IFIT3,IFITM1,IFITM2…
Interferon alpha/beta signaling	ADAR,BST2,EGR1,GBP2,HLA-A,HLA-B,HLA-C,HLA-E,HLA-F,HLA-G,IFI27,IFI35,IFI6,IFIT1,IFIT2,IFIT3,IFITM1,IFITM2,IFITM3,IFNA1,IFNA10,IFNA14,IFNA16,IFNA17,IFNA2,IFNA21,IFNA4,IFNA5,IFNA6,IFNA7,IFNA8,IFNAR1,IFNAR2,IFNB1,IP6K2,IRF1,IRF2,IRF3,IRF4,IRF5,IRF6,IRF7,IRF8,IRF9,ISG15,ISG20,JAK1,MX1,MX2,OAS1,OAS2,OAS3,OASL,PSMB8,PTPN1,PTPN11,PTPN6,RNASEL,RSAD2,SAMHD1,SOCS1,SOCS3,STAT1,STAT2,TYK2,USP18,XAF1
Interferon gamma signaling	B2M,CAMK2A,CAMK2B,CAMK2D,CAMK2G,CD44,CIITA,FCGR1A,FCGR1B,GBP1,GBP2,GBP3,GBP4,GBP5,GBP6,GBP7,HLA-A,HLA-B,HLA-C,HLA-DPA1,HLA-DPB1,HLA-DQA1,HLA-DQA2,HLA-DQB1,HLA-DQB2,HLA-DRA,HLA-DRB1,HLA-DRB3,HLA-DRB4,HLA-DRB5,HLA-E,HLA-F,HLA-G,ICAM1,IFI30,IFNG,IFNGR1,IFNGR2,IRF1,IRF2,IRF3,IRF4,IRF5,IRF6,IRF7,IRF8,IRF9,JAK1,JAK2,MID1,MT2A,NCAM1,OAS1,OAS2,OAS3,OASL,PIAS1,PML,PRKCD,PTAFR,PTPN1,PTPN11,PTPN2,PTPN6,SOCS…
Interleukin receptor SHC signaling	ACTN2,AKAP9,ANGPT1,APBB1IP,ARAF,ARRB1,ARRB2,BRAF,BRAP,BTC,CALM1,CAMK2A,CAMK2B,CAMK2D,CAMK2G,CNKSR1,CNKSR2,CSF2,CSF2RA,CSF2RB,CSK,CUL3,DAB2IP,DLG4,DUSP1,DUSP10,DUSP16,DUSP2,DUSP4,DUSP5,DUSP6,DUSP7,DUSP8,DUSP9,EGF,EGFR,ERBB2,ERBB3,ERBB4,EREG,FGA,FGB,FGF1,FGF10,FGF16,FGF17,FGF18,FGF19,FGF2,FGF20,FGF22,FGF23,FGF3,FGF4,FGF5,FGF6,FGF7,FGF8,FGF9,FGFR1,FGFR2,FGFR3,FGFR4,FGG,FN1,FRS2,FRS3,FYN,GAB2,GRB2,GR…
Interleukin-1 processing	CASP1,IL18,IL1A,IL1B,NFKB1,NFKB2,RELA
Interleukin-1 signaling	BTRC,CHUK,CUL1,FBXW11,IKBKB,IKBKG,IL1A,IL1B,IL1R1,IL1R2,IL1RAP,IL1RN,IRAK1,IRAK2,IRAK3,IRAK4,MAP2K1,MAP2K4,MAP2K6,MAP3K3,MAP3K7,MAP3K8,MYD88,NFKB1,NOD1,NOD2,PELI1,PELI2,PELI3,RIPK2,RPS27A,SKP1,SQSTM1,TAB1,TAB2,TAB3,TNIP2,TOLLIP,TRAF6,UBA52,UBB,UBC,UBE2N,UBE2V1
Interleukin-2 signaling	ACTN2,AKAP9,ANGPT1,APBB1IP,ARAF,ARRB1,ARRB2,BRAF,BRAP,BTC,CALM1,CAMK2A,CAMK2B,CAMK2D,CAMK2G,CNKSR1,CNKSR2,CSF2,CSF2RA,CSF2RB,CSK,CUL3,DAB2IP,DLG4,DUSP1,DUSP10,DUSP16,DUSP2,DUSP4,DUSP5,DUSP6,DUSP7,DUSP8,DUSP9,EGF,EGFR,ERBB2,ERBB3,ERBB4,EREG,FGA,FGB,FGF1,FGF10,FGF16,FGF17,FGF18,FGF19,FGF2,FGF20,FGF22,FGF23,FGF3,FGF4,FGF5,FGF6,FGF7,FGF8,FGF9,FGFR1,FGFR2,FGFR3,FGFR4,FGG,FN1,FRS2,FRS3,FYN,GAB2,GRB2,GR…
Interleukin-3, 5 and GM-CSF signaling	ACTN2,AKAP9,ANGPT1,APBB1IP,ARAF,ARRB1,ARRB2,BLNK,BRAF,BRAP,BTC,CALM1,CAMK2A,CAMK2B,CAMK2D,CAMK2G,CBL,CNKSR1,CNKSR2,CRK,CRKL,CSF2,CSF2RA,CSF2RB,CSK,CUL3,DAB2IP,DLG4,DUSP1,DUSP10,DUSP16,DUSP2,DUSP4,DUSP5,DUSP6,DUSP7,DUSP8,DUSP9,EGF,EGFR,ERBB2,ERBB3,ERBB4,EREG,FGA,FGB,FGF1,FGF10,FGF16,FGF17,FGF18,FGF19,FGF2,FGF20,FGF22,FGF23,FGF3,FGF4,FGF5,FGF6,FGF7,FGF8,FGF9,FGFR1,FGFR2,FGFR3,FGFR4,FGG,FN1,FRS2,FRS…
Interleukin-6 family signaling	CBL,CLCF1,CNTF,CNTFR,CRLF1,CTF1,EBI3,IL11,IL11RA,IL12A,IL12RB2,IL27,IL27RA,IL6,IL6R,IL6ST,JAK1,JAK2,LIF,LIFR,OSM,OSMR,PTPN11,SOCS3,STAT1,STAT3,TYK2
Interleukin-6 signaling	CBL,IL6,IL6R,IL6ST,JAK1,JAK2,PTPN11,SOCS3,STAT1,STAT3,TYK2
Interleukin-7 signaling	HGF,IL2RG,IL7,IL7R,JAK1,JAK3,PIK3R1,PIK3R2,PIK3R3,STAT5A,STAT5B
Intraflagellar transport	CLUAP1,DYNC2H1,DYNC2LI1,DYNLL1,DYNLL2,DYNLRB1,DYNLRB2,HSPB11,IFT122,IFT140,IFT172,IFT20,IFT22,IFT27,IFT43,IFT46,IFT52,IFT57,IFT74,IFT80,IFT81,IFT88,KIF17,KIF3A,KIF3B,KIF3C,KIFAP3,TCTE3,TCTEX1D1,TCTEX1D2,TNPO1,TRAF3IP1,TRIP11,TTC21B,TTC26,TTC30A,TTC30B,WDR19,WDR34,WDR35,WDR60
Intrinsic Pathway for Apoptosis	AKT1,AKT2,AKT3,APAF1,BAD,BAK1,BAX,BBC3,BCL2,BCL2L1,BCL2L11,BID,BMF,CASP3,CASP7,CASP8,CASP9,CYCS,DIABLO,DYNLL1,DYNLL2,E2F1,GZMB,MAPK8,NMT1,PMAIP1,PPP3CC,PPP3R1,SFN,TFDP1,TP53,XIAP,YWHAB,YWHAE,YWHAG,YWHAH,YWHAQ,YWHAZ
Intrinsic Pathway of Fibrin Clot Formation	A2M,C1QBP,F10,F11,F12,F2,F8,F9,GP1BA,GP1BB,GP5,GP9,KLKB1,KNG1,PRCP,PROC,SERPINA5,SERPINC1,SERPIND1,SERPINE2,SERPING1,VWF
Inwardly rectifying K+ channels	ABCC8,ABCC9,GABBR1,GABBR2,GNB1,GNB2,GNB3,GNG10,GNG12,GNG2,GNG3,GNG4,GNG5,GNG7,GNG8,GNGT1,GNGT2,KCNJ1,KCNJ10,KCNJ11,KCNJ12,KCNJ14,KCNJ15,KCNJ16,KCNJ2,KCNJ3,KCNJ4,KCNJ5,KCNJ6,KCNJ8,KCNJ9
Ion channel transport	ANO1,ANO10,ANO2,ANO3,ANO4,ANO5,ANO6,ANO7,ANO8,ANO9,ARHGEF9,ASIC1,ASIC2,ASIC3,ASIC4,ASIC5,ASPH,ATP10A,ATP10B,ATP10D,ATP11A,ATP11B,ATP11C,ATP12A,ATP13A1,ATP13A2,ATP13A4,ATP13A5,ATP1A1,ATP1A2,ATP1A3,ATP1A4,ATP1B1,ATP1B2,ATP1B3,ATP2A1,ATP2A2,ATP2A3,ATP2B1,ATP2B2,ATP2B3,ATP2B4,ATP2C1,ATP2C2,ATP4A,ATP4B,ATP6AP1,ATP6V0A1,ATP6V0A2,ATP6V0A4,ATP6V0B,ATP6V0C,ATP6V0D1,ATP6V0D2,ATP6V0E1,ATP6V0E2,ATP6V1A,ATP6V…
Ion homeostasis	ABCC9,AHCYL1,ASPH,ATP1A1,ATP1A2,ATP1A3,ATP1A4,ATP1B1,ATP1B2,ATP1B3,ATP2A1,ATP2A2,ATP2A3,ATP2B1,ATP2B2,ATP2B3,ATP2B4,CALM1,CAMK2A,CAMK2B,CAMK2D,CAMK2G,CLIC2,DMPK,FKBP1B,FXYD1,FXYD2,FXYD3,FXYD4,FXYD6,FXYD7,ITPR1,ITPR2,ITPR3,KCNJ11,NOS1,ORAI1,PLN,PRKACA,RYR1,RYR2,RYR3,SLC8A1,SLC8A2,SLC8A3,SLN,SRI,STIM1,TNNI3,TRDN,TRPC1
Ion transport by P-type ATPases	ATP10A,ATP10B,ATP10D,ATP11A,ATP11B,ATP11C,ATP12A,ATP13A1,ATP13A2,ATP13A4,ATP13A5,ATP1A1,ATP1A2,ATP1A3,ATP1A4,ATP1B1,ATP1B2,ATP1B3,ATP2A1,ATP2A2,ATP2A3,ATP2B1,ATP2B2,ATP2B3,ATP2B4,ATP2C1,ATP2C2,ATP4A,ATP4B,ATP7A,ATP7B,ATP8A1,ATP8A2,ATP8B1,ATP8B2,ATP8B3,ATP8B4,ATP9A,ATP9B,CALM1,CAMK2A,CAMK2B,CAMK2D,CAMK2G,CUTC,FXYD1,FXYD2,FXYD3,FXYD4,FXYD6,FXYD7,PDZD11,PLN,SLN,SRI
Ionotropic activity of Kainate Receptors	CALM1,DLG1,DLG3,DLG4,GRIK1,GRIK2,GRIK3,GRIK4,GRIK5,NCALD
Iron uptake and transport	ABCG2,ATP6AP1,ATP6V0A1,ATP6V0A2,ATP6V0A4,ATP6V0B,ATP6V0C,ATP6V0D1,ATP6V0D2,ATP6V0E1,ATP6V0E2,ATP6V1A,ATP6V1B1,ATP6V1B2,ATP6V1C1,ATP6V1C2,ATP6V1D,ATP6V1E1,ATP6V1E2,ATP6V1F,ATP6V1G1,ATP6V1G2,ATP6V1G3,ATP6V1H,CP,CYBRD1,FLVCR1,FTH1,FTL,HEPH,HMOX1,HMOX2,LCN2,MCOLN1,SLC11A2,SLC22A17,SLC40A1,SLC46A1,STEAP2,STEAP3,TCIRG1,TF,TFRC
JNK (c-Jun kinases) phosphorylation and activation mediated by activated human TAK1	IKBKG,IRAK1,IRAK2,MAP2K4,MAP2K7,MAP3K7,MAPK10,MAPK8,MAPK9,NOD1,NOD2,RIPK2,TAB1,TAB2,TAB3,TRAF6
KSRP (KHSRP) binds and destabilizes mRNA	AKT1,DCP2,DIS3,EXOSC1,EXOSC2,EXOSC3,EXOSC4,EXOSC5,EXOSC6,EXOSC7,EXOSC8,EXOSC9,KHSRP,MAPK11,MAPK14,PARN,YWHAZ
Keratan sulfate biosynthesis	ACAN,B3GNT2,B3GNT3,B3GNT4,B3GNT7,B4GALT1,B4GALT2,B4GALT3,B4GALT4,B4GALT5,B4GALT6,B4GAT1,CHST1,CHST2,CHST5,CHST6,FMOD,KERA,LUM,OGN,OMD,PRELP,SLC35D2,ST3GAL1,ST3GAL2,ST3GAL3,ST3GAL4,ST3GAL6
Keratan sulfate degradation	ACAN,FMOD,GLB1,GLB1L,GNS,HEXA,HEXB,KERA,LUM,OGN,OMD,PRELP
Keratan sulfate/keratin metabolism	ACAN,B3GNT2,B3GNT3,B3GNT4,B3GNT7,B4GALT1,B4GALT2,B4GALT3,B4GALT4,B4GALT5,B4GALT6,B4GAT1,CHST1,CHST2,CHST5,CHST6,FMOD,GLB1,GLB1L,GNS,HEXA,HEXB,KERA,LUM,OGN,OMD,PRELP,SLC35D2,ST3GAL1,ST3GAL2,ST3GAL3,ST3GAL4,ST3GAL6
Ketone body metabolism	AACS,ACAT1,BDH1,BDH2,HMGCL,HMGCLL1,HMGCS2,OXCT1
Kinesins	CENPE,KIF11,KIF15,KIF18A,KIF20A,KIF22,KIF23,KIF26A,KIF2A,KIF2B,KIF2C,KIF3A,KIF3B,KIF3C,KIF4A,KIF4B,KIF5A,KIF5B,KIF5C,KIF9,KIFAP3,KIFC1,KLC1,KLC2,KLC3,KLC4,RACGAP1
L13a-mediated translational silencing of Ceruloplasmin expression	EIF1AX,EIF2S1,EIF2S2,EIF2S3,EIF3A,EIF3B,EIF3C,EIF3D,EIF3E,EIF3F,EIF3G,EIF3H,EIF3I,EIF3J,EIF3K,EIF3L,EIF3M,EIF4A1,EIF4A2,EIF4B,EIF4E,EIF4G1,EIF4H,FAU,PABPC1,RPL10,RPL10A,RPL11,RPL12,RPL13,RPL13A,RPL14,RPL15,RPL17,RPL18,RPL18A,RPL19,RPL21,RPL22,RPL23,RPL23A,RPL24,RPL26,RPL26L1,RPL27,RPL27A,RPL28,RPL29,RPL3,RPL30,RPL31,RPL32,RPL34,RPL35,RPL35A,RPL36,RPL36A,RPL37,RPL37A,RPL38,RPL39,RPL3L,RPL4,RPL41,R…
L1CAM interactions	ALCAM,ANK1,ANK2,ANK3,AP2A1,AP2A2,AP2B1,AP2M1,AP2S1,CD24,CHL1,CLTA,CNTN1,CNTN2,CNTN6,CNTNAP1,CSNK2A1,CSNK2A2,CSNK2B,DCX,DLG1,DLG3,DLG4,DNM1,DNM2,DNM3,DPYSL2,EGFR,EPHB2,EZR,FGFR1,HSPA8,ITGA1,ITGA10,ITGA2,ITGA2B,ITGA5,ITGA9,ITGAV,ITGB1,ITGB3,KCNQ2,KCNQ3,KIF4A,KIF4B,L1CAM,LAMA1,LAMB1,LAMC1,MAP2K1,MAP2K2,MAPK1,MAPK3,MSN,NCAM1,NCAN,NFASC,NRCAM,NRP1,NRP2,NUMB,PAK1,RAC1,RANBP9,RDX,RPS6KA1,RPS6KA2,RPS6KA3…
LDL-mediated lipid transport	APOB,APOF,CETP,LDLR,LDLRAP1,LPA
LGI-ADAM interactions	ADAM11,ADAM22,ADAM23,CACNG2,CACNG3,CACNG4,CACNG8,DLG4,LGI1,LGI2,LGI3,LGI4,STX1A,STX1B
LRR FLII-interacting protein 1 (LRRFIP1) activates type I IFN production	CREBBP,CTNNB1,EP300,IRF3,LRRFIP1
Lactose synthesis	B4GALT1,LALBA,SLC2A1
Lagging Strand Synthesis	APEX1,DNA2,FEN1,LIG1,PCNA,POLA1,POLA2,POLD1,POLD2,POLD3,POLD4,PRIM1,PRIM2,RFC1,RFC2,RFC3,RFC4,RFC5,RPA1,RPA2,RPA3
Laminin interactions	COL18A1,HSPG2,ITGA1,ITGA2,ITGA3,ITGA6,ITGA7,ITGAV,ITGB1,ITGB4,LAMA1,LAMA2,LAMA3,LAMA4,LAMA5,LAMB1,LAMB2,LAMB3,LAMC1,LAMC2,LAMC3,NID1,NID2
Late Phase of HIV Life Cycle	AAAS,CCNH,CCNK,CCNT1,CCNT2,CDK7,CDK9,CHMP2A,CHMP2B,CHMP3,CHMP4A,CHMP4B,CHMP4C,CHMP5,CHMP6,CHMP7,CTDP1,ELL,ERCC2,ERCC3,FURIN,GTF2A1,GTF2A2,GTF2B,GTF2E1,GTF2E2,GTF2F1,GTF2F2,GTF2H1,GTF2H2,GTF2H3,GTF2H4,GTF2H5,MNAT1,NCBP1,NCBP2,NDC1,NEDD4L,NELFA,NELFB,NELFCD,NELFE,NMT1,NMT2,NUP107,NUP133,NUP153,NUP155,NUP160,NUP188,NUP205,NUP210,NUP214,NUP35,NUP37,NUP43,NUP50,NUP54,NUP62,NUP85,NUP88,NUP93,NUP98,NUPL…
Latent infection of Homo sapiens with Mycobacterium tuberculosis	LTF,MT2748,Rv1280c,Rv1281c,Rv1282c,Rv1283c,Rv2238c,Rv2895c,adhE2,ahpC,ahpD,bfr,bfrB,dlaT,fgd1,ggtA,glbN,irtA,irtB,katG,lpdC,msrA,secA1,secA2,secD,secE,secF,secG,secY,sodB,sodC,tpx,trx-2,trxA,trxB
Leading Strand Synthesis	PCNA,POLA1,POLA2,POLD1,POLD2,POLD3,POLD4,PRIM1,PRIM2,RFC1,RFC2,RFC3,RFC4,RFC5
Lectin pathway of complement activation	FCN1,FCN2,FCN3,MASP1,MASP2,MBL2
Leukotriene receptors	CYSLTR1,CYSLTR2,GPR17,LTB4R,LTB4R2
Ligand-dependent caspase activation	CASP8,CD14,CFLAR,FADD,FAS,FASLG,LY96,MC159L,ORF71,RIPK1,TICAM1,TICAM2,TLR3,TLR4,TNFRSF10A,TNFRSF10B,TNFSF10,TRADD,TRAF2
Ligand-gated ion channel transport	ARHGEF9,GABRA1,GABRA2,GABRA3,GABRA4,GABRA5,GABRA6,GABRB1,GABRB2,GABRB3,GABRG2,GABRG3,GABRQ,GABRR1,GABRR2,GABRR3,GLRA1,GLRA2,GLRA3,GLRA4,GLRB,HTR3A,HTR3B,HTR3C,HTR3D,HTR3E
Ligand-independent caspase activation via DCC	APPL1,CASP3,CASP9,DAPK1,DAPK2,DAPK3,DCC,MAGED1,UNC5A,UNC5B
Ligand-receptor interactions	BOC,CDON,DHH,GAS1,HHIP,IHH,PTCH1,SHH
Linoleic acid (LA) metabolism	ABCD1,ACSL1,ELOVL1,ELOVL2,ELOVL3,ELOVL5,FADS1,FADS2
Lipid digestion, mobilization, and transport	A2M,ABCA1,ABCG1,ABCG5,ABCG8,ABHD5,ALB,AMN,APOA1,APOA2,APOA4,APOA5,APOB,APOC2,APOC3,APOE,APOF,BMP1,CAV1,CEL,CETP,CLPS,CUBN,FABP1,FABP12,FABP2,FABP3,FABP4,FABP5,FABP6,FABP7,FABP9,HSPG2,LCAT,LDLR,LDLRAP1,LIPC,LIPE,LIPF,LIPG,LIPH,LIPI,LIPJ,LIPK,LIPM,LIPN,LMF1,LMF2,LPA,LPL,MGLL,MTTP,NPC1L1,P4HB,PLIN1,PLTP,PNLIP,PNLIPRP1,PNLIPRP2,PNLIPRP3,PPP1CA,PPP1CB,PPP1CC,PRKACA,PRKACB,PRKACG,SAR1B,SCARB1,SDC1
Lipoprotein metabolism	A2M,ABCA1,ABCG1,ALB,AMN,APOA1,APOA2,APOA4,APOA5,APOB,APOC2,APOC3,APOE,APOF,BMP1,CETP,CUBN,HSPG2,LCAT,LDLR,LDLRAP1,LIPC,LPA,LPL,MTTP,P4HB,PLTP,SAR1B,SCARB1,SDC1
Localization of the PINCH-ILK-PARVIN complex to focal adhesions	ILK,ITGB1,PARVA,PXN
Loss of Function of FBXW7 in Cancer and NOTCH1 Signaling	CUL1,FBXW7,NOTCH1,RBX1,SKP1
Loss of Function of SMAD2/3 in Cancer	SMAD2,SMAD3,SMAD4,TGFB1,TGFBR1,TGFBR2,ZFYVE9
Loss of Function of SMAD4 in Cancer	SMAD2,SMAD3,SMAD4
Loss of Function of TGFBR1 in Cancer	FKBP1A,SMAD2,SMAD3,TGFB1,TGFBR1,TGFBR2,ZFYVE9
Loss of Function of TGFBR2 in Cancer	FKBP1A,TGFB1,TGFBR1,TGFBR2
Loss of Nlp from mitotic centrosomes	ACTR1A,AKAP9,ALMS1,CCP110,CDK1,CDK5RAP2,CENPJ,CEP131,CEP135,CEP152,CEP164,CEP192,CEP250,CEP290,CEP41,CEP57,CEP63,CEP70,CEP72,CEP76,CEP78,CETN2,CKAP5,CLASP1,CNTRL,CSNK1D,CSNK1E,DCTN1,DCTN2,DCTN3,DYNC1H1,DYNC1I2,DYNLL1,FGFR1OP,HAUS2,HSP90AA1,MAPRE1,NDE1,NEDD1,NEK2,NINL,ODF2,OFD1,PAFAH1B1,PCM1,PCNT,PLK1,PLK4,PPP2R1A,PRKACA,PRKAR2B,SDCCAG8,SFI1,SSNA1,TUBA1A,TUBA4A,TUBB,TUBB4A,TUBB4B,TUBG1,YWHAE,YWHAG
Loss of proteins required for interphase microtubule organization from the centrosome	ACTR1A,AKAP9,ALMS1,CCP110,CDK1,CDK5RAP2,CENPJ,CEP131,CEP135,CEP152,CEP164,CEP192,CEP250,CEP290,CEP41,CEP57,CEP63,CEP70,CEP72,CEP76,CEP78,CETN2,CKAP5,CLASP1,CNTRL,CSNK1D,CSNK1E,DCTN1,DCTN2,DCTN3,DYNC1H1,DYNC1I2,DYNLL1,FGFR1OP,HAUS2,HSP90AA1,MAPRE1,NDE1,NEDD1,NEK2,NINL,ODF2,OFD1,PAFAH1B1,PCM1,PCNT,PLK1,PLK4,PPP2R1A,PRKACA,PRKAR2B,SDCCAG8,SFI1,SSNA1,TUBA1A,TUBA4A,TUBB,TUBB4A,TUBB4B,TUBG1,YWHAE,YWHAG
Lysine catabolism	AADAT,AASS,ALDH7A1,CRYM,DLD,DLST,GCDH,HYKK,OGDH,PHYKPL,PIPOX,SLC25A21
Lysosomal glycogen catabolism	GAA,GYG1,GYG2
Lysosome Vesicle Biogenesis	AP1B1,AP1G1,AP1G2,AP1M1,AP1M2,AP1S1,AP1S2,AP1S3,AP4B1,AP4E1,AP4M1,AP4S1,APP,ARF1,ARRB1,BLOC1S1,CHMP2A,CLTA,CLTB,CLTC,CLVS1,CLVS2,CTSZ,DNAJC6,DNASE2,DNM2,GNS,HGS,HSPA8,M6PR,SH3GL2,TXNDC5,VAMP2,VAMP7,VAMP8
Lysosphingolipid and LPA receptors	LPAR1,LPAR2,LPAR3,LPAR5,S1PR1,S1PR2,S1PR3,S1PR4,S1PR5
M Phase	AAAS,AHCTF1,ANAPC1,ANAPC10,ANAPC11,ANAPC15,ANAPC16,ANAPC2,ANAPC4,ANAPC5,ANAPC7,ANKLE2,APITD1,ARPP19,AURKB,B9D2,BANF1,BIRC5,BLZF1,BUB1,BUB1B,BUB3,CASC5,CCNB1,CCNB2,CDC16,CDC20,CDC23,CDC26,CDC27,CDCA5,CDCA8,CDK1,CENPA,CENPC,CENPE,CENPF,CENPH,CENPI,CENPK,CENPL,CENPM,CENPN,CENPO,CENPP,CENPQ,CENPT,CENPU,CKAP5,CLASP1,CLASP2,CLIP1,CNEP1R1,CSNK2A1,CSNK2A2,CSNK2B,CTDNEP1,DSN1,EMD,ENSA,ERCC6L,ESPL1,FBXO5,G…
M/G1 Transition	CDC45,CDC6,CDC7,CDK2,CDT1,DBF4,E2F1,E2F2,E2F3,GMNN,MCM10,MCM2,MCM3,MCM4,MCM5,MCM6,MCM7,MCM8,ORC1,ORC2,ORC3,ORC4,ORC5,ORC6,POLA1,POLA2,POLE,POLE2,PRIM1,PRIM2,PSMA1,PSMA2,PSMA3,PSMA4,PSMA5,PSMA6,PSMA7,PSMA8,PSMB1,PSMB10,PSMB11,PSMB2,PSMB3,PSMB4,PSMB5,PSMB6,PSMB7,PSMB8,PSMB9,PSMC1,PSMC2,PSMC3,PSMC4,PSMC5,PSMC6,PSMD1,PSMD10,PSMD11,PSMD12,PSMD13,PSMD14,PSMD2,PSMD3,PSMD4,PSMD5,PSMD6,PSMD7,PSMD8,PSMD9,P…
MAP kinase activation in TLR cascade	ATF1,ATF2,BTRC,CHUK,CREB1,CUL1,DUSP3,DUSP4,DUSP6,DUSP7,ELK1,FBXW11,FOS,IKBKB,IKBKG,IRAK1,IRAK2,JUN,MAP2K1,MAP2K3,MAP2K4,MAP2K6,MAP2K7,MAP3K7,MAP3K8,MAPK1,MAPK10,MAPK11,MAPK14,MAPK3,MAPK7,MAPK8,MAPK9,MAPKAPK2,MAPKAPK3,MEF2A,MEF2C,NFKB1,NOD1,NOD2,PPP2CA,PPP2CB,PPP2R1A,PPP2R1B,PPP2R5D,RIPK2,RPS27A,RPS6KA1,RPS6KA2,RPS6KA3,RPS6KA5,SKP1,TAB1,TAB2,TAB3,TNIP2,TRAF6,UBA52,UBB,UBC
MAP2K and MAPK activation	APBB1IP,ARAF,ARRB1,ARRB2,BRAF,CNKSR1,CNKSR2,CSK,FGA,FGB,FGG,FN1,HRAS,IL17RD,IQGAP1,ITGA2B,ITGB3,KRAS,KSR1,KSR2,LAMTOR2,LAMTOR3,MAP2K1,MAP2K2,MAPK1,MAPK3,MARK3,NRAS,PEBP1,RAF1,RAP1A,RAP1B,SRC,TLN1,VCL,VWF,WDR83,YWHAB
MAP3K8 (TPL2)-dependent MAPK1/3 activation	BTRC,CHUK,CUL1,FBXW11,IKBKB,IKBKG,MAP2K1,MAP2K4,MAP3K8,NFKB1,RPS27A,SKP1,TNIP2,UBA52,UBB,UBC
MAPK family signaling cascades	ACTN2,AGO1,AGO2,AGO3,AGO4,AKAP9,ANGPT1,APBB1IP,ARAF,ARRB1,ARRB2,BRAF,BRAP,BTC,CALM1,CAMK2A,CAMK2B,CAMK2D,CAMK2G,CCND3,CDC14A,CDC14B,CDC42,CDC42EP2,CDC42EP3,CDC42EP5,CDK1,CNKSR1,CNKSR2,CSF2,CSF2RA,CSF2RB,CSK,CUL3,DAB2IP,DLG4,DNAJB1,DUSP1,DUSP10,DUSP16,DUSP2,DUSP4,DUSP5,DUSP6,DUSP7,DUSP8,DUSP9,EGF,EGFR,ERBB2,ERBB3,ERBB4,EREG,ETV4,FGA,FGB,FGF1,FGF10,FGF16,FGF17,FGF18,FGF19,FGF2,FGF20,FGF22,FGF23,FGF…
MAPK targets/ Nuclear events mediated by MAP kinases	ATF1,ATF2,CREB1,DUSP3,DUSP4,DUSP6,DUSP7,ELK1,FOS,JUN,MAPK1,MAPK10,MAPK11,MAPK14,MAPK3,MAPK7,MAPK8,MAPK9,MAPKAPK2,MEF2A,MEF2C,PPP2CA,PPP2CB,PPP2R1A,PPP2R1B,PPP2R5D,RPS6KA1,RPS6KA2,RPS6KA3,RPS6KA5
MAPK1 (ERK2) activation	IL6,IL6R,IL6ST,JAK1,JAK2,MAP2K2,MAPK1,PTPN11,TYK2
MAPK1/MAPK3 signaling	ACTN2,AKAP9,ANGPT1,APBB1IP,ARAF,ARRB1,ARRB2,BRAF,BRAP,BTC,CALM1,CAMK2A,CAMK2B,CAMK2D,CAMK2G,CDK1,CNKSR1,CNKSR2,CSF2,CSF2RA,CSF2RB,CSK,CUL3,DAB2IP,DLG4,DUSP1,DUSP10,DUSP16,DUSP2,DUSP4,DUSP5,DUSP6,DUSP7,DUSP8,DUSP9,EGF,EGFR,ERBB2,ERBB3,ERBB4,EREG,FGA,FGB,FGF1,FGF10,FGF16,FGF17,FGF18,FGF19,FGF2,FGF20,FGF22,FGF23,FGF3,FGF4,FGF5,FGF6,FGF7,FGF8,FGF9,FGFR1,FGFR2,FGFR3,FGFR4,FGG,FN1,FRS2,FRS3,FYN,GRB2,GR…
MAPK3 (ERK1) activation	CDK1,IL6,IL6R,IL6ST,JAK1,JAK2,MAP2K1,MAPK3,PTPN11,TYK2
MAPK6/MAPK4 signaling	AGO1,AGO2,AGO3,AGO4,CCND3,CDC14A,CDC14B,CDC42,CDC42EP2,CDC42EP3,CDC42EP5,CDK1,DNAJB1,ETV4,FOXO1,FOXO3,HSPB1,IGF2BP1,JUN,KALRN,MAPK4,MAPK6,MAPK6 gene,MAPKAPK5,MIR34B,MIR34C,MMP10,MMP2,MOV10,MYC,NCOA3,PAK1,PAK2,PAK3,PRKACA,PRKACB,PRKACG,PSMA1,PSMA2,PSMA3,PSMA4,PSMA5,PSMA6,PSMA7,PSMA8,PSMB1,PSMB10,PSMB11,PSMB2,PSMB3,PSMB4,PSMB5,PSMB6,PSMB7,PSMB8,PSMB9,PSMC1,PSMC2,PSMC3,PSMC4,PSMC5,PSMC6,PSMD1,PSMD10…
MASTL Facilitates Mitotic Progression	ARPP19,CCNB1,CDK1,ENSA,MASTL,PPP2CA,PPP2CB,PPP2R1A,PPP2R1B,PPP2R2D
MGMT-mediated DNA damage reversal	MGMT
MHC class II antigen presentation	ACTR1A,ACTR1B,AP1B1,AP1G1,AP1M1,AP1M2,AP1S1,AP1S2,AP1S3,AP2A1,AP2A2,AP2B1,AP2M1,AP2S1,ARF1,CANX,CD74,CENPE,CLTA,CLTC,CTSA,CTSB,CTSC,CTSD,CTSE,CTSF,CTSH,CTSK,CTSL,CTSO,CTSS,CTSV,DCTN1,DCTN2,DCTN3,DCTN4,DCTN5,DCTN6,DNM1,DNM2,DNM3,DYNC1H1,DYNC1I1,DYNC1I2,DYNC1LI2,DYNC2H1,DYNC2LI1,DYNLL1,DYNLL2,HLA-DMA,HLA-DMB,HLA-DOA,HLA-DOB,HLA-DPA1,HLA-DPB1,HLA-DQA1,HLA-DQA2,HLA-DQB1,HLA-DQB2,HLA-DRA,HLA-DRB1,HLA-…
Macroautophagy	AMBRA1,ATG10,ATG101,ATG12,ATG13,ATG14,ATG16L1,ATG3,ATG4A,ATG4B,ATG4C,ATG4D,ATG5,ATG7,ATG9A,ATG9B,BECN1,CHMP2A,CHMP2B,CHMP3,CHMP4A,CHMP4B,CHMP4C,CHMP6,CHMP7,DYNLL1,DYNLL2,GABARAP,GABARAPL1,GABARAPL2,GABARAPL3,LAMTOR1,LAMTOR2,LAMTOR3,LAMTOR4,LAMTOR5,MAP1LC3A,MAP1LC3B,MAP1LC3C,MLST8,MTMR14,MTMR3,MTOR,PIK3C3,PIK3R4,PRKAA1,PRKAA2,PRKAB1,PRKAB2,PRKAG1,PRKAG2,PRKAG3,RB1CC1,RHEB,RPTOR,RRAGA,RRAGB,RRAGC,R…
Meiosis	ACD,ATM,ATR,BLM,BRCA1,BRCA2,CDK2,CDK4,DIDO1,DMC1,FKBP6,H2AFB1,H2AFX,H2AFZ,H2BFS,H3F3A,HIST1H2AB,HIST1H2AC,HIST1H2AD,HIST1H2AJ,HIST1H2BA,HIST1H2BB,HIST1H2BC,HIST1H2BD,HIST1H2BH,HIST1H2BJ,HIST1H2BK,HIST1H2BL,HIST1H2BM,HIST1H2BN,HIST1H2BO,HIST1H3A,HIST1H4A,HIST2H2AA3,HIST2H2AC,HIST2H2BE,HIST2H3A,HIST3H2BB,HIST3H3,HSPA2,LMNA,LMNB1,MLH1,MLH3,MND1,MRE11A,MSH4,MSH5,NBN,POT1,PRDM9,PSMC3IP,RAD21,RAD50,RAD…
Meiotic recombination	ATM,BLM,BRCA1,BRCA2,CDK2,CDK4,DMC1,H2AFB1,H2AFX,H2AFZ,H2BFS,H3F3A,HIST1H2AB,HIST1H2AC,HIST1H2AD,HIST1H2AJ,HIST1H2BA,HIST1H2BB,HIST1H2BC,HIST1H2BD,HIST1H2BH,HIST1H2BJ,HIST1H2BK,HIST1H2BL,HIST1H2BM,HIST1H2BN,HIST1H2BO,HIST1H3A,HIST1H4A,HIST2H2AA3,HIST2H2AC,HIST2H2BE,HIST2H3A,HIST3H2BB,HIST3H3,MLH1,MLH3,MND1,MRE11A,MSH4,MSH5,NBN,PRDM9,PSMC3IP,RAD50,RAD51,RAD51C,RBBP8,RPA1,RPA2,RPA3,SPO11,TEX15,TOP3A
Meiotic synapsis	ACD,ATR,BRCA1,DIDO1,FKBP6,H2AFB1,H2AFX,H2AFZ,H2BFS,HIST1H2AB,HIST1H2AC,HIST1H2AD,HIST1H2AJ,HIST1H2BA,HIST1H2BB,HIST1H2BC,HIST1H2BD,HIST1H2BH,HIST1H2BJ,HIST1H2BK,HIST1H2BL,HIST1H2BM,HIST1H2BN,HIST1H2BO,HIST1H4A,HIST2H2AA3,HIST2H2AC,HIST2H2BE,HIST3H2BB,HIST3H3,HSPA2,LMNA,LMNB1,POT1,RAD21,REC8,SMC1A,SMC1B,SMC3,STAG1,STAG2,STAG3,SUN1,SUN2,SYCE1,SYCE2,SYCP1,SYCP2,SYCP3,SYNE1,SYNE2,TERF1,TERF2,TERF2IP,…
Melanin biosynthesis	DCT,TYR
Membrane Trafficking	AKT1,AKT2,ANK1,ANK2,ANK3,ANKRD28,AP1B1,AP1G1,AP1G2,AP1M1,AP1M2,AP1S1,AP1S2,AP1S3,AP2M1,AP3B1,AP3S1,AP4B1,AP4E1,AP4M1,AP4S1,APP,ARCN1,AREG,ARF1,ARF3,ARF4,ARF5,ARFGAP1,ARFGAP2,ARFGAP3,ARRB1,ASPSCR1,BET1,BET1L,BLOC1S1,BLOC1S3,BLOC1S4,BLOC1S6,C2CD5,CALM1,CD55,CD59,CHMP2A,CHMP2B,CHMP3,CHMP4A,CHMP4B,CHMP4C,CHMP5,CHMP6,CHMP7,CLINT1,CLTA,CLTB,CLTC,CLTCL1,CLVS1,CLVS2,CNIH1,CNIH2,CNIH3,COG1,COG2,COG3,COG4,…
Membrane binding and targetting of GAG proteins	NMT2,RPS27A,TSG101,UBA52,UBB,UBC,VPS28,VPS37A,VPS37B,VPS37C,VPS37D,gag
Metabolic disorders of biological oxidation enzymes	CYP11A1,FDX1,FDX1L,FDXR,MC2R,POMC
Metabolism	A2M,AAAS,AACS,AADAC,AADAT,AANAT,AASDHPPT,AASS,ABCA1,ABCB1,ABCB11,ABCB4,ABCB7,ABCC1,ABCC3,ABCC5,ABCC8,ABCD1,ABCD4,ABCG1,ABCG2,ABCG5,ABCG8,ABHD10,ABHD14B,ABHD3,ABHD4,ABHD5,ACAA1,ACACA,ACACB,ACAD10,ACAD11,ACAD8,ACAD9,ACADL,ACADM,ACADS,ACADSB,ACADVL,ACAN,ACAT1,ACER1,ACER2,ACER3,ACHE,ACLY,ACMSD,ACO2,ACOT1,ACOT11,ACOT12,ACOT13,ACOT2,ACOT4,ACOT6,ACOT7,ACOT7L,ACOT8,ACOT9,ACOX1,ACOX2,ACOX3,ACP5,ACSBG1,ACS…
Metabolism of Angiotensinogen to Angiotensins	ACE,ACE2,AGT,ANPEP,ATP6AP2,CMA1,CPA3,CPB1,CPB2,CTSD,CTSG,CTSZ,ENPEP,GZMH,MME,REN
Metabolism of amino acids and derivatives	AADAT,AANAT,AASS,ACAD8,ACADSB,ACAT1,ACMSD,ADI1,AFMID,AGMAT,AGXT,AGXT2,AHCY,AIMP1,AIMP2,ALDH18A1,ALDH4A1,ALDH6A1,ALDH7A1,ALDH9A1,AMD1,AMDHD1,AMT,APIP,ARG1,ARG2,ASL,ASMT,ASNS,ASPA,ASRGL1,ASS1,AUH,AZIN1,AZIN2,BBOX1,BCAT1,BCAT2,BCKDHA,BCKDHB,BCKDK,BHMT,BHMT2,CARNS1,CBS,CCBL1,CCBL2,CDO1,CGA,CKB,CKM,CKMT1A,CKMT2,CNDP2,CPS1,CRYM,CSAD,CTH,DAO,DARS,DBH,DBT,DCT,DDC,DHTKD1,DIO1,DIO2,DIO3,DLAT,DLD,DLST,DUOX1…
Metabolism of carbohydrates	AAAS,ABCC5,ACAN,ADPGK,AGL,AGRN,AKR1A1,AKR1B1,ALDOA,ALDOB,ALDOC,AMY1A,AMY1B,AMY2A,AMY2B,ARSB,B3GALT6,B3GAT1,B3GAT2,B3GAT3,B3GNT2,B3GNT3,B3GNT4,B3GNT7,B4GALT1,B4GALT2,B4GALT3,B4GALT4,B4GALT5,B4GALT6,B4GALT7,B4GAT1,BCAN,BGN,CALM1,CD44,CEMIP,CHIA,CHIT1,CHP1,CHPF,CHPF2,CHST1,CHST11,CHST12,CHST13,CHST14,CHST15,CHST2,CHST3,CHST5,CHST6,CHST7,CHST9,CHSY1,CHSY3,CRYL1,CSGALNACT1,CSGALNACT2,CSPG4,CSPG5,DCN,D…
Metabolism of fat-soluble vitamins	AGRN,AKR1B10,AKR1C1,AKR1C3,AKR1C4,APOA1,APOA2,APOA4,APOB,APOC2,APOC3,APOE,APOM,BCO1,BCO2,CLPS,CUBN,CYP24A1,CYP27B1,CYP2R1,GC,GPC1,GPC2,GPC3,GPC4,GPC5,GPC6,HSPG2,LDLR,LGMN,LPL,LRAT,LRP1,LRP10,LRP12,LRP2,LRP8,PLB1,PNLIP,RBP1,RBP2,RBP4,RDH11,SDC1,SDC2,SDC3,SDC4,TTR,UBIAD1,VKORC1,VKORC1L1
Metabolism of folate and pterines	DHFR,DHFRL1,FPGS,MTHFD1,MTHFD1L,MTHFR,SHMT1,SHMT2,SLC19A1,SLC25A32,SLC46A1
Metabolism of ingested H2SeO4 and H2SeO3 into H2Se	GSR,PAPSS1,PAPSS2,TXNRD1
Metabolism of ingested MeSeO2H into MeSeH	TXNRD1
Metabolism of ingested SeMet, Sec, MeSec into H2Se	AHCY,CBS,CTH,GNMT,HNMT,MAT1A,NNMT,SCLY
Metabolism of lipids and lipoproteins	A2M,AACS,ABCA1,ABCB11,ABCB4,ABCC1,ABCC3,ABCD1,ABCG1,ABCG5,ABCG8,ABHD3,ABHD4,ABHD5,ACAA1,ACACA,ACACB,ACAD10,ACAD11,ACADL,ACADM,ACADS,ACADVL,ACAT1,ACER1,ACER2,ACER3,ACHE,ACLY,ACOT1,ACOT11,ACOT12,ACOT13,ACOT2,ACOT4,ACOT6,ACOT7,ACOT7L,ACOT8,ACOT9,ACOX1,ACOX2,ACOX3,ACSBG1,ACSBG2,ACSF2,ACSF3,ACSL1,ACSL3,ACSL4,ACSL5,ACSL6,AGK,AGMO,AGPAT1,AGPAT2,AGPAT3,AGPAT4,AGPAT5,AGPAT6,AGPAT9,AGPS,AGT,AKR1B1,AKR1B15,…
Metabolism of nitric oxide	AKT1,CALM1,CAV1,CYGB,DDAH1,DDAH2,DHFR,DNM2,GCH1,GCHFR,HSP90AA1,LYPLA1,NOS3,NOSIP,NOSTRIN,PRKG2,PTS,SPR,WASL,ZDHHC21
Metabolism of non-coding RNA	AAAS,CLNS1A,DDX20,GEMIN2,GEMIN4,GEMIN5,GEMIN6,GEMIN7,NCBP1,NCBP2,NDC1,NUP107,NUP133,NUP153,NUP155,NUP160,NUP188,NUP205,NUP210,NUP214,NUP35,NUP37,NUP43,NUP50,NUP54,NUP62,NUP85,NUP88,NUP93,NUP98,NUPL1,NUPL2,PHAX,POM121,POM121C,PRMT5,RAE1,RANBP2,SEH1L,SMN1,SNRPB,SNRPD1,SNRPD2,SNRPD3,SNRPE,SNRPF,SNRPG,SNUPN,TGS1,TPR,WDR77
Metabolism of nucleotides	ADA,ADAL,ADK,ADPRM,ADSL,ADSS,ADSSL1,AGXT2,AK1,AK2,AK4,AK5,AK6,AK7,AK8,AK9,AMPD1,AMPD2,AMPD3,APRT,ATIC,CAD,CAT,CDA,CMPK1,CTPS1,CTPS2,DCK,DCTD,DCTPP1,DGUOK,DHODH,DPYD,DPYS,DTYMK,DUT,GART,GDA,GLRX,GMPR,GMPR2,GMPS,GPX1,GSR,GUK1,HDHD1,HPRT1,IMPDH1,IMPDH2,ITPA,LHPP,NME1,NME2,NME4,NT5C,NT5C1A,NT5C1B,NT5C2,NT5C3A,NT5E,NT5M,NUDT1,NUDT15,NUDT16,NUDT18,NUDT5,NUDT9,PAICS,PFAS,PNP,PPAT,RRM1,RRM2,RRM2B,TK1,TK2…
Metabolism of polyamines	ADI1,AGMAT,AMD1,APIP,ARG1,ARG2,ASL,ASS1,AZIN1,AZIN2,CKB,CKM,CKMT1A,CKMT2,CPS1,ENOPH1,GAMT,GATM,GOT1,MRI1,MTAP,NAGS,NQO1,OAZ1,OAZ2,OAZ3,ODC1,OTC,PAOX,PSMA1,PSMA2,PSMA3,PSMA4,PSMA5,PSMA6,PSMA7,PSMA8,PSMB1,PSMB10,PSMB11,PSMB2,PSMB3,PSMB4,PSMB5,PSMB6,PSMB7,PSMB8,PSMB9,PSMC1,PSMC2,PSMC3,PSMC4,PSMC5,PSMC6,PSMD1,PSMD10,PSMD11,PSMD12,PSMD13,PSMD14,PSMD2,PSMD3,PSMD4,PSMD5,PSMD6,PSMD7,PSMD8,PSMD9,PSME1,PSM…
Metabolism of porphyrins	ALAD,ALAS1,ALAS2,BLVRA,BLVRB,COX10,COX15,CPOX,FECH,HMBS,HMOX1,HMOX2,PPOX,UGT1A1,UGT1A4,UROD,UROS
Metabolism of proteins	7SL RNA (ENSG00000222619),7SL RNA (ENSG00000222639),A4GNT,AAAS,ABCA3,ACADVL,ACE,ACE2,ACHE,ACO2,ACTB,ADAMTS1,ADAMTS10,ADAMTS12,ADAMTS13,ADAMTS14,ADAMTS15,ADAMTS16,ADAMTS17,ADAMTS18,ADAMTS19,ADAMTS2,ADAMTS20,ADAMTS3,ADAMTS4,ADAMTS5,ADAMTS6,ADAMTS7,ADAMTS8,ADAMTS9,ADAMTSL1,ADAMTSL2,ADAMTSL3,ADAMTSL4,ADAMTSL5,ADD1,ADGRF5,ADORA2A,ADORA2B,ADRA2A,ADRA2C,AGT,ALG1,ALG10,ALG10B,ALG11,ALG12,ALG13,ALG14,ALG2…
Metabolism of serotonin	ALDH2,MAOA
Metabolism of steroid hormones	AKR1B1,AKR1B15,CGA,CYP11A1,CYP11B1,CYP11B2,CYP17A1,CYP19A1,CYP21A2,FDX1,FDX1L,FDXR,HSD11B1,HSD11B2,HSD17B1,HSD17B11,HSD17B12,HSD17B3,HSD3B1,HSD3B2,LHB,POMC,SRD5A1,SRD5A2,SRD5A3,STAR,STARD4,STARD5,STARD6
Metabolism of vitamin K	UBIAD1,VKORC1,VKORC1L1
Metabolism of vitamins and cofactors	AASDHPPT,ABCC1,ABCD4,ACACA,ACACB,ACP5,AGRN,AKR1B10,AKR1C1,AKR1C3,AKR1C4,AMN,AOX1,APOA1,APOA2,APOA4,APOB,APOC2,APOC3,APOE,APOM,BCO1,BCO2,BTD,CD320,CLPS,COASY,CTRB1,CTRB2,CTRC,CUBN,CYB5A,CYB5R3,CYP24A1,CYP27B1,CYP2R1,CYP8B1,DHFR,DHFRL1,ENPP1,FASN,FLAD1,FPGS,GC,GIF,GPC1,GPC2,GPC3,GPC4,GPC5,GPC6,GPHN,GSTO1,GSTO2,HLCS,HSPG2,LDLR,LGMN,LMBRD1,LPL,LRAT,LRP1,LRP10,LRP12,LRP2,LRP8,MCCC1,MCCC2,MMAA,MMAB,MMA…
Metabolism of water-soluble vitamins and cofactors	AASDHPPT,ABCC1,ABCD4,ACACA,ACACB,ACP5,AMN,AOX1,BTD,CD320,COASY,CTRB1,CTRB2,CTRC,CUBN,CYB5A,CYB5R3,CYP8B1,DHFR,DHFRL1,ENPP1,FASN,FLAD1,FPGS,GIF,GPHN,GSTO1,GSTO2,HLCS,LMBRD1,MCCC1,MCCC2,MMAA,MMAB,MMACHC,MMADHC,MOCOS,MOCS1,MOCS2,MOCS3,MTHFD1,MTHFD1L,MTHFR,MTR,MTRR,MUT,NADK,NADSYN1,NAMPT,NAPRT,NFS1,NMNAT1,NMNAT2,NMNAT3,PANK1,PANK2,PANK3,PANK4,PC,PCCA,PCCB,PDXK,PDZD11,PNPO,PPCDC,PPCS,PRSS1,PRSS3,PTGIS…
Metal ion SLC transporters	CP,HEPH,SLC11A1,SLC11A2,SLC30A1,SLC30A2,SLC30A3,SLC30A5,SLC30A6,SLC30A7,SLC30A8,SLC31A1,SLC39A1,SLC39A10,SLC39A14,SLC39A2,SLC39A3,SLC39A4,SLC39A5,SLC39A6,SLC39A7,SLC39A8,SLC40A1,SLC41A1,SLC41A2
Metallothioneins bind metals	MT1A,MT1B,MT1E,MT1F,MT1G,MT1H,MT1M,MT1X,MT2A,MT3,MT4
Methionine salvage pathway	ADI1,APIP,ENOPH1,GOT1,MRI1,MTAP
Methylation	AHCY,AS3MT,COMT,CYP1A2,GSTO1,MAT1A,MAT2A,MAT2B,MTR,MTRR,NNMT,TPMT
Methylation of MeSeH for excretion	INMT
MicroRNA (miRNA) biogenesis	AGO1,AGO2,AGO3,AGO4,DGCR8,DICER1,DROSHA,POLR2A,POLR2B,POLR2C,POLR2D,POLR2E,POLR2F,POLR2G,POLR2H,POLR2I,POLR2J,POLR2K,POLR2L,PRKRA,RAN,TARBP2,XPO5
Microtubule-dependent trafficking of connexons from Golgi to the plasma membrane	GJA1
Mineralocorticoid biosynthesis	CGA,CYP11B2,CYP21A2,HSD3B1,HSD3B2,LHB
Minus-strand DNA synthesis	PPIA,gag,gag-pol,rev,vif,vpr,vpu
Miscellaneous substrates	CYP2D6,CYP2S1,CYP2U1,CYP2W1,CYP3A43,CYP4A11,CYP4A22,CYP4B1,CYP4F11,CYP4F2,CYP4F22,CYP4F3
Miscellaneous transport and binding events	ADD1,ADD2,ADD3,ANKH,AZGP1,CTNS,DMTN,MAGT1,MMGT1,MRS2,NIPA1,NIPA2,NIPAL1,NIPAL2,NIPAL3,NIPAL4,PIP,TUSC3
Mismatch Repair	EXO1,LIG1,MLH1,MSH2,MSH3,MSH6,PCNA,PMS2,POLD1,POLD2,POLD3,POLD4,RPA1,RPA2,RPA3
Mismatch repair (MMR) directed by MSH2:MSH3 (MutSbeta)	EXO1,LIG1,MLH1,MSH2,MSH3,PCNA,PMS2,POLD1,POLD2,POLD3,POLD4,RPA1,RPA2,RPA3
Mismatch repair (MMR) directed by MSH2:MSH6 (MutSalpha)	EXO1,LIG1,MLH1,MSH2,MSH6,PCNA,PMS2,POLD1,POLD2,POLD3,POLD4,RPA1,RPA2,RPA3
Misspliced GSK3beta mutants stabilize beta-catenin	AMER1,APC,AXIN1,CSNK1A1,CTNNB1,GSK3B,PPP2CA,PPP2CB,PPP2R1A,PPP2R1B,PPP2R5A,PPP2R5B,PPP2R5C,PPP2R5D,PPP2R5E
Misspliced LRP5 mutants have enhanced beta-catenin-dependent signaling	DKK1,DKK2,DKK4,KREMEN1,KREMEN2,LRP5
Mitochondrial ABC transporters	ABCB10,ABCB6,ABCB7,ABCB8
Mitochondrial Fatty Acid Beta-Oxidation	ACAD10,ACAD11,ACADL,ACADM,ACADS,ACADVL,DECR1,ECHS1,ECI1,HADH,HADHA,HADHB,MCEE,MMAA,MUT,PCCA,PCCB
Mitochondrial Uncoupling Proteins	SLC25A14,SLC25A27,UCP1,UCP2,UCP3
Mitochondrial biogenesis	ALAS1,ATF2,ATP5B,CARM1,CHD9,CREB1,CREBBP,CYCS,ESRRA,GABPA,GABPB1,HCFC1,HDAC3,HELZ2,MAPK11,MAPK12,MAPK14,MED1,MEF2C,MEF2D,MTERF,MTERF1,NCOA1,NCOA2,NCOA6,NCOR1,NR1D1,NRF1,PEO1,POLG2,POLRMT,PPARA,PPARGC1A,PPARGC1B,PPRC1,PRKAA2,PRKAB1,PRKAB2,PRKAG1,PRKAG2,PRKAG3,RXRA,SIRT3,SMARCD3,SSBP1,TBL1X,TBL1XR1,TFAM,TFB1M,TFB2M,TGS1
Mitochondrial iron-sulfur cluster biogenesis	FDX1,FDX1L,FDXR,FXN,ISCU,LYRM4,NFS1,SLC25A28,SLC25A37
Mitochondrial protein import	ACO2,ATP5A1,ATP5B,ATP5G1,BCS1L,CHCHD2,CHCHD4,COQ2,COX17,COX19,CS,CYC1,DNAJC19,FXN,GFER,GRPEL1,GRPEL2,HSCB,HSPA9,HSPD1,IDH3G,LDHD,MTX1,MTX2,PAM16,PMPCA,PMPCB,SAMM50,SLC25A12,SLC25A13,SLC25A4,SLC25A6,TAZ,TIMM10,TIMM10B,TIMM13,TIMM17A,TIMM17B,TIMM21,TIMM22,TIMM23,TIMM44,TIMM50,TIMM8A,TIMM8B,TIMM9,TOMM20,TOMM22,TOMM40,TOMM5,TOMM6,TOMM7,TOMM70A,VDAC1
Mitochondrial tRNA aminoacylation	AARS2,CARS2,DARS2,EARS2,FARS2,GARS,HARS2,IARS2,KARS,LARS2,MARS2,NARS2,PARS2,PPA2,QARS,RARS2,SARS2,TARS2,VARS2,WARS2,YARS2
Mitochondrial transcription initiation	POLRMT,TFAM,TFB2M
Mitochondrial transcription termination	MTERF1
Mitochondrial translation	AURKAIP1,CHCHD1,DAP3,GADD45GIP1,GFM1,GFM2,ICT1,MRPL1,MRPL10,MRPL11,MRPL12,MRPL13,MRPL14,MRPL15,MRPL16,MRPL17,MRPL18,MRPL19,MRPL2,MRPL20,MRPL21,MRPL22,MRPL23,MRPL24,MRPL27,MRPL28,MRPL3,MRPL30,MRPL32,MRPL33,MRPL34,MRPL35,MRPL36,MRPL37,MRPL38,MRPL39,MRPL4,MRPL40,MRPL41,MRPL42,MRPL43,MRPL44,MRPL45,MRPL46,MRPL47,MRPL48,MRPL49,MRPL50,MRPL51,MRPL52,MRPL53,MRPL54,MRPL55,MRPL9,MRPS10,MRPS11,MRPS12,MRPS14,…
Mitochondrial translation elongation	AURKAIP1,CHCHD1,DAP3,GADD45GIP1,GFM1,ICT1,MRPL1,MRPL10,MRPL11,MRPL12,MRPL13,MRPL14,MRPL15,MRPL16,MRPL17,MRPL18,MRPL19,MRPL2,MRPL20,MRPL21,MRPL22,MRPL23,MRPL24,MRPL27,MRPL28,MRPL3,MRPL30,MRPL32,MRPL33,MRPL34,MRPL35,MRPL36,MRPL37,MRPL38,MRPL39,MRPL4,MRPL40,MRPL41,MRPL42,MRPL43,MRPL44,MRPL45,MRPL46,MRPL47,MRPL48,MRPL49,MRPL50,MRPL51,MRPL52,MRPL53,MRPL54,MRPL55,MRPL9,MRPS10,MRPS11,MRPS12,MRPS14,MRPS1…
Mitochondrial translation initiation	AURKAIP1,CHCHD1,DAP3,GADD45GIP1,ICT1,MRPL1,MRPL10,MRPL11,MRPL12,MRPL13,MRPL14,MRPL15,MRPL16,MRPL17,MRPL18,MRPL19,MRPL2,MRPL20,MRPL21,MRPL22,MRPL23,MRPL24,MRPL27,MRPL28,MRPL3,MRPL30,MRPL32,MRPL33,MRPL34,MRPL35,MRPL36,MRPL37,MRPL38,MRPL39,MRPL4,MRPL40,MRPL41,MRPL42,MRPL43,MRPL44,MRPL45,MRPL46,MRPL47,MRPL48,MRPL49,MRPL50,MRPL51,MRPL52,MRPL53,MRPL54,MRPL55,MRPL9,MRPS10,MRPS11,MRPS12,MRPS14,MRPS15,MRP…
Mitochondrial translation termination	AURKAIP1,CHCHD1,DAP3,GADD45GIP1,GFM2,ICT1,MRPL1,MRPL10,MRPL11,MRPL12,MRPL13,MRPL14,MRPL15,MRPL16,MRPL17,MRPL18,MRPL19,MRPL2,MRPL20,MRPL21,MRPL22,MRPL23,MRPL24,MRPL27,MRPL28,MRPL3,MRPL30,MRPL32,MRPL33,MRPL34,MRPL35,MRPL36,MRPL37,MRPL38,MRPL39,MRPL4,MRPL40,MRPL41,MRPL42,MRPL43,MRPL44,MRPL45,MRPL46,MRPL47,MRPL48,MRPL49,MRPL50,MRPL51,MRPL52,MRPL53,MRPL54,MRPL55,MRPL9,MRPS10,MRPS11,MRPS12,MRPS14,MRPS1…
Mitophagy	ATG12,ATG5,MAP1LC3A,MAP1LC3B,MFN1,MFN2,MTERF3,PARK2,PINK1,RPS27A,SQSTM1,TOMM20,TOMM22,TOMM40,TOMM5,TOMM6,TOMM7,TOMM70A,UBA52,UBB,UBC,VDAC1
Mitotic Anaphase	AHCTF1,ANAPC1,ANAPC10,ANAPC11,ANAPC15,ANAPC16,ANAPC2,ANAPC4,ANAPC5,ANAPC7,ANKLE2,APITD1,AURKB,B9D2,BANF1,BIRC5,BUB1,BUB1B,BUB3,CASC5,CDC16,CDC20,CDC23,CDC26,CDC27,CDCA5,CDCA8,CENPA,CENPC,CENPE,CENPF,CENPH,CENPI,CENPK,CENPL,CENPM,CENPN,CENPO,CENPP,CENPQ,CENPT,CENPU,CKAP5,CLASP1,CLASP2,CLIP1,DSN1,EMD,ERCC6L,ESPL1,HDAC8,INCENP,ITGB3BP,KIF18A,KIF2A,KIF2B,KIF2C,KNTC1,LEMD2,LEMD3,LMNA,LMNB1,MAD1L1,MAD2…
Mitotic G1-G1/S phases	CCNA1,CCNA2,CCNB1,CCND1,CCND2,CCND3,CCNE1,CCNE2,CCNH,CDC25A,CDC45,CDC6,CDC7,CDK1,CDK2,CDK4,CDK6,CDK7,CDKN1A,CDKN1B,CDKN2A,CDKN2B,CDKN2C,CDKN2D,CDT1,CKS1B,CUL1,DBF4,DHFR,DYRK1A,E2F1,E2F2,E2F3,E2F4,E2F5,FBXO5,HDAC1,LIN37,LIN52,LIN54,LIN9,MAX,MCM10,MCM2,MCM3,MCM4,MCM5,MCM6,MCM7,MCM8,MNAT1,MYBL2,MYC,ORC1,ORC2,ORC3,ORC4,ORC5,ORC6,PCNA,PKMYT1,POLA1,POLA2,POLE,POLE2,PPP2CA,PPP2CB,PPP2R1A,PPP2R1B,PPP2R2A…
Mitotic G2-G2/M phases	ACTR1A,AJUBA,AKAP9,ALMS1,AURKA,BORA,BTRC,CCNA1,CCNA2,CCNB1,CCNB2,CCNH,CCP110,CDC25A,CDC25B,CDC25C,CDK1,CDK11A,CDK11B,CDK2,CDK5RAP2,CDK7,CENPF,CENPJ,CEP131,CEP135,CEP152,CEP164,CEP192,CEP250,CEP290,CEP41,CEP57,CEP63,CEP70,CEP72,CEP76,CEP78,CETN2,CKAP5,CLASP1,CNTRL,CSNK1D,CSNK1E,CUL1,DCTN1,DCTN2,DCTN3,DYNC1H1,DYNC1I2,DYNLL1,E2F1,E2F3,EP300,FBXW11,FGFR1OP,FOXM1,HAUS2,HSP90AA1,LIN37,LIN52,LIN54,LIN9,…
Mitotic Metaphase and Anaphase	AHCTF1,ANAPC1,ANAPC10,ANAPC11,ANAPC15,ANAPC16,ANAPC2,ANAPC4,ANAPC5,ANAPC7,ANKLE2,APITD1,AURKB,B9D2,BANF1,BIRC5,BUB1,BUB1B,BUB3,CASC5,CDC16,CDC20,CDC23,CDC26,CDC27,CDCA5,CDCA8,CENPA,CENPC,CENPE,CENPF,CENPH,CENPI,CENPK,CENPL,CENPM,CENPN,CENPO,CENPP,CENPQ,CENPT,CENPU,CKAP5,CLASP1,CLASP2,CLIP1,DSN1,EMD,ERCC6L,ESPL1,FBXO5,HDAC8,INCENP,ITGB3BP,KIF18A,KIF2A,KIF2B,KIF2C,KNTC1,LEMD2,LEMD3,LMNA,LMNB1,MAD1L…
Mitotic Metaphase/Anaphase Transition	FBXO5,PLK1
Mitotic Prometaphase	AHCTF1,APITD1,AURKB,B9D2,BIRC5,BUB1,BUB1B,BUB3,CASC5,CCNB1,CCNB2,CDC20,CDCA5,CDCA8,CDK1,CENPA,CENPC,CENPE,CENPF,CENPH,CENPI,CENPK,CENPL,CENPM,CENPN,CENPO,CENPP,CENPQ,CENPT,CENPU,CKAP5,CLASP1,CLASP2,CLIP1,CSNK2A1,CSNK2A2,CSNK2B,DSN1,ERCC6L,HDAC8,INCENP,ITGB3BP,KIF18A,KIF2A,KIF2B,KIF2C,KNTC1,MAD1L1,MAD2L1,MAPRE1,MIS12,NCAPD2,NCAPG,NCAPH,NDC80,NDE1,NDEL1,NSL1,NUDC,NUF2,NUP107,NUP133,NUP160,NUP37,NUP…
Mitotic Prophase	AAAS,ARPP19,BANF1,BLZF1,CCNB1,CCNB2,CDK1,CNEP1R1,CTDNEP1,EMD,ENSA,GOLGA2,GORASP1,GORASP2,H2AFB1,H2AFX,H2AFZ,H2BFS,H3F3A,HIST1H2AB,HIST1H2AC,HIST1H2AD,HIST1H2AJ,HIST1H2BA,HIST1H2BB,HIST1H2BC,HIST1H2BD,HIST1H2BH,HIST1H2BJ,HIST1H2BK,HIST1H2BL,HIST1H2BM,HIST1H2BN,HIST1H2BO,HIST1H3A,HIST1H4A,HIST2H2AA3,HIST2H2AC,HIST2H2BE,HIST2H3A,HIST3H2BB,HIST3H3,LEMD2,LEMD3,LMNA,LMNB1,LPIN1,LPIN2,LPIN3,MAPK1,MAPK3,…
Mitotic Spindle Checkpoint	ANAPC1,ANAPC10,ANAPC11,ANAPC15,ANAPC16,ANAPC2,ANAPC4,ANAPC5,ANAPC7,BUB1B,BUB3,CDC16,CDC20,CDC23,CDC26,CDC27,MAD1L1,MAD2L1,UBE2C,UBE2D1,UBE2E1
Mitotic Telophase/Cytokinesis	KIF20A,KIF23,MAU2,NIPBL,NUDC,PDS5A,PDS5B,PLK1,RAD21,SMC1A,SMC3,STAG1,STAG2,WAPAL
Molecules associated with elastic fibres	BMP10,BMP2,BMP4,BMP7,EFEMP1,EFEMP2,FBLN1,FBLN2,FBLN5,GDF5,ITGA8,ITGAV,ITGB1,ITGB3,ITGB5,ITGB6,ITGB8,LTBP1,LTBP2,LTBP3,LTBP4,MFAP1,MFAP2,MFAP3,MFAP4,MFAP5,TGFB1,TGFB2,TGFB3,VTN
Molybdenum cofactor biosynthesis	GPHN,MOCOS,MOCS1,MOCS2,MOCS3,NFS1
Mtb iron assimilation by chelation	LTF,Rv2895c,bfr,bfrB,irtA,irtB
Multifunctional anion exchangers	SLC26A1,SLC26A2,SLC26A3,SLC26A4,SLC26A6,SLC26A7,SLC26A9
Muscarinic acetylcholine receptors	CHRM1,CHRM2,CHRM3,CHRM4,CHRM5
Muscle contraction	ABCC9,ACTA2,ACTG2,ACTN2,ACTN3,AHCYL1,AKAP9,ANXA1,ANXA2,ANXA6,ASPH,ATP1A1,ATP1A2,ATP1A3,ATP1A4,ATP1B1,ATP1B2,ATP1B3,ATP2A1,ATP2A2,ATP2A3,ATP2B1,ATP2B2,ATP2B3,ATP2B4,CACNA1C,CACNA1D,CACNA1F,CACNA1S,CACNA2D1,CACNA2D2,CACNA2D3,CACNA2D4,CACNB1,CACNB2,CACNB3,CACNB4,CACNG1,CACNG2,CACNG3,CACNG4,CACNG5,CACNG6,CACNG7,CACNG8,CALD1,CALM1,CAMK2A,CAMK2B,CAMK2D,CAMK2G,CAV3,CLIC2,CORIN,DES,DMD,DMPK,DYSF,FGF11,FG…
MyD88 cascade initiated on plasma membrane	AGER,APP,ATF1,ATF2,BTRC,CHUK,CREB1,CUL1,DHX9,DUSP3,DUSP4,DUSP6,DUSP7,ECSIT,ELK1,FBXW11,FOS,HMGB1,IKBKB,IKBKG,IRAK1,IRAK2,IRAK4,JUN,MAP2K1,MAP2K3,MAP2K4,MAP2K6,MAP2K7,MAP3K1,MAP3K7,MAP3K8,MAPK1,MAPK10,MAPK11,MAPK14,MAPK3,MAPK7,MAPK8,MAPK9,MAPKAPK2,MAPKAPK3,MEF2A,MEF2C,MYD88,NFKB1,NFKB2,NFKBIA,NFKBIB,NOD1,NOD2,PELI1,PELI2,PELI3,PPP2CA,PPP2CB,PPP2R1A,PPP2R1B,PPP2R5D,RELA,RIPK2,RPS27A,RPS6KA1,RPS6KA2…
MyD88 deficiency (TLR2/4)	BTK,CD14,CD36,IRAK4,LY96,MYD88,TIRAP,TLR1,TLR2,TLR4,TLR6,porB
MyD88 deficiency (TLR5)	IRAK4,MYD88,TLR5,fliC
MyD88 dependent cascade initiated on endosome	AGER,APP,ATF1,ATF2,BTRC,CHUK,CREB1,CUL1,DHX36,DHX9,DUSP3,DUSP4,DUSP6,DUSP7,ECSIT,ELK1,FBXW11,FOS,HMGB1,IKBKB,IKBKG,IRAK1,IRAK2,IRAK4,IRF7,JUN,MAP2K1,MAP2K3,MAP2K4,MAP2K6,MAP2K7,MAP3K1,MAP3K7,MAP3K8,MAPK1,MAPK10,MAPK11,MAPK14,MAPK3,MAPK7,MAPK8,MAPK9,MAPKAPK2,MAPKAPK3,MEF2A,MEF2C,MYD88,NFKB1,NFKB2,NFKBIA,NFKBIB,NOD1,NOD2,PELI1,PELI2,PELI3,PPP2CA,PPP2CB,PPP2R1A,PPP2R1B,PPP2R5D,RELA,RIPK2,RPS27A,RPS6…
MyD88-independent TLR3/TLR4 cascade	AGER,APP,ATF1,ATF2,BIRC2,BIRC3,BTRC,CASP8,CD14,CHUK,CREB1,CUL1,DHX9,DUSP3,DUSP4,DUSP6,DUSP7,ELK1,FADD,FBXW11,FOS,HMGB1,IKBKB,IKBKE,IKBKG,IRAK1,IRAK2,IRF3,IRF7,JUN,LY96,MAP2K1,MAP2K3,MAP2K4,MAP2K6,MAP2K7,MAP3K7,MAP3K8,MAPK1,MAPK10,MAPK11,MAPK14,MAPK3,MAPK7,MAPK8,MAPK9,MAPKAPK2,MAPKAPK3,MEF2A,MEF2C,MYD88,NFKB1,NFKB2,NFKBIA,NFKBIB,NOD1,NOD2,PPP2CA,PPP2CB,PPP2R1A,PPP2R1B,PPP2R5D,PTPN11,RELA,RIPK1,RIP…
MyD88:Mal cascade initiated on plasma membrane	AGER,APP,ATF1,ATF2,BTK,BTRC,CD14,CD36,CHUK,CREB1,CUL1,DHX9,DUSP3,DUSP4,DUSP6,DUSP7,ECSIT,ELK1,FBXW11,FOS,HMGB1,IKBKB,IKBKG,IRAK1,IRAK2,IRAK3,IRAK4,JUN,LY96,MAP2K1,MAP2K3,MAP2K4,MAP2K6,MAP2K7,MAP3K1,MAP3K7,MAP3K8,MAPK1,MAPK10,MAPK11,MAPK14,MAPK3,MAPK7,MAPK8,MAPK9,MAPKAPK2,MAPKAPK3,MEF2A,MEF2C,MYD88,NFKB1,NFKB2,NFKBIA,NFKBIB,NOD1,NOD2,PELI1,PELI2,PELI3,PPP2CA,PPP2CB,PPP2R1A,PPP2R1B,PPP2R5D,RELA,RIP…
Myoclonic epilepsy of Lafora	EPM2A,GYG1,GYG2,GYS1,GYS2,PPP1R3C,RPS27A,UBA52,UBB,UBC
Myogenesis	ABL1,BNIP2,BOC,CDC42,CDH15,CDH2,CDH4,CDON,CTNNA1,CTNNA2,CTNNB1,MAP2K6,MAPK11,MAPK12,MAPK14,MEF2A,MEF2B,MEF2C,MEF2D,MYF5,MYF6,MYOD1,MYOG,NEO1,NTN3,SPAG9,TCF12,TCF3,TCF4
N-Glycan antennae elongation	B4GALT1,B4GALT2,B4GALT3,B4GALT4,B4GALT5,B4GALT6,MGAT4A,MGAT4B,MGAT4C,MGAT5,ST3GAL4,ST6GAL1,ST8SIA2,ST8SIA3,ST8SIA6
N-glycan antennae elongation in the medial/trans-Golgi	B4GALT1,B4GALT2,B4GALT3,B4GALT4,B4GALT5,B4GALT6,CGA,CHST10,CHST8,FUCA1,FUT3,FUT8,LHB,MAN2A1,MAN2A2,MGAT2,MGAT3,MGAT4A,MGAT4B,MGAT4C,MGAT5,ST3GAL4,ST6GAL1,ST8SIA2,ST8SIA3,ST8SIA6
N-glycan trimming and elongation in the cis-Golgi	MAN1A1,MAN1A2,MAN1C1,MANEA,MGAT1
N-glycan trimming in the ER and Calnexin/Calreticulin cycle	CALR,CANX,DERL2,EDEM1,EDEM2,EDEM3,GANAB,MAN1B1,MLEC,MOGS,OS9,PDIA3,PRKCSH,SEL1L,SYVN1,UGGT1,UGGT2
NADE modulates death signalling	CASP2,CASP3,NGF,NGFR,NGFRAP1,YWHAE
NADPH regeneration	IDH1
NCAM signaling for neurite out-growth	ACTN2,AGRN,AKAP9,ANGPT1,APBB1IP,ARAF,ARRB1,ARRB2,ARTN,BRAF,BRAP,BTC,CACNA1C,CACNA1D,CACNA1G,CACNA1H,CACNA1I,CACNA1S,CACNB1,CACNB2,CACNB3,CACNB4,CALM1,CAMK2A,CAMK2B,CAMK2D,CAMK2G,CNKSR1,CNKSR2,CNTN2,COL4A1,COL4A2,COL4A3,COL4A4,COL4A5,COL6A1,COL6A2,COL6A3,COL6A5,COL6A6,COL9A1,COL9A2,COL9A3,CREB1,CSF2,CSF2RA,CSF2RB,CSK,CUL3,DAB2IP,DLG4,DUSP1,DUSP10,DUSP16,DUSP2,DUSP4,DUSP5,DUSP6,DUSP7,DUSP8,DUSP9,EG…
NCAM1 interactions	AGRN,ARTN,CACNA1C,CACNA1D,CACNA1G,CACNA1H,CACNA1I,CACNA1S,CACNB1,CACNB2,CACNB3,CACNB4,CNTN2,COL4A1,COL4A2,COL4A3,COL4A4,COL4A5,COL6A1,COL6A2,COL6A3,COL6A5,COL6A6,COL9A1,COL9A2,COL9A3,GDNF,GFRA1,GFRA2,GFRA4,NCAM1,NCAN,NRTN,PRNP,PSPN,ST8SIA2,ST8SIA4
NEP/NS2 Interacts with the Cellular Export Machinery	AAAS,M,NDC1,NP,NS,NUP107,NUP133,NUP153,NUP155,NUP160,NUP188,NUP205,NUP210,NUP214,NUP35,NUP37,NUP43,NUP50,NUP54,NUP62,NUP85,NUP88,NUP93,NUP98,NUPL1,NUPL2,PA,PB1,PB2,POM121,POM121C,RAE1,RAN,RANBP2,SEH1L,TPR,XPO1
NF-kB activation through FADD/RIP-1 pathway mediated by caspase-8 and -10	CASP10,CASP8,CHUK,DDX58,FADD,IFIH1,IKBKB,IKBKG,MAVS,RIPK1,RNF135,TRIM25
NF-kB is activated and signals survival	IKBKB,IRAK1,NFKB1,NFKBIA,NGF,NGFR,RELA,RPS27A,SQSTM1,TRAF6,UBA52,UBB,UBC
NFG and proNGF binds to p75NTR	NGF,NGFR,SORCS3
NGF processing	FURIN,NGF,PCSK5,PCSK6
NGF signalling via TRKA from the plasma membrane	ACTN2,ADCY1,ADCY2,ADCY3,ADCY4,ADCY5,ADCY6,ADCY7,ADCY8,ADCY9,ADCYAP1,ADCYAP1R1,ADORA2A,ADRBK1,AGO1,AGO2,AGO3,AGO4,AHCYL1,AKAP9,AKT1,AKT1S1,AKT2,AKT3,ANGPT1,AP2A1,AP2A2,AP2B1,AP2M1,AP2S1,APBB1IP,ARAF,ARRB1,ARRB2,ATF1,BAD,BRAF,BRAP,BTC,CALM1,CAMK2A,CAMK2B,CAMK2D,CAMK2G,CAMK4,CASP9,CD19,CD28,CD80,CD86,CDKN1A,CDKN1B,CHUK,CLTA,CNKSR1,CNKSR2,CREB1,CRK,CRKL,CSF2,CSF2RA,CSF2RB,CSK,CUL3,DAB2IP,DLG4,DNAL4,D…
NGF-independant TRKA activation	ADCYAP1,ADCYAP1R1,ADORA2A,NTRK1,NTRK2
NICD traffics to nucleus	CREBBP,KAT2A,KAT2B,MAML1,MAML2,MAML3,MAMLD1,NOTCH1,NOTCH2,NOTCH3,NOTCH4,RBPJ,SNW1
NIK-->noncanonical NF-kB signaling	BTRC,CHUK,CUL1,FBXW11,MAP3K14,NFKB2,PSMA1,PSMA2,PSMA3,PSMA4,PSMA5,PSMA6,PSMA7,PSMA8,PSMB1,PSMB10,PSMB11,PSMB2,PSMB3,PSMB4,PSMB5,PSMB6,PSMB7,PSMB8,PSMB9,PSMC1,PSMC2,PSMC3,PSMC4,PSMC5,PSMC6,PSMD1,PSMD10,PSMD11,PSMD12,PSMD13,PSMD14,PSMD2,PSMD3,PSMD4,PSMD5,PSMD6,PSMD7,PSMD8,PSMD9,PSME1,PSME2,PSME3,PSME4,PSMF1,RELB,RPS27A,SKP1,UBA3,UBA52,UBB,UBC,UBE2M
NOD1/2 Signaling Pathway	BIRC2,BIRC3,CARD9,CASP1,CASP2,CASP4,CASP8,CASP9,CHUK,CYLD,IKBKB,IKBKG,IRAK1,IRAK2,ITCH,MAP2K6,MAP3K7,MAPK11,MAPK12,MAPK13,MAPK14,NOD1,NOD2,RIPK2,TAB1,TAB2,TAB3,TNFAIP3,TRAF6,UBE2N,UBE2V1
NOSIP mediated eNOS trafficking	NOS3,NOSIP
NOSTRIN mediated eNOS trafficking	CAV1,DNM2,NOS3,NOSTRIN,WASL
NOTCH1 Intracellular Domain Regulates Transcription	CCNC,CDK8,CREBBP,CUL1,EP300,FBXW7,HDAC1,HDAC10,HDAC11,HDAC2,HDAC3,HDAC4,HDAC5,HDAC6,HDAC7,HDAC8,HDAC9,HES1,HES5,HEY1,HEY2,HEYL,HIF1A,KAT2A,KAT2B,MAML1,MAML2,MAML3,MAMLD1,MYC,NCOR1,NCOR2,NOTCH1,RBPJ,RBX1,RPS27A,SKP1,SNW1,TBL1X,TBL1XR1,TLE1,TLE2,TLE3,TLE4,UBA52,UBB,UBC
NOTCH2 Activation and Transmission of Signal to the Nucleus	ADAM10,APH1A,APH1B,CNTN1,DLL1,DLL4,JAG1,JAG2,MDK,MIB1,MIB2,NCSTN,NEURL1,NEURL1B,NOTCH2,PSEN2,PSENEN,RPS27A,UBA52,UBB,UBC
NOTCH2 intracellular domain regulates transcription	CREB1,EP300,FCER2,GZMB,HES1,HES5,MAML1,MAML2,MAML3,MAMLD1,NOTCH2,RBPJ
NR1D1 (REV-ERBA) represses gene expression	ARNTL,CLOCK,ELOVL3,HDAC3,NCOR1,NPAS2,NR1D1,PPARGC1A
NRAGE signals death through JNK	AATF,ABR,AKAP13,ARHGAP4,ARHGEF11,ARHGEF12,ARHGEF16,ARHGEF17,ARHGEF18,ARHGEF2,ARHGEF3,ARHGEF4,ARHGEF6,ARHGEF7,ARHGEF9,BAD,BCL2L11,ECT2,FGD1,FGD2,FGD3,FGD4,ITSN1,KALRN,MAGED1,MAPK8,MCF2,MCF2L,NET1,NGEF,NGF,NGFR,OBSCN,PLEKHG2,PLEKHG5,RAC1,RASGRF2,SOS1,SOS2,TIAM1,TIAM2,TRIO,VAV1,VAV2,VAV3
NRIF signals cell death from the nucleus	APH1A,APH1B,ITGB3BP,MAPK8,NCSTN,NGF,NGFR,PSEN2,PSENEN,RPS27A,SQSTM1,TRAF6,UBA52,UBB,UBC
Na+-dependent glucose transporters	NAGLT1,SLC5A1,SLC5A2,SLC5A3,SLC5A4,SLC5A9
Na+/Cl- dependent neurotransmitter transporters	SLC18A1,SLC18A2,SLC22A1,SLC22A2,SLC6A1,SLC6A11,SLC6A12,SLC6A13,SLC6A14,SLC6A15,SLC6A18,SLC6A19,SLC6A2,SLC6A20,SLC6A3,SLC6A5,SLC6A6,SLC6A7,SLC6A9
Nectin/Necl trans heterodimerization	CADM1,CADM3,PVR,PVRL1,PVRL2,PVRL3,PVRL4
Nef Mediated CD4 Down-regulation	AP2A1,AP2A2,AP2B1,AP2M1,AP2S1,ARF1,ATP6V1H,CD4,LCK,nef
Nef Mediated CD8 Down-regulation	AP2A1,AP2A2,AP2B1,AP2M1,AP2S1,ATP6V1H,CD8B,nef
Nef and signal transduction	CD247,DOCK2,ELMO1,FYN,HCK,LCK,PAK2,RAC1,nef
Nef mediated downregulation of CD28 cell surface expression	AP2M1,CD28,nef
Nef mediated downregulation of MHC class I complex cell surface expression	AP1B1,AP1G1,AP1M1,AP1M2,AP1S1,AP1S2,AP1S3,B2M,HLA-A,PACS1,nef
Nef-mediates down modulation of cell surface receptors by recruiting them to clathrin adapters	AP1B1,AP1G1,AP1M1,AP1M2,AP1S1,AP1S2,AP1S3,AP2A1,AP2A2,AP2B1,AP2M1,AP2S1,ARF1,ATP6V1H,B2M,CD28,CD4,CD8B,HLA-A,LCK,PACS1,nef
Negative epigenetic regulation of rRNA expression	18S rRNA, 5.8S rRNA, 28S rRNA,28S rRNA,ARID4B,BAZ2A,CCNH,CD3EAP,CDK7,DNMT1,DNMT3B,ERCC2,ERCC3,GTF2H1,GTF2H2,GTF2H3,GTF2H4,GTF2H5,H2AFB1,H2AFX,H2AFZ,H2BFS,H3F3A,HDAC1,HDAC2,HIST1H2AB,HIST1H2AC,HIST1H2AD,HIST1H2AJ,HIST1H2BA,HIST1H2BB,HIST1H2BC,HIST1H2BD,HIST1H2BH,HIST1H2BJ,HIST1H2BK,HIST1H2BL,HIST1H2BM,HIST1H2BN,HIST1H2BO,HIST1H3A,HIST1H4A,HIST2H2AA3,HIST2H2AC,HIST2H2BE,HIST2H3A,HIST3H2BB,MBD2,MNAT…
Negative feedback regulation of MAPK pathway	BRAF,MAP2K1,MAP2K2,MAPK1,MAPK3,RAF1
Negative regulation of FGFR1 signaling	BRAF,CBL,FGF1,FGF10,FGF17,FGF2,FGF20,FGF22,FGF23,FGF3,FGF4,FGF5,FGF6,FGF8,FGF9,FGFR1,FRS2,GRB2,KL,MAPK1,MAPK3,MKNK1,PPP2CA,PPP2CB,PPP2R1A,PTPN11,RPS27A,SPRY2,SRC,UBA52,UBB,UBC
Negative regulation of FGFR2 signaling	BRAF,CBL,FGF1,FGF10,FGF16,FGF17,FGF18,FGF2,FGF20,FGF22,FGF23,FGF3,FGF4,FGF5,FGF6,FGF7,FGF8,FGF9,FGFR2,FRS2,GRB2,MAPK1,MAPK3,MKNK1,PPP2CA,PPP2CB,PPP2R1A,PTPN11,RPS27A,SPRY2,SRC,UBA52,UBB,UBC
Negative regulation of FGFR3 signaling	BRAF,CBL,FGF1,FGF16,FGF17,FGF18,FGF2,FGF20,FGF23,FGF4,FGF5,FGF8,FGF9,FGFR3,FRS2,GRB2,MAPK1,MAPK3,MKNK1,PPP2CA,PPP2CB,PPP2R1A,PTPN11,RPS27A,SPRY2,SRC,UBA52,UBB,UBC
Negative regulation of FGFR4 signaling	BRAF,CBL,FGF1,FGF16,FGF17,FGF18,FGF19,FGF2,FGF20,FGF23,FGF4,FGF6,FGF8,FGF9,FGFR4,FRS2,GRB2,KLB,MAPK1,MAPK3,MKNK1,PPP2CA,PPP2CB,PPP2R1A,PTPN11,RPS27A,SPRY2,SRC,UBA52,UBB,UBC
Negative regulation of MAPK pathway	ARAF,BRAF,BRAP,DUSP1,DUSP10,DUSP16,DUSP2,DUSP4,DUSP5,DUSP6,DUSP7,DUSP8,DUSP9,HRAS,KRAS,KSR1,MAP2K1,MAP2K2,MAPK1,MAPK3,MARK3,NRAS,PAQR3,PEBP1,PPP2CA,PPP2CB,PPP2R1A,PPP2R1B,PPP2R5A,PPP2R5B,PPP2R5C,PPP2R5D,PPP2R5E,PPP5C,RAF1,RPS27A,UBA52,UBB,UBC,YWHAB
Negative regulation of TCF-dependent signaling by DVL-interacting proteins	CCDC88C,CXXC4,DVL1,DVL2,DVL3
Negative regulation of TCF-dependent signaling by WNT ligand antagonists	DKK1,DKK2,DKK4,KREMEN1,KREMEN2,LRP5,LRP6,SFRP1,SFRP2,SOST,WIF1,WNT3A,WNT4,WNT5A,WNT9A
Negative regulation of the PI3K/AKT network	AKT1,AKT2,AKT3,PHLPP1,PHLPP2,PTEN,THEM4,TRIB3
Negative regulators of RIG-I/MDA5 signaling	ATG12,ATG5,CYLD,DDX58,HERC5,IFIH1,IKBKE,IRF3,ISG15,ITCH,MAVS,NLRC5,NLRX1,OTUD5,PCBP2,PIN1,RNF125,RNF135,RNF216,RPS27A,TAX1BP1,TBK1,TNFAIP3,TRAF3,TRIM25,UBA52,UBA7,UBB,UBC,UBE2D1,UBE2D2,UBE2D3,UBE2K,UBE2L6
Nephrin interactions	ACTN1,ACTN2,ACTN3,ACTN4,CASK,CD2AP,FYN,IQGAP1,KIRREL,KIRREL2,KIRREL3,MAGI2,NCK1,NCK2,NPHS1,PIK3CA,PIK3CB,PIK3R1,PIK3R2,SPTAN1,SPTBN1,WASL
Netrin mediated repulsion signals	DCC,FYN,NTN1,PTK2,PTPN11,SRC,UNC5A,UNC5B,UNC5C,UNC5D
Netrin-1 signaling	ABLIM1,ABLIM2,ABLIM3,AGAP2,CDC42,DCC,DOCK1,EZR,FYN,HFE2,MYO10,NCK1,NEO1,NTN1,NTN4,PITPNA,PLCG1,PRKCQ,PTK2,PTPN11,RAC1,RGMA,RGMB,ROBO1,SIAH1,SIAH2,SLIT1,SLIT2,SLIT3,SRC,TRIO,TRPC1,TRPC3,TRPC4,TRPC5,TRPC6,TRPC7,UNC5A,UNC5B,UNC5C,UNC5D,WASL
Neurofascin interactions	ANK1,CNTN1,CNTNAP1,DCX,NFASC,NRCAM,SDCBP
Neuronal System	ABAT,ABCC8,ABCC9,ACHE,ACTN2,ADCY1,ADCY2,ADCY3,ADCY4,ADCY5,ADCY6,ADCY7,ADCY8,ADCY9,AKAP5,AKAP9,ALDH2,ALDH5A1,AP2A1,AP2A2,AP2B1,AP2M1,AP2S1,APBA1,ARHGEF9,ARL6IP5,BCHE,BRAF,BZRAP1,CACFD1,CACNA1A,CACNA1B,CACNA1E,CACNA2D1,CACNA2D2,CACNA2D3,CACNB1,CACNB2,CACNB3,CACNB4,CACNG2,CACNG3,CACNG4,CACNG8,CALM1,CAMK2A,CAMK2B,CAMK2D,CAMK2G,CAMK4,CAMKK1,CASK,CHAT,CHRNA1,CHRNA2,CHRNA3,CHRNA4,CHRNA5,CHRNA6,CHRNA7,CH…
Neurophilin interactions with VEGF and VEGFR	FLT1,KDR,NRP1,NRP2
Neurotoxicity of clostridium toxins	HA-33,SNAP25,STX1A,STX1B,SV2A,SV2B,SV2C,SYT1,SYT2,VAMP1,VAMP2,botA,botB,botD,botF,botG,ha17,ha70,ntnha,tetX
Neurotransmitter Clearance In The Synaptic Cleft	ACHE,ALDH2,BCHE,COMT,MAOA,SLC22A1,SLC22A2,SLC6A3
Neurotransmitter Receptor Binding And Downstream Transmission In The Postsynaptic Cell	ACTN2,ADCY1,ADCY2,ADCY3,ADCY4,ADCY5,ADCY6,ADCY7,ADCY8,ADCY9,AKAP5,AKAP9,AP2A1,AP2A2,AP2B1,AP2M1,AP2S1,ARHGEF9,BRAF,CACNG2,CACNG3,CACNG4,CACNG8,CALM1,CAMK2A,CAMK2B,CAMK2D,CAMK2G,CAMK4,CAMKK1,CHRNA1,CHRNA2,CHRNA3,CHRNA4,CHRNA5,CHRNA6,CHRNA7,CHRNA9,CHRNB2,CHRNB3,CHRNB4,CHRND,CHRNE,CHRNG,CREB1,DLG1,DLG3,DLG4,EPB41L1,GABBR1,GABBR2,GABRA1,GABRA2,GABRA3,GABRA4,GABRA5,GABRA6,GABRB1,GABRB2,GABRB3,GABRG2,G…
Neurotransmitter Release Cycle	ABAT,ALDH5A1,APBA1,ARL6IP5,BZRAP1,CASK,CHAT,CPLX1,DNAJC5,GAD1,GAD2,GLS,GLS2,HSPA8,LIN7A,LIN7B,LIN7C,MAOA,PPFIA1,PPFIA2,PPFIA3,PPFIA4,RAB3A,RIMS1,SLC17A7,SLC18A2,SLC18A3,SLC1A1,SLC1A2,SLC1A3,SLC1A6,SLC1A7,SLC22A1,SLC22A2,SLC32A1,SLC38A2,SLC5A7,SLC6A1,SLC6A11,SLC6A12,SLC6A13,SNAP25,STX1A,STXBP1,SYN1,SYN2,SYN3,SYT1,UNC13B,VAMP2
Neurotransmitter uptake and Metabolism In Glial Cells	GLUL,SLC1A2,SLC1A3,SLC38A1
Nicotinamide salvaging	CYP8B1,NAMPT,NAPRT,PTGIS,PTGS2
Nicotinate metabolism	CYP8B1,NADK,NADSYN1,NAMPT,NAPRT,NMNAT1,NMNAT2,NMNAT3,PTGIS,PTGS2,QPRT
Nitric oxide stimulates guanylate cyclase	GUCY1A2,GUCY1A3,GUCY1B2,GUCY1B3,ITPR1,KCNMA1,KCNMB1,KCNMB2,KCNMB3,KCNMB4,MRVI1,NOS1,NOS2,NOS3,PDE10A,PDE11A,PDE1A,PDE1B,PDE2A,PDE3A,PDE3B,PDE5A,PDE9A,PRKG1,PRKG2
NoRC negatively regulates rRNA expression	18S rRNA, 5.8S rRNA, 28S rRNA,28S rRNA,ARID4B,BAZ2A,CCNH,CD3EAP,CDK7,DNMT1,DNMT3B,ERCC2,ERCC3,GTF2H1,GTF2H2,GTF2H3,GTF2H4,GTF2H5,H2AFB1,H2AFX,H2AFZ,H2BFS,H3F3A,HDAC1,HDAC2,HIST1H2AB,HIST1H2AC,HIST1H2AD,HIST1H2AJ,HIST1H2BA,HIST1H2BB,HIST1H2BC,HIST1H2BD,HIST1H2BH,HIST1H2BJ,HIST1H2BK,HIST1H2BL,HIST1H2BM,HIST1H2BN,HIST1H2BO,HIST1H3A,HIST1H4A,HIST2H2AA3,HIST2H2AC,HIST2H2BE,HIST2H3A,HIST3H2BB,MBD2,MNAT…
Non-integrin membrane-ECM interactions	ACTN1,AGRN,CASK,DAG1,DDR1,DDR2,DMD,FGF2,HSPG2,ITGA2,ITGA6,ITGAV,ITGB1,ITGB3,ITGB4,ITGB5,LAMA1,LAMA2,LAMA3,LAMA4,LAMA5,LAMB1,LAMB2,LAMB3,LAMC1,LAMC2,LAMC3,NRXN1,NTN4,PDGFA,PDGFB,PRKCA,SDC1,SDC2,SDC3,SDC4,TGFB1,THBS1,TNC,TRAPPC4,TTR,VTN
Nonhomologous End-Joining (NHEJ)	ATM,BABAM1,BARD1,BRCA1,BRCC3,BRE,DCLRE1C,FAM175A,H2AFX,H2BFS,HERC2,HIST1H2BA,HIST1H2BB,HIST1H2BC,HIST1H2BD,HIST1H2BH,HIST1H2BJ,HIST1H2BK,HIST1H2BL,HIST1H2BM,HIST1H2BN,HIST1H2BO,HIST1H4A,HIST2H2BE,HIST3H2BB,HIST3H3,KAT5,LIG4,MDC1,MRE11A,NBN,NHEJ1,PAXIP1,PIAS4,POLL,POLM,PRKDC,RAD50,RIF1,RNF168,RNF8,SUMO1,TDP1,TDP2,TP53BP1,UBE2N,UBE2V2,UIMC1,WHSC1,XRCC4,XRCC5,XRCC6
Nonsense Mediated Decay (NMD) enhanced by the Exon Junction Complex (EJC)	CASC3,EIF4A3,EIF4G1,ETF1,FAU,GSPT2,MAGOH,NCBP1,NCBP2,PABPC1,PPP2CA,PPP2R1A,PPP2R2A,RBM8A,RNPS1,RPL10,RPL10A,RPL11,RPL12,RPL13,RPL13A,RPL14,RPL15,RPL17,RPL18,RPL18A,RPL19,RPL21,RPL22,RPL23,RPL23A,RPL24,RPL26,RPL26L1,RPL27,RPL27A,RPL28,RPL29,RPL3,RPL30,RPL31,RPL32,RPL34,RPL35,RPL35A,RPL36,RPL36A,RPL37,RPL37A,RPL38,RPL39,RPL3L,RPL4,RPL41,RPL5,RPL6,RPL7,RPL7A,RPL8,RPL9,RPLP0,RPLP1,RPLP2,RPS10,RPS11,R…
Nonsense Mediated Decay (NMD) independent of the Exon Junction Complex (EJC)	EIF4G1,ETF1,FAU,GSPT2,NCBP1,NCBP2,PABPC1,RPL10,RPL10A,RPL11,RPL12,RPL13,RPL13A,RPL14,RPL15,RPL17,RPL18,RPL18A,RPL19,RPL21,RPL22,RPL23,RPL23A,RPL24,RPL26,RPL26L1,RPL27,RPL27A,RPL28,RPL29,RPL3,RPL30,RPL31,RPL32,RPL34,RPL35,RPL35A,RPL36,RPL36A,RPL37,RPL37A,RPL38,RPL39,RPL3L,RPL4,RPL41,RPL5,RPL6,RPL7,RPL7A,RPL8,RPL9,RPLP0,RPLP1,RPLP2,RPS10,RPS11,RPS12,RPS13,RPS14,RPS15,RPS15A,RPS16,RPS17,RPS18,RPS19,…
Nonsense-Mediated Decay (NMD)	CASC3,EIF4A3,EIF4G1,ETF1,FAU,GSPT2,MAGOH,NCBP1,NCBP2,PABPC1,PPP2CA,PPP2R1A,PPP2R2A,RBM8A,RNPS1,RPL10,RPL10A,RPL11,RPL12,RPL13,RPL13A,RPL14,RPL15,RPL17,RPL18,RPL18A,RPL19,RPL21,RPL22,RPL23,RPL23A,RPL24,RPL26,RPL26L1,RPL27,RPL27A,RPL28,RPL29,RPL3,RPL30,RPL31,RPL32,RPL34,RPL35,RPL35A,RPL36,RPL36A,RPL37,RPL37A,RPL38,RPL39,RPL3L,RPL4,RPL41,RPL5,RPL6,RPL7,RPL7A,RPL8,RPL9,RPLP0,RPLP1,RPLP2,RPS10,RPS11,R…
Norepinephrine Neurotransmitter Release Cycle	BZRAP1,CPLX1,MAOA,PPFIA1,PPFIA2,PPFIA3,PPFIA4,RAB3A,RIMS1,SLC18A2,SLC22A1,SLC22A2,SNAP25,STX1A,STXBP1,SYT1,UNC13B,VAMP2
Notch-HLH transcription pathway	CREBBP,KAT2A,KAT2B,MAML1,MAML2,MAML3,MAMLD1,NOTCH1,NOTCH2,NOTCH3,NOTCH4,RBPJ,SNW1
NrCAM interactions	ANK1,CNTN2,DLG1,DLG3,DLG4,NRCAM,NRP2
Nuclear Envelope Breakdown	AAAS,BANF1,CCNB1,CCNB2,CDK1,CNEP1R1,CTDNEP1,EMD,LEMD2,LEMD3,LMNA,LMNB1,LPIN1,LPIN2,LPIN3,NDC1,NEK6,NEK7,NEK9,NUP107,NUP133,NUP153,NUP155,NUP160,NUP188,NUP205,NUP210,NUP214,NUP35,NUP37,NUP43,NUP50,NUP54,NUP62,NUP85,NUP88,NUP93,NUP98,NUPL1,NUPL2,PLK1,POM121,POM121C,PRKCA,PRKCB,RAE1,RANBP2,SEH1L,TMPO,TPR,VRK1,VRK2
Nuclear Envelope Reassembly	ANKLE2,BANF1,EMD,LEMD2,LEMD3,LMNA,LMNB1,PPP2CA,PPP2R1A,PPP2R2A,TMPO,VRK1,VRK2
Nuclear Events (kinase and transcription factor activation)	ATF1,CREB1,DUSP3,DUSP4,DUSP6,DUSP7,ELK1,MAPK1,MAPK11,MAPK14,MAPK3,MAPK7,MAPKAPK2,MEF2A,MEF2C,PPP2CA,PPP2CB,PPP2R1A,PPP2R1B,PPP2R5D,RPS6KA1,RPS6KA2,RPS6KA3,RPS6KA5
Nuclear Pore Complex (NPC) Disassembly	AAAS,CCNB1,CCNB2,CDK1,NDC1,NEK6,NEK7,NEK9,NUP107,NUP133,NUP153,NUP155,NUP160,NUP188,NUP205,NUP210,NUP214,NUP35,NUP37,NUP43,NUP50,NUP54,NUP62,NUP85,NUP88,NUP93,NUP98,NUPL1,NUPL2,POM121,POM121C,RAE1,RANBP2,SEH1L,TPR
Nuclear Receptor transcription pathway	AR,ESR1,ESR2,ESRRA,ESRRB,ESRRG,HNF4A,HNF4G,MED1,NR0B1,NR0B2,NR1D1,NR1D2,NR1H2,NR1H3,NR1H4,NR1I2,NR1I3,NR2C1,NR2C2,NR2C2AP,NR2E1,NR2E3,NR2F1,NR2F6,NR3C1,NR3C2,NR4A1,NR4A2,NR4A3,NR5A1,NR5A2,NR6A1,NRBF2,NRBP1,PGR,PPARA,PPARD,PPARG,RARA,RARB,RARG,RORA,RORB,RORC,RXRA,RXRB,RXRG,THRA,THRB,VDR
Nuclear import of Rev protein	AAAS,KPNB1,NDC1,NPM1,NUP107,NUP133,NUP153,NUP155,NUP160,NUP188,NUP205,NUP210,NUP214,NUP35,NUP37,NUP43,NUP50,NUP54,NUP62,NUP85,NUP88,NUP93,NUP98,NUPL1,NUPL2,POM121,POM121C,RAE1,RAN,RANBP2,RCC1,SEH1L,TPR
Nuclear signaling by ERBB4	ADAM17,APH1A,APH1B,BTC,BTRC,CSH1,CSN2,CUL1,CXCL12,ERBB4,EREG,ESR1,GFAP,GH1,GH2,GHR,HBEGF,JAK2,NCOR1,NCSTN,NRG1,NRG2,NRG3,NRG4,PGR,PRL,PRLR,PSEN2,PSENEN,PTPN11,RBX1,S100B,SH2B1,SKP1,STAT5A,STAT5B,TAB2,WWOX,YAP1
Nucleosome assembly	APITD1,CASC5,CENPA,CENPC,CENPH,CENPI,CENPK,CENPL,CENPM,CENPN,CENPO,CENPP,CENPQ,CENPT,CENPU,CENPW,H2AFB1,H2AFX,H2AFZ,H2BFS,HIST1H2AB,HIST1H2AC,HIST1H2AD,HIST1H2AJ,HIST1H2BA,HIST1H2BB,HIST1H2BC,HIST1H2BD,HIST1H2BH,HIST1H2BJ,HIST1H2BK,HIST1H2BL,HIST1H2BM,HIST1H2BN,HIST1H2BO,HIST1H4A,HIST2H2AA3,HIST2H2AC,HIST2H2BE,HIST3H2BB,HJURP,ITGB3BP,MIS18A,MIS18BP1,NPM1,OIP5,RBBP4,RBBP7,RSF1,RUVBL1,SMARCA5,STRA13
Nucleotide Excision Repair	ACTB,ACTL6A,ACTR5,ACTR8,AQR,CCNH,CDK7,CETN2,CHD1L,COPS2,COPS3,COPS4,COPS5,COPS6,COPS7A,COPS7B,COPS8,CUL4A,CUL4B,DDB1,DDB2,ELL,EP300,ERCC1,ERCC2,ERCC3,ERCC4,ERCC5,ERCC6,ERCC8,GPS1,GTF2H1,GTF2H2,GTF2H3,GTF2H4,GTF2H5,HMGN1,INO80,INO80B,INO80C,INO80D,INO80E,ISY1,LIG1,LIG3,MCRS1,MNAT1,NFRKB,PARP1,PARP2,PCNA,PIAS1,PIAS3,POLD1,POLD2,POLD3,POLD4,POLE,POLE2,POLK,POLR2A,POLR2B,POLR2C,POLR2D,POLR2E,POLR2F,P…
Nucleotide-binding domain, leucine rich repeat containing receptor (NLR) signaling pathways	AIM2,APP,BCL2,BCL2L1,BIRC2,BIRC3,CARD9,CASP1,CASP2,CASP4,CASP8,CASP9,CHUK,CYLD,HSP90AB1,IKBKB,IKBKG,IRAK1,IRAK2,ITCH,MAP2K6,MAP3K7,MAPK11,MAPK12,MAPK13,MAPK14,MEFV,NLRC4,NLRP1,NLRP3,NOD1,NOD2,P2RX7,PANX1,PSTPIP1,PYCARD,RIPK2,SUGT1,TAB1,TAB2,TAB3,TNFAIP3,TRAF6,TXN,TXNIP,UBE2N,UBE2V1,fliC,fljB,hly,prgJ
Nucleotide-like (purinergic) receptors	ADORA1,ADORA2A,ADORA2B,ADORA3,GPR17,LPAR4,LPAR6,P2RY1,P2RY10,P2RY11,P2RY12,P2RY13,P2RY14,P2RY2,P2RY4,P2RY6
O-glycosylation of TSR domain-containing proteins	ADAMTS1,ADAMTS10,ADAMTS12,ADAMTS13,ADAMTS14,ADAMTS15,ADAMTS16,ADAMTS17,ADAMTS18,ADAMTS19,ADAMTS2,ADAMTS20,ADAMTS3,ADAMTS4,ADAMTS5,ADAMTS6,ADAMTS7,ADAMTS8,ADAMTS9,ADAMTSL1,ADAMTSL2,ADAMTSL3,ADAMTSL4,ADAMTSL5,B3GLCT,CFP,POFUT2,SBSPON,SEMA5A,SEMA5B,SPON1,SPON2,SSPO,THBS1,THBS2,THSD1,THSD4,THSD7A,THSD7B
O-linked glycosylation	A4GNT,ADAMTS1,ADAMTS10,ADAMTS12,ADAMTS13,ADAMTS14,ADAMTS15,ADAMTS16,ADAMTS17,ADAMTS18,ADAMTS19,ADAMTS2,ADAMTS20,ADAMTS3,ADAMTS4,ADAMTS5,ADAMTS6,ADAMTS7,ADAMTS8,ADAMTS9,ADAMTSL1,ADAMTSL2,ADAMTSL3,ADAMTSL4,ADAMTSL5,B3GLCT,B3GNT2,B3GNT3,B3GNT4,B3GNT5,B3GNT6,B3GNT7,B3GNT8,B3GNT9,B3GNTL1,B4GALT5,B4GALT6,C1GALT1,C1GALT1C1,CFP,CHST4,GALNT1,GALNT10,GALNT11,GALNT12,GALNT13,GALNT14,GALNT15,GALNT16,GALNT18,…
O-linked glycosylation of mucins	A4GNT,B3GNT2,B3GNT3,B3GNT4,B3GNT5,B3GNT6,B3GNT7,B3GNT8,B3GNT9,B3GNTL1,B4GALT5,B4GALT6,C1GALT1,C1GALT1C1,CHST4,GALNT1,GALNT10,GALNT11,GALNT12,GALNT13,GALNT14,GALNT15,GALNT16,GALNT18,GALNT2,GALNT3,GALNT4,GALNT5,GALNT6,GALNT7,GALNT8,GALNT9,GALNTL5,GALNTL6,GCNT1,GCNT3,GCNT4,GCNT6,GCNT7,MUC1,MUC12,MUC13,MUC15,MUC16,MUC17,MUC19,MUC2,MUC20,MUC21,MUC3A,MUC3B,MUC4,MUC5AC,MUC5B,MUC6,MUC7,MUCL1,ST3GAL1,ST3G…
O2/CO2 exchange in erythrocytes	AQP1,CA1,CA2,CA4,HBA1,HBB,RHAG,SLC4A1
Olfactory Signaling Pathway	GNAL,GNB1,GNGT1,OR10A2,OR10A3,OR10A4,OR10A5,OR10A6,OR10A7,OR10AC1,OR10AD1,OR10AG1,OR10C1,OR10D3,OR10D4P,OR10G2,OR10G3,OR10G4,OR10G6,OR10G7,OR10G8,OR10G9,OR10H1,OR10H2,OR10H3,OR10H4,OR10H5,OR10J1,OR10J3,OR10J4,OR10J5,OR10J6P,OR10K1,OR10K2,OR10P1,OR10Q1,OR10R2,OR10S1,OR10T2,OR10V1,OR10W1,OR10X1,OR10Z1,OR11A1,OR11G2,OR11H1,OR11H2,OR11H4,OR11H6,OR11H7,OR11L1,OR12D2,OR12D3,OR13A1,OR13C2,OR13C3,OR13C4,…
Oligomerization of connexins into connexons	GJA1,GJB1,GJB2
Oncogene Induced Senescence	AGO1,AGO3,AGO4,CDK4,CDK6,CDKN2A,CDKN2B,CDKN2C,CDKN2D,E2F1,E2F2,E2F3,ERF,ETS1,ETS2,ID1,MAPK1,MAPK3,MDM2,MIR24-1,MIR24-2,MOV10,RPS27A,SP1,TFDP1,TNRC6A,TNRC6B,TNRC6C,TP53,UBA52,UBB,UBC
Opioid Signalling	ADCY1,ADCY2,ADCY3,ADCY4,ADCY5,ADCY6,ADCY7,ADCY8,ADCY9,ADRBK1,AHCYL1,CALM1,CAMK4,CDK5,CREB1,GNAI1,GNAI2,GNAI3,GNAL,GNAO1,GNAT1,GNAT2,GNAT3,GNAZ,GNB1,GNB2,GNB3,GNB4,GNB5,GNG10,GNG11,GNG12,GNG13,GNG2,GNG3,GNG4,GNG5,GNG7,GNG8,GNGT1,GNGT2,ITPR1,ITPR2,ITPR3,MAPK1,OPRM1,PDE1A,PDE1B,PDE1C,PDE4A,PDE4B,PDE4C,PDE4D,PDYN,PLA2G4A,PLCB1,PLCB2,PLCB3,PLCB4,POMC,PPP1CA,PPP1R1B,PPP2CA,PPP2CB,PPP2R1A,PPP2R1B,PPP2R5…
Opsins	OPN1LW,OPN1MW,OPN1SW,OPN3,OPN4,OPN5,RGR,RHO,RRH
Orc1 removal from chromatin	CCNA1,CCNA2,CDC6,CDK2,CDKN1A,CDKN1B,CDT1,FZR1,MCM2,MCM3,MCM4,MCM5,MCM6,MCM7,MCM8,ORC1,ORC2,ORC3,ORC4,ORC5,ORC6,PSMA1,PSMA2,PSMA3,PSMA4,PSMA5,PSMA6,PSMA7,PSMA8,PSMB1,PSMB10,PSMB11,PSMB2,PSMB3,PSMB4,PSMB5,PSMB6,PSMB7,PSMB8,PSMB9,PSMC1,PSMC2,PSMC3,PSMC4,PSMC5,PSMC6,PSMD1,PSMD10,PSMD11,PSMD12,PSMD13,PSMD14,PSMD2,PSMD3,PSMD4,PSMD5,PSMD6,PSMD7,PSMD8,PSMD9,PSME1,PSME2,PSME3,PSME4,PSMF1,RB1,RPS27A,UBA52,…
Orexin and neuropeptides FF and QRFP bind to their respective receptors	HCRT,HCRTR1,HCRTR2,NPFF,NPFFR1,NPFFR2,QRFP,QRFPR
Organelle biogenesis and maintenance	ACTR1A,AHI1,AKAP9,ALAS1,ALMS1,ARF4,ARL13B,ARL3,ARL6,ASAP1,ATAT1,ATF2,ATP5B,AURKAIP1,B9D1,B9D2,BBIP1,BBS1,BBS10,BBS12,BBS2,BBS4,BBS5,BBS7,BBS9,C2CD3,CARM1,CC2D2A,CCP110,CCT2,CCT3,CCT4,CCT5,CCT8,CDK1,CDK5RAP2,CENPJ,CEP131,CEP135,CEP152,CEP162,CEP164,CEP192,CEP250,CEP290,CEP41,CEP57,CEP63,CEP70,CEP72,CEP76,CEP78,CEP83,CEP89,CEP97,CETN2,CHCHD1,CHD9,CKAP5,CLASP1,CLUAP1,CNGA2,CNGA4,CNGB1,CNTRL,CREB1,CR…
Organic anion transport	SLC22A11,SLC22A12,SLC22A6,SLC22A7,SLC22A8
Organic anion transporters	SLC17A1,SLC17A5,SLC17A6,SLC17A7,SLC17A8,SLC25A10,SLC5A5,SLC5A8
Organic cation transport	RUNX1,SLC22A1,SLC22A15,SLC22A16,SLC22A18,SLC22A2,SLC22A3,SLC22A4,SLC22A5
Organic cation/anion/zwitterion transport	RUNX1,SLC22A1,SLC22A11,SLC22A12,SLC22A15,SLC22A16,SLC22A18,SLC22A2,SLC22A3,SLC22A4,SLC22A5,SLC22A6,SLC22A7,SLC22A8
Other semaphorin interactions	CD72,ITGA1,ITGB1,PLXNA1,PLXNA2,PLXNA4,PLXNB3,PLXNC1,PLXND1,PTPRC,SEMA3E,SEMA4A,SEMA4D,SEMA5A,SEMA6A,SEMA6D,SEMA7A,TREM2,TYROBP
Oxidative Stress Induced Senescence	AGO1,AGO3,AGO4,BMI1,CBX2,CBX4,CBX6,CBX8,CDK4,CDK6,CDKN2A,CDKN2B,CDKN2C,CDKN2D,E2F1,E2F2,E2F3,EED,EZH2,FOS,H2AFB1,H2AFX,H2AFZ,H2BFS,H3F3A,HIST1H2AB,HIST1H2AC,HIST1H2AD,HIST1H2AJ,HIST1H2BA,HIST1H2BB,HIST1H2BC,HIST1H2BD,HIST1H2BH,HIST1H2BJ,HIST1H2BK,HIST1H2BL,HIST1H2BM,HIST1H2BN,HIST1H2BO,HIST1H3A,HIST1H4A,HIST2H2AA3,HIST2H2AC,HIST2H2BE,HIST2H3A,HIST3H2BB,IFNB1,JUN,KDM6B,MAP2K3,MAP2K4,MAP2K6,MAP2K7,…
Oxygen-dependent asparagine hydroxylation of Hypoxia-inducible Factor Alpha	EPAS1,HIF1A,HIF1AN
Oxygen-dependent proline hydroxylation of Hypoxia-inducible Factor Alpha	CUL2,EGLN1,EGLN2,EGLN3,EPAS1,HIF1A,HIF3A,RBX1,RPS27A,TCEB1,TCEB2,UBA52,UBB,UBC,UBE2D1,UBE2D2,UBE2D3,VHL
P2Y receptors	GPR17,LPAR4,LPAR6,P2RY1,P2RY10,P2RY11,P2RY12,P2RY13,P2RY14,P2RY2,P2RY4,P2RY6
PAOs oxidise polyamines to amines	PAOX,SMOX
PCNA-Dependent Long Patch Base Excision Repair	APEX1,FEN1,LIG1,PCNA,POLB,POLD1,POLD2,POLD3,POLD4,POLE,POLE2,RFC1,RFC2,RFC3,RFC4,RFC5,RPA1,RPA2,RPA3
PCP/CE pathway	AP2A1,AP2A2,AP2B1,AP2M1,AP2S1,ARRB2,CLTA,CLTB,CLTC,DAAM1,DVL1,DVL2,DVL3,FZD1,FZD2,FZD3,FZD4,FZD5,FZD6,FZD7,FZD8,PARD6A,PFN1,PRICKLE1,PRKCA,PRKCB,PRKCG,PSMA1,PSMA2,PSMA3,PSMA4,PSMA5,PSMA6,PSMA7,PSMA8,PSMB1,PSMB10,PSMB11,PSMB2,PSMB3,PSMB4,PSMB5,PSMB6,PSMB7,PSMB8,PSMB9,PSMC1,PSMC2,PSMC3,PSMC4,PSMC5,PSMC6,PSMD1,PSMD10,PSMD11,PSMD12,PSMD13,PSMD14,PSMD2,PSMD3,PSMD4,PSMD5,PSMD6,PSMD7,PSMD8,PSMD9,PSME1,P…
PD-1 signaling	CD247,CD274,CD3D,CD3E,CD3G,CD4,CSK,HLA-DPA1,HLA-DPB1,HLA-DQA1,HLA-DQA2,HLA-DQB1,HLA-DQB2,HLA-DRA,HLA-DRB1,HLA-DRB3,HLA-DRB4,HLA-DRB5,LCK,PDCD1,PDCD1LG2,PTPN11,PTPN6,TCRA,TCRB,TRAC,TRBC1,TRBV12-3
PDE3B signalling	AKT2,PDE3B
PECAM1 interactions	FYN,INPP5D,ITGAV,ITGB3,LCK,LYN,PECAM1,PLCG1,PTPN11,PTPN6,SRC,YES1
PERK regulates gene expression	ASNS,ATF3,ATF4,ATF6,CCL2,CXCL8,DCP2,DDIT3,DIS3,EIF2AK3,EIF2S1,EXOSC1,EXOSC2,EXOSC3,EXOSC4,EXOSC5,EXOSC6,EXOSC7,EXOSC8,EXOSC9,HERPUD1,HSPA5,IGFBP1,IL8,KHSRP,NFYA,NFYB,NFYC,PARN
PI Metabolism	ARF1,ARF3,FIG4,INPP4A,INPP4B,INPP5D,INPP5E,INPP5J,INPP5K,INPPL1,MTM1,MTMR1,MTMR14,MTMR2,MTMR3,MTMR4,MTMR6,MTMR7,OCRL,PI4K2A,PI4K2B,PI4KA,PI4KB,PIK3C2A,PIK3C2B,PIK3C2G,PIK3C3,PIK3CA,PIK3CB,PIK3CD,PIK3CG,PIK3R1,PIK3R2,PIK3R3,PIK3R4,PIK3R5,PIK3R6,PIKFYVE,PIP4K2A,PIP4K2B,PIP4K2C,PIP5K1A,PIP5K1B,PIP5K1C,PITPNB,PTEN,SACM1L,SYNJ1,SYNJ2,TPTE,TPTE2,VAC14
PI and PC transport between ER and Golgi membranes	PITPNB
PI-3K cascade:FGFR1	AGO1,AGO2,AGO3,AGO4,AKT1,AKT1S1,AKT2,AKT3,BAD,BTC,CASP9,CD19,CD28,CD80,CD86,CDKN1A,CDKN1B,CHUK,CREB1,EGF,EGFR,ERBB2,ERBB3,ERBB4,EREG,FGF1,FGF10,FGF16,FGF17,FGF18,FGF19,FGF2,FGF20,FGF22,FGF23,FGF3,FGF4,FGF5,FGF6,FGF7,FGF8,FGF9,FGFR1,FGFR2,FGFR3,FGFR4,FOXO1,FOXO3,FOXO4,FRS2,FYN,GAB1,GRB2,GSK3A,GSK3B,HBEGF,IRS1,IRS2,KIT,KITLG,KL,KLB,LCK,MAPKAP1,MDM2,MIR26A1,MIR26A2,MLST8,MOV10,MTOR,NR4A1,NRG1,NRG2,N…
PI-3K cascade:FGFR2	AGO1,AGO2,AGO3,AGO4,AKT1,AKT1S1,AKT2,AKT3,BAD,BTC,CASP9,CD19,CD28,CD80,CD86,CDKN1A,CDKN1B,CHUK,CREB1,EGF,EGFR,ERBB2,ERBB3,ERBB4,EREG,FGF1,FGF10,FGF16,FGF17,FGF18,FGF19,FGF2,FGF20,FGF22,FGF23,FGF3,FGF4,FGF5,FGF6,FGF7,FGF8,FGF9,FGFR1,FGFR2,FGFR3,FGFR4,FOXO1,FOXO3,FOXO4,FRS2,FYN,GAB1,GRB2,GSK3A,GSK3B,HBEGF,IRS1,IRS2,KIT,KITLG,KL,KLB,LCK,MAPKAP1,MDM2,MIR26A1,MIR26A2,MLST8,MOV10,MTOR,NR4A1,NRG1,NRG2,N…
PI-3K cascade:FGFR3	AGO1,AGO2,AGO3,AGO4,AKT1,AKT1S1,AKT2,AKT3,BAD,BTC,CASP9,CD19,CD28,CD80,CD86,CDKN1A,CDKN1B,CHUK,CREB1,EGF,EGFR,ERBB2,ERBB3,ERBB4,EREG,FGF1,FGF10,FGF16,FGF17,FGF18,FGF19,FGF2,FGF20,FGF22,FGF23,FGF3,FGF4,FGF5,FGF6,FGF7,FGF8,FGF9,FGFR1,FGFR2,FGFR3,FGFR4,FOXO1,FOXO3,FOXO4,FRS2,FYN,GAB1,GRB2,GSK3A,GSK3B,HBEGF,IRS1,IRS2,KIT,KITLG,KL,KLB,LCK,MAPKAP1,MDM2,MIR26A1,MIR26A2,MLST8,MOV10,MTOR,NR4A1,NRG1,NRG2,N…
PI-3K cascade:FGFR4	AGO1,AGO2,AGO3,AGO4,AKT1,AKT1S1,AKT2,AKT3,BAD,BTC,CASP9,CD19,CD28,CD80,CD86,CDKN1A,CDKN1B,CHUK,CREB1,EGF,EGFR,ERBB2,ERBB3,ERBB4,EREG,FGF1,FGF10,FGF16,FGF17,FGF18,FGF19,FGF2,FGF20,FGF22,FGF23,FGF3,FGF4,FGF5,FGF6,FGF7,FGF8,FGF9,FGFR1,FGFR2,FGFR3,FGFR4,FOXO1,FOXO3,FOXO4,FRS2,FYN,GAB1,GRB2,GSK3A,GSK3B,HBEGF,IRS1,IRS2,KIT,KITLG,KL,KLB,LCK,MAPKAP1,MDM2,MIR26A1,MIR26A2,MLST8,MOV10,MTOR,NR4A1,NRG1,NRG2,N…
PI3K Cascade	AKT1,AKT1S1,AKT2,CAB39,CAB39L,EEF2K,EIF4B,EIF4E,EIF4EBP1,EIF4G1,FGF1,FGF10,FGF16,FGF17,FGF18,FGF19,FGF2,FGF20,FGF22,FGF23,FGF3,FGF4,FGF5,FGF6,FGF7,FGF8,FGF9,FGFR1,FGFR2,FGFR3,FGFR4,FRS2,GAB1,GRB2,IRS1,IRS2,KL,KLB,LAMTOR1,LAMTOR2,LAMTOR3,LAMTOR4,LAMTOR5,MLST8,MTOR,PDE3B,PDPK1,PIK3C3,PIK3CA,PIK3CB,PIK3R1,PIK3R2,PIK3R4,PPM1A,PRKAA1,PRKAA2,PRKAB1,PRKAB2,PRKAG1,PRKAG2,PRKAG3,PTPN11,RHEB,RPS6,RPS6KB1,R…
PI3K events in ERBB2 signaling	AGO1,AGO2,AGO3,AGO4,AKT1,AKT1S1,AKT2,AKT3,BAD,BTC,CASP9,CD19,CD28,CD80,CD86,CDKN1A,CDKN1B,CHUK,CREB1,EGF,EGFR,ERBB2,ERBB3,ERBB4,EREG,FGF1,FGF10,FGF16,FGF17,FGF18,FGF19,FGF2,FGF20,FGF22,FGF23,FGF3,FGF4,FGF5,FGF6,FGF7,FGF8,FGF9,FGFR1,FGFR2,FGFR3,FGFR4,FOXO1,FOXO3,FOXO4,FRS2,FYN,GAB1,GRB2,GSK3A,GSK3B,HBEGF,IRS1,IRS2,KIT,KITLG,KL,KLB,LCK,MAPKAP1,MDM2,MIR26A1,MIR26A2,MLST8,MOV10,MTOR,NR4A1,NRG1,NRG2,N…
PI3K events in ERBB4 signaling	AGO1,AGO2,AGO3,AGO4,AKT1,AKT1S1,AKT2,AKT3,BAD,BTC,CASP9,CD19,CD28,CD80,CD86,CDKN1A,CDKN1B,CHUK,CREB1,EGF,EGFR,ERBB2,ERBB3,ERBB4,EREG,FGF1,FGF10,FGF16,FGF17,FGF18,FGF19,FGF2,FGF20,FGF22,FGF23,FGF3,FGF4,FGF5,FGF6,FGF7,FGF8,FGF9,FGFR1,FGFR2,FGFR3,FGFR4,FOXO1,FOXO3,FOXO4,FRS2,FYN,GAB1,GRB2,GSK3A,GSK3B,HBEGF,IRS1,IRS2,KIT,KITLG,KL,KLB,LCK,MAPKAP1,MDM2,MIR26A1,MIR26A2,MLST8,MOV10,MTOR,NR4A1,NRG1,NRG2,N…
PI3K/AKT Signaling in Cancer	AKT1,AKT1S1,AKT2,AKT3,BAD,BTC,CASP9,CD19,CD28,CD80,CD86,CDKN1A,CDKN1B,CHUK,CREB1,EGF,EGFR,ERBB2,ERBB3,ERBB4,EREG,FGF1,FGF10,FGF16,FGF17,FGF18,FGF19,FGF2,FGF20,FGF22,FGF23,FGF3,FGF4,FGF5,FGF6,FGF7,FGF8,FGF9,FGFR1,FGFR2,FGFR3,FGFR4,FOXO1,FOXO3,FOXO4,FRS2,FYN,GAB1,GRB2,GSK3A,GSK3B,HBEGF,IRS1,IRS2,KIT,KITLG,KL,KLB,LCK,MAPKAP1,MDM2,MLST8,MTOR,NR4A1,NRG1,NRG2,NRG3,NRG4,PDGFA,PDGFB,PDGFRA,PDGFRB,PDPK1,P…
PI3K/AKT activation	AGO1,AGO2,AGO3,AGO4,AKT1,AKT1S1,AKT2,AKT3,BAD,BTC,CASP9,CD19,CD28,CD80,CD86,CDKN1A,CDKN1B,CHUK,CREB1,EGF,EGFR,ERBB2,ERBB3,ERBB4,EREG,FGF1,FGF10,FGF16,FGF17,FGF18,FGF19,FGF2,FGF20,FGF22,FGF23,FGF3,FGF4,FGF5,FGF6,FGF7,FGF8,FGF9,FGFR1,FGFR2,FGFR3,FGFR4,FOXO1,FOXO3,FOXO4,FRS2,FYN,GAB1,GRB2,GSK3A,GSK3B,HBEGF,IRS1,IRS2,KIT,KITLG,KL,KLB,LCK,MAPKAP1,MDM2,MIR26A1,MIR26A2,MLST8,MOV10,MTOR,NGF,NR4A1,NRG1,NR…
PIP3 activates AKT signaling	AGO1,AGO2,AGO3,AGO4,AKT1,AKT1S1,AKT2,AKT3,BAD,BTC,CASP9,CD19,CD28,CD80,CD86,CDKN1A,CDKN1B,CHUK,CREB1,EGF,EGFR,ERBB2,ERBB3,ERBB4,EREG,FGF1,FGF10,FGF16,FGF17,FGF18,FGF19,FGF2,FGF20,FGF22,FGF23,FGF3,FGF4,FGF5,FGF6,FGF7,FGF8,FGF9,FGFR1,FGFR2,FGFR3,FGFR4,FOXO1,FOXO3,FOXO4,FRS2,FYN,GAB1,GRB2,GSK3A,GSK3B,HBEGF,IRS1,IRS2,KIT,KITLG,KL,KLB,LCK,MAPKAP1,MDM2,MIR26A1,MIR26A2,MLST8,MOV10,MTOR,NR4A1,NRG1,NRG2,N…
PIWI-interacting RNA (piRNA) biogenesis	ASZ1,DDX4,FKBP6,HENMT1,HSP90AA1,MAEL,MOV10L1,MYBL1,PIWIL1,PIWIL2,PIWIL4,PLD6,POLR2A,POLR2B,POLR2C,POLR2D,POLR2E,POLR2F,POLR2G,POLR2H,POLR2I,POLR2J,POLR2K,POLR2L,TDRD1,TDRD12,TDRD6,TDRD9,TDRKH
PKA activation	ADCY1,ADCY2,ADCY3,ADCY4,ADCY5,ADCY6,ADCY7,ADCY8,ADCY9,PRKACA,PRKACB,PRKACG,PRKAR1A,PRKAR1B,PRKAR2A,PRKAR2B
PKA activation in glucagon signalling	ADCY1,ADCY2,ADCY3,ADCY4,ADCY5,ADCY6,ADCY7,ADCY8,ADCY9,GNAS,PRKACA,PRKACB,PRKACG,PRKAR1A,PRKAR1B,PRKAR2A,PRKAR2B
PKA-mediated phosphorylation of CREB	ADCY1,ADCY2,ADCY3,ADCY4,ADCY5,ADCY6,ADCY7,ADCY8,ADCY9,CREB1,PRKACA,PRKACB,PRKACG,PRKAR1A,PRKAR1B,PRKAR2A,PRKAR2B
PKA-mediated phosphorylation of key metabolic factors	MLXIPL,PFKFB1,PRKACA,PRKACB,PRKACG
PKB-mediated events	AKT1,AKT1S1,AKT2,CAB39,CAB39L,EEF2K,EIF4B,EIF4E,EIF4EBP1,EIF4G1,LAMTOR1,LAMTOR2,LAMTOR3,LAMTOR4,LAMTOR5,MLST8,MTOR,PDE3B,PPM1A,PRKAA1,PRKAA2,PRKAB1,PRKAB2,PRKAG1,PRKAG2,PRKAG3,RHEB,RPS6,RPS6KB1,RPTOR,RRAGA,RRAGB,RRAGC,RRAGD,STK11,STRADA,STRADB,TSC1,TSC2,YWHAB
PKMTs methylate histone lysines	AEBP2,ASH2L,ATF7IP,DOT1L,DPY30,EED,EHMT1,EHMT2,EZH2,HIST1H3A,HIST1H4A,HIST2H3A,KMT2A,KMT2B,KMT2C,KMT2D,KMT2E,MECOM,NSD1,PRDM16,PRDM9,RBBP4,RBBP5,RBBP7,SETD1A,SETD1B,SETD2,SETD3,SETD7,SETD8,SETDB1,SETDB2,SMYD2,SMYD3,SUV39H1,SUV39H2,SUZ12,WDR5,WHSC1,WHSC1L1
PLC beta mediated events	ADCY1,ADCY2,ADCY3,ADCY4,ADCY5,ADCY6,ADCY7,ADCY8,ADCY9,ADRBK1,AHCYL1,CALM1,CAMK4,CREB1,GNAI1,GNAI2,GNAI3,GNAO1,GNAT1,GNAT2,GNAT3,GNAZ,ITPR1,ITPR2,ITPR3,MAPK1,PDE1A,PDE1B,PDE1C,PLA2G4A,PLCB1,PLCB2,PLCB3,PLCB4,PRKACA,PRKACB,PRKACG,PRKAR1A,PRKAR1B,PRKAR2A,PRKAR2B,PRKCA,PRKCD,PRKCG
PLC-gamma1 signalling	ADCY1,ADCY2,ADCY3,ADCY4,ADCY5,ADCY6,ADCY7,ADCY8,ADCY9,ADRBK1,AHCYL1,CALM1,CAMK4,CREB1,ITPR1,ITPR2,ITPR3,NGF,NTRK1,PDE1A,PDE1B,PDE1C,PLCG1,PRKACA,PRKACB,PRKACG,PRKAR1A,PRKAR1B,PRKAR2A,PRKAR2B,PRKCA,PRKCD,PRKCE,PRKCG
PLC-mediated hydrolysis of PIP2	CLEC1B,PDPN,PLCG2,SYK
PLCG1 events in ERBB2 signaling	ADCY1,ADCY2,ADCY3,ADCY4,ADCY5,ADCY6,ADCY7,ADCY8,ADCY9,ADRBK1,AHCYL1,CALM1,CAMK4,CREB1,EGF,EGFR,ERBB2,ITPR1,ITPR2,ITPR3,PDE1A,PDE1B,PDE1C,PLCG1,PRKACA,PRKACB,PRKACG,PRKAR1A,PRKAR1B,PRKAR2A,PRKAR2B,PRKCA,PRKCD,PRKCE,PRKCG
POLB-Dependent Long Patch Base Excision Repair	APEX1,FEN1,LIG1,PARG,PARP1,PARP2,POLB
POU5F1 (OCT4), SOX2, NANOG activate genes related to proliferation	DPPA4,EPHA1,FGF2,FOXD3,NANOG,NR6A1,POU5F1,SALL1,SALL4,SOX2,STAT3,TDGF1,ZIC3
POU5F1 (OCT4), SOX2, NANOG repress genes related to differentiation	CDX2,DKK1,EOMES,GATA6,GSC,HHEX,NANOG,POU5F1,SOX2,TSC22D1
PP2A-mediated dephosphorylation of key metabolic factors	MLXIPL,PFKFB1,PPP2CA,PPP2CB,PPP2R1A,PPP2R1B,PPP2R5D
PPARA activates gene expression	ABCA1,ABCB4,ACADM,ACOX1,ACSL1,AGT,ALAS1,ANGPTL4,ANKRD1,APOA1,APOA2,APOA5,ARNTL,CARM1,CCNC,CD36,CDK19,CDK8,CHD9,CLOCK,CPT1A,CPT2,CREBBP,CTGF,CYP1A1,CYP4A11,CYP7A1,EP300,ESRRA,FABP1,FADS1,FDFT1,FHL2,G0S2,GLIPR1,GRHL1,HDAC3,HELZ2,HMGCR,HMGCS1,HMGCS2,ME1,MED1,MED10,MED11,MED12,MED13,MED13L,MED14,MED15,MED16,MED17,MED18,MED19,MED20,MED21,MED22,MED23,MED24,MED25,MED26,MED27,MED28,MED29,MED30,MED31,MED4…
PRC2 methylates histones and DNA	AEBP2,DNMT1,DNMT3A,DNMT3B,EED,EZH2,H2AFB1,H2AFX,H2AFZ,H2BFS,H3F3A,HIST1H2AB,HIST1H2AC,HIST1H2AD,HIST1H2AJ,HIST1H2BA,HIST1H2BB,HIST1H2BC,HIST1H2BD,HIST1H2BH,HIST1H2BJ,HIST1H2BK,HIST1H2BL,HIST1H2BM,HIST1H2BN,HIST1H2BO,HIST1H3A,HIST1H4A,HIST2H2AA3,HIST2H2AC,HIST2H2BE,HIST2H3A,HIST3H2BB,JARID2,MTF2,PHF1,PHF19,RBBP4,RBBP7,SUZ12
Packaging Of Telomere Ends	ACD,H2AFB1,H2AFX,H2AFZ,H2BFS,HIST1H2AB,HIST1H2AC,HIST1H2AD,HIST1H2AJ,HIST1H2BA,HIST1H2BB,HIST1H2BC,HIST1H2BD,HIST1H2BH,HIST1H2BJ,HIST1H2BK,HIST1H2BL,HIST1H2BM,HIST1H2BN,HIST1H2BO,HIST1H4A,HIST2H2AA3,HIST2H2AC,HIST2H2BE,HIST3H2BB,HIST3H3,POT1,TERF1,TERF2,TERF2IP,TINF2
Packaging of Eight RNA Segments	HA,M,NA,NP,NS,PA,PB1,PB2
Passive transport by Aquaporins	AQP1,AQP10,AQP11,AQP2,AQP3,AQP4,AQP5,AQP6,AQP7,AQP8,AQP9,MIP
Pausing and recovery of HIV elongation	CCNK,CCNT1,CCNT2,CDK9,CTDP1,ELL,GTF2F1,GTF2F2,NELFA,NELFB,NELFCD,NELFE,POLR2A,POLR2B,POLR2C,POLR2D,POLR2E,POLR2F,POLR2G,POLR2H,POLR2I,POLR2J,POLR2K,POLR2L,SSRP1,SUPT16H,SUPT4H1,SUPT5H,TCEA1,TCEB1,TCEB2,TCEB3
Pausing and recovery of Tat-mediated HIV elongation	CCNT1,CDK9,CTDP1,ELL,GTF2F1,GTF2F2,NELFA,NELFB,NELFCD,NELFE,POLR2A,POLR2B,POLR2C,POLR2D,POLR2E,POLR2F,POLR2G,POLR2H,POLR2I,POLR2J,POLR2K,POLR2L,SSRP1,SUPT16H,SUPT4H1,SUPT5H,TCEA1,TCEB1,TCEB2,TCEB3,tat
Pentose phosphate pathway (hexose monophosphate shunt)	DERA,G6PD,PGD,PGLS,PGM2,RPE,RPIA,TALDO1,TKT
Peptide chain elongation	EEF1A1,EEF2,FAU,RPL10,RPL10A,RPL11,RPL12,RPL13,RPL13A,RPL14,RPL15,RPL17,RPL18,RPL18A,RPL19,RPL21,RPL22,RPL23,RPL23A,RPL24,RPL26,RPL26L1,RPL27,RPL27A,RPL28,RPL29,RPL3,RPL30,RPL31,RPL32,RPL34,RPL35,RPL35A,RPL36,RPL36A,RPL37,RPL37A,RPL38,RPL39,RPL3L,RPL4,RPL41,RPL5,RPL6,RPL7,RPL7A,RPL8,RPL9,RPLP0,RPLP1,RPLP2,RPS10,RPS11,RPS12,RPS13,RPS14,RPS15,RPS15A,RPS16,RPS17,RPS18,RPS19,RPS2,RPS20,RPS21,RPS23,RP…
Peptide hormone biosynthesis	CGA,CGB,FSHB,INHA,INHBA,INHBB,INHBC,INHBE,LHB,PCSK1,POMC,TSHB
Peptide hormone metabolism	ACE,ACE2,ACHE,AGT,ANPEP,ATP6AP2,BCHE,CDX2,CGA,CGB,CMA1,CPA3,CPB1,CPB2,CPE,CPN1,CTNNB1,CTSD,CTSG,CTSZ,DPP4,ENPEP,ERO1L,ERO1LB,EXOC1,EXOC2,EXOC3,EXOC4,EXOC5,EXOC6,EXOC7,EXOC8,FFAR1,FFAR4,FSHB,GATA4,GCG,GH1,GHRL,GIP,GNAT3,GNB3,GNG13,GPR119,GRP,GZMH,IGF1,INHA,INHBA,INHBB,INHBC,INHBE,INS,ISL1,KIF5A,KIF5B,KIF5C,KLF4,LEP,LHB,MBOAT4,MME,MYO5A,PAX6,PCSK1,PCSK2,PLA2G7,POMC,RAB27A,REN,SEC11A,SEC11C,SLC30A5,…
Peptide ligand-binding receptors	ACKR1,ACKR2,ACKR3,ACKR4,AGT,AGTR1,AGTR2,ANXA1,APLN,APLNR,APP,AVP,AVPR1A,AVPR1B,AVPR2,BDKRB1,BDKRB2,BRS3,C3,C3AR1,C5,C5AR1,C5AR2,CCK,CCKAR,CCKBR,CCL11,CCL16,CCL17,CCL19,CCL2,CCL20,CCL21,CCL22,CCL23,CCL25,CCL27,CCL28,CCL3,CCL3L1,CCL4,CCL5,CCL7,CCR1,CCR10,CCR2,CCR3,CCR4,CCR5,CCR6,CCR7,CCR8,CCR9,CCRL2,CX3CL1,CX3CR1,CXCL1,CXCL10,CXCL11,CXCL12,CXCL13,CXCL16,CXCL2,CXCL3,CXCL5,CXCL6,CXCL8,CXCL9,CXCR1,CXC…
Peroxisomal lipid metabolism	ABCD1,ACAA1,ACOT8,ACOX1,ACOX2,ACOX3,AGPS,AMACR,CRAT,CROT,FAR1,FAR2,GNPAT,HACL1,HAO2,HSD17B4,IDH1,MLYCD,PHYH,SCP2,SLC25A17,SLC27A2
Phase 0 - rapid depolarisation	CACNA1C,CACNA1D,CACNA1F,CACNA1S,CACNA2D1,CACNA2D2,CACNA2D3,CACNA2D4,CACNB1,CACNB2,CACNB3,CACNB4,CACNG1,CACNG2,CACNG3,CACNG4,CACNG5,CACNG6,CACNG7,CACNG8,CALM1,CAMK2A,CAMK2B,CAMK2D,CAMK2G,FGF11,FGF12,FGF13,FGF14,RANGRF,SCN10A,SCN11A,SCN1A,SCN1B,SCN2A,SCN2B,SCN3A,SCN3B,SCN4A,SCN4B,SCN5A,SCN7A,SCN8A,SCN9A
Phase 1 - Functionalization of compounds	AADAC,ACSS1,ACSS2,ADH1A,ADH1B,ADH1C,ADH4,ADH5,ADH6,ADH7,ALDH1A1,ALDH1B1,ALDH2,ALDH3A1,AOC1,AOC2,AOC3,BPHL,CES1,CES2,CMBL,CYP11A1,CYP11B1,CYP11B2,CYP17A1,CYP19A1,CYP1A1,CYP1A2,CYP1B1,CYP21A2,CYP24A1,CYP26A1,CYP26B1,CYP26C1,CYP27A1,CYP27B1,CYP2A13,CYP2A6,CYP2A7,CYP2B6,CYP2C18,CYP2C19,CYP2C8,CYP2C9,CYP2D6,CYP2E1,CYP2F1,CYP2J2,CYP2R1,CYP2S1,CYP2U1,CYP2W1,CYP39A1,CYP3A4,CYP3A43,CYP3A5,CYP3A7,CYP46A1,C…
Phase 1 - inactivation of fast Na+ channels	CACNA1C,CACNA1D,CACNA1F,CACNA1S,CACNA2D1,CACNA2D2,CACNA2D3,CACNA2D4,CACNB1,CACNB2,CACNB3,CACNB4,CACNG1,CACNG2,CACNG3,CACNG4,CACNG5,CACNG6,CACNG7,CACNG8,KCND1,KCND2,KCND3,KCNIP1,KCNIP2,KCNIP3,KCNIP4
Phase 2 - plateau phase	AKAP9,CACNA1C,CACNA1D,CACNA1F,CACNA1S,CACNA2D1,CACNA2D2,CACNA2D3,CACNA2D4,CACNB1,CACNB2,CACNB3,CACNB4,CACNG1,CACNG2,CACNG3,CACNG4,CACNG5,CACNG6,CACNG7,CACNG8,KCNE1,KCNE2,KCNE3,KCNE4,KCNE5,KCNQ1
Phase 3 - rapid repolarisation	AKAP9,KCNE1,KCNE2,KCNE3,KCNE4,KCNE5,KCNH2,KCNQ1
Phase 4 - resting membrane potential	KCNJ12,KCNJ14,KCNJ2,KCNJ4,KCNK1,KCNK10,KCNK12,KCNK13,KCNK15,KCNK16,KCNK17,KCNK18,KCNK2,KCNK3,KCNK4,KCNK5,KCNK6,KCNK7,KCNK9
Phase II conjugation	ABHD10,ABHD14B,ACSM1,ACSM2A,ACSM2B,ACSM4,ACSM5,AHCY,AKR1A1,AS3MT,BPNT1,CHAC1,CHAC2,CNDP2,COMT,CYP1A2,ESD,GCLC,GCLM,GGCT,GGT1,GGT2,GGT3P,GGT5,GGT6,GGT7,GLYAT,GLYATL1,GLYATL2,GLYATL3,GSS,GSTA1,GSTA2,GSTA3,GSTA4,GSTA5,GSTK1,GSTM1,GSTM2,GSTM3,GSTM4,GSTM5,GSTO1,GSTO2,GSTP1,GSTT1,GSTT2,GSTT2B,GSTZ1,HPGDS,MAT1A,MAT2A,MAT2B,MGST1,MGST2,MGST3,MTR,MTRR,NAT1,NAT2,NNMT,OPLAH,PAPSS1,PAPSS2,SLC26A1,SLC26A2,SLC…
Phenylalanine and tyrosine catabolism	ASRGL1,CCBL1,FAH,GSTZ1,HGD,HPD,IL4I1,PAH,PCBD1,QDPR,TAT
Phosphate bond hydrolysis by NUDT proteins	ADPRM,NUDT1,NUDT15,NUDT16,NUDT18,NUDT5,NUDT9
Phospholipase C-mediated cascade: FGFR1	ADCY1,ADCY2,ADCY3,ADCY4,ADCY5,ADCY6,ADCY7,ADCY8,ADCY9,ADRBK1,AHCYL1,CALM1,CAMK4,CREB1,FGF1,FGF10,FGF17,FGF2,FGF20,FGF22,FGF23,FGF3,FGF4,FGF5,FGF6,FGF8,FGF9,FGFR1,ITPR1,ITPR2,ITPR3,KL,PDE1A,PDE1B,PDE1C,PLCG1,PRKACA,PRKACB,PRKACG,PRKAR1A,PRKAR1B,PRKAR2A,PRKAR2B,PRKCA,PRKCD,PRKCE,PRKCG
Phospholipase C-mediated cascade; FGFR2	ADCY1,ADCY2,ADCY3,ADCY4,ADCY5,ADCY6,ADCY7,ADCY8,ADCY9,ADRBK1,AHCYL1,CALM1,CAMK4,CREB1,FGF1,FGF10,FGF16,FGF17,FGF18,FGF2,FGF20,FGF22,FGF23,FGF3,FGF4,FGF5,FGF6,FGF7,FGF8,FGF9,FGFR2,ITPR1,ITPR2,ITPR3,PDE1A,PDE1B,PDE1C,PLCG1,PRKACA,PRKACB,PRKACG,PRKAR1A,PRKAR1B,PRKAR2A,PRKAR2B,PRKCA,PRKCD,PRKCE,PRKCG
Phospholipase C-mediated cascade; FGFR3	ADCY1,ADCY2,ADCY3,ADCY4,ADCY5,ADCY6,ADCY7,ADCY8,ADCY9,ADRBK1,AHCYL1,CALM1,CAMK4,CREB1,FGF1,FGF16,FGF17,FGF18,FGF2,FGF20,FGF23,FGF4,FGF5,FGF8,FGF9,FGFR3,ITPR1,ITPR2,ITPR3,PDE1A,PDE1B,PDE1C,PLCG1,PRKACA,PRKACB,PRKACG,PRKAR1A,PRKAR1B,PRKAR2A,PRKAR2B,PRKCA,PRKCD,PRKCE,PRKCG
Phospholipase C-mediated cascade; FGFR4	ADCY1,ADCY2,ADCY3,ADCY4,ADCY5,ADCY6,ADCY7,ADCY8,ADCY9,ADRBK1,AHCYL1,CALM1,CAMK4,CREB1,FGF1,FGF16,FGF17,FGF18,FGF19,FGF2,FGF20,FGF23,FGF4,FGF6,FGF8,FGF9,FGFR4,ITPR1,ITPR2,ITPR3,KLB,PDE1A,PDE1B,PDE1C,PLCG1,PRKACA,PRKACB,PRKACG,PRKAR1A,PRKAR1B,PRKAR2A,PRKAR2B,PRKCA,PRKCD,PRKCE,PRKCG
Phospholipid metabolism	ABHD3,ABHD4,ACHE,AGPAT1,AGPAT2,AGPAT3,AGPAT4,AGPAT5,AGPAT6,AGPAT9,ARF1,ARF3,AWAT1,BCHE,CDIPT,CDS1,CDS2,CEPT1,CHAT,CHKA,CHKB,CHPT1,CPNE1,CPNE3,CPNE6,CPNE7,CRLS1,DDHD1,DDHD2,DGAT1,DGAT2,EPT1,ETNK1,ETNK2,ETNPPL,FIG4,GNPAT,GPAM,GPAT2,GPCPD1,GPD1,GPD1L,HADHA,HADHB,INPP4A,INPP4B,INPP5D,INPP5E,INPP5J,INPP5K,INPPL1,LCLAT1,LPCAT1,LPCAT2,LPCAT3,LPCAT4,LPGAT1,LPIN1,LPIN2,LPIN3,MBOAT1,MBOAT2,MBOAT7,MGLL,MTM1…
Phosphorylation of CD3 and TCR zeta chains	CD247,CD3D,CD3E,CD3G,CD4,CSK,HLA-DPA1,HLA-DPB1,HLA-DQA1,HLA-DQA2,HLA-DQB1,HLA-DQB2,HLA-DRA,HLA-DRB1,HLA-DRB3,HLA-DRB4,HLA-DRB5,LCK,PAG1,PTPRC,PTPRJ,TCRA,TCRB,TRAC,TRBC1,TRBV12-3
Phosphorylation of Emi1	CCNB1,CDC20,CDK1,FBXO5,FZR1,PLK1
Phosphorylation of proteins involved in G1/S transition by active Cyclin E:Cdk2 complexes	CCNE1,CCNE2,CDK2,RB1
Phosphorylation of proteins involved in the G2/M transition by Cyclin A:Cdc2 complexes	CCNA1,CCNA2,CDK1
Phosphorylation of the APC/C	ANAPC1,ANAPC10,ANAPC11,ANAPC15,ANAPC16,ANAPC2,ANAPC4,ANAPC5,ANAPC7,CCNB1,CDC16,CDC23,CDC26,CDC27,CDK1,PLK1,UBE2C,UBE2D1,UBE2E1
Physiological factors	CORIN,GATA4,HIPK1,HIPK2,KAT2B,NKX2-5,NPPA,NPPC,NPR1,NPR2,TBX5,WWTR1
Pink/Parkin Mediated Mitophagy	ATG12,ATG5,MAP1LC3A,MAP1LC3B,MFN1,MFN2,MTERF3,PARK2,PINK1,RPS27A,SQSTM1,TOMM20,TOMM22,TOMM40,TOMM5,TOMM6,TOMM7,TOMM70A,UBA52,UBB,UBC,VDAC1
Plasmalogen biosynthesis	AGPS,FAR1,FAR2,GNPAT
Platelet Adhesion to exposed collagen	FCER1G,FYN,GP1BA,GP1BB,GP5,GP6,GP9,ITGA1,ITGA10,ITGA2,ITGB1,LYN,VWF
Platelet Aggregation (Plug Formation)	ADRA2A,ADRA2B,ADRA2C,AKT1,APBB1IP,BCAR1,CRK,CSK,F2,FGA,FGB,FGG,FN1,GP1BA,GP1BB,GP5,GP9,GRB2,ITGA2B,ITGB3,MPL,PDPK1,PTK2,PTPN1,RAP1A,RAP1B,RAPGEF3,RAPGEF4,RASGRP1,RASGRP2,SHC1,SOS1,SRC,SYK,THPO,TLN1,VWF
Platelet activation, signaling and aggregation	A2M,ABCC4,ABHD12,ABHD6,ACTN1,ACTN2,ACTN4,ADRA2A,ADRA2B,ADRA2C,AKT1,AKT2,AKT3,ALB,ALDOA,APBB1IP,APOA1,APP,ARRB1,ARRB2,BCAR1,BRPF3,CALM1,CALU,CAP1,CD36,CD63,CD9,CDC42,CFD,CFL1,CLEC1B,CLU,CRK,CSF2,CSF2RA,CSF2RB,CSK,DAGLA,DAGLB,DGKA,DGKB,DGKD,DGKE,DGKG,DGKH,DGKI,DGKK,DGKQ,DGKZ,EGF,F13A1,F2,F2R,F2RL2,F2RL3,F5,F8,FCER1G,FGA,FGB,FGG,FIGF,FLNA,FN1,FYN,G6B,GAB2,GAS6,GNA11,GNA12,GNA13,GNA14,GNA15,GNAI1,GNA…
Platelet calcium homeostasis	ATP2A1,ATP2A2,ATP2A3,ATP2B1,ATP2B2,ATP2B3,ATP2B4,CALM1,ITPR1,ITPR2,ITPR3,ORAI1,P2RX1,SLC8A1,SLC8A2,SLC8A3,SRI,STIM1,TRPC3,TRPC6,TRPC7
Platelet degranulation	A2M,ABCC4,ACTN1,ACTN2,ACTN4,ALB,ALDOA,APOA1,APP,BRPF3,CALM1,CALU,CAP1,CD36,CD63,CD9,CFD,CFL1,CLU,EGF,F13A1,F5,F8,FGA,FGB,FGG,FIGF,FLNA,FN1,GAS6,HABP4,HGF,HRG,HSPA5,IGF1,IGF2,ITGA2B,ITGB3,KNG1,LAMP2,LEFTY2,MMRN1,PDGFA,PDGFB,PECAM1,PF4,PFN1,PLEK,PLG,POTEKP,PPBP,PPIA,PROS1,PSAP,SCG3,SELP,SERPINA1,SERPINE1,SERPINF2,SERPING1,SOD1,SPARC,SRGN,TF,TGFB1,TGFB2,TGFB3,THBS1,TIMP1,TLN1,TMSB4X,TTN,TUBA4A,VCL,V…
Platelet homeostasis	APOB,ATP2A1,ATP2A2,ATP2A3,ATP2B1,ATP2B2,ATP2B3,ATP2B4,CALM1,FGR,GNAS,GNB1,GNB2,GNB3,GNB4,GNB5,GNG10,GNG11,GNG12,GNG13,GNG2,GNG3,GNG4,GNG5,GNG7,GNG8,GNGT1,GNGT2,GUCY1A2,GUCY1A3,GUCY1B2,GUCY1B3,ITPR1,ITPR2,ITPR3,KCNMA1,KCNMB1,KCNMB2,KCNMB3,KCNMB4,LRP8,MAPK14,MRVI1,NOS1,NOS2,NOS3,ORAI1,P2RX1,PDE10A,PDE11A,PDE1A,PDE1B,PDE2A,PDE3A,PDE3B,PDE5A,PDE9A,PECAM1,PLA2G4A,PPP2CA,PPP2CB,PPP2R1A,PPP2R1B,PPP2R5A,…
Platelet sensitization by LDL	APOB,FGR,LRP8,MAPK14,PECAM1,PLA2G4A,PPP2CA,PPP2CB,PPP2R1A,PPP2R1B,PPP2R5A,PPP2R5B,PPP2R5C,PPP2R5D,PPP2R5E,PTPN11,PTPN6
Plus-strand DNA synthesis	PPIA,gag,gag-pol,rev,vif,vpr,vpu
Polo-like kinase mediated events	CCNB1,CCNB2,CDC25A,CDC25C,CENPF,EP300,FOXM1,LIN37,LIN52,LIN54,LIN9,MYBL2,PKMYT1,PLK1,RBBP4,WEE1
Polymerase switching	PCNA,POLA1,POLA2,POLD1,POLD2,POLD3,POLD4,PRIM1,PRIM2,RFC1,RFC2,RFC3,RFC4,RFC5
Polymerase switching on the C-strand of the telomere	PCNA,POLA1,POLA2,POLD1,POLD2,POLD3,POLD4,PRIM1,PRIM2,RFC1,RFC2,RFC3,RFC4,RFC5
Positive epigenetic regulation of rRNA expression	ACTB,BAZ1B,CD3EAP,DDX21,DEK,EP300,ERCC6,GSK3B,H2AFB1,H2AFX,H2AFZ,H2BFS,H3F3A,HIST1H2AB,HIST1H2AC,HIST1H2AD,HIST1H2AJ,HIST1H2BA,HIST1H2BB,HIST1H2BC,HIST1H2BD,HIST1H2BH,HIST1H2BJ,HIST1H2BK,HIST1H2BL,HIST1H2BM,HIST1H2BN,HIST1H2BO,HIST1H3A,HIST1H4A,HIST2H2AA3,HIST2H2AC,HIST2H2BE,HIST2H3A,HIST3H2BB,KAT2A,KAT2B,MYBBP1A,MYO1C,POLR1A,POLR1B,POLR1C,POLR1D,POLR1E,POLR2E,POLR2F,POLR2H,POLR2K,POLR2L,SF3B1,SM…
Post NMDA receptor activation events	ACTN2,ADCY1,ADCY3,ADCY8,AKAP9,BRAF,CALM1,CAMK2A,CAMK2B,CAMK2D,CAMK2G,CAMK4,CAMKK1,CREB1,DLG4,GRIN1,GRIN2A,GRIN2B,GRIN2C,GRIN2D,HRAS,MAPK1,NEFL,PDPK1,PRKACA,PRKACB,PRKACG,RAF1,RASGRF1,RASGRF2,RPS6KA1,RPS6KA2,RPS6KA3,RPS6KA6,RRAS
Post-Elongation Processing of Intron-Containing pre-mRNA	ALYREF,CDC40,CLP1,CPSF1,CPSF2,CPSF3,CPSF7,CSTF1,CSTF2,CSTF3,DHX38,FIP1L1,MAGOH,NCBP1,NCBP2,NUDT21,PABPN1,PAPOLA,PCF11,RBM8A,RNPS1,SRRM1,SRSF1,SRSF11,SRSF2,SRSF3,SRSF4,SRSF5,SRSF6,SRSF7,SRSF9,U2AF1,U2AF2,UPF3B
Post-Elongation Processing of Intronless pre-mRNA	CLP1,CPSF1,CPSF2,CPSF3,CPSF7,CSTF1,CSTF2,CSTF3,FIP1L1,LSM10,LSM11,NCBP1,NCBP2,NUDT21,PABPN1,PAPOLA,PCF11,SLBP,SNRPB,SNRPD3,SNRPE,SNRPF,SNRPG,ZNF473
Post-Elongation Processing of the Transcript	ALYREF,CDC40,CLP1,CPSF1,CPSF2,CPSF3,CPSF7,CSTF1,CSTF2,CSTF3,DHX38,FIP1L1,LSM10,LSM11,MAGOH,NCBP1,NCBP2,NUDT21,PABPN1,PAPOLA,PCF11,RBM8A,RNPS1,SLBP,SNRPB,SNRPD3,SNRPE,SNRPF,SNRPG,SRRM1,SRSF1,SRSF11,SRSF2,SRSF3,SRSF4,SRSF5,SRSF6,SRSF7,SRSF9,U2AF1,U2AF2,UPF3B,ZNF473
Post-chaperonin tubulin folding pathway	ARL2,TBCA,TBCB,TBCC,TBCD,TBCE,TUBA1A,TUBA1B,TUBA1C,TUBA3C,TUBA3E,TUBA4A,TUBA4B,TUBA8,TUBAL3,TUBB1,TUBB2A,TUBB2B,TUBB3,TUBB4A,TUBB4B,TUBB6
Post-transcriptional silencing by small RNAs	AGO1,AGO2,AGO3,AGO4,TNRC6A,TNRC6B,TNRC6C
Post-translational modification: synthesis of GPI-anchored proteins	DPM1,DPM2,DPM3,GPAA1,PGAP1,PIGA,PIGB,PIGC,PIGF,PIGG,PIGH,PIGK,PIGL,PIGM,PIGN,PIGO,PIGP,PIGQ,PIGS,PIGT,PIGU,PIGV,PIGW,PIGX,PLAUR
Post-translational protein modification	A4GNT,AAAS,ADAMTS1,ADAMTS10,ADAMTS12,ADAMTS13,ADAMTS14,ADAMTS15,ADAMTS16,ADAMTS17,ADAMTS18,ADAMTS19,ADAMTS2,ADAMTS20,ADAMTS3,ADAMTS4,ADAMTS5,ADAMTS6,ADAMTS7,ADAMTS8,ADAMTS9,ADAMTSL1,ADAMTSL2,ADAMTSL3,ADAMTSL4,ADAMTSL5,ALG1,ALG10,ALG10B,ALG11,ALG12,ALG13,ALG14,ALG2,ALG3,ALG5,ALG6,ALG8,ALG9,ANK1,ANK2,ANK3,ANKRD28,ARCN1,AREG,ARF1,ARF3,ARF4,ARF5,ARFGAP1,ARFGAP2,ARFGAP3,ARSA,ARSB,ARSD,ARSE,ARSF,ARSG,A…
Postsynaptic nicotinic acetylcholine receptors	CHRNA1,CHRNA2,CHRNA3,CHRNA4,CHRNA5,CHRNA6,CHRNA7,CHRNA9,CHRNB2,CHRNB3,CHRNB4,CHRND,CHRNE,CHRNG
Potassium Channels	ABCC8,ABCC9,GABBR1,GABBR2,GNB1,GNB2,GNB3,GNG10,GNG12,GNG2,GNG3,GNG4,GNG5,GNG7,GNG8,GNGT1,GNGT2,HCN1,HCN2,HCN3,HCN4,KCNA1,KCNA10,KCNA2,KCNA3,KCNA4,KCNA5,KCNA6,KCNA7,KCNAB1,KCNAB2,KCNAB3,KCNB1,KCNB2,KCNC1,KCNC2,KCNC3,KCNC4,KCND1,KCND2,KCND3,KCNF1,KCNG1,KCNG2,KCNG3,KCNG4,KCNH1,KCNH2,KCNH3,KCNH4,KCNH5,KCNH6,KCNH7,KCNH8,KCNJ1,KCNJ10,KCNJ11,KCNJ12,KCNJ14,KCNJ15,KCNJ16,KCNJ2,KCNJ3,KCNJ4,KCNJ5,KCNJ6,KCNJ…
Potassium transport channels	KCNJ1,KCNJ10,KCNJ16
Pre-NOTCH Expression and Processing	AGO1,AGO2,AGO3,AGO4,ATP2A1,ATP2A2,ATP2A3,B4GALT1,CCND1,CREBBP,E2F1,E2F3,EP300,FURIN,JUN,KAT2A,KAT2B,LFNG,MAML1,MAML2,MAML3,MAMLD1,MFNG,MIR150,MIR181C,MIR200B,MIR200C,MIR206,MIR302A,MIR34A,MIR34B,MIR34C,MIR449A,MIR449B,MIR449C,MOV10,NOTCH1,NOTCH2,NOTCH3,NOTCH4,POFUT1,POGLUT1,RAB6A,RBPJ,RFNG,SEL1L,SNW1,ST3GAL3,ST3GAL4,ST3GAL6,TFDP1,TFDP2,TMED2,TNRC6A,TNRC6B,TNRC6C,TP53
Pre-NOTCH Processing in Golgi	ATP2A1,ATP2A2,ATP2A3,B4GALT1,FURIN,LFNG,MFNG,NOTCH1,NOTCH2,NOTCH3,NOTCH4,RAB6A,RFNG,SEL1L,ST3GAL3,ST3GAL4,ST3GAL6,TMED2
Pre-NOTCH Processing in the Endoplasmic Reticulum	NOTCH1,NOTCH2,NOTCH3,NOTCH4,POFUT1,POGLUT1
Pre-NOTCH Transcription and Translation	AGO1,AGO2,AGO3,AGO4,CCND1,CREBBP,E2F1,E2F3,EP300,JUN,KAT2A,KAT2B,MAML1,MAML2,MAML3,MAMLD1,MIR150,MIR181C,MIR200B,MIR200C,MIR206,MIR302A,MIR34A,MIR34B,MIR34C,MIR449A,MIR449B,MIR449C,MOV10,NOTCH1,NOTCH2,NOTCH3,NOTCH4,RBPJ,SNW1,TFDP1,TFDP2,TNRC6A,TNRC6B,TNRC6C,TP53
Prefoldin mediated transfer of substrate to CCT/TriC	ACTB,CCT2,CCT3,CCT4,CCT5,CCT6A,CCT7,CCT8,PFDN1,PFDN2,PFDN4,PFDN5,PFDN6,TCP1,TUBA1A,TUBA1C,TUBA3C,TUBA4A,TUBB1,TUBB2A,TUBB2B,TUBB3,TUBB4A,TUBB4B,TUBB6,VBP1
Pregnenolone biosynthesis	AKR1B1,CYP11A1,FDX1,FDX1L,FDXR,STAR,STARD4,STARD5,STARD6
Presynaptic function of Kainate receptors	GNB1,GNB2,GNB3,GNB4,GNB5,GNG10,GNG11,GNG12,GNG13,GNG2,GNG3,GNG4,GNG5,GNG7,GNG8,GNGT1,GNGT2,GRIK3,PLCB1,PLCB2,PLCB3
Presynaptic nicotinic acetylcholine receptors	CHRNA1,CHRNA2,CHRNA3,CHRNA4,CHRNA5,CHRNA6,CHRNB2,CHRNB3,CHRNB4,CHRND,CHRNE,CHRNG
Presynaptic phase of homologous DNA pairing and strand exchange	ATM,ATR,ATRIP,BARD1,BLM,BRCA1,BRCA2,BRIP1,CHEK1,DNA2,EXO1,HUS1,KAT5,MRE11A,NBN,RAD1,RAD17,RAD50,RAD51,RAD51B,RAD51C,RAD51D,RAD9A,RAD9B,RBBP8,RFC2,RFC3,RFC4,RFC5,RHNO1,RMI1,RMI2,RPA1,RPA2,RPA3,TOP3A,TOPBP1,WRN,XRCC2
Processing and activation of SUMO	SAE1,SENP1,SENP2,SENP5,SUMO1,SUMO2,SUMO3,UBA2,UBE2I
Processing of Capped Intron-Containing Pre-mRNA	AAAS,ALYREF,BCAS2,CCAR1,CD2BP2,CDC40,CDC5L,CLP1,CPSF1,CPSF2,CPSF3,CPSF7,CSTF1,CSTF2,CSTF3,CTNNBL1,CWC15,DDX23,DHX38,DHX9,DNAJC8,EFTUD2,EIF4E,FIP1L1,FUS,GTF2F1,GTF2F2,HNRNPA0,HNRNPA1,HNRNPA2B1,HNRNPA3,HNRNPC,HNRNPD,HNRNPF,HNRNPH1,HNRNPH2,HNRNPK,HNRNPL,HNRNPM,HNRNPR,HNRNPU,HNRNPUL1,HSPA8,LSM2,LSM3,LSM4,LSM5,LSM6,LSM7,LSM8,MAGOH,METTL14,METTL3,NCBP1,NCBP2,NDC1,NHP2L1,NUDT21,NUP107,NUP133,NUP153,NUP1…
Processing of Capped Intronless Pre-mRNA	CLP1,CPSF1,CPSF2,CPSF3,CPSF7,CSTF1,CSTF2,CSTF3,FIP1L1,LSM10,LSM11,NCBP1,NCBP2,NUDT21,PABPN1,PAPOLA,PCF11,SLBP,SNRPB,SNRPD3,SNRPE,SNRPF,SNRPG,ZNF473
Processing of DNA double-strand break ends	ATM,ATR,ATRIP,BABAM1,BARD1,BLM,BRCA1,BRCC3,BRE,BRIP1,CCNA1,CCNA2,CDK2,CHEK1,CLSPN,DNA2,EXO1,FAM175A,H2AFX,H2BFS,HERC2,HIST1H2BA,HIST1H2BB,HIST1H2BC,HIST1H2BD,HIST1H2BH,HIST1H2BJ,HIST1H2BK,HIST1H2BL,HIST1H2BM,HIST1H2BN,HIST1H2BO,HIST1H4A,HIST2H2BE,HIST3H2BB,HIST3H3,HUS1,KAT5,MDC1,MRE11A,NBN,PIAS4,PPP4C,PPP4R2,RAD1,RAD17,RAD50,RAD9A,RAD9B,RBBP8,RFC2,RFC3,RFC4,RFC5,RHNO1,RMI1,RMI2,RNF168,RNF4,RNF8,R…
Processing of Intronless Pre-mRNAs	CLP1,CPSF1,CPSF2,CPSF3,CPSF7,CSTF1,CSTF2,CSTF3,FIP1L1,NCBP1,NCBP2,NUDT21,PABPN1,PAPOLA,PCF11
Processive synthesis on the C-strand of the telomere	APEX1,DNA2,FEN1,LIG1,PCNA,POLD1,POLD2,POLD3,POLD4,RPA1,RPA2,RPA3
Processive synthesis on the lagging strand	APEX1,DNA2,FEN1,LIG1,PCNA,POLA1,POLA2,POLD1,POLD2,POLD3,POLD4,PRIM1,PRIM2,RPA1,RPA2,RPA3
Programmed Cell Death	ACIN1,ADD1,AKT1,AKT2,AKT3,APAF1,APC,APPL1,ARHGAP10,BAD,BAK1,BAX,BBC3,BCAP31,BCL2,BCL2L1,BCL2L11,BID,BIRC2,BIRC3,BMF,BMX,CASP3,CASP6,CASP7,CASP8,CASP9,CD14,CDH1,CFLAR,CLSPN,CRMA,CTNNB1,CYCS,DAPK1,DAPK2,DAPK3,DBNL,DCC,DFFA,DFFB,DIABLO,DNM1L,DSG1,DSG2,DSG3,DSP,DYNLL1,DYNLL2,E2F1,FADD,FAS,FASLG,FNTA,GAS2,GSN,GZMB,H1F0,HIST1H1A,HIST1H1B,HIST1H1C,HIST1H1D,HIST1H1E,HMGB1,HMGB2,KPNA1,KPNB1,LMNA,LMNB1,LY9…
Progressive trimming of alpha-1,2-linked mannose residues from Man9/8/7GlcNAc2 to produce Man5GlcNAc2	MAN1A1,MAN1A2,MAN1C1
Prolactin receptor signaling	BTRC,CSH1,CUL1,GH1,GH2,GHR,JAK2,PRL,PRLR,PTPN11,RBX1,SH2B1,SKP1,STAT5A,STAT5B
Proline catabolism	ALDH4A1,PRODH
Prolonged ERK activation events	ACTN2,AKAP9,ANGPT1,APBB1IP,ARAF,ARRB1,ARRB2,BRAF,BRAP,BTC,CALM1,CAMK2A,CAMK2B,CAMK2D,CAMK2G,CNKSR1,CNKSR2,CRK,CRKL,CSF2,CSF2RA,CSF2RB,CSK,CUL3,DAB2IP,DLG4,DUSP1,DUSP10,DUSP16,DUSP2,DUSP4,DUSP5,DUSP6,DUSP7,DUSP8,DUSP9,EGF,EGFR,ERBB2,ERBB3,ERBB4,EREG,FGA,FGB,FGF1,FGF10,FGF16,FGF17,FGF18,FGF19,FGF2,FGF20,FGF22,FGF23,FGF3,FGF4,FGF5,FGF6,FGF7,FGF8,FGF9,FGFR1,FGFR2,FGFR3,FGFR4,FGG,FN1,FRS2,FRS3,FYN,GRB…
Propionyl-CoA catabolism	MCEE,MMAA,MUT,PCCA,PCCB
Prostacyclin signalling through prostacyclin receptor	GNAS,GNB1,GNB2,GNB3,GNB4,GNB5,GNG10,GNG11,GNG12,GNG13,GNG2,GNG3,GNG4,GNG5,GNG7,GNG8,GNGT1,GNGT2,PTGIR
Prostanoid ligand receptors	PTGDR,PTGDR2,PTGER1,PTGER2,PTGER3,PTGER4,PTGFR,PTGIR,TBXA2R
Protein folding	ACTB,AP3M1,ARFGEF2,ARL2,CCT2,CCT3,CCT4,CCT5,CCT6A,CCT7,CCT8,FBXL3,FBXL5,FBXO4,FBXO6,FBXW10,FBXW2,FBXW4,FBXW5,FBXW7,FBXW9,FKBP9,KIF13A,KIFC3,LONP2,NOP56,PFDN1,PFDN2,PFDN4,PFDN5,PFDN6,SKIV2L,SPHK1,TBCA,TBCB,TBCC,TBCD,TBCE,TCP1,TUBA1A,TUBA1B,TUBA1C,TUBA3C,TUBA3E,TUBA4A,TUBA4B,TUBA8,TUBAL3,TUBB1,TUBB2A,TUBB2B,TUBB3,TUBB4A,TUBB4B,TUBB6,USP11,VBP1,XRN2
Protein repair	MSRA,MSRB1,MSRB2,MSRB3,PCMT1,TXN
Proton-coupled monocarboxylate transport	SLC16A1,SLC16A3,SLC16A7,SLC16A8
Proton-coupled neutral amino acid transporters	SLC36A1,SLC36A2
Proton/oligopeptide cotransporters	SLC15A1,SLC15A2,SLC15A3,SLC15A4
Purine catabolism	CAT,GDA,GPX1,NT5C,NT5C1A,NT5C1B,NT5C2,NT5E,PNP,XDH
Purine metabolism	ADA,ADAL,ADK,ADSL,ADSS,ADSSL1,AMPD1,AMPD2,AMPD3,APRT,ATIC,CAT,DCK,DGUOK,GART,GDA,GMPR,GMPR2,GMPS,GPX1,HPRT1,IMPDH1,IMPDH2,LHPP,NT5C,NT5C1A,NT5C1B,NT5C2,NT5E,PAICS,PFAS,PNP,PPAT,XDH
Purine ribonucleoside monophosphate biosynthesis	ADSL,ADSS,ADSSL1,ATIC,GART,GMPS,IMPDH1,IMPDH2,LHPP,PAICS,PFAS,PPAT
Purine salvage	ADA,ADAL,ADK,AMPD1,AMPD2,AMPD3,APRT,DCK,DGUOK,GMPR,GMPR2,HPRT1,PNP
Pyrimidine biosynthesis	CAD,DCTD,DHODH,DUT,TYMS,UMPS
Pyrimidine catabolism	AGXT2,DPYD,DPYS,NT5C,NT5C1A,NT5C3A,NT5E,NT5M,TYMP,UPB1,UPP1,UPP2
Pyrimidine metabolism	AGXT2,CAD,CDA,DCK,DCTD,DHODH,DPYD,DPYS,DUT,HDHD1,NT5C,NT5C1A,NT5C3A,NT5E,NT5M,TK1,TK2,TYMP,TYMS,UCK1,UCK2,UMPS,UPB1,UPP1,UPP2
Pyrimidine salvage reactions	CDA,DCK,HDHD1,TK1,TK2,TYMP,UCK1,UCK2,UPP1,UPP2
Pyrophosphate hydrolysis	PPA1,PPA2
Pyruvate metabolism	BSG,DLAT,DLD,GLO1,HAGH,LDHA,LDHAL6A,LDHAL6B,LDHB,LDHC,MPC1,MPC2,PDHA1,PDHB,PDHX,PDK1,PDK2,PDK3,PDK4,PDP1,PDP2,PDPR,PPARD,RXRA,SLC16A1,SLC16A3,SLC16A8
Pyruvate metabolism and Citric Acid (TCA) cycle	ACO2,ADHFE1,BSG,CS,D2HGDH,DLAT,DLD,DLST,FH,GLO1,HAGH,IDH2,IDH3A,IDH3B,IDH3G,L2HGDH,LDHA,LDHAL6A,LDHAL6B,LDHB,LDHC,MDH2,MPC1,MPC2,NNT,OGDH,PDHA1,PDHB,PDHX,PDK1,PDK2,PDK3,PDK4,PDP1,PDP2,PDPR,PPARD,RXRA,SDHA,SDHB,SDHC,SDHD,SLC16A1,SLC16A3,SLC16A8,SUCLA2,SUCLG1,SUCLG2
RA biosynthesis pathway	ADH1A,ADH1C,ADH4,AKR1C3,ALDH1A1,ALDH1A2,ALDH1A3,ALDH8A1,CRABP1,CYP26A1,CYP26B1,CYP26C1,DHRS3,DHRS4,DHRS9,RDH10,RDH11,RDH13,RDH14,RDH16,RDH5,SDR16C5
RAF activation	ARAF,BRAF,BRAP,HRAS,JAK2,KRAS,KSR1,MAP2K1,MAP2K2,MAP3K11,MARK3,NRAS,PHB,PPP2CA,PPP2CB,PPP2R1A,PPP2R1B,PPP2R5A,PPP2R5B,PPP2R5C,PPP2R5D,PPP2R5E,RAF1,SRC,YWHAB
RAF-independent MAPK1/3 activation	CDK1,DUSP1,DUSP10,DUSP16,DUSP2,DUSP4,DUSP5,DUSP6,DUSP7,DUSP8,DUSP9,IL6,IL6R,IL6ST,JAK1,JAK2,MAP2K1,MAP2K2,MAPK1,MAPK3,PEA15,PTPN11,TYK2
RAF/MAP kinase cascade	ACTN2,AKAP9,ANGPT1,APBB1IP,ARAF,ARRB1,ARRB2,BRAF,BRAP,BTC,CALM1,CAMK2A,CAMK2B,CAMK2D,CAMK2G,CNKSR1,CNKSR2,CSF2,CSF2RA,CSF2RB,CSK,CUL3,DAB2IP,DLG4,DUSP1,DUSP10,DUSP16,DUSP2,DUSP4,DUSP5,DUSP6,DUSP7,DUSP8,DUSP9,EGF,EGFR,ERBB2,ERBB3,ERBB4,EREG,FGA,FGB,FGF1,FGF10,FGF16,FGF17,FGF18,FGF19,FGF2,FGF20,FGF22,FGF23,FGF3,FGF4,FGF5,FGF6,FGF7,FGF8,FGF9,FGFR1,FGFR2,FGFR3,FGFR4,FGG,FN1,FRS2,FRS3,FYN,GRB2,GRIN1,G…
RHO GTPase Effectors	ABI1,ABI2,ABL1,ACTB,ACTG1,ACTR2,ACTR3,AHCTF1,APITD1,AR,ARPC1A,ARPC1B,ARPC2,ARPC3,ARPC4,ARPC5,AURKB,B9D2,BAIAP2,BIRC5,BRK1,BTK,BUB1,BUB1B,BUB3,CALM1,CASC5,CDC20,CDC25C,CDC42,CDCA8,CDH1,CDKN1B,CENPA,CENPC,CENPE,CENPF,CENPH,CENPI,CENPK,CENPL,CENPM,CENPN,CENPO,CENPP,CENPQ,CENPT,CENPU,CFTR,CIT,CKAP5,CLASP1,CLASP2,CLIP1,CTNNA1,CTNNB1,CTTN,CYBA,CYBB,CYFIP1,CYFIP2,DAAM1,DIAPH1,DIAPH2,DIAPH3,DLG4,DSN1,DVL…
RHO GTPases Activate Formins	ACTB,ACTG1,AHCTF1,APITD1,AURKB,B9D2,BIRC5,BUB1,BUB1B,BUB3,CASC5,CDC20,CDC42,CDCA8,CENPA,CENPC,CENPE,CENPF,CENPH,CENPI,CENPK,CENPL,CENPM,CENPN,CENPO,CENPP,CENPQ,CENPT,CENPU,CKAP5,CLASP1,CLASP2,CLIP1,DAAM1,DIAPH1,DIAPH2,DIAPH3,DSN1,DVL1,DVL2,DVL3,ERCC6L,EVL,FMNL1,FMNL2,FMNL3,INCENP,ITGB1,ITGB3BP,KIF18A,KIF2A,KIF2B,KIF2C,KNTC1,MAD1L1,MAD2L1,MAPRE1,MIS12,MKL1,NDC80,NDE1,NDEL1,NSL1,NUDC,NUF2,NUP107,NU…
RHO GTPases Activate NADPH Oxidases	CYBA,CYBB,NCF1,NCF2,NCF4,NOX1,NOX3,NOXA1,NOXO1,PIK3C3,PIK3R4,RAC1,RAC2
RHO GTPases Activate ROCKs	LIMK1,LIMK2,MYH10,MYH11,MYH14,MYH9,MYL12B,MYL6,MYL9,PPP1CB,PPP1R12A,PPP1R12B,RHOA,RHOB,RHOC,ROCK1,ROCK2
RHO GTPases Activate Rhotekin and Rhophilins	LIN7B,RHOA,RHOB,RHOC,RHPN1,RHPN2,ROPN1,RTKN,TAX1BP3
RHO GTPases Activate WASPs and WAVEs	ABI1,ABI2,ABL1,ACTB,ACTG1,ACTR2,ACTR3,ARPC1A,ARPC1B,ARPC2,ARPC3,ARPC4,ARPC5,BAIAP2,BRK1,BTK,CDC42,CYFIP1,CYFIP2,GRB2,MAPK1,MAPK3,NCK1,NCKAP1,NCKAP1L,NCKIPSD,PTK2,RAC1,WAS,WASF1,WASF2,WASF3,WASL,WIPF1,WIPF2,WIPF3
RHO GTPases activate CIT	CDKN1B,CIT,DLG4,KIF14,MYH10,MYH11,MYH14,MYH9,MYL12B,MYL6,MYL9,PRC1,RAC1,RHOA,RHOB,RHOC
RHO GTPases activate IQGAPs	CALM1,CDC42,CDH1,CLIP1,CTNNA1,CTNNB1,IQGAP1,IQGAP2,IQGAP3,MEN1,RAC1
RHO GTPases activate KTN1	CDC42,KIF5A,KIF5B,KLC1,KLC2,KLC3,KLC4,KTN1,RAC1,RHOA,RHOG
RHO GTPases activate PAKs	CALM1,CDC42,CTTN,FLNA,LIMK1,MYH10,MYH11,MYH14,MYH9,MYL12B,MYL6,MYL9,MYLK,NF2,PAK1,PAK2,PAK3,PPP1CB,PPP1R12A,PPP1R12B,RAC1
RHO GTPases activate PKNs	AR,CDC25C,H2AFB1,H2AFX,H2AFZ,H2BFS,H3F3A,HIST1H2AB,HIST1H2AC,HIST1H2AD,HIST1H2AJ,HIST1H2BA,HIST1H2BB,HIST1H2BC,HIST1H2BD,HIST1H2BH,HIST1H2BJ,HIST1H2BK,HIST1H2BL,HIST1H2BM,HIST1H2BN,HIST1H2BO,HIST1H3A,HIST1H4A,HIST2H2AA3,HIST2H2AC,HIST2H2BE,HIST2H3A,HIST3H2BB,KDM1A,KDM4C,KLK2,KLK3,MYH10,MYH11,MYH14,MYH9,MYL12B,MYL6,MYL9,NCOA2,PDPK1,PKN1,PKN2,PKN3,PPP1CB,PPP1R12A,PPP1R12B,PPP1R14A,RAC1,RHOA,RHOB,RH…
RHO GTPases regulate CFTR trafficking	CFTR,GOPC,RHOQ
RIG-I/MDA5 mediated induction of IFN-alpha/beta pathways	AGER,APP,ATG12,ATG5,CASP10,CASP8,CHUK,CREBBP,CYLD,DDX58,DHX36,DHX58,DHX9,EP300,FADD,HERC5,HMGB1,IFIH1,IFNA1,IFNA10,IFNA14,IFNA16,IFNA17,IFNA2,IFNA21,IFNA4,IFNA5,IFNA6,IFNA7,IFNA8,IFNB1,IKBKB,IKBKE,IKBKG,IRF1,IRF2,IRF3,IRF7,ISG15,ITCH,MAP3K1,MAVS,MYD88,NFKB1,NFKB2,NFKBIA,NFKBIB,NLRC5,NLRX1,OTUD5,PCBP2,PIN1,RELA,RIPK1,RNF125,RNF135,RNF216,RPS27A,S100A12,S100B,SAA1,SIKE1,TANK,TAX1BP1,TBK1,TKFC,TNFAI…
RIP-mediated NFkB activation via ZBP1	AGER,APP,CHUK,DHX9,HMGB1,IKBKB,IKBKG,MYD88,NFKB1,NFKB2,NFKBIA,NFKBIB,RELA,RIPK1,RIPK3,S100A12,S100B,SAA1,TICAM1,TLR3,ZBP1
RIPK1-mediated regulated necrosis	BIRC2,BIRC3,CASP8,CFLAR,CRMA,FADD,FAS,FASLG,MLKL,RIPK1,RIPK3,SPI-2,TNFRSF10A,TNFRSF10B,TNFSF10,TRADD,TRAF2,XIAP
RMTs methylate histone arginines	ACTL6A,ACTL6B,ARID1A,ARID1B,ARID2,CARM1,CCND1,CDK4,COPRS,DNMT3A,H2AFB1,H2AFX,H2AFZ,HIST1H2AA,HIST1H2AB,HIST1H2AC,HIST1H2AD,HIST1H2AG,HIST1H2AH,HIST1H2AJ,HIST1H3A,HIST1H4A,HIST2H2AA3,HIST2H2AB,HIST2H2AC,HIST2H3A,HIST3H2A,JAK2,PBRM1,PRMT1,PRMT5,PRMT6,PRMT7,RBBP7,SMARCA2,SMARCA4,SMARCB1,SMARCC1,SMARCC2,SMARCD1,SMARCD2,SMARCD3,SMARCE1,WDR5,WDR77
RNA Pol II CTD phosphorylation and interaction with CE	CCNH,CDK7,ERCC2,ERCC3,GTF2F1,GTF2F2,GTF2H1,GTF2H2,GTF2H3,GTF2H4,GTF2H5,MNAT1,POLR2A,POLR2B,POLR2C,POLR2D,POLR2E,POLR2F,POLR2G,POLR2H,POLR2I,POLR2J,POLR2K,POLR2L,RNGTT,RNMT,SUPT5H
RNA Polymerase I Chain Elongation	CBX3,CCNH,CD3EAP,CDK7,ERCC2,ERCC3,GTF2H1,GTF2H2,GTF2H3,GTF2H4,GTF2H5,H2AFB1,H2AFX,H2AFZ,H2BFS,H3F3A,HIST1H2AB,HIST1H2AC,HIST1H2AD,HIST1H2AJ,HIST1H2BA,HIST1H2BB,HIST1H2BC,HIST1H2BD,HIST1H2BH,HIST1H2BJ,HIST1H2BK,HIST1H2BL,HIST1H2BM,HIST1H2BN,HIST1H2BO,HIST1H3A,HIST1H4A,HIST2H2AA3,HIST2H2AC,HIST2H2BE,HIST2H3A,HIST3H2BB,MNAT1,POLR1A,POLR1B,POLR1C,POLR1D,POLR1E,POLR2E,POLR2F,POLR2H,POLR2K,POLR2L,TAF1A…
RNA Polymerase I Promoter Clearance	28S rRNA,CCNH,CD3EAP,CDK7,CHD3,CHD4,EHMT2,ERCC2,ERCC3,ERCC6,GATAD2A,GATAD2B,GTF2H1,GTF2H2,GTF2H3,GTF2H4,GTF2H5,H2AFB1,H2AFX,H2AFZ,H2BFS,H3F3A,HDAC1,HDAC2,HIST1H2AB,HIST1H2AC,HIST1H2AD,HIST1H2AJ,HIST1H2BA,HIST1H2BB,HIST1H2BC,HIST1H2BD,HIST1H2BH,HIST1H2BJ,HIST1H2BK,HIST1H2BL,HIST1H2BM,HIST1H2BN,HIST1H2BO,HIST1H3A,HIST1H4A,HIST2H2AA3,HIST2H2AC,HIST2H2BE,HIST2H3A,HIST3H2BB,KAT2A,KAT2B,MAPK3,MBD2,MBD3…
RNA Polymerase I Promoter Escape	CCNH,CD3EAP,CDK7,ERCC2,ERCC3,GTF2H1,GTF2H2,GTF2H3,GTF2H4,GTF2H5,MNAT1,POLR1A,POLR1B,POLR1C,POLR1D,POLR1E,POLR2E,POLR2F,POLR2H,POLR2K,POLR2L,RRN3,TAF1A,TAF1B,TAF1C,TAF1D,TBP,TWISTNB,UBTF,ZNRD1
RNA Polymerase I Promoter Opening	H2AFB1,H2AFX,H2AFZ,H2BFS,H3F3A,HIST1H2AB,HIST1H2AC,HIST1H2AD,HIST1H2AJ,HIST1H2BA,HIST1H2BB,HIST1H2BC,HIST1H2BD,HIST1H2BH,HIST1H2BJ,HIST1H2BK,HIST1H2BL,HIST1H2BM,HIST1H2BN,HIST1H2BO,HIST1H3A,HIST1H4A,HIST2H2AA3,HIST2H2AC,HIST2H2BE,HIST2H3A,HIST3H2BB,MAPK3,MBD2,UBTF
RNA Polymerase I Transcription	28S rRNA,CBX3,CCNH,CD3EAP,CDK7,CHD3,CHD4,EHMT2,ERCC2,ERCC3,ERCC6,GATAD2A,GATAD2B,GTF2H1,GTF2H2,GTF2H3,GTF2H4,GTF2H5,H2AFB1,H2AFX,H2AFZ,H2BFS,H3F3A,HDAC1,HDAC2,HIST1H2AB,HIST1H2AC,HIST1H2AD,HIST1H2AJ,HIST1H2BA,HIST1H2BB,HIST1H2BC,HIST1H2BD,HIST1H2BH,HIST1H2BJ,HIST1H2BK,HIST1H2BL,HIST1H2BM,HIST1H2BN,HIST1H2BO,HIST1H3A,HIST1H4A,HIST2H2AA3,HIST2H2AC,HIST2H2BE,HIST2H3A,HIST3H2BB,KAT2A,KAT2B,MAPK3,MBD2…
RNA Polymerase I Transcription Initiation	28S rRNA,CCNH,CD3EAP,CDK7,CHD3,CHD4,EHMT2,ERCC2,ERCC3,ERCC6,GATAD2A,GATAD2B,GTF2H1,GTF2H2,GTF2H3,GTF2H4,GTF2H5,HDAC1,HDAC2,KAT2A,KAT2B,MBD3,MNAT1,MTA1,MTA2,MTA3,POLR1A,POLR1B,POLR1C,POLR1D,POLR1E,POLR2E,POLR2F,POLR2H,POLR2K,POLR2L,RBBP4,RBBP7,RRN3,TAF1A,TAF1B,TAF1C,TAF1D,TBP,TTF1,TWISTNB,UBTF,ZNRD1
RNA Polymerase I Transcription Termination	28S rRNA,CCNH,CD3EAP,CDK7,ERCC2,ERCC3,GTF2H1,GTF2H2,GTF2H3,GTF2H4,GTF2H5,MNAT1,POLR1A,POLR1B,POLR1C,POLR1D,POLR1E,POLR2E,POLR2F,POLR2H,POLR2K,POLR2L,PTRF,RNA45S5,TAF1A,TAF1B,TAF1C,TAF1D,TBP,TTF1,TWISTNB,UBTF,ZNRD1
RNA Polymerase I, RNA Polymerase III, and Mitochondrial Transcription	28S rRNA,BDP1,BRF1,BRF2,CBX3,CCNH,CD3EAP,CDK7,CHD3,CHD4,CRCP,EHMT2,ERCC2,ERCC3,ERCC6,GATAD2A,GATAD2B,GTF2H1,GTF2H2,GTF2H3,GTF2H4,GTF2H5,GTF3A,GTF3C1,GTF3C2,GTF3C3,GTF3C4,GTF3C5,GTF3C6,H2AFB1,H2AFX,H2AFZ,H2BFS,H3F3A,HDAC1,HDAC2,HIST1H2AB,HIST1H2AC,HIST1H2AD,HIST1H2AJ,HIST1H2BA,HIST1H2BB,HIST1H2BC,HIST1H2BD,HIST1H2BH,HIST1H2BJ,HIST1H2BK,HIST1H2BL,HIST1H2BM,HIST1H2BN,HIST1H2BO,HIST1H3A,HIST1H4A,HIST…
RNA Polymerase II HIV Promoter Escape	CCNH,CDK7,ERCC2,ERCC3,GTF2A1,GTF2A2,GTF2B,GTF2E1,GTF2E2,GTF2F1,GTF2F2,GTF2H1,GTF2H2,GTF2H3,GTF2H4,GTF2H5,MNAT1,POLR2A,POLR2B,POLR2C,POLR2D,POLR2E,POLR2F,POLR2G,POLR2H,POLR2I,POLR2J,POLR2K,POLR2L,TAF1,TAF10,TAF11,TAF12,TAF13,TAF1L,TAF2,TAF3,TAF4,TAF4B,TAF5,TAF6,TAF9,TAF9B,TBP
RNA Polymerase II Pre-transcription Events	CCNH,CCNK,CCNT1,CCNT2,CDK7,CDK9,CTDP1,ELL,ERCC2,ERCC3,GTF2A1,GTF2A2,GTF2B,GTF2E1,GTF2E2,GTF2F1,GTF2F2,GTF2H1,GTF2H2,GTF2H3,GTF2H4,GTF2H5,MNAT1,NCBP1,NCBP2,NELFA,NELFB,NELFCD,NELFE,POLR2A,POLR2B,POLR2C,POLR2D,POLR2E,POLR2F,POLR2G,POLR2H,POLR2I,POLR2J,POLR2K,POLR2L,SSRP1,SUPT16H,SUPT4H1,SUPT5H,TAF1,TAF10,TAF11,TAF12,TAF13,TAF1L,TAF2,TAF3,TAF4,TAF4B,TAF5,TAF6,TAF9,TAF9B,TBP,TCEA1,TCEB1,TCEB2,TCEB3
RNA Polymerase II Promoter Escape	CCNH,CDK7,ERCC2,ERCC3,GTF2A1,GTF2A2,GTF2B,GTF2E1,GTF2E2,GTF2F1,GTF2F2,GTF2H1,GTF2H2,GTF2H3,GTF2H4,GTF2H5,MNAT1,POLR2A,POLR2B,POLR2C,POLR2D,POLR2E,POLR2F,POLR2G,POLR2H,POLR2I,POLR2J,POLR2K,POLR2L,TAF1,TAF10,TAF11,TAF12,TAF13,TAF1L,TAF2,TAF3,TAF4,TAF4B,TAF5,TAF6,TAF9,TAF9B,TBP
RNA Polymerase II Transcription	ALYREF,CCNH,CCNK,CCNT1,CCNT2,CDC40,CDK7,CDK9,CLP1,CPSF1,CPSF2,CPSF3,CPSF7,CSTF1,CSTF2,CSTF3,CTDP1,DHX38,ELL,ERCC2,ERCC3,FIP1L1,GTF2A1,GTF2A2,GTF2B,GTF2E1,GTF2E2,GTF2F1,GTF2F2,GTF2H1,GTF2H2,GTF2H3,GTF2H4,GTF2H5,LSM10,LSM11,MAGOH,MNAT1,NCBP1,NCBP2,NELFA,NELFB,NELFCD,NELFE,NUDT21,PABPN1,PAPOLA,PCF11,POLR2A,POLR2B,POLR2C,POLR2D,POLR2E,POLR2F,POLR2G,POLR2H,POLR2I,POLR2J,POLR2K,POLR2L,RBM8A,RNGTT,RNMT,…
RNA Polymerase II Transcription Elongation	CCNH,CCNK,CCNT1,CCNT2,CDK7,CDK9,CTDP1,ELL,ERCC2,ERCC3,GTF2F1,GTF2F2,GTF2H1,GTF2H2,GTF2H3,GTF2H4,GTF2H5,MNAT1,NCBP1,NCBP2,NELFA,NELFB,NELFCD,NELFE,POLR2A,POLR2B,POLR2C,POLR2D,POLR2E,POLR2F,POLR2G,POLR2H,POLR2I,POLR2J,POLR2K,POLR2L,SSRP1,SUPT16H,SUPT4H1,SUPT5H,TCEA1,TCEB1,TCEB2,TCEB3
RNA Polymerase II Transcription Initiation	CCNH,CDK7,ERCC2,ERCC3,GTF2A1,GTF2A2,GTF2B,GTF2E1,GTF2E2,GTF2F1,GTF2F2,GTF2H1,GTF2H2,GTF2H3,GTF2H4,GTF2H5,MNAT1,POLR2A,POLR2B,POLR2C,POLR2D,POLR2E,POLR2F,POLR2G,POLR2H,POLR2I,POLR2J,POLR2K,POLR2L,TAF1,TAF10,TAF11,TAF12,TAF13,TAF1L,TAF2,TAF3,TAF4,TAF4B,TAF5,TAF6,TAF9,TAF9B,TBP
RNA Polymerase II Transcription Initiation And Promoter Clearance	CCNH,CDK7,ERCC2,ERCC3,GTF2A1,GTF2A2,GTF2B,GTF2E1,GTF2E2,GTF2F1,GTF2F2,GTF2H1,GTF2H2,GTF2H3,GTF2H4,GTF2H5,MNAT1,POLR2A,POLR2B,POLR2C,POLR2D,POLR2E,POLR2F,POLR2G,POLR2H,POLR2I,POLR2J,POLR2K,POLR2L,TAF1,TAF10,TAF11,TAF12,TAF13,TAF1L,TAF2,TAF3,TAF4,TAF4B,TAF5,TAF6,TAF9,TAF9B,TBP
RNA Polymerase II Transcription Pre-Initiation And Promoter Opening	CCNH,CDK7,ERCC2,ERCC3,GTF2A1,GTF2A2,GTF2B,GTF2E1,GTF2E2,GTF2F1,GTF2F2,GTF2H1,GTF2H2,GTF2H3,GTF2H4,GTF2H5,MNAT1,POLR2A,POLR2B,POLR2C,POLR2D,POLR2E,POLR2F,POLR2G,POLR2H,POLR2I,POLR2J,POLR2K,POLR2L,TAF1,TAF10,TAF11,TAF12,TAF13,TAF1L,TAF2,TAF3,TAF4,TAF4B,TAF5,TAF6,TAF9,TAF9B,TBP
RNA Polymerase II Transcription Termination	ALYREF,CDC40,CLP1,CPSF1,CPSF2,CPSF3,CPSF7,CSTF1,CSTF2,CSTF3,DHX38,FIP1L1,LSM10,LSM11,MAGOH,NCBP1,NCBP2,NUDT21,PABPN1,PAPOLA,PCF11,RBM8A,RNPS1,SLBP,SNRPB,SNRPD3,SNRPE,SNRPF,SNRPG,SRRM1,SRSF1,SRSF11,SRSF2,SRSF3,SRSF4,SRSF5,SRSF6,SRSF7,SRSF9,U2AF1,U2AF2,UPF3B,ZNF473
RNA Polymerase III Abortive And Retractive Initiation	BDP1,BRF1,BRF2,CRCP,GTF3A,GTF3C1,GTF3C2,GTF3C3,GTF3C4,GTF3C5,GTF3C6,NFIA,NFIB,NFIC,NFIX,POLR1C,POLR1D,POLR2E,POLR2F,POLR2H,POLR2K,POLR2L,POLR3A,POLR3B,POLR3C,POLR3D,POLR3E,POLR3F,POLR3G,POLR3GL,POLR3H,POLR3K,POU2F1,SNAPC1,SNAPC2,SNAPC3,SNAPC4,SNAPC5,SSB,TBP,ZNF143
RNA Polymerase III Chain Elongation	CRCP,POLR1C,POLR1D,POLR2E,POLR2F,POLR2H,POLR2K,POLR2L,POLR3A,POLR3B,POLR3C,POLR3D,POLR3E,POLR3F,POLR3G,POLR3GL,POLR3H,POLR3K
RNA Polymerase III Transcription	BDP1,BRF1,BRF2,CRCP,GTF3A,GTF3C1,GTF3C2,GTF3C3,GTF3C4,GTF3C5,GTF3C6,NFIA,NFIB,NFIC,NFIX,POLR1C,POLR1D,POLR2E,POLR2F,POLR2H,POLR2K,POLR2L,POLR3A,POLR3B,POLR3C,POLR3D,POLR3E,POLR3F,POLR3G,POLR3GL,POLR3H,POLR3K,POU2F1,SNAPC1,SNAPC2,SNAPC3,SNAPC4,SNAPC5,SSB,TBP,ZNF143
RNA Polymerase III Transcription Initiation	BDP1,BRF1,BRF2,CRCP,GTF3A,GTF3C1,GTF3C2,GTF3C3,GTF3C4,GTF3C5,GTF3C6,POLR1C,POLR1D,POLR2E,POLR2F,POLR2H,POLR2K,POLR2L,POLR3A,POLR3B,POLR3C,POLR3D,POLR3E,POLR3F,POLR3G,POLR3GL,POLR3H,POLR3K,POU2F1,SNAPC1,SNAPC2,SNAPC3,SNAPC4,SNAPC5,TBP,ZNF143
RNA Polymerase III Transcription Initiation From Type 1 Promoter	BDP1,BRF1,CRCP,GTF3A,GTF3C1,GTF3C2,GTF3C3,GTF3C4,GTF3C5,GTF3C6,POLR1C,POLR1D,POLR2E,POLR2F,POLR2H,POLR2K,POLR2L,POLR3A,POLR3B,POLR3C,POLR3D,POLR3E,POLR3F,POLR3G,POLR3GL,POLR3H,POLR3K,TBP
RNA Polymerase III Transcription Initiation From Type 2 Promoter	BDP1,BRF1,CRCP,GTF3C1,GTF3C2,GTF3C3,GTF3C4,GTF3C5,GTF3C6,POLR1C,POLR1D,POLR2E,POLR2F,POLR2H,POLR2K,POLR2L,POLR3A,POLR3B,POLR3C,POLR3D,POLR3E,POLR3F,POLR3G,POLR3GL,POLR3H,POLR3K,TBP
RNA Polymerase III Transcription Initiation From Type 3 Promoter	BDP1,BRF2,CRCP,POLR1C,POLR1D,POLR2E,POLR2F,POLR2H,POLR2K,POLR2L,POLR3A,POLR3B,POLR3C,POLR3D,POLR3E,POLR3F,POLR3G,POLR3GL,POLR3H,POLR3K,POU2F1,SNAPC1,SNAPC2,SNAPC3,SNAPC4,SNAPC5,TBP,ZNF143
RNA Polymerase III Transcription Termination	CRCP,NFIA,NFIB,NFIC,NFIX,POLR1C,POLR1D,POLR2E,POLR2F,POLR2H,POLR2K,POLR2L,POLR3A,POLR3B,POLR3C,POLR3D,POLR3E,POLR3F,POLR3G,POLR3GL,POLR3H,POLR3K,SSB
RNF mutants show enhanced WNT signaling and proliferation	FZD4,FZD5,FZD6,FZD8,LRP5,LRP6,RNF43,WNT3A
RORA activates gene expression	ARNTL,CARM1,CHD9,CLOCK,CPT1A,CREBBP,EP300,HDAC3,HELZ2,MED1,NCOA1,NCOA2,NCOA6,NCOR1,NPAS2,NR1D1,NRIP1,PPARA,PPARGC1A,RORA,RXRA,SIRT1,SMARCD3,SREBF1,TBL1X,TBL1XR1,TGS1
ROS, RNS production in response to bacteria	ATP6V0A1,ATP6V0A2,ATP6V0A4,ATP6V0B,ATP6V0C,ATP6V0D1,ATP6V0D2,ATP6V0E1,ATP6V0E2,ATP6V1A,ATP6V1B1,ATP6V1B2,ATP6V1C1,ATP6V1C2,ATP6V1D,ATP6V1E1,ATP6V1E2,ATP6V1F,ATP6V1G1,ATP6V1G2,ATP6V1G3,ATP6V1H,CAMP,CYBA,CYBB,LTF,NCF1,NCF2,NCF4,NOS1,NOS2,NOS3,SLC11A1,TCIRG1
RSK activation	MAPK1,PDPK1,RPS6KA1,RPS6KA2,RPS6KA3,RPS6KA6
Rap1 signalling	PRKACA,PRKACB,PRKACG,PRKG1,RAF1,RAP1A,RAP1B,RAP1GAP,RAP1GAP2,RAPGEF3,RAPGEF4,RASGRP1,RASGRP2,SIPA1,YWHAB,YWHAZ
Ras activation uopn Ca2+ infux through NMDA receptor	ACTN2,AKAP9,CALM1,CAMK2A,CAMK2B,CAMK2D,CAMK2G,DLG4,GRIN1,GRIN2A,GRIN2B,GRIN2C,GRIN2D,HRAS,NEFL,RASGRF1,RASGRF2
Reactions specific to the complex N-glycan synthesis pathway	CGA,CHST10,CHST8,FUCA1,FUT3,FUT8,LHB,MAN2A1,MAN2A2,MGAT2
Reactions specific to the hybrid N-glycan synthesis pathway	MGAT3
Receptor-ligand binding initiates the second proteolytic cleavage of Notch receptor	ADAM10,ADAM17,DLL1,DLL4,JAG1,JAG2,NOTCH1,NOTCH2,NOTCH3,NOTCH4,RPS27A,UBA52,UBB,UBC
Recognition and association of DNA glycosylase with site containing an affected purine	MPG,MUTYH,OGG1
Recognition and association of DNA glycosylase with site containing an affected pyrimidine	MBD4,NEIL1,NEIL2,NTHL1,OGG1,SMUG1,TDG,UNG
Recognition of DNA damage by PCNA-containing replication complex	CUL4A,CUL4B,DDB1,DTL,PCNA,POLD1,POLD2,POLD3,POLD4,POLE,POLE2,RAD18,RBX1,RFC1,RFC2,RFC3,RFC4,RFC5,RPA1,RPA2,RPA3,RPS27A,UBA52,UBB,UBC,UBE2B,USP1,ZBTB32
Recruitment and ATM-mediated phosphorylation of repair and signaling proteins at DNA double strand breaks	ABL1,APBB1,ATM,BABAM1,BARD1,BAZ1B,BRCA1,BRCC3,BRE,CHEK2,EYA1,EYA2,EYA3,EYA4,FAM175A,H2AFX,H2BFS,HERC2,HIST1H2BA,HIST1H2BB,HIST1H2BC,HIST1H2BD,HIST1H2BH,HIST1H2BJ,HIST1H2BK,HIST1H2BL,HIST1H2BM,HIST1H2BN,HIST1H2BO,HIST1H4A,HIST2H2BE,HIST3H2BB,HIST3H3,KAT5,KDM4A,KDM4B,MAPK8,MDC1,MRE11A,NBN,PIAS4,PPP5C,RAD50,RNF168,RNF8,RPS27A,SMARCA5,SUMO1,TP53,TP53BP1,UBA52,UBB,UBC,UBE2I,UBE2N,UBE2V2,UIMC1,WHSC1
Recruitment of NuMA to mitotic centrosomes	CCNB1,CDK1,NEDD1,NUMA1,TUBG1,TUBG2,TUBGCP2,TUBGCP3,TUBGCP4,TUBGCP5,TUBGCP6
Recruitment of mitotic centrosome proteins and complexes	ACTR1A,AKAP9,ALMS1,CCNB1,CCP110,CDK1,CDK11A,CDK11B,CDK5RAP2,CENPJ,CEP131,CEP135,CEP152,CEP164,CEP192,CEP250,CEP290,CEP41,CEP57,CEP63,CEP70,CEP72,CEP76,CEP78,CETN2,CKAP5,CLASP1,CNTRL,CSNK1D,CSNK1E,DCTN1,DCTN2,DCTN3,DYNC1H1,DYNC1I2,DYNLL1,FGFR1OP,HAUS2,HSP90AA1,MAPRE1,NDE1,NEDD1,NEK2,NINL,NUMA1,ODF2,OFD1,PAFAH1B1,PCM1,PCNT,PLK1,PLK4,PPP2R1A,PRKACA,PRKAR2B,SDCCAG8,SFI1,SSNA1,TUBA1A,TUBA4A,TUBB,TUBB4…
Recycling of bile acids and salts	ABCB11,ABCC3,ALB,BAAT,FABP6,NCOA1,NCOA2,NR1H4,RXRA,SLC10A1,SLC10A2,SLC27A5,SLCO1A2,SLCO1B1,SLCO1B3
Recycling of eIF2:GDP	EIF2B1,EIF2B2,EIF2B3,EIF2B4,EIF2B5,EIF2S1,EIF2S2,EIF2S3
Recycling pathway of L1	AP2A1,AP2A2,AP2B1,AP2M1,AP2S1,CLTA,DNM1,DNM2,DNM3,DPYSL2,EZR,KIF4A,KIF4B,L1CAM,MAPK1,MSN,NUMB,RDX,RPS6KA1,RPS6KA2,RPS6KA3,RPS6KA4,RPS6KA5,RPS6KA6,SH3GL2,SHTN1,SRC
Reduction of cytosolic Ca++ levels	ATP2A1,ATP2A2,ATP2A3,ATP2B1,ATP2B2,ATP2B3,ATP2B4,CALM1,SLC8A1,SLC8A2,SLC8A3,SRI
Regulated Necrosis	BIRC2,BIRC3,CASP8,CFLAR,CRMA,FADD,FAS,FASLG,MLKL,RIPK1,RIPK3,SPI-2,TNFRSF10A,TNFRSF10B,TNFSF10,TRADD,TRAF2,XIAP
Regulated proteolysis of p75NTR	ADAM17,APH1A,APH1B,NCSTN,NFKB1,NGFR,PSEN2,PSENEN,RELA,TRAF6
Regulation by TREX1	TREX1
Regulation by c-FLIP	CASP8,CFLAR,FADD,FAS,FASLG,RIPK1,TNFRSF10A,TNFRSF10B,TNFSF10,TRADD,TRAF2
Regulation of APC/C activators between G1/S and early anaphase	ANAPC1,ANAPC10,ANAPC11,ANAPC15,ANAPC16,ANAPC2,ANAPC4,ANAPC5,ANAPC7,BTRC,BUB1B,BUB3,CCNA1,CCNA2,CCNB1,CDC16,CDC20,CDC23,CDC26,CDC27,CDK1,CDK2,CUL1,FBXO5,FZR1,MAD2L1,PLK1,PSMA1,PSMA2,PSMA3,PSMA4,PSMA5,PSMA6,PSMA7,PSMA8,PSMB1,PSMB10,PSMB11,PSMB2,PSMB3,PSMB4,PSMB5,PSMB6,PSMB7,PSMB8,PSMB9,PSMC1,PSMC2,PSMC3,PSMC4,PSMC5,PSMC6,PSMD1,PSMD10,PSMD11,PSMD12,PSMD13,PSMD14,PSMD2,PSMD3,PSMD4,PSMD5,PSMD6,PSMD7,P…
Regulation of Apoptosis	ARHGAP10,PAK2,PSMA1,PSMA2,PSMA3,PSMA4,PSMA5,PSMA6,PSMA7,PSMA8,PSMB1,PSMB10,PSMB11,PSMB2,PSMB3,PSMB4,PSMB5,PSMB6,PSMB7,PSMB8,PSMB9,PSMC1,PSMC2,PSMC3,PSMC4,PSMC5,PSMC6,PSMD1,PSMD10,PSMD11,PSMD12,PSMD13,PSMD14,PSMD2,PSMD3,PSMD4,PSMD5,PSMD6,PSMD7,PSMD8,PSMD9,PSME1,PSME2,PSME3,PSME4,PSMF1,RPS27A,UBA52,UBB,UBC
Regulation of Commissural axon pathfinding by Slit and Robo	ROBO1,ROBO2,ROBO3,SLIT2
Regulation of Complement cascade	C2,C3,C4A,C4B,C4BPA,C4BPB,C5,C6,C7,C8A,C8B,C8G,C9,CD46,CD55,CD59,CFB,CFH,CFHR3,CFI,CR1,PROS1,VTN
Regulation of DNA replication	CCNA1,CCNA2,CDC6,CDK2,CDKN1A,CDKN1B,CDT1,E2F1,E2F2,E2F3,FZR1,GMNN,MCM10,MCM2,MCM3,MCM4,MCM5,MCM6,MCM7,MCM8,ORC1,ORC2,ORC3,ORC4,ORC5,ORC6,PSMA1,PSMA2,PSMA3,PSMA4,PSMA5,PSMA6,PSMA7,PSMA8,PSMB1,PSMB10,PSMB11,PSMB2,PSMB3,PSMB4,PSMB5,PSMB6,PSMB7,PSMB8,PSMB9,PSMC1,PSMC2,PSMC3,PSMC4,PSMC5,PSMC6,PSMD1,PSMD10,PSMD11,PSMD12,PSMD13,PSMD14,PSMD2,PSMD3,PSMD4,PSMD5,PSMD6,PSMD7,PSMD8,PSMD9,PSME1,PSME2,PSME3,PSM…
Regulation of FZD by ubiquitination	FZD4,FZD5,FZD6,FZD8,LGR4,LGR5,LGR6,LRP5,LRP6,RNF43,RPS27A,RSPO1,RSPO2,RSPO3,RSPO4,UBA52,UBB,UBC,USP8,WNT3A,ZNRF3
Regulation of Glucokinase by Glucokinase Regulatory Protein	AAAS,GCK,GCKR,NDC1,NUP107,NUP133,NUP153,NUP155,NUP160,NUP188,NUP205,NUP210,NUP214,NUP35,NUP37,NUP43,NUP50,NUP54,NUP62,NUP85,NUP88,NUP93,NUP98,NUPL1,NUPL2,POM121,POM121C,RAE1,RANBP2,SEH1L,TPR
Regulation of HSF1-mediated heat shock response	AAAS,ATM,ATR,BAG1,BAG2,BAG3,BAG4,BAG5,C11orf73,CCAR2,COL4A6,CRYBA4,DEDD2,DNAJB1,DNAJB6,DNAJC2,DNAJC7,FKBP4,GML,GSK3B,HSBP1,HSBP2,HSF1,HSPA12A,HSPA12B,HSPA13,HSPA14,HSPA1A,HSPA1B,HSPA1L,HSPA2,HSPA4,HSPA4L,HSPA5,HSPA6,HSPA7,HSPA8,HSPA9,HSPH1,MAPK1,MAPK3,MAPKAPK2,MRPL18,NDC1,NUP107,NUP133,NUP153,NUP155,NUP160,NUP188,NUP205,NUP210,NUP214,NUP35,NUP37,NUP43,NUP50,NUP54,NUP62,NUP85,NUP88,NUP93,NUP98,NUP…
Regulation of Hypoxia-inducible Factor (HIF) by oxygen	ARNT,CA9,CITED2,CREBBP,CUL2,EGLN1,EGLN2,EGLN3,EP300,EPAS1,EPO,HIF1A,HIF1AN,HIF3A,RBX1,RPS27A,TCEB1,TCEB2,UBA52,UBB,UBC,UBE2D1,UBE2D2,UBE2D3,VEGFA,VHL
Regulation of IFNA signaling	IFNA1,IFNA10,IFNA14,IFNA16,IFNA17,IFNA2,IFNA21,IFNA4,IFNA5,IFNA6,IFNA7,IFNA8,IFNAR1,IFNAR2,IFNB1,JAK1,PTPN1,PTPN11,PTPN6,SOCS1,SOCS3,STAT1,STAT2,TYK2,USP18
Regulation of IFNG signaling	IFNG,IFNGR1,IFNGR2,JAK1,JAK2,PIAS1,PTPN1,PTPN11,PTPN2,PTPN6,SOCS1,SOCS3,STAT1,SUMO1
Regulation of Insulin-like Growth Factor (IGF) transport and uptake by Insulin-like Growth Factor Binding Proteins (IGFBPs)	CTSG,F2,GZMH,IGF1,IGF2,IGFALS,IGFBP1,IGFBP2,IGFBP3,IGFBP4,IGFBP5,IGFBP6,KLK1,KLK13,KLK2,KLK3,MMP1,MMP2,PAPPA,PAPPA2,PLG
Regulation of KIT signaling	CBL,FYN,GRB2,KIT,KITLG,LCK,LYN,PRKCA,PTPN6,SH2B2,SH2B3,SOCS1,SOCS6,SOS1,SRC,YES1
Regulation of PAK-2p34 activity by PS-GAP/RHG10	ARHGAP10,PAK2
Regulation of PLK1 Activity at G2/M Transition	ACTR1A,AJUBA,AKAP9,ALMS1,AURKA,BORA,BTRC,CCNB1,CCNB2,CCP110,CDK1,CDK5RAP2,CENPJ,CEP131,CEP135,CEP152,CEP164,CEP192,CEP250,CEP290,CEP41,CEP57,CEP63,CEP70,CEP72,CEP76,CEP78,CETN2,CKAP5,CLASP1,CNTRL,CSNK1D,CSNK1E,CUL1,DCTN1,DCTN2,DCTN3,DYNC1H1,DYNC1I2,DYNLL1,FBXW11,FGFR1OP,HAUS2,HSP90AA1,MAPRE1,NDE1,NEDD1,NEK2,NINL,ODF2,OFD1,OPTN,PAFAH1B1,PCM1,PCNT,PLK1,PLK4,PPP1CB,PPP1R12A,PPP1R12B,PPP2R1A,PRKACA,P…
Regulation of RAS by GAPs	CUL3,DAB2IP,HRAS,KBTBD7,KRAS,NF1,NRAS,PSMA1,PSMA2,PSMA3,PSMA4,PSMA5,PSMA6,PSMA7,PSMA8,PSMB1,PSMB10,PSMB11,PSMB2,PSMB3,PSMB4,PSMB5,PSMB6,PSMB7,PSMB8,PSMB9,PSMC1,PSMC2,PSMC3,PSMC4,PSMC5,PSMC6,PSMD1,PSMD10,PSMD11,PSMD12,PSMD13,PSMD14,PSMD2,PSMD3,PSMD4,PSMD5,PSMD6,PSMD7,PSMD8,PSMD9,PSME1,PSME2,PSME3,PSME4,PSMF1,RASA1,RASA2,RASA3,RASA4,RASAL1,RASAL2,RASAL3,RBX1,RPS27A,SPRED1,SPRED2,SPRED3,SYNGAP1,UBA5…
Regulation of TNFR1 signaling	BIRC2,BIRC3,CASP8,CHUK,CLIP3,CRMA,CYLD,GNB2L1,IKBKB,IKBKG,MADD,OTUD7B,OTULIN,RBCK1,RIPK1,RNF31,RPS27A,SHARPIN,SPI-2,TAX1BP1,TNF,TNFAIP3,TNFRSF1A,TRADD,TRAF1,TRAF2,UBA52,UBB,UBC,UL36,USP2,USP21,USP4,XIAP
Regulation of actin dynamics for phagocytic cup formation	ABI1,ABI2,ABL1,ACTB,ACTG1,ACTR2,ACTR3,ARPC1A,ARPC1B,ARPC2,ARPC3,ARPC4,ARPC5,BAIAP2,BRK1,BTK,CD247,CD3G,CDC42,CFL1,CRK,CYFIP1,CYFIP2,DOCK1,ELMO1,ELMO2,FCGR1A,FCGR2A,FCGR3A,GRB2,HSP90AA1,HSP90AB1,IGHG1,IGHG2,IGHG3,IGHG4,IGHV,IGHV3-23,IGHV7-81,IGKC,IGKV1-5,IGKV1D-16,IGKV4-1,IGKVA18,IGLC1,IGLC2,IGLC3,IGLC6,IGLC7,IGLV,IGLV1-36,IGLV1-40,IGLV1-44,IGLV10-54,IGLV11-55,IGLV2-11,IGLV2-18,IGLV2-23,IGLV2-33,I…
Regulation of activated PAK-2p34 by proteasome mediated degradation	PAK2,PSMA1,PSMA2,PSMA3,PSMA4,PSMA5,PSMA6,PSMA7,PSMA8,PSMB1,PSMB10,PSMB11,PSMB2,PSMB3,PSMB4,PSMB5,PSMB6,PSMB7,PSMB8,PSMB9,PSMC1,PSMC2,PSMC3,PSMC4,PSMC5,PSMC6,PSMD1,PSMD10,PSMD11,PSMD12,PSMD13,PSMD14,PSMD2,PSMD3,PSMD4,PSMD5,PSMD6,PSMD7,PSMD8,PSMD9,PSME1,PSME2,PSME3,PSME4,PSMF1,RPS27A,UBA52,UBB,UBC
Regulation of beta-cell development	AKT1,AKT2,AKT3,FGF10,FOXA2,FOXA3,FOXO1,GCK,HES1,HNF1A,HNF1B,HNF4A,HNF4G,IAPP,INS,INSM1,MAFA,NEUROD1,NEUROG3,NKX2-2,NKX6-1,NOTCH1,NR5A2,ONECUT1,ONECUT3,PAX4,PAX6,PDX1,PKLR,PTF1A,RBPJ,SLC2A2
Regulation of cholesterol biosynthesis by SREBP (SREBF)	ACACA,ACACB,CARM1,CHD9,CREBBP,CYP51A1,DHCR7,ELOVL6,FASN,FDFT1,FDPS,GGPS1,GPAM,HELZ2,HMGCR,HMGCS1,IDI1,INSIG1,INSIG2,KPNB1,LSS,MBTPS1,MBTPS2,MED1,MTF1,MVD,MVK,NCOA1,NCOA2,NCOA6,NFYA,NFYB,NFYC,PMVK,PPARA,RAN,RXRA,SAR1B,SC5D,SC5DL,SCAP,SCD,SEC23A,SEC24A,SEC24B,SEC24C,SEC24D,SMARCD3,SP1,SQLE,SREBF1,SREBF2,TBL1X,TBL1XR1,TGS1,TM7SF2
Regulation of cytoskeletal remodeling and cell spreading by IPP complex components	ACTN1,ARHGEF6,LIMS1,PARVA,PARVB,PXN,RSU1,TESK1
Regulation of gap junction activity	GJA1,SRC,TJP1
Regulation of gene expression by Hypoxia-inducible Factor	ARNT,CA9,CITED2,CREBBP,EP300,EPAS1,EPO,HIF1A,HIF3A,VEGFA
Regulation of gene expression in beta cells	AKT1,AKT2,AKT3,FOXA2,FOXA3,FOXO1,GCK,HNF1A,HNF4A,HNF4G,IAPP,INS,MAFA,NEUROD1,NKX2-2,NKX6-1,PAX6,PDX1,PKLR,SLC2A2
Regulation of gene expression in early pancreatic precursor cells	FGF10,HNF1B,NKX6-1,NR5A2,ONECUT1,ONECUT3,PDX1,PTF1A
Regulation of gene expression in endocrine-committed (NEUROG3+) progenitor cells	INSM1,NEUROD1,NEUROG3,NKX2-2,PAX4
Regulation of gene expression in late stage (branching morphogenesis) pancreatic bud precursor cells	HES1,HNF1B,NEUROG3,NOTCH1,ONECUT1,ONECUT3,RBPJ
Regulation of innate immune responses to cytosolic DNA	DDX41,DTX4,IRF3,NLRP4,RPS27A,TBK1,TMEM173,TREX1,TRIM21,TRIM32,TRIM56,UBA52,UBB,UBC,ZBP1
Regulation of insulin secretion	ABCC8,ADCY5,ADCY6,ADCY8,ADRA2A,ADRA2C,AHCYL1,AKAP5,ARL2,ARL2BP,CACNA1A,CACNA1C,CACNA1D,CACNA1E,CACNA2D2,CACNB2,CACNB3,CHRM3,FFAR1,GCG,GLP1R,GNA11,GNA14,GNA15,GNAI1,GNAI2,GNAQ,GNAS,GNB1,GNB2,GNB3,GNB4,GNB5,GNG10,GNG11,GNG12,GNG13,GNG2,GNG3,GNG4,GNG5,GNG7,GNG8,GNGT1,GNGT2,INS,IQGAP1,ITPR1,ITPR2,ITPR3,KCNB1,KCNC2,KCNG2,KCNJ11,KCNS3,MARCKS,PLCB1,PLCB2,PLCB3,PRKACA,PRKACB,PRKACG,PRKAR1A,PRKAR1B,PRKAR2…
Regulation of lipid metabolism by Peroxisome proliferator-activated receptor alpha (PPARalpha)	ABCA1,ABCB4,ACADM,ACOX1,ACSL1,AGT,ALAS1,ANGPTL4,ANKRD1,APOA1,APOA2,APOA5,ARNTL,CARM1,CCNC,CD36,CDK19,CDK8,CHD9,CLOCK,CPT1A,CPT2,CREBBP,CTGF,CYP1A1,CYP4A11,CYP7A1,EP300,ESRRA,FABP1,FADS1,FDFT1,FHL2,G0S2,GLIPR1,GRHL1,HDAC3,HELZ2,HMGCR,HMGCS1,HMGCS2,ME1,MED1,MED10,MED11,MED12,MED13,MED13L,MED14,MED15,MED16,MED17,MED18,MED19,MED20,MED21,MED22,MED23,MED24,MED25,MED26,MED27,MED28,MED29,MED30,MED31,MED4…
Regulation of mRNA stability by proteins that bind AU-rich elements	AKT1,ANP32A,DCP1A,DCP2,DIS3,EIF4G1,ELAVL1,EXOSC1,EXOSC2,EXOSC3,EXOSC4,EXOSC5,EXOSC6,EXOSC7,EXOSC8,EXOSC9,HNRNPD,HSPA1A,HSPA8,HSPB1,KHSRP,MAPK11,MAPK14,MAPKAPK2,NUP214,PABPC1,PARN,PRKCA,PRKCD,PSMA1,PSMA2,PSMA3,PSMA4,PSMA5,PSMA6,PSMA7,PSMA8,PSMB1,PSMB10,PSMB11,PSMB2,PSMB3,PSMB4,PSMB5,PSMB6,PSMB7,PSMB8,PSMB9,PSMC1,PSMC2,PSMC3,PSMC4,PSMC5,PSMC6,PSMD1,PSMD10,PSMD11,PSMD12,PSMD13,PSMD14,PSMD2,PSMD3,PSM…
Regulation of mitotic cell cycle	ANAPC1,ANAPC10,ANAPC11,ANAPC15,ANAPC16,ANAPC2,ANAPC4,ANAPC5,ANAPC7,AURKA,AURKB,BTRC,BUB1B,BUB3,CCNA1,CCNA2,CCNB1,CDC14A,CDC16,CDC20,CDC23,CDC26,CDC27,CDK1,CDK2,CUL1,FBXO5,FZR1,MAD2L1,NEK2,PLK1,PSMA1,PSMA2,PSMA3,PSMA4,PSMA5,PSMA6,PSMA7,PSMA8,PSMB1,PSMB10,PSMB11,PSMB2,PSMB3,PSMB4,PSMB5,PSMB6,PSMB7,PSMB8,PSMB9,PSMC1,PSMC2,PSMC3,PSMC4,PSMC5,PSMC6,PSMD1,PSMD10,PSMD11,PSMD12,PSMD13,PSMD14,PSMD2,PSMD3,P…
Regulation of necroptotic cell death	BIRC2,BIRC3,CASP8,CFLAR,CRMA,FADD,FAS,FASLG,RIPK1,SPI-2,TNFRSF10A,TNFRSF10B,TNFSF10,TRADD,TRAF2,XIAP
Regulation of ornithine decarboxylase (ODC)	AZIN1,NQO1,OAZ1,OAZ2,OAZ3,ODC1,PSMA1,PSMA2,PSMA3,PSMA4,PSMA5,PSMA6,PSMA7,PSMA8,PSMB1,PSMB10,PSMB11,PSMB2,PSMB3,PSMB4,PSMB5,PSMB6,PSMB7,PSMB8,PSMB9,PSMC1,PSMC2,PSMC3,PSMC4,PSMC5,PSMC6,PSMD1,PSMD10,PSMD11,PSMD12,PSMD13,PSMD14,PSMD2,PSMD3,PSMD4,PSMD5,PSMD6,PSMD7,PSMD8,PSMD9,PSME1,PSME2,PSME3,PSME4,PSMF1
Regulation of pyruvate dehydrogenase (PDH) complex	DLAT,DLD,PDHA1,PDHB,PDHX,PDK1,PDK2,PDK3,PDK4,PDP1,PDP2,PDPR,PPARD,RXRA
Regulation of signaling by CBL	BLNK,CBL,CRK,CRKL,FYN,GRB2,HCK,LYN,PIK3CA,PIK3CB,PIK3CD,PIK3R1,PIK3R2,PIK3R3,RAPGEF1,SYK,VAV1,YES1
Regulation of signaling by NODAL	ACVR1B,ACVR1C,ACVR2A,ACVR2B,CER1,CFC1,LEFTY1,LEFTY2,NODAL,TDGF1
Regulation of thyroid hormone activity	DIO1,DIO2,DIO3
Relaxin receptors	INSL3,INSL5,RLN2,RLN3,RXFP1,RXFP2,RXFP3,RXFP4
Release	HA,M,NA,NP,NS,PA,PB1,PB2
Release of Hh-Np from the secreting cell	ADAM17,DHH,DISP2,GPC5,IHH,NOTUM,SCUBE2,SHH
Release of apoptotic factors from the mitochondria	CYCS,DIABLO
Removal of aminoterminal propeptides from gamma-carboxylated proteins	BGLAP,F10,F2,F7,F9,FURIN,GAS6,PROC,PROS1,PROZ
Removal of licensing factors from origins	CCNA1,CCNA2,CDC6,CDK2,CDKN1A,CDKN1B,CDT1,FZR1,GMNN,MCM10,MCM2,MCM3,MCM4,MCM5,MCM6,MCM7,MCM8,ORC1,ORC2,ORC3,ORC4,ORC5,ORC6,PSMA1,PSMA2,PSMA3,PSMA4,PSMA5,PSMA6,PSMA7,PSMA8,PSMB1,PSMB10,PSMB11,PSMB2,PSMB3,PSMB4,PSMB5,PSMB6,PSMB7,PSMB8,PSMB9,PSMC1,PSMC2,PSMC3,PSMC4,PSMC5,PSMC6,PSMD1,PSMD10,PSMD11,PSMD12,PSMD13,PSMD14,PSMD2,PSMD3,PSMD4,PSMD5,PSMD6,PSMD7,PSMD8,PSMD9,PSME1,PSME2,PSME3,PSME4,PSMF1,RB1,RP…
Removal of the Flap Intermediate	DNA2,FEN1,PCNA,POLA1,POLA2,POLD1,POLD2,POLD3,POLD4,PRIM1,PRIM2,RPA1,RPA2,RPA3
Removal of the Flap Intermediate from the C-strand	DNA2,FEN1,PCNA,POLD1,POLD2,POLD3,POLD4,RPA1,RPA2,RPA3
Repression of WNT target genes	AES,AXIN2,CTBP1,CTBP2,CTNNB1,HDAC1,LEF1,TCF7,TCF7L1,TCF7L2,TLE1,TLE2,TLE3,TLE4
Reproduction	ACR,ADAM2,ADAM20,ADAM21,ADAM30,B4GALT1,CATSPER1,CATSPER2,CATSPER3,CATSPER4,CATSPERB,CATSPERD,CATSPERG,CD9,HVCN1,IZUMO1,IZUMO2,IZUMO3,IZUMO4,KCNU1,OVGP1,SPAM1,ZP1,ZP2,ZP3,ZP4
Resolution of AP sites via the multiple-nucleotide patch replacement pathway	APEX1,FEN1,LIG1,PARG,PARP1,PARP2,PCNA,POLB,POLD1,POLD2,POLD3,POLD4,POLE,POLE2,RFC1,RFC2,RFC3,RFC4,RFC5,RPA1,RPA2,RPA3
Resolution of AP sites via the single-nucleotide replacement pathway	APEX1,LIG3,POLB,XRCC1
Resolution of Abasic Sites (AP sites)	APEX1,FEN1,LIG1,LIG3,MBD4,MPG,MUTYH,NEIL1,NEIL2,NTHL1,OGG1,PARG,PARP1,PARP2,PCNA,PNKP,POLB,POLD1,POLD2,POLD3,POLD4,POLE,POLE2,RFC1,RFC2,RFC3,RFC4,RFC5,RPA1,RPA2,RPA3,SMUG1,TDG,UNG,XRCC1
Resolution of D-Loop Structures	ATM,BARD1,BLM,BRCA1,BRCA2,BRIP1,DNA2,EME1,EME2,EXO1,GEN1,KAT5,MRE11A,MUS81,NBN,PALB2,RAD50,RAD51,RAD51AP1,RAD51B,RAD51C,RAD51D,RBBP8,RMI1,RMI2,RTEL1,SLX1A,SLX4,SPIDR,TOP3A,WRN,XRCC2,XRCC3
Resolution of D-loop Structures through Holliday Junction Intermediates	ATM,BARD1,BLM,BRCA1,BRCA2,BRIP1,DNA2,EME1,EME2,EXO1,GEN1,KAT5,MRE11A,MUS81,NBN,PALB2,RAD50,RAD51,RAD51AP1,RAD51B,RAD51C,RAD51D,RBBP8,RMI1,RMI2,SLX1A,SLX4,SPIDR,TOP3A,WRN,XRCC2,XRCC3
Resolution of D-loop Structures through Synthesis-Dependent Strand Annealing (SDSA)	ATM,BARD1,BLM,BRCA1,BRCA2,BRIP1,DNA2,EXO1,KAT5,MRE11A,NBN,PALB2,RAD50,RAD51,RAD51AP1,RAD51B,RAD51C,RAD51D,RBBP8,RMI1,RMI2,RTEL1,TOP3A,WRN,XRCC2,XRCC3
Resolution of Sister Chromatid Cohesion	AHCTF1,APITD1,AURKB,B9D2,BIRC5,BUB1,BUB1B,BUB3,CASC5,CCNB1,CCNB2,CDC20,CDCA5,CDCA8,CDK1,CENPA,CENPC,CENPE,CENPF,CENPH,CENPI,CENPK,CENPL,CENPM,CENPN,CENPO,CENPP,CENPQ,CENPT,CENPU,CKAP5,CLASP1,CLASP2,CLIP1,DSN1,ERCC6L,HDAC8,INCENP,ITGB3BP,KIF18A,KIF2A,KIF2B,KIF2C,KNTC1,MAD1L1,MAD2L1,MAPRE1,MIS12,NDC80,NDE1,NDEL1,NSL1,NUDC,NUF2,NUP107,NUP133,NUP160,NUP37,NUP43,NUP85,NUP98,PAFAH1B1,PDS5A,PDS5B,PLK1,P…
Respiratory electron transport	ACAD9,COX11,COX14,COX16,COX18,COX19,COX20,COX4I1,COX5A,COX5B,COX6A1,COX6B1,COX6C,COX7A2L,COX7B,COX7C,COX8A,CYC1,CYCS,ECSIT,ETFA,ETFB,ETFDH,LRPPRC,MT-CO1,MT-CO2,MT-CO3,MT-CYB,MT-ND1,MT-ND2,MT-ND3,MT-ND4,MT-ND5,MT-ND6,NDUFA1,NDUFA10,NDUFA11,NDUFA12,NDUFA13,NDUFA2,NDUFA3,NDUFA4,NDUFA5,NDUFA6,NDUFA7,NDUFA8,NDUFA9,NDUFAB1,NDUFAF1,NDUFAF2,NDUFAF3,NDUFAF4,NDUFAF5,NDUFAF6,NDUFAF7,NDUFB1,NDUFB10,NDUFB11,N…
Respiratory electron transport, ATP synthesis by chemiosmotic coupling, and heat production by uncoupling proteins.	ACAD9,ATP5A1,ATP5B,ATP5C1,ATP5D,ATP5E,ATP5F1,ATP5G1,ATP5G2,ATP5G3,ATP5H,ATP5I,ATP5J,ATP5J2,ATP5L,ATP5O,ATP5S,COX11,COX14,COX16,COX18,COX19,COX20,COX4I1,COX5A,COX5B,COX6A1,COX6B1,COX6C,COX7A2L,COX7B,COX7C,COX8A,CYC1,CYCS,ECSIT,ETFA,ETFB,ETFDH,LRPPRC,MT-ATP6,MT-ATP8,MT-CO1,MT-CO2,MT-CO3,MT-CYB,MT-ND1,MT-ND2,MT-ND3,MT-ND4,MT-ND5,MT-ND6,NDUFA1,NDUFA10,NDUFA11,NDUFA12,NDUFA13,NDUFA2,NDUFA3,NDUFA4,NDUF…
Response of Mtb to phagocytosis	LTF,MT2748,Rv1280c,Rv1281c,Rv1282c,Rv1283c,Rv2238c,Rv2895c,adhE2,ahpC,ahpD,bfr,bfrB,dlaT,fgd1,ggtA,glbN,irtA,irtB,katG,lpdC,msrA,secA1,secA2,secD,secE,secF,secG,secY,sodB,sodC,tpx,trx-2,trxA,trxB
Response to elevated platelet cytosolic Ca2+	A2M,ABCC4,ACTN1,ACTN2,ACTN4,ALB,ALDOA,APOA1,APP,BRPF3,CALM1,CALU,CAP1,CD36,CD63,CD9,CFD,CFL1,CLU,EGF,F13A1,F5,F8,FGA,FGB,FGG,FIGF,FLNA,FN1,GAS6,HABP4,HGF,HRG,HSPA5,IGF1,IGF2,ITGA2B,ITGB3,KNG1,LAMP2,LEFTY2,MMRN1,PDGFA,PDGFB,PECAM1,PF4,PFN1,PLEK,PLG,POTEKP,PPBP,PPIA,PRKCA,PRKCB,PRKCG,PROS1,PSAP,SCG3,SELP,SERPINA1,SERPINE1,SERPINF2,SERPING1,SOD1,SPARC,SRGN,STX4,STXBP3,TF,TGFB1,TGFB2,TGFB3,THBS1,TIMP…
Response to metal ions	MT1A,MT1B,MT1E,MT1F,MT1G,MT1H,MT1M,MT1X,MT2A,MT3,MT4
Retinoid cycle disease events	NAPEPLD,OPN1LW,OPN1MW,OPN1SW,RBP1,RBP4,RLBP1,STRA6,TTR
Retinoid metabolism and transport	AGRN,AKR1B10,AKR1C1,AKR1C3,AKR1C4,APOA1,APOA2,APOA4,APOB,APOC2,APOC3,APOE,APOM,BCO1,BCO2,CLPS,GPC1,GPC2,GPC3,GPC4,GPC5,GPC6,HSPG2,LDLR,LPL,LRAT,LRP1,LRP10,LRP12,LRP2,LRP8,PLB1,PNLIP,RBP1,RBP2,RBP4,RDH11,SDC1,SDC2,SDC3,SDC4,TTR
Retinoid metabolism disease events	RBP4
Retrograde neurotrophin signalling	AP2A1,AP2A2,AP2B1,AP2M1,AP2S1,CLTA,DNAL4,DNM1,DNM2,DNM3,NGF,NTRK1,SH3GL2
Reuptake of GABA	SLC6A1,SLC6A11,SLC6A12,SLC6A13
Rev-mediated nuclear export of HIV RNA	AAAS,NDC1,NUP107,NUP133,NUP153,NUP155,NUP160,NUP188,NUP205,NUP210,NUP214,NUP35,NUP37,NUP43,NUP50,NUP54,NUP62,NUP85,NUP88,NUP93,NUP98,NUPL1,NUPL2,POM121,POM121C,RAE1,RAN,RANBP1,RANBP2,RANGAP1,RCC1,SEH1L,TPR,XPO1,rev
Reversal of alkylation damage by DNA dioxygenases	ALKBH2,ALKBH3,ASCC1,ASCC2,ASCC3
Reverse Transcription of HIV RNA	PPIA,gag,gag-pol,rev,vif,vpr,vpu
Reversible hydration of carbon dioxide	CA1,CA12,CA13,CA14,CA2,CA3,CA4,CA5A,CA5B,CA6,CA7,CA9
Rhesus glycoproteins mediate ammonium transport.	RHAG,RHBG,RHCG
Rho GTPase cycle	A2M,ABR,AKAP13,ARAP1,ARAP2,ARAP3,ARHGAP1,ARHGAP10,ARHGAP11A,ARHGAP11B,ARHGAP12,ARHGAP15,ARHGAP17,ARHGAP18,ARHGAP19,ARHGAP20,ARHGAP22,ARHGAP23,ARHGAP24,ARHGAP25,ARHGAP26,ARHGAP28,ARHGAP29,ARHGAP30,ARHGAP31,ARHGAP32,ARHGAP33,ARHGAP35,ARHGAP36,ARHGAP39,ARHGAP4,ARHGAP40,ARHGAP44,ARHGAP5,ARHGAP6,ARHGAP8,ARHGAP9,ARHGDIA,ARHGDIB,ARHGDIG,ARHGEF11,ARHGEF12,ARHGEF16,ARHGEF17,ARHGEF18,ARHGEF2,ARHGEF3,ARHGEF…
Ribosomal scanning and start codon recognition	EIF1AX,EIF2S1,EIF2S2,EIF2S3,EIF3A,EIF3B,EIF3C,EIF3D,EIF3E,EIF3F,EIF3G,EIF3H,EIF3I,EIF3J,EIF3K,EIF3L,EIF3M,EIF4A1,EIF4A2,EIF4B,EIF4E,EIF4G1,EIF4H,EIF5,FAU,RPS10,RPS11,RPS12,RPS13,RPS14,RPS15,RPS15A,RPS16,RPS17,RPS18,RPS19,RPS2,RPS20,RPS21,RPS23,RPS24,RPS25,RPS26,RPS27,RPS27A,RPS28,RPS29,RPS3,RPS3A,RPS4X,RPS4Y1,RPS5,RPS6,RPS7,RPS8,RPS9,RPSA
Role of Abl in Robo-Slit signaling	ABL1,ABL2,CAP1,CAP2,CLASP1,CLASP2,GPC1,ROBO1,SLIT2
Role of LAT2/NTAL/LAB on calcium mobilization	AGO1,AGO2,AGO3,AGO4,AKT1,AKT1S1,AKT2,AKT3,BAD,BTC,CASP9,CD19,CD28,CD80,CD86,CDKN1A,CDKN1B,CHUK,CREB1,EGF,EGFR,ERBB2,ERBB3,ERBB4,EREG,FGF1,FGF10,FGF16,FGF17,FGF18,FGF19,FGF2,FGF20,FGF22,FGF23,FGF3,FGF4,FGF5,FGF6,FGF7,FGF8,FGF9,FGFR1,FGFR2,FGFR3,FGFR4,FOXO1,FOXO3,FOXO4,FRS2,FYN,GAB1,GAB2,GRB2,GSK3A,GSK3B,HBEGF,IGHE,IGHV,IGHV3-23,IGHV7-81,IGKC,IGKV1-5,IGKV1D-16,IGKV4-1,IGKVA18,IGLC1,IGLC2,IGLC3,IGLC…
Role of phospholipids in phagocytosis	AHCYL1,CD247,CD3G,FCGR1A,FCGR2A,FCGR3A,IGHG1,IGHG2,IGHG3,IGHG4,IGHV,IGHV3-23,IGHV7-81,IGKC,IGKV1-5,IGKV1D-16,IGKV4-1,IGKVA18,IGLC1,IGLC2,IGLC3,IGLC6,IGLC7,IGLV,IGLV1-36,IGLV1-40,IGLV1-44,IGLV10-54,IGLV11-55,IGLV2-11,IGLV2-18,IGLV2-23,IGLV2-33,IGLV3-12,IGLV3-16,IGLV3-22,IGLV3-25,IGLV3-27,IGLV4-3,IGLV4-60,IGLV4-69,IGLV5-37,IGLV5-45,IGLV7-43,IGLV7-46,IGLV8-61,ITPR1,ITPR2,ITPR3,PIK3CA,PIK3CB,PIK3R1,P…
Role of second messengers in netrin-1 signaling	DCC,NTN1,PITPNA,PLCG1,TRPC1,TRPC3,TRPC4,TRPC5,TRPC6,TRPC7
S Phase	APEX1,CCNA1,CCNA2,CCND1,CCNE1,CCNE2,CCNH,CDC25A,CDC25B,CDC45,CDC6,CDCA5,CDK2,CDK4,CDK7,CDKN1A,CDKN1B,CDT1,CKS1B,CUL1,DNA2,ESCO1,ESCO2,FEN1,FZR1,GINS1,GINS2,GINS3,GINS4,LIG1,MAX,MCM2,MCM3,MCM4,MCM5,MCM6,MCM7,MCM8,MNAT1,MYC,ORC1,ORC2,ORC3,ORC4,ORC5,ORC6,PCNA,PDS5A,PDS5B,POLA1,POLA2,POLD1,POLD2,POLD3,POLD4,POLE,POLE2,PRIM1,PRIM2,PSMA1,PSMA2,PSMA3,PSMA4,PSMA5,PSMA6,PSMA7,PSMA8,PSMB1,PSMB10,PSMB11,PSM…
S33 mutants of beta-catenin aren't phosphorylated	AMER1,APC,AXIN1,CSNK1A1,CTNNB1,GSK3B,PPP2CA,PPP2CB,PPP2R1A,PPP2R1B,PPP2R5A,PPP2R5B,PPP2R5C,PPP2R5D,PPP2R5E
S37 mutants of beta-catenin aren't phosphorylated	AMER1,APC,AXIN1,CSNK1A1,CTNNB1,GSK3B,PPP2CA,PPP2CB,PPP2R1A,PPP2R1B,PPP2R5A,PPP2R5B,PPP2R5C,PPP2R5D,PPP2R5E
S45 mutants of beta-catenin aren't phosphorylated	AMER1,APC,AXIN1,CSNK1A1,CTNNB1,GSK3B,PPP2CA,PPP2CB,PPP2R1A,PPP2R1B,PPP2R5A,PPP2R5B,PPP2R5C,PPP2R5D,PPP2R5E
SCF(Skp2)-mediated degradation of p27/p21	CCNA1,CCNA2,CCNE1,CCNE2,CDK2,CDKN1A,CDKN1B,CKS1B,CUL1,PSMA1,PSMA2,PSMA3,PSMA4,PSMA5,PSMA6,PSMA7,PSMB1,PSMB10,PSMB2,PSMB3,PSMB4,PSMB5,PSMB6,PSMB7,PSMB8,PSMB9,PSMC1,PSMC2,PSMC3,PSMC4,PSMC5,PSMC6,PSMD1,PSMD10,PSMD11,PSMD12,PSMD13,PSMD14,PSMD2,PSMD3,PSMD4,PSMD5,PSMD6,PSMD7,PSMD8,PSMD9,PSME1,PSME2,PSME3,PSMF1,RPS27A,SKP1,SKP2,UBA52,UBB,UBC
SCF-beta-TrCP mediated degradation of Emi1	BTRC,CDC20,CUL1,FBXO5,FZR1,PSMA1,PSMA2,PSMA3,PSMA4,PSMA5,PSMA6,PSMA7,PSMA8,PSMB1,PSMB10,PSMB11,PSMB2,PSMB3,PSMB4,PSMB5,PSMB6,PSMB7,PSMB8,PSMB9,PSMC1,PSMC2,PSMC3,PSMC4,PSMC5,PSMC6,PSMD1,PSMD10,PSMD11,PSMD12,PSMD13,PSMD14,PSMD2,PSMD3,PSMD4,PSMD5,PSMD6,PSMD7,PSMD8,PSMD9,PSME1,PSME2,PSME3,PSME4,PSMF1,RPS27A,SKP1,UBA52,UBB,UBC
SEMA3A-Plexin repulsion signaling by inhibiting Integrin adhesion	FARP2,FES,FYN,NRP1,PIP5K1C,PLXNA1,PLXNA2,PLXNA3,PLXNA4,RAC1,RND1,RRAS,SEMA3A,TLN1
SHC-mediated cascade:FGFR1	FGF1,FGF10,FGF17,FGF2,FGF20,FGF22,FGF23,FGF3,FGF4,FGF5,FGF6,FGF8,FGF9,FGFR1,GRB2,HRAS,KL,KRAS,NRAS,SHC1,SOS1
SHC-mediated cascade:FGFR2	FGF1,FGF10,FGF16,FGF17,FGF18,FGF2,FGF20,FGF22,FGF23,FGF3,FGF4,FGF5,FGF6,FGF7,FGF8,FGF9,FGFR2,FRS2,FRS3,GRB2,HRAS,KRAS,NRAS,PTPN11,SHC1,SOS1
SHC-mediated cascade:FGFR3	FGF1,FGF16,FGF17,FGF18,FGF2,FGF20,FGF23,FGF4,FGF5,FGF8,FGF9,FGFR3,GRB2,HRAS,KRAS,NRAS,SHC1,SOS1
SHC-mediated cascade:FGFR4	FGF1,FGF16,FGF17,FGF18,FGF19,FGF2,FGF20,FGF23,FGF4,FGF6,FGF8,FGF9,FGFR4,FRS2,FRS3,GRB2,HRAS,KLB,KRAS,NRAS,PTPN11,SHC1,SOS1
SHC-related events triggered by IGF1R	GRB2,HRAS,IGF1,IGF1R,IGF2,KRAS,NRAS,SHC1,SOS1
SHC1 events in EGFR signaling	ACTN2,AKAP9,ANGPT1,APBB1IP,ARAF,ARRB1,ARRB2,BRAF,BRAP,BTC,CALM1,CAMK2A,CAMK2B,CAMK2D,CAMK2G,CNKSR1,CNKSR2,CSF2,CSF2RA,CSF2RB,CSK,CUL3,DAB2IP,DLG4,DUSP1,DUSP10,DUSP16,DUSP2,DUSP4,DUSP5,DUSP6,DUSP7,DUSP8,DUSP9,EGF,EGFR,ERBB2,ERBB3,ERBB4,EREG,FGA,FGB,FGF1,FGF10,FGF16,FGF17,FGF18,FGF19,FGF2,FGF20,FGF22,FGF23,FGF3,FGF4,FGF5,FGF6,FGF7,FGF8,FGF9,FGFR1,FGFR2,FGFR3,FGFR4,FGG,FN1,FRS2,FRS3,FYN,GRB2,GRIN1,G…
SHC1 events in ERBB2 signaling	ACTN2,AKAP9,ANGPT1,APBB1IP,ARAF,ARRB1,ARRB2,BRAF,BRAP,BTC,CALM1,CAMK2A,CAMK2B,CAMK2D,CAMK2G,CNKSR1,CNKSR2,CSF2,CSF2RA,CSF2RB,CSK,CUL3,DAB2IP,DLG4,DUSP1,DUSP10,DUSP16,DUSP2,DUSP4,DUSP5,DUSP6,DUSP7,DUSP8,DUSP9,EGF,EGFR,ERBB2,ERBB3,ERBB4,EREG,FGA,FGB,FGF1,FGF10,FGF16,FGF17,FGF18,FGF19,FGF2,FGF20,FGF22,FGF23,FGF3,FGF4,FGF5,FGF6,FGF7,FGF8,FGF9,FGFR1,FGFR2,FGFR3,FGFR4,FGG,FN1,FRS2,FRS3,FYN,GRB2,GRIN1,G…
SHC1 events in ERBB4 signaling	ACTN2,AKAP9,ANGPT1,APBB1IP,ARAF,ARRB1,ARRB2,BRAF,BRAP,BTC,CALM1,CAMK2A,CAMK2B,CAMK2D,CAMK2G,CNKSR1,CNKSR2,CSF2,CSF2RA,CSF2RB,CSK,CUL3,DAB2IP,DLG4,DUSP1,DUSP10,DUSP16,DUSP2,DUSP4,DUSP5,DUSP6,DUSP7,DUSP8,DUSP9,EGF,EGFR,ERBB2,ERBB3,ERBB4,EREG,FGA,FGB,FGF1,FGF10,FGF16,FGF17,FGF18,FGF19,FGF2,FGF20,FGF22,FGF23,FGF3,FGF4,FGF5,FGF6,FGF7,FGF8,FGF9,FGFR1,FGFR2,FGFR3,FGFR4,FGG,FN1,FRS2,FRS3,FYN,GRB2,GRIN1,G…
SIRT1 negatively regulates rRNA Expression	H2AFB1,H2AFX,H2AFZ,H2BFS,H3F3A,HIST1H2AB,HIST1H2AC,HIST1H2AD,HIST1H2AJ,HIST1H2BA,HIST1H2BB,HIST1H2BC,HIST1H2BD,HIST1H2BH,HIST1H2BJ,HIST1H2BK,HIST1H2BL,HIST1H2BM,HIST1H2BN,HIST1H2BO,HIST1H3A,HIST1H4A,HIST2H2AA3,HIST2H2AC,HIST2H2BE,HIST2H3A,HIST3H2BB,RRP8,SIRT1,SUV39H1,TAF1A,TAF1B,TAF1C,TAF1D,TBP
SLBP Dependent Processing of Replication-Dependent Histone Pre-mRNAs	LSM10,LSM11,NCBP1,NCBP2,SLBP,SNRPB,SNRPD3,SNRPE,SNRPF,SNRPG,ZNF473
SLBP independent Processing of Histone Pre-mRNAs	LSM10,LSM11,NCBP1,NCBP2,SNRPB,SNRPD3,SNRPE,SNRPF,SNRPG,ZNF473
SLC transporter disorders	ALB,AVP,AVPR1A,AVPR1B,AVPR2,GCK,GCKR
SLC-mediated transmembrane transport	AAAS,ALB,APOD,AVP,CALM1,CP,CTNS,FGF21,G6PC,G6PC2,G6PC3,GCK,GCKR,HEPH,HK1,HK2,HK3,LCN1,LCN12,LCN15,LCN9,NAGLT1,NDC1,NUP107,NUP133,NUP153,NUP155,NUP160,NUP188,NUP205,NUP210,NUP214,NUP35,NUP37,NUP43,NUP50,NUP54,NUP62,NUP85,NUP88,NUP93,NUP98,NUPL1,NUPL2,PDZD11,POM121,POM121C,RAE1,RANBP2,RHAG,RHBG,RHCG,RUNX1,SEH1L,SLC10A6,SLC11A1,SLC11A2,SLC12A1,SLC12A2,SLC12A3,SLC12A4,SLC12A5,SLC12A6,SLC12A7,SLC13A1,…
SMAC binds to IAPs	CASP3,CASP7,CASP9,DIABLO,XIAP
SMAC-mediated apoptotic response	CASP3,CASP7,CASP9,DIABLO,XIAP
SMAC-mediated dissociation of IAP:caspase complexes	CASP3,CASP7,CASP9,DIABLO,XIAP
SMAD2/3 MH2 Domain Mutants in Cancer	SMAD2,SMAD3,SMAD4,TGFB1,TGFBR1,TGFBR2,ZFYVE9
SMAD2/3 Phosphorylation Motif Mutants in Cancer	SMAD2,SMAD3,TGFB1,TGFBR1,TGFBR2,ZFYVE9
SMAD2/SMAD3:SMAD4 heterotrimer regulates transcription	ATP1B4,CCNC,CCNK,CCNT1,CCNT2,CDK8,CDK9,CDKN2B,E2F4,E2F5,HDAC1,JUNB,MEN1,MYC,RBL1,RNF111,RPS27A,SERPINE1,SMAD2,SMAD3,SMAD4,SMAD7,SNW1,SP1,TFDP1,TFDP2,TGIF1,TGIF2,UBA52,UBB,UBC,WWTR1
SMAD4 MH2 Domain Mutants in Cancer	SMAD2,SMAD3,SMAD4
SOS-mediated signalling	ACTN2,AKAP9,ANGPT1,APBB1IP,ARAF,ARRB1,ARRB2,BRAF,BRAP,BTC,CALM1,CAMK2A,CAMK2B,CAMK2D,CAMK2G,CNKSR1,CNKSR2,CSF2,CSF2RA,CSF2RB,CSK,CUL3,DAB2IP,DLG4,DUSP1,DUSP10,DUSP16,DUSP2,DUSP4,DUSP5,DUSP6,DUSP7,DUSP8,DUSP9,EGF,EGFR,ERBB2,ERBB3,ERBB4,EREG,FGA,FGB,FGF1,FGF10,FGF16,FGF17,FGF18,FGF19,FGF2,FGF20,FGF22,FGF23,FGF3,FGF4,FGF5,FGF6,FGF7,FGF8,FGF9,FGFR1,FGFR2,FGFR3,FGFR4,FGG,FN1,FRS2,FRS3,FYN,GRB2,GRIN1,G…
SRP-dependent cotranslational protein targeting to membrane	7SL RNA (ENSG00000222619),7SL RNA (ENSG00000222639),DDOST,FAU,RPL10,RPL10A,RPL11,RPL12,RPL13,RPL13A,RPL14,RPL15,RPL17,RPL18,RPL18A,RPL19,RPL21,RPL22,RPL23,RPL23A,RPL24,RPL26,RPL26L1,RPL27,RPL27A,RPL28,RPL29,RPL3,RPL30,RPL31,RPL32,RPL34,RPL35,RPL35A,RPL36,RPL36A,RPL37,RPL37A,RPL38,RPL39,RPL3L,RPL4,RPL41,RPL5,RPL6,RPL7,RPL7A,RPL8,RPL9,RPLP0,RPLP1,RPLP2,RPN1,RPN2,RPS10,RPS11,RPS12,RPS13,RPS14,RPS15,…
STAT6-mediated induction of chemokines	STAT6,TBK1,TMEM173
STING mediated induction of host immune responses	DDX41,DTX4,IFI16,IRF3,MB21D1,MRE11A,NLRP4,PRKDC,STAT6,TBK1,TMEM173,TREX1,TRIM21,XRCC5,XRCC6,ZBP1
SUMO E3 ligases SUMOylate target proteins	AAAS,AURKA,AURKB,BIRC5,BLM,BMI1,BRCA1,CBX2,CBX4,CBX8,CDCA8,CDKN2A,CETN2,EID3,HDAC7,HERC2,HNRNPC,HNRNPK,INCENP,L3MBTL2,MDC1,MITF,MTA1,NDC1,NDNL2,NOP58,NSMCE1,NSMCE2,NSMCE4A,NUP107,NUP133,NUP153,NUP155,NUP160,NUP188,NUP205,NUP210,NUP214,NUP35,NUP37,NUP43,NUP50,NUP54,NUP62,NUP85,NUP88,NUP93,NUP98,NUPL1,NUPL2,PARP1,PCGF2,PCNA,PHC1,PHC2,PHC3,PIAS1,PIAS2,PIAS3,PIAS4,PML,POM121,POM121C,RAD21,RAD52,RAE1,…
SUMO is conjugated to E1 (UBA2:SAE1)	SAE1,SUMO1,SUMO2,SUMO3,UBA2
SUMO is proteolytically processed	SENP1,SENP2,SENP5,SUMO1,SUMO2,SUMO3
SUMO is transferred from E1 to E2 (UBE2I, UBC9)	SAE1,SUMO1,SUMO2,SUMO3,UBA2,UBE2I
SUMOylation	AAAS,AURKA,AURKB,BIRC5,BLM,BMI1,BRCA1,CBX2,CBX4,CBX8,CDCA8,CDKN2A,CETN2,EID3,HDAC7,HERC2,HNRNPC,HNRNPK,INCENP,L3MBTL2,MDC1,MITF,MTA1,NDC1,NDNL2,NOP58,NSMCE1,NSMCE2,NSMCE4A,NUP107,NUP133,NUP153,NUP155,NUP160,NUP188,NUP205,NUP210,NUP214,NUP35,NUP37,NUP43,NUP50,NUP54,NUP62,NUP85,NUP88,NUP93,NUP98,NUPL1,NUPL2,PARP1,PCGF2,PCNA,PHC1,PHC2,PHC3,PIAS1,PIAS2,PIAS3,PIAS4,PML,POM121,POM121C,RAD21,RAD52,RAE1,…
SUMOylation of DNA damage response and repair proteins	AAAS,BLM,BMI1,BRCA1,CBX2,CBX4,CBX8,CDKN2A,CETN2,EID3,HDAC7,HERC2,MDC1,NDC1,NDNL2,NSMCE1,NSMCE2,NSMCE4A,NUP107,NUP133,NUP153,NUP155,NUP160,NUP188,NUP205,NUP210,NUP214,NUP35,NUP37,NUP43,NUP50,NUP54,NUP62,NUP85,NUP88,NUP93,NUP98,NUPL1,NUPL2,PARP1,PCGF2,PHC1,PHC2,PHC3,PIAS1,PIAS2,PIAS4,PML,POM121,POM121C,RAD21,RAD52,RAE1,RANBP2,RING1,RNF168,RNF2,RPA1,SCMH1,SEH1L,SMC1A,SMC3,SMC5,SMC6,SP100,STAG1,STAG2…
SUMOylation of DNA replication proteins	AAAS,AURKA,AURKB,BIRC5,CDCA8,INCENP,NDC1,NUP107,NUP133,NUP153,NUP155,NUP160,NUP188,NUP205,NUP210,NUP214,NUP35,NUP37,NUP43,NUP50,NUP54,NUP62,NUP85,NUP88,NUP93,NUP98,NUPL1,NUPL2,PCNA,PIAS3,PIAS4,POM121,POM121C,RAE1,RANBP2,RANGAP1,SEH1L,SUMO1,SUMO2,SUMO3,TOP1,TOP2A,TOP2B,TPR,UBE2I
SUMOylation of RNA binding proteins	AAAS,BMI1,CBX2,CBX4,CBX8,HNRNPC,HNRNPK,NDC1,NOP58,NUP107,NUP133,NUP153,NUP155,NUP160,NUP188,NUP205,NUP210,NUP214,NUP35,NUP37,NUP43,NUP50,NUP54,NUP62,NUP85,NUP88,NUP93,NUP98,NUPL1,NUPL2,PCGF2,PHC1,PHC2,PHC3,POM121,POM121C,RAE1,RANBP2,RING1,RNF2,SCMH1,SEH1L,SUMO1,SUMO2,TPR,UBE2I
SUMOylation of chromatin organization proteins	L3MBTL2,PIAS1,SUMO2,UBE2I
SUMOylation of transcription factors	MITF,MTA1,PIAS1,PIAS3,PIAS4,SP3,SUMO1,SUMO2,SUMO3,TP53BP1,UBE2I
Scavenging by Class A Receptors	APOA1,APOB,APOE,CALR,COL1A1,COL1A2,COL3A1,COL4A1,COL4A2,COLEC11,COLEC12,FTH1,FTL,HSP90B1,MARCO,MASP1,MSR1,SCARA5,SCGB3A2
Scavenging by Class B Receptors	APOA1,APOB,CD36,SAA1,SCARB1
Scavenging by Class F Receptors	APOB,CALR,HSP90AA1,HSPH1,HYOU1,SCARF1,porB
Scavenging by Class H Receptors	APOB,SPARC,STAB1,STAB2
Scavenging of heme from plasma	ALB,AMBP,APOA1,APOL1,CD163,HBA1,HBB,HP,HPR,HPX,IGHA1,IGHA2,IGHV,IGHV3-23,IGHV7-81,IGKC,IGKV1-5,IGKV1D-16,IGKV4-1,IGKVA18,IGLC1,IGLC2,IGLC3,IGLC6,IGLC7,IGLV,IGLV1-36,IGLV1-40,IGLV1-44,IGLV10-54,IGLV11-55,IGLV2-11,IGLV2-18,IGLV2-23,IGLV2-33,IGLV3-12,IGLV3-16,IGLV3-22,IGLV3-25,IGLV3-27,IGLV4-3,IGLV4-60,IGLV4-69,IGLV5-37,IGLV5-45,IGLV7-43,IGLV7-46,IGLV8-61,LRP1
SeMet incorporation into proteins	AIMP1,AIMP2,DARS,EEF1E1,EPRS,IARS,KARS,LARS,MARS,QARS,RARS
Selenoamino acid metabolism	AHCY,AIMP1,AIMP2,CBS,CTH,DARS,EEF1E1,EEFSEC,EPRS,FAU,GNMT,GSR,HNMT,IARS,INMT,KARS,LARS,MARS,MAT1A,NNMT,PAPSS1,PAPSS2,PSTK,QARS,RARS,RPL10,RPL10A,RPL11,RPL12,RPL13,RPL13A,RPL14,RPL15,RPL17,RPL18,RPL18A,RPL19,RPL21,RPL22,RPL23,RPL23A,RPL24,RPL26,RPL26L1,RPL27,RPL27A,RPL28,RPL29,RPL3,RPL30,RPL31,RPL32,RPL34,RPL35,RPL35A,RPL36,RPL36A,RPL37,RPL37A,RPL38,RPL39,RPL3L,RPL4,RPL41,RPL5,RPL6,RPL7,RPL7A,RPL8…
Selenocysteine synthesis	EEFSEC,FAU,PSTK,RPL10,RPL10A,RPL11,RPL12,RPL13,RPL13A,RPL14,RPL15,RPL17,RPL18,RPL18A,RPL19,RPL21,RPL22,RPL23,RPL23A,RPL24,RPL26,RPL26L1,RPL27,RPL27A,RPL28,RPL29,RPL3,RPL30,RPL31,RPL32,RPL34,RPL35,RPL35A,RPL36,RPL36A,RPL37,RPL37A,RPL38,RPL39,RPL3L,RPL4,RPL41,RPL5,RPL6,RPL7,RPL7A,RPL8,RPL9,RPLP0,RPLP1,RPLP2,RPS10,RPS11,RPS12,RPS13,RPS14,RPS15,RPS15A,RPS16,RPS17,RPS18,RPS19,RPS2,RPS20,RPS21,RPS23,RP…
Sema3A PAK dependent Axon repulsion	CFL1,FES,FYN,HSP90AA1,HSP90AB1,LIMK1,NRP1,PAK1,PAK2,PAK3,PLXNA1,PLXNA2,PLXNA3,PLXNA4,RAC1,SEMA3A
Sema4D in semaphorin signaling	ARHGAP35,ARHGEF11,ARHGEF12,CDC42,ERBB2,LIMK1,LIMK2,MET,MYH10,MYH11,MYH14,MYH9,MYL12B,MYL6,MYL9,PLXNB1,RAC1,RAC2,RHOA,RHOB,RHOC,RHOG,RND1,ROCK1,ROCK2,RRAS,SEMA4D
Sema4D induced cell migration and growth-cone collapse	ARHGEF11,ARHGEF12,CDC42,ERBB2,LIMK1,LIMK2,MYH10,MYH11,MYH14,MYH9,MYL12B,MYL6,MYL9,PLXNB1,RAC1,RAC2,RHOA,RHOB,RHOC,RHOG,RND1,ROCK1,ROCK2,SEMA4D
Sema4D mediated inhibition of cell attachment and migration	ARHGAP35,MET,PLXNB1,RAC1,RHOA,RND1,RRAS,SEMA4D
Semaphorin interactions	ARHGAP35,ARHGEF11,ARHGEF12,CD72,CDC42,CDK5,CDK5R1,CFL1,CRMP1,DPYSL2,DPYSL3,DPYSL4,DPYSL5,ERBB2,FARP2,FES,FYN,GSK3B,HSP90AA1,HSP90AB1,ITGA1,ITGB1,LIMK1,LIMK2,MET,MYH10,MYH11,MYH14,MYH9,MYL12B,MYL6,MYL9,NRP1,PAK1,PAK2,PAK3,PIP5K1C,PLXNA1,PLXNA2,PLXNA3,PLXNA4,PLXNB1,PLXNB3,PLXNC1,PLXND1,PTPRC,RAC1,RAC2,RHOA,RHOB,RHOC,RHOG,RND1,ROCK1,ROCK2,RRAS,SEMA3A,SEMA3E,SEMA4A,SEMA4D,SEMA5A,SEMA6A,SEMA6D,SEMA7A,…
Senescence-Associated Secretory Phenotype (SASP)	ANAPC1,ANAPC10,ANAPC11,ANAPC15,ANAPC16,ANAPC2,ANAPC4,ANAPC5,ANAPC7,CCNA1,CCNA2,CDC16,CDC23,CDC26,CDC27,CDK2,CDK4,CDK6,CDKN1A,CDKN1B,CDKN2A,CDKN2B,CDKN2C,CDKN2D,CEBPB,CXCL8,EHMT1,EHMT2,FOS,FZR1,H2AFB1,H2AFX,H2AFZ,H2BFS,H3F3A,HIST1H2AB,HIST1H2AC,HIST1H2AD,HIST1H2AJ,HIST1H2BA,HIST1H2BB,HIST1H2BC,HIST1H2BD,HIST1H2BH,HIST1H2BJ,HIST1H2BK,HIST1H2BL,HIST1H2BM,HIST1H2BN,HIST1H2BO,HIST1H3A,HIST1H4A,HIST2H2…
Sensing of DNA Double Strand Breaks	ATM,KAT5,KPNA2,MRE11A,NBN,RAD50
Separation of Sister Chromatids	AHCTF1,ANAPC1,ANAPC10,ANAPC11,ANAPC15,ANAPC16,ANAPC2,ANAPC4,ANAPC5,ANAPC7,APITD1,AURKB,B9D2,BIRC5,BUB1,BUB1B,BUB3,CASC5,CDC16,CDC20,CDC23,CDC26,CDC27,CDCA5,CDCA8,CENPA,CENPC,CENPE,CENPF,CENPH,CENPI,CENPK,CENPL,CENPM,CENPN,CENPO,CENPP,CENPQ,CENPT,CENPU,CKAP5,CLASP1,CLASP2,CLIP1,DSN1,ERCC6L,ESPL1,HDAC8,INCENP,ITGB3BP,KIF18A,KIF2A,KIF2B,KIF2C,KNTC1,MAD1L1,MAD2L1,MAPRE1,MIS12,NDC80,NDE1,NDEL1,NSL1,NU…
Serine biosynthesis	PHGDH,PSAT1,PSPH
Serotonin Neurotransmitter Release Cycle	BZRAP1,CPLX1,PPFIA1,PPFIA2,PPFIA3,PPFIA4,RAB3A,RIMS1,SLC18A2,SNAP25,STX1A,STXBP1,SYN1,SYN2,SYN3,SYT1,UNC13B,VAMP2
Serotonin and melatonin biosynthesis	AANAT,ASMT,DDC,TPH1,TPH2
Serotonin clearance from the synaptic cleft	ALDH2,MAOA
Serotonin receptors	HTR1A,HTR1B,HTR1D,HTR1E,HTR1F,HTR2A,HTR2B,HTR2C,HTR4,HTR5A,HTR6,HTR7
Sialic acid metabolism	CMAS,CTSA,GLB1,GNE,NANP,NANS,NEU1,NEU2,NEU3,NEU4,NPL,SLC17A5,SLC35A1,ST3GAL1,ST3GAL2,ST3GAL3,ST3GAL4,ST3GAL5,ST3GAL6,ST6GAL1,ST6GAL2,ST6GALNAC1,ST6GALNAC2,ST6GALNAC3,ST6GALNAC4,ST6GALNAC5,ST6GALNAC6,ST8SIA1,ST8SIA2,ST8SIA3,ST8SIA4,ST8SIA5,ST8SIA6
Signal Transduction	A2M,AATF,ABCA4,ABHD12,ABHD6,ABI1,ABI2,ABL1,ABR,ACKR1,ACKR2,ACKR3,ACKR4,ACTB,ACTG1,ACTN2,ACTR2,ACTR3,ACVR1B,ACVR1C,ACVR2A,ACVR2B,ADAM10,ADAM12,ADAM17,ADCY1,ADCY10,ADCY2,ADCY3,ADCY4,ADCY5,ADCY6,ADCY7,ADCY8,ADCY9,ADCYAP1,ADCYAP1R1,ADGRE1,ADGRE2,ADGRE3,ADH1A,ADH1C,ADH4,ADM,ADM2,ADORA1,ADORA2A,ADORA2B,ADORA3,ADRA1A,ADRA1B,ADRA1D,ADRA2A,ADRA2B,ADRA2C,ADRB1,ADRB2,ADRB3,ADRBK1,AES,AGO1,AGO2,AGO3,AGO4,AGR…
Signal amplification	GNA11,GNA13,GNA14,GNA15,GNAI1,GNAI2,GNAI3,GNAQ,GNAT3,GNB1,GNB2,GNB3,GNB4,GNB5,GNG10,GNG11,GNG12,GNG13,GNG2,GNG3,GNG4,GNG5,GNG7,GNG8,GNGT1,GNGT2,MAPK14,P2RY1,P2RY12,PLA2G4A,SRC,TBXA2R
Signal attenuation	GRB10,GRB2,INS,INSR,IRS1,IRS2,MAPK1,MAPK3,SHC1,SOS1
Signal regulatory protein (SIRP) family interactions	CD47,FYB,GRB2,PTK2,PTK2B,PTPN11,PTPN6,SIRPA,SIRPB1,SIRPG,SKAP2,SRC,TYROBP
Signal transduction by L1	CSNK2A1,CSNK2A2,CSNK2B,EGFR,FGFR1,ITGA2B,ITGA5,ITGA9,ITGAV,ITGB1,ITGB3,L1CAM,MAP2K1,MAP2K2,MAPK1,MAPK3,NCAM1,NRP1,PAK1,RAC1,VAV2
Signaling by Activin	ACVR1B,ACVR1C,ACVR2A,ACVR2B,DRAP1,FOXH1,FST,FSTL3,INHBA,INHBB,SMAD2,SMAD3,SMAD4
Signaling by BMP	ACVR2A,ACVR2B,BMP2,BMPR1A,BMPR1B,BMPR2,CER1,CHRDL1,FSTL1,GREM2,NOG,SKI,SMAD1,SMAD4,SMAD5,SMAD6,SMAD7,SMAD9,SMURF1,SMURF2,UBE2D1,UBE2D3,ZFYVE16
Signaling by EGFR	ACTN2,ADAM10,ADAM12,ADAM17,ADCY1,ADCY2,ADCY3,ADCY4,ADCY5,ADCY6,ADCY7,ADCY8,ADCY9,ADRBK1,AGO1,AGO2,AGO3,AGO4,AHCYL1,AKAP9,AKT1,AKT1S1,AKT2,AKT3,ANGPT1,AP2A1,AP2A2,AP2B1,AP2M1,AP2S1,APBB1IP,ARAF,ARHGEF7,ARRB1,ARRB2,BAD,BRAF,BRAP,BTC,CALM1,CAMK2A,CAMK2B,CAMK2D,CAMK2G,CAMK4,CASP9,CBL,CD19,CD28,CD80,CD86,CDC42,CDKN1A,CDKN1B,CHUK,CLTA,CNKSR1,CNKSR2,CREB1,CSF2,CSF2RA,CSF2RB,CSK,CUL3,DAB2IP,DLG4,DUSP1,DU…
Signaling by EGFR in Cancer	CBL,CDC37,EGF,EGFR,GAB1,GRB2,HRAS,HSP90AA1,KRAS,NRAS,PIK3CA,PIK3R1,PLCG1,RPS27A,SHC1,SOS1,UBA52,UBB,UBC
Signaling by EGFRvIII in Cancer	CBL,CDC37,EGF,EGFR,GAB1,GRB2,HRAS,HSP90AA1,KRAS,NRAS,PIK3CA,PIK3R1,PLCG1,SHC1,SOS1
Signaling by ERBB2	ACTN2,ADCY1,ADCY2,ADCY3,ADCY4,ADCY5,ADCY6,ADCY7,ADCY8,ADCY9,ADRBK1,AGO1,AGO2,AGO3,AGO4,AHCYL1,AKAP9,AKT1,AKT1S1,AKT2,AKT3,ANGPT1,APBB1IP,ARAF,ARRB1,ARRB2,BAD,BRAF,BRAP,BTC,CALM1,CAMK2A,CAMK2B,CAMK2D,CAMK2G,CAMK4,CASP9,CD19,CD28,CD80,CD86,CDC37,CDKN1A,CDKN1B,CHUK,CNKSR1,CNKSR2,CREB1,CSF2,CSF2RA,CSF2RB,CSK,CUL3,CUL5,DAB2IP,DLG4,DUSP1,DUSP10,DUSP16,DUSP2,DUSP4,DUSP5,DUSP6,DUSP7,DUSP8,DUSP9,EGF,EGFR,…
Signaling by ERBB4	ACTN2,ADAM17,AGO1,AGO2,AGO3,AGO4,AKAP9,AKT1,AKT1S1,AKT2,AKT3,ANGPT1,APBB1IP,APH1A,APH1B,ARAF,ARRB1,ARRB2,BAD,BRAF,BRAP,BTC,BTRC,CALM1,CAMK2A,CAMK2B,CAMK2D,CAMK2G,CASP9,CD19,CD28,CD80,CD86,CDKN1A,CDKN1B,CHUK,CNKSR1,CNKSR2,CREB1,CSF2,CSF2RA,CSF2RB,CSH1,CSK,CSN2,CUL1,CUL3,CXCL12,DAB2IP,DLG4,DUSP1,DUSP10,DUSP16,DUSP2,DUSP4,DUSP5,DUSP6,DUSP7,DUSP8,DUSP9,EGF,EGFR,ERBB2,ERBB3,ERBB4,EREG,ESR1,FGA,FGB,FGF…
Signaling by FGFR	ACTN2,ADCY1,ADCY2,ADCY3,ADCY4,ADCY5,ADCY6,ADCY7,ADCY8,ADCY9,ADRBK1,AGO1,AGO2,AGO3,AGO4,AHCYL1,AKAP9,AKT1,AKT1S1,AKT2,AKT3,ANGPT1,ANOS1,APBB1IP,ARAF,ARRB1,ARRB2,BAD,BRAF,BRAP,BTC,CALM1,CAMK2A,CAMK2B,CAMK2D,CAMK2G,CAMK4,CASP9,CBL,CD19,CD28,CD80,CD86,CDKN1A,CDKN1B,CHUK,CNKSR1,CNKSR2,CREB1,CSF2,CSF2RA,CSF2RB,CSK,CUL3,DAB2IP,DLG4,DUSP1,DUSP10,DUSP16,DUSP2,DUSP4,DUSP5,DUSP6,DUSP7,DUSP8,DUSP9,EGF,EGFR,E…
Signaling by FGFR in disease	BCR,CNTRL,CPSF6,CUX1,FGF1,FGF10,FGF16,FGF17,FGF18,FGF2,FGF20,FGF22,FGF23,FGF3,FGF4,FGF5,FGF6,FGF7,FGF8,FGF9,FGFR1,FGFR1OP,FGFR1OP2,FGFR2,FGFR3,FGFR4,FRS2,GAB1,GAB2,GRB2,HRAS,KRAS,LRRFIP1,MYO18A,NRAS,PIK3CA,PIK3R1,PLCG1,SOS1,STAT1,STAT3,STAT5A,STAT5B,TRIM24,ZMYM2
Signaling by FGFR1	ACTN2,ADCY1,ADCY2,ADCY3,ADCY4,ADCY5,ADCY6,ADCY7,ADCY8,ADCY9,ADRBK1,AGO1,AGO2,AGO3,AGO4,AHCYL1,AKAP9,AKT1,AKT1S1,AKT2,AKT3,ANGPT1,ANOS1,APBB1IP,ARAF,ARRB1,ARRB2,BAD,BRAF,BRAP,BTC,CALM1,CAMK2A,CAMK2B,CAMK2D,CAMK2G,CAMK4,CASP9,CBL,CD19,CD28,CD80,CD86,CDKN1A,CDKN1B,CHUK,CNKSR1,CNKSR2,CREB1,CSF2,CSF2RA,CSF2RB,CSK,CUL3,DAB2IP,DLG4,DUSP1,DUSP10,DUSP16,DUSP2,DUSP4,DUSP5,DUSP6,DUSP7,DUSP8,DUSP9,EGF,EGFR,E…
Signaling by FGFR1 amplification mutants	FGFR1
Signaling by FGFR1 fusion mutants	BCR,CNTRL,CPSF6,CUX1,FGFR1OP,FGFR1OP2,GAB2,GRB2,LRRFIP1,MYO18A,PIK3CA,PIK3R1,STAT1,STAT3,STAT5A,STAT5B,TRIM24,ZMYM2
Signaling by FGFR1 in disease	BCR,CNTRL,CPSF6,CUX1,FGF1,FGF17,FGF2,FGF20,FGF23,FGF4,FGF5,FGF6,FGF8,FGF9,FGFR1,FGFR1OP,FGFR1OP2,FRS2,GAB1,GAB2,GRB2,HRAS,KRAS,LRRFIP1,MYO18A,NRAS,PIK3CA,PIK3R1,PLCG1,SOS1,STAT1,STAT3,STAT5A,STAT5B,TRIM24,ZMYM2
Signaling by FGFR2	ACTN2,ADCY1,ADCY2,ADCY3,ADCY4,ADCY5,ADCY6,ADCY7,ADCY8,ADCY9,ADRBK1,AGO1,AGO2,AGO3,AGO4,AHCYL1,AKAP9,AKT1,AKT1S1,AKT2,AKT3,ANGPT1,APBB1IP,ARAF,ARRB1,ARRB2,BAD,BRAF,BRAP,BTC,CALM1,CAMK2A,CAMK2B,CAMK2D,CAMK2G,CAMK4,CASP9,CBL,CD19,CD28,CD80,CD86,CDKN1A,CDKN1B,CHUK,CNKSR1,CNKSR2,CREB1,CSF2,CSF2RA,CSF2RB,CSK,CUL3,DAB2IP,DLG4,DUSP1,DUSP10,DUSP16,DUSP2,DUSP4,DUSP5,DUSP6,DUSP7,DUSP8,DUSP9,EGF,EGFR,ERBB2,E…
Signaling by FGFR2 amplification mutants	FGFR2
Signaling by FGFR2 in disease	FGF1,FGF10,FGF16,FGF17,FGF18,FGF2,FGF20,FGF22,FGF23,FGF3,FGF4,FGF5,FGF6,FGF7,FGF8,FGF9,FGFR2,FRS2,GAB1,GRB2,HRAS,KRAS,NRAS,PIK3CA,PIK3R1,PLCG1,SOS1
Signaling by FGFR3	ACTN2,ADCY1,ADCY2,ADCY3,ADCY4,ADCY5,ADCY6,ADCY7,ADCY8,ADCY9,ADRBK1,AGO1,AGO2,AGO3,AGO4,AHCYL1,AKAP9,AKT1,AKT1S1,AKT2,AKT3,ANGPT1,APBB1IP,ARAF,ARRB1,ARRB2,BAD,BRAF,BRAP,BTC,CALM1,CAMK2A,CAMK2B,CAMK2D,CAMK2G,CAMK4,CASP9,CBL,CD19,CD28,CD80,CD86,CDKN1A,CDKN1B,CHUK,CNKSR1,CNKSR2,CREB1,CSF2,CSF2RA,CSF2RB,CSK,CUL3,DAB2IP,DLG4,DUSP1,DUSP10,DUSP16,DUSP2,DUSP4,DUSP5,DUSP6,DUSP7,DUSP8,DUSP9,EGF,EGFR,ERBB2,E…
Signaling by FGFR3 in disease	FGF1,FGF16,FGF17,FGF18,FGF2,FGF20,FGF23,FGF4,FGF5,FGF8,FGF9,FGFR3,FRS2,GAB1,GRB2,HRAS,KRAS,NRAS,PIK3CA,PIK3R1,PLCG1,SOS1
Signaling by FGFR4	ACTN2,ADCY1,ADCY2,ADCY3,ADCY4,ADCY5,ADCY6,ADCY7,ADCY8,ADCY9,ADRBK1,AGO1,AGO2,AGO3,AGO4,AHCYL1,AKAP9,AKT1,AKT1S1,AKT2,AKT3,ANGPT1,APBB1IP,ARAF,ARRB1,ARRB2,BAD,BRAF,BRAP,BTC,CALM1,CAMK2A,CAMK2B,CAMK2D,CAMK2G,CAMK4,CASP9,CBL,CD19,CD28,CD80,CD86,CDKN1A,CDKN1B,CHUK,CNKSR1,CNKSR2,CREB1,CSF2,CSF2RA,CSF2RB,CSK,CUL3,DAB2IP,DLG4,DUSP1,DUSP10,DUSP16,DUSP2,DUSP4,DUSP5,DUSP6,DUSP7,DUSP8,DUSP9,EGF,EGFR,ERBB2,E…
Signaling by FGFR4 in disease	FGFR4,FRS2,GAB1,GRB2,HRAS,KRAS,NRAS,PIK3CA,PIK3R1,PLCG1,SOS1
Signaling by GPCR	ABHD12,ABHD6,ABR,ACKR1,ACKR2,ACKR3,ACKR4,ACTN2,ADCY1,ADCY2,ADCY3,ADCY4,ADCY5,ADCY6,ADCY7,ADCY8,ADCY9,ADCYAP1,ADCYAP1R1,ADGRE1,ADGRE2,ADGRE3,ADM,ADM2,ADORA1,ADORA2A,ADORA2B,ADORA3,ADRA1A,ADRA1B,ADRA1D,ADRA2A,ADRA2B,ADRA2C,ADRB1,ADRB2,ADRB3,ADRBK1,AGT,AGTR1,AGTR2,AHCYL1,AKAP13,AKAP9,AKT1,AKT2,AKT3,ANGPT1,ANXA1,APBB1IP,APLN,APLNR,APP,ARAF,ARHGAP4,ARHGEF1,ARHGEF11,ARHGEF12,ARHGEF16,ARHGEF17,ARHGEF18,…
Signaling by Hedgehog	ADAM17,ADCY1,ADCY10,ADCY2,ADCY3,ADCY4,ADCY5,ADCY6,ADCY7,ADCY8,ADCY9,ADRBK1,ARRB1,ARRB2,BOC,BTRC,CDC73,CDON,CSNK1A1,CUL1,CUL3,DERL2,DHH,DISP2,DYNC2H1,DZIP1,EFCAB7,ERLEC1,EVC,EVC2,FUZ,GAS1,GAS8,GLI1,GLI2,GLI3,GNAS,GPC5,GPR161,GSK3B,HHAT,HHIP,IFT122,IFT140,IFT172,IFT52,IFT57,IFT88,IHH,INTU,IQCE,ITCH,KIF3A,KIF7,MKS1,NOTUM,NUMB,OFD1,OS9,P4HB,PRKACA,PRKACB,PRKACG,PRKAR1A,PRKAR1B,PRKAR2A,PRKAR2B,PSMA1,P…
Signaling by Hippo	AMOT,AMOTL1,AMOTL2,CASP3,DVL2,LATS1,LATS2,MOB1A,MOB1B,NPHP4,SAV1,STK3,STK4,TJP1,TJP2,WWC1,WWTR1,YAP1,YWHAB,YWHAE
Signaling by Insulin receptor	ACTN2,AKAP9,AKT1,AKT1S1,AKT2,ANGPT1,APBB1IP,ARAF,ARRB1,ARRB2,ATP6AP1,ATP6V0A1,ATP6V0A2,ATP6V0A4,ATP6V0B,ATP6V0C,ATP6V0D1,ATP6V0D2,ATP6V0E1,ATP6V0E2,ATP6V1A,ATP6V1B1,ATP6V1B2,ATP6V1C1,ATP6V1C2,ATP6V1D,ATP6V1E1,ATP6V1E2,ATP6V1F,ATP6V1G1,ATP6V1G2,ATP6V1G3,ATP6V1H,BRAF,BRAP,BTC,CAB39,CAB39L,CALM1,CAMK2A,CAMK2B,CAMK2D,CAMK2G,CNKSR1,CNKSR2,CSF2,CSF2RA,CSF2RB,CSK,CUL3,DAB2IP,DLG4,DUSP1,DUSP10,DUSP16,DUS…
Signaling by Interleukins	ACTN2,AKAP9,ANGPT1,APBB1IP,ARAF,ARRB1,ARRB2,BLNK,BRAF,BRAP,BTC,BTRC,CALM1,CAMK2A,CAMK2B,CAMK2D,CAMK2G,CASP1,CBL,CHUK,CLCF1,CNKSR1,CNKSR2,CNTF,CNTFR,CRK,CRKL,CRLF1,CSF2,CSF2RA,CSF2RB,CSK,CTF1,CUL1,CUL3,DAB2IP,DLG4,DUSP1,DUSP10,DUSP16,DUSP2,DUSP4,DUSP5,DUSP6,DUSP7,DUSP8,DUSP9,EBI3,EGF,EGFR,ERBB2,ERBB3,ERBB4,EREG,FBXW11,FGA,FGB,FGF1,FGF10,FGF16,FGF17,FGF18,FGF19,FGF2,FGF20,FGF22,FGF23,FGF3,FGF4,FGF5…
Signaling by Leptin	ACTN2,AKAP9,ANGPT1,APBB1IP,ARAF,ARRB1,ARRB2,BRAF,BRAP,BTC,CALM1,CAMK2A,CAMK2B,CAMK2D,CAMK2G,CNKSR1,CNKSR2,CSF2,CSF2RA,CSF2RB,CSK,CUL3,DAB2IP,DLG4,DUSP1,DUSP10,DUSP16,DUSP2,DUSP4,DUSP5,DUSP6,DUSP7,DUSP8,DUSP9,EGF,EGFR,ERBB2,ERBB3,ERBB4,EREG,FGA,FGB,FGF1,FGF10,FGF16,FGF17,FGF18,FGF19,FGF2,FGF20,FGF22,FGF23,FGF3,FGF4,FGF5,FGF6,FGF7,FGF8,FGF9,FGFR1,FGFR2,FGFR3,FGFR4,FGG,FN1,FRS2,FRS3,FYN,GRB2,GRIN1,G…
Signaling by Ligand-Responsive EGFR Variants in Cancer	CBL,CDC37,EGF,EGFR,GAB1,GRB2,HRAS,HSP90AA1,KRAS,NRAS,PIK3CA,PIK3R1,PLCG1,RPS27A,SHC1,SOS1,UBA52,UBB,UBC
Signaling by NODAL	ACVR1B,ACVR1C,ACVR2A,ACVR2B,CER1,CFC1,DRAP1,FOXH1,FOXO3,FURIN,GDF1,LEFTY1,LEFTY2,NODAL,PCSK6,SMAD2,SMAD3,SMAD4,TDGF1
Signaling by NOTCH	ADAM10,ADAM17,AGO1,AGO2,AGO3,AGO4,APH1A,APH1B,ARRB1,ARRB2,ATP2A1,ATP2A2,ATP2A3,B4GALT1,CCNC,CCND1,CDK8,CNTN1,CREB1,CREBBP,CUL1,DLK1,DLL1,DLL4,DNER,DTX1,DTX2,DTX4,E2F1,E2F3,EP300,FBXW7,FCER2,FURIN,GZMB,HDAC1,HDAC10,HDAC11,HDAC2,HDAC3,HDAC4,HDAC5,HDAC6,HDAC7,HDAC8,HDAC9,HES1,HES5,HEY1,HEY2,HEYL,HIF1A,ITCH,JAG1,JAG2,JUN,KAT2A,KAT2B,LFNG,MAML1,MAML2,MAML3,MAMLD1,MDK,MFNG,MIB1,MIB2,MIR150,MIR181C,MIR2…
Signaling by NOTCH1	ADAM10,ADAM17,APH1A,APH1B,ARRB1,ARRB2,CCNC,CDK8,CNTN1,CREBBP,CUL1,DLK1,DLL1,DLL4,DNER,DTX1,DTX2,DTX4,EP300,FBXW7,HDAC1,HDAC10,HDAC11,HDAC2,HDAC3,HDAC4,HDAC5,HDAC6,HDAC7,HDAC8,HDAC9,HES1,HES5,HEY1,HEY2,HEYL,HIF1A,ITCH,JAG1,JAG2,KAT2A,KAT2B,MAML1,MAML2,MAML3,MAMLD1,MIB1,MIB2,MYC,NCOR1,NCOR2,NCSTN,NEURL1,NEURL1B,NOTCH1,NUMB,PSEN2,PSENEN,RBPJ,RBX1,RPS27A,SKP1,SNW1,TBL1X,TBL1XR1,TLE1,TLE2,TLE3,TLE4,UB…
Signaling by NOTCH1 HD Domain Mutants in Cancer	ADAM10,ADAM17,DLL1,DLL4,JAG1,JAG2,MIB1,MIB2,NEURL1,NEURL1B,NOTCH1,RPS27A,UBA52,UBB,UBC
Signaling by NOTCH1 HD+PEST Domain Mutants in Cancer	ADAM10,ADAM17,APH1A,APH1B,CCNC,CDK8,CREBBP,CUL1,DLL1,DLL4,EP300,FBXW7,HDAC1,HDAC10,HDAC11,HDAC2,HDAC3,HDAC4,HDAC5,HDAC6,HDAC7,HDAC8,HDAC9,HES1,HES5,HEY1,HEY2,HEYL,JAG1,JAG2,KAT2A,KAT2B,MAML1,MAML2,MAML3,MAMLD1,MIB1,MIB2,MYC,NCOR1,NCOR2,NCSTN,NEURL1,NEURL1B,NOTCH1,PSEN2,PSENEN,RBPJ,RBX1,RPS27A,SKP1,SNW1,TBL1X,TBL1XR1,UBA52,UBB,UBC
Signaling by NOTCH1 PEST Domain Mutants in Cancer	ADAM10,ADAM17,APH1A,APH1B,CCNC,CDK8,CREBBP,CUL1,DLL1,DLL4,EP300,FBXW7,HDAC1,HDAC10,HDAC11,HDAC2,HDAC3,HDAC4,HDAC5,HDAC6,HDAC7,HDAC8,HDAC9,HES1,HES5,HEY1,HEY2,HEYL,JAG1,JAG2,KAT2A,KAT2B,MAML1,MAML2,MAML3,MAMLD1,MIB1,MIB2,MYC,NCOR1,NCOR2,NCSTN,NEURL1,NEURL1B,NOTCH1,PSEN2,PSENEN,RBPJ,RBX1,RPS27A,SKP1,SNW1,TBL1X,TBL1XR1,UBA52,UBB,UBC
Signaling by NOTCH1 in Cancer	ADAM10,ADAM17,APH1A,APH1B,CCNC,CDK8,CREBBP,CUL1,DLL1,DLL4,EP300,FBXW7,HDAC1,HDAC10,HDAC11,HDAC2,HDAC3,HDAC4,HDAC5,HDAC6,HDAC7,HDAC8,HDAC9,HES1,HES5,HEY1,HEY2,HEYL,JAG1,JAG2,KAT2A,KAT2B,MAML1,MAML2,MAML3,MAMLD1,MIB1,MIB2,MYC,NCOR1,NCOR2,NCSTN,NEURL1,NEURL1B,NOTCH1,PSEN2,PSENEN,RBPJ,RBX1,RPS27A,SKP1,SNW1,TBL1X,TBL1XR1,UBA52,UBB,UBC
Signaling by NOTCH1 t(7;9)(NOTCH1:M1580_K2555) Translocation Mutant	ADAM10,ADAM17,DLL1,DLL4,JAG1,JAG2,NOTCH1
Signaling by NOTCH2	ADAM10,APH1A,APH1B,CNTN1,CREB1,DLL1,DLL4,EP300,FCER2,GZMB,HES1,HES5,JAG1,JAG2,MAML1,MAML2,MAML3,MAMLD1,MDK,MIB1,MIB2,NCSTN,NEURL1,NEURL1B,NOTCH2,PSEN2,PSENEN,RBPJ,RPS27A,UBA52,UBB,UBC
Signaling by NOTCH3	ADAM10,APH1A,APH1B,DLL1,DLL4,JAG1,JAG2,NCSTN,NOTCH3,PSEN2,PSENEN
Signaling by NOTCH4	ADAM10,APH1A,APH1B,DLL1,DLL4,JAG1,JAG2,NCSTN,NOTCH4,PSEN2,PSENEN
Signaling by Overexpressed Wild-Type EGFR in Cancer	EGF,EGFR
Signaling by PDGF	ACTN2,ADCY1,ADCY2,ADCY3,ADCY4,ADCY5,ADCY6,ADCY7,ADCY8,ADCY9,ADRBK1,AGO1,AGO2,AGO3,AGO4,AHCYL1,AKAP9,AKT1,AKT1S1,AKT2,AKT3,ANGPT1,APBB1IP,ARAF,ARRB1,ARRB2,BAD,BCAR1,BRAF,BRAP,BTC,CALM1,CAMK2A,CAMK2B,CAMK2D,CAMK2G,CAMK4,CASP9,CD19,CD28,CD80,CD86,CDKN1A,CDKN1B,CHUK,CNKSR1,CNKSR2,COL4A1,COL4A2,COL4A3,COL4A4,COL4A5,COL6A1,COL6A2,COL6A3,COL6A5,COL6A6,COL9A1,COL9A2,COL9A3,CREB1,CRK,CRKL,CSF2,CSF2RA,CSF2…
Signaling by Retinoic Acid	ADH1A,ADH1C,ADH4,AKR1C3,ALDH1A1,ALDH1A2,ALDH1A3,ALDH8A1,CPT1A,CPT1B,CRABP1,CRABP2,CYP26A1,CYP26B1,CYP26C1,DHRS3,DHRS4,DHRS9,DLAT,DLD,FABP5,PDHA1,PDHB,PDHX,PDK1,PDK2,PDK3,PDK4,PPARD,RARA,RARB,RARG,RDH10,RDH11,RDH13,RDH14,RDH16,RDH5,RXRA,RXRB,RXRG,SDR16C5
Signaling by Rho GTPases	A2M,ABI1,ABI2,ABL1,ABR,ACTB,ACTG1,ACTR2,ACTR3,AHCTF1,AKAP13,APITD1,AR,ARAP1,ARAP2,ARAP3,ARHGAP1,ARHGAP10,ARHGAP11A,ARHGAP11B,ARHGAP12,ARHGAP15,ARHGAP17,ARHGAP18,ARHGAP19,ARHGAP20,ARHGAP22,ARHGAP23,ARHGAP24,ARHGAP25,ARHGAP26,ARHGAP28,ARHGAP29,ARHGAP30,ARHGAP31,ARHGAP32,ARHGAP33,ARHGAP35,ARHGAP36,ARHGAP39,ARHGAP4,ARHGAP40,ARHGAP44,ARHGAP5,ARHGAP6,ARHGAP8,ARHGAP9,ARHGDIA,ARHGDIB,ARHGDIG,ARHGEF11,ARH…
Signaling by Robo receptor	ABL1,ABL2,ARHGAP39,CAP1,CAP2,CDC42,CLASP1,CLASP2,ENAH,EVL,GPC1,NCK1,NCK2,PAK1,PAK2,PAK3,PAK4,PAK6,PAK7,PFN1,PFN2,RAC1,ROBO1,ROBO2,ROBO3,SLIT2,SOS1,SOS2,SRGAP1,SRGAP2,SRGAP3,VASP
Signaling by SCF-KIT	ACTN2,AGO1,AGO2,AGO3,AGO4,AKAP9,AKT1,AKT1S1,AKT2,AKT3,ANGPT1,APBB1IP,ARAF,ARRB1,ARRB2,BAD,BRAF,BRAP,BTC,CALM1,CAMK2A,CAMK2B,CAMK2D,CAMK2G,CASP9,CBL,CD19,CD28,CD80,CD86,CDKN1A,CDKN1B,CHEK1,CHUK,CMA1,CNKSR1,CNKSR2,CREB1,CSF2,CSF2RA,CSF2RB,CSK,CUL3,DAB2IP,DLG4,DUSP1,DUSP10,DUSP16,DUSP2,DUSP4,DUSP5,DUSP6,DUSP7,DUSP8,DUSP9,EGF,EGFR,ERBB2,ERBB3,ERBB4,EREG,FER,FES,FGA,FGB,FGF1,FGF10,FGF16,FGF17,FGF18,FG…
Signaling by TGF-beta Receptor Complex	ARHGEF18,ATP1B4,BAMBI,CBL,CCNC,CCNK,CCNT1,CCNT2,CDK8,CDK9,CDKN2B,CGN,E2F4,E2F5,F11R,FKBP1A,FURIN,HDAC1,JUNB,MEN1,MTMR4,MYC,NCOR1,NCOR2,NEDD4L,NEDD8,PARD3,PARD6A,PARP1,PMEPA1,PPM1A,PPP1CA,PPP1CB,PPP1CC,PPP1R15A,PRKCZ,RBL1,RHOA,RNF111,RPS27A,SERPINE1,SKI,SKIL,SMAD2,SMAD3,SMAD4,SMAD7,SMURF1,SMURF2,SNW1,SP1,STRAP,STUB1,TFDP1,TFDP2,TGFB1,TGFBR1,TGFBR2,TGIF1,TGIF2,TRIM33,UBA52,UBB,UBC,UBE2D1,UBE2D3,UBE…
Signaling by TGF-beta Receptor Complex in Cancer	FKBP1A,SMAD2,SMAD3,SMAD4,TGFB1,TGFBR1,TGFBR2,ZFYVE9
Signaling by Type 1 Insulin-like Growth Factor 1 Receptor (IGF1R)	ACTN2,AKAP9,AKT1,AKT1S1,AKT2,ANGPT1,APBB1IP,ARAF,ARRB1,ARRB2,BRAF,BRAP,BTC,CAB39,CAB39L,CALM1,CAMK2A,CAMK2B,CAMK2D,CAMK2G,CNKSR1,CNKSR2,CSF2,CSF2RA,CSF2RB,CSK,CUL3,DAB2IP,DLG4,DUSP1,DUSP10,DUSP16,DUSP2,DUSP4,DUSP5,DUSP6,DUSP7,DUSP8,DUSP9,EEF2K,EGF,EGFR,EIF4B,EIF4E,EIF4EBP1,EIF4G1,ERBB2,ERBB3,ERBB4,EREG,FGA,FGB,FGF1,FGF10,FGF16,FGF17,FGF18,FGF19,FGF2,FGF20,FGF22,FGF23,FGF3,FGF4,FGF5,FGF6,FGF7,FGF8…
Signaling by VEGF	ABI1,ABI2,ACTN2,AHCYL1,AKAP9,AKT1,AKT2,AKT3,ANGPT1,APBB1IP,ARAF,ARRB1,ARRB2,AXL,BAIAP2,BCAR1,BRAF,BRAP,BRK1,BTC,CALM1,CAMK2A,CAMK2B,CAMK2D,CAMK2G,CAV1,CDC42,CDH5,CNKSR1,CNKSR2,CRK,CSF2,CSF2RA,CSF2RB,CSK,CTNNA1,CTNNB1,CTNND1,CUL3,CYBA,CYBB,CYFIP1,CYFIP2,DAB2IP,DLG4,DOCK1,DUSP1,DUSP10,DUSP16,DUSP2,DUSP4,DUSP5,DUSP6,DUSP7,DUSP8,DUSP9,EGF,EGFR,ELMO1,ELMO2,ERBB2,ERBB3,ERBB4,EREG,FGA,FGB,FGF1,FGF10,FGF…
Signaling by WNT in cancer	AMER1,APC,AXIN1,CSNK1A1,CTBP1,CTBP2,CTNNB1,DKK1,DKK2,DKK4,FZD4,FZD5,FZD6,FZD8,GSK3B,KREMEN1,KREMEN2,LRP5,LRP6,PORCN,PPP2CA,PPP2CB,PPP2R1A,PPP2R1B,PPP2R5A,PPP2R5B,PPP2R5C,PPP2R5D,PPP2R5E,RNF43,TCF7L2,TNKS,TNKS2,WNT3A
Signaling by Wnt	AES,AGO1,AGO2,AGO3,AGO4,AKT1,AKT2,AMER1,AP2A1,AP2A2,AP2B1,AP2M1,AP2S1,APC,ARRB2,ASH2L,AXIN1,AXIN2,BCL9,BCL9L,BTRC,CALM1,CAMK2A,CAV1,CBY1,CCDC88C,CDC73,CHD8,CLTA,CLTB,CLTC,CREBBP,CSNK1A1,CSNK1E,CSNK1G2,CSNK2A1,CSNK2A2,CSNK2B,CTBP1,CTBP2,CTNNB1,CTNNBIP1,CUL1,CUL3,CXXC4,DAAM1,DACT1,DKK1,DKK2,DKK4,DVL1,DVL2,DVL3,EP300,FRAT1,FRAT2,FZD1,FZD2,FZD3,FZD4,FZD5,FZD6,FZD7,FZD8,GNAO1,GNAT2,GNB1,GNB2,GNB3,GNB4…
Signaling by activated point mutants of FGFR1	FGF1,FGF17,FGF2,FGF20,FGF23,FGF4,FGF5,FGF6,FGF8,FGF9,FGFR1
Signaling by activated point mutants of FGFR3	FGF1,FGF16,FGF17,FGF18,FGF2,FGF20,FGF23,FGF4,FGF5,FGF8,FGF9,FGFR3
Signaling by the B Cell Receptor (BCR)	AGO1,AGO2,AGO3,AGO4,AHCYL1,AKT1,AKT1S1,AKT2,AKT3,BAD,BCL10,BLK,BLNK,BTC,BTK,BTRC,CALM1,CARD11,CASP9,CBL,CBLB,CD19,CD22,CD28,CD79A,CD79B,CD80,CD86,CDKN1A,CDKN1B,CHUK,CREB1,CUL1,DAPP1,EGF,EGFR,ERBB2,ERBB3,ERBB4,EREG,FBXW11,FGF1,FGF10,FGF16,FGF17,FGF18,FGF19,FGF2,FGF20,FGF22,FGF23,FGF3,FGF4,FGF5,FGF6,FGF7,FGF8,FGF9,FGFR1,FGFR2,FGFR3,FGFR4,FOXO1,FOXO3,FOXO4,FRS2,FYN,GAB1,GRB2,GSK3A,GSK3B,HBEGF,HRAS,I…
Signalling by NGF	AATF,ABR,ACTN2,ADAM17,ADCY1,ADCY2,ADCY3,ADCY4,ADCY5,ADCY6,ADCY7,ADCY8,ADCY9,ADCYAP1,ADCYAP1R1,ADORA2A,ADRBK1,AGO1,AGO2,AGO3,AGO4,AHCYL1,AKAP13,AKAP9,AKT1,AKT1S1,AKT2,AKT3,ANGPT1,AP2A1,AP2A2,AP2B1,AP2M1,AP2S1,APBB1IP,APH1A,APH1B,ARAF,ARHGAP4,ARHGDIA,ARHGEF1,ARHGEF11,ARHGEF12,ARHGEF16,ARHGEF17,ARHGEF18,ARHGEF2,ARHGEF3,ARHGEF4,ARHGEF6,ARHGEF7,ARHGEF9,ARRB1,ARRB2,ATF1,BAD,BCL2L11,BRAF,BRAP,BTC,CALM1,…
Signalling to ERK5	MAP2K5,MAPK7
Signalling to ERKs	ACTN2,AKAP9,ANGPT1,APBB1IP,ARAF,ARRB1,ARRB2,BRAF,BRAP,BTC,CALM1,CAMK2A,CAMK2B,CAMK2D,CAMK2G,CNKSR1,CNKSR2,CRK,CRKL,CSF2,CSF2RA,CSF2RB,CSK,CUL3,DAB2IP,DLG4,DUSP1,DUSP10,DUSP16,DUSP2,DUSP4,DUSP5,DUSP6,DUSP7,DUSP8,DUSP9,EGF,EGFR,ERBB2,ERBB3,ERBB4,EREG,FGA,FGB,FGF1,FGF10,FGF16,FGF17,FGF18,FGF19,FGF2,FGF20,FGF22,FGF23,FGF3,FGF4,FGF5,FGF6,FGF7,FGF8,FGF9,FGFR1,FGFR2,FGFR3,FGFR4,FGG,FN1,FRS2,FRS3,FYN,GRB…
Signalling to RAS	ACTN2,AKAP9,ANGPT1,APBB1IP,ARAF,ARRB1,ARRB2,BRAF,BRAP,BTC,CALM1,CAMK2A,CAMK2B,CAMK2D,CAMK2G,CNKSR1,CNKSR2,CSF2,CSF2RA,CSF2RB,CSK,CUL3,DAB2IP,DLG4,DUSP1,DUSP10,DUSP16,DUSP2,DUSP4,DUSP5,DUSP6,DUSP7,DUSP8,DUSP9,EGF,EGFR,ERBB2,ERBB3,ERBB4,EREG,FGA,FGB,FGF1,FGF10,FGF16,FGF17,FGF18,FGF19,FGF2,FGF20,FGF22,FGF23,FGF3,FGF4,FGF5,FGF6,FGF7,FGF8,FGF9,FGFR1,FGFR2,FGFR3,FGFR4,FGG,FN1,FRS2,FRS3,FYN,GRB2,GRIN1,G…
Signalling to STAT3	NGF,NTRK1,STAT3
Signalling to p38 via RIT and RIN	ACTN2,AKAP9,ANGPT1,APBB1IP,ARAF,ARRB1,ARRB2,BRAF,BRAP,BTC,CALM1,CAMK2A,CAMK2B,CAMK2D,CAMK2G,CNKSR1,CNKSR2,CSF2,CSF2RA,CSF2RB,CSK,CUL3,DAB2IP,DLG4,DUSP1,DUSP10,DUSP16,DUSP2,DUSP4,DUSP5,DUSP6,DUSP7,DUSP8,DUSP9,EGF,EGFR,ERBB2,ERBB3,ERBB4,EREG,FGA,FGB,FGF1,FGF10,FGF16,FGF17,FGF18,FGF19,FGF2,FGF20,FGF22,FGF23,FGF3,FGF4,FGF5,FGF6,FGF7,FGF8,FGF9,FGFR1,FGFR2,FGFR3,FGFR4,FGG,FN1,FRS2,FRS3,FYN,GRB2,GRIN1,G…
Small interfering RNA (siRNA) biogenesis	AGO1,AGO2,AGO3,AGO4,DICER1,PRKRA,TARBP2,TSN,TSNAX
Smooth Muscle Contraction	ACTA2,ACTG2,ANXA1,ANXA2,ANXA6,CALD1,CALM1,CAV3,DYSF,ITGA1,ITGB5,LMOD1,MYH11,MYL10,MYL12A,MYL12B,MYL5,MYL6,MYL6B,MYL7,MYL9,MYLK,MYLPF,PXN,SORBS1,SORBS3,TLN1,TPM1,TPM2,TPM3,TPM4,TRIM72,VCL
Sodium-coupled phosphate cotransporters	SLC20A1,SLC20A2,SLC34A1,SLC34A2,SLC34A3
Sodium-coupled sulphate, di- and tri-carboxylate transporters	SLC13A1,SLC13A2,SLC13A3,SLC13A4,SLC13A5
Sodium/Calcium exchangers	CALM1,SLC24A1,SLC24A2,SLC24A3,SLC24A4,SLC24A5,SLC8A1,SLC8A2,SLC8A3,SLC8B1,SRI
Sodium/Proton exchangers	SLC9A1,SLC9A2,SLC9A3,SLC9A4,SLC9A5,SLC9A6,SLC9A7,SLC9A8,SLC9A9
Sperm Motility And Taxes	CATSPER1,CATSPER2,CATSPER3,CATSPER4,CATSPERB,CATSPERD,CATSPERG,HVCN1,KCNU1
Sperm:Oocyte Membrane Binding	CD9,IZUMO1,IZUMO2,IZUMO3,IZUMO4
Sphingolipid de novo biosynthesis	ACER1,ACER2,ACER3,ALDH3A2,ALDH3B1,CERS1,CERS2,CERS3,CERS4,CERS5,CERS6,COL4A3BP,CSNK1G2,DEGS1,DEGS2,FA2H,KDSR,OSBP,PPAP2A,PPAP2B,PPAP2C,PPM1L,PRKD1,SGMS1,SGMS2,SGPL1,SGPP1,SGPP2,SPHK1,SPHK2,SPTLC1,SPTLC2,SPTLC3,VAPA,VAPB
Sphingolipid metabolism	ACER1,ACER2,ACER3,ALDH3A2,ALDH3B1,ARSA,ARSB,ARSD,ARSE,ARSF,ARSG,ARSH,ARSI,ARSJ,ARSK,ASAH1,ASAH2,CERK,CERS1,CERS2,CERS3,CERS4,CERS5,CERS6,COL4A3BP,CPTP,CSNK1G2,CTSA,DEGS1,DEGS2,ENPP7,FA2H,GALC,GBA,GBA2,GBA3,GLA,GLB1,GLB1L,GLTP,GM2A,HEXA,HEXB,KDSR,NEU1,NEU2,NEU3,NEU4,OSBP,PPAP2A,PPAP2B,PPAP2C,PPM1L,PRKD1,PSAP,SGMS1,SGMS2,SGPL1,SGPP1,SGPP2,SMPD1,SMPD2,SMPD3,SMPD4,SPHK1,SPHK2,SPTLC1,SPTLC2,SPTLC3,STS…
Spry regulation of FGF signaling	BRAF,CBL,GRB2,MAPK1,MAPK3,MKNK1,PPP2CA,PPP2CB,PPP2R1A,PTPN11,RPS27A,SPRY2,SRC,UBA52,UBB,UBC
Stabilization of p53	ATM,MDM2,PSMA1,PSMA2,PSMA3,PSMA4,PSMA5,PSMA6,PSMA7,PSMA8,PSMB1,PSMB10,PSMB11,PSMB2,PSMB3,PSMB4,PSMB5,PSMB6,PSMB7,PSMB8,PSMB9,PSMC1,PSMC2,PSMC3,PSMC4,PSMC5,PSMC6,PSMD1,PSMD10,PSMD11,PSMD12,PSMD13,PSMD14,PSMD2,PSMD3,PSMD4,PSMD5,PSMD6,PSMD7,PSMD8,PSMD9,PSME1,PSME2,PSME3,PSME4,PSMF1,RFWD2,RPS27A,TP53,UBA52,UBB,UBC
Steroid hormones	AKR1B1,AKR1B15,CGA,CUBN,CYP11A1,CYP11B1,CYP11B2,CYP17A1,CYP19A1,CYP21A2,CYP24A1,CYP27B1,CYP2R1,FDX1,FDX1L,FDXR,GC,HSD11B1,HSD11B2,HSD17B1,HSD17B11,HSD17B12,HSD17B3,HSD3B1,HSD3B2,LGMN,LHB,LRP2,POMC,SRD5A1,SRD5A2,SRD5A3,STAR,STARD4,STARD5,STARD6
Sterols are 12-hydroxylated by CYP8B1	CYP8B1,PTGIS
Stimulation of the cell death response by PAK-2p34	CASP3,PAK2
Stimuli-sensing channels	ANO1,ANO10,ANO2,ANO3,ANO4,ANO5,ANO6,ANO7,ANO8,ANO9,ASIC1,ASIC2,ASIC3,ASIC4,ASIC5,ASPH,BEST1,BEST2,BEST3,BEST4,BSND,CALM1,CLCA1,CLCA2,CLCA3P,CLCA4,CLCN1,CLCN2,CLCN3,CLCN4,CLCN5,CLCN6,CLCN7,CLCNKA,CLCNKB,CLIC2,FKBP1B,MCOLN1,MCOLN2,MCOLN3,NALCN,NEDD4L,OSTM1,RAF1,RPS27A,RYR1,RYR2,RYR3,SCNN1A,SCNN1B,SCNN1D,SCNN1G,SGK1,SGK2,SGK3,SLC17A3,SLC9B1,SLC9B2,SLC9C1,SLC9C2,SRI,TPCN1,TPCN2,TRDN,TRPA1,TRPC1,TRPC3…
Striated Muscle Contraction	ACTN2,ACTN3,DES,DMD,MYBPC1,MYBPC2,MYBPC3,MYH3,MYH6,MYH8,MYL1,MYL2,MYL3,MYL4,NEB,TCAP,TMOD1,TMOD2,TMOD3,TMOD4,TNNC1,TNNC2,TNNI1,TNNI2,TNNI3,TNNT1,TNNT2,TNNT3,TPM1,TPM2,TPM3,TPM4,TTN,VIM
Sulfide oxidation to sulfate	ETHE1,SLC25A10,SQRDL,SUOX,TST
Sulfur amino acid metabolism	ADI1,AHCY,APIP,BHMT,BHMT2,CBS,CDO1,CNDP2,CSAD,CTH,ENOPH1,ETHE1,GCLC,GCLM,GOT1,MAT1A,MRI1,MTAP,MTR,MTRR,SLC25A10,SQRDL,SUOX,TST
Surfactant metabolism	ABCA3,ADGRF5,ADORA2A,ADORA2B,ADRA2A,ADRA2C,CCDC59,CECR1,CKAP4,CSF2RA,CSF2RB,CTSH,DMBT1,GATA6,LMCD1,NAPSA,P2RY2,PGA3,PGA4,PGA5,SFTA3,SFTPA1,SFTPA2,SFTPB,SFTPC,SFTPD,SLC34A1,SLC34A2,TTF1,ZDHHC2
Switching of origins to a post-replicative state	CCNA1,CCNA2,CDC6,CDK2,CDKN1A,CDKN1B,CDT1,FZR1,MCM2,MCM3,MCM4,MCM5,MCM6,MCM7,MCM8,ORC1,ORC2,ORC3,ORC4,ORC5,ORC6,PSMA1,PSMA2,PSMA3,PSMA4,PSMA5,PSMA6,PSMA7,PSMA8,PSMB1,PSMB10,PSMB11,PSMB2,PSMB3,PSMB4,PSMB5,PSMB6,PSMB7,PSMB8,PSMB9,PSMC1,PSMC2,PSMC3,PSMC4,PSMC5,PSMC6,PSMD1,PSMD10,PSMD11,PSMD12,PSMD13,PSMD14,PSMD2,PSMD3,PSMD4,PSMD5,PSMD6,PSMD7,PSMD8,PSMD9,PSME1,PSME2,PSME3,PSME4,PSMF1,RB1,RPS27A,UBA52,…
Syndecan interactions	ACTN1,CASK,FGF2,ITGA2,ITGA6,ITGAV,ITGB1,ITGB3,ITGB4,ITGB5,PRKCA,SDC1,SDC2,SDC3,SDC4,TGFB1,THBS1,TNC,TRAPPC4,VTN
Synthesis And Processing Of GAG, GAGPOL Polyproteins	NMT2,RPS27A,TSG101,UBA52,UBB,UBC,VPS28,VPS37A,VPS37B,VPS37C,VPS37D,gag
Synthesis and interconversion of nucleotide di- and triphosphates	AK1,AK2,AK4,AK5,AK6,AK7,AK8,AK9,CMPK1,CTPS1,CTPS2,DCTPP1,DTYMK,GLRX,GSR,GUK1,NME1,NME2,NME4,RRM1,RRM2,RRM2B,TXN,TXNRD1
Synthesis and processing of ENV and VPU	FURIN,env,vpu
Synthesis of (16-20)-hydroxyeicosatetraenoic acids (HETE)	CYP1A1,CYP1A2,CYP1B1,CYP2C19,CYP2C8,CYP2C9,CYP2U1,CYP4A11,CYP4F2
Synthesis of 12-eicosatetraenoic acid derivatives	ALOX12,ALOX12B,ALOX15,GPX1,GPX2,GPX4
Synthesis of 15-eicosatetraenoic acid derivatives	ALOX15,ALOX15B,GPX1,GPX2,GPX4,PTGS2
Synthesis of 5-eicosatetraenoic acids	ALOX5,ALOX5AP,GPX1,GPX2,GPX4,LTC4S
Synthesis of CL	CRLS1
Synthesis of DNA	APEX1,CCNA1,CCNA2,CDC45,CDC6,CDK2,CDKN1A,CDKN1B,CDT1,DNA2,FEN1,FZR1,GINS1,GINS2,GINS3,GINS4,LIG1,MCM2,MCM3,MCM4,MCM5,MCM6,MCM7,MCM8,ORC1,ORC2,ORC3,ORC4,ORC5,ORC6,PCNA,POLA1,POLA2,POLD1,POLD2,POLD3,POLD4,POLE,POLE2,PRIM1,PRIM2,PSMA1,PSMA2,PSMA3,PSMA4,PSMA5,PSMA6,PSMA7,PSMA8,PSMB1,PSMB10,PSMB11,PSMB2,PSMB3,PSMB4,PSMB5,PSMB6,PSMB7,PSMB8,PSMB9,PSMC1,PSMC2,PSMC3,PSMC4,PSMC5,PSMC6,PSMD1,PSMD10,PSMD11,P…
Synthesis of Dolichyl-phosphate	DHDDS,DOLK,DOLPP1,MVD,NUS1,SRD5A3
Synthesis of GDP-mannose	GMPPA,GMPPB,MPI,PMM1,PMM2
Synthesis of Hepoxilins (HX) and Trioxilins (TrX)	ALOX12
Synthesis of IP2, IP, and Ins in the cytosol	IMPA1,IMPA2,INPP1,INPP4A,INPP4B,INPP5A,INPP5B,INPP5J,ISYNA1,OCRL,SYNJ1
Synthesis of IP3 and IP4 in the cytosol	CALM1,INPP5B,INPP5D,INPP5J,INPPL1,ITPK1,ITPKA,ITPKB,ITPKC,OCRL,PLCB1,PLCB2,PLCB3,PLCB4,PLCD1,PLCD3,PLCE1,PLCG1,PLCG2,PLCH1,PLCH2,PLCZ1,PLD4,PTEN,SYNJ1
Synthesis of IPs in the ER lumen	MINPP1
Synthesis of IPs in the nucleus	IP6K1,IP6K2,IPMK,IPPK
Synthesis of Ketone Bodies	AACS,ACAT1,BDH1,BDH2,HMGCL,HMGCLL1,HMGCS2
Synthesis of Leukotrienes (LT) and Eoxins (EX)	ABCC1,ALOX15,ALOX5,ALOX5AP,CYP4A11,CYP4A22,CYP4B1,CYP4F11,CYP4F2,CYP4F22,CYP4F3,CYP4F8,DPEP1,DPEP2,DPEP3,GGT1,GGT5,LTA4H,LTC4S,MAPKAPK2,PTGR1
Synthesis of Lipoxins (LX)	ALOX12,ALOX5,ALOX5AP,HPGD,LTC4S,PTGR1
Synthesis of PA	AGPAT1,AGPAT2,AGPAT3,AGPAT4,AGPAT5,AGPAT6,AGPAT9,DDHD1,DDHD2,GNPAT,GPAM,GPAT2,GPD1,GPD1L,LCLAT1,LPCAT1,LPCAT4,PLA2G10,PLA2G12A,PLA2G1B,PLA2G2A,PLA2G2D,PLA2G2E,PLA2G2F,PLA2G4A,PLA2G4B,PLA2G4D,PLA2G5,PLD1,PLD2
Synthesis of PC	ABHD3,ACHE,BCHE,CEPT1,CHAT,CHKA,CHKB,CHPT1,LPIN1,LPIN2,LPIN3,PCYT1A,PCYT1B,PEMT,PHOSPHO1,SLC44A1,SLC44A2,SLC44A3,SLC44A4,SLC44A5
Synthesis of PE	CEPT1,CHKA,CHKB,EPT1,ETNK1,ETNK2,ETNPPL,LPIN1,LPIN2,LPIN3,PCYT2,PHOSPHO1,PISD
Synthesis of PG	CDS2,PGS1,PLD1,PLD2,PLD3,PLD4,PLD6,PTPMT1
Synthesis of PI	CDIPT,CDS1
Synthesis of PIPs at the ER membrane	PI4K2B,PI4KA,SACM1L
Synthesis of PIPs at the Golgi membrane	ARF1,ARF3,FIG4,INPP5E,OCRL,PI4K2A,PI4K2B,PI4KA,PI4KB,PIK3C2A,PIK3C2G,PIK3C3,PIK3R4,PIKFYVE,SACM1L,TPTE,TPTE2,VAC14
Synthesis of PIPs at the early endosome membrane	FIG4,INPP4A,INPP4B,MTM1,MTMR2,MTMR4,PI4K2A,PI4K2B,PIK3C2A,PIK3C3,PIK3R4,PIKFYVE,VAC14
Synthesis of PIPs at the late endosome membrane	FIG4,MTM1,MTMR2,MTMR4,MTMR7,PIK3C2A,PIK3C3,PIK3R4,PIKFYVE,VAC14
Synthesis of PIPs at the plasma membrane	INPP4A,INPP4B,INPP5D,INPP5J,INPP5K,INPPL1,MTM1,MTMR1,MTMR14,MTMR3,MTMR6,PI4K2A,PI4K2B,PIK3C2A,PIK3C2B,PIK3C2G,PIK3CA,PIK3CB,PIK3CD,PIK3CG,PIK3R1,PIK3R2,PIK3R3,PIK3R5,PIK3R6,PIP4K2A,PIP4K2B,PIP4K2C,PIP5K1A,PIP5K1B,PIP5K1C,PTEN,SYNJ1,SYNJ2
Synthesis of PS	PTDSS1,PTDSS2
Synthesis of Prostaglandins (PG) and Thromboxanes (TX)	AKR1C3,CBR1,CYP8B1,FAM213B,HPGD,HPGDS,PTGDS,PTGES,PTGES3,PTGIS,PTGR1,PTGS1,PTGS2,TBXAS1
Synthesis of UDP-N-acetyl-glucosamine	GFPT1,GFPT2,GNPNAT1,PGM3,UAP1
Synthesis of bile acids and bile salts	ABCB11,ACOT8,ACOX2,AKR1C1,AKR1C2,AKR1C3,AKR1C4,AKR1D1,AMACR,BAAT,CH25H,CYP27A1,CYP39A1,CYP46A1,CYP7A1,CYP7B1,CYP8B1,HSD17B4,HSD3B7,NCOA1,NCOA2,NR1H4,PTGIS,RXRA,SCP2,SLC27A2,SLC27A5
Synthesis of bile acids and bile salts via 24-hydroxycholesterol	AKR1C1,AKR1C2,AKR1C3,AKR1C4,AKR1D1,AMACR,CYP27A1,CYP39A1,CYP46A1,CYP8B1,HSD3B7,PTGIS,SLC27A2,SLC27A5
Synthesis of bile acids and bile salts via 27-hydroxycholesterol	AKR1C1,AKR1C2,AKR1C3,AKR1C4,AKR1D1,CYP27A1,CYP7A1,CYP7B1,CYP8B1,HSD3B7,NCOA1,NCOA2,NR1H4,PTGIS,RXRA
Synthesis of bile acids and bile salts via 7alpha-hydroxycholesterol	ABCB11,ACOT8,ACOX2,AKR1C1,AKR1C2,AKR1C3,AKR1C4,AKR1D1,AMACR,BAAT,CYP27A1,CYP7A1,CYP7B1,CYP8B1,HSD17B4,HSD3B7,NCOA1,NCOA2,NR1H4,PTGIS,RXRA,SCP2,SLC27A2,SLC27A5
Synthesis of diphthamide-EEF2	DNAJC24,DPH1,DPH2,DPH3,DPH5,DPH6,DPH7,EEF2
Synthesis of dolichyl-phosphate mannose	DPM1,DPM2,DPM3
Synthesis of dolichyl-phosphate-glucose	ALG5
Synthesis of epoxy (EET) and dihydroxyeicosatrienoic acids (DHET)	CYP1A1,CYP1A2,CYP1B1,CYP2C19,CYP2C8,CYP2C9,CYP2J2,EPHX2
Synthesis of glycosylphosphatidylinositol (GPI)	DPM2,PIGA,PIGB,PIGC,PIGF,PIGG,PIGH,PIGL,PIGM,PIGN,PIGO,PIGP,PIGQ,PIGV,PIGW,PIGX
Synthesis of pyrophosphates in the cytosol	IP6K1,IP6K3,IPPK,ITPK1,NUDT10,NUDT11,NUDT3,NUDT4,PPIP5K1,PPIP5K2
Synthesis of substrates in N-glycan biosythesis	ALG5,CMAS,CTSA,DHDDS,DOLK,DOLPP1,DPM1,DPM2,DPM3,FPGT,FUK,FUOM,GFPT1,GFPT2,GLB1,GMDS,GMPPA,GMPPB,GNE,GNPNAT1,MPI,MVD,NANP,NANS,NEU1,NEU2,NEU3,NEU4,NPL,NUS1,PGM3,PMM1,PMM2,SLC17A5,SLC35A1,SLC35C1,SRD5A3,ST3GAL1,ST3GAL2,ST3GAL3,ST3GAL4,ST3GAL5,ST3GAL6,ST6GAL1,ST6GAL2,ST6GALNAC1,ST6GALNAC2,ST6GALNAC3,ST6GALNAC4,ST6GALNAC5,ST6GALNAC6,ST8SIA1,ST8SIA2,ST8SIA3,ST8SIA4,ST8SIA5,ST8SIA6,TSTA3,UAP1
Synthesis of very long-chain fatty acyl-CoAs	ACSBG1,ACSBG2,ACSF3,ACSL1,ACSL3,ACSL4,ACSL5,ACSL6,ELOVL1,ELOVL2,ELOVL3,ELOVL4,ELOVL5,ELOVL6,ELOVL7,HACD1,HACD2,HACD3,HACD4,HSD17B12,HSD17B3,PPT1,PPT2,TECR,TECRL
Synthesis of wybutosine at G37 of tRNA(Phe)	LCMT2,TRMT12,TRMT5,TYW1,TYW3,TYW5
Synthesis, secretion, and deacylation of Ghrelin	ACHE,BCHE,GCG,GH1,GHRL,IGF1,INS,KLF4,LEP,MBOAT4,PCSK1,PLA2G7,SEC11A,SEC11C,SPCS1,SPCS2,SPCS3
Synthesis, secretion, and inactivation of Glucagon-like Peptide-1 (GLP-1)	CDX2,CTNNB1,DPP4,FFAR1,FFAR4,GCG,GNAT3,GNB3,GNG13,GPR119,GRP,LEP,PAX6,PCSK1,SEC11A,SEC11C,SPCS1,SPCS2,SPCS3,TCF7L2
Synthesis, secretion, and inactivation of Glucose-dependent Insulinotropic Polypeptide (GIP)	DPP4,FFAR1,GATA4,GIP,GPR119,ISL1,PAX6,PCSK1,SEC11A,SEC11C,SPCS1,SPCS2,SPCS3
T41 mutants of beta-catenin aren't phosphorylated	AMER1,APC,AXIN1,CSNK1A1,CTNNB1,GSK3B,PPP2CA,PPP2CB,PPP2R1A,PPP2R1B,PPP2R5A,PPP2R5B,PPP2R5C,PPP2R5D,PPP2R5E
TAK1 activates NFkB by phosphorylation and activation of IKKs complex	AGER,APP,CHUK,DHX9,HMGB1,IKBKB,IKBKG,IRAK1,IRAK2,MAP3K7,MYD88,NFKB1,NFKB2,NFKBIA,NFKBIB,NOD1,NOD2,RELA,RIPK2,S100A12,S100B,SAA1,TAB1,TAB2,TAB3,TRAF6
TCF dependent signaling in response to WNT	AKT1,AKT2,AMER1,APC,ASH2L,AXIN1,AXIN2,BCL9,BCL9L,BTRC,CAV1,CBY1,CCDC88C,CDC73,CHD8,CREBBP,CSNK1A1,CSNK1E,CSNK1G2,CSNK2A1,CSNK2A2,CSNK2B,CTBP1,CTNNB1,CTNNBIP1,CUL3,CXXC4,DACT1,DKK1,DKK2,DKK4,DVL1,DVL2,DVL3,EP300,FRAT1,FRAT2,FZD1,FZD2,FZD4,FZD5,FZD6,FZD8,GSK3B,H2AFB1,H2AFX,H2AFZ,H2BFS,H3F3A,HDAC1,HECW1,HIST1H2AB,HIST1H2AC,HIST1H2AD,HIST1H2AJ,HIST1H2BA,HIST1H2BB,HIST1H2BC,HIST1H2BD,HIST1H2BH,HIST1H2…
TCF7L2 mutants don't bind CTBP	CTBP1,CTBP2,TCF7L2
TCR signaling	BCL10,BTRC,CARD11,CD247,CD3D,CD3E,CD3G,CD4,CDC34,CHUK,CSK,CUL1,ENAH,EVL,FBXW11,FYB,GRAP2,HLA-DPA1,HLA-DPB1,HLA-DQA1,HLA-DQA2,HLA-DQB1,HLA-DQB2,HLA-DRA,HLA-DRB1,HLA-DRB3,HLA-DRB4,HLA-DRB5,IKBKB,IKBKG,INPP5D,ITK,LAT,LCK,LCP2,MALT1,MAP3K7,NCK1,NFKB1,NFKBIA,PAG1,PAK1,PAK2,PAK3,PDPK1,PIK3CA,PIK3CB,PIK3R1,PIK3R2,PLCG1,PRKCQ,PSMA1,PSMA2,PSMA3,PSMA4,PSMA5,PSMA6,PSMA7,PSMA8,PSMB1,PSMB10,PSMB11,PSMB2,PSMB3…
TET1,2,3 and TDG demethylate DNA	TDG,TET1,TET2,TET3
TGF-beta receptor signaling activates SMADs	BAMBI,CBL,FKBP1A,FURIN,MTMR4,NEDD4L,NEDD8,PMEPA1,PPP1CA,PPP1CB,PPP1CC,PPP1R15A,RPS27A,SMAD2,SMAD3,SMAD4,SMAD7,SMURF1,SMURF2,STRAP,STUB1,TGFB1,TGFBR1,TGFBR2,UBA52,UBB,UBC,UBE2M,UCHL5,USP15,XPO1,ZFYVE9
TGF-beta receptor signaling in EMT (epithelial to mesenchymal transition)	ARHGEF18,CGN,F11R,FKBP1A,PARD3,PARD6A,PRKCZ,RHOA,RPS27A,SMURF1,TGFB1,TGFBR1,TGFBR2,UBA52,UBB,UBC
TGFBR1 KD Mutants in Cancer	FKBP1A,SMAD2,SMAD3,TGFB1,TGFBR1,TGFBR2,ZFYVE9
TGFBR1 LBD Mutants in Cancer	FKBP1A,TGFB1,TGFBR1,TGFBR2
TGFBR2 Kinase Domain Mutants in Cancer	FKBP1A,TGFB1,TGFBR1,TGFBR2
TGFBR2 MSI Frameshift Mutants in Cancer	TGFB1,TGFBR2
TICAM1 deficiency - HSE	TICAM1,TLR3
TLR3 deficiency - HSE	TLR3
TNF receptor superfamily (TNFSF) members mediating non-canonical NF-kB pathway	BIRC2,BIRC3,CD40,CD40LG,LTA,LTB,LTBR,MAP3K14,TNFRSF11A,TNFRSF12A,TNFRSF13C,TNFSF11,TNFSF12,TNFSF13B,TNFSF14,TRAF2,TRAF3
TNF signaling	ADAM17,BAG4,BIRC2,BIRC3,CASP8,CHUK,CLIP3,CRMA,CYLD,FADD,GNB2L1,IKBKB,IKBKG,MADD,MAP3K7,NSMAF,OTUD7B,OTULIN,RBCK1,RIPK1,RNF31,RPS27A,SHARPIN,SMPD2,SMPD3,SPI-2,TAB1,TAB2,TAB3,TAX1BP1,TNF,TNFAIP3,TNFRSF1A,TRADD,TRAF1,TRAF2,UBA52,UBB,UBC,UL36,USP2,USP21,USP4,XIAP
TNFR1-induced NFkappaB signaling pathway	BIRC2,BIRC3,CHUK,CYLD,GNB2L1,IKBKB,IKBKG,MAP3K7,OTUD7B,RBCK1,RIPK1,RNF31,SHARPIN,TAB1,TAB2,TAB3,TNF,TNFAIP3,TNFRSF1A,TRADD,TRAF1,TRAF2,USP2,USP21,USP4,XIAP
TNFR1-induced proapoptotic signaling	CASP8,CYLD,FADD,OTUD7B,RIPK1,TNF,TNFAIP3,TNFRSF1A,TRADD,TRAF2,UL36,USP2,USP21,USP4
TNFR1-mediated ceramide production	GNB2L1,NSMAF,SMPD2,SMPD3,TNF,TNFRSF1A
TNFR2 non-canonical NF-kB pathway	BIRC2,BIRC3,BTRC,CD27,CD40,CD40LG,CD70,CHUK,CUL1,EDA,EDA2R,EDAR,EDARADD,FBXW11,LTA,LTB,LTBR,MAP3K14,NFKB2,PSMA1,PSMA2,PSMA3,PSMA4,PSMA5,PSMA6,PSMA7,PSMA8,PSMB1,PSMB10,PSMB11,PSMB2,PSMB3,PSMB4,PSMB5,PSMB6,PSMB7,PSMB8,PSMB9,PSMC1,PSMC2,PSMC3,PSMC4,PSMC5,PSMC6,PSMD1,PSMD10,PSMD11,PSMD12,PSMD13,PSMD14,PSMD2,PSMD3,PSMD4,PSMD5,PSMD6,PSMD7,PSMD8,PSMD9,PSME1,PSME2,PSME3,PSME4,PSMF1,RELB,RPS27A,SKP1,TNF,T…
TNFs bind their physiological receptors	CD27,CD70,EDA,EDA2R,EDAR,EDARADD,LTA,TNFRSF11B,TNFRSF13B,TNFRSF14,TNFRSF17,TNFRSF18,TNFRSF1A,TNFRSF1B,TNFRSF25,TNFRSF4,TNFRSF6B,TNFSF11,TNFSF13,TNFSF13B,TNFSF14,TNFSF15,TNFSF18,TNFSF4,TNFSF6
TP53 Regulates Metabolic Genes	AKT1,AKT2,AKT3,COX11,COX14,COX16,COX18,COX19,COX20,COX4I1,COX5A,COX5B,COX6A1,COX6B1,COX6C,COX7A2L,COX7B,COX7C,COX8A,CYCS,DDIT4,G6PD,GLS,GLS2,GPI,GPX2,GSR,LAMTOR1,LAMTOR2,LAMTOR3,LAMTOR4,LAMTOR5,LRPPRC,MLST8,MT-CO1,MT-CO2,MT-CO3,MTOR,NDUFA4,PRDX1,PRDX2,PRDX5,PRKAA1,PRKAA2,PRKAB1,PRKAB2,PRKAG1,PRKAG2,PRKAG3,PTEN,RHEB,RPTOR,RRAGA,RRAGB,RRAGC,RRAGD,RRM2B,SCO1,SCO2,SESN1,SESN2,SESN3,SFN,SURF1,TACO1,TI…
TRAF3 deficiency - HSE	TICAM1,TLR3,TRAF3
TRAF3-dependent IRF activation pathway	CREBBP,DDX58,EP300,IFIH1,IFNB1,IKBKE,IRF3,IRF7,MAVS,RNF135,SIKE1,TBK1,TRAF3,TRIM25
TRAF6 Mediated Induction of proinflammatory cytokines	AGER,APP,ATF1,ATF2,BTRC,CHUK,CREB1,CUL1,DHX9,DUSP3,DUSP4,DUSP6,DUSP7,ELK1,FBXW11,FOS,HMGB1,IKBKB,IKBKG,IRAK1,IRAK2,JUN,MAP2K1,MAP2K3,MAP2K4,MAP2K6,MAP2K7,MAP3K7,MAP3K8,MAPK1,MAPK10,MAPK11,MAPK14,MAPK3,MAPK7,MAPK8,MAPK9,MAPKAPK2,MAPKAPK3,MEF2A,MEF2C,MYD88,NFKB1,NFKB2,NFKBIA,NFKBIB,NOD1,NOD2,PPP2CA,PPP2CB,PPP2R1A,PPP2R1B,PPP2R5D,RELA,RIPK2,RPS27A,RPS6KA1,RPS6KA2,RPS6KA3,RPS6KA5,S100A12,S100B,SAA1,S…
TRAF6 mediated IRF7 activation	CREBBP,DDX58,DHX36,EP300,IFIH1,IFNA1,IFNA10,IFNA14,IFNA16,IFNA17,IFNA2,IFNA21,IFNA4,IFNA5,IFNA6,IFNA7,IFNA8,IFNB1,IKBKE,IRF1,IRF2,IRF3,IRF7,MAVS,MYD88,RNF135,SIKE1,TANK,TBK1,TRAF2,TRAF6,TRIM25
TRAF6 mediated IRF7 activation in TLR7/8 or 9 signaling	DHX36,IRAK1,IRAK4,IRF7,MYD88,TLR7,TLR8,TLR9,TRAF6,UBE2N,UBE2V1
TRAF6 mediated NF-kB activation	AGER,APP,CHUK,DDX58,DHX9,HMGB1,IFIH1,IKBKB,IKBKG,MAP3K1,MAVS,MYD88,NFKB1,NFKB2,NFKBIA,NFKBIB,RELA,RNF135,S100A12,S100B,SAA1,TRAF2,TRAF6,TRIM25
TRAF6 mediated induction of NFkB and MAP kinases upon TLR7/8 or 9 activation	AGER,APP,ATF1,ATF2,BTRC,CHUK,CREB1,CUL1,DHX9,DUSP3,DUSP4,DUSP6,DUSP7,ECSIT,ELK1,FBXW11,FOS,HMGB1,IKBKB,IKBKG,IRAK1,IRAK2,IRAK4,JUN,MAP2K1,MAP2K3,MAP2K4,MAP2K6,MAP2K7,MAP3K1,MAP3K7,MAP3K8,MAPK1,MAPK10,MAPK11,MAPK14,MAPK3,MAPK7,MAPK8,MAPK9,MAPKAPK2,MAPKAPK3,MEF2A,MEF2C,MYD88,NFKB1,NFKB2,NFKBIA,NFKBIB,NOD1,NOD2,PELI1,PELI2,PELI3,PPP2CA,PPP2CB,PPP2R1A,PPP2R1B,PPP2R5D,RELA,RIPK2,RPS27A,RPS6KA1,RPS6KA2…
TRAF6 mediated induction of TAK1 complex	CD14,LY96,MAP3K7,RPS27A,SARM1,TAB1,TAB2,TAB3,TICAM1,TICAM2,TLR3,TLR4,TRAF6,UBA52,UBB,UBC
TRAIL signaling	CASP10,CASP8,CFLAR,FADD,TNFRSF10A,TNFRSF10B,TNFSF10
TRIF-mediated TLR3/TLR4 signaling	AGER,APP,ATF1,ATF2,BIRC2,BIRC3,BTRC,CASP8,CD14,CHUK,CREB1,CUL1,DHX9,DUSP3,DUSP4,DUSP6,DUSP7,ELK1,FADD,FBXW11,FOS,HMGB1,IKBKB,IKBKE,IKBKG,IRAK1,IRAK2,IRF3,IRF7,JUN,LY96,MAP2K1,MAP2K3,MAP2K4,MAP2K6,MAP2K7,MAP3K7,MAP3K8,MAPK1,MAPK10,MAPK11,MAPK14,MAPK3,MAPK7,MAPK8,MAPK9,MAPKAPK2,MAPKAPK3,MEF2A,MEF2C,MYD88,NFKB1,NFKB2,NFKBIA,NFKBIB,NOD1,NOD2,PPP2CA,PPP2CB,PPP2R1A,PPP2R1B,PPP2R5D,PTPN11,RELA,RIPK1,RIP…
TRIF-mediated programmed cell death	CASP8,CD14,FADD,LY96,RIPK1,RIPK3,TICAM1,TICAM2,TLR3,TLR4
TRKA activation by NGF	NGF,NTRK1
TRP channels	MCOLN1,MCOLN2,MCOLN3,TRPA1,TRPC1,TRPC3,TRPC4,TRPC4AP,TRPC5,TRPC6,TRPC7,TRPM1,TRPM2,TRPM3,TRPM4,TRPM5,TRPM6,TRPM7,TRPM8,TRPV1,TRPV2,TRPV3,TRPV4,TRPV5,TRPV6
TWIK related potassium channel (TREK)	KCNK10,KCNK2,KCNK4
TWIK-related alkaline pH activated K+ channel (TALK)	KCNK16,KCNK17
TWIK-related spinal cord K+ channel (TRESK)	KCNK18
TWIK-releated acid-sensitive K+ channel (TASK)	KCNK3,KCNK9
Tachykinin receptors bind tachykinins	TAC1,TAC3,TACR1,TACR2,TACR3
Tandem of pore domain in a weak inwardly rectifying K+ channels (TWIK)	KCNK1,KCNK6,KCNK7
Tandem pore domain halothane-inhibited K+ channel (THIK)	KCNK13
Tandem pore domain potassium channels	KCNK1,KCNK10,KCNK13,KCNK16,KCNK17,KCNK18,KCNK2,KCNK3,KCNK4,KCNK6,KCNK7,KCNK9
Tat-mediated HIV elongation arrest and recovery	CCNT1,CDK9,CTDP1,ELL,GTF2F1,GTF2F2,NELFA,NELFB,NELFCD,NELFE,POLR2A,POLR2B,POLR2C,POLR2D,POLR2E,POLR2F,POLR2G,POLR2H,POLR2I,POLR2J,POLR2K,POLR2L,SSRP1,SUPT16H,SUPT4H1,SUPT5H,TCEA1,TCEB1,TCEB2,TCEB3,tat
Tat-mediated elongation of the HIV-1 transcript	CCNH,CCNT1,CDK7,CDK9,CTDP1,ELL,ERCC2,ERCC3,GTF2F1,GTF2F2,GTF2H1,GTF2H2,GTF2H3,GTF2H4,GTF2H5,MNAT1,NCBP1,NCBP2,NELFA,NELFB,NELFCD,NELFE,POLR2A,POLR2B,POLR2C,POLR2D,POLR2E,POLR2F,POLR2G,POLR2H,POLR2I,POLR2J,POLR2K,POLR2L,SSRP1,SUPT16H,SUPT4H1,SUPT5H,TCEA1,TCEB1,TCEB2,TCEB3,tat
Telomere C-strand (Lagging Strand) Synthesis	APEX1,DNA2,FEN1,LIG1,PCNA,POLA1,POLA2,POLD1,POLD2,POLD3,POLD4,POLE,POLE2,PRIM1,PRIM2,RFC1,RFC2,RFC3,RFC4,RFC5,RPA1,RPA2,RPA3
Telomere C-strand synthesis initiation	POLA1,POLA2,POLE,POLE2,PRIM1,PRIM2
Telomere Extension By Telomerase	DKC1,NHP2,RUVBL1,RUVBL2,TERT,WRAP53
Telomere Maintenance	ACD,APEX1,DKC1,DNA2,FEN1,H2AFB1,H2AFX,H2AFZ,H2BFS,HIST1H2AB,HIST1H2AC,HIST1H2AD,HIST1H2AJ,HIST1H2BA,HIST1H2BB,HIST1H2BC,HIST1H2BD,HIST1H2BH,HIST1H2BJ,HIST1H2BK,HIST1H2BL,HIST1H2BM,HIST1H2BN,HIST1H2BO,HIST1H4A,HIST2H2AA3,HIST2H2AC,HIST2H2BE,HIST3H2BB,HIST3H3,LIG1,NHP2,PCNA,POLA1,POLA2,POLD1,POLD2,POLD3,POLD4,POLE,POLE2,POT1,PRIM1,PRIM2,RFC1,RFC2,RFC3,RFC4,RFC5,RPA1,RPA2,RPA3,RUVBL1,RUVBL2,TERF1,TE…
Terminal pathway of complement	C5,C6,C7,C8A,C8B,C8G,C9
Termination of O-glycan biosynthesis	MUC1,MUC12,MUC13,MUC15,MUC16,MUC17,MUC19,MUC2,MUC20,MUC21,MUC3A,MUC3B,MUC4,MUC5AC,MUC5B,MUC6,MUC7,MUCL1,ST3GAL1,ST3GAL2,ST3GAL3,ST3GAL4,ST6GAL1,ST6GALNAC2,ST6GALNAC3,ST6GALNAC4
Termination of translesion DNA synthesis	ISG15,KIAA0101,PCNA,POLD1,POLD2,POLD3,POLD4,POLE,POLE2,POLH,POLI,POLK,REV1,RFC1,RFC2,RFC3,RFC4,RFC5,RPA1,RPA2,RPA3,RPS27A,TRIM25,UBA52,UBA7,UBB,UBC,UBE2L6,USP10,USP43
Tetrahydrobiopterin (BH4) synthesis, recycling, salvage and regulation	AKT1,CALM1,DHFR,GCH1,GCHFR,HSP90AA1,NOS3,PRKG2,PTS,SPR
The AIM2 inflammasome	AIM2,CASP1,PYCARD
The IPAF inflammasome	CASP1,NLRC4,fliC,fljB,prgJ
The NLRP1 inflammasome	BCL2,BCL2L1,NLRP1
The NLRP3 inflammasome	APP,CASP1,HSP90AB1,MEFV,NLRP3,P2RX7,PANX1,PSTPIP1,PYCARD,SUGT1,TXN,TXNIP,hly
The activation of arylsulfatases	ARSA,ARSB,ARSD,ARSE,ARSF,ARSG,ARSH,ARSI,ARSJ,ARSK,STS,SUMF1,SUMF2
The canonical retinoid cycle in rods (twilight vision)	ABCA4,CYP4V2,DHRS9,HSD17B1,HSD17B6,LRAT,MYO7A,NAPEPLD,RBP1,RBP3,RBP4,RDH10,RDH11,RDH12,RDH16,RDH5,RDH8,RHO,RLBP1,RPE65,SDR9C7,STRA6,TTR
The citric acid (TCA) cycle and respiratory electron transport	ACAD9,ACO2,ADHFE1,ATP5A1,ATP5B,ATP5C1,ATP5D,ATP5E,ATP5F1,ATP5G1,ATP5G2,ATP5G3,ATP5H,ATP5I,ATP5J,ATP5J2,ATP5L,ATP5O,ATP5S,BSG,COX11,COX14,COX16,COX18,COX19,COX20,COX4I1,COX5A,COX5B,COX6A1,COX6B1,COX6C,COX7A2L,COX7B,COX7C,COX8A,CS,CYC1,CYCS,D2HGDH,DLAT,DLD,DLST,ECSIT,ETFA,ETFB,ETFDH,FH,GLO1,HAGH,IDH2,IDH3A,IDH3B,IDH3G,L2HGDH,LDHA,LDHAL6A,LDHAL6B,LDHB,LDHC,LRPPRC,MDH2,MPC1,MPC2,MT-ATP6,MT-ATP8,MT-CO…
The fatty acid cycling model	SLC25A14,SLC25A27,UCP1,UCP2,UCP3
The phototransduction cascade	CALM1,CAMKMT,CNGA1,CNGB1,FNTA,FNTB,GNAT1,GNB1,GNB5,GNGT1,GRK1,GRK4,GRK7,GUCA1A,GUCA1B,GUCA1C,GUCY2D,GUCY2F,METAP1,METAP2,NMT1,NMT2,PDE6A,PDE6B,PDE6G,PPEF1,PRKCA,PRKCQ,RCVRN,RGS9,RGS9BP,RHO,SAG,SLC24A1
The proton buffering model	SLC25A14,SLC25A27,UCP1,UCP2,UCP3
The retinoid cycle in cones (daylight vision)	DHRS3,OPN1LW,OPN1MW,OPN1SW,RBP3,RLBP1
The role of Nef in HIV-1 replication and disease pathogenesis	AP1B1,AP1G1,AP1M1,AP1M2,AP1S1,AP1S2,AP1S3,AP2A1,AP2A2,AP2B1,AP2M1,AP2S1,ARF1,ATP6V1H,B2M,CD247,CD28,CD4,CD8B,DOCK2,ELMO1,FYN,HCK,HLA-A,LCK,PACS1,PAK2,RAC1,nef
Thrombin signalling through proteinase activated receptors (PARs)	ARRB1,ARRB2,F2,F2R,F2RL2,F2RL3,GNA11,GNA12,GNA13,GNA14,GNA15,GNAQ,GNB1,GNB2,GNB3,GNB4,GNB5,GNG10,GNG11,GNG12,GNG13,GNG2,GNG3,GNG4,GNG5,GNG7,GNG8,GNGT1,GNGT2,MAPK1,MAPK3,SRC
Thromboxane signalling through TP receptor	GNA11,GNA13,GNA14,GNA15,GNAQ,GNB1,GNB2,GNB3,GNB4,GNB5,GNG10,GNG11,GNG12,GNG13,GNG2,GNG3,GNG4,GNG5,GNG7,GNG8,GNGT1,GNGT2,TBXA2R
Thyroxine biosynthesis	CGA,DIO1,DIO2,DIO3,DUOX1,DUOX2,IYD,SLC5A5,TPO,TSHB
Tie2 Signaling	ANGPT1,ANGPT2,ANGPT4,DOK2,GRB14,GRB2,GRB7,HRAS,KRAS,NRAS,PIK3CA,PIK3CB,PIK3R1,PIK3R2,PTPN11,SHC1,SOS1,TEK
Tight junction interactions	CLDN1,CLDN10,CLDN11,CLDN12,CLDN14,CLDN15,CLDN16,CLDN17,CLDN18,CLDN19,CLDN2,CLDN20,CLDN22,CLDN23,CLDN3,CLDN4,CLDN5,CLDN6,CLDN7,CLDN8,CLDN9,CRB3,F11R,INADL,MPP5,PARD3,PARD6A,PARD6B,PARD6G,PRKCI
Tolerance by Mtb to nitric oxide produced by macrophages	MT2748,Rv1280c,Rv1281c,Rv1282c,Rv1283c,Rv2238c,adhE2,ahpC,ggtA,glbN,msrA,tpx,trxA
Tolerance of reactive oxygen produced by macrophages	ahpC,katG,secA1,secA2,secD,secE,secF,secG,secY,sodB,sodC
Toll Like Receptor 10 (TLR10) Cascade	AGER,APP,ATF1,ATF2,BTRC,CHUK,CREB1,CUL1,DHX9,DUSP3,DUSP4,DUSP6,DUSP7,ECSIT,ELK1,FBXW11,FOS,HMGB1,IKBKB,IKBKG,IRAK1,IRAK2,IRAK4,JUN,MAP2K1,MAP2K3,MAP2K4,MAP2K6,MAP2K7,MAP3K1,MAP3K7,MAP3K8,MAPK1,MAPK10,MAPK11,MAPK14,MAPK3,MAPK7,MAPK8,MAPK9,MAPKAPK2,MAPKAPK3,MEF2A,MEF2C,MYD88,NFKB1,NFKB2,NFKBIA,NFKBIB,NOD1,NOD2,PELI1,PELI2,PELI3,PPP2CA,PPP2CB,PPP2R1A,PPP2R1B,PPP2R5D,RELA,RIPK2,RPS27A,RPS6KA1,RPS6KA2…
Toll Like Receptor 2 (TLR2) Cascade	AGER,APP,ATF1,ATF2,BTK,BTRC,CD14,CD36,CHUK,CREB1,CUL1,DHX9,DUSP3,DUSP4,DUSP6,DUSP7,ECSIT,ELK1,FBXW11,FOS,HMGB1,IKBKB,IKBKG,IRAK1,IRAK2,IRAK3,IRAK4,JUN,LY96,MAP2K1,MAP2K3,MAP2K4,MAP2K6,MAP2K7,MAP3K1,MAP3K7,MAP3K8,MAPK1,MAPK10,MAPK11,MAPK14,MAPK3,MAPK7,MAPK8,MAPK9,MAPKAPK2,MAPKAPK3,MEF2A,MEF2C,MYD88,NFKB1,NFKB2,NFKBIA,NFKBIB,NOD1,NOD2,PELI1,PELI2,PELI3,PPP2CA,PPP2CB,PPP2R1A,PPP2R1B,PPP2R5D,RELA,RIP…
Toll Like Receptor 3 (TLR3) Cascade	AGER,APP,ATF1,ATF2,BIRC2,BIRC3,BTRC,CASP8,CD14,CHUK,CREB1,CUL1,DHX9,DUSP3,DUSP4,DUSP6,DUSP7,ELK1,FADD,FBXW11,FOS,HMGB1,IKBKB,IKBKE,IKBKG,IRAK1,IRAK2,IRF3,IRF7,JUN,LY96,MAP2K1,MAP2K3,MAP2K4,MAP2K6,MAP2K7,MAP3K7,MAP3K8,MAPK1,MAPK10,MAPK11,MAPK14,MAPK3,MAPK7,MAPK8,MAPK9,MAPKAPK2,MAPKAPK3,MEF2A,MEF2C,MYD88,NFKB1,NFKB2,NFKBIA,NFKBIB,NOD1,NOD2,PPP2CA,PPP2CB,PPP2R1A,PPP2R1B,PPP2R5D,PTPN11,RELA,RIPK1,RIP…
Toll Like Receptor 4 (TLR4) Cascade	AGER,APP,ATF1,ATF2,BIRC2,BIRC3,BPI,BTK,BTRC,CASP8,CD14,CD180,CD36,CHUK,CREB1,CUL1,DHX9,DNM1,DNM2,DNM3,DUSP3,DUSP4,DUSP6,DUSP7,ECSIT,ELK1,FADD,FBXW11,FOS,HMGB1,IKBKB,IKBKE,IKBKG,IRAK1,IRAK2,IRAK3,IRAK4,IRF3,IRF7,ITGAM,ITGB2,JUN,LBP,LY86,LY96,MAP2K1,MAP2K3,MAP2K4,MAP2K6,MAP2K7,MAP3K1,MAP3K7,MAP3K8,MAPK1,MAPK10,MAPK11,MAPK14,MAPK3,MAPK7,MAPK8,MAPK9,MAPKAPK2,MAPKAPK3,MEF2A,MEF2C,MYD88,NFKB1,NFKB2,NFK…
Toll Like Receptor 5 (TLR5) Cascade	AGER,APP,ATF1,ATF2,BTRC,CHUK,CREB1,CUL1,DHX9,DUSP3,DUSP4,DUSP6,DUSP7,ECSIT,ELK1,FBXW11,FOS,HMGB1,IKBKB,IKBKG,IRAK1,IRAK2,IRAK4,JUN,MAP2K1,MAP2K3,MAP2K4,MAP2K6,MAP2K7,MAP3K1,MAP3K7,MAP3K8,MAPK1,MAPK10,MAPK11,MAPK14,MAPK3,MAPK7,MAPK8,MAPK9,MAPKAPK2,MAPKAPK3,MEF2A,MEF2C,MYD88,NFKB1,NFKB2,NFKBIA,NFKBIB,NOD1,NOD2,PELI1,PELI2,PELI3,PPP2CA,PPP2CB,PPP2R1A,PPP2R1B,PPP2R5D,RELA,RIPK2,RPS27A,RPS6KA1,RPS6KA2…
Toll Like Receptor 7/8 (TLR7/8) Cascade	AGER,APP,ATF1,ATF2,BTRC,CHUK,CREB1,CUL1,DHX36,DHX9,DUSP3,DUSP4,DUSP6,DUSP7,ECSIT,ELK1,FBXW11,FOS,HMGB1,IKBKB,IKBKG,IRAK1,IRAK2,IRAK4,IRF7,JUN,MAP2K1,MAP2K3,MAP2K4,MAP2K6,MAP2K7,MAP3K1,MAP3K7,MAP3K8,MAPK1,MAPK10,MAPK11,MAPK14,MAPK3,MAPK7,MAPK8,MAPK9,MAPKAPK2,MAPKAPK3,MEF2A,MEF2C,MYD88,NFKB1,NFKB2,NFKBIA,NFKBIB,NOD1,NOD2,PELI1,PELI2,PELI3,PPP2CA,PPP2CB,PPP2R1A,PPP2R1B,PPP2R5D,RELA,RIPK2,RPS27A,RPS6…
Toll Like Receptor 9 (TLR9) Cascade	AGER,APP,ATF1,ATF2,BTRC,CHUK,CREB1,CUL1,DHX36,DHX9,DUSP3,DUSP4,DUSP6,DUSP7,ECSIT,EEA1,ELK1,FBXW11,FOS,HMGB1,IKBKB,IKBKG,IRAK1,IRAK2,IRAK4,IRF7,JUN,MAP2K1,MAP2K3,MAP2K4,MAP2K6,MAP2K7,MAP3K1,MAP3K7,MAP3K8,MAPK1,MAPK10,MAPK11,MAPK14,MAPK3,MAPK7,MAPK8,MAPK9,MAPKAPK2,MAPKAPK3,MEF2A,MEF2C,MYD88,NFKB1,NFKB2,NFKBIA,NFKBIB,NOD1,NOD2,PELI1,PELI2,PELI3,PIK3C3,PIK3R4,PPP2CA,PPP2CB,PPP2R1A,PPP2R1B,PPP2R5D,RBS…
Toll Like Receptor TLR1:TLR2 Cascade	AGER,APP,ATF1,ATF2,BTK,BTRC,CD14,CD36,CHUK,CREB1,CUL1,DHX9,DUSP3,DUSP4,DUSP6,DUSP7,ECSIT,ELK1,FBXW11,FOS,HMGB1,IKBKB,IKBKG,IRAK1,IRAK2,IRAK3,IRAK4,JUN,LY96,MAP2K1,MAP2K3,MAP2K4,MAP2K6,MAP2K7,MAP3K1,MAP3K7,MAP3K8,MAPK1,MAPK10,MAPK11,MAPK14,MAPK3,MAPK7,MAPK8,MAPK9,MAPKAPK2,MAPKAPK3,MEF2A,MEF2C,MYD88,NFKB1,NFKB2,NFKBIA,NFKBIB,NOD1,NOD2,PELI1,PELI2,PELI3,PPP2CA,PPP2CB,PPP2R1A,PPP2R1B,PPP2R5D,RELA,RIP…
Toll Like Receptor TLR6:TLR2 Cascade	AGER,APP,ATF1,ATF2,BTK,BTRC,CD14,CD36,CHUK,CREB1,CUL1,DHX9,DUSP3,DUSP4,DUSP6,DUSP7,ECSIT,ELK1,FBXW11,FOS,HMGB1,IKBKB,IKBKG,IRAK1,IRAK2,IRAK3,IRAK4,JUN,LY96,MAP2K1,MAP2K3,MAP2K4,MAP2K6,MAP2K7,MAP3K1,MAP3K7,MAP3K8,MAPK1,MAPK10,MAPK11,MAPK14,MAPK3,MAPK7,MAPK8,MAPK9,MAPKAPK2,MAPKAPK3,MEF2A,MEF2C,MYD88,NFKB1,NFKB2,NFKBIA,NFKBIB,NOD1,NOD2,PELI1,PELI2,PELI3,PPP2CA,PPP2CB,PPP2R1A,PPP2R1B,PPP2R5D,RELA,RIP…
Toll-Like Receptors Cascades	AGER,APP,ATF1,ATF2,BIRC2,BIRC3,BPI,BTK,BTRC,CASP8,CD14,CD180,CD36,CHUK,CNPY3,CREB1,CTSB,CTSK,CTSL,CTSS,CTSV,CUL1,DHX36,DHX9,DNM1,DNM2,DNM3,DUSP3,DUSP4,DUSP6,DUSP7,ECSIT,EEA1,ELK1,FADD,FBXW11,FOS,HMGB1,HSP90B1,IKBKB,IKBKE,IKBKG,IRAK1,IRAK2,IRAK3,IRAK4,IRF3,IRF7,ITGAM,ITGB2,JUN,LBP,LGMN,LY86,LY96,MAP2K1,MAP2K3,MAP2K4,MAP2K6,MAP2K7,MAP3K1,MAP3K7,MAP3K8,MAPK1,MAPK10,MAPK11,MAPK14,MAPK3,MAPK7,MAPK8,MA…
Toxicity of botulinum toxin type A (BoNT/A)	HA-33,SNAP25,SV2A,SV2B,SV2C,botA,ha17,ha70,ntnha
Toxicity of botulinum toxin type B (BoNT/B)	HA-33,SYT1,SYT2,VAMP2,botB,ha17,ha70,ntnha
Toxicity of botulinum toxin type C (BoNT/C)	SNAP25,STX1A,STX1B
Toxicity of botulinum toxin type D (BoNT/D)	SV2A,SV2B,SV2C,VAMP1,VAMP2,botD
Toxicity of botulinum toxin type E (BoNT/E)	SNAP25,SV2A,SV2B,ntnha
Toxicity of botulinum toxin type F (BoNT/F)	SV2A,SV2B,SV2C,VAMP1,VAMP2,botF
Toxicity of botulinum toxin type G (BoNT/G)	SYT1,VAMP1,VAMP2,botG
Toxicity of tetanus toxin (TeNT)	VAMP2,tetX
Trafficking and processing of endosomal TLR	CNPY3,CTSB,CTSK,CTSL,CTSS,CTSV,HSP90B1,LGMN,TLR3,TLR7,TLR8,TLR9,UNC93B1
Trafficking of AMPA receptors	AKAP5,AP2A1,AP2A2,AP2B1,AP2M1,AP2S1,CACNG2,CACNG3,CACNG4,CACNG8,CAMK2A,CAMK2B,CAMK2D,CAMK2G,DLG1,DLG4,EPB41L1,GRIA1,GRIA2,GRIA3,GRIA4,GRIP1,GRIP2,MDM2,MYO6,NSF,PICK1,PRKCA,PRKCB,PRKCG
Trafficking of GluR2-containing AMPA receptors	AP2A1,AP2A2,AP2B1,AP2M1,AP2S1,GRIA1,GRIA2,GRIA3,GRIA4,GRIP1,GRIP2,NSF,PICK1,PRKCA,PRKCB,PRKCG
Trafficking of dietary sterols	ABCG5,ABCG8,NPC1L1
Trafficking of myristoylated proteins to the cilium	ARL3,CYS1,NPHP3,RP2,UNC119B
Transcription from mitochondrial promoters	MTERF1,POLRMT,TFAM,TFB2M
Transcription of the HIV genome	CCNH,CCNK,CCNT1,CCNT2,CDK7,CDK9,CTDP1,ELL,ERCC2,ERCC3,GTF2A1,GTF2A2,GTF2B,GTF2E1,GTF2E2,GTF2F1,GTF2F2,GTF2H1,GTF2H2,GTF2H3,GTF2H4,GTF2H5,MNAT1,NCBP1,NCBP2,NELFA,NELFB,NELFCD,NELFE,POLR2A,POLR2B,POLR2C,POLR2D,POLR2E,POLR2F,POLR2G,POLR2H,POLR2I,POLR2J,POLR2K,POLR2L,RNGTT,RNMT,SSRP1,SUPT16H,SUPT4H1,SUPT5H,TAF1,TAF10,TAF11,TAF12,TAF13,TAF1L,TAF2,TAF3,TAF4,TAF4B,TAF5,TAF6,TAF9,TAF9B,TBP,TCEA1,TCEB1,TC…
Transcription-Coupled Nucleotide Excision Repair (TC-NER)	AQR,CCNH,CDK7,COPS2,COPS3,COPS4,COPS5,COPS6,COPS7A,COPS7B,COPS8,CUL4A,CUL4B,DDB1,ELL,EP300,ERCC1,ERCC2,ERCC3,ERCC4,ERCC5,ERCC6,ERCC8,GPS1,GTF2H1,GTF2H2,GTF2H3,GTF2H4,GTF2H5,HMGN1,ISY1,LIG1,LIG3,MNAT1,PCNA,POLD1,POLD2,POLD3,POLD4,POLE,POLE2,POLK,POLR2A,POLR2B,POLR2C,POLR2D,POLR2E,POLR2F,POLR2G,POLR2H,POLR2I,POLR2J,POLR2K,POLR2L,PPIE,PRPF19,RBX1,RFC1,RFC2,RFC3,RFC4,RFC5,RPA1,RPA2,RPA3,RPS27A,TCEA1,…
Transcriptional activation of cell cycle inhibitor p21	CDKN1A,TP53
Transcriptional Regulation by TP53	AKT1,AKT2,AKT3,COX11,COX14,COX16,COX18,COX19,COX20,COX4I1,COX5A,COX5B,COX6A1,COX6B1,COX6C,COX7A2L,COX7B,COX7C,COX8A,CYCS,DDIT4,G6PD,GLS,GLS2,GPI,GPX2,GSR,LAMTOR1,LAMTOR2,LAMTOR3,LAMTOR4,LAMTOR5,LRPPRC,MLST8,MT-CO1,MT-CO2,MT-CO3,MTOR,NDUFA4,PRDX1,PRDX2,PRDX5,PRKAA1,PRKAA2,PRKAB1,PRKAB2,PRKAG1,PRKAG2,PRKAG3,PTEN,RHEB,RPTOR,RRAGA,RRAGB,RRAGC,RRAGD,RRM2B,SCO1,SCO2,SESN1,SESN2,SESN3,SFN,SURF1,TACO1,TI…
Transcriptional activation of mitochondrial biogenesis	ALAS1,ATF2,ATP5B,CARM1,CHD9,CREB1,CREBBP,CYCS,ESRRA,GABPA,GABPB1,HCFC1,HDAC3,HELZ2,MED1,MEF2C,MEF2D,MTERF,MTERF1,NCOA1,NCOA2,NCOA6,NCOR1,NR1D1,NRF1,PEO1,POLG2,POLRMT,PPARA,PPARGC1A,PPARGC1B,PPRC1,RXRA,SIRT3,SMARCD3,SSBP1,TBL1X,TBL1XR1,TFAM,TFB1M,TFB2M,TGS1
Transcriptional activation of p53 responsive genes	CDKN1A,TP53
Transcriptional activity of SMAD2/SMAD3:SMAD4 heterotrimer	ATP1B4,CCNC,CCNK,CCNT1,CCNT2,CDK8,CDK9,CDKN2B,E2F4,E2F5,HDAC1,JUNB,MEN1,MYC,NCOR1,NCOR2,NEDD4L,PARP1,PPM1A,RBL1,RNF111,RPS27A,SERPINE1,SKI,SKIL,SMAD2,SMAD3,SMAD4,SMAD7,SMURF2,SNW1,SP1,TFDP1,TFDP2,TGIF1,TGIF2,TRIM33,UBA52,UBB,UBC,UBE2D1,UBE2D3,USP9X,WWTR1
Transcriptional regulation by small RNAs	AAAS,AGO1,AGO2,H2AFB1,H2AFX,H2AFZ,H2BFS,H3F3A,HIST1H2AB,HIST1H2AC,HIST1H2AD,HIST1H2AJ,HIST1H2BA,HIST1H2BB,HIST1H2BC,HIST1H2BD,HIST1H2BH,HIST1H2BJ,HIST1H2BK,HIST1H2BL,HIST1H2BM,HIST1H2BN,HIST1H2BO,HIST1H3A,HIST1H4A,HIST2H2AA3,HIST2H2AC,HIST2H2BE,HIST2H3A,HIST3H2BB,IPO8,NDC1,NUP107,NUP133,NUP153,NUP155,NUP160,NUP188,NUP205,NUP210,NUP214,NUP35,NUP37,NUP43,NUP50,NUP54,NUP62,NUP85,NUP88,NUP93,NUP98,NU…
Transcriptional regulation of pluripotent stem cells	CDX2,DKK1,DPPA4,EOMES,EPAS1,EPAS1 (HIF2A),EPHA1,FGF2,FOXD3,GATA6,GSC,HHEX,HIF3A,KLF4,LIN28A,NANOG,NR5A1,NR6A1,PBX1,POLR2A,POLR2B,POLR2C,POLR2D,POLR2E,POLR2F,POLR2G,POLR2H,POLR2I,POLR2J,POLR2K,POLR2L,POU5F1,POU5F1 (OCT4),PRDM14,SALL1,SALL4,SMAD2,SMAD4,SOX2,STAT3,TDGF1,TSC22D1,ZIC3,ZSCAN10
Transcriptional regulation of white adipocyte differentiation	ADIPOQ,ANGPTL4,CARM1,CCNC,CCND3,CD36,CDK19,CDK4,CDK8,CEBPA,CEBPB,CEBPD,CHD9,CREBBP,EBF1,EGR2,EP300,FABP4,HDAC3,HELZ2,KLF4,KLF5,LEP,LPL,MED1,MED10,MED11,MED12,MED13,MED13L,MED14,MED15,MED16,MED17,MED18,MED19,MED20,MED21,MED22,MED23,MED24,MED25,MED26,MED27,MED28,MED29,MED30,MED31,MED4,MED6,MED7,MED8,MED9,NCOA1,NCOA2,NCOA3,NCOA6,NCOR1,NCOR2,NFKB1,NR2F2,PCK1,PLIN1,PPARA,PPARG,PPARGC1A,RELA,RXRA,SLC2A…
Transfer of LPS from LBP carrier to CD14	CD14,LBP
Transferrin endocytosis and recycling	ATP6AP1,ATP6V0A1,ATP6V0A2,ATP6V0A4,ATP6V0B,ATP6V0C,ATP6V0D1,ATP6V0D2,ATP6V0E1,ATP6V0E2,ATP6V1A,ATP6V1B1,ATP6V1B2,ATP6V1C1,ATP6V1C2,ATP6V1D,ATP6V1E1,ATP6V1E2,ATP6V1F,ATP6V1G1,ATP6V1G2,ATP6V1G3,ATP6V1H,MCOLN1,STEAP2,STEAP3,TCIRG1,TF,TFRC
Translation	7SL RNA (ENSG00000222619),7SL RNA (ENSG00000222639),APEH,DDOST,EEF1A1,EEF1A1P5,EEF1A2,EEF1B2,EEF1D,EEF1G,EEF2,EIF1AX,EIF2B1,EIF2B2,EIF2B3,EIF2B4,EIF2B5,EIF2S1,EIF2S2,EIF2S3,EIF3A,EIF3B,EIF3C,EIF3D,EIF3E,EIF3F,EIF3G,EIF3H,EIF3I,EIF3J,EIF3K,EIF3L,EIF3M,EIF4A1,EIF4A2,EIF4B,EIF4E,EIF4EBP1,EIF4G1,EIF4H,EIF5,EIF5B,ETF1,FAU,GSPT2,PABPC1,RPL10,RPL10A,RPL11,RPL12,RPL13,RPL13A,RPL14,RPL15,RPL17,RPL18,RPL18…
Translation initiation complex formation	EIF1AX,EIF2S1,EIF2S2,EIF2S3,EIF3A,EIF3B,EIF3C,EIF3D,EIF3E,EIF3F,EIF3G,EIF3H,EIF3I,EIF3J,EIF3K,EIF3L,EIF3M,EIF4A1,EIF4A2,EIF4B,EIF4E,EIF4G1,EIF4H,FAU,PABPC1,RPS10,RPS11,RPS12,RPS13,RPS14,RPS15,RPS15A,RPS16,RPS17,RPS18,RPS19,RPS2,RPS20,RPS21,RPS23,RPS24,RPS25,RPS26,RPS27,RPS27A,RPS28,RPS29,RPS3,RPS3A,RPS4X,RPS4Y1,RPS5,RPS6,RPS7,RPS8,RPS9,RPSA
Translesion Synthesis by POLH	NPLOC4,PCNA,POLH,RCHY1,RFC1,RFC2,RFC3,RFC4,RFC5,RPA1,RPA2,RPA3,RPS27A,SPRTN,UBA52,UBB,UBC,UFD1L,VCP
Translesion synthesis by POLI	MAD2L2,PCNA,POLI,REV1,REV3L,RFC1,RFC2,RFC3,RFC4,RFC5,RPA1,RPA2,RPA3,RPS27A,UBA52,UBB,UBC
Translesion synthesis by POLK	MAD2L2,PCNA,POLK,REV1,REV3L,RFC1,RFC2,RFC3,RFC4,RFC5,RPA1,RPA2,RPA3,RPS27A,UBA52,UBB,UBC
Translesion synthesis by REV1	MAD2L2,PCNA,REV1,REV3L,RFC1,RFC2,RFC3,RFC4,RFC5,RPA1,RPA2,RPA3,RPS27A,UBA52,UBB,UBC
Translesion synthesis by Y family DNA polymerases bypasses lesions on DNA template	ISG15,KIAA0101,MAD2L2,NPLOC4,PCNA,POLD1,POLD2,POLD3,POLD4,POLE,POLE2,POLH,POLI,POLK,RCHY1,REV1,REV3L,RFC1,RFC2,RFC3,RFC4,RFC5,RPA1,RPA2,RPA3,RPS27A,SPRTN,TRIM25,UBA52,UBA7,UBB,UBC,UBE2L6,UFD1L,USP10,USP43,VCP
Translocation of GLUT4 to the plasma membrane	AKT1,AKT2,ASPSCR1,C2CD5,CALM1,EXOC1,EXOC2,EXOC3,EXOC4,EXOC5,EXOC6,EXOC7,EXOC8,KIF3A,KIF3B,KIFAP3,LNPEP,MYH1,MYH13,MYH15,MYH2,MYH3,MYH4,MYH6,MYH7,MYH7B,MYH8,MYO1C,MYO5A,PRKAA2,PRKAB1,PRKAB2,PRKAG1,PRKAG2,PRKAG3,RAB10,RAB11A,RAB13,RAB14,RAB4A,RAB8A,RAC1,RALA,RALGAPA2,RALGAPB,RHOQ,SFN,SLC2A4,SNAP23,STX4,STXBP3,TBC1D1,TBC1D4,VAMP2,YWHAB,YWHAE,YWHAG,YWHAH,YWHAQ,YWHAZ
Translocation of ZAP-70 to Immunological synapse	CD247,CD3D,CD3E,CD3G,CD4,HLA-DPA1,HLA-DPB1,HLA-DQA1,HLA-DQA2,HLA-DQB1,HLA-DQB2,HLA-DRA,HLA-DRB1,HLA-DRB3,HLA-DRB4,HLA-DRB5,LCK,TCRA,TCRB,TRAC,TRBC1,TRBV12-3,ZAP70
Transmembrane transport of small molecules	AAAS,ABCA10,ABCA12,ABCA2,ABCA3,ABCA4,ABCA6,ABCA7,ABCA8,ABCA9,ABCB1,ABCB10,ABCB4,ABCB5,ABCB6,ABCB7,ABCB8,ABCB9,ABCC1,ABCC10,ABCC11,ABCC2,ABCC3,ABCC4,ABCC5,ABCC6,ABCC8,ABCC9,ABCD1,ABCD2,ABCD3,ABCE1,ABCF1,ABCG1,ABCG2,ABCG4,ABCG5,ABCG8,ADCY1,ADCY2,ADCY3,ADCY4,ADCY5,ADCY6,ADCY7,ADCY8,ADCY9,ADD1,ADD2,ADD3,ALB,ANKH,ANO1,ANO10,ANO2,ANO3,ANO4,ANO5,ANO6,ANO7,ANO8,ANO9,APOA1,APOD,AQP1,AQP10,AQP11,AQP2,AQP3,…
Transmission across Chemical Synapses	ABAT,ACHE,ACTN2,ADCY1,ADCY2,ADCY3,ADCY4,ADCY5,ADCY6,ADCY7,ADCY8,ADCY9,AKAP5,AKAP9,ALDH2,ALDH5A1,AP2A1,AP2A2,AP2B1,AP2M1,AP2S1,APBA1,ARHGEF9,ARL6IP5,BCHE,BRAF,BZRAP1,CACFD1,CACNA1A,CACNA1B,CACNA1E,CACNA2D1,CACNA2D2,CACNA2D3,CACNB1,CACNB2,CACNB3,CACNB4,CACNG2,CACNG3,CACNG4,CACNG8,CALM1,CAMK2A,CAMK2B,CAMK2D,CAMK2G,CAMK4,CAMKK1,CASK,CHAT,CHRNA1,CHRNA2,CHRNA3,CHRNA4,CHRNA5,CHRNA6,CHRNA7,CHRNA9,CHRNB2,…
Transmission across Electrical Synapses	GJA10,GJC1,GJD2,PANX1,PANX2
Transport and synthesis of PAPS	PAPSS1,PAPSS2,SLC26A1,SLC26A2,SLC35B2,SLC35B3
Transport of HA trimer, NA tetramer and M2 tetramer from the endoplasmic reticulum to the Golgi Apparatus	HA,M,NA
Transport of Mature Transcript to Cytoplasm	AAAS,ALYREF,CDC40,CPSF1,CPSF2,CPSF3,DHX38,EIF4E,FIP1L1,MAGOH,NCBP1,NCBP2,NDC1,NUP107,NUP133,NUP153,NUP155,NUP160,NUP188,NUP205,NUP210,NUP214,NUP35,NUP37,NUP43,NUP50,NUP54,NUP62,NUP85,NUP88,NUP93,NUP98,NUPL1,NUPL2,NXF1,POM121,POM121C,RAE1,RANBP2,RBM8A,RNPS1,SEH1L,SLBP,SRRM1,SRSF1,SRSF11,SRSF2,SRSF3,SRSF4,SRSF5,SRSF6,SRSF7,SRSF9,TPR,U2AF1,U2AF2,UPF3B
Transport of Mature mRNA Derived from an Intronless Transcript	AAAS,ALYREF,CPSF1,CPSF2,CPSF3,EIF4E,FIP1L1,NCBP1,NCBP2,NDC1,NUP107,NUP133,NUP153,NUP155,NUP160,NUP188,NUP205,NUP210,NUP214,NUP35,NUP37,NUP43,NUP50,NUP54,NUP62,NUP85,NUP88,NUP93,NUP98,NUPL1,NUPL2,NXF1,POM121,POM121C,RAE1,RANBP2,SEH1L,TPR
Transport of Mature mRNA derived from an Intron-Containing Transcript	AAAS,ALYREF,CDC40,DHX38,EIF4E,MAGOH,NCBP1,NCBP2,NDC1,NUP107,NUP133,NUP153,NUP155,NUP160,NUP188,NUP205,NUP210,NUP214,NUP35,NUP37,NUP43,NUP50,NUP54,NUP62,NUP85,NUP88,NUP93,NUP98,NUPL1,NUPL2,NXF1,POM121,POM121C,RAE1,RANBP2,RBM8A,RNPS1,SEH1L,SRRM1,SRSF1,SRSF11,SRSF2,SRSF3,SRSF4,SRSF5,SRSF6,SRSF7,SRSF9,TPR,U2AF1,U2AF2,UPF3B
Transport of Mature mRNAs Derived from Intronless Transcripts	AAAS,ALYREF,CPSF1,CPSF2,CPSF3,EIF4E,FIP1L1,NCBP1,NCBP2,NDC1,NUP107,NUP133,NUP153,NUP155,NUP160,NUP188,NUP205,NUP210,NUP214,NUP35,NUP37,NUP43,NUP50,NUP54,NUP62,NUP85,NUP88,NUP93,NUP98,NUPL1,NUPL2,NXF1,POM121,POM121C,RAE1,RANBP2,SEH1L,SLBP,TPR
Transport of Ribonucleoproteins into the Host Nucleus	AAAS,KPNA1,KPNB1,NDC1,NP,NUP107,NUP133,NUP153,NUP155,NUP160,NUP188,NUP205,NUP210,NUP214,NUP35,NUP37,NUP43,NUP50,NUP54,NUP62,NUP85,NUP88,NUP93,NUP98,NUPL1,NUPL2,PA,PB1,PB2,POM121,POM121C,RAE1,RANBP2,SEH1L,TPR
Transport of connexins along the secretory pathway	GJA1,GJB1,GJB2
Transport of connexons to the plasma membrane	GJA1,GJB2
Transport of fatty acids	APOD,LCN1,LCN12,LCN15,LCN9,SLC27A1,SLC27A4,SLC27A6
Transport of gamma-carboxylated protein precursors from the endoplasmic reticulum to the Golgi apparatus	BGLAP,F10,F2,F7,F9,GAS6,PROC,PROS1,PROZ
Transport of glucose and other sugars, bile salts and organic acids, metal ions and amine compounds	CP,FGF21,HEPH,NAGLT1,RHAG,RHBG,RHCG,RUNX1,SLC10A6,SLC11A1,SLC11A2,SLC13A1,SLC13A2,SLC13A3,SLC13A4,SLC13A5,SLC14A1,SLC14A2,SLC16A1,SLC16A3,SLC16A7,SLC16A8,SLC18A1,SLC18A2,SLC22A1,SLC22A11,SLC22A12,SLC22A15,SLC22A16,SLC22A18,SLC22A2,SLC22A3,SLC22A4,SLC22A5,SLC22A6,SLC22A7,SLC22A8,SLC2A1,SLC2A10,SLC2A11,SLC2A12,SLC2A13,SLC2A2,SLC2A3,SLC2A4,SLC2A5,SLC2A6,SLC2A7,SLC2A8,SLC2A9,SLC30A1,SLC30A2,SLC30A3,S…
Transport of glycerol from adipocytes to the liver by Aquaporins	AQP7,AQP9
Transport of inorganic cations/anions and amino acids/oligopeptides	CALM1,CTNS,SLC12A1,SLC12A2,SLC12A3,SLC12A4,SLC12A5,SLC12A6,SLC12A7,SLC15A1,SLC15A2,SLC15A3,SLC15A4,SLC16A10,SLC17A1,SLC17A5,SLC17A6,SLC17A7,SLC17A8,SLC1A1,SLC1A2,SLC1A3,SLC1A4,SLC1A5,SLC1A6,SLC1A7,SLC20A1,SLC20A2,SLC24A1,SLC24A2,SLC24A3,SLC24A4,SLC24A5,SLC25A10,SLC26A1,SLC26A2,SLC26A3,SLC26A4,SLC26A6,SLC26A7,SLC26A9,SLC32A1,SLC34A1,SLC34A2,SLC34A3,SLC36A1,SLC36A2,SLC38A1,SLC38A2,SLC38A3,SLC38A4,S…
Transport of nucleosides and free purine and pyrimidine bases across the plasma membrane	SLC28A1,SLC28A2,SLC28A3,SLC29A1,SLC29A2,SLC29A3,SLC29A4
Transport of nucleotide sugars	SLC35A1,SLC35A2,SLC35A3,SLC35B2,SLC35B3,SLC35B4,SLC35C1,SLC35D1,SLC35D2
Transport of organic anions	ALB,AVP,SLCO1A2,SLCO1B1,SLCO1B3,SLCO1C1,SLCO2A1,SLCO2B1,SLCO3A1,SLCO4A1,SLCO4C1
Transport of the SLBP Dependant Mature mRNA	AAAS,ALYREF,EIF4E,NCBP1,NCBP2,NDC1,NUP107,NUP133,NUP153,NUP155,NUP160,NUP188,NUP205,NUP210,NUP214,NUP35,NUP37,NUP43,NUP50,NUP54,NUP62,NUP85,NUP88,NUP93,NUP98,NUPL1,NUPL2,NXF1,POM121,POM121C,RAE1,RANBP2,SEH1L,SLBP,TPR
Transport of the SLBP independent Mature mRNA	AAAS,ALYREF,EIF4E,NCBP1,NCBP2,NDC1,NUP107,NUP133,NUP153,NUP155,NUP160,NUP188,NUP205,NUP210,NUP214,NUP35,NUP37,NUP43,NUP50,NUP54,NUP62,NUP85,NUP88,NUP93,NUP98,NUPL1,NUPL2,NXF1,POM121,POM121C,RAE1,RANBP2,SEH1L,TPR
Transport of vitamins, nucleosides, and related molecules	ALB,APOD,AVP,LCN1,LCN12,LCN15,LCN9,PDZD11,SLC27A1,SLC27A4,SLC27A6,SLC28A1,SLC28A2,SLC28A3,SLC29A1,SLC29A2,SLC29A3,SLC29A4,SLC33A1,SLC35A1,SLC35A2,SLC35A3,SLC35B2,SLC35B3,SLC35B4,SLC35C1,SLC35D1,SLC35D2,SLC5A6,SLCO1A2,SLCO1B1,SLCO1B3,SLCO1C1,SLCO2A1,SLCO2B1,SLCO3A1,SLCO4A1,SLCO4C1
Transport to the Golgi and subsequent modification	ANK1,ANK2,ANK3,ANKRD28,ARCN1,AREG,ARF1,ARF3,ARF4,ARF5,ARFGAP1,ARFGAP2,ARFGAP3,B4GALT1,B4GALT2,B4GALT3,B4GALT4,B4GALT5,B4GALT6,BET1,BET1L,CD55,CD59,CGA,CHST10,CHST8,CNIH1,CNIH2,CNIH3,COG1,COG2,COG3,COG4,COG5,COG6,COG7,COG8,COL7A1,COPA,COPB1,COPB2,COPE,COPG1,COPG2,COPZ1,COPZ2,CSNK1D,CTAGE5,CTSC,CTSZ,DCTN1,DCTN2,DCTN3,DCTN4,DCTN5,DCTN6,DYNC1H1,DYNC1I1,DYNC1I2,DYNC1LI2,DYNC2H1,DYNC2LI1,DYNLL1,DYNLL2,…
Triglyceride Biosynthesis	ACACA,ACLY,ACOT1,ACOT11,ACOT12,ACOT13,ACOT2,ACOT4,ACOT6,ACOT7,ACOT7L,ACOT8,ACOT9,ACSBG1,ACSBG2,ACSF2,ACSF3,ACSL1,ACSL3,ACSL4,ACSL5,ACSL6,AGK,AGMO,AGPAT1,AGPAT2,AGPAT3,AGPAT4,AGPAT5,AGPAT6,AGPAT9,DGAT1,DGAT2,ELOVL1,ELOVL2,ELOVL3,ELOVL4,ELOVL5,ELOVL6,ELOVL7,FASN,GK,GK2,GK3P,GPAM,GPAT2,GPD1,GPD1L,HACD1,HACD2,HACD3,HACD4,HSD17B12,HSD17B3,LCLAT1,LPCAT1,LPCAT4,LPIN1,LPIN2,LPIN3,OLAH,PPT1,PPT2,SCD,SLC25…
Tristetraprolin (TTP, ZFP36) binds and destabilizes mRNA	DCP1A,DCP2,DIS3,EXOSC1,EXOSC2,EXOSC3,EXOSC4,EXOSC5,EXOSC6,EXOSC7,EXOSC8,EXOSC9,MAPKAPK2,TNPO1,XRN1,YWHAB,ZFP36
Truncations of AMER1 destabilize the destruction complex	AMER1,APC,AXIN1,CSNK1A1,GSK3B,PPP2CA,PPP2CB,PPP2R1A,PPP2R1B,PPP2R5A,PPP2R5B,PPP2R5C,PPP2R5D,PPP2R5E
Tryptophan catabolism	AADAT,ACMSD,AFMID,CCBL1,CCBL2,HAAO,IDO1,IDO2,KMO,KYNU,TDO2
Type I hemidesmosome assembly	CD151,COL17A1,DST,ITGA6,ITGB4,LAMA3,LAMB3,LAMC2,PLEC
Type II Na+/Pi cotransporters	SLC34A1,SLC34A2,SLC34A3
UNC93B1 deficiency - HSE	TLR3
Ubiquinol biosynthesis	COQ2,COQ3,COQ5,COQ6,COQ7,PDSS1,PDSS2
Ubiquitin Mediated Degradation of Phosphorylated Cdc25A	ATM,CDC25A,CHEK1,CHEK2,PSMA1,PSMA2,PSMA3,PSMA4,PSMA5,PSMA6,PSMA7,PSMA8,PSMB1,PSMB10,PSMB11,PSMB2,PSMB3,PSMB4,PSMB5,PSMB6,PSMB7,PSMB8,PSMB9,PSMC1,PSMC2,PSMC3,PSMC4,PSMC5,PSMC6,PSMD1,PSMD10,PSMD11,PSMD12,PSMD13,PSMD14,PSMD2,PSMD3,PSMD4,PSMD5,PSMD6,PSMD7,PSMD8,PSMD9,PSME1,PSME2,PSME3,PSME4,PSMF1,RPS27A,UBA52,UBB,UBC
Ubiquitin-dependent degradation of Cyclin D	CCND1,CDK4,PSMA1,PSMA2,PSMA3,PSMA4,PSMA5,PSMA6,PSMA7,PSMA8,PSMB1,PSMB10,PSMB11,PSMB2,PSMB3,PSMB4,PSMB5,PSMB6,PSMB7,PSMB8,PSMB9,PSMC1,PSMC2,PSMC3,PSMC4,PSMC5,PSMC6,PSMD1,PSMD10,PSMD11,PSMD12,PSMD13,PSMD14,PSMD2,PSMD3,PSMD4,PSMD5,PSMD6,PSMD7,PSMD8,PSMD9,PSME1,PSME2,PSME3,PSME4,PSMF1,RPS27A,UBA52,UBB,UBC
Ubiquitin-dependent degradation of Cyclin D1	CCND1,CDK4,PSMA1,PSMA2,PSMA3,PSMA4,PSMA5,PSMA6,PSMA7,PSMA8,PSMB1,PSMB10,PSMB11,PSMB2,PSMB3,PSMB4,PSMB5,PSMB6,PSMB7,PSMB8,PSMB9,PSMC1,PSMC2,PSMC3,PSMC4,PSMC5,PSMC6,PSMD1,PSMD10,PSMD11,PSMD12,PSMD13,PSMD14,PSMD2,PSMD3,PSMD4,PSMD5,PSMD6,PSMD7,PSMD8,PSMD9,PSME1,PSME2,PSME3,PSME4,PSMF1,RPS27A,UBA52,UBB,UBC
Unblocking of NMDA receptor, glutamate binding and activation	ACTN2,AKAP9,CAMK2A,CAMK2B,CAMK2D,CAMK2G,DLG4,GRIA1,GRIA2,GRIA3,GRIA4,GRIN1,GRIN2A,GRIN2B,GRIN2C,GRIN2D,NEFL
Uncoating of the HIV Virion	PPIA,gag,gag-pol,nef,rev,vif,vpr,vpu
Uncoating of the Influenza Virion	HA,M,NA,NP,NS,PA,PB1,PB2
Unfolded Protein Response (UPR)	ACADVL,ADD1,ARFGAP1,ASNA1,ASNS,ATF3,ATF4,ATF6,ATP6V0D1,ATPV0D1,C19orf10,CALR,CCL2,CTDSP2,CUL7,CXCL8,CXXC1,DCP2,DCTN1,DDIT3,DDX11,DIS3,DNAJB11,DNAJB9,DNAJC3,EDEM1,EIF2AK3,EIF2S1,ERN1,EXOSC1,EXOSC2,EXOSC3,EXOSC4,EXOSC5,EXOSC6,EXOSC7,EXOSC8,EXOSC9,EXTL3,FKBP14,FKBP14 gene,GFPT1,GOSR2,GSK3A,HDGF,HERPUD1,HSP90B1,HSPA5,HYOU1,IGFBP1,IL8,KDELR3,KHSRP,KLHDC3,LMNA,MBTPS1,MBTPS2,MYDGF,NFYA,NFYB,NFYC,PARN,PD…
Unwinding of DNA	CDC45,GINS1,GINS2,GINS3,GINS4,MCM2,MCM3,MCM4,MCM5,MCM6,MCM7,MCM8
Uptake and actions of bacterial toxins	ANTXR1,ANTXR2,CALM1,CD9,EEF2,FURIN,HA-33,HBEGF,HSP90AA1,HSP90AB1,MAP2K1,MAP2K2,MAP2K3,MAP2K4,MAP2K6,MAP2K7,PDCD6IP,SNAP25,STX1A,STX1B,SV2A,SV2B,SV2C,SYT1,SYT2,TXNRD1,VAMP1,VAMP2,botA,botB,botD,botF,botG,cya,ha17,ha70,lef,ntnha,pagA,tetX
Uptake and function of anthrax toxins	ANTXR1,ANTXR2,CALM1,FURIN,MAP2K1,MAP2K2,MAP2K3,MAP2K4,MAP2K6,MAP2K7,PDCD6IP,cya,lef,pagA
Uptake and function of diphtheria toxin	CD9,EEF2,HBEGF,HSP90AA1,HSP90AB1,TXNRD1
Urea cycle	ARG1,ARG2,ASL,ASS1,CPS1,NAGS,OTC,SLC25A15,SLC25A2
Utilization of Ketone Bodies	ACAT1,BDH1,OXCT1
VEGF binds to VEGFR leading to receptor dimerization	FIGF,FLT1,FLT4,KDR,PGF,VEGFA,VEGFB,VEGFC
VEGF ligand-receptor interactions	FIGF,FLT1,FLT4,KDR,PGF,VEGFA,VEGFB,VEGFC
VEGFA-VEGFR2 Pathway	ABI1,ABI2,ACTN2,AHCYL1,AKAP9,AKT1,AKT2,AKT3,ANGPT1,APBB1IP,ARAF,ARRB1,ARRB2,AXL,BAIAP2,BCAR1,BRAF,BRAP,BRK1,BTC,CALM1,CAMK2A,CAMK2B,CAMK2D,CAMK2G,CAV1,CDC42,CDH5,CNKSR1,CNKSR2,CRK,CSF2,CSF2RA,CSF2RB,CSK,CTNNA1,CTNNB1,CTNND1,CUL3,CYBA,CYBB,CYFIP1,CYFIP2,DAB2IP,DLG4,DOCK1,DUSP1,DUSP10,DUSP16,DUSP2,DUSP4,DUSP5,DUSP6,DUSP7,DUSP8,DUSP9,EGF,EGFR,ELMO1,ELMO2,ERBB2,ERBB3,ERBB4,EREG,FGA,FGB,FGF1,FGF10,FGF…
VEGFR2 mediated cell proliferation	ACTN2,AHCYL1,AKAP9,ANGPT1,APBB1IP,ARAF,ARRB1,ARRB2,BRAF,BRAP,BTC,CALM1,CAMK2A,CAMK2B,CAMK2D,CAMK2G,CNKSR1,CNKSR2,CSF2,CSF2RA,CSF2RB,CSK,CUL3,DAB2IP,DLG4,DUSP1,DUSP10,DUSP16,DUSP2,DUSP4,DUSP5,DUSP6,DUSP7,DUSP8,DUSP9,EGF,EGFR,ERBB2,ERBB3,ERBB4,EREG,FGA,FGB,FGF1,FGF10,FGF16,FGF17,FGF18,FGF19,FGF2,FGF20,FGF22,FGF23,FGF3,FGF4,FGF5,FGF6,FGF7,FGF8,FGF9,FGFR1,FGFR2,FGFR3,FGFR4,FGG,FN1,FRS2,FRS3,FYN,GRB2,…
VEGFR2 mediated vascular permeability	AKT1,AKT2,AKT3,CALM1,CAV1,CDH5,CTNNA1,CTNNB1,CTNND1,HSP90AA1,JUP,MAPKAP1,MLST8,MTOR,NOS3,PAK1,PAK2,PAK3,PDPK1,PRR5,RAC1,RICTOR,THEM4,TRIB3,VAV1,VAV2,VAV3
Vasopressin regulates renal water homeostasis via Aquaporins	ADCY1,ADCY2,ADCY3,ADCY4,ADCY5,ADCY6,ADCY7,ADCY8,ADCY9,AQP1,AQP2,AQP3,AQP4,AVP,AVPR2,GNAS,GNB1,GNB2,GNB3,GNB4,GNB5,GNG10,GNG11,GNG12,GNG13,GNG2,GNG3,GNG4,GNG5,GNG7,GNG8,GNGT1,GNGT2,MYO5B,PRKACA,PRKACB,PRKACG,PRKAR1A,PRKAR1B,PRKAR2A,PRKAR2B,RAB11A,RAB11FIP2
Vasopressin-like receptors	AVP,AVPR1A,AVPR1B,AVPR2,OXT,OXTR
Vesicle-mediated transport	AKT1,AKT2,ALB,AMBP,ANK1,ANK2,ANK3,ANKRD28,AP1B1,AP1G1,AP1G2,AP1M1,AP1M2,AP1S1,AP1S2,AP1S3,AP2M1,AP3B1,AP3S1,AP4B1,AP4E1,AP4M1,AP4S1,APOA1,APOB,APOE,APOL1,APP,ARCN1,AREG,ARF1,ARF3,ARF4,ARF5,ARFGAP1,ARFGAP2,ARFGAP3,ARRB1,ASPSCR1,BET1,BET1L,BLOC1S1,BLOC1S3,BLOC1S4,BLOC1S6,C2CD5,CALM1,CALR,CD163,CD36,CD55,CD59,CHMP2A,CHMP2B,CHMP3,CHMP4A,CHMP4B,CHMP4C,CHMP5,CHMP6,CHMP7,CLINT1,CLTA,CLTB,CLTC,CLTCL1,CLV…
Vif-mediated degradation of APOBEC3G	APOBEC3G,CUL5,PSMA1,PSMA2,PSMA3,PSMA4,PSMA5,PSMA6,PSMA7,PSMA8,PSMB1,PSMB10,PSMB11,PSMB2,PSMB3,PSMB4,PSMB5,PSMB6,PSMB7,PSMB8,PSMB9,PSMC1,PSMC2,PSMC3,PSMC4,PSMC5,PSMC6,PSMD1,PSMD10,PSMD11,PSMD12,PSMD13,PSMD14,PSMD2,PSMD3,PSMD4,PSMD5,PSMD6,PSMD7,PSMD8,PSMD9,PSME1,PSME2,PSME3,PSME4,PSMF1,RBX1,RPS27A,TCEB1,TCEB2,UBA52,UBB,UBC,vif
Viral Messenger RNA Synthesis	AAAS,GTF2F1,GTF2F2,NDC1,NP,NUP107,NUP133,NUP153,NUP155,NUP160,NUP188,NUP205,NUP210,NUP214,NUP35,NUP37,NUP43,NUP50,NUP54,NUP62,NUP85,NUP88,NUP93,NUP98,NUPL1,NUPL2,PA,PB1,PB2,POLR2A,POLR2B,POLR2C,POLR2D,POLR2E,POLR2F,POLR2G,POLR2H,POLR2I,POLR2J,POLR2K,POLR2L,POM121,POM121C,RAE1,RANBP2,SEH1L,TPR
Viral RNP Complexes in the Host Cell Nucleus	HSPA1A,M,NP,NS,PA,PB1,PB2
Viral mRNA Translation	DNAJC3,FAU,GRSF1,HA,M,NA,NP,NS,PA,PB1,PB2,RPL10,RPL10A,RPL11,RPL12,RPL13,RPL13A,RPL14,RPL15,RPL17,RPL18,RPL18A,RPL19,RPL21,RPL22,RPL23,RPL23A,RPL24,RPL26,RPL26L1,RPL27,RPL27A,RPL28,RPL29,RPL3,RPL30,RPL31,RPL32,RPL34,RPL35,RPL35A,RPL36,RPL36A,RPL37,RPL37A,RPL38,RPL39,RPL3L,RPL4,RPL41,RPL5,RPL6,RPL7,RPL7A,RPL8,RPL9,RPLP0,RPLP1,RPLP2,RPS10,RPS11,RPS12,RPS13,RPS14,RPS15,RPS15A,RPS16,RPS17,RPS18,RPS19…
Virus Assembly and Release	CALR,CANX,HA,M,NA,NP,NS,PA,PB1,PB2
Visual phototransduction	ABCA4,AGRN,AKR1B10,AKR1C1,AKR1C3,AKR1C4,APOA1,APOA2,APOA4,APOB,APOC2,APOC3,APOE,APOM,BCO1,BCO2,CALM1,CAMKMT,CLPS,CNGA1,CNGB1,CYP4V2,DHRS3,DHRS9,FNTA,FNTB,GNAT1,GNB1,GNB5,GNGT1,GPC1,GPC2,GPC3,GPC4,GPC5,GPC6,GRK1,GRK4,GRK7,GUCA1A,GUCA1B,GUCA1C,GUCY2D,GUCY2F,HSD17B1,HSD17B6,HSPG2,LDLR,LPL,LRAT,LRP1,LRP10,LRP12,LRP2,LRP8,METAP1,METAP2,MYO7A,NAPEPLD,NMT1,NMT2,OPN1LW,OPN1MW,OPN1SW,PDE6A,PDE6B,PDE6G,PLB…
Vitamin B1 (thiamin) metabolism	SLC19A2,SLC19A3,THTPA,TPK1
Vitamin B2 (riboflavin) metabolism	ACP5,ENPP1,FLAD1,RFK,SLC52A3
Vitamin B5 (pantothenate) metabolism	AASDHPPT,COASY,FASN,PANK1,PANK2,PANK3,PANK4,PDZD11,PPCDC,PPCS,SLC25A16,SLC5A6
Vitamin C (ascorbate) metabolism	CYB5A,CYB5R3,GSTO1,GSTO2,SLC23A1,SLC23A2,SLC2A1,SLC2A3
Vitamin D (calciferol) metabolism	CUBN,CYP24A1,CYP27B1,CYP2R1,GC,LGMN,LRP2
Vitamins	CYP24A1,CYP26A1,CYP26B1,CYP26C1,CYP27B1,CYP2R1
Vitamins B6 activation to pyridoxal phosphate	AOX1,PDXK,PNPO
Voltage gated Potassium channels	KCNA1,KCNA10,KCNA2,KCNA3,KCNA4,KCNA5,KCNA6,KCNA7,KCNAB1,KCNAB2,KCNAB3,KCNB1,KCNB2,KCNC1,KCNC2,KCNC3,KCNC4,KCND1,KCND2,KCND3,KCNF1,KCNG1,KCNG2,KCNG3,KCNG4,KCNH1,KCNH2,KCNH3,KCNH4,KCNH5,KCNH6,KCNH7,KCNH8,KCNQ1,KCNQ2,KCNQ3,KCNQ4,KCNQ5,KCNS1,KCNS2,KCNS3,KCNV1,KCNV2
Vpr-mediated induction of apoptosis by mitochondrial outer membrane permeabilization	SLC25A4,SLC25A5,SLC25A6,vpr
Vpr-mediated nuclear import of PICs	AAAS,BANF1,HMGA1,KPNA1,NDC1,NUP107,NUP133,NUP153,NUP155,NUP160,NUP188,NUP205,NUP210,NUP214,NUP35,NUP37,NUP43,NUP50,NUP54,NUP62,NUP85,NUP88,NUP93,NUP98,NUPL1,NUPL2,POM121,POM121C,PSIP1,RAE1,RANBP2,SEH1L,TPR,gag,gag-pol,rev,vif,vpr,vpu
Vpu mediated degradation of CD4	BTRC,CD4,PSMA1,PSMA2,PSMA3,PSMA4,PSMA5,PSMA6,PSMA7,PSMA8,PSMB1,PSMB10,PSMB11,PSMB2,PSMB3,PSMB4,PSMB5,PSMB6,PSMB7,PSMB8,PSMB9,PSMC1,PSMC2,PSMC3,PSMC4,PSMC5,PSMC6,PSMD1,PSMD10,PSMD11,PSMD12,PSMD13,PSMD14,PSMD2,PSMD3,PSMD4,PSMD5,PSMD6,PSMD7,PSMD8,PSMD9,PSME1,PSME2,PSME3,PSME4,PSMF1,RPS27A,SKP1,UBA52,UBB,UBC,vpu
VxPx cargo-targeting to cilium	ARF4,ASAP1,CNGA2,CNGA4,CNGB1,EXOC1,EXOC2,EXOC3,EXOC4,EXOC5,EXOC6,EXOC7,EXOC8,GBF1,PKD1,PKD2,RAB11A,RAB11FIP3,RAB3IP,RAB8A,RHO
WNT ligand biogenesis and trafficking	PORCN,SNX3,TMED5,VPS26A,VPS29,VPS35,WLS,WNT1,WNT10A,WNT10B,WNT11,WNT16,WNT2,WNT2B,WNT3,WNT3A,WNT4,WNT5A,WNT5B,WNT6,WNT7A,WNT7B,WNT8A,WNT8B,WNT9A,WNT9B
WNT ligand secretion is abrogated by the PORCN inhibitor LGK974	PORCN
WNT mediated activation of DVL	CSNK1E,CSNK2A1,CSNK2A2,CSNK2B,DVL1,DVL2,DVL3,PIP5K1B
WNT5A-dependent internalization of FZD2, FZD5 and ROR2	AP2A1,AP2A2,AP2B1,AP2M1,AP2S1,CLTA,CLTB,CLTC,FZD2,FZD5,ROR1,ROR2,WNT5A
WNT5A-dependent internalization of FZD4	AP2A1,AP2A2,AP2B1,AP2M1,AP2S1,ARRB2,CLTA,CLTB,CLTC,DVL2,FZD4,PRKCA,PRKCB,PRKCG,WNT5A
XAV939 inhibits tankyrase, stabilizing AXIN	TNKS,TNKS2
XBP1(S) activates chaperone genes	ACADVL,ADD1,ARFGAP1,ASNA1,ATP6V0D1,ATPV0D1,C19orf10,CTDSP2,CUL7,CXXC1,DCTN1,DDX11,DNAJB11,DNAJB9,DNAJC3,EDEM1,EXTL3,FKBP14,FKBP14 gene,GFPT1,GOSR2,GSK3A,HDGF,HYOU1,KDELR3,KLHDC3,LMNA,MYDGF,PDIA5,PDIA6,PLA2G4B,PPP2R5B,PREB,SEC31A,SEC61A1,SEC61A2,SEC61B,SEC61G,SEC62,SEC63,SERP1,SHC1,SRPR,SRPRB,SSR1,SULT1A3,SYVN1,TATDN2,TLN1,TPP1,TSPYL2,WFS1,WIPI1,XBP1,YIF1A,ZBTB17
Xenobiotics	CYP1A1,CYP1A2,CYP2A13,CYP2A6,CYP2A7,CYP2B6,CYP2C18,CYP2C19,CYP2C8,CYP2C9,CYP2D6,CYP2E1,CYP2F1,CYP2J2,CYP2S1,CYP2W1,CYP3A4,CYP3A43,CYP3A5,CYP3A7
YAP1- and WWTR1 (TAZ)-stimulated gene expression	CARM1,CHD9,CREBBP,CTGF,GATA4,HELZ2,HIPK1,HIPK2,KAT2B,MED1,NCOA1,NCOA2,NCOA6,NKX2-5,NPPA,PPARA,RUNX2,RXRA,SMARCD3,TBL1X,TBL1XR1,TBX5,TEAD1,TEAD2,TEAD3,TEAD4,TGS1,WWTR1,YAP1
ZBP1(DAI) mediated induction of type I IFNs	AGER,APP,CHUK,DHX9,DTX4,HMGB1,IKBKB,IKBKG,IRF3,MYD88,NFKB1,NFKB2,NFKBIA,NFKBIB,NLRP4,RELA,RIPK1,RIPK3,S100A12,S100B,SAA1,TBK1,TICAM1,TLR3,TMEM173,ZBP1
Zinc efflux and compartmentalization by the SLC30 family	SLC30A1,SLC30A2,SLC30A3,SLC30A5,SLC30A6,SLC30A7,SLC30A8
Zinc influx into cells by the SLC39 gene family	SLC39A1,SLC39A10,SLC39A14,SLC39A2,SLC39A3,SLC39A4,SLC39A5,SLC39A6,SLC39A7,SLC39A8
Zinc transporters	SLC30A1,SLC30A2,SLC30A3,SLC30A5,SLC30A6,SLC30A7,SLC30A8,SLC39A1,SLC39A10,SLC39A14,SLC39A2,SLC39A3,SLC39A4,SLC39A5,SLC39A6,SLC39A7,SLC39A8
activated TAK1 mediates p38 MAPK activation	IKBKG,IRAK1,IRAK2,MAP2K3,MAP2K6,MAP3K7,MAPK11,MAPK14,MAPKAPK2,MAPKAPK3,NOD1,NOD2,RIPK2,TAB1,TAB2,TAB3,TRAF6
alpha-linolenic (omega3) and linoleic (omega6) acid metabolism	ABCD1,ACAA1,ACOT8,ACOX1,ACSL1,ELOVL1,ELOVL2,ELOVL3,ELOVL5,FADS1,FADS2,HSD17B4,SCP2
alpha-linolenic acid (ALA) metabolism	ABCD1,ACAA1,ACOT8,ACOX1,ACSL1,ELOVL1,ELOVL2,ELOVL3,ELOVL5,FADS1,FADS2,HSD17B4,SCP2
betaKlotho-mediated ligand binding	FGF19,FGFR4,KLB
c-src mediated regulation of Cx43 function and closure of gap junctions	GJA1,SRC,TJP1
cGMP effects	ITPR1,KCNMA1,KCNMB1,KCNMB2,KCNMB3,KCNMB4,MRVI1,PDE10A,PDE11A,PDE1A,PDE1B,PDE2A,PDE3A,PDE3B,PDE5A,PDE9A,PRKG1,PRKG2
cRNA Synthesis	NP,PA,PB1,PB2
eNOS activation	AKT1,CALM1,CAV1,CYGB,DDAH1,DDAH2,HSP90AA1,LYPLA1,NOS3,ZDHHC21
eNOS activation and regulation	AKT1,CALM1,CAV1,CYGB,DDAH1,DDAH2,DHFR,DNM2,GCH1,GCHFR,HSP90AA1,LYPLA1,NOS3,NOSIP,NOSTRIN,PRKG2,PTS,SPR,WASL,ZDHHC21
mRNA 3'-end processing	ALYREF,CDC40,CLP1,CPSF1,CPSF2,CPSF3,CPSF7,CSTF1,CSTF2,CSTF3,DHX38,FIP1L1,MAGOH,NCBP1,NCBP2,NUDT21,PABPN1,PAPOLA,PCF11,RBM8A,RNPS1,SRRM1,SRSF1,SRSF11,SRSF2,SRSF3,SRSF4,SRSF5,SRSF6,SRSF7,SRSF9,U2AF1,U2AF2,UPF3B
mRNA Capping	CCNH,CDK7,ERCC2,ERCC3,GTF2F1,GTF2F2,GTF2H1,GTF2H2,GTF2H3,GTF2H4,GTF2H5,MNAT1,NCBP1,NCBP2,POLR2A,POLR2B,POLR2C,POLR2D,POLR2E,POLR2F,POLR2G,POLR2H,POLR2I,POLR2J,POLR2K,POLR2L,RNGTT,RNMT,SUPT5H
mRNA Editing	A1CF,ADAR,ADARB1,APOBEC1
mRNA Editing: A to I Conversion	ADAR,ADARB1
mRNA Editing: C to U Conversion	A1CF,APOBEC1
mRNA Splicing	ALYREF,BCAS2,CCAR1,CD2BP2,CDC40,CDC5L,CLP1,CPSF1,CPSF2,CPSF3,CPSF7,CSTF1,CSTF2,CSTF3,CTNNBL1,CWC15,DDX23,DHX38,DHX9,DNAJC8,EFTUD2,FIP1L1,FUS,GTF2F1,GTF2F2,HNRNPA0,HNRNPA1,HNRNPA2B1,HNRNPA3,HNRNPC,HNRNPD,HNRNPF,HNRNPH1,HNRNPH2,HNRNPK,HNRNPL,HNRNPM,HNRNPR,HNRNPU,HNRNPUL1,HSPA8,LSM2,LSM3,LSM4,LSM5,LSM6,LSM7,LSM8,MAGOH,NCBP1,NCBP2,NHP2L1,NUDT21,PABPN1,PAPOLA,PCBP1,PCBP2,PCF11,PDCD7,PHF5A,PLRG1,POLR2A…
mRNA Splicing - Major Pathway	ALYREF,BCAS2,CCAR1,CD2BP2,CDC40,CDC5L,CLP1,CPSF1,CPSF2,CPSF3,CPSF7,CSTF1,CSTF2,CSTF3,CTNNBL1,CWC15,DDX23,DHX38,DHX9,DNAJC8,EFTUD2,FIP1L1,FUS,GTF2F1,GTF2F2,HNRNPA0,HNRNPA1,HNRNPA2B1,HNRNPA3,HNRNPC,HNRNPD,HNRNPF,HNRNPH1,HNRNPH2,HNRNPK,HNRNPL,HNRNPM,HNRNPR,HNRNPU,HNRNPUL1,HSPA8,LSM2,LSM3,LSM4,LSM5,LSM6,LSM7,LSM8,MAGOH,NCBP1,NCBP2,NHP2L1,NUDT21,PABPN1,PAPOLA,PCBP1,PCBP2,PCF11,PHF5A,PLRG1,POLR2A,POLR2…
mRNA Splicing - Minor Pathway	DDX23,EFTUD2,GTF2F1,GTF2F2,LSM2,NCBP1,NCBP2,NHP2L1,PDCD7,POLR2A,POLR2B,POLR2C,POLR2D,POLR2E,POLR2F,POLR2G,POLR2H,POLR2I,POLR2J,POLR2K,POLR2L,PRPF6,PRPF8,RNPC3,SF3B1,SF3B2,SF3B3,SF3B4,SF3B5,SF3B6,SNRNP200,SNRNP25,SNRNP35,SNRNP40,SNRNP48,SNRPB,SNRPD1,SNRPD2,SNRPD3,SNRPE,SNRPF,SNRPG,SRSF1,SRSF2,SRSF6,SRSF7,TXNL4A,YBX1,ZCRB1,ZMAT5
mRNA decay by 3' to 5' exoribonuclease	DCPS,DIS3,EXOSC1,EXOSC2,EXOSC3,EXOSC4,EXOSC5,EXOSC6,EXOSC7,EXOSC8,EXOSC9,NT5C3B
mRNA decay by 5' to 3' exoribonuclease	DCP1A,DCP1B,DCP2,DDX6,EDC3,EDC4,LSM1,LSM2,LSM3,LSM4,LSM5,LSM6,LSM7,PATL1,XRN1
mTOR signalling	AKT1,AKT1S1,AKT2,CAB39,CAB39L,EEF2K,EIF4B,EIF4E,EIF4EBP1,EIF4G1,LAMTOR1,LAMTOR2,LAMTOR3,LAMTOR4,LAMTOR5,MLST8,MTOR,PPM1A,PRKAA1,PRKAA2,PRKAB1,PRKAB2,PRKAG1,PRKAG2,PRKAG3,RHEB,RPS6,RPS6KB1,RPTOR,RRAGA,RRAGB,RRAGC,RRAGD,STK11,STRADA,STRADB,TSC1,TSC2,YWHAB
mTORC1-mediated signalling	AKT1S1,EEF2K,EIF4B,EIF4E,EIF4EBP1,EIF4G1,LAMTOR1,LAMTOR2,LAMTOR3,LAMTOR4,LAMTOR5,MLST8,MTOR,RHEB,RPS6,RPS6KB1,RPTOR,RRAGA,RRAGB,RRAGC,RRAGD,YWHAB
mitochondrial fatty acid beta-oxidation of saturated fatty acids	ACADL,ACADM,ACADS,ACADVL,ECHS1,HADH,HADHA,HADHB
mitochondrial fatty acid beta-oxidation of unsaturated fatty acids	ACADL,ACADM,DECR1,ECI1,HADHA,HADHB
p130Cas linkage to MAPK signaling for integrins	APBB1IP,BCAR1,CRK,FGA,FGB,FGG,FN1,ITGA2B,ITGB3,PTK2,RAP1A,RAP1B,SRC,TLN1,VWF
p38MAPK events	HRAS,KRAS,MAPK11,MAPK12,MAPK13,MAPK14,MAPKAPK2,MAPKAPK3,NRAS,RALA,RALB,RALGDS,SRC
p53-Dependent G1 DNA Damage Response	ATM,CCNE1,CCNE2,CDK2,CDKN1A,CDKN1B,MDM2,PSMA1,PSMA2,PSMA3,PSMA4,PSMA5,PSMA6,PSMA7,PSMA8,PSMB1,PSMB10,PSMB11,PSMB2,PSMB3,PSMB4,PSMB5,PSMB6,PSMB7,PSMB8,PSMB9,PSMC1,PSMC2,PSMC3,PSMC4,PSMC5,PSMC6,PSMD1,PSMD10,PSMD11,PSMD12,PSMD13,PSMD14,PSMD2,PSMD3,PSMD4,PSMD5,PSMD6,PSMD7,PSMD8,PSMD9,PSME1,PSME2,PSME3,PSME4,PSMF1,RFWD2,RPS27A,TP53,UBA52,UBB,UBC
p53-Dependent G1/S DNA damage checkpoint	ATM,CCNE1,CCNE2,CDK2,CDKN1A,CDKN1B,MDM2,PSMA1,PSMA2,PSMA3,PSMA4,PSMA5,PSMA6,PSMA7,PSMA8,PSMB1,PSMB10,PSMB11,PSMB2,PSMB3,PSMB4,PSMB5,PSMB6,PSMB7,PSMB8,PSMB9,PSMC1,PSMC2,PSMC3,PSMC4,PSMC5,PSMC6,PSMD1,PSMD10,PSMD11,PSMD12,PSMD13,PSMD14,PSMD2,PSMD3,PSMD4,PSMD5,PSMD6,PSMD7,PSMD8,PSMD9,PSME1,PSME2,PSME3,PSME4,PSMF1,RFWD2,RPS27A,TP53,UBA52,UBB,UBC
p53-Independent DNA Damage Response	ATM,CDC25A,CHEK1,CHEK2,PSMA1,PSMA2,PSMA3,PSMA4,PSMA5,PSMA6,PSMA7,PSMA8,PSMB1,PSMB10,PSMB11,PSMB2,PSMB3,PSMB4,PSMB5,PSMB6,PSMB7,PSMB8,PSMB9,PSMC1,PSMC2,PSMC3,PSMC4,PSMC5,PSMC6,PSMD1,PSMD10,PSMD11,PSMD12,PSMD13,PSMD14,PSMD2,PSMD3,PSMD4,PSMD5,PSMD6,PSMD7,PSMD8,PSMD9,PSME1,PSME2,PSME3,PSME4,PSMF1,RPS27A,UBA52,UBB,UBC
p53-Independent G1/S DNA damage checkpoint	ATM,CDC25A,CHEK1,CHEK2,PSMA1,PSMA2,PSMA3,PSMA4,PSMA5,PSMA6,PSMA7,PSMA8,PSMB1,PSMB10,PSMB11,PSMB2,PSMB3,PSMB4,PSMB5,PSMB6,PSMB7,PSMB8,PSMB9,PSMC1,PSMC2,PSMC3,PSMC4,PSMC5,PSMC6,PSMD1,PSMD10,PSMD11,PSMD12,PSMD13,PSMD14,PSMD2,PSMD3,PSMD4,PSMD5,PSMD6,PSMD7,PSMD8,PSMD9,PSME1,PSME2,PSME3,PSME4,PSMF1,RPS27A,UBA52,UBB,UBC
p75 NTR receptor-mediated signalling	AATF,ABR,ADAM17,AKAP13,APH1A,APH1B,ARHGAP4,ARHGDIA,ARHGEF1,ARHGEF11,ARHGEF12,ARHGEF16,ARHGEF17,ARHGEF18,ARHGEF2,ARHGEF3,ARHGEF4,ARHGEF6,ARHGEF7,ARHGEF9,BAD,BCL2L11,CASP2,CASP3,ECT2,FGD1,FGD2,FGD3,FGD4,HDAC1,HDAC2,HDAC3,IKBKB,IRAK1,ITGB3BP,ITSN1,KALRN,LINGO1,MAG,MAGED1,MAPK8,MCF2,MCF2L,MYD88,NCSTN,NET1,NFKB1,NFKBIA,NGEF,NGF,NGFR,NGFRAP1,OBSCN,OMG,PLEKHG2,PLEKHG5,PRDM4,PRKCI,PSEN2,PSENEN,RAC1,RASGR…
p75NTR negatively regulates cell cycle via SC1	HDAC1,HDAC2,HDAC3,NGF,NGFR,PRDM4
p75NTR recruits signalling complexes	IKBKB,IRAK1,MYD88,NGF,NGFR,PRKCI,RIPK2,RPS27A,SQSTM1,TRAF6,UBA52,UBB,UBC
p75NTR regulates axonogenesis	ARHGDIA,ARHGEF1,LINGO1,MAG,NGF,NGFR,OMG,RHOA,RTN4
p75NTR signals via NF-kB	IKBKB,IRAK1,MYD88,NFKB1,NFKBIA,NGF,NGFR,PRKCI,RELA,RIPK2,RPS27A,SQSTM1,TRAF6,UBA52,UBB,UBC
phospho-PLA2 pathway	MAPK1,PLA2G4A
phosphorylation site mutants of CTNNB1 are not targeted to the proteasome by the destruction complex	AMER1,APC,AXIN1,CSNK1A1,CTNNB1,GSK3B,PPP2CA,PPP2CB,PPP2R1A,PPP2R1B,PPP2R5A,PPP2R5B,PPP2R5C,PPP2R5D,PPP2R5E
snRNP Assembly	AAAS,CLNS1A,DDX20,GEMIN2,GEMIN4,GEMIN5,GEMIN6,GEMIN7,NCBP1,NCBP2,NDC1,NUP107,NUP133,NUP153,NUP155,NUP160,NUP188,NUP205,NUP210,NUP214,NUP35,NUP37,NUP43,NUP50,NUP54,NUP62,NUP85,NUP88,NUP93,NUP98,NUPL1,NUPL2,PHAX,POM121,POM121C,PRMT5,RAE1,RANBP2,SEH1L,SMN1,SNRPB,SNRPD1,SNRPD2,SNRPD3,SNRPE,SNRPF,SNRPG,SNUPN,TGS1,TPR,WDR77
t(4;14) translocations of FGFR3	FGFR3
tRNA Aminoacylation	AARS,AARS2,AIMP1,AIMP2,CARS,CARS2,DARS,DARS2,EARS2,EEF1E1,EPRS,FARS2,FARSA,FARSB,GARS,HARS,HARS2,IARS,IARS2,KARS,LARS,LARS2,MARS,MARS2,NARS,NARS2,PARS2,PPA1,PPA2,QARS,RARS,RARS2,SARS,SARS2,TARS,TARS2,VARS,VARS2,WARS,WARS2,YARS,YARS2
tRNA modification in the mitochondrion	GTPBP3,HSD17B10,MTO1,PUS1,TRIT1,TRMT10C,TRMT61B,TRMU
tRNA modification in the nucleus and cytosol	ADAT1,ADAT2,ADAT3,ALKBH8,CDKAL1,CTU1,CTU2,DUS2,EPRS,KIAA1456,LAGE3,LCMT2,METTL1,NSUN2,OSGEP,PUS1,PUS7,QTRT1,QTRTD1,THG1L,TP53RK,TPRKB,TRDMT1,TRIT1,TRMT1,TRMT10A,TRMT11,TRMT112,TRMT12,TRMT13,TRMT44,TRMT5,TRMT6,TRMT61A,TYW1,TYW3,TYW5,URM1,WDR4
tRNA processing	AAAS,ADAT1,ADAT2,ADAT3,ALKBH8,C14orf166,C2orf49,CDKAL1,CLP1,CPSF1,CPSF4,CSTF2,CTU1,CTU2,DDX1,DUS2,ELAC2,EPRS,FAM98B,GTPBP3,HSD17B10,KIAA0391,KIAA1456,LAGE3,LCMT2,METTL1,MT-ATP6,MT-ATP8,MT-CO1,MT-CO2,MT-CO3,MT-CYB,MT-ND1,MT-ND2,MT-ND3,MT-ND4,MT-ND4L,MT-ND5,MT-ND6,MT-RNR1,MT-RNR2,MT-TA,MT-TC,MT-TD,MT-TE,MT-TF,MT-TG,MT-TH,MT-TI,MT-TK,MT-TL1,MT-TL2,MT-TM,MT-TN,MT-TP,MT-TQ,MT-TR,MT-TS1,MT-TS2,MT-TT,MT…
tRNA processing in the mitochondrion	ELAC2,HSD17B10,KIAA0391,MT-ATP6,MT-ATP8,MT-CO1,MT-CO2,MT-CO3,MT-CYB,MT-ND1,MT-ND2,MT-ND3,MT-ND4,MT-ND4L,MT-ND5,MT-ND6,MT-RNR1,MT-RNR2,MT-TA,MT-TC,MT-TD,MT-TE,MT-TF,MT-TG,MT-TH,MT-TI,MT-TK,MT-TL1,MT-TL2,MT-TM,MT-TN,MT-TP,MT-TQ,MT-TR,MT-TS1,MT-TS2,MT-TT,MT-TV,MT-TW,MT-TY,TRMT10C,TRNT1
tRNA processing in the nucleus	AAAS,C14orf166,C2orf49,CLP1,CPSF1,CPSF4,CSTF2,DDX1,ELAC2,FAM98B,NDC1,NUP107,NUP133,NUP153,NUP155,NUP160,NUP188,NUP205,NUP210,NUP214,NUP35,NUP37,NUP43,NUP50,NUP54,NUP62,NUP85,NUP88,NUP93,NUP98,NUPL1,NUPL2,POM121,POM121C,POP1,POP4,POP5,POP7,RAE1,RAN,RANBP2,RPP14,RPP21,RPP25,RPP30,RPP38,RPP40,RPPH1,RTCB,SEH1L,TPR,TRNT1,TSEN15,TSEN2,TSEN34,TSEN54,XPOT,ZBTB8OS
trans-Golgi Network Vesicle Budding	AP1B1,AP1G1,AP1G2,AP1M1,AP1M2,AP1S1,AP1S2,AP1S3,AP3B1,AP3S1,AP4B1,AP4E1,AP4M1,AP4S1,APP,ARF1,ARRB1,BLOC1S1,BLOC1S3,BLOC1S4,BLOC1S6,CHMP2A,CLINT1,CLTA,CLTB,CLTC,CLVS1,CLVS2,CPD,CTSZ,DNAJC6,DNASE2,DNM2,DTNBP1,FTH1,FTL,GAK,GBF1,GNS,HGS,HIP1R,HSPA8,IGF2R,M6PR,NAPA,NECAP1,OCRL,PICALM,PIK3C2A,PUM1,RAB5C,SH3D19,SH3GL2,SNAP23,SNAPIN,SNX2,SNX5,SNX9,SORT1,STX4,TBC1D8B,TFRC,TGOLN2,TPD52,TPD52L1,TXNDC5,VAMP2…
truncated APC mutants destabilize the destruction complex	AMER1,APC,AXIN1,CSNK1A1,GSK3B,PPP2CA,PPP2CB,PPP2R1A,PPP2R1B,PPP2R5A,PPP2R5B,PPP2R5C,PPP2R5D,PPP2R5E
vRNA Synthesis	NP,PA,PB1,PB2
vRNP Assembly	HSP90AA1,IPO5,NP,PA,PB1,PB2
