# Supplementary material for: GeneSCF: a real-time based functional enrichment tool with support for multiple organisms
Source: BMC Bioinformatics. 2016 Sep 13;17(1):365. doi: 10.1186/s12859-016-1250-z (PMC5020511; doi:10.1186/s12859-016-1250-z)
Supplement: Additional file 13: — GeneSCF v1.1 tool, documentation and instructions to run test dataset (case study 1 and 2) used in this study. (GZ 4447 kb) [file 12859_2016_1250_MOESM13_ESM.gz › geneSCF-master-source-v1.1-p1/class/lib/List/Vectorize/lib/Datatype.pl]

# description: is the scalar a number
sub is_numberic {
    my $value = $_[0];
    if($value =~/^-?\d+\.?\d*$/) {
        return 1;
    } else {
        return 0;
    }
}

# description: is the scalar a array reference
sub is_array_ref {
    if($_[0] and ref($_[0])
             and ref($_[0]) eq "ARRAY") {
        return 1;
    }
    else {
        return 0;
    }
}

# description: is the scalar a hash reference
sub is_hash_ref {
    if($_[0] and ref($_[0])
             and ref($_[0]) eq "HASH") {
        return 1;
    }
    else {
        return 0;
    }
}

# description: is the scalar a scalar reference
sub is_scalar_ref {
    if($_[0] and ref($_[0])
             and ref($_[0]) eq "SCALAR") {
        return 1;
    }
    else {
        return 0;
    }
}

# description: is the scalar a subroutiine reference
sub is_code_ref {
    if($_[0] and ref($_[0])
             and ref($_[0]) eq "CODE") {
        return 1;
    }
    else {
        return 0;
    }
}

# description: is the scalar a typeglob reference
sub is_glob_ref {
    if($_[0] and ref($_[0])
             and ref($_[0]) eq "GLOB") {
        return 1;
    }
    else {
        return 0;
    }
}

# description: is the scalar a reference reference
sub is_ref_ref {
    if($_[0] and ref($_[0])
             and ref($_[0]) eq "REF") {
        return 1;
    }
    else {
        return 0;
    }
}

# description: the type of a scalar
sub type_of {

	if(ref($_[0])) {
		return ref($_[0])."_REF";
	}
	elsif(ref(\$_[0]) eq "GLOB") {
		return "GLOB";
	}
	else {
		return "SCALAR";
	}
}

1;
