# Supplementary material for: GeneSCF: a real-time based functional enrichment tool with support for multiple organisms
Source: BMC Bioinformatics. 2016 Sep 13;17(1):365. doi: 10.1186/s12859-016-1250-z (PMC5020511; doi:10.1186/s12859-016-1250-z)
Supplement: Additional file 13: — GeneSCF v1.1 tool, documentation and instructions to run test dataset (case study 1 and 2) used in this study. (GZ 4447 kb) [file 12859_2016_1250_MOESM13_ESM.gz › geneSCF-master-source-v1.1-p1/class/lib/db/Hs/NCG_gid.txt]

liver	65985,53616,392636,11214,213,273,375248,324,8289,57492,196528,421,80162,472,545,8312,29994,2186,10902,9577,79946,1029,23155,25927,64708,1362,1390,114788,1460,1499,8452,23191,23258,29958,1657,29940,23741,9844,26059,54206,10144,120114,2550,2562,2694,54676,283464,10021,8366,6927,285313,3572,3660,3699,3717,23254,202559,23351,9516,339291,4053,256471,4337,92140,727897,284086,4780,22861,4857,4915,133060…
colorectal	19,8647,176,51703,8728,11086,170692,80070,57188,105,9590,9472,207,238,324,9639,23250,57130,344905,607,673,55799,135228,22918,10752,64084,152330,1281,27151,114788,1499,1523,57628,57453,1838,2033,2042,2051,2074,60412,2070,2157,84140,54540,2201,55294,2318,2335,2588,219770,2737,2778,139378,57512,2894,2911,2977,1404,3009,3486,283284,8471,3682,8997,56479,23247,340533,3845,319101,284217,392399,59352,400…
breast	21,8647,11194,34,9744,91,8038,109,2334,116986,202,10142,207,208,267,324,10297,187,10564,9938,8289,57492,196528,435,171023,1822,5205,92552,577,8314,53335,633,79444,673,672,675,149563,65250,778,841,79820,865,23624,150275,114800,886,887,595,896,1232,1234,995,990,999,28316,51755,1027,1029,5199,1107,26038,1114,55584,56548,23152,1182,728276,1240,26504,5067,27255,1301,1310,1277,1294,27151,64478,79848,10…
pancreas	10347,10057,84448,116285,91,80070,11215,11214,10142,207,208,7840,324,187,8289,196528,435,472,57194,546,92552,577,79444,673,675,26005,389197,781,29775,865,23624,57545,51134,886,887,1232,1234,995,9578,55561,1008,51755,1029,1183,6249,1240,53942,8506,26047,1289,1496,1499,23191,117154,1616,10395,9940,1741,1770,92737,1794,1804,133584,1956,8667,2006,26610,2033,80314,2044,2047,2065,2066,2113,2125,55770,1…
chronic lymphocytic leukemia	340273,25890,340485,2515,204,9472,259173,79822,54848,171023,472,135152,29086,658,673,317761,894,948,925,64072,1007,10136,56853,9859,1106,2055,4849,84570,114788,10663,1549,284541,1654,10260,27123,1756,9732,1804,1837,23167,1959,79071,57724,2043,2047,2162,81558,221061,120114,2263,23768,401024,56884,8880,10690,9615,2779,56261,2913,3101,83872,54768,53833,7881,55818,57535,3811,89857,3881,3996,23266,232…
endometrium	10060,1108,260293,55294,2263,221895,4216,4292,4436,5290,5518,5728,8405,23512,7157,
gastric	10060,92,338,8289,495,577,199920,57018,999,1272,114788,1499,51163,1756,56171,8661,23136,2064,2074,79633,56776,84075,3354,3815,53353,2847,56339,81309,119749,5156,5290,5314,5387,5728,5764,6014,6146,9723,57619,494119,6701,6708,7157,7272,7273,140831,23140,
prostate	6059,22985,81616,2181,91,8749,10142,207,64400,247,348094,324,187,367,116984,8289,472,92552,577,79444,673,124583,865,23624,886,887,1232,1234,10694,913,995,51755,1027,1029,9859,1105,26038,1184,63967,1240,1258,23019,1302,1289,54504,1378,1499,8452,51164,1655,1716,23405,63951,92737,57572,1956,8667,2005,26610,2044,2045,2047,2065,2066,2078,2113,2115,2118,2119,55770,2132,346007,8603,114907,55294,2205,152…
lung	55324,91,9510,107,108,114,10142,207,238,324,187,472,92552,577,8314,9774,79444,673,140834,80304,865,23624,8030,886,887,595,1232,1234,972,995,1008,51755,1029,9425,22995,11113,9076,1240,202333,26047,1301,169044,1284,1417,1499,1546,1562,22982,92737,1830,667,56940,1956,8667,1993,26610,27436,2019,387712,2042,2044,2047,2064,2065,2066,2113,55770,2132,346007,7430,286499,57700,114907,55294,2205,26998,2263,…
lymphoma	64240,1636,60,102,81794,57188,10270,238,23141,10930,364,8289,471,9914,567,8915,596,10017,613,330,84446,694,811,23261,84433,833,896,10693,29126,948,965,923,970,973,974,996,4261,1213,8218,1373,1387,285464,9696,1488,80169,114757,126410,221955,8642,55794,1654,1729,11083,1806,1825,1834,1844,1849,1850,1852,1984,2033,55914,2120,2146,55199,355,80204,79791,2261,85462,56776,3170,2308,341640,100288801,10841…
melanoma	64241,11086,8756,11093,148,152,3267,113146,57016,57679,284,116519,140462,466,577,8314,673,114781,374467,148345,254778,84674,160762,910,1029,3080,1113,25978,8534,55748,53942,1442,1559,9940,10655,1769,29102,10085,2050,2073,2119,55763,2151,2196,2205,2245,80144,10146,2735,152007,2767,2769,2776,59345,727832,2890,2903,643226,3066,92797,9173,55600,3720,3747,202559,3815,353332,8844,388633,3954,392232,920…
leukemia	10006,25,27,23305,4299,3899,27125,23092,23365,405,171023,472,488,53335,64919,596,602,603,604,607,54880,613,694,56652,57082,863,865,867,868,23624,8030,595,896,1021,1045,1050,26511,10978,1387,64109,1662,7913,1785,1788,345930,2000,8178,2006,2033,2060,2078,2120,2130,2146,55294,2213,2322,23048,2309,4303,27086,10272,2521,8522,2623,2624,8833,10243,3092,3131,3207,3209,3205,3227,3229,3237,3239,10320,3575,…
head and neck squamous cell carcinoma	51225,81792,114,55821,121601,255057,165257,841,1008,1010,1029,64084,26047,1278,169044,114788,1654,2045,158584,51059,2195,55294,84636,2918,440093,8365,3265,3664,3742,386617,10859,145581,347730,389692,9947,51438,5469,4208,4233,89795,81831,4780,4851,203447,9379,9369,64324,55190,256281,81309,26338,390151,390157,65217,118788,5290,93035,8502,55607,5545,56979,128674,5728,5921,23504,9699,80230,51289,6476…
ovarian	91,10142,207,208,187,8289,92552,577,79444,673,672,675,865,23624,886,887,898,1232,1234,995,51755,1029,1240,1499,92737,1956,8667,26610,2044,2047,2064,2065,2066,2113,55770,2132,346007,114907,55294,2205,2322,668,10818,2737,2778,53831,2887,2911,2913,2918,2932,3552,3553,51135,83737,3702,3710,3791,9817,55582,3845,83999,23284,4099,4214,23162,116511,4159,84539,7681,4292,4302,4331,4436,124540,94025,4751,47…
colorectal (non-hypermutated)	91,324,1499,1910,55294,10082,84451,3845,4893,5290,4087,4089,6662,6934,7157,7273,
colorectal (hypermutated)	92,324,673,841,996,7976,9053,166968,4437,2956,4430,5782,10915,6934,7048,
glioblastoma	101,728747,9915,460,84896,26033,546,60370,55195,80017,90416,8912,643677,1019,1029,29082,7122,8218,1308,1281,1488,29119,1616,147409,1956,2064,388581,220965,25817,57697,2287,9758,145781,2765,401647,57120,122876,2894,2913,3020,399671,3132,3417,3418,3437,92856,79190,282973,57462,85452,84451,4008,4009,4036,57554,347731,84328,4194,145553,57553,79817,29074,23281,4624,4430,4763,25791,261734,284521,390437…
kidney	79026,11214,8289,142685,8314,84433,1213,114788,9820,374393,56776,8242,7403,53353,120892,378938,4233,89795,4771,4841,55193,5546,6261,29072,6421,50944,57731,23224,7030,7942,7157,7248,7428,91752,
thyroid	10142,673,8030,79577,23085,9950,3159,84376,3845,3895,4221,8031,4893,4914,7849,5108,5468,5573,5979,10342,7170,7175,5987,51592,7253,55422,
leiomyoma	217,57820,8091,
neuroblastoma	238,8289,57492,4004,4613,8929,81839,22882,
myeloma	239,595,896,1031,11064,22894,54855,2260,11116,2261,3105,3662,3717,7403,3845,4094,9935,9500,4352,51199,4893,5108,9659,5159,10957,7157,7468,7750,
bladder	287,288,8289,84181,1387,2033,2065,9700,2261,3265,3845,3910,4036,4194,9611,4763,5925,7157,7404,463,
acute myeloid leukemia	22852,29086,998,64403,54825,9859,6900,114784,2322,341640,339970,56287,84435,1880,3417,50939,85442,338785,4048,4162,4869,4893,5031,56142,11122,23378,861,862,6261,1757,92799,6564,10250,7091,94241,23039,
desmoid	324,
glioma	324,1031,1956,3020,1316,4193,4763,5728,7157,
other	324,1029,1499,2064,3159,3265,3845,4193,7157,
myelodysplasia	23092,171023,54880,867,1050,1788,2120,2146,3845,259283,2122,4893,63976,5781,861,6427,6850,54790,7157,7307,8233,
sarcoma	79058,999,1123,1277,1385,90993,64764,1499,1649,23405,22947,2041,2044,2045,2066,2078,2115,2118,2120,2130,55294,54738,2313,2308,2521,23462,3265,3667,3725,3791,3815,4058,4193,4342,4486,8648,10499,4763,8013,4914,4916,23598,5077,5081,5155,5297,5290,5460,5728,2185,5925,6760,26039,6756,6757,6759,6850,8148,6938,7030,7157,7531,
histiocytoma	466,1385,2521,
non-hodgkin lymphoma	567,8915,596,604,605,694,7832,84433,894,896,965,970,974,4261,11064,1387,1656,1974,2113,2146,355,2196,83417,2260,11116,2308,10672,3006,8294,3320,3326,50615,3662,3394,2531,89857,3936,100271849,4582,4615,4666,4791,4869,5079,5292,5450,399,6446,7037,55754,8764,7157,7750,
retinoblastoma	54880,4194,5925,
medulloblastoma	54880,55636,1460,23399,1499,1654,2565,57678,2874,3437,7403,8861,126205,5214,5290,5727,5728,23451,6597,51684,7157,9203,
cholangiocarcinoma	673,1029,2778,3845,3908,10403,56136,5178,5728,55698,54894,6092,4089,7157,129446,
pilocytic astrocytoma	673,57670,5894,9901,
lethal midline carcinoma	8019,23476,
lipoma	93669,1879,8091,10186,4026,4781,5890,
epitheliod hemangioendothelioma	23261,25937,
dominant	8030,
bone cyst	1009,7555,1277,4958,9967,9098,
recessive	1029,
salivary	79145,23373,64784,1499,2272,8091,3977,84441,5324,6917,11197,
oligodendroglioma	23152,8880,3417,4851,5290,5295,
uterus	1345,9968,5890,
cylindroma	1540,
sex cord-stromal tumour	23405,
testis	23405,355,3815,
desmoplastic small round cell tumor	2130,7490,
myoepithelioma	2130,5087,
Wilms	7490,
skin	355,5727,6608,
idiopathic hypereosinophilic syndrome	81608,5156,
pituitary	2778,
oesophageal	7403,6657,
mastocytosis	3815,
central nervous system	4292,
meningioma	4330,4771,
adenoid cystic carcinoma	4602,4781,
neurofibroma	4763,
acoustic neuroma	4771,
pheochromocytoma	5979,7428,
myelodysplastic syndrome	23451,
small intestine	4089,
malignant rhabdoid	6598,
adrenocortical	7157,
hemangioma	7428,
