# Supplementary material for: GeneSCF: a real-time based functional enrichment tool with support for multiple organisms
Source: BMC Bioinformatics. 2016 Sep 13;17(1):365. doi: 10.1186/s12859-016-1250-z (PMC5020511; doi:10.1186/s12859-016-1250-z)
Supplement: Additional file 13: — GeneSCF v1.1 tool, documentation and instructions to run test dataset (case study 1 and 2) used in this study. (GZ 4447 kb) [file 12859_2016_1250_MOESM13_ESM.gz › geneSCF-master-source-v1.1-p1/class/lib/Tie-IxHash-1.23/Changes]

=head1 NAME

HISTORY - release history for Tie::IxHash

=head1 DESCRIPTION

=over 8

=item 1.23  (24 February 2013)

New method Clear()

Deleting current element when doing cycle using each will work (test by OLEG, RT#82248)

=item 1.22  (27 February 2010)

Build.PL added

Better META.yml

Distribution upgrade

=item 1.21  (5 January 1998)

Key()/Values()/Indices() now return a single value when called with single
argument (makes them useful in scalar contexts)

=item 1.2   (18 February 1997)

Repackaged into a tarball.

Added a testsuite.

C<s/TieHash/Tie::Hash/g> suggested by Michael De La Rue <miked@ed.ac.uk>.

=item 1.1

Initial release (ancient).

=back

=cut
