# Supplementary material for: GeneSCF: a real-time based functional enrichment tool with support for multiple organisms
Source: BMC Bioinformatics. 2016 Sep 13;17(1):365. doi: 10.1186/s12859-016-1250-z (PMC5020511; doi:10.1186/s12859-016-1250-z)
Supplement: Additional file 13: — GeneSCF v1.1 tool, documentation and instructions to run test dataset (case study 1 and 2) used in this study. (GZ 4447 kb) [file 12859_2016_1250_MOESM13_ESM.gz › geneSCF-master-source-v1.1-p1/class/lib/Tie-IxHash-1.23/Makefile.PL]

use ExtUtils::MakeMaker;
WriteMakefile1(
  NAME => "Tie::IxHash",
  VERSION_FROM => 'lib/Tie/IxHash.pm',
  LICENSE => 'perl',
  MIN_PERL_VERSION => '5.005',
  META_MERGE => {
    resources => {
      repository => 'git://github.com/chorny/Tie-IxHash.git',
    },
  },
  PL_FILES => {},
  #SKIP => [qw(static dynamic)],
  #'linkext' => {LINKTYPE => '' },
  #'dist' => {COMPRESS=>'gzip -9f', SUFFIX => 'gz'},
);

sub WriteMakefile1 {  #Written by Alexandr Ciornii, version 0.21. Added by eumm-upgrade.
  my %params=@_;
  my $eumm_version=$ExtUtils::MakeMaker::VERSION;
  $eumm_version=eval $eumm_version;
  die "EXTRA_META is deprecated" if exists $params{EXTRA_META};
  die "License not specified" if not exists $params{LICENSE};
  if ($params{BUILD_REQUIRES} and $eumm_version < 6.5503) {
    #EUMM 6.5502 has problems with BUILD_REQUIRES
    $params{PREREQ_PM}={ %{$params{PREREQ_PM} || {}} , %{$params{BUILD_REQUIRES}} };
    delete $params{BUILD_REQUIRES};
  }
  delete $params{CONFIGURE_REQUIRES} if $eumm_version < 6.52;
  delete $params{MIN_PERL_VERSION} if $eumm_version < 6.48;
  delete $params{META_MERGE} if $eumm_version < 6.46;
  delete $params{META_ADD} if $eumm_version < 6.46;
  delete $params{LICENSE} if $eumm_version < 6.31;
  delete $params{AUTHOR} if $] < 5.005;
  delete $params{ABSTRACT_FROM} if $] < 5.005;
  delete $params{BINARY_LOCATION} if $] < 5.005;

  WriteMakefile(%params);
}
